# Supplementary material for: In Silico Adoption of an Orphan Nuclear Receptor NR4A1
Source: PLoS One. 2015 Aug 13;10(8):e0135246. doi: 10.1371/journal.pone.0135246 (PMC4535767; doi:10.1371/journal.pone.0135246)
Supplement: S1 Structures — (ZIP) [file pone.0135246.s001.zip]

Archive with 21 entries (16 files):
- SI Structure Files/
- SI Structure Files/SI Section 4/
- SI Structure Files/SI Section 4/cl5_md_0 ns.pdb
- SI Structure Files/SI Section 4/cl5_md_1250 ns.pdb
- SI Structure Files/SI Section 4/cl5_md_4000 ns.pdb
- SI Structure Files/SI Section 4/cl5_md_703 ns.pdb
- SI Structure Files/SI Section 5/
- SI Structure Files/SI Section 5/1_docked_min.pdb
- SI Structure Files/SI Section 5/2_docked_min.pdb
- SI Structure Files/SI Section 6/
- SI Structure Files/SI Section 6/md_1_0 ns.pdb
- SI Structure Files/SI Section 6/md_1_100 ns.pdb
- SI Structure Files/SI Section 6/md_1_800 ns.pdb
- SI Structure Files/SI Section 7/
- SI Structure Files/SI Section 7/md_2_0 ns.pdb
- SI Structure Files/SI Section 7/md_2_1000 ns.pdb
- SI Structure Files/SI Section 7/md_2_303 ns.pdb
- SI Structure Files/SI Section 7/md_2_46 ns.pdb
- SI Structure Files/SI Section 7/md_2_533 ns.pdb
- SI Structure Files/SI Section 7/md_2_750 ns.pdb
- SI Structure Files/SI Section 7/md_2_850 ns.pdb
