# Supplementary material for: In Silico Adoption of an Orphan Nuclear Receptor NR4A1
Source: PLoS One. 2015 Aug 13;10(8):e0135246. doi: 10.1371/journal.pone.0135246 (PMC4535767; doi:10.1371/journal.pone.0135246)
Supplement: S1 Structures — (ZIP) [file pone.0135246.s001.zip › SI Structure Files/SI Section 4/cl5_md_0 ns.pdb]

ATOM      1  N   ASN     1      24.931  16.426  46.173
ATOM      2  H1  ASN     1      25.007  17.179  46.845
ATOM      3  H2  ASN     1      25.852  16.037  46.031
ATOM      4  H3  ASN     1      24.320  15.706  46.546
ATOM      5  CA  ASN     1      24.411  16.971  44.897
ATOM      6  HA  ASN     1      24.354  16.161  44.166
ATOM      7  CB  ASN     1      22.985  17.541  45.077
ATOM      8 2HB  ASN     1      22.596  17.851  44.107
ATOM      9 3HB  ASN     1      22.338  16.740  45.437
ATOM     10  CG  ASN     1      22.877  18.730  46.040
ATOM     11  OD1 ASN     1      23.861  19.350  46.423
ATOM     12  ND2 ASN     1      21.691  19.075  46.479
ATOM     13 1HD2 ASN     1      21.598  19.834  47.131
ATOM     14 2HD2 ASN     1      20.878  18.490  46.260
ATOM     15  C   ASN     1      25.390  18.006  44.335
ATOM     16  O   ASN     1      26.243  18.496  45.073
ATOM     17  N   LEU     2      25.266  18.354  43.053
ATOM     18  H   LEU     2      24.606  17.832  42.475
ATOM     19  CA  LEU     2      26.118  19.321  42.348
ATOM     20  HA  LEU     2      27.152  18.975  42.396
ATOM     21  CB  LEU     2      25.657  19.329  40.875
ATOM     22 2HB  LEU     2      25.811  18.331  40.462
ATOM     23 3HB  LEU     2      24.584  19.532  40.853
ATOM     24  CG  LEU     2      26.347  20.347  39.951
ATOM     25  HG  LEU     2      26.169  21.353  40.328
ATOM     26  CD1 LEU     2      27.854  20.111  39.845
ATOM     27 1HD1 LEU     2      28.045  19.097  39.491
ATOM     28 2HD1 LEU     2      28.289  20.821  39.142
ATOM     29 3HD1 LEU     2      28.325  20.253  40.816
ATOM     30  CD2 LEU     2      25.744  20.253  38.551
ATOM     31 1HD2 LEU     2      24.669  20.433  38.600
ATOM     32 2HD2 LEU     2      26.194  21.002  37.904
ATOM     33 3HD2 LEU     2      25.920  19.261  38.132
ATOM     34  C   LEU     2      26.066  20.728  42.964
ATOM     35  O   LEU     2      27.095  21.399  43.056
ATOM     36  N   LEU     3      24.887  21.163  43.424
ATOM     37  H   LEU     3      24.087  20.560  43.309
ATOM     38  CA  LEU     3      24.678  22.501  43.989
ATOM     39  HA  LEU     3      24.944  23.227  43.220
ATOM     40  CB  LEU     3      23.184  22.659  44.341
ATOM     41 2HB  LEU     3      22.582  22.348  43.486
ATOM     42 3HB  LEU     3      22.951  21.989  45.171
ATOM     43  CG  LEU     3      22.767  24.092  44.731
ATOM     44  HG  LEU     3      23.391  24.450  45.550
ATOM     45  CD1 LEU     3      22.880  25.060  43.553
ATOM     46 1HD1 LEU     3      22.305  24.689  42.706
ATOM     47 2HD1 LEU     3      22.486  26.036  43.822
ATOM     48 3HD1 LEU     3      23.923  25.185  43.263
ATOM     49  CD2 LEU     3      21.310  24.102  45.197
ATOM     50 1HD2 LEU     3      21.193  23.436  46.052
ATOM     51 2HD2 LEU     3      21.026  25.108  45.500
ATOM     52 3HD2 LEU     3      20.655  23.767  44.391
ATOM     53  C   LEU     3      25.588  22.762  45.201
ATOM     54  O   LEU     3      26.216  23.816  45.280
ATOM     55  N   THR     4      25.725  21.785  46.105
ATOM     56  H   THR     4      25.194  20.933  45.974
ATOM     57  CA  THR     4      26.601  21.896  47.287
ATOM     58  HA  THR     4      26.328  22.795  47.841
ATOM     59  CB  THR     4      26.416  20.689  48.222
ATOM     60  HB  THR     4      26.746  19.780  47.718
ATOM     61  CG2 THR     4      27.181  20.842  49.537
ATOM     62 1HG2 THR     4      26.897  21.773  50.027
ATOM     63 2HG2 THR     4      26.943  20.005  50.194
ATOM     64 3HG2 THR     4      28.255  20.840  49.352
ATOM     65  OG1 THR     4      25.057  20.550  48.570
ATOM     66 1HG  THR     4      24.587  20.160  47.814
ATOM     67  C   THR     4      28.075  22.031  46.889
ATOM     68  O   THR     4      28.788  22.879  47.431
ATOM     69  N   SER     5      28.527  21.253  45.901
ATOM     70  H   SER     5      27.914  20.551  45.505
ATOM     71  CA  SER     5      29.905  21.305  45.395
ATOM     72  HA  SER     5      30.589  21.211  46.239
ATOM     73  CB  SER     5      30.172  20.130  44.448
ATOM     74 2HB  SER     5      29.575  20.240  43.541
ATOM     75 3HB  SER     5      31.230  20.119  44.180
ATOM     76  OG  SER     5      29.831  18.915  45.089
ATOM     77  HG  SER     5      30.329  18.189  44.697
ATOM     78  C   SER     5      30.217  22.630  44.692
ATOM     79  O   SER     5      31.295  23.188  44.889
ATOM     80  N   LEU     6      29.267  23.186  43.931
ATOM     81  H   LEU     6      28.403  22.671  43.786
ATOM     82  CA  LEU     6      29.416  24.499  43.292
ATOM     83  HA  LEU     6      30.395  24.540  42.816
ATOM     84  CB  LEU     6      28.335  24.676  42.211
ATOM     85 2HB  LEU     6      27.360  24.470  42.656
ATOM     86 3HB  LEU     6      28.337  25.714  41.883
ATOM     87  CG  LEU     6      28.520  23.794  40.961
ATOM     88  HG  LEU     6      28.556  22.745  41.249
ATOM     89  CD1 LEU     6      27.329  24.009  40.031
ATOM     90 1HD1 LEU     6      27.282  25.048  39.706
ATOM     91 2HD1 LEU     6      27.416  23.362  39.159
ATOM     92 3HD1 LEU     6      26.414  23.755  40.564
ATOM     93  CD2 LEU     6      29.790  24.135  40.176
ATOM     94 1HD2 LEU     6      30.674  23.871  40.754
ATOM     95 2HD2 LEU     6      29.809  23.564  39.248
ATOM     96 3HD2 LEU     6      29.809  25.199  39.938
ATOM     97  C   LEU     6      29.397  25.655  44.308
ATOM     98  O   LEU     6      30.134  26.626  44.129
ATOM     99  N   VAL     7      28.628  25.551  45.399
ATOM    100  H   VAL     7      27.988  24.764  45.466
ATOM    101  CA  VAL     7      28.683  26.515  46.516
ATOM    102  HA  VAL     7      28.597  27.520  46.104
ATOM    103  CB  VAL     7      27.501  26.320  47.488
ATOM    104  HB  VAL     7      27.413  25.264  47.744
ATOM    105  CG1 VAL     7      27.654  27.123  48.787
ATOM    106 1HG1 VAL     7      27.822  28.178  48.568
ATOM    107 2HG1 VAL     7      26.753  27.028  49.395
ATOM    108 3HG1 VAL     7      28.490  26.745  49.375
ATOM    109  CG2 VAL     7      26.196  26.787  46.828
ATOM    110 1HG2 VAL     7      26.050  26.288  45.871
ATOM    111 2HG2 VAL     7      25.355  26.540  47.475
ATOM    112 3HG2 VAL     7      26.223  27.864  46.664
ATOM    113  C   VAL     7      30.040  26.457  47.227
ATOM    114  O   VAL     7      30.635  27.511  47.452
ATOM    115  N   ARG     8      30.595  25.262  47.488
ATOM    116  H   ARG     8      30.053  24.424  47.292
ATOM    117  CA  ARG     8      31.977  25.121  47.993
ATOM    118  HA  ARG     8      32.083  25.709  48.907
ATOM    119  CB  ARG     8      32.320  23.652  48.312
ATOM    120 2HB  ARG     8      31.619  22.978  47.817
ATOM    121 3HB  ARG     8      33.318  23.425  47.932
ATOM    122  CG  ARG     8      32.339  23.367  49.822
ATOM    123 2HG  ARG     8      32.673  22.340  49.973
ATOM    124 3HG  ARG     8      33.065  24.030  50.297
ATOM    125  CD  ARG     8      30.969  23.553  50.492
ATOM    126 2HD  ARG     8      30.623  24.574  50.324
ATOM    127 3HD  ARG     8      30.246  22.875  50.035
ATOM    128  NE  ARG     8      31.043  23.319  51.946
ATOM    129  HE  ARG     8      31.133  24.126  52.554
ATOM    130  CZ  ARG     8      31.051  22.160  52.575
ATOM    131  NH1 ARG     8      30.996  21.009  51.972
ATOM    132 1HH1 ARG     8      31.018  20.962  50.974
ATOM    133 2HH1 ARG     8      31.079  20.175  52.549
ATOM    134  NH2 ARG     8      31.122  22.132  53.867
ATOM    135 1HH2 ARG     8      31.228  23.012  54.363
ATOM    136 2HH2 ARG     8      31.136  21.230  54.327
ATOM    137  C   ARG     8      32.990  25.743  47.033
ATOM    138  O   ARG     8      33.684  26.675  47.423
ATOM    139  N   ALA     9      32.980  25.368  45.752
ATOM    140  H   ALA     9      32.382  24.594  45.483
ATOM    141  CA  ALA     9      33.879  25.946  44.749
ATOM    142  HA  ALA     9      34.906  25.728  45.049
ATOM    143  CB  ALA     9      33.619  25.254  43.404
ATOM    144 1HB  ALA     9      32.603  25.458  43.065
ATOM    145 2HB  ALA     9      34.328  25.616  42.658
ATOM    146 3HB  ALA     9      33.749  24.175  43.511
ATOM    147  C   ALA     9      33.751  27.483  44.636
ATOM    148  O   ALA     9      34.755  28.173  44.450
ATOM    149  N   HIS    10      32.545  28.049  44.797
ATOM    150  H   HIS    10      31.747  27.429  44.904
ATOM    151  CA  HIS    10      32.312  29.505  44.849
ATOM    152  HA  HIS    10      32.731  29.957  43.950
ATOM    153  CB  HIS    10      30.790  29.767  44.874
ATOM    154 2HB  HIS    10      30.352  29.351  43.965
ATOM    155 3HB  HIS    10      30.346  29.233  45.711
ATOM    156  CG  HIS    10      30.376  31.220  44.998
ATOM    157  ND1 HIS    10      29.780  31.985  44.012
ATOM    158  HD1 HIS    10      29.548  31.654  43.084
ATOM    159  CE1 HIS    10      29.515  33.208  44.523
ATOM    160  HE1 HIS    10      29.028  34.031  44.002
ATOM    161  NE2 HIS    10      29.929  33.236  45.807
ATOM    162  HE2 HIS    10      29.846  34.034  46.450
ATOM    163  CD2 HIS    10      30.453  31.995  46.125
ATOM    164  HD2 HIS    10      30.841  31.685  47.091
ATOM    165  C   HIS    10      33.011  30.186  46.039
ATOM    166  O   HIS    10      33.416  31.338  45.903
ATOM    167  N   LEU    11      33.119  29.513  47.186
ATOM    168  H   LEU    11      32.787  28.554  47.213
ATOM    169  CA  LEU    11      33.688  30.057  48.425
ATOM    170  HA  LEU    11      33.612  31.145  48.413
ATOM    171  CB  LEU    11      32.877  29.525  49.622
ATOM    172 2HB  LEU    11      32.883  28.434  49.586
ATOM    173 3HB  LEU    11      33.375  29.825  50.545
ATOM    174  CG  LEU    11      31.415  30.015  49.673
ATOM    175  HG  LEU    11      30.930  29.832  48.715
ATOM    176  CD1 LEU    11      30.646  29.251  50.748
ATOM    177 1HD1 LEU    11      31.093  29.422  51.728
ATOM    178 2HD1 LEU    11      29.606  29.579  50.767
ATOM    179 3HD1 LEU    11      30.664  28.185  50.524
ATOM    180  CD2 LEU    11      31.309  31.512  49.983
ATOM    181 1HD2 LEU    11      31.807  32.101  49.217
ATOM    182 2HD2 LEU    11      30.259  31.803  50.029
ATOM    183 3HD2 LEU    11      31.773  31.723  50.947
ATOM    184  C   LEU    11      35.187  29.750  48.563
ATOM    185  O   LEU    11      35.967  30.667  48.797
ATOM    186  N   ASP    12      35.610  28.506  48.325
ATOM    187  H   ASP    12      34.914  27.789  48.147
ATOM    188  CA  ASP    12      37.013  28.072  48.431
ATOM    189  HA  ASP    12      37.379  28.323  49.431
ATOM    190  CB  ASP    12      37.095  26.540  48.256
ATOM    191 2HB  ASP    12      36.631  26.269  47.307
ATOM    192 3HB  ASP    12      38.150  26.258  48.207
ATOM    193  CG  ASP    12      36.449  25.730  49.395
ATOM    194  OD1 ASP    12      36.692  26.061  50.578
ATOM    195  OD2 ASP    12      35.743  24.737  49.096
ATOM    196  C   ASP    12      37.937  28.787  47.417
ATOM    197  O   ASP    12      39.138  28.916  47.658
ATOM    198  N   SER    13      37.380  29.301  46.307
ATOM    199  H   SER    13      36.389  29.144  46.193
ATOM    200  CA  SER    13      38.072  30.142  45.304
ATOM    201  HA  SER    13      39.144  30.052  45.479
ATOM    202  CB  SER    13      37.820  29.614  43.887
ATOM    203 2HB  SER    13      38.516  30.102  43.202
ATOM    204 3HB  SER    13      38.014  28.541  43.861
ATOM    205  OG  SER    13      36.489  29.874  43.460
ATOM    206  HG  SER    13      35.907  29.233  43.923
ATOM    207  C   SER    13      37.756  31.649  45.413
ATOM    208  O   SER    13      37.951  32.412  44.458
ATOM    209  N   GLY    14      37.220  32.086  46.555
ATOM    210  H   GLY    14      37.090  31.424  47.316
ATOM    211  CA  GLY    14      36.880  33.478  46.843
ATOM    212 2HA  GLY    14      36.786  34.034  45.914
ATOM    213 3HA  GLY    14      35.909  33.499  47.337
ATOM    214  C   GLY    14      37.885  34.161  47.785
ATOM    215  O   GLY    14      38.275  33.567  48.790
ATOM    216  N   PRO    15      38.261  35.430  47.529
ATOM    217  CD  PRO    15      38.184  36.135  46.261
ATOM    218 2HD  PRO    15      37.172  36.514  46.117
ATOM    219 3HD  PRO    15      38.482  35.495  45.429
ATOM    220  CG  PRO    15      39.162  37.299  46.402
ATOM    221 2HG  PRO    15      38.894  38.135  45.756
ATOM    222 3HG  PRO    15      40.177  36.955  46.198
ATOM    223  CB  PRO    15      39.038  37.656  47.881
ATOM    224 2HB  PRO    15      38.158  38.287  48.020
ATOM    225 3HB  PRO    15      39.931  38.147  48.264
ATOM    226  CA  PRO    15      38.831  36.300  48.557
ATOM    227  HA  PRO    15      39.794  35.896  48.871
ATOM    228  C   PRO    15      37.889  36.407  49.763
ATOM    229  O   PRO    15      36.673  36.522  49.583
ATOM    230  N   SER    16      38.434  36.355  50.979
ATOM    231  H   SER    16      39.441  36.358  51.070
ATOM    232  CA  SER    16      37.658  36.126  52.205
ATOM    233  HA  SER    16      36.622  35.922  51.933
ATOM    234  CB  SER    16      38.179  34.871  52.916
ATOM    235 2HB  SER    16      37.546  34.650  53.777
ATOM    236 3HB  SER    16      38.131  34.024  52.230
ATOM    237  OG  SER    16      39.512  35.047  53.356
ATOM    238  HG  SER    16      40.056  34.375  52.887
ATOM    239  C   SER    16      37.638  37.325  53.155
ATOM    240  O   SER    16      38.486  38.213  53.101
ATOM    241  N   THR    17      36.690  37.320  54.094
ATOM    242  H   THR    17      36.023  36.562  54.122
ATOM    243  CA  THR    17      36.597  38.293  55.200
ATOM    244  HA  THR    17      36.551  39.299  54.783
ATOM    245  CB  THR    17      35.319  38.042  56.021
ATOM    246  HB  THR    17      35.398  38.536  56.989
ATOM    247  CG2 THR    17      34.081  38.572  55.298
ATOM    248 1HG2 THR    17      33.963  38.079  54.333
ATOM    249 2HG2 THR    17      33.196  38.393  55.909
ATOM    250 3HG2 THR    17      34.183  39.647  55.143
ATOM    251  OG1 THR    17      35.130  36.652  56.205
ATOM    252 1HG  THR    17      34.574  36.529  57.000
ATOM    253  C   THR    17      37.804  38.270  56.146
ATOM    254  O   THR    17      38.014  39.235  56.877
ATOM    255  N   ALA    18      38.626  37.213  56.115
ATOM    256  H   ALA    18      38.401  36.452  55.494
ATOM    257  CA  ALA    18      39.889  37.152  56.847
ATOM    258  HA  ALA    18      39.742  37.586  57.838
ATOM    259  CB  ALA    18      40.276  35.679  57.029
ATOM    260 1HB  ALA    18      40.433  35.206  56.059
ATOM    261 2HB  ALA    18      41.196  35.613  57.612
ATOM    262 3HB  ALA    18      39.485  35.152  57.564
ATOM    263  C   ALA    18      41.001  37.962  56.152
ATOM    264  O   ALA    18      41.741  38.686  56.825
ATOM    265  N   LYS    19      41.114  37.871  54.816
ATOM    266  H   LYS    19      40.458  37.271  54.326
ATOM    267  CA  LYS    19      42.027  38.685  53.994
ATOM    268  HA  LYS    19      42.186  39.634  54.499
ATOM    269  CB  LYS    19      43.400  37.994  53.816
ATOM    270 2HB  LYS    19      43.239  36.940  53.581
ATOM    271 3HB  LYS    19      43.916  38.442  52.964
ATOM    272  CG  LYS    19      44.338  38.099  55.034
ATOM    273 2HG  LYS    19      43.829  37.722  55.917
ATOM    274 3HG  LYS    19      45.194  37.444  54.866
ATOM    275  CD  LYS    19      44.875  39.526  55.280
ATOM    276 2HD  LYS    19      45.770  39.659  54.667
ATOM    277 3HD  LYS    19      44.158  40.285  54.968
ATOM    278  CE  LYS    19      45.247  39.756  56.752
ATOM    279 2HE  LYS    19      45.744  38.860  57.131
ATOM    280 3HE  LYS    19      45.963  40.583  56.808
ATOM    281  NZ  LYS    19      44.056  40.078  57.581
ATOM    282 1HZ  LYS    19      43.306  39.398  57.460
ATOM    283 2HZ  LYS    19      44.288  40.112  58.571
ATOM    284 3HZ  LYS    19      43.672  40.978  57.334
ATOM    285  C   LYS    19      41.416  39.038  52.631
ATOM    286  O   LYS    19      41.475  38.269  51.673
ATOM    287  N   LEU    20      40.941  40.278  52.552
ATOM    288  H   LEU    20      40.856  40.770  53.426
ATOM    289  CA  LEU    20      41.160  41.138  51.391
ATOM    290  HA  LEU    20      41.288  40.534  50.492
ATOM    291  CB  LEU    20      39.957  42.079  51.201
ATOM    292 2HB  LEU    20      39.928  42.778  52.038
ATOM    293 3HB  LEU    20      40.125  42.656  50.293
ATOM    294  CG  LEU    20      38.580  41.397  51.100
ATOM    295  HG  LEU    20      38.349  40.888  52.036
ATOM    296  CD1 LEU    20      37.508  42.461  50.863
ATOM    297 1HD1 LEU    20      37.717  42.997  49.938
ATOM    298 2HD1 LEU    20      36.527  41.993  50.807
ATOM    299 3HD1 LEU    20      37.512  43.169  51.693
ATOM    300  CD2 LEU    20      38.514  40.384  49.957
ATOM    301 1HD2 LEU    20      39.183  39.554  50.183
ATOM    302 2HD2 LEU    20      37.502  39.992  49.870
ATOM    303 3HD2 LEU    20      38.817  40.856  49.022
ATOM    304  C   LEU    20      42.461  41.929  51.630
ATOM    305  O   LEU    20      42.831  42.142  52.789
ATOM    306  N   ASP    21      43.145  42.371  50.573
ATOM    307  H   ASP    21      42.744  42.241  49.650
ATOM    308  CA  ASP    21      44.330  43.234  50.701
ATOM    309  HA  ASP    21      44.682  43.179  51.732
ATOM    310  CB  ASP    21      45.506  42.758  49.835
ATOM    311 2HB  ASP    21      45.709  41.706  50.046
ATOM    312 3HB  ASP    21      45.255  42.863  48.779
ATOM    313  CG  ASP    21      46.753  43.589  50.170
ATOM    314  OD1 ASP    21      47.270  43.452  51.299
ATOM    315  OD2 ASP    21      47.140  44.476  49.377
ATOM    316  C   ASP    21      44.002  44.706  50.424
ATOM    317  O   ASP    21      43.225  45.030  49.526
ATOM    318  N   TYR    22      44.645  45.593  51.183
ATOM    319  H   TYR    22      45.287  45.230  51.875
ATOM    320  CA  TYR    22      44.507  47.047  51.079
ATOM    321  HA  TYR    22      43.921  47.287  50.192
ATOM    322  CB  TYR    22      43.741  47.577  52.308
ATOM    323 2HB  TYR    22      44.300  47.314  53.208
ATOM    324 3HB  TYR    22      43.720  48.666  52.259
ATOM    325  CG  TYR    22      42.305  47.095  52.474
ATOM    326  CD1 TYR    22      41.231  47.938  52.118
ATOM    327  HD1 TYR    22      41.430  48.905  51.676
ATOM    328  CE1 TYR    22      39.901  47.538  52.362
ATOM    329  HE1 TYR    22      39.083  48.193  52.107
ATOM    330  CZ  TYR    22      39.640  46.279  52.947
ATOM    331  OH  TYR    22      38.362  45.893  53.206
ATOM    332  HH  TYR    22      37.729  46.604  53.061
ATOM    333  CE2 TYR    22      40.711  45.426  53.280
ATOM    334  HE2 TYR    22      40.507  44.468  53.733
ATOM    335  CD2 TYR    22      42.039  45.837  53.054
ATOM    336  HD2 TYR    22      42.853  45.185  53.338
ATOM    337  C   TYR    22      45.869  47.752  50.909
ATOM    338  O   TYR    22      45.929  48.979  50.963
ATOM    339  N   SER    23      46.976  47.025  50.694
ATOM    340  H   SER    23      46.884  46.025  50.528
ATOM    341  CA  SER    23      48.342  47.590  50.728
ATOM    342  HA  SER    23      48.463  48.098  51.685
ATOM    343  CB  SER    23      49.391  46.468  50.679
ATOM    344 2HB  SER    23      50.377  46.905  50.839
ATOM    345 3HB  SER    23      49.197  45.761  51.488
ATOM    346  OG  SER    23      49.400  45.767  49.446
ATOM    347  HG  SER    23      48.561  45.236  49.396
ATOM    348  C   SER    23      48.612  48.646  49.643
ATOM    349  O   SER    23      49.449  49.534  49.835
ATOM    350  N   LYS    24      47.850  48.593  48.541
ATOM    351  H   LYS    24      47.230  47.796  48.477
ATOM    352  CA  LYS    24      47.831  49.572  47.438
ATOM    353  HA  LYS    24      48.613  50.313  47.617
ATOM    354  CB  LYS    24      48.168  48.856  46.116
ATOM    355 2HB  LYS    24      47.484  48.022  45.965
ATOM    356 3HB  LYS    24      48.039  49.558  45.289
ATOM    357  CG  LYS    24      49.620  48.350  46.086
ATOM    358 2HG  LYS    24      50.286  49.201  46.232
ATOM    359 3HG  LYS    24      49.786  47.629  46.888
ATOM    360  CD  LYS    24      49.939  47.686  44.739
ATOM    361 2HD  LYS    24      49.438  46.719  44.670
ATOM    362 3HD  LYS    24      49.566  48.325  43.936
ATOM    363  CE  LYS    24      51.449  47.523  44.530
ATOM    364 2HE  LYS    24      51.632  47.276  43.480
ATOM    365 3HE  LYS    24      51.937  48.483  44.728
ATOM    366  NZ  LYS    24      52.061  46.474  45.380
ATOM    367 1HZ  LYS    24      51.685  45.545  45.200
ATOM    368 2HZ  LYS    24      53.059  46.436  45.165
ATOM    369 3HZ  LYS    24      51.997  46.687  46.364
ATOM    370  C   LYS    24      46.529  50.392  47.351
ATOM    371  O   LYS    24      46.315  51.107  46.370
ATOM    372  N   PHE    25      45.647  50.310  48.349
ATOM    373  H   PHE    25      45.899  49.796  49.184
ATOM    374  CA  PHE    25      44.408  51.092  48.379
ATOM    375  HA  PHE    25      43.950  51.050  47.390
ATOM    376  CB  PHE    25      43.412  50.485  49.378
ATOM    377 2HB  PHE    25      43.302  49.421  49.164
ATOM    378 3HB  PHE    25      43.810  50.582  50.389
ATOM    379  CG  PHE    25      42.039  51.130  49.316
ATOM    380  CD1 PHE    25      41.142  50.740  48.309
ATOM    381  HD1 PHE    25      41.433  49.968  47.621
ATOM    382  CE1 PHE    25      39.880  51.344  48.197
ATOM    383  HE1 PHE    25      39.196  51.037  47.419
ATOM    384  CZ  PHE    25      39.510  52.347  49.105
ATOM    385  HZ  PHE    25      38.543  52.820  49.017
ATOM    386  CE2 PHE    25      40.397  52.739  50.123
ATOM    387  HE2 PHE    25      40.101  53.510  50.822
ATOM    388  CD2 PHE    25      41.664  52.136  50.228
ATOM    389  HD2 PHE    25      42.350  52.450  51.003
ATOM    390  C   PHE    25      44.689  52.564  48.713
ATOM    391  O   PHE    25      45.432  52.865  49.646
ATOM    392  N   GLN    26      44.058  53.487  47.984
ATOM    393  H   GLN    26      43.489  53.187  47.200
ATOM    394  CA  GLN    26      44.048  54.909  48.327
ATOM    395  HA  GLN    26      44.182  55.008  49.406
ATOM    396  CB  GLN    26      45.239  55.607  47.645
ATOM    397 2HB  GLN    26      46.147  55.075  47.936
ATOM    398 3HB  GLN    26      45.132  55.531  46.561
ATOM    399  CG  GLN    26      45.410  57.090  48.036
ATOM    400 2HG  GLN    26      44.657  57.686  47.522
ATOM    401 3HG  GLN    26      45.256  57.191  49.111
ATOM    402  CD  GLN    26      46.801  57.647  47.707
ATOM    403  OE1 GLN    26      47.362  58.461  48.434
ATOM    404  NE2 GLN    26      47.407  57.245  46.608
ATOM    405 1HE2 GLN    26      48.377  57.513  46.462
ATOM    406 2HE2 GLN    26      46.999  56.529  46.040
ATOM    407  C   GLN    26      42.684  55.509  47.967
ATOM    408  O   GLN    26      42.284  55.534  46.800
ATOM    409  N   GLU    27      41.958  55.977  48.983
ATOM    410  H   GLU    27      42.347  55.941  49.913
ATOM    411  CA  GLU    27      40.673  56.656  48.805
ATOM    412  HA  GLU    27      40.076  56.062  48.113
ATOM    413  CB  GLU    27      39.933  56.741  50.155
ATOM    414 2HB  GLU    27      40.177  55.870  50.764
ATOM    415 3HB  GLU    27      40.279  57.624  50.695
ATOM    416  CG  GLU    27      38.407  56.809  50.005
ATOM    417 2HG  GLU    27      37.978  57.104  50.964
ATOM    418 3HG  GLU    27      38.146  57.576  49.271
ATOM    419  CD  GLU    27      37.826  55.451  49.589
ATOM    420  OE1 GLU    27      37.536  54.609  50.464
ATOM    421  OE2 GLU    27      37.707  55.207  48.368
ATOM    422  C   GLU    27      40.910  58.044  48.188
ATOM    423  O   GLU    27      41.819  58.763  48.600
ATOM    424  N   LEU    28      40.127  58.422  47.172
ATOM    425  H   LEU    28      39.361  57.821  46.913
ATOM    426  CA  LEU    28      40.374  59.636  46.380
ATOM    427  HA  LEU    28      41.009  60.320  46.946
ATOM    428  CB  LEU    28      41.092  59.274  45.068
ATOM    429 2HB  LEU    28      40.487  58.535  44.555
ATOM    430 3HB  LEU    28      41.119  60.158  44.427
ATOM    431  CG  LEU    28      42.527  58.735  45.205
ATOM    432  HG  LEU    28      42.586  57.998  46.001
ATOM    433  CD1 LEU    28      42.903  58.041  43.896
ATOM    434 1HD1 LEU    28      42.714  58.705  43.054
ATOM    435 2HD1 LEU    28      43.950  57.738  43.924
ATOM    436 3HD1 LEU    28      42.293  57.148  43.782
ATOM    437  CD2 LEU    28      43.523  59.857  45.491
ATOM    438 1HD2 LEU    28      43.308  60.290  46.469
ATOM    439 2HD2 LEU    28      44.537  59.458  45.522
ATOM    440 3HD2 LEU    28      43.456  60.638  44.734
ATOM    441  C   LEU    28      39.075  60.370  46.046
ATOM    442  O   LEU    28      38.162  59.776  45.466
ATOM    443  N   VAL    29      39.046  61.671  46.339
ATOM    444  H   VAL    29      39.821  62.052  46.862
ATOM    445  CA  VAL    29      37.954  62.593  45.973
ATOM    446  HA  VAL    29      37.000  62.077  46.086
ATOM    447  CB  VAL    29      37.955  63.814  46.925
ATOM    448  HB  VAL    29      38.892  64.357  46.797
ATOM    449  CG1 VAL    29      36.796  64.784  46.659
ATOM    450 1HG1 VAL    29      35.842  64.258  46.716
ATOM    451 2HG1 VAL    29      36.809  65.591  47.393
ATOM    452 3HG1 VAL    29      36.899  65.234  45.672
ATOM    453  CG2 VAL    29      37.849  63.379  48.396
ATOM    454 1HG2 VAL    29      38.718  62.791  48.688
ATOM    455 2HG2 VAL    29      37.817  64.259  49.041
ATOM    456 3HG2 VAL    29      36.946  62.788  48.550
ATOM    457  C   VAL    29      38.054  63.042  44.507
ATOM    458  O   VAL    29      37.034  63.321  43.885
ATOM    459  N   LEU    30      39.268  63.086  43.941
ATOM    460  H   LEU    30      40.055  62.768  44.480
ATOM    461  CA  LEU    30      39.546  63.619  42.601
ATOM    462  HA  LEU    30      38.619  64.032  42.213
ATOM    463  CB  LEU    30      40.557  64.781  42.700
ATOM    464 2HB  LEU    30      41.496  64.388  43.093
ATOM    465 3HB  LEU    30      40.754  65.151  41.693
ATOM    466  CG  LEU    30      40.119  65.975  43.575
ATOM    467  HG  LEU    30      39.967  65.636  44.600
ATOM    468  CD1 LEU    30      41.219  67.036  43.583
ATOM    469 1HD1 LEU    30      41.384  67.425  42.578
ATOM    470 2HD1 LEU    30      40.935  67.860  44.240
ATOM    471 3HD1 LEU    30      42.151  66.609  43.955
ATOM    472  CD2 LEU    30      38.829  66.633  43.079
ATOM    473 1HD2 LEU    30      37.992  65.941  43.167
ATOM    474 2HD2 LEU    30      38.608  67.508  43.691
ATOM    475 3HD2 LEU    30      38.939  66.943  42.040
ATOM    476  C   LEU    30      40.040  62.534  41.613
ATOM    477  O   LEU    30      40.661  61.556  42.045
ATOM    478  N   PRO    31      39.790  62.693  40.293
ATOM    479  CD  PRO    31      38.776  63.569  39.715
ATOM    480 2HD  PRO    31      39.218  64.537  39.475
ATOM    481 3HD  PRO    31      37.910  63.696  40.364
ATOM    482  CG  PRO    31      38.324  62.866  38.441
ATOM    483 2HG  PRO    31      37.891  63.560  37.723
ATOM    484 3HG  PRO    31      37.617  62.072  38.685
ATOM    485  CB  PRO    31      39.632  62.264  37.942
ATOM    486 2HB  PRO    31      40.208  63.038  37.430
ATOM    487 3HB  PRO    31      39.456  61.419  37.275
ATOM    488  CA  PRO    31      40.344  61.836  39.236
ATOM    489  HA  PRO    31      40.075  60.804  39.451
ATOM    490  C   PRO    31      41.874  61.919  39.078
ATOM    491  O   PRO    31      42.560  62.663  39.775
ATOM    492  N   HIS    32      42.408  61.165  38.110
ATOM    493  H   HIS    32      41.772  60.654  37.512
ATOM    494  CA  HIS    32      43.800  61.252  37.640
ATOM    495  HA  HIS    32      44.251  62.158  38.050
ATOM    496  CB  HIS    32      44.609  60.046  38.146
ATOM    497 2HB  HIS    32      44.047  59.124  37.983
ATOM    498 3HB  HIS    32      45.539  59.966  37.579
ATOM    499  CG  HIS    32      44.967  60.183  39.607
ATOM    500  ND1 HIS    32      44.317  59.594  40.679
ATOM    501  HD1 HIS    32      43.518  58.958  40.619
ATOM    502  CE1 HIS    32      44.909  60.048  41.808
ATOM    503  HE1 HIS    32      44.627  59.803  42.823
ATOM    504  NE2 HIS    32      45.908  60.892  41.483
ATOM    505  HE2 HIS    32      46.505  61.406  42.149
ATOM    506  CD2 HIS    32      45.955  60.991  40.106
ATOM    507  HD2 HIS    32      46.627  61.620  39.532
ATOM    508  C   HIS    32      43.840  61.419  36.115
ATOM    509  O   HIS    32      42.880  61.075  35.436
ATOM    510  N   PHE    33      44.936  61.983  35.612
ATOM    511  H   PHE    33      45.691  62.181  36.249
ATOM    512  CA  PHE    33      45.021  62.670  34.315
ATOM    513  HA  PHE    33      44.165  62.397  33.693
ATOM    514  CB  PHE    33      44.944  64.189  34.598
ATOM    515 2HB  PHE    33      45.300  64.754  33.737
ATOM    516 3HB  PHE    33      43.892  64.449  34.724
ATOM    517  CG  PHE    33      45.697  64.650  35.841
ATOM    518  CD1 PHE    33      47.103  64.745  35.836
ATOM    519  HD1 PHE    33      47.660  64.541  34.933
ATOM    520  CE1 PHE    33      47.791  65.107  37.010
ATOM    521  HE1 PHE    33      48.871  65.187  37.002
ATOM    522  CZ  PHE    33      47.079  65.374  38.193
ATOM    523  HZ  PHE    33      47.610  65.658  39.092
ATOM    524  CE2 PHE    33      45.677  65.282  38.202
ATOM    525  HE2 PHE    33      45.127  65.495  39.110
ATOM    526  CD2 PHE    33      44.988  64.923  37.029
ATOM    527  HD2 PHE    33      43.909  64.857  37.045
ATOM    528  C   PHE    33      46.289  62.287  33.525
ATOM    529  O   PHE    33      47.149  61.559  34.033
ATOM    530  N   GLY    34      46.409  62.788  32.289
ATOM    531  H   GLY    34      45.645  63.342  31.930
ATOM    532  CA  GLY    34      47.518  62.504  31.368
ATOM    533 2HA  GLY    34      47.578  63.288  30.614
ATOM    534 3HA  GLY    34      48.455  62.501  31.925
ATOM    535  C   GLY    34      47.373  61.157  30.646
ATOM    536  O   GLY    34      46.257  60.676  30.445
ATOM    537  N   LYS    35      48.505  60.552  30.266
ATOM    538  H   LYS    35      49.374  61.023  30.471
ATOM    539  CA  LYS    35      48.601  59.123  29.927
ATOM    540  HA  LYS    35      47.647  58.778  29.529
ATOM    541  CB  LYS    35      49.732  58.874  28.904
ATOM    542 2HB  LYS    35      50.614  59.436  29.217
ATOM    543 3HB  LYS    35      50.022  57.824  28.953
ATOM    544  CG  LYS    35      49.452  59.204  27.425
ATOM    545 2HG  LYS    35      49.346  60.284  27.320
ATOM    546 3HG  LYS    35      50.340  58.914  26.861
ATOM    547  CD  LYS    35      48.236  58.532  26.756
ATOM    548 2HD  LYS    35      47.369  59.174  26.917
ATOM    549 3HD  LYS    35      48.410  58.488  25.679
ATOM    550  CE  LYS    35      47.855  57.133  27.256
ATOM    551 2HE  LYS    35      47.553  57.228  28.296
ATOM    552 3HE  LYS    35      46.981  56.783  26.700
ATOM    553  NZ  LYS    35      48.934  56.125  27.153
ATOM    554 1HZ  LYS    35      49.789  56.409  27.604
ATOM    555 2HZ  LYS    35      48.616  55.247  27.544
ATOM    556 3HZ  LYS    35      49.157  55.916  26.173
ATOM    557  C   LYS    35      48.887  58.290  31.182
ATOM    558  O   LYS    35      49.439  58.795  32.157
ATOM    559  N   GLU    36      48.570  57.002  31.107
ATOM    560  H   GLU    36      47.948  56.721  30.356
ATOM    561  CA  GLU    36      49.108  55.938  31.961
ATOM    562  HA  GLU    36      48.744  56.067  32.976
ATOM    563  CB  GLU    36      48.663  54.557  31.440
ATOM    564 2HB  GLU    36      49.144  54.352  30.481
ATOM    565 3HB  GLU    36      49.021  53.806  32.141
ATOM    566  CG  GLU    36      47.150  54.373  31.285
ATOM    567 2HG  GLU    36      46.911  53.321  31.456
ATOM    568 3HG  GLU    36      46.638  54.963  32.046
ATOM    569  CD  GLU    36      46.680  54.763  29.881
ATOM    570  OE1 GLU    36      46.541  53.864  29.022
ATOM    571  OE2 GLU    36      46.512  55.967  29.601
ATOM    572  C   GLU    36      50.643  55.933  31.999
ATOM    573  O   GLU    36      51.290  56.224  30.989
ATOM    574  N   ASP    37      51.218  55.507  33.127
ATOM    575  H   ASP    37      50.611  55.249  33.904
ATOM    576  CA  ASP    37      52.623  55.091  33.198
ATOM    577  HA  ASP    37      53.110  55.409  32.276
ATOM    578  CB  ASP    37      53.370  55.836  34.323
ATOM    579 2HB  ASP    37      54.436  55.807  34.089
ATOM    580 3HB  ASP    37      53.073  56.887  34.315
ATOM    581  CG  ASP    37      53.189  55.262  35.731
ATOM    582  OD1 ASP    37      53.747  54.173  35.983
ATOM    583  OD2 ASP    37      52.574  55.935  36.592
ATOM    584  C   ASP    37      52.755  53.554  33.222
ATOM    585  O   ASP    37      51.779  52.825  33.412
ATOM    586  N   ALA    38      53.966  53.027  33.009
ATOM    587  H   ALA    38      54.746  53.651  32.881
ATOM    588  CA  ALA    38      54.208  51.579  32.943
ATOM    589  HA  ALA    38      53.619  51.170  32.122
ATOM    590  CB  ALA    38      55.692  51.362  32.628
ATOM    591 1HB  ALA    38      56.308  51.803  33.412
ATOM    592 2HB  ALA    38      55.898  50.292  32.572
ATOM    593 3HB  ALA    38      55.940  51.817  31.669
ATOM    594  C   ALA    38      53.786  50.822  34.224
ATOM    595  O   ALA    38      53.434  49.643  34.162
ATOM    596  N   GLY    39      53.771  51.499  35.376
ATOM    597  H   GLY    39      53.975  52.499  35.351
ATOM    598  CA  GLY    39      53.243  50.995  36.639
ATOM    599 2HA  GLY    39      53.688  50.027  36.859
ATOM    600 3HA  GLY    39      53.518  51.699  37.424
ATOM    601  C   GLY    39      51.720  50.851  36.670
ATOM    602  O   GLY    39      51.238  50.027  37.442
ATOM    603  N   ASP    40      50.957  51.572  35.843
ATOM    604  H   ASP    40      51.407  52.247  35.230
ATOM    605  CA  ASP    40      49.520  51.316  35.646
ATOM    606  HA  ASP    40      49.047  51.095  36.604
ATOM    607  CB  ASP    40      48.810  52.522  35.017
ATOM    608 2HB  ASP    40      49.204  52.672  34.014
ATOM    609 3HB  ASP    40      47.749  52.284  34.917
ATOM    610  CG  ASP    40      48.927  53.826  35.793
ATOM    611  OD1 ASP    40      48.751  53.818  37.032
ATOM    612  OD2 ASP    40      49.109  54.871  35.129
ATOM    613  C   ASP    40      49.302  50.124  34.705
ATOM    614  O   ASP    40      48.432  49.289  34.945
ATOM    615  N   VAL    41      50.098  50.030  33.635
ATOM    616  H   VAL    41      50.771  50.775  33.486
ATOM    617  CA  VAL    41      49.929  49.006  32.590
ATOM    618  HA  VAL    41      48.868  48.945  32.348
ATOM    619  CB  VAL    41      50.671  49.405  31.300
ATOM    620  HB  VAL    41      51.741  49.452  31.501
ATOM    621  CG1 VAL    41      50.418  48.392  30.178
ATOM    622 1HG1 VAL    41      49.349  48.304  29.985
ATOM    623 2HG1 VAL    41      50.925  48.705  29.265
ATOM    624 3HG1 VAL    41      50.802  47.415  30.462
ATOM    625  CG2 VAL    41      50.212  50.779  30.787
ATOM    626 1HG2 VAL    41      50.474  51.561  31.498
ATOM    627 2HG2 VAL    41      50.702  51.006  29.841
ATOM    628 3HG2 VAL    41      49.131  50.783  30.640
ATOM    629  C   VAL    41      50.342  47.619  33.096
ATOM    630  O   VAL    41      49.598  46.654  32.919
ATOM    631  N   GLN    42      51.462  47.507  33.821
ATOM    632  H   GLN    42      52.066  48.315  33.931
ATOM    633  CA  GLN    42      51.817  46.257  34.504
ATOM    634  HA  GLN    42      51.799  45.454  33.765
ATOM    635  CB  GLN    42      53.243  46.349  35.075
ATOM    636 2HB  GLN    42      53.935  46.596  34.267
ATOM    637 3HB  GLN    42      53.278  47.158  35.806
ATOM    638  CG  GLN    42      53.720  45.050  35.759
ATOM    639 2HG  GLN    42      54.714  45.220  36.171
ATOM    640 3HG  GLN    42      53.063  44.812  36.595
ATOM    641  CD  GLN    42      53.808  43.843  34.822
ATOM    642  OE1 GLN    42      54.302  43.909  33.708
ATOM    643  NE2 GLN    42      53.392  42.667  35.238
ATOM    644 1HE2 GLN    42      53.343  41.940  34.549
ATOM    645 2HE2 GLN    42      52.872  42.570  36.124
ATOM    646  C   GLN    42      50.788  45.901  35.591
ATOM    647  O   GLN    42      50.448  44.731  35.728
ATOM    648  N   GLN    43      50.242  46.882  36.322
ATOM    649  H   GLN    43      50.536  47.833  36.149
ATOM    650  CA  GLN    43      49.198  46.658  37.333
ATOM    651  HA  GLN    43      49.553  45.903  38.036
ATOM    652  CB  GLN    43      48.983  47.973  38.102
ATOM    653 2HB  GLN    43      49.935  48.253  38.551
ATOM    654 3HB  GLN    43      48.690  48.747  37.396
ATOM    655  CG  GLN    43      47.947  47.942  39.234
ATOM    656 2HG  GLN    43      47.050  47.436  38.891
ATOM    657 3HG  GLN    43      48.354  47.404  40.090
ATOM    658  CD  GLN    43      47.546  49.355  39.657
ATOM    659  OE1 GLN    43      46.392  49.740  39.574
ATOM    660  NE2 GLN    43      48.466  50.184  40.104
ATOM    661 1HE2 GLN    43      48.192  51.154  40.201
ATOM    662 2HE2 GLN    43      49.442  49.939  40.123
ATOM    663  C   GLN    43      47.902  46.118  36.700
ATOM    664  O   GLN    43      47.351  45.136  37.193
ATOM    665  N   PHE    44      47.452  46.689  35.577
ATOM    666  H   PHE    44      47.934  47.517  35.238
ATOM    667  CA  PHE    44      46.331  46.181  34.775
ATOM    668  HA  PHE    44      45.416  46.235  35.364
ATOM    669  CB  PHE    44      46.175  47.094  33.542
ATOM    670 2HB  PHE    44      45.912  48.094  33.891
ATOM    671 3HB  PHE    44      47.138  47.184  33.042
ATOM    672  CG  PHE    44      45.159  46.663  32.498
ATOM    673  CD1 PHE    44      43.862  47.209  32.502
ATOM    674  HD1 PHE    44      43.577  47.914  33.267
ATOM    675  CE1 PHE    44      42.942  46.860  31.497
ATOM    676  HE1 PHE    44      41.955  47.298  31.499
ATOM    677  CZ  PHE    44      43.310  45.953  30.487
ATOM    678  HZ  PHE    44      42.603  45.684  29.714
ATOM    679  CE2 PHE    44      44.606  45.409  30.476
ATOM    680  HE2 PHE    44      44.900  44.728  29.692
ATOM    681  CD2 PHE    44      45.532  45.772  31.472
ATOM    682  HD2 PHE    44      46.538  45.379  31.436
ATOM    683  C   PHE    44      46.545  44.705  34.394
ATOM    684  O   PHE    44      45.679  43.864  34.655
ATOM    685  N   TYR    45      47.723  44.360  33.864
ATOM    686  H   TYR    45      48.404  45.087  33.667
ATOM    687  CA  TYR    45      48.043  42.980  33.494
ATOM    688  HA  TYR    45      47.189  42.585  32.947
ATOM    689  CB  TYR    45      49.254  42.962  32.551
ATOM    690 2HB  TYR    45      50.073  43.508  33.023
ATOM    691 3HB  TYR    45      49.574  41.929  32.444
ATOM    692  CG  TYR    45      49.005  43.516  31.152
ATOM    693  CD1 TYR    45      47.911  43.064  30.382
ATOM    694  HD1 TYR    45      47.235  42.322  30.782
ATOM    695  CE1 TYR    45      47.686  43.578  29.089
ATOM    696  HE1 TYR    45      46.845  43.233  28.507
ATOM    697  CZ  TYR    45      48.572  44.534  28.547
ATOM    698  OH  TYR    45      48.373  45.028  27.296
ATOM    699  HH  TYR    45      47.613  44.645  26.858
ATOM    700  CE2 TYR    45      49.689  44.954  29.296
ATOM    701  HE2 TYR    45      50.384  45.657  28.857
ATOM    702  CD2 TYR    45      49.901  44.451  30.595
ATOM    703  HD2 TYR    45      50.757  44.788  31.163
ATOM    704  C   TYR    45      48.230  42.031  34.694
ATOM    705  O   TYR    45      47.843  40.866  34.589
ATOM    706  N   ASP    46      48.737  42.491  35.842
ATOM    707  H   ASP    46      49.114  43.435  35.864
ATOM    708  CA  ASP    46      48.808  41.693  37.077
ATOM    709  HA  ASP    46      49.228  40.720  36.825
ATOM    710  CB  ASP    46      49.739  42.343  38.122
ATOM    711 2HB  ASP    46      49.912  43.391  37.881
ATOM    712 3HB  ASP    46      49.251  42.325  39.097
ATOM    713  CG  ASP    46      51.080  41.605  38.249
ATOM    714  OD1 ASP    46      52.049  41.969  37.554
ATOM    715  OD2 ASP    46      51.171  40.652  39.065
ATOM    716  C   ASP    46      47.414  41.419  37.671
ATOM    717  O   ASP    46      47.162  40.298  38.111
ATOM    718  N   LEU    47      46.470  42.373  37.626
ATOM    719  H   LEU    47      46.723  43.294  37.275
ATOM    720  CA  LEU    47      45.085  42.117  38.050
ATOM    721  HA  LEU    47      45.125  41.619  39.016
ATOM    722  CB  LEU    47      44.269  43.424  38.182
ATOM    723 2HB  LEU    47      44.543  44.110  37.378
ATOM    724 3HB  LEU    47      43.221  43.167  38.020
ATOM    725  CG  LEU    47      44.306  44.168  39.536
ATOM    726  HG  LEU    47      43.420  44.801  39.573
ATOM    727  CD1 LEU    47      44.266  43.243  40.754
ATOM    728 1HD1 LEU    47      45.244  42.788  40.912
ATOM    729 2HD1 LEU    47      43.995  43.821  41.636
ATOM    730 3HD1 LEU    47      43.525  42.464  40.595
ATOM    731  CD2 LEU    47      45.511  45.084  39.685
ATOM    732 1HD2 LEU    47      45.491  45.813  38.877
ATOM    733 2HD2 LEU    47      45.463  45.616  40.634
ATOM    734 3HD2 LEU    47      46.435  44.509  39.631
ATOM    735  C   LEU    47      44.363  41.123  37.127
ATOM    736  O   LEU    47      43.555  40.328  37.617
ATOM    737  N   LEU    48      44.653  41.120  35.822
ATOM    738  H   LEU    48      45.270  41.844  35.468
ATOM    739  CA  LEU    48      44.148  40.099  34.893
ATOM    740  HA  LEU    48      43.080  39.958  35.074
ATOM    741  CB  LEU    48      44.328  40.576  33.435
ATOM    742 2HB  LEU    48      45.192  41.237  33.360
ATOM    743 3HB  LEU    48      44.534  39.701  32.817
ATOM    744  CG  LEU    48      43.086  41.270  32.839
ATOM    745  HG  LEU    48      42.241  40.585  32.905
ATOM    746  CD1 LEU    48      42.704  42.574  33.540
ATOM    747 1HD1 LEU    48      43.506  43.305  33.433
ATOM    748 2HD1 LEU    48      41.797  42.978  33.091
ATOM    749 3HD1 LEU    48      42.519  42.394  34.597
ATOM    750  CD2 LEU    48      43.330  41.589  31.363
ATOM    751 1HD2 LEU    48      43.547  40.672  30.817
ATOM    752 2HD2 LEU    48      42.439  42.047  30.933
ATOM    753 3HD2 LEU    48      44.168  42.279  31.264
ATOM    754  C   LEU    48      44.810  38.731  35.152
ATOM    755  O   LEU    48      44.108  37.736  35.329
ATOM    756  N   SER    49      46.140  38.680  35.256
ATOM    757  H   SER    49      46.655  39.545  35.111
ATOM    758  CA  SER    49      46.923  37.452  35.484
ATOM    759  HA  SER    49      46.693  36.734  34.697
ATOM    760  CB  SER    49      48.411  37.808  35.383
ATOM    761 2HB  SER    49      48.605  38.243  34.401
ATOM    762 3HB  SER    49      48.664  38.544  36.147
ATOM    763  OG  SER    49      49.226  36.666  35.548
ATOM    764  HG  SER    49      50.131  36.905  35.322
ATOM    765  C   SER    49      46.601  36.784  36.831
ATOM    766  O   SER    49      46.265  35.600  36.887
ATOM    767  N   GLY    50      46.573  37.560  37.919
ATOM    768  H   GLY    50      46.849  38.534  37.830
ATOM    769  CA  GLY    50      46.144  37.095  39.242
ATOM    770 2HA  GLY    50      46.738  36.227  39.531
ATOM    771 3HA  GLY    50      46.318  37.892  39.964
ATOM    772  C   GLY    50      44.661  36.708  39.302
ATOM    773  O   GLY    50      44.265  35.924  40.162
ATOM    774  N   SER    51      43.833  37.191  38.368
ATOM    775  H   SER    51      44.203  37.828  37.675
ATOM    776  CA  SER    51      42.459  36.699  38.212
ATOM    777  HA  SER    51      42.055  36.499  39.203
ATOM    778  CB  SER    51      41.559  37.741  37.547
ATOM    779 2HB  SER    51      41.947  38.007  36.564
ATOM    780 3HB  SER    51      40.564  37.312  37.423
ATOM    781  OG  SER    51      41.457  38.900  38.353
ATOM    782  HG  SER    51      42.252  39.444  38.151
ATOM    783  C   SER    51      42.388  35.376  37.450
ATOM    784  O   SER    51      41.562  34.537  37.808
ATOM    785  N   LEU    52      43.258  35.147  36.458
ATOM    786  H   LEU    52      43.909  35.882  36.200
ATOM    787  CA  LEU    52      43.338  33.878  35.726
ATOM    788  HA  LEU    52      42.346  33.653  35.335
ATOM    789  CB  LEU    52      44.299  34.031  34.529
ATOM    790 2HB  LEU    52      43.946  34.847  33.898
ATOM    791 3HB  LEU    52      45.285  34.306  34.903
ATOM    792  CG  LEU    52      44.460  32.767  33.660
ATOM    793  HG  LEU    52      44.876  31.965  34.268
ATOM    794  CD1 LEU    52      43.144  32.282  33.045
ATOM    795 1HD1 LEU    52      42.713  33.065  32.422
ATOM    796 2HD1 LEU    52      43.335  31.409  32.420
ATOM    797 3HD1 LEU    52      42.441  31.993  33.823
ATOM    798  CD2 LEU    52      45.437  33.058  32.520
ATOM    799 1HD2 LEU    52      46.398  33.365  32.930
ATOM    800 2HD2 LEU    52      45.582  32.159  31.921
ATOM    801 3HD2 LEU    52      45.045  33.849  31.879
ATOM    802  C   LEU    52      43.731  32.722  36.659
ATOM    803  O   LEU    52      43.061  31.694  36.658
ATOM    804  N   GLU    53      44.718  32.908  37.542
ATOM    805  H   GLU    53      45.267  33.761  37.476
ATOM    806  CA  GLU    53      45.115  31.871  38.514
ATOM    807  HA  GLU    53      45.224  30.937  37.958
ATOM    808  CB  GLU    53      46.472  32.232  39.156
ATOM    809 2HB  GLU    53      46.717  33.275  38.944
ATOM    810 3HB  GLU    53      46.404  32.129  40.242
ATOM    811  CG  GLU    53      47.620  31.343  38.663
ATOM    812 2HG  GLU    53      47.718  31.454  37.581
ATOM    813 3HG  GLU    53      48.550  31.690  39.118
ATOM    814  CD  GLU    53      47.393  29.867  39.020
ATOM    815  OE1 GLU    53      47.678  29.481  40.181
ATOM    816  OE2 GLU    53      46.864  29.129  38.162
ATOM    817  C   GLU    53      44.056  31.584  39.601
ATOM    818  O   GLU    53      44.099  30.541  40.259
ATOM    819  N   VAL    54      43.080  32.477  39.790
ATOM    820  H   VAL    54      43.131  33.339  39.259
ATOM    821  CA  VAL    54      41.911  32.269  40.670
ATOM    822  HA  VAL    54      42.162  31.517  41.418
ATOM    823  CB  VAL    54      41.596  33.573  41.434
ATOM    824  HB  VAL    54      41.515  34.394  40.721
ATOM    825  CG1 VAL    54      40.292  33.512  42.240
ATOM    826 1HG1 VAL    54      40.301  32.637  42.891
ATOM    827 2HG1 VAL    54      40.191  34.403  42.858
ATOM    828 3HG1 VAL    54      39.439  33.453  41.566
ATOM    829  CG2 VAL    54      42.734  33.877  42.417
ATOM    830 1HG2 VAL    54      43.683  33.974  41.889
ATOM    831 2HG2 VAL    54      42.547  34.819  42.930
ATOM    832 3HG2 VAL    54      42.819  33.083  43.158
ATOM    833  C   VAL    54      40.710  31.697  39.899
ATOM    834  O   VAL    54      39.836  31.066  40.490
ATOM    835  N   ILE    55      40.683  31.844  38.572
ATOM    836  H   ILE    55      41.409  32.409  38.145
ATOM    837  CA  ILE    55      39.748  31.155  37.671
ATOM    838  HA  ILE    55      38.777  31.088  38.161
ATOM    839  CB  ILE    55      39.560  32.011  36.392
ATOM    840  HB  ILE    55      40.532  32.391  36.080
ATOM    841  CG2 ILE    55      38.984  31.201  35.222
ATOM    842 1HG2 ILE    55      38.082  30.670  35.526
ATOM    843 2HG2 ILE    55      38.754  31.846  34.374
ATOM    844 3HG2 ILE    55      39.731  30.487  34.880
ATOM    845  CG1 ILE    55      38.640  33.213  36.724
ATOM    846 2HG1 ILE    55      37.612  32.864  36.822
ATOM    847 3HG1 ILE    55      38.935  33.642  37.682
ATOM    848  CD1 ILE    55      38.686  34.350  35.693
ATOM    849 1HD1 ILE    55      38.327  34.010  34.723
ATOM    850 2HD1 ILE    55      38.051  35.169  36.031
ATOM    851 3HD1 ILE    55      39.708  34.716  35.592
ATOM    852  C   ILE    55      40.195  29.694  37.444
ATOM    853  O   ILE    55      39.359  28.795  37.540
ATOM    854  N   ARG    56      41.506  29.427  37.302
ATOM    855  H   ARG    56      42.133  30.217  37.168
ATOM    856  CA  ARG    56      42.101  28.073  37.351
ATOM    857  HA  ARG    56      41.700  27.481  36.528
ATOM    858  CB  ARG    56      43.638  28.157  37.213
ATOM    859 2HB  ARG    56      43.891  28.627  36.261
ATOM    860 3HB  ARG    56      44.026  28.802  38.002
ATOM    861  CG  ARG    56      44.362  26.794  37.326
ATOM    862 2HG  ARG    56      45.426  26.973  37.481
ATOM    863 3HG  ARG    56      44.013  26.251  38.203
ATOM    864  CD  ARG    56      44.201  25.893  36.096
ATOM    865 2HD  ARG    56      44.624  24.911  36.325
ATOM    866 3HD  ARG    56      43.141  25.768  35.871
ATOM    867  NE  ARG    56      44.905  26.460  34.933
ATOM    868  HE  ARG    56      45.582  27.194  35.124
ATOM    869  CZ  ARG    56      44.815  26.068  33.677
ATOM    870  NH1 ARG    56      44.091  25.051  33.319
ATOM    871 1HH1 ARG    56      43.653  24.477  34.006
ATOM    872 2HH1 ARG    56      44.074  24.766  32.330
ATOM    873  NH2 ARG    56      45.463  26.708  32.754
ATOM    874 1HH2 ARG    56      46.044  27.489  32.976
ATOM    875 2HH2 ARG    56      45.318  26.422  31.775
ATOM    876  C   ARG    56      41.716  27.352  38.640
ATOM    877  O   ARG    56      41.009  26.351  38.591
ATOM    878  N   LYS    57      42.098  27.906  39.800
ATOM    879  H   LYS    57      42.685  28.730  39.747
ATOM    880  CA  LYS    57      41.845  27.309  41.129
ATOM    881  HA  LYS    57      42.005  26.234  41.027
ATOM    882  CB  LYS    57      42.890  27.803  42.151
ATOM    883 2HB  LYS    57      42.830  28.887  42.248
ATOM    884 3HB  LYS    57      42.672  27.354  43.122
ATOM    885  CG  LYS    57      44.314  27.384  41.728
ATOM    886 2HG  LYS    57      44.295  26.326  41.457
ATOM    887 3HG  LYS    57      44.617  27.945  40.842
ATOM    888  CD  LYS    57      45.384  27.551  42.821
ATOM    889 2HD  LYS    57      45.111  26.926  43.673
ATOM    890 3HD  LYS    57      46.330  27.171  42.432
ATOM    891  CE  LYS    57      45.607  28.982  43.330
ATOM    892 2HE  LYS    57      44.688  29.350  43.792
ATOM    893 3HE  LYS    57      46.376  28.943  44.107
ATOM    894  NZ  LYS    57      46.050  29.906  42.259
ATOM    895 1HZ  LYS    57      45.304  30.107  41.598
ATOM    896 2HZ  LYS    57      46.425  30.764  42.642
ATOM    897 3HZ  LYS    57      46.798  29.502  41.689
ATOM    898  C   LYS    57      40.380  27.406  41.603
ATOM    899  O   LYS    57      40.071  27.083  42.746
ATOM    900  N   TRP    58      39.471  27.799  40.709
ATOM    901  H   TRP    58      39.820  28.078  39.805
ATOM    902  CA  TRP    58      38.026  27.584  40.813
ATOM    903  HA  TRP    58      37.747  27.392  41.849
ATOM    904  CB  TRP    58      37.311  28.856  40.345
ATOM    905 2HB  TRP    58      37.475  29.644  41.074
ATOM    906 3HB  TRP    58      37.776  29.200  39.425
ATOM    907  CG  TRP    58      35.844  28.733  40.074
ATOM    908  CD1 TRP    58      34.883  28.428  40.971
ATOM    909  HD1 TRP    58      35.067  28.197  42.012
ATOM    910  NE1 TRP    58      33.650  28.409  40.344
ATOM    911  HE1 TRP    58      32.795  28.115  40.796
ATOM    912  CE2 TRP    58      33.766  28.677  38.998
ATOM    913  CZ2 TRP    58      32.835  28.748  37.949
ATOM    914  HZ2 TRP    58      31.782  28.589  38.134
ATOM    915  CH2 TRP    58      33.303  28.988  36.648
ATOM    916  HH2 TRP    58      32.617  29.004  35.814
ATOM    917  CZ3 TRP    58      34.675  29.174  36.413
ATOM    918  HZ3 TRP    58      35.026  29.324  35.403
ATOM    919  CE3 TRP    58      35.598  29.120  37.473
ATOM    920  HE3 TRP    58      36.654  29.229  37.268
ATOM    921  CD2 TRP    58      35.164  28.866  38.789
ATOM    922  C   TRP    58      37.592  26.354  40.003
ATOM    923  O   TRP    58      36.982  25.443  40.562
ATOM    924  N   ALA    59      37.946  26.299  38.713
ATOM    925  H   ALA    59      38.481  27.063  38.317
ATOM    926  CA  ALA    59      37.585  25.199  37.816
ATOM    927  HA  ALA    59      36.503  25.079  37.840
ATOM    928  CB  ALA    59      37.980  25.610  36.394
ATOM    929 1HB  ALA    59      39.066  25.682  36.309
ATOM    930 2HB  ALA    59      37.610  24.867  35.689
ATOM    931 3HB  ALA    59      37.533  26.573  36.145
ATOM    932  C   ALA    59      38.203  23.848  38.239
ATOM    933  O   ALA    59      37.539  22.817  38.153
ATOM    934  N   GLU    60      39.411  23.877  38.816
ATOM    935  H   GLU    60      39.903  24.765  38.780
ATOM    936  CA  GLU    60      40.132  22.764  39.471
ATOM    937  HA  GLU    60      40.529  22.084  38.715
ATOM    938  CB  GLU    60      41.308  23.421  40.226
ATOM    939 2HB  GLU    60      41.837  24.098  39.556
ATOM    940 3HB  GLU    60      40.876  24.040  41.017
ATOM    941  CG  GLU    60      42.346  22.497  40.885
ATOM    942 2HG  GLU    60      42.797  23.070  41.699
ATOM    943 3HG  GLU    60      41.853  21.645  41.352
ATOM    944  CD  GLU    60      43.493  22.009  39.979
ATOM    945  OE1 GLU    60      43.504  22.251  38.751
ATOM    946  OE2 GLU    60      44.439  21.421  40.561
ATOM    947  C   GLU    60      39.264  21.944  40.461
ATOM    948  O   GLU    60      39.542  20.771  40.723
ATOM    949  N   LYS    61      38.205  22.550  41.025
ATOM    950  H   LYS    61      38.009  23.502  40.736
ATOM    951  CA  LYS    61      37.321  21.941  42.037
ATOM    952  HA  LYS    61      37.668  20.924  42.225
ATOM    953  CB  LYS    61      37.447  22.709  43.369
ATOM    954 2HB  LYS    61      37.131  23.744  43.224
ATOM    955 3HB  LYS    61      36.794  22.247  44.111
ATOM    956  CG  LYS    61      38.891  22.677  43.905
ATOM    957 2HG  LYS    61      39.230  21.642  43.955
ATOM    958 3HG  LYS    61      39.540  23.226  43.222
ATOM    959  CD  LYS    61      39.005  23.312  45.297
ATOM    960 2HD  LYS    61      38.561  24.309  45.266
ATOM    961 3HD  LYS    61      38.457  22.714  46.028
ATOM    962  CE  LYS    61      40.471  23.456  45.728
ATOM    963 2HE  LYS    61      41.024  23.973  44.938
ATOM    964 3HE  LYS    61      40.508  24.085  46.623
ATOM    965  NZ  LYS    61      41.124  22.160  46.030
ATOM    966 1HZ  LYS    61      41.147  21.515  45.242
ATOM    967 2HZ  LYS    61      42.086  22.322  46.326
ATOM    968 3HZ  LYS    61      40.666  21.680  46.801
ATOM    969  C   LYS    61      35.869  21.752  41.569
ATOM    970  O   LYS    61      35.007  21.434  42.392
ATOM    971  N   ILE    62      35.580  21.903  40.272
ATOM    972  H   ILE    62      36.341  22.118  39.635
ATOM    973  CA  ILE    62      34.268  21.576  39.689
ATOM    974  HA  ILE    62      33.509  21.792  40.438
ATOM    975  CB  ILE    62      33.958  22.484  38.470
ATOM    976  HB  ILE    62      34.752  22.360  37.734
ATOM    977  CG2 ILE    62      32.621  22.085  37.814
ATOM    978 1HG2 ILE    62      31.799  22.206  38.518
ATOM    979 2HG2 ILE    62      32.432  22.695  36.932
ATOM    980 3HG2 ILE    62      32.656  21.051  37.474
ATOM    981  CG1 ILE    62      33.917  23.973  38.895
ATOM    982 2HG1 ILE    62      33.138  24.118  39.644
ATOM    983 3HG1 ILE    62      34.870  24.237  39.352
ATOM    984  CD1 ILE    62      33.681  24.958  37.741
ATOM    985 1HD1 ILE    62      32.647  24.908  37.399
ATOM    986 2HD1 ILE    62      33.880  25.971  38.088
ATOM    987 3HD1 ILE    62      34.352  24.731  36.911
ATOM    988  C   ILE    62      34.227  20.068  39.345
ATOM    989  O   ILE    62      35.072  19.601  38.577
ATOM    990  N   PRO    63      33.261  19.282  39.871
ATOM    991  CD  PRO    63      32.161  19.691  40.735
ATOM    992 2HD  PRO    63      31.683  20.603  40.375
ATOM    993 3HD  PRO    63      32.533  19.833  41.751
ATOM    994  CG  PRO    63      31.157  18.539  40.702
ATOM    995 2HG  PRO    63      30.483  18.668  39.854
ATOM    996 3HG  PRO    63      30.594  18.463  41.632
ATOM    997  CB  PRO    63      32.043  17.316  40.467
ATOM    998 2HB  PRO    63      31.489  16.491  40.019
ATOM    999 3HB  PRO    63      32.491  17.005  41.413
ATOM   1000  CA  PRO    63      33.134  17.859  39.539
ATOM   1001  HA  PRO    63      34.073  17.344  39.749
ATOM   1002  C   PRO    63      32.788  17.671  38.054
ATOM   1003  O   PRO    63      32.136  18.525  37.451
ATOM   1004  N   GLY    64      33.241  16.579  37.433
ATOM   1005  H   GLY    64      33.723  15.855  37.960
ATOM   1006  CA  GLY    64      33.113  16.362  35.988
ATOM   1007 2HA  GLY    64      33.296  15.309  35.775
ATOM   1008 3HA  GLY    64      32.094  16.598  35.682
ATOM   1009  C   GLY    64      34.070  17.202  35.128
ATOM   1010  O   GLY    64      34.608  16.678  34.159
ATOM   1011  N   PHE    65      34.371  18.458  35.486
ATOM   1012  H   PHE    65      33.901  18.854  36.292
ATOM   1013  CA  PHE    65      35.322  19.293  34.731
ATOM   1014  HA  PHE    65      35.002  19.325  33.688
ATOM   1015  CB  PHE    65      35.312  20.730  35.271
ATOM   1016 2HB  PHE    65      34.289  21.109  35.254
ATOM   1017 3HB  PHE    65      35.646  20.721  36.308
ATOM   1018  CG  PHE    65      36.197  21.685  34.489
ATOM   1019  CD1 PHE    65      35.705  22.326  33.335
ATOM   1020  HD1 PHE    65      34.693  22.145  33.004
ATOM   1021  CE1 PHE    65      36.534  23.195  32.602
ATOM   1022  HE1 PHE    65      36.159  23.686  31.714
ATOM   1023  CZ  PHE    65      37.857  23.424  33.017
ATOM   1024  HZ  PHE    65      38.494  24.091  32.450
ATOM   1025  CE2 PHE    65      38.356  22.776  34.160
ATOM   1026  HE2 PHE    65      39.378  22.941  34.472
ATOM   1027  CD2 PHE    65      37.525  21.916  34.900
ATOM   1028  HD2 PHE    65      37.913  21.429  35.784
ATOM   1029  C   PHE    65      36.740  18.698  34.747
ATOM   1030  O   PHE    65      37.377  18.583  33.702
ATOM   1031  N   ALA    66      37.197  18.213  35.908
ATOM   1032  H   ALA    66      36.641  18.366  36.738
ATOM   1033  CA  ALA    66      38.464  17.483  36.052
ATOM   1034  HA  ALA    66      39.275  18.119  35.695
ATOM   1035  CB  ALA    66      38.680  17.229  37.549
ATOM   1036 1HB  ALA    66      37.887  16.590  37.939
ATOM   1037 2HB  ALA    66      39.642  16.736  37.700
ATOM   1038 3HB  ALA    66      38.684  18.176  38.092
ATOM   1039  C   ALA    66      38.522  16.158  35.247
ATOM   1040  O   ALA    66      39.599  15.604  35.027
ATOM   1041  N   GLU    67      37.372  15.651  34.796
ATOM   1042  H   GLU    67      36.528  16.187  34.945
ATOM   1043  CA  GLU    67      37.205  14.356  34.117
ATOM   1044  HA  GLU    67      38.086  13.739  34.306
ATOM   1045  CB  GLU    67      35.994  13.625  34.744
ATOM   1046 2HB  GLU    67      35.091  14.200  34.550
ATOM   1047 3HB  GLU    67      35.878  12.652  34.265
ATOM   1048  CG  GLU    67      36.139  13.410  36.270
ATOM   1049 2HG  GLU    67      36.879  12.626  36.446
ATOM   1050 3HG  GLU    67      36.511  14.318  36.747
ATOM   1051  CD  GLU    67      34.817  13.032  36.956
ATOM   1052  OE1 GLU    67      34.243  11.977  36.595
ATOM   1053  OE2 GLU    67      34.383  13.788  37.865
ATOM   1054  C   GLU    67      37.118  14.507  32.577
ATOM   1055  O   GLU    67      37.068  13.511  31.852
ATOM   1056  N   LEU    68      37.148  15.750  32.072
ATOM   1057  H   LEU    68      37.170  16.507  32.740
ATOM   1058  CA  LEU    68      37.364  16.111  30.662
ATOM   1059  HA  LEU    68      36.749  15.474  30.025
ATOM   1060  CB  LEU    68      36.954  17.586  30.461
ATOM   1061 2HB  LEU    68      37.622  18.196  31.064
ATOM   1062 3HB  LEU    68      37.118  17.849  29.418
ATOM   1063  CG  LEU    68      35.508  17.969  30.819
ATOM   1064  HG  LEU    68      35.310  17.721  31.859
ATOM   1065  CD1 LEU    68      35.325  19.480  30.652
ATOM   1066 1HD1 LEU    68      35.506  19.768  29.616
ATOM   1067 2HD1 LEU    68      34.313  19.764  30.937
ATOM   1068 3HD1 LEU    68      36.033  20.006  31.295
ATOM   1069  CD2 LEU    68      34.485  17.253  29.936
ATOM   1070 1HD2 LEU    68      34.545  16.181  30.117
ATOM   1071 2HD2 LEU    68      33.480  17.593  30.190
ATOM   1072 3HD2 LEU    68      34.687  17.463  28.886
ATOM   1073  C   LEU    68      38.839  15.916  30.239
ATOM   1074  O   LEU    68      39.694  15.604  31.073
ATOM   1075  N   SER    69      39.168  16.144  28.959
ATOM   1076  H   SER    69      38.454  16.437  28.303
ATOM   1077  CA  SER    69      40.571  16.258  28.530
ATOM   1078  HA  SER    69      41.138  15.505  29.075
ATOM   1079  CB  SER    69      40.736  15.935  27.037
ATOM   1080 2HB  SER    69      41.756  15.584  26.872
ATOM   1081 3HB  SER    69      40.048  15.140  26.746
ATOM   1082  OG  SER    69      40.534  17.069  26.220
ATOM   1083  HG  SER    69      39.550  17.182  26.100
ATOM   1084  C   SER    69      41.156  17.647  28.852
ATOM   1085  O   SER    69      40.405  18.628  28.882
ATOM   1086  N   PRO    70      42.489  17.791  28.997
ATOM   1087  CD  PRO    70      43.467  16.729  29.185
ATOM   1088 2HD  PRO    70      43.780  16.341  28.215
ATOM   1089 3HD  PRO    70      43.079  15.925  29.811
ATOM   1090  CG  PRO    70      44.648  17.396  29.888
ATOM   1091 2HG  PRO    70      45.587  16.881  29.680
ATOM   1092 3HG  PRO    70      44.459  17.440  30.962
ATOM   1093  CB  PRO    70      44.628  18.807  29.303
ATOM   1094 2HB  PRO    70      45.123  18.802  28.330
ATOM   1095 3HB  PRO    70      45.106  19.526  29.970
ATOM   1096  CA  PRO    70      43.133  19.101  29.138
ATOM   1097  HA  PRO    70      42.770  19.570  30.050
ATOM   1098  C   PRO    70      42.878  20.057  27.961
ATOM   1099  O   PRO    70      42.911  21.273  28.137
ATOM   1100  N   ALA    71      42.599  19.528  26.762
ATOM   1101  H   ALA    71      42.495  18.527  26.684
ATOM   1102  CA  ALA    71      42.274  20.340  25.591
ATOM   1103  HA  ALA    71      42.978  21.170  25.537
ATOM   1104  CB  ALA    71      42.445  19.485  24.329
ATOM   1105 1HB  ALA    71      41.744  18.649  24.340
ATOM   1106 2HB  ALA    71      42.249  20.097  23.448
ATOM   1107 3HB  ALA    71      43.465  19.103  24.275
ATOM   1108  C   ALA    71      40.867  20.954  25.688
ATOM   1109  O   ALA    71      40.688  22.108  25.308
ATOM   1110  N   ASP    72      39.889  20.229  26.244
ATOM   1111  H   ASP    72      40.095  19.283  26.544
ATOM   1112  CA  ASP    72      38.567  20.790  26.551
ATOM   1113  HA  ASP    72      38.198  21.329  25.679
ATOM   1114  CB  ASP    72      37.562  19.678  26.897
ATOM   1115 2HB  ASP    72      37.873  19.214  27.834
ATOM   1116 3HB  ASP    72      36.583  20.130  27.069
ATOM   1117  CG  ASP    72      37.424  18.589  25.833
ATOM   1118  OD1 ASP    72      38.035  17.516  26.037
ATOM   1119  OD2 ASP    72      36.706  18.804  24.831
ATOM   1120  C   ASP    72      38.656  21.782  27.724
ATOM   1121  O   ASP    72      38.091  22.872  27.657
ATOM   1122  N   GLN    73      39.391  21.422  28.785
ATOM   1123  H   GLN    73      39.843  20.514  28.760
ATOM   1124  CA  GLN    73      39.519  22.221  30.011
ATOM   1125  HA  GLN    73      38.530  22.339  30.452
ATOM   1126  CB  GLN    73      40.428  21.501  31.023
ATOM   1127 2HB  GLN    73      41.343  21.197  30.515
ATOM   1128 3HB  GLN    73      40.697  22.191  31.825
ATOM   1129  CG  GLN    73      39.741  20.279  31.651
ATOM   1130 2HG  GLN    73      38.956  20.621  32.324
ATOM   1131 3HG  GLN    73      39.268  19.691  30.871
ATOM   1132  CD  GLN    73      40.685  19.354  32.418
ATOM   1133  OE1 GLN    73      41.900  19.450  32.392
ATOM   1134  NE2 GLN    73      40.146  18.395  33.133
ATOM   1135 1HE2 GLN    73      40.773  17.743  33.566
ATOM   1136 2HE2 GLN    73      39.138  18.324  33.190
ATOM   1137  C   GLN    73      40.056  23.628  29.732
ATOM   1138  O   GLN    73      39.385  24.610  30.057
ATOM   1139  N   ASP    74      41.232  23.742  29.110
ATOM   1140  H   ASP    74      41.763  22.905  28.888
ATOM   1141  CA  ASP    74      41.847  25.046  28.854
ATOM   1142  HA  ASP    74      41.725  25.655  29.750
ATOM   1143  CB  ASP    74      43.359  24.900  28.624
ATOM   1144 2HB  ASP    74      43.577  23.976  28.086
ATOM   1145 3HB  ASP    74      43.706  25.735  28.012
ATOM   1146  CG  ASP    74      44.108  24.934  29.961
ATOM   1147  OD1 ASP    74      44.820  25.924  30.235
ATOM   1148  OD2 ASP    74      43.930  24.024  30.799
ATOM   1149  C   ASP    74      41.140  25.823  27.736
ATOM   1150  O   ASP    74      41.038  27.042  27.843
ATOM   1151  N   LEU    75      40.549  25.160  26.730
ATOM   1152  H   LEU    75      40.625  24.151  26.691
ATOM   1153  CA  LEU    75      39.743  25.853  25.715
ATOM   1154  HA  LEU    75      40.362  26.642  25.284
ATOM   1155  CB  LEU    75      39.342  24.872  24.599
ATOM   1156 2HB  LEU    75      40.248  24.477  24.137
ATOM   1157 3HB  LEU    75      38.800  24.039  25.050
ATOM   1158  CG  LEU    75      38.454  25.494  23.502
ATOM   1159  HG  LEU    75      37.536  25.881  23.945
ATOM   1160  CD1 LEU    75      39.150  26.622  22.739
ATOM   1161 1HD1 LEU    75      40.081  26.262  22.302
ATOM   1162 2HD1 LEU    75      38.499  26.992  21.946
ATOM   1163 3HD1 LEU    75      39.368  27.453  23.410
ATOM   1164  CD2 LEU    75      38.055  24.423  22.492
ATOM   1165 1HD2 LEU    75      37.548  23.610  23.008
ATOM   1166 2HD2 LEU    75      37.380  24.855  21.756
ATOM   1167 3HD2 LEU    75      38.944  24.029  21.997
ATOM   1168  C   LEU    75      38.509  26.528  26.330
ATOM   1169  O   LEU    75      38.204  27.671  25.981
ATOM   1170  N   LEU    76      37.805  25.857  27.250
ATOM   1171  H   LEU    76      38.087  24.908  27.484
ATOM   1172  CA  LEU    76      36.705  26.475  27.999
ATOM   1173  HA  LEU    76      36.010  26.934  27.297
ATOM   1174  CB  LEU    76      35.953  25.412  28.824
ATOM   1175 2HB  LEU    76      36.674  24.890  29.455
ATOM   1176 3HB  LEU    76      35.253  25.928  29.481
ATOM   1177  CG  LEU    76      35.162  24.365  28.014
ATOM   1178  HG  LEU    76      35.842  23.808  27.379
ATOM   1179  CD1 LEU    76      34.488  23.380  28.972
ATOM   1180 1HD1 LEU    76      33.812  23.912  29.639
ATOM   1181 2HD1 LEU    76      33.933  22.636  28.401
ATOM   1182 3HD1 LEU    76      35.253  22.866  29.553
ATOM   1183  CD2 LEU    76      34.089  24.980  27.113
ATOM   1184 1HD2 LEU    76      34.565  25.530  26.305
ATOM   1185 2HD2 LEU    76      33.476  24.194  26.675
ATOM   1186 3HD2 LEU    76      33.448  25.647  27.681
ATOM   1187  C   LEU    76      37.221  27.606  28.903
ATOM   1188  O   LEU    76      36.614  28.677  28.943
ATOM   1189  N   LEU    77      38.346  27.393  29.597
ATOM   1190  H   LEU    77      38.800  26.490  29.503
ATOM   1191  CA  LEU    77      38.913  28.355  30.547
ATOM   1192  HA  LEU    77      38.117  28.635  31.235
ATOM   1193  CB  LEU    77      40.047  27.669  31.335
ATOM   1194 2HB  LEU    77      39.798  26.621  31.493
ATOM   1195 3HB  LEU    77      40.955  27.704  30.732
ATOM   1196  CG  LEU    77      40.322  28.292  32.714
ATOM   1197  HG  LEU    77      40.423  29.373  32.623
ATOM   1198  CD1 LEU    77      39.198  27.961  33.705
ATOM   1199 1HD1 LEU    77      38.982  26.893  33.681
ATOM   1200 2HD1 LEU    77      39.491  28.232  34.717
ATOM   1201 3HD1 LEU    77      38.298  28.513  33.440
ATOM   1202  CD2 LEU    77      41.623  27.732  33.291
ATOM   1203 1HD2 LEU    77      42.441  27.928  32.596
ATOM   1204 2HD2 LEU    77      41.849  28.218  34.238
ATOM   1205 3HD2 LEU    77      41.534  26.655  33.435
ATOM   1206  C   LEU    77      39.389  29.651  29.866
ATOM   1207  O   LEU    77      39.115  30.735  30.381
ATOM   1208  N   GLU    78      40.034  29.554  28.699
ATOM   1209  H   GLU    78      40.277  28.624  28.362
ATOM   1210  CA  GLU    78      40.391  30.697  27.849
ATOM   1211  HA  GLU    78      40.921  31.441  28.445
ATOM   1212  CB  GLU    78      41.304  30.255  26.688
ATOM   1213 2HB  GLU    78      40.851  29.399  26.185
ATOM   1214 3HB  GLU    78      41.361  31.075  25.970
ATOM   1215  CG  GLU    78      42.742  29.906  27.109
ATOM   1216 2HG  GLU    78      43.165  30.760  27.642
ATOM   1217 3HG  GLU    78      42.732  29.058  27.795
ATOM   1218  CD  GLU    78      43.622  29.573  25.892
ATOM   1219  OE1 GLU    78      43.153  28.920  24.930
ATOM   1220  OE2 GLU    78      44.806  29.991  25.843
ATOM   1221  C   GLU    78      39.138  31.375  27.279
ATOM   1222  O   GLU    78      38.955  32.579  27.465
ATOM   1223  N   SER    79      38.234  30.607  26.650
ATOM   1224  H   SER    79      38.432  29.616  26.557
ATOM   1225  CA  SER    79      37.017  31.144  26.012
ATOM   1226  HA  SER    79      37.305  31.828  25.213
ATOM   1227  CB  SER    79      36.155  30.028  25.417
ATOM   1228 2HB  SER    79      35.846  29.342  26.207
ATOM   1229 3HB  SER    79      35.267  30.487  24.985
ATOM   1230  OG  SER    79      36.815  29.305  24.403
ATOM   1231  HG  SER    79      37.452  28.710  24.846
ATOM   1232  C   SER    79      36.114  31.907  26.984
ATOM   1233  O   SER    79      35.417  32.838  26.586
ATOM   1234  N   ALA    80      36.108  31.506  28.256
ATOM   1235  H   ALA    80      36.648  30.680  28.498
ATOM   1236  CA  ALA    80      35.318  32.130  29.305
ATOM   1237  HA  ALA    80      34.497  32.684  28.846
ATOM   1238  CB  ALA    80      34.697  31.012  30.147
ATOM   1239 1HB  ALA    80      35.480  30.474  30.683
ATOM   1240 2HB  ALA    80      33.992  31.435  30.861
ATOM   1241 3HB  ALA    80      34.166  30.317  29.496
ATOM   1242  C   ALA    80      36.105  33.140  30.161
ATOM   1243  O   ALA    80      35.485  33.809  30.987
ATOM   1244  N   PHE    81      37.430  33.289  30.005
ATOM   1245  H   PHE    81      37.903  32.734  29.297
ATOM   1246  CA  PHE    81      38.266  34.066  30.936
ATOM   1247  HA  PHE    81      38.248  33.566  31.905
ATOM   1248  CB  PHE    81      39.729  34.114  30.458
ATOM   1249 2HB  PHE    81      40.186  33.134  30.593
ATOM   1250 3HB  PHE    81      39.748  34.344  29.392
ATOM   1251  CG  PHE    81      40.562  35.153  31.198
ATOM   1252  CD1 PHE    81      40.781  35.029  32.584
ATOM   1253  HD1 PHE    81      40.414  34.160  33.109
ATOM   1254  CE1 PHE    81      41.463  36.040  33.286
ATOM   1255  HE1 PHE    81      41.628  35.946  34.347
ATOM   1256  CZ  PHE    81      41.938  37.174  32.605
ATOM   1257  HZ  PHE    81      42.470  37.943  33.145
ATOM   1258  CE2 PHE    81      41.723  37.302  31.222
ATOM   1259  HE2 PHE    81      42.085  38.173  30.695
ATOM   1260  CD2 PHE    81      41.032  36.296  30.523
ATOM   1261  HD2 PHE    81      40.853  36.409  29.464
ATOM   1262  C   PHE    81      37.749  35.493  31.162
ATOM   1263  O   PHE    81      37.552  35.901  32.307
ATOM   1264  N   LEU    82      37.492  36.244  30.085
ATOM   1265  H   LEU    82      37.666  35.844  29.174
ATOM   1266  CA  LEU    82      37.060  37.641  30.189
ATOM   1267  HA  LEU    82      37.715  38.124  30.913
ATOM   1268  CB  LEU    82      37.264  38.320  28.822
ATOM   1269 2HB  LEU    82      38.277  38.101  28.477
ATOM   1270 3HB  LEU    82      36.566  37.883  28.106
ATOM   1271  CG  LEU    82      37.077  39.850  28.822
ATOM   1272  HG  LEU    82      36.048  40.092  29.083
ATOM   1273  CD1 LEU    82      38.018  40.569  29.794
ATOM   1274 1HD1 LEU    82      39.050  40.278  29.600
ATOM   1275 2HD1 LEU    82      37.920  41.647  29.669
ATOM   1276 3HD1 LEU    82      37.754  40.321  30.821
ATOM   1277  CD2 LEU    82      37.366  40.388  27.421
ATOM   1278 1HD2 LEU    82      36.678  39.942  26.704
ATOM   1279 2HD2 LEU    82      37.235  41.469  27.405
ATOM   1280 3HD2 LEU    82      38.389  40.152  27.126
ATOM   1281  C   LEU    82      35.622  37.760  30.725
ATOM   1282  O   LEU    82      35.345  38.628  31.554
ATOM   1283  N   GLU    83      34.740  36.833  30.334
ATOM   1284  H   GLU    83      35.065  36.113  29.706
ATOM   1285  CA  GLU    83      33.368  36.721  30.852
ATOM   1286  HA  GLU    83      32.836  37.654  30.658
ATOM   1287  CB  GLU    83      32.617  35.564  30.147
ATOM   1288 2HB  GLU    83      33.057  34.614  30.447
ATOM   1289 3HB  GLU    83      31.587  35.582  30.498
ATOM   1290  CG  GLU    83      32.609  35.619  28.608
ATOM   1291 2HG  GLU    83      32.217  36.589  28.296
ATOM   1292 3HG  GLU    83      33.636  35.536  28.244
ATOM   1293  CD  GLU    83      31.750  34.518  27.956
ATOM   1294  OE1 GLU    83      32.053  34.075  26.821
ATOM   1295  OE2 GLU    83      30.660  34.179  28.451
ATOM   1296  C   GLU    83      33.379  36.491  32.377
ATOM   1297  O   GLU    83      32.691  37.179  33.135
ATOM   1298  N   LEU    84      34.222  35.564  32.841
ATOM   1299  H   LEU    84      34.764  35.046  32.153
ATOM   1300  CA  LEU    84      34.407  35.212  34.250
ATOM   1301  HA  LEU    84      33.428  35.080  34.708
ATOM   1302  CB  LEU    84      35.193  33.891  34.331
ATOM   1303 2HB  LEU    84      36.107  34.007  33.747
ATOM   1304 3HB  LEU    84      35.483  33.712  35.366
ATOM   1305  CG  LEU    84      34.430  32.658  33.816
ATOM   1306  HG  LEU    84      33.991  32.867  32.845
ATOM   1307  CD1 LEU    84      35.412  31.498  33.665
ATOM   1308 1HD1 LEU    84      35.891  31.283  34.617
ATOM   1309 2HD1 LEU    84      34.884  30.617  33.302
ATOM   1310 3HD1 LEU    84      36.176  31.760  32.932
ATOM   1311  CD2 LEU    84      33.311  32.233  34.771
ATOM   1312 1HD2 LEU    84      32.562  33.020  34.841
ATOM   1313 2HD2 LEU    84      32.824  31.340  34.376
ATOM   1314 3HD2 LEU    84      33.716  32.010  35.756
ATOM   1315  C   LEU    84      35.131  36.308  35.042
ATOM   1316  O   LEU    84      34.803  36.511  36.212
ATOM   1317  N   PHE    85      36.081  37.026  34.437
ATOM   1318  H   PHE    85      36.355  36.757  33.495
ATOM   1319  CA  PHE    85      36.753  38.178  35.046
ATOM   1320  HA  PHE    85      37.213  37.865  35.982
ATOM   1321  CB  PHE    85      37.862  38.696  34.113
ATOM   1322 2HB  PHE    85      38.637  37.932  34.030
ATOM   1323 3HB  PHE    85      37.448  38.843  33.116
ATOM   1324  CG  PHE    85      38.503  39.999  34.564
ATOM   1325  CD1 PHE    85      39.440  39.998  35.612
ATOM   1326  HD1 PHE    85      39.710  39.068  36.083
ATOM   1327  CE1 PHE    85      40.031  41.200  36.042
ATOM   1328  HE1 PHE    85      40.765  41.189  36.836
ATOM   1329  CZ  PHE    85      39.676  42.414  35.428
ATOM   1330  HZ  PHE    85      40.134  43.339  35.751
ATOM   1331  CE2 PHE    85      38.738  42.423  34.381
ATOM   1332  HE2 PHE    85      38.469  43.355  33.902
ATOM   1333  CD2 PHE    85      38.158  41.217  33.947
ATOM   1334  HD2 PHE    85      37.447  41.231  33.134
ATOM   1335  C   PHE    85      35.740  39.275  35.382
ATOM   1336  O   PHE    85      35.613  39.651  36.551
ATOM   1337  N   ILE    86      34.962  39.722  34.388
ATOM   1338  H   ILE    86      35.094  39.327  33.459
ATOM   1339  CA  ILE    86      33.933  40.757  34.561
ATOM   1340  HA  ILE    86      34.401  41.657  34.961
ATOM   1341  CB  ILE    86      33.293  41.106  33.196
ATOM   1342  HB  ILE    86      32.944  40.178  32.741
ATOM   1343  CG2 ILE    86      32.084  42.049  33.374
ATOM   1344 1HG2 ILE    86      32.381  42.944  33.922
ATOM   1345 2HG2 ILE    86      31.686  42.344  32.405
ATOM   1346 3HG2 ILE    86      31.281  41.547  33.913
ATOM   1347  CG1 ILE    86      34.321  41.766  32.248
ATOM   1348 2HG1 ILE    86      34.428  42.824  32.493
ATOM   1349 3HG1 ILE    86      35.296  41.298  32.365
ATOM   1350  CD1 ILE    86      33.937  41.618  30.773
ATOM   1351 1HD1 ILE    86      32.955  42.042  30.579
ATOM   1352 2HD1 ILE    86      34.677  42.123  30.153
ATOM   1353 3HD1 ILE    86      33.915  40.563  30.507
ATOM   1354  C   ILE    86      32.885  40.294  35.579
ATOM   1355  O   ILE    86      32.587  41.021  36.528
ATOM   1356  N   LEU    87      32.366  39.069  35.439
ATOM   1357  H   LEU    87      32.641  38.516  34.629
ATOM   1358  CA  LEU    87      31.300  38.551  36.298
ATOM   1359  HA  LEU    87      30.504  39.296  36.308
ATOM   1360  CB  LEU    87      30.753  37.266  35.646
ATOM   1361 2HB  LEU    87      30.478  37.496  34.614
ATOM   1362 3HB  LEU    87      31.553  36.524  35.618
ATOM   1363  CG  LEU    87      29.529  36.640  36.334
ATOM   1364  HG  LEU    87      29.804  36.357  37.345
ATOM   1365  CD1 LEU    87      28.327  37.587  36.389
ATOM   1366 1HD1 LEU    87      28.075  37.929  35.385
ATOM   1367 2HD1 LEU    87      27.469  37.068  36.816
ATOM   1368 3HD1 LEU    87      28.554  38.446  37.019
ATOM   1369  CD2 LEU    87      29.109  35.374  35.587
ATOM   1370 1HD2 LEU    87      29.947  34.679  35.531
ATOM   1371 2HD2 LEU    87      28.283  34.891  36.109
ATOM   1372 3HD2 LEU    87      28.792  35.630  34.575
ATOM   1373  C   LEU    87      31.751  38.360  37.761
ATOM   1374  O   LEU    87      31.012  38.727  38.676
ATOM   1375  N   ARG    88      32.969  37.850  38.015
ATOM   1376  H   ARG    88      33.550  37.583  37.221
ATOM   1377  CA  ARG    88      33.516  37.698  39.382
ATOM   1378  HA  ARG    88      32.728  37.303  40.025
ATOM   1379  CB  ARG    88      34.701  36.703  39.401
ATOM   1380 2HB  ARG    88      35.446  37.037  38.678
ATOM   1381 3HB  ARG    88      35.158  36.729  40.389
ATOM   1382  CG  ARG    88      34.310  35.239  39.103
ATOM   1383 2HG  ARG    88      33.679  34.855  39.906
ATOM   1384 3HG  ARG    88      33.722  35.216  38.186
ATOM   1385  CD  ARG    88      35.524  34.302  38.902
ATOM   1386 2HD  ARG    88      35.201  33.458  38.289
ATOM   1387 3HD  ARG    88      36.281  34.830  38.317
ATOM   1388  NE  ARG    88      36.131  33.801  40.165
ATOM   1389  HE  ARG    88      36.853  34.366  40.576
ATOM   1390  CZ  ARG    88      35.955  32.609  40.728
ATOM   1391  NH1 ARG    88      35.134  31.726  40.236
ATOM   1392 1HH1 ARG    88      34.681  31.897  39.358
ATOM   1393 2HH1 ARG    88      35.129  30.790  40.614
ATOM   1394  NH2 ARG    88      36.595  32.264  41.811
ATOM   1395 1HH2 ARG    88      37.295  32.831  42.262
ATOM   1396 2HH2 ARG    88      36.454  31.351  42.239
ATOM   1397  C   ARG    88      33.899  39.046  40.013
ATOM   1398  O   ARG    88      33.770  39.180  41.228
ATOM   1399  N   LEU    89      34.343  40.036  39.228
ATOM   1400  H   LEU    89      34.466  39.839  38.238
ATOM   1401  CA  LEU    89      34.692  41.388  39.698
ATOM   1402  HA  LEU    89      35.263  41.304  40.622
ATOM   1403  CB  LEU    89      35.585  42.053  38.628
ATOM   1404 2HB  LEU    89      36.505  41.474  38.539
ATOM   1405 3HB  LEU    89      35.067  41.996  37.669
ATOM   1406  CG  LEU    89      35.948  43.534  38.862
ATOM   1407  HG  LEU    89      35.037  44.133  38.868
ATOM   1408  CD1 LEU    89      36.695  43.765  40.174
ATOM   1409 1HD1 LEU    89      37.613  43.182  40.184
ATOM   1410 2HD1 LEU    89      36.949  44.820  40.269
ATOM   1411 3HD1 LEU    89      36.069  43.486  41.020
ATOM   1412  CD2 LEU    89      36.836  44.026  37.719
ATOM   1413 1HD2 LEU    89      36.323  43.889  36.768
ATOM   1414 2HD2 LEU    89      37.056  45.086  37.849
ATOM   1415 3HD2 LEU    89      37.770  43.464  37.696
ATOM   1416  C   LEU    89      33.453  42.240  40.016
ATOM   1417  O   LEU    89      33.346  42.797  41.113
ATOM   1418  N   ALA    90      32.509  42.333  39.076
ATOM   1419  H   ALA    90      32.649  41.850  38.191
ATOM   1420  CA  ALA    90      31.330  43.185  39.202
ATOM   1421  HA  ALA    90      31.656  44.199  39.442
ATOM   1422  CB  ALA    90      30.613  43.217  37.849
ATOM   1423 1HB  ALA    90      30.262  42.217  37.587
ATOM   1424 2HB  ALA    90      29.761  43.895  37.898
ATOM   1425 3HB  ALA    90      31.294  43.570  37.074
ATOM   1426  C   ALA    90      30.389  42.717  40.324
ATOM   1427  O   ALA    90      29.789  43.547  41.005
ATOM   1428  N   TYR    91      30.295  41.406  40.564
ATOM   1429  H   TYR    91      30.766  40.765  39.936
ATOM   1430  CA  TYR    91      29.440  40.847  41.612
ATOM   1431  HA  TYR    91      28.431  41.235  41.477
ATOM   1432  CB  TYR    91      29.396  39.329  41.429
ATOM   1433 2HB  TYR    91      29.004  39.131  40.433
ATOM   1434 3HB  TYR    91      30.413  38.933  41.469
ATOM   1435  CG  TYR    91      28.531  38.584  42.425
ATOM   1436  CD1 TYR    91      27.135  38.764  42.407
ATOM   1437  HD1 TYR    91      26.682  39.449  41.704
ATOM   1438  CE1 TYR    91      26.321  38.045  43.302
ATOM   1439  HE1 TYR    91      25.253  38.193  43.296
ATOM   1440  CZ  TYR    91      26.900  37.136  44.212
ATOM   1441  OH  TYR    91      26.119  36.410  45.053
ATOM   1442  HH  TYR    91      25.175  36.626  44.928
ATOM   1443  CE2 TYR    91      28.301  36.965  44.237
ATOM   1444  HE2 TYR    91      28.733  36.288  44.953
ATOM   1445  CD2 TYR    91      29.115  37.688  43.343
ATOM   1446  HD2 TYR    91      30.186  37.549  43.356
ATOM   1447  C   TYR    91      29.882  41.237  43.032
ATOM   1448  O   TYR    91      29.065  41.732  43.805
ATOM   1449  N   ARG    92      31.169  41.063  43.377
ATOM   1450  H   ARG    92      31.803  40.688  42.683
ATOM   1451  CA  ARG    92      31.652  41.258  44.763
ATOM   1452  HA  ARG    92      30.841  40.971  45.436
ATOM   1453  CB  ARG    92      32.838  40.322  45.065
ATOM   1454 2HB  ARG    92      32.947  40.276  46.151
ATOM   1455 3HB  ARG    92      32.615  39.315  44.708
ATOM   1456  CG  ARG    92      34.174  40.799  44.464
ATOM   1457 2HG  ARG    92      34.161  40.683  43.381
ATOM   1458 3HG  ARG    92      34.305  41.855  44.673
ATOM   1459  CD  ARG    92      35.376  40.066  45.078
ATOM   1460 2HD  ARG    92      36.269  40.675  44.946
ATOM   1461 3HD  ARG    92      35.226  39.955  46.154
ATOM   1462  NE  ARG    92      35.606  38.748  44.465
ATOM   1463  HE  ARG    92      35.314  37.948  44.996
ATOM   1464  CZ  ARG    92      36.192  38.540  43.300
ATOM   1465  NH1 ARG    92      36.628  39.503  42.537
ATOM   1466 1HH1 ARG    92      36.565  40.464  42.870
ATOM   1467 2HH1 ARG    92      37.024  39.310  41.638
ATOM   1468  NH2 ARG    92      36.372  37.324  42.871
ATOM   1469 1HH2 ARG    92      36.079  36.547  43.433
ATOM   1470 2HH2 ARG    92      36.842  37.195  41.992
ATOM   1471  C   ARG    92      31.969  42.709  45.151
ATOM   1472  O   ARG    92      32.152  42.988  46.330
ATOM   1473  N   SER    93      32.117  43.606  44.175
ATOM   1474  H   SER    93      31.941  43.306  43.230
ATOM   1475  CA  SER    93      32.521  45.002  44.415
ATOM   1476  HA  SER    93      33.361  45.008  45.108
ATOM   1477  CB  SER    93      32.995  45.636  43.104
ATOM   1478 2HB  SER    93      32.197  45.592  42.360
ATOM   1479 3HB  SER    93      33.249  46.681  43.282
ATOM   1480  OG  SER    93      34.144  44.957  42.619
ATOM   1481  HG  SER    93      33.851  44.175  42.112
ATOM   1482  C   SER    93      31.392  45.829  45.056
ATOM   1483  O   SER    93      30.222  45.449  44.965
ATOM   1484  N   LYS    94      31.722  46.977  45.674
ATOM   1485  H   LYS    94      32.704  47.248  45.687
ATOM   1486  CA  LYS    94      30.755  47.909  46.293
ATOM   1487  HA  LYS    94      29.797  47.404  46.401
ATOM   1488  CB  LYS    94      31.202  48.275  47.728
ATOM   1489 2HB  LYS    94      32.238  48.615  47.719
ATOM   1490 3HB  LYS    94      30.584  49.102  48.081
ATOM   1491  CG  LYS    94      31.053  47.108  48.726
ATOM   1492 2HG  LYS    94      30.037  46.716  48.662
ATOM   1493 3HG  LYS    94      31.751  46.311  48.463
ATOM   1494  CD  LYS    94      31.319  47.559  50.174
ATOM   1495 2HD  LYS    94      32.361  47.872  50.269
ATOM   1496 3HD  LYS    94      30.676  48.412  50.401
ATOM   1497  CE  LYS    94      31.025  46.443  51.186
ATOM   1498 2HE  LYS    94      29.994  46.104  51.054
ATOM   1499 3HE  LYS    94      31.685  45.595  50.988
ATOM   1500  NZ  LYS    94      31.210  46.901  52.586
ATOM   1501 1HZ  LYS    94      30.644  47.709  52.794
ATOM   1502 2HZ  LYS    94      30.937  46.164  53.238
ATOM   1503 3HZ  LYS    94      32.180  47.145  52.780
ATOM   1504  C   LYS    94      30.528  49.148  45.396
ATOM   1505  O   LYS    94      31.224  50.158  45.550
ATOM   1506  N   PRO    95      29.558  49.121  44.454
ATOM   1507  CD  PRO    95      28.631  48.028  44.180
ATOM   1508 2HD  PRO    95      28.108  47.696  45.078
ATOM   1509 3HD  PRO    95      29.178  47.204  43.729
ATOM   1510  CG  PRO    95      27.635  48.561  43.154
ATOM   1511 2HG  PRO    95      26.833  49.103  43.657
ATOM   1512 3HG  PRO    95      27.234  47.763  42.531
ATOM   1513  CB  PRO    95      28.502  49.530  42.355
ATOM   1514 2HB  PRO    95      27.903  50.256  41.805
ATOM   1515 3HB  PRO    95      29.144  48.977  41.670
ATOM   1516  CA  PRO    95      29.365  50.173  43.445
ATOM   1517  HA  PRO    95      30.331  50.444  43.023
ATOM   1518  C   PRO    95      28.724  51.468  43.966
ATOM   1519  O   PRO    95      28.606  52.423  43.197
ATOM   1520  N   GLY    96      28.322  51.500  45.242
ATOM   1521  H   GLY    96      28.357  50.646  45.775
ATOM   1522  CA  GLY    96      27.931  52.719  45.957
ATOM   1523 2HA  GLY    96      27.304  53.342  45.318
ATOM   1524 3HA  GLY    96      27.348  52.430  46.831
ATOM   1525  C   GLY    96      29.122  53.548  46.456
ATOM   1526  O   GLY    96      29.028  54.768  46.523
ATOM   1527  N   GLU    97      30.260  52.905  46.741
ATOM   1528  H   GLU    97      30.265  51.898  46.674
ATOM   1529  CA  GLU    97      31.491  53.557  47.229
ATOM   1530  HA  GLU    97      31.264  54.549  47.624
ATOM   1531  CB  GLU    97      32.095  52.719  48.366
ATOM   1532 2HB  GLU    97      32.431  51.766  47.956
ATOM   1533 3HB  GLU    97      32.965  53.247  48.759
ATOM   1534  CG  GLU    97      31.149  52.443  49.536
ATOM   1535 2HG  GLU    97      30.748  53.388  49.908
ATOM   1536 3HG  GLU    97      30.315  51.820  49.209
ATOM   1537  CD  GLU    97      31.938  51.724  50.629
ATOM   1538  OE1 GLU    97      32.360  52.404  51.594
ATOM   1539  OE2 GLU    97      32.212  50.516  50.462
ATOM   1540  C   GLU    97      32.563  53.715  46.135
ATOM   1541  O   GLU    97      33.545  54.439  46.295
ATOM   1542  N   GLY    98      32.434  52.967  45.035
ATOM   1543  H   GLY    98      31.617  52.378  44.962
ATOM   1544  CA  GLY    98      33.504  52.829  44.047
ATOM   1545 2HA  GLY    98      33.100  52.339  43.161
ATOM   1546 3HA  GLY    98      33.861  53.820  43.765
ATOM   1547  C   GLY    98      34.699  52.003  44.546
ATOM   1548  O   GLY    98      35.788  52.125  43.983
ATOM   1549  N   LYS    99      34.521  51.171  45.585
ATOM   1550  H   LYS    99      33.600  51.128  46.001
ATOM   1551  CA  LYS    99      35.516  50.176  46.016
ATOM   1552  HA  LYS    99      36.519  50.578  45.858
ATOM   1553  CB  LYS    99      35.378  49.849  47.518
ATOM   1554 2HB  LYS    99      34.378  49.456  47.698
ATOM   1555 3HB  LYS    99      36.094  49.060  47.756
ATOM   1556  CG  LYS    99      35.623  51.030  48.482
ATOM   1557 2HG  LYS    99      36.609  51.458  48.304
ATOM   1558 3HG  LYS    99      34.869  51.797  48.310
ATOM   1559  CD  LYS    99      35.531  50.534  49.938
ATOM   1560 2HD  LYS    99      34.681  49.854  50.008
ATOM   1561 3HD  LYS    99      36.423  49.960  50.191
ATOM   1562  CE  LYS    99      35.289  51.624  50.995
ATOM   1563 2HE  LYS    99      34.538  52.332  50.630
ATOM   1564 3HE  LYS    99      34.845  51.134  51.867
ATOM   1565  NZ  LYS    99      36.509  52.342  51.436
ATOM   1566 1HZ  LYS    99      36.765  53.121  50.824
ATOM   1567 2HZ  LYS    99      36.365  52.782  52.346
ATOM   1568 3HZ  LYS    99      37.306  51.741  51.547
ATOM   1569  C   LYS    99      35.377  48.917  45.148
ATOM   1570  O   LYS    99      34.405  48.166  45.267
ATOM   1571  N   LEU   100      36.340  48.710  44.255
ATOM   1572  H   LEU   100      37.126  49.351  44.254
ATOM   1573  CA  LEU   100      36.481  47.512  43.423
ATOM   1574  HA  LEU   100      35.497  47.110  43.183
ATOM   1575  CB  LEU   100      37.200  47.889  42.116
ATOM   1576 2HB  LEU   100      38.116  48.421  42.372
ATOM   1577 3HB  LEU   100      37.499  46.981  41.589
ATOM   1578  CG  LEU   100      36.328  48.757  41.189
ATOM   1579  HG  LEU   100      35.620  49.344  41.775
ATOM   1580  CD1 LEU   100      37.194  49.738  40.406
ATOM   1581 1HD1 LEU   100      37.887  49.188  39.771
ATOM   1582 2HD1 LEU   100      36.556  50.374  39.794
ATOM   1583 3HD1 LEU   100      37.744  50.371  41.102
ATOM   1584  CD2 LEU   100      35.549  47.882  40.205
ATOM   1585 1HD2 LEU   100      34.884  47.213  40.752
ATOM   1586 2HD2 LEU   100      34.955  48.509  39.542
ATOM   1587 3HD2 LEU   100      36.236  47.290  39.601
ATOM   1588  C   LEU   100      37.265  46.449  44.193
ATOM   1589  O   LEU   100      38.197  46.789  44.920
ATOM   1590  N   ILE   101      36.904  45.174  44.034
ATOM   1591  H   ILE   101      36.109  44.967  43.440
ATOM   1592  CA  ILE   101      37.572  44.058  44.722
ATOM   1593  HA  ILE   101      38.525  44.408  45.124
ATOM   1594  CB  ILE   101      36.739  43.544  45.923
ATOM   1595  HB  ILE   101      35.865  43.035  45.532
ATOM   1596  CG2 ILE   101      37.584  42.530  46.721
ATOM   1597 1HG2 ILE   101      38.435  43.033  47.183
ATOM   1598 2HG2 ILE   101      36.984  42.063  47.501
ATOM   1599 3HG2 ILE   101      37.967  41.741  46.075
ATOM   1600  CG1 ILE   101      36.228  44.686  46.837
ATOM   1601 2HG1 ILE   101      37.078  45.211  47.269
ATOM   1602 3HG1 ILE   101      35.656  45.399  46.245
ATOM   1603  CD1 ILE   101      35.295  44.228  47.965
ATOM   1604 1HD1 ILE   101      35.835  43.624  48.691
ATOM   1605 2HD1 ILE   101      34.892  45.103  48.475
ATOM   1606 3HD1 ILE   101      34.469  43.649  47.552
ATOM   1607  C   ILE   101      37.884  42.958  43.701
ATOM   1608  O   ILE   101      36.988  42.256  43.213
ATOM   1609  N   PHE   102      39.161  42.816  43.353
ATOM   1610  H   PHE   102      39.855  43.378  43.840
ATOM   1611  CA  PHE   102      39.622  41.909  42.299
ATOM   1612  HA  PHE   102      38.900  41.938  41.485
ATOM   1613  CB  PHE   102      40.951  42.424  41.734
ATOM   1614 2HB  PHE   102      41.664  42.559  42.551
ATOM   1615 3HB  PHE   102      41.364  41.671  41.062
ATOM   1616  CG  PHE   102      40.810  43.722  40.956
ATOM   1617  CD1 PHE   102      40.495  43.690  39.583
ATOM   1618  HD1 PHE   102      40.365  42.745  39.076
ATOM   1619  CE1 PHE   102      40.356  44.889  38.860
ATOM   1620  HE1 PHE   102      40.122  44.865  37.804
ATOM   1621  CZ  PHE   102      40.533  46.124  39.505
ATOM   1622  HZ  PHE   102      40.444  47.045  38.944
ATOM   1623  CE2 PHE   102      40.846  46.160  40.875
ATOM   1624  HE2 PHE   102      40.994  47.109  41.369
ATOM   1625  CD2 PHE   102      40.984  44.963  41.601
ATOM   1626  HD2 PHE   102      41.232  45.001  42.653
ATOM   1627  C   PHE   102      39.688  40.446  42.762
ATOM   1628  O   PHE   102      39.560  40.137  43.947
ATOM   1629  N   CYS   103      39.848  39.505  41.824
ATOM   1630  H   CYS   103      39.986  39.779  40.860
ATOM   1631  CA  CYS   103      39.882  38.074  42.156
ATOM   1632  HA  CYS   103      39.037  37.843  42.804
ATOM   1633  CB  CYS   103      39.749  37.252  40.873
ATOM   1634 2HB  CYS   103      40.528  37.565  40.181
ATOM   1635 3HB  CYS   103      39.896  36.194  41.095
ATOM   1636  SG  CYS   103      38.115  37.507  40.121
ATOM   1637  HG  CYS   103      38.470  37.163  38.872
ATOM   1638  C   CYS   103      41.124  37.672  42.966
ATOM   1639  O   CYS   103      41.039  36.721  43.730
ATOM   1640  N   SER   104      42.212  38.439  42.874
ATOM   1641  H   SER   104      42.214  39.204  42.216
ATOM   1642  CA  SER   104      43.394  38.366  43.745
ATOM   1643  HA  SER   104      43.684  37.321  43.864
ATOM   1644  CB  SER   104      44.545  39.109  43.057
ATOM   1645 2HB  SER   104      45.400  39.183  43.731
ATOM   1646 3HB  SER   104      44.850  38.551  42.169
ATOM   1647  OG  SER   104      44.116  40.406  42.665
ATOM   1648  HG  SER   104      44.897  40.905  42.396
ATOM   1649  C   SER   104      43.174  38.937  45.160
ATOM   1650  O   SER   104      44.116  39.018  45.939
ATOM   1651  N   GLY   105      41.958  39.378  45.501
ATOM   1652  H   GLY   105      41.220  39.333  44.813
ATOM   1653  CA  GLY   105      41.602  39.902  46.825
ATOM   1654 2HA  GLY   105      40.520  39.865  46.929
ATOM   1655 3HA  GLY   105      42.050  39.270  47.593
ATOM   1656  C   GLY   105      42.021  41.347  47.105
ATOM   1657  O   GLY   105      41.609  41.894  48.125
ATOM   1658  N   LEU   106      42.773  41.987  46.206
ATOM   1659  H   LEU   106      43.119  41.463  45.418
ATOM   1660  CA  LEU   106      43.119  43.405  46.308
ATOM   1661  HA  LEU   106      43.535  43.575  47.302
ATOM   1662  CB  LEU   106      44.204  43.737  45.265
ATOM   1663 2HB  LEU   106      45.070  43.098  45.451
ATOM   1664 3HB  LEU   106      43.813  43.496  44.275
ATOM   1665  CG  LEU   106      44.668  45.209  45.257
ATOM   1666  HG  LEU   106      43.817  45.856  45.048
ATOM   1667  CD1 LEU   106      45.309  45.642  46.576
ATOM   1668 1HD1 LEU   106      46.160  45.004  46.817
ATOM   1669 2HD1 LEU   106      45.634  46.677  46.503
ATOM   1670 3HD1 LEU   106      44.583  45.585  47.385
ATOM   1671  CD2 LEU   106      45.701  45.416  44.148
ATOM   1672 1HD2 LEU   106      45.260  45.170  43.184
ATOM   1673 2HD2 LEU   106      46.017  46.459  44.128
ATOM   1674 3HD2 LEU   106      46.570  44.781  44.322
ATOM   1675  C   LEU   106      41.872  44.294  46.156
ATOM   1676  O   LEU   106      41.128  44.182  45.174
ATOM   1677  N   VAL   107      41.686  45.205  47.112
ATOM   1678  H   VAL   107      42.322  45.191  47.907
ATOM   1679  CA  VAL   107      40.709  46.299  47.072
ATOM   1680  HA  VAL   107      39.870  45.985  46.458
ATOM   1681  CB  VAL   107      40.172  46.629  48.482
ATOM   1682  HB  VAL   107      40.967  47.083  49.075
ATOM   1683  CG1 VAL   107      38.992  47.610  48.414
ATOM   1684 1HG1 VAL   107      38.191  47.193  47.804
ATOM   1685 2HG1 VAL   107      38.618  47.804  49.419
ATOM   1686 3HG1 VAL   107      39.314  48.554  47.983
ATOM   1687  CG2 VAL   107      39.681  45.375  49.217
ATOM   1688 1HG2 VAL   107      40.528  44.721  49.423
ATOM   1689 2HG2 VAL   107      39.233  45.647  50.171
ATOM   1690 3HG2 VAL   107      38.953  44.841  48.612
ATOM   1691  C   VAL   107      41.357  47.532  46.437
ATOM   1692  O   VAL   107      42.491  47.879  46.768
ATOM   1693  N   LEU   108      40.646  48.224  45.541
ATOM   1694  H   LEU   108      39.724  47.875  45.291
ATOM   1695  CA  LEU   108      41.154  49.408  44.833
ATOM   1696  HA  LEU   108      41.860  49.917  45.486
ATOM   1697  CB  LEU   108      41.904  48.926  43.570
ATOM   1698 2HB  LEU   108      42.158  47.869  43.679
ATOM   1699 3HB  LEU   108      41.230  49.004  42.720
ATOM   1700  CG  LEU   108      43.214  49.673  43.254
ATOM   1701  HG  LEU   108      43.005  50.734  43.125
ATOM   1702  CD1 LEU   108      44.273  49.486  44.345
ATOM   1703 1HD1 LEU   108      44.421  48.426  44.549
ATOM   1704 2HD1 LEU   108      45.218  49.926  44.028
ATOM   1705 3HD1 LEU   108      43.967  49.978  45.265
ATOM   1706  CD2 LEU   108      43.818  49.123  41.962
ATOM   1707 1HD2 LEU   108      43.120  49.238  41.136
ATOM   1708 2HD2 LEU   108      44.727  49.673  41.714
ATOM   1709 3HD2 LEU   108      44.065  48.067  42.076
ATOM   1710  C   LEU   108      40.025  50.413  44.528
ATOM   1711  O   LEU   108      38.890  50.020  44.256
ATOM   1712  N   HIS   109      40.298  51.721  44.592
ATOM   1713  H   HIS   109      41.249  52.008  44.817
ATOM   1714  CA  HIS   109      39.273  52.764  44.390
ATOM   1715  HA  HIS   109      38.319  52.376  44.750
ATOM   1716  CB  HIS   109      39.614  53.995  45.252
ATOM   1717 2HB  HIS   109      39.665  53.695  46.302
ATOM   1718 3HB  HIS   109      40.605  54.360  44.981
ATOM   1719  CG  HIS   109      38.619  55.128  45.124
ATOM   1720  ND1 HIS   109      37.413  55.229  45.791
ATOM   1721  HD1 HIS   109      37.236  54.761  46.695
ATOM   1722  CE1 HIS   109      36.909  56.456  45.563
ATOM   1723  HE1 HIS   109      36.093  56.892  46.139
ATOM   1724  NE2 HIS   109      37.756  57.139  44.767
ATOM   1725  HE2 HIS   109      37.739  58.164  44.667
ATOM   1726  CD2 HIS   109      38.837  56.316  44.485
ATOM   1727  HD2 HIS   109      39.754  56.586  43.979
ATOM   1728  C   HIS   109      39.081  53.123  42.906
ATOM   1729  O   HIS   109      40.053  53.257  42.167
ATOM   1730  N   ARG   110      37.835  53.405  42.495
ATOM   1731  H   ARG   110      37.099  53.166  43.155
ATOM   1732  CA  ARG   110      37.397  53.893  41.162
ATOM   1733  HA  ARG   110      37.307  53.039  40.486
ATOM   1734  CB  ARG   110      35.993  54.515  41.358
ATOM   1735 2HB  ARG   110      35.367  53.764  41.841
ATOM   1736 3HB  ARG   110      36.078  55.365  42.041
ATOM   1737  CG  ARG   110      35.242  54.980  40.097
ATOM   1738 2HG  ARG   110      35.804  55.768  39.595
ATOM   1739 3HG  ARG   110      35.124  54.141  39.410
ATOM   1740  CD  ARG   110      33.850  55.515  40.495
ATOM   1741 2HD  ARG   110      33.307  54.732  41.029
ATOM   1742 3HD  ARG   110      33.980  56.362  41.171
ATOM   1743  NE  ARG   110      33.049  55.939  39.331
ATOM   1744  HE  ARG   110      33.304  55.586  38.403
ATOM   1745  CZ  ARG   110      31.973  56.706  39.303
ATOM   1746  NH1 ARG   110      31.393  57.204  40.358
ATOM   1747 1HH1 ARG   110      31.678  56.978  41.289
ATOM   1748 2HH1 ARG   110      30.565  57.771  40.204
ATOM   1749  NH2 ARG   110      31.405  57.000  38.179
ATOM   1750 1HH2 ARG   110      31.732  56.578  37.303
ATOM   1751 2HH2 ARG   110      30.592  57.600  38.182
ATOM   1752  C   ARG   110      38.385  54.867  40.495
ATOM   1753  O   ARG   110      38.805  54.637  39.366
ATOM   1754  N   LEU   111      38.819  55.903  41.222
ATOM   1755  H   LEU   111      38.419  56.002  42.139
ATOM   1756  CA  LEU   111      39.714  56.972  40.729
ATOM   1757  HA  LEU   111      39.556  57.054  39.652
ATOM   1758  CB  LEU   111      39.291  58.327  41.338
ATOM   1759 2HB  LEU   111      39.535  58.330  42.399
ATOM   1760 3HB  LEU   111      39.884  59.113  40.872
ATOM   1761  CG  LEU   111      37.795  58.678  41.173
ATOM   1762  HG  LEU   111      37.198  57.935  41.703
ATOM   1763  CD1 LEU   111      37.490  60.038  41.793
ATOM   1764 1HD1 LEU   111      37.944  60.827  41.199
ATOM   1765 2HD1 LEU   111      36.413  60.204  41.816
ATOM   1766 3HD1 LEU   111      37.875  60.095  42.810
ATOM   1767  CD2 LEU   111      37.349  58.711  39.711
ATOM   1768 1HD2 LEU   111      37.432  57.724  39.258
ATOM   1769 2HD2 LEU   111      36.305  59.024  39.651
ATOM   1770 3HD2 LEU   111      37.957  59.418  39.147
ATOM   1771  C   LEU   111      41.231  56.677  40.863
ATOM   1772  O   LEU   111      42.066  57.549  40.603
ATOM   1773  N   GLN   112      41.583  55.443  41.245
ATOM   1774  H   GLN   112      40.839  54.808  41.506
ATOM   1775  CA  GLN   112      42.852  54.796  40.888
ATOM   1776  HA  GLN   112      43.631  55.548  40.755
ATOM   1777  CB  GLN   112      43.312  53.796  41.979
ATOM   1778 2HB  GLN   112      42.609  52.965  42.029
ATOM   1779 3HB  GLN   112      44.277  53.385  41.677
ATOM   1780  CG  GLN   112      43.454  54.374  43.397
ATOM   1781 2HG  GLN   112      44.218  55.151  43.396
ATOM   1782 3HG  GLN   112      42.510  54.817  43.707
ATOM   1783  CD  GLN   112      43.828  53.298  44.420
ATOM   1784  OE1 GLN   112      42.983  52.753  45.122
ATOM   1785  NE2 GLN   112      45.090  52.943  44.523
ATOM   1786 1HE2 GLN   112      45.344  52.218  45.192
ATOM   1787 2HE2 GLN   112      45.791  53.329  43.919
ATOM   1788  C   GLN   112      42.661  54.068  39.542
ATOM   1789  O   GLN   112      43.282  54.418  38.541
ATOM   1790  N   CYS   113      41.727  53.108  39.501
ATOM   1791  H   CYS   113      41.235  52.891  40.359
ATOM   1792  CA  CYS   113      41.549  52.164  38.392
ATOM   1793  HA  CYS   113      42.463  51.576  38.283
ATOM   1794  CB  CYS   113      40.391  51.217  38.736
ATOM   1795 2HB  CYS   113      39.456  51.779  38.762
ATOM   1796 3HB  CYS   113      40.323  50.449  37.961
ATOM   1797  SG  CYS   113      40.659  50.424  40.344
ATOM   1798  HG  CYS   113      39.571  49.645  40.335
ATOM   1799  C   CYS   113      41.265  52.826  37.035
ATOM   1800  O   CYS   113      41.733  52.333  36.011
ATOM   1801  N   ALA   114      40.526  53.941  37.017
ATOM   1802  H   ALA   114      40.128  54.269  37.889
ATOM   1803  CA  ALA   114      40.138  54.640  35.790
ATOM   1804  HA  ALA   114      39.530  53.965  35.183
ATOM   1805  CB  ALA   114      39.264  55.838  36.183
ATOM   1806 1HB  ALA   114      39.833  56.532  36.802
ATOM   1807 2HB  ALA   114      38.930  56.354  35.281
ATOM   1808 3HB  ALA   114      38.385  55.494  36.731
ATOM   1809  C   ALA   114      41.327  55.077  34.909
ATOM   1810  O   ALA   114      41.149  55.223  33.705
ATOM   1811  N   ARG   115      42.541  55.219  35.464
ATOM   1812  H   ARG   115      42.631  55.052  36.460
ATOM   1813  CA  ARG   115      43.764  55.494  34.689
ATOM   1814  HA  ARG   115      43.559  56.307  33.988
ATOM   1815  CB  ARG   115      44.866  55.942  35.671
ATOM   1816 2HB  ARG   115      44.535  56.853  36.174
ATOM   1817 3HB  ARG   115      44.985  55.172  36.435
ATOM   1818  CG  ARG   115      46.255  56.205  35.073
ATOM   1819 2HG  ARG   115      46.922  56.377  35.914
ATOM   1820 3HG  ARG   115      46.595  55.298  34.575
ATOM   1821  CD  ARG   115      46.347  57.371  34.065
ATOM   1822 2HD  ARG   115      46.739  56.987  33.123
ATOM   1823 3HD  ARG   115      45.340  57.733  33.850
ATOM   1824  NE  ARG   115      47.177  58.525  34.490
ATOM   1825  HE  ARG   115      46.839  59.434  34.209
ATOM   1826  CZ  ARG   115      48.399  58.566  35.011
ATOM   1827  NH1 ARG   115      49.116  57.546  35.360
ATOM   1828 1HH1 ARG   115      48.834  56.577  35.207
ATOM   1829 2HH1 ARG   115      50.019  57.694  35.794
ATOM   1830  NH2 ARG   115      48.963  59.715  35.228
ATOM   1831 1HH2 ARG   115      48.540  60.541  34.825
ATOM   1832 2HH2 ARG   115      49.912  59.704  35.568
ATOM   1833  C   ARG   115      44.155  54.293  33.814
ATOM   1834  O   ARG   115      44.201  54.415  32.598
ATOM   1835  N   GLY   116      44.376  53.117  34.410
ATOM   1836  H   GLY   116      44.295  53.071  35.413
ATOM   1837  CA  GLY   116      44.776  51.908  33.670
ATOM   1838 2HA  GLY   116      45.595  52.152  32.994
ATOM   1839 3HA  GLY   116      45.142  51.167  34.381
ATOM   1840  C   GLY   116      43.653  51.259  32.848
ATOM   1841  O   GLY   116      43.906  50.706  31.776
ATOM   1842  N   PHE   117      42.406  51.337  33.327
ATOM   1843  H   PHE   117      42.268  51.806  34.214
ATOM   1844  CA  PHE   117      41.246  50.667  32.723
ATOM   1845  HA  PHE   117      41.596  49.870  32.065
ATOM   1846  CB  PHE   117      40.407  50.009  33.835
ATOM   1847 2HB  PHE   117      40.183  50.755  34.597
ATOM   1848 3HB  PHE   117      39.454  49.701  33.402
ATOM   1849  CG  PHE   117      41.032  48.790  34.500
ATOM   1850  CD1 PHE   117      42.032  48.930  35.483
ATOM   1851  HD1 PHE   117      42.373  49.912  35.774
ATOM   1852  CE1 PHE   117      42.610  47.794  36.080
ATOM   1853  HE1 PHE   117      43.390  47.910  36.822
ATOM   1854  CZ  PHE   117      42.190  46.508  35.698
ATOM   1855  HZ  PHE   117      42.652  45.635  36.137
ATOM   1856  CE2 PHE   117      41.182  46.361  34.729
ATOM   1857  HE2 PHE   117      40.866  45.374  34.421
ATOM   1858  CD2 PHE   117      40.601  47.498  34.139
ATOM   1859  HD2 PHE   117      39.825  47.375  33.398
ATOM   1860  C   PHE   117      40.368  51.584  31.849
ATOM   1861  O   PHE   117      39.587  51.072  31.051
ATOM   1862  N   GLY   118      40.467  52.912  31.975
ATOM   1863  H   GLY   118      41.144  53.305  32.617
ATOM   1864  CA  GLY   118      39.541  53.855  31.335
ATOM   1865 2HA  GLY   118      39.869  54.877  31.523
ATOM   1866 3HA  GLY   118      39.557  53.693  30.258
ATOM   1867  C   GLY   118      38.090  53.719  31.828
ATOM   1868  O   GLY   118      37.803  53.027  32.807
ATOM   1869  N   ASP   119      37.152  54.336  31.105
ATOM   1870  H   ASP   119      37.442  54.984  30.377
ATOM   1871  CA  ASP   119      35.706  54.300  31.387
ATOM   1872  HA  ASP   119      35.544  54.704  32.387
ATOM   1873  CB  ASP   119      34.972  55.212  30.385
ATOM   1874 2HB  ASP   119      35.140  54.836  29.371
ATOM   1875 3HB  ASP   119      33.901  55.169  30.590
ATOM   1876  CG  ASP   119      35.442  56.671  30.477
ATOM   1877  OD1 ASP   119      36.505  56.979  29.887
ATOM   1878  OD2 ASP   119      34.752  57.483  31.133
ATOM   1879  C   ASP   119      35.093  52.879  31.383
ATOM   1880  O   ASP   119      33.989  52.677  31.893
ATOM   1881  N   TRP   120      35.811  51.862  30.885
ATOM   1882  H   TRP   120      36.724  52.067  30.515
ATOM   1883  CA  TRP   120      35.423  50.449  31.026
ATOM   1884  HA  TRP   120      34.466  50.300  30.529
ATOM   1885  CB  TRP   120      36.474  49.561  30.343
ATOM   1886 2HB  TRP   120      36.559  49.864  29.299
ATOM   1887 3HB  TRP   120      37.435  49.743  30.818
ATOM   1888  CG  TRP   120      36.228  48.080  30.371
ATOM   1889  CD1 TRP   120      35.049  47.468  30.118
ATOM   1890  HD1 TRP   120      34.125  47.977  29.865
ATOM   1891  NE1 TRP   120      35.212  46.098  30.173
ATOM   1892  HE1 TRP   120      34.517  45.437  29.838
ATOM   1893  CE2 TRP   120      36.492  45.753  30.531
ATOM   1894  CZ2 TRP   120      37.123  44.515  30.739
ATOM   1895  HZ2 TRP   120      36.560  43.601  30.636
ATOM   1896  CH2 TRP   120      38.489  44.491  31.057
ATOM   1897  HH2 TRP   120      38.998  43.547  31.208
ATOM   1898  CZ3 TRP   120      39.206  45.698  31.155
ATOM   1899  HZ3 TRP   120      40.261  45.669  31.384
ATOM   1900  CE3 TRP   120      38.559  46.937  30.946
ATOM   1901  HE3 TRP   120      39.118  47.858  31.010
ATOM   1902  CD2 TRP   120      37.182  46.998  30.639
ATOM   1903  C   TRP   120      35.246  50.038  32.499
ATOM   1904  O   TRP   120      34.373  49.230  32.806
ATOM   1905  N   ILE   121      35.993  50.639  33.436
ATOM   1906  H   ILE   121      36.673  51.340  33.154
ATOM   1907  CA  ILE   121      35.788  50.366  34.868
ATOM   1908  HA  ILE   121      35.657  49.290  34.951
ATOM   1909  CB  ILE   121      37.040  50.745  35.688
ATOM   1910  HB  ILE   121      37.916  50.556  35.070
ATOM   1911  CG2 ILE   121      37.076  52.231  36.089
ATOM   1912 1HG2 ILE   121      36.289  52.457  36.809
ATOM   1913 2HG2 ILE   121      38.041  52.469  36.534
ATOM   1914 3HG2 ILE   121      36.939  52.860  35.210
ATOM   1915  CG1 ILE   121      37.179  49.878  36.953
ATOM   1916 2HG1 ILE   121      37.983  50.286  37.560
ATOM   1917 3HG1 ILE   121      36.257  49.930  37.532
ATOM   1918  CD1 ILE   121      37.514  48.404  36.681
ATOM   1919 1HD1 ILE   121      38.380  48.335  36.021
ATOM   1920 2HD1 ILE   121      37.748  47.906  37.621
ATOM   1921 3HD1 ILE   121      36.666  47.895  36.226
ATOM   1922  C   ILE   121      34.490  50.990  35.410
ATOM   1923  O   ILE   121      33.881  50.441  36.326
ATOM   1924  N   ASP   122      34.024  52.086  34.807
ATOM   1925  H   ASP   122      34.529  52.455  34.013
ATOM   1926  CA  ASP   122      32.728  52.703  35.106
ATOM   1927  HA  ASP   122      32.602  52.725  36.187
ATOM   1928  CB  ASP   122      32.706  54.155  34.580
ATOM   1929 2HB  ASP   122      33.659  54.419  34.118
ATOM   1930 3HB  ASP   122      31.924  54.249  33.823
ATOM   1931  CG  ASP   122      32.440  55.161  35.699
ATOM   1932  OD1 ASP   122      33.125  55.092  36.745
ATOM   1933  OD2 ASP   122      31.539  56.018  35.559
ATOM   1934  C   ASP   122      31.579  51.854  34.536
ATOM   1935  O   ASP   122      30.587  51.612  35.220
ATOM   1936  N   SER   123      31.767  51.292  33.337
ATOM   1937  H   SER   123      32.588  51.585  32.817
ATOM   1938  CA  SER   123      30.879  50.285  32.736
ATOM   1939  HA  SER   123      29.883  50.713  32.640
ATOM   1940  CB  SER   123      31.396  49.969  31.329
ATOM   1941 2HB  SER   123      31.487  50.898  30.763
ATOM   1942 3HB  SER   123      32.381  49.511  31.393
ATOM   1943  OG  SER   123      30.538  49.097  30.637
ATOM   1944  HG  SER   123      30.962  48.930  29.772
ATOM   1945  C   SER   123      30.772  49.014  33.600
ATOM   1946  O   SER   123      29.672  48.546  33.907
ATOM   1947  N   ILE   124      31.898  48.511  34.125
ATOM   1948  H   ILE   124      32.780  48.904  33.808
ATOM   1949  CA  ILE   124      31.932  47.409  35.105
ATOM   1950  HA  ILE   124      31.392  46.563  34.683
ATOM   1951  CB  ILE   124      33.399  46.968  35.341
ATOM   1952  HB  ILE   124      34.007  47.863  35.467
ATOM   1953  CG2 ILE   124      33.570  46.107  36.611
ATOM   1954 1HG2 ILE   124      32.957  45.209  36.538
ATOM   1955 2HG2 ILE   124      34.613  45.823  36.738
ATOM   1956 3HG2 ILE   124      33.285  46.674  37.497
ATOM   1957  CG1 ILE   124      33.907  46.185  34.106
ATOM   1958 2HG1 ILE   124      33.436  45.202  34.087
ATOM   1959 3HG1 ILE   124      33.613  46.705  33.194
ATOM   1960  CD1 ILE   124      35.429  46.001  34.051
ATOM   1961 1HD1 ILE   124      35.789  45.440  34.911
ATOM   1962 2HD1 ILE   124      35.686  45.442  33.153
ATOM   1963 3HD1 ILE   124      35.920  46.974  34.015
ATOM   1964  C   ILE   124      31.194  47.778  36.404
ATOM   1965  O   ILE   124      30.517  46.924  36.983
ATOM   1966  N   LEU   125      31.256  49.034  36.861
ATOM   1967  H   LEU   125      31.845  49.697  36.366
ATOM   1968  CA  LEU   125      30.507  49.501  38.035
ATOM   1969  HA  LEU   125      30.538  48.711  38.780
ATOM   1970  CB  LEU   125      31.197  50.739  38.635
ATOM   1971 2HB  LEU   125      31.390  51.455  37.835
ATOM   1972 3HB  LEU   125      30.519  51.213  39.346
ATOM   1973  CG  LEU   125      32.520  50.417  39.363
ATOM   1974  HG  LEU   125      33.170  49.837  38.712
ATOM   1975  CD1 LEU   125      33.240  51.712  39.743
ATOM   1976 1HD1 LEU   125      32.613  52.311  40.402
ATOM   1977 2HD1 LEU   125      34.184  51.479  40.234
ATOM   1978 3HD1 LEU   125      33.451  52.278  38.833
ATOM   1979  CD2 LEU   125      32.294  49.620  40.653
ATOM   1980 1HD2 LEU   125      31.914  48.626  40.422
ATOM   1981 2HD2 LEU   125      33.235  49.504  41.188
ATOM   1982 3HD2 LEU   125      31.585  50.145  41.287
ATOM   1983  C   LEU   125      29.009  49.729  37.750
ATOM   1984  O   LEU   125      28.190  49.510  38.647
ATOM   1985  N   ALA   126      28.627  50.062  36.514
ATOM   1986  H   ALA   126      29.347  50.318  35.842
ATOM   1987  CA  ALA   126      27.236  50.063  36.056
ATOM   1988  HA  ALA   126      26.646  50.668  36.741
ATOM   1989  CB  ALA   126      27.153  50.737  34.681
ATOM   1990 1HB  ALA   126      27.691  50.155  33.933
ATOM   1991 2HB  ALA   126      26.109  50.819  34.376
ATOM   1992 3HB  ALA   126      27.586  51.737  34.731
ATOM   1993  C   ALA   126      26.656  48.634  36.053
ATOM   1994  O   ALA   126      25.607  48.378  36.649
ATOM   1995  N   PHE   127      27.392  47.662  35.503
ATOM   1996  H   PHE   127      28.232  47.925  34.991
ATOM   1997  CA  PHE   127      27.027  46.242  35.575
ATOM   1998  HA  PHE   127      26.014  46.137  35.189
ATOM   1999  CB  PHE   127      27.963  45.446  34.657
ATOM   2000 2HB  PHE   127      27.975  45.939  33.683
ATOM   2001 3HB  PHE   127      28.976  45.490  35.059
ATOM   2002  CG  PHE   127      27.569  43.997  34.418
ATOM   2003  CD1 PHE   127      26.362  43.692  33.757
ATOM   2004  HD1 PHE   127      25.702  44.484  33.433
ATOM   2005  CE1 PHE   127      26.023  42.355  33.482
ATOM   2006  HE1 PHE   127      25.105  42.128  32.958
ATOM   2007  CZ  PHE   127      26.892  41.316  33.859
ATOM   2008  HZ  PHE   127      26.636  40.292  33.625
ATOM   2009  CE2 PHE   127      28.100  41.615  34.513
ATOM   2010  HE2 PHE   127      28.776  40.819  34.788
ATOM   2011  CD2 PHE   127      28.438  42.953  34.790
ATOM   2012  HD2 PHE   127      29.380  43.179  35.267
ATOM   2013  C   PHE   127      27.023  45.720  37.026
ATOM   2014  O   PHE   127      26.156  44.933  37.401
ATOM   2015  N   SER   128      27.907  46.226  37.892
ATOM   2016  H   SER   128      28.652  46.805  37.515
ATOM   2017  CA  SER   128      27.918  45.913  39.329
ATOM   2018  HA  SER   128      27.959  44.829  39.438
ATOM   2019  CB  SER   128      29.172  46.502  39.978
ATOM   2020 2HB  SER   128      30.058  46.161  39.441
ATOM   2021 3HB  SER   128      29.124  47.586  39.931
ATOM   2022  OG  SER   128      29.271  46.105  41.329
ATOM   2023  HG  SER   128      29.458  45.143  41.333
ATOM   2024  C   SER   128      26.662  46.400  40.066
ATOM   2025  O   SER   128      26.147  45.668  40.921
ATOM   2026  N   ARG   129      26.117  47.587  39.740
ATOM   2027  H   ARG   129      26.594  48.166  39.052
ATOM   2028  CA  ARG   129      24.820  48.034  40.293
ATOM   2029  HA  ARG   129      24.794  47.719  41.336
ATOM   2030  CB  ARG   129      24.680  49.574  40.355
ATOM   2031 2HB  ARG   129      23.726  49.812  40.830
ATOM   2032 3HB  ARG   129      25.469  49.945  41.010
ATOM   2033  CG  ARG   129      24.757  50.335  39.022
ATOM   2034 2HG  ARG   129      25.689  50.074  38.536
ATOM   2035 3HG  ARG   129      23.930  50.022  38.384
ATOM   2036  CD  ARG   129      24.711  51.869  39.174
ATOM   2037 2HD  ARG   129      24.676  52.309  38.174
ATOM   2038 3HD  ARG   129      23.793  52.149  39.695
ATOM   2039  NE  ARG   129      25.884  52.406  39.905
ATOM   2040  HE  ARG   129      26.520  51.736  40.299
ATOM   2041  CZ  ARG   129      26.194  53.681  40.093
ATOM   2042  NH1 ARG   129      25.540  54.665  39.542
ATOM   2043 1HH1 ARG   129      24.719  54.505  38.963
ATOM   2044 2HH1 ARG   129      25.788  55.621  39.721
ATOM   2045  NH2 ARG   129      27.196  54.009  40.864
ATOM   2046 1HH2 ARG   129      27.672  53.325  41.437
ATOM   2047 2HH2 ARG   129      27.403  54.981  41.010
ATOM   2048  C   ARG   129      23.634  47.285  39.669
ATOM   2049  O   ARG   129      22.782  46.832  40.426
ATOM   2050  N   SER   130      23.657  46.997  38.362
ATOM   2051  H   SER   130      24.389  47.421  37.801
ATOM   2052  CA  SER   130      22.688  46.107  37.682
ATOM   2053  HA  SER   130      21.700  46.566  37.726
ATOM   2054  CB  SER   130      23.086  45.980  36.200
ATOM   2055 2HB  SER   130      23.109  46.978  35.758
ATOM   2056 3HB  SER   130      24.086  45.556  36.134
ATOM   2057  OG  SER   130      22.211  45.166  35.435
ATOM   2058  HG  SER   130      22.513  45.218  34.515
ATOM   2059  C   SER   130      22.589  44.726  38.360
ATOM   2060  O   SER   130      21.498  44.276  38.706
ATOM   2061  N   LEU   131      23.727  44.089  38.672
ATOM   2062  H   LEU   131      24.598  44.476  38.323
ATOM   2063  CA  LEU   131      23.778  42.820  39.412
ATOM   2064  HA  LEU   131      23.128  42.101  38.914
ATOM   2065  CB  LEU   131      25.226  42.289  39.412
ATOM   2066 2HB  LEU   131      25.895  43.109  39.679
ATOM   2067 3HB  LEU   131      25.321  41.527  40.188
ATOM   2068  CG  LEU   131      25.689  41.670  38.079
ATOM   2069  HG  LEU   131      25.465  42.346  37.255
ATOM   2070  CD1 LEU   131      27.199  41.434  38.132
ATOM   2071 1HD1 LEU   131      27.452  40.772  38.959
ATOM   2072 2HD1 LEU   131      27.530  40.987  37.196
ATOM   2073 3HD1 LEU   131      27.706  42.391  38.256
ATOM   2074  CD2 LEU   131      25.016  40.320  37.812
ATOM   2075 1HD2 LEU   131      23.938  40.446  37.747
ATOM   2076 2HD2 LEU   131      25.372  39.919  36.863
ATOM   2077 3HD2 LEU   131      25.246  39.617  38.612
ATOM   2078  C   LEU   131      23.259  42.931  40.858
ATOM   2079  O   LEU   131      22.641  41.989  41.350
ATOM   2080  N   HIS   132      23.479  44.064  41.540
ATOM   2081  H   HIS   132      23.962  44.818  41.069
ATOM   2082  CA  HIS   132      22.970  44.278  42.905
ATOM   2083  HA  HIS   132      23.091  43.346  43.462
ATOM   2084  CB  HIS   132      23.788  45.352  43.643
ATOM   2085 2HB  HIS   132      23.987  46.194  42.978
ATOM   2086 3HB  HIS   132      23.191  45.731  44.476
ATOM   2087  CG  HIS   132      25.085  44.825  44.219
ATOM   2088  ND1 HIS   132      26.310  44.760  43.576
ATOM   2089  HD1 HIS   132      26.480  45.041  42.608
ATOM   2090  CE1 HIS   132      27.207  44.222  44.431
ATOM   2091  HE1 HIS   132      28.259  44.027  44.224
ATOM   2092  NE2 HIS   132      26.579  43.938  45.592
ATOM   2093  HE2 HIS   132      27.005  43.504  46.422
ATOM   2094  CD2 HIS   132      25.250  44.307  45.477
ATOM   2095  HD2 HIS   132      24.485  44.195  46.243
ATOM   2096  C   HIS   132      21.460  44.556  42.942
ATOM   2097  O   HIS   132      20.800  44.033  43.832
ATOM   2098  N   SER   133      20.887  45.263  41.962
ATOM   2099  H   SER   133      21.476  45.731  41.280
ATOM   2100  CA  SER   133      19.424  45.412  41.829
ATOM   2101  HA  SER   133      19.027  45.828  42.755
ATOM   2102  CB  SER   133      19.080  46.372  40.686
ATOM   2103 2HB  SER   133      19.637  46.092  39.789
ATOM   2104 3HB  SER   133      18.012  46.317  40.470
ATOM   2105  OG  SER   133      19.398  47.698  41.056
ATOM   2106  HG  SER   133      18.701  48.000  41.670
ATOM   2107  C   SER   133      18.695  44.081  41.593
ATOM   2108  O   SER   133      17.514  43.977  41.904
ATOM   2109  N   LEU   134      19.393  43.057  41.088
ATOM   2110  H   LEU   134      20.339  43.234  40.783
ATOM   2111  CA  LEU   134      18.874  41.691  40.931
ATOM   2112  HA  LEU   134      17.786  41.742  40.862
ATOM   2113  CB  LEU   134      19.403  41.104  39.606
ATOM   2114 2HB  LEU   134      20.394  41.507  39.390
ATOM   2115 3HB  LEU   134      19.511  40.025  39.718
ATOM   2116  CG  LEU   134      18.467  41.335  38.404
ATOM   2117  HG  LEU   134      17.502  40.870  38.610
ATOM   2118  CD1 LEU   134      18.238  42.808  38.062
ATOM   2119 1HD1 LEU   134      19.192  43.311  37.907
ATOM   2120 2HD1 LEU   134      17.633  42.889  37.159
ATOM   2121 3HD1 LEU   134      17.701  43.296  38.875
ATOM   2122  CD2 LEU   134      19.073  40.659  37.176
ATOM   2123 1HD2 LEU   134      19.216  39.599  37.376
ATOM   2124 2HD2 LEU   134      18.403  40.770  36.323
ATOM   2125 3HD2 LEU   134      20.034  41.116  36.953
ATOM   2126  C   LEU   134      19.141  40.773  42.146
ATOM   2127  O   LEU   134      18.769  39.603  42.097
ATOM   2128  N   LEU   135      19.769  41.283  43.218
ATOM   2129  H   LEU   135      20.012  42.265  43.182
ATOM   2130  CA  LEU   135      19.952  40.617  44.524
ATOM   2131  HA  LEU   135      20.733  41.166  45.046
ATOM   2132  CB  LEU   135      18.654  40.759  45.355
ATOM   2133 2HB  LEU   135      17.843  40.281  44.803
ATOM   2134 3HB  LEU   135      18.772  40.217  46.295
ATOM   2135  CG  LEU   135      18.242  42.206  45.693
ATOM   2136  HG  LEU   135      18.193  42.802  44.782
ATOM   2137  CD1 LEU   135      16.858  42.213  46.344
ATOM   2138 1HD1 LEU   135      16.865  41.619  47.258
ATOM   2139 2HD1 LEU   135      16.564  43.236  46.580
ATOM   2140 3HD1 LEU   135      16.126  41.796  45.651
ATOM   2141  CD2 LEU   135      19.217  42.870  46.672
ATOM   2142 1HD2 LEU   135      20.201  42.963  46.217
ATOM   2143 2HD2 LEU   135      18.863  43.870  46.918
ATOM   2144 3HD2 LEU   135      19.293  42.280  47.585
ATOM   2145  C   LEU   135      20.488  39.165  44.452
ATOM   2146  O   LEU   135      20.131  38.316  45.267
ATOM   2147  N   VAL   136      21.340  38.866  43.462
ATOM   2148  H   VAL   136      21.576  39.613  42.827
ATOM   2149  CA  VAL   136      21.668  37.484  43.063
ATOM   2150  HA  VAL   136      20.721  36.980  42.868
ATOM   2151  CB  VAL   136      22.484  37.450  41.753
ATOM   2152  HB  VAL   136      23.475  37.867  41.928
ATOM   2153  CG1 VAL   136      22.646  36.011  41.239
ATOM   2154 1HG1 VAL   136      21.667  35.559  41.080
ATOM   2155 2HG1 VAL   136      23.201  36.012  40.301
ATOM   2156 3HG1 VAL   136      23.201  35.414  41.963
ATOM   2157  CG2 VAL   136      21.818  38.279  40.645
ATOM   2158 1HG2 VAL   136      21.855  39.339  40.894
ATOM   2159 2HG2 VAL   136      22.341  38.137  39.699
ATOM   2160 3HG2 VAL   136      20.776  37.980  40.535
ATOM   2161  C   VAL   136      22.387  36.705  44.174
ATOM   2162  O   VAL   136      23.500  37.049  44.581
ATOM   2163  N   ASP   137      21.773  35.615  44.633
ATOM   2164  H   ASP   137      20.845  35.408  44.294
ATOM   2165  CA  ASP   137      22.292  34.792  45.728
ATOM   2166  HA  ASP   137      22.641  35.477  46.503
ATOM   2167  CB  ASP   137      21.145  33.981  46.347
ATOM   2168 2HB  ASP   137      21.480  33.576  47.304
ATOM   2169 3HB  ASP   137      20.299  34.641  46.548
ATOM   2170  CG  ASP   137      20.699  32.824  45.457
ATOM   2171  OD1 ASP   137      21.393  31.789  45.424
ATOM   2172  OD2 ASP   137      19.640  32.898  44.802
ATOM   2173  C   ASP   137      23.500  33.912  45.336
ATOM   2174  O   ASP   137      23.815  33.712  44.160
ATOM   2175  N   VAL   138      24.192  33.376  46.348
ATOM   2176  H   VAL   138      23.862  33.551  47.285
ATOM   2177  CA  VAL   138      25.431  32.597  46.180
ATOM   2178  HA  VAL   138      26.098  33.200  45.564
ATOM   2179  CB  VAL   138      26.133  32.396  47.542
ATOM   2180  HB  VAL   138      25.401  32.126  48.300
ATOM   2181  CG1 VAL   138      27.216  31.309  47.510
ATOM   2182 1HG1 VAL   138      27.883  31.473  46.669
ATOM   2183 2HG1 VAL   138      27.782  31.317  48.443
ATOM   2184 3HG1 VAL   138      26.755  30.327  47.412
ATOM   2185  CG2 VAL   138      26.775  33.717  47.978
ATOM   2186 1HG2 VAL   138      26.008  34.485  48.092
ATOM   2187 2HG2 VAL   138      27.274  33.589  48.939
ATOM   2188 3HG2 VAL   138      27.492  34.043  47.230
ATOM   2189  C   VAL   138      25.224  31.295  45.382
ATOM   2190  O   VAL   138      25.945  31.119  44.394
ATOM   2191  N   PRO   139      24.268  30.404  45.725
ATOM   2192  CD  PRO   139      23.618  30.303  47.030
ATOM   2193 2HD  PRO   139      22.876  31.089  47.155
ATOM   2194 3HD  PRO   139      24.342  30.350  47.840
ATOM   2195  CG  PRO   139      22.945  28.935  47.078
ATOM   2196 2HG  PRO   139      22.002  28.971  47.625
ATOM   2197 3HG  PRO   139      23.622  28.213  47.535
ATOM   2198  CB  PRO   139      22.733  28.582  45.610
ATOM   2199 2HB  PRO   139      21.786  29.005  45.278
ATOM   2200 3HB  PRO   139      22.739  27.504  45.467
ATOM   2201  CA  PRO   139      23.900  29.260  44.884
ATOM   2202  HA  PRO   139      24.742  28.569  44.854
ATOM   2203  C   PRO   139      23.520  29.621  43.435
ATOM   2204  O   PRO   139      23.995  28.970  42.503
ATOM   2205  N   ALA   140      22.722  30.673  43.215
ATOM   2206  H   ALA   140      22.352  31.179  44.021
ATOM   2207  CA  ALA   140      22.342  31.125  41.873
ATOM   2208  HA  ALA   140      21.890  30.289  41.337
ATOM   2209  CB  ALA   140      21.306  32.252  41.976
ATOM   2210 1HB  ALA   140      21.710  33.087  42.551
ATOM   2211 2HB  ALA   140      21.043  32.603  40.978
ATOM   2212 3HB  ALA   140      20.404  31.895  42.467
ATOM   2213  C   ALA   140      23.566  31.575  41.064
ATOM   2214  O   ALA   140      23.770  31.113  39.939
ATOM   2215  N   PHE   141      24.427  32.412  41.651
ATOM   2216  H   PHE   141      24.199  32.773  42.576
ATOM   2217  CA  PHE   141      25.677  32.833  41.019
ATOM   2218  HA  PHE   141      25.439  33.295  40.061
ATOM   2219  CB  PHE   141      26.365  33.890  41.895
ATOM   2220 2HB  PHE   141      25.647  34.681  42.123
ATOM   2221 3HB  PHE   141      26.660  33.439  42.843
ATOM   2222  CG  PHE   141      27.583  34.518  41.237
ATOM   2223  CD1 PHE   141      27.471  35.755  40.579
ATOM   2224  HD1 PHE   141      26.525  36.278  40.560
ATOM   2225  CE1 PHE   141      28.590  36.311  39.935
ATOM   2226  HE1 PHE   141      28.495  37.250  39.409
ATOM   2227  CZ  PHE   141      29.830  35.652  39.968
ATOM   2228  HZ  PHE   141      30.686  36.092  39.478
ATOM   2229  CE2 PHE   141      29.944  34.407  40.606
ATOM   2230  HE2 PHE   141      30.883  33.873  40.586
ATOM   2231  CD2 PHE   141      28.819  33.842  41.229
ATOM   2232  HD2 PHE   141      28.893  32.861  41.661
ATOM   2233  C   PHE   141      26.610  31.642  40.745
ATOM   2234  O   PHE   141      27.311  31.630  39.732
ATOM   2235  N   ALA   142      26.642  30.633  41.621
ATOM   2236  H   ALA   142      26.054  30.687  42.449
ATOM   2237  CA  ALA   142      27.473  29.444  41.441
ATOM   2238  HA  ALA   142      28.502  29.765  41.278
ATOM   2239  CB  ALA   142      27.444  28.616  42.732
ATOM   2240 1HB  ALA   142      26.455  28.186  42.890
ATOM   2241 2HB  ALA   142      28.172  27.812  42.658
ATOM   2242 3HB  ALA   142      27.704  29.239  43.587
ATOM   2243  C   ALA   142      27.065  28.634  40.193
ATOM   2244  O   ALA   142      27.934  28.309  39.385
ATOM   2245  N   CYS   143      25.767  28.395  39.974
ATOM   2246  H   CYS   143      25.091  28.657  40.685
ATOM   2247  CA  CYS   143      25.289  27.741  38.748
ATOM   2248  HA  CYS   143      25.909  26.862  38.566
ATOM   2249  CB  CYS   143      23.850  27.245  38.958
ATOM   2250 2HB  CYS   143      23.217  28.097  39.205
ATOM   2251 3HB  CYS   143      23.493  26.805  38.025
ATOM   2252  SG  CYS   143      23.675  25.998  40.268
ATOM   2253  C   CYS   143      25.436  28.649  37.506
ATOM   2254  O   CYS   143      25.906  28.185  36.469
ATOM   2255  N   LEU   144      25.131  29.954  37.604
ATOM   2256  H   LEU   144      24.735  30.293  38.475
ATOM   2257  CA  LEU   144      25.306  30.914  36.497
ATOM   2258  HA  LEU   144      24.705  30.591  35.646
ATOM   2259  CB  LEU   144      24.863  32.321  36.941
ATOM   2260 2HB  LEU   144      25.292  32.518  37.922
ATOM   2261 3HB  LEU   144      25.287  33.054  36.252
ATOM   2262  CG  LEU   144      23.345  32.557  36.996
ATOM   2263  HG  LEU   144      22.859  31.761  37.558
ATOM   2264  CD1 LEU   144      23.098  33.891  37.702
ATOM   2265 1HD1 LEU   144      23.593  34.702  37.168
ATOM   2266 2HD1 LEU   144      22.031  34.087  37.734
ATOM   2267 3HD1 LEU   144      23.470  33.843  38.725
ATOM   2268  CD2 LEU   144      22.723  32.637  35.600
ATOM   2269 1HD2 LEU   144      22.844  31.689  35.078
ATOM   2270 2HD2 LEU   144      21.657  32.846  35.686
ATOM   2271 3HD2 LEU   144      23.195  33.429  35.019
ATOM   2272  C   LEU   144      26.759  30.996  36.002
ATOM   2273  O   LEU   144      27.017  30.884  34.807
ATOM   2274  N   SER   145      27.718  31.185  36.913
ATOM   2275  H   SER   145      27.446  31.264  37.885
ATOM   2276  CA  SER   145      29.136  31.301  36.543
ATOM   2277  HA  SER   145      29.207  32.019  35.725
ATOM   2278  CB  SER   145      29.982  31.863  37.694
ATOM   2279 2HB  SER   145      31.033  31.847  37.402
ATOM   2280 3HB  SER   145      29.695  32.901  37.863
ATOM   2281  OG  SER   145      29.825  31.149  38.906
ATOM   2282  HG  SER   145      28.898  31.258  39.189
ATOM   2283  C   SER   145      29.708  29.988  35.999
ATOM   2284  O   SER   145      30.535  30.025  35.091
ATOM   2285  N   ALA   146      29.220  28.832  36.460
ATOM   2286  H   ALA   146      28.551  28.845  37.219
ATOM   2287  CA  ALA   146      29.583  27.539  35.886
ATOM   2288  HA  ALA   146      30.671  27.490  35.816
ATOM   2289  CB  ALA   146      29.142  26.445  36.863
ATOM   2290 1HB  ALA   146      28.070  26.510  37.040
ATOM   2291 2HB  ALA   146      29.391  25.464  36.456
ATOM   2292 3HB  ALA   146      29.662  26.573  37.813
ATOM   2293  C   ALA   146      29.049  27.343  34.446
ATOM   2294  O   ALA   146      29.765  26.772  33.628
ATOM   2295  N   LEU   147      27.868  27.875  34.093
ATOM   2296  H   LEU   147      27.298  28.307  34.811
ATOM   2297  CA  LEU   147      27.357  27.873  32.705
ATOM   2298  HA  LEU   147      27.458  26.868  32.292
ATOM   2299  CB  LEU   147      25.869  28.282  32.686
ATOM   2300 2HB  LEU   147      25.758  29.215  33.237
ATOM   2301 3HB  LEU   147      25.573  28.475  31.653
ATOM   2302  CG  LEU   147      24.905  27.237  33.267
ATOM   2303  HG  LEU   147      25.255  26.949  34.250
ATOM   2304  CD1 LEU   147      23.506  27.835  33.424
ATOM   2305 1HD1 LEU   147      23.114  28.126  32.449
ATOM   2306 2HD1 LEU   147      22.843  27.099  33.877
ATOM   2307 3HD1 LEU   147      23.554  28.709  34.072
ATOM   2308  CD2 LEU   147      24.801  25.987  32.391
ATOM   2309 1HD2 LEU   147      25.763  25.478  32.341
ATOM   2310 2HD2 LEU   147      24.072  25.297  32.811
ATOM   2311 3HD2 LEU   147      24.493  26.260  31.382
ATOM   2312  C   LEU   147      28.149  28.795  31.761
ATOM   2313  O   LEU   147      28.280  28.494  30.579
ATOM   2314  N   VAL   148      28.708  29.897  32.272
ATOM   2315  H   VAL   148      28.503  30.125  33.236
ATOM   2316  CA  VAL   148      29.594  30.795  31.499
ATOM   2317  HA  VAL   148      29.087  31.081  30.577
ATOM   2318  CB  VAL   148      29.865  32.078  32.316
ATOM   2319  HB  VAL   148      30.129  31.807  33.335
ATOM   2320  CG1 VAL   148      30.999  32.944  31.767
ATOM   2321 1HG1 VAL   148      30.788  33.200  30.731
ATOM   2322 2HG1 VAL   148      31.094  33.857  32.354
ATOM   2323 3HG1 VAL   148      31.943  32.405  31.812
ATOM   2324  CG2 VAL   148      28.603  32.950  32.361
ATOM   2325 1HG2 VAL   148      27.770  32.392  32.786
ATOM   2326 2HG2 VAL   148      28.782  33.830  32.975
ATOM   2327 3HG2 VAL   148      28.338  33.269  31.352
ATOM   2328  C   VAL   148      30.887  30.079  31.071
ATOM   2329  O   VAL   148      31.385  30.300  29.964
ATOM   2330  N   LEU   149      31.398  29.177  31.920
ATOM   2331  H   LEU   149      30.929  29.048  32.805
ATOM   2332  CA  LEU   149      32.517  28.291  31.592
ATOM   2333  HA  LEU   149      33.261  28.863  31.042
ATOM   2334  CB  LEU   149      33.160  27.795  32.906
ATOM   2335 2HB  LEU   149      33.480  28.659  33.486
ATOM   2336 3HB  LEU   149      32.399  27.273  33.487
ATOM   2337  CG  LEU   149      34.365  26.848  32.716
ATOM   2338  HG  LEU   149      34.091  26.025  32.058
ATOM   2339  CD1 LEU   149      35.572  27.568  32.122
ATOM   2340 1HD1 LEU   149      35.876  28.396  32.760
ATOM   2341 2HD1 LEU   149      36.402  26.868  32.017
ATOM   2342 3HD1 LEU   149      35.323  27.947  31.132
ATOM   2343  CD2 LEU   149      34.783  26.249  34.060
ATOM   2344 1HD2 LEU   149      33.946  25.711  34.502
ATOM   2345 2HD2 LEU   149      35.603  25.547  33.907
ATOM   2346 3HD2 LEU   149      35.113  27.030  34.740
ATOM   2347  C   LEU   149      32.088  27.127  30.680
ATOM   2348  O   LEU   149      32.716  26.895  29.654
ATOM   2349  N   ILE   150      31.051  26.378  31.061
ATOM   2350  H   ILE   150      30.540  26.664  31.890
ATOM   2351  CA  ILE   150      30.745  25.044  30.519
ATOM   2352  HA  ILE   150      31.615  24.682  29.971
ATOM   2353  CB  ILE   150      30.513  24.046  31.686
ATOM   2354  HB  ILE   150      29.674  24.402  32.286
ATOM   2355  CG2 ILE   150      30.186  22.630  31.174
ATOM   2356 1HG2 ILE   150      31.057  22.198  30.683
ATOM   2357 2HG2 ILE   150      29.890  21.993  32.004
ATOM   2358 3HG2 ILE   150      29.353  22.653  30.472
ATOM   2359  CG1 ILE   150      31.784  23.978  32.578
ATOM   2360 2HG1 ILE   150      32.599  23.531  32.007
ATOM   2361 3HG1 ILE   150      32.093  24.982  32.854
ATOM   2362  CD1 ILE   150      31.640  23.223  33.902
ATOM   2363 1HD1 ILE   150      31.324  22.197  33.733
ATOM   2364 2HD1 ILE   150      32.603  23.213  34.414
ATOM   2365 3HD1 ILE   150      30.918  23.737  34.535
ATOM   2366  C   ILE   150      29.601  25.151  29.498
ATOM   2367  O   ILE   150      28.427  24.966  29.819
ATOM   2368  N   THR   151      29.973  25.488  28.259
ATOM   2369  H   THR   151      30.963  25.604  28.086
ATOM   2370  CA  THR   151      29.076  25.739  27.115
ATOM   2371  HA  THR   151      28.218  25.069  27.186
ATOM   2372  CB  THR   151      28.541  27.182  27.193
ATOM   2373  HB  THR   151      28.105  27.330  28.181
ATOM   2374  CG2 THR   151      29.606  28.258  26.970
ATOM   2375 1HG2 THR   151      30.012  28.184  25.961
ATOM   2376 2HG2 THR   151      29.162  29.244  27.108
ATOM   2377 3HG2 THR   151      30.408  28.138  27.699
ATOM   2378  OG1 THR   151      27.519  27.387  26.241
ATOM   2379 1HG  THR   151      27.143  28.254  26.416
ATOM   2380  C   THR   151      29.783  25.441  25.776
ATOM   2381  O   THR   151      30.953  25.061  25.760
ATOM   2382  N   ASP   152      29.090  25.590  24.644
ATOM   2383  H   ASP   152      28.184  26.034  24.724
ATOM   2384  CA  ASP   152      29.593  25.258  23.299
ATOM   2385  HA  ASP   152      30.101  24.294  23.365
ATOM   2386  CB  ASP   152      28.392  25.075  22.349
ATOM   2387 2HB  ASP   152      27.621  24.507  22.875
ATOM   2388 3HB  ASP   152      27.973  26.051  22.103
ATOM   2389  CG  ASP   152      28.722  24.324  21.050
ATOM   2390  OD1 ASP   152      27.848  23.562  20.564
ATOM   2391  OD2 ASP   152      29.835  24.503  20.507
ATOM   2392  C   ASP   152      30.621  26.297  22.786
ATOM   2393  O   ASP   152      30.339  27.501  22.719
ATOM   2394  N   ARG   153      31.829  25.829  22.435
ATOM   2395  H   ARG   153      31.945  24.824  22.450
ATOM   2396  CA  ARG   153      32.965  26.618  21.920
ATOM   2397  HA  ARG   153      32.581  27.553  21.512
ATOM   2398  CB  ARG   153      33.969  26.938  23.058
ATOM   2399 2HB  ARG   153      34.456  26.001  23.338
ATOM   2400 3HB  ARG   153      34.747  27.592  22.660
ATOM   2401  CG  ARG   153      33.430  27.568  24.367
ATOM   2402 2HG  ARG   153      32.650  26.930  24.783
ATOM   2403 3HG  ARG   153      34.256  27.571  25.079
ATOM   2404  CD  ARG   153      32.902  29.012  24.274
ATOM   2405 2HD  ARG   153      33.665  29.628  23.797
ATOM   2406 3HD  ARG   153      32.010  29.031  23.649
ATOM   2407  NE  ARG   153      32.575  29.562  25.616
ATOM   2408  HE  ARG   153      32.470  28.897  26.365
ATOM   2409  CZ  ARG   153      32.420  30.838  25.951
ATOM   2410  NH1 ARG   153      32.506  31.819  25.102
ATOM   2411 1HH1 ARG   153      32.610  31.648  24.111
ATOM   2412 2HH1 ARG   153      32.479  32.764  25.483
ATOM   2413  NH2 ARG   153      32.155  31.210  27.172
ATOM   2414 1HH2 ARG   153      32.020  30.568  27.942
ATOM   2415 2HH2 ARG   153      32.039  32.208  27.327
ATOM   2416  C   ARG   153      33.654  25.839  20.775
ATOM   2417  O   ARG   153      33.836  24.623  20.867
ATOM   2418  N   HIS   154      34.067  26.518  19.696
ATOM   2419  H   HIS   154      33.944  27.519  19.702
ATOM   2420  CA  HIS   154      34.608  25.899  18.462
ATOM   2421  HA  HIS   154      33.961  25.060  18.197
ATOM   2422  CB  HIS   154      34.510  26.924  17.306
ATOM   2423 2HB  HIS   154      33.457  27.086  17.064
ATOM   2424 3HB  HIS   154      34.904  27.879  17.662
ATOM   2425  CG  HIS   154      35.252  26.581  16.026
ATOM   2426  ND1 HIS   154      35.087  25.474  15.202
ATOM   2427  HD1 HIS   154      34.422  24.701  15.317
ATOM   2428  CE1 HIS   154      35.983  25.566  14.195
ATOM   2429  HE1 HIS   154      36.106  24.842  13.394
ATOM   2430  NE2 HIS   154      36.710  26.692  14.356
ATOM   2431  HE2 HIS   154      37.487  27.008  13.762
ATOM   2432  CD2 HIS   154      36.254  27.341  15.486
ATOM   2433  HD2 HIS   154      36.642  28.268  15.900
ATOM   2434  C   HIS   154      36.024  25.310  18.657
ATOM   2435  O   HIS   154      37.032  25.947  18.363
ATOM   2436  N   GLY   155      36.092  24.060  19.120
ATOM   2437  H   GLY   155      35.223  23.631  19.406
ATOM   2438  CA  GLY   155      37.343  23.291  19.246
ATOM   2439 2HA  GLY   155      37.610  22.888  18.269
ATOM   2440 3HA  GLY   155      38.145  23.960  19.560
ATOM   2441  C   GLY   155      37.315  22.119  20.239
ATOM   2442  O   GLY   155      38.298  21.389  20.325
ATOM   2443  N   LEU   156      36.214  21.935  20.977
ATOM   2444  H   LEU   156      35.460  22.597  20.891
ATOM   2445  CA  LEU   156      36.048  20.863  21.967
ATOM   2446  HA  LEU   156      36.823  20.967  22.727
ATOM   2447  CB  LEU   156      34.666  21.013  22.630
ATOM   2448 2HB  LEU   156      33.912  21.004  21.843
ATOM   2449 3HB  LEU   156      34.487  20.153  23.279
ATOM   2450  CG  LEU   156      34.499  22.301  23.457
ATOM   2451  HG  LEU   156      34.831  23.160  22.874
ATOM   2452  CD1 LEU   156      33.024  22.513  23.800
ATOM   2453 1HD1 LEU   156      32.641  21.659  24.355
ATOM   2454 2HD1 LEU   156      32.909  23.417  24.400
ATOM   2455 3HD1 LEU   156      32.450  22.630  22.881
ATOM   2456  CD2 LEU   156      35.317  22.252  24.744
ATOM   2457 1HD2 LEU   156      36.376  22.149  24.517
ATOM   2458 2HD2 LEU   156      35.181  23.180  25.290
ATOM   2459 3HD2 LEU   156      35.008  21.409  25.361
ATOM   2460  C   LEU   156      36.215  19.463  21.348
ATOM   2461  O   LEU   156      35.727  19.197  20.247
ATOM   2462  N   GLN   157      36.879  18.565  22.079
ATOM   2463  H   GLN   157      37.110  18.813  23.040
ATOM   2464  CA  GLN   157      37.233  17.212  21.634
ATOM   2465  HA  GLN   157      37.118  17.166  20.550
ATOM   2466  CB  GLN   157      38.717  16.923  21.937
ATOM   2467 2HB  GLN   157      38.897  16.983  23.011
ATOM   2468 3HB  GLN   157      38.942  15.911  21.600
ATOM   2469  CG  GLN   157      39.639  17.916  21.196
ATOM   2470 2HG  GLN   157      39.329  17.975  20.153
ATOM   2471 3HG  GLN   157      39.519  18.908  21.634
ATOM   2472  CD  GLN   157      41.128  17.570  21.214
ATOM   2473  OE1 GLN   157      41.595  16.547  21.708
ATOM   2474  NE2 GLN   157      41.961  18.406  20.634
ATOM   2475 1HE2 GLN   157      42.938  18.169  20.634
ATOM   2476 2HE2 GLN   157      41.625  19.249  20.179
ATOM   2477  C   GLN   157      36.284  16.139  22.195
ATOM   2478  O   GLN   157      36.055  15.133  21.524
ATOM   2479  N   GLU   158      35.617  16.390  23.332
ATOM   2480  H   GLU   158      35.907  17.198  23.886
ATOM   2481  CA  GLU   158      34.464  15.591  23.789
ATOM   2482  HA  GLU   158      34.207  14.879  23.005
ATOM   2483  CB  GLU   158      34.834  14.737  25.024
ATOM   2484 2HB  GLU   158      35.108  15.388  25.855
ATOM   2485 3HB  GLU   158      33.945  14.170  25.307
ATOM   2486  CG  GLU   158      35.964  13.724  24.774
ATOM   2487 2HG  GLU   158      35.798  13.246  23.805
ATOM   2488 3HG  GLU   158      36.923  14.246  24.737
ATOM   2489  CD  GLU   158      35.997  12.642  25.866
ATOM   2490  OE1 GLU   158      36.353  12.956  27.025
ATOM   2491  OE2 GLU   158      35.608  11.484  25.560
ATOM   2492  C   GLU   158      33.177  16.434  24.006
ATOM   2493  O   GLU   158      32.659  16.492  25.126
ATOM   2494  N   PRO   159      32.573  17.057  22.963
ATOM   2495  CD  PRO   159      33.000  17.050  21.567
ATOM   2496 2HD  PRO   159      32.697  16.114  21.095
ATOM   2497 3HD  PRO   159      34.071  17.193  21.461
ATOM   2498  CG  PRO   159      32.291  18.224  20.898
ATOM   2499 2HG  PRO   159      32.093  18.029  19.844
ATOM   2500 3HG  PRO   159      32.892  19.125  21.009
ATOM   2501  CB  PRO   159      31.003  18.362  21.703
ATOM   2502 2HB  PRO   159      30.260  17.668  21.307
ATOM   2503 3HB  PRO   159      30.620  19.383  21.674
ATOM   2504  CA  PRO   159      31.415  17.954  23.123
ATOM   2505  HA  PRO   159      31.747  18.844  23.661
ATOM   2506  C   PRO   159      30.220  17.346  23.878
ATOM   2507  O   PRO   159      29.599  18.015  24.702
ATOM   2508  N   ARG   160      29.923  16.053  23.675
ATOM   2509  H   ARG   160      30.488  15.545  23.012
ATOM   2510  CA  ARG   160      28.840  15.347  24.392
ATOM   2511  HA  ARG   160      27.946  15.978  24.370
ATOM   2512  CB  ARG   160      28.504  14.012  23.696
ATOM   2513 2HB  ARG   160      29.356  13.666  23.109
ATOM   2514 3HB  ARG   160      28.314  13.253  24.458
ATOM   2515  CG  ARG   160      27.250  14.069  22.806
ATOM   2516 2HG  ARG   160      27.057  13.057  22.446
ATOM   2517 3HG  ARG   160      26.393  14.377  23.409
ATOM   2518  CD  ARG   160      27.374  15.013  21.599
ATOM   2519 2HD  ARG   160      27.338  16.046  21.955
ATOM   2520 3HD  ARG   160      28.333  14.857  21.105
ATOM   2521  NE  ARG   160      26.274  14.800  20.637
ATOM   2522  HE  ARG   160      25.485  15.443  20.708
ATOM   2523  CZ  ARG   160      26.171  13.834  19.738
ATOM   2524  NH1 ARG   160      27.121  12.963  19.530
ATOM   2525 1HH1 ARG   160      27.971  13.022  20.051
ATOM   2526 2HH1 ARG   160      27.012  12.255  18.824
ATOM   2527  NH2 ARG   160      25.100  13.699  19.020
ATOM   2528 1HH2 ARG   160      24.301  14.309  19.170
ATOM   2529 2HH2 ARG   160      24.978  12.868  18.455
ATOM   2530  C   ARG   160      29.115  15.138  25.890
ATOM   2531  O   ARG   160      28.164  14.936  26.638
ATOM   2532  N   ARG   161      30.372  15.214  26.349
ATOM   2533  H   ARG   161      31.106  15.426  25.681
ATOM   2534  CA  ARG   161      30.729  15.246  27.785
ATOM   2535  HA  ARG   161      30.022  14.634  28.349
ATOM   2536  CB  ARG   161      32.146  14.671  27.991
ATOM   2537 2HB  ARG   161      32.796  15.025  27.194
ATOM   2538 3HB  ARG   161      32.559  15.059  28.923
ATOM   2539  CG  ARG   161      32.177  13.126  28.020
ATOM   2540 2HG  ARG   161      31.321  12.735  27.467
ATOM   2541 3HG  ARG   161      33.071  12.772  27.504
ATOM   2542  CD  ARG   161      32.143  12.563  29.461
ATOM   2543 2HD  ARG   161      31.929  13.365  30.172
ATOM   2544 3HD  ARG   161      31.314  11.856  29.524
ATOM   2545  NE  ARG   161      33.378  11.856  29.888
ATOM   2546  HE  ARG   161      33.258  10.942  30.298
ATOM   2547  CZ  ARG   161      34.631  12.286  29.859
ATOM   2548  NH1 ARG   161      34.977  13.399  29.291
ATOM   2549 1HH1 ARG   161      34.261  13.929  28.850
ATOM   2550 2HH1 ARG   161      35.844  13.334  28.746
ATOM   2551  NH2 ARG   161      35.592  11.613  30.410
ATOM   2552 1HH2 ARG   161      35.442  10.719  30.870
ATOM   2553 2HH2 ARG   161      36.420  12.151  30.651
ATOM   2554  C   ARG   161      30.586  16.652  28.380
ATOM   2555  O   ARG   161      30.295  16.764  29.567
ATOM   2556  N   VAL   162      30.701  17.704  27.562
ATOM   2557  H   VAL   162      30.975  17.538  26.604
ATOM   2558  CA  VAL   162      30.350  19.082  27.954
ATOM   2559  HA  VAL   162      30.732  19.260  28.959
ATOM   2560  CB  VAL   162      31.006  20.124  27.022
ATOM   2561  HB  VAL   162      30.660  19.973  26.001
ATOM   2562  CG1 VAL   162      30.677  21.567  27.427
ATOM   2563 1HG1 VAL   162      31.036  21.764  28.435
ATOM   2564 2HG1 VAL   162      31.159  22.263  26.739
ATOM   2565 3HG1 VAL   162      29.603  21.742  27.383
ATOM   2566  CG2 VAL   162      32.535  19.975  27.050
ATOM   2567 1HG2 VAL   162      32.833  19.022  26.611
ATOM   2568 2HG2 VAL   162      32.998  20.771  26.470
ATOM   2569 3HG2 VAL   162      32.902  20.029  28.075
ATOM   2570  C   VAL   162      28.828  19.246  28.035
ATOM   2571  O   VAL   162      28.341  19.769  29.033
ATOM   2572  N   GLU   163      28.056  18.730  27.071
ATOM   2573  H   GLU   163      28.508  18.372  26.235
ATOM   2574  CA  GLU   163      26.581  18.761  27.109
ATOM   2575  HA  GLU   163      26.265  19.802  27.182
ATOM   2576  CB  GLU   163      26.021  18.197  25.789
ATOM   2577 2HB  GLU   163      26.440  18.774  24.963
ATOM   2578 3HB  GLU   163      26.333  17.157  25.683
ATOM   2579  CG  GLU   163      24.487  18.272  25.717
ATOM   2580 2HG  GLU   163      24.067  17.578  26.449
ATOM   2581 3HG  GLU   163      24.182  19.282  26.010
ATOM   2582  CD  GLU   163      23.898  17.954  24.328
ATOM   2583  OE1 GLU   163      24.558  17.265  23.512
ATOM   2584  OE2 GLU   163      22.753  18.402  24.074
ATOM   2585  C   GLU   163      26.007  18.031  28.343
ATOM   2586  O   GLU   163      25.181  18.587  29.070
ATOM   2587  N   GLU   164      26.516  16.833  28.656
ATOM   2588  H   GLU   164      27.170  16.409  28.008
ATOM   2589  CA  GLU   164      26.114  16.040  29.834
ATOM   2590  HA  GLU   164      25.023  16.006  29.844
ATOM   2591  CB  GLU   164      26.639  14.598  29.678
ATOM   2592 2HB  GLU   164      26.785  14.369  28.625
ATOM   2593 3HB  GLU   164      27.612  14.524  30.168
ATOM   2594  CG  GLU   164      25.702  13.522  30.246
ATOM   2595 2HG  GLU   164      26.287  12.613  30.408
ATOM   2596 3HG  GLU   164      25.311  13.836  31.215
ATOM   2597  CD  GLU   164      24.554  13.196  29.279
ATOM   2598  OE1 GLU   164      24.795  12.465  28.285
ATOM   2599  OE2 GLU   164      23.416  13.656  29.514
ATOM   2600  C   GLU   164      26.557  16.657  31.187
ATOM   2601  O   GLU   164      26.282  16.094  32.251
ATOM   2602  N   LEU   165      27.234  17.812  31.174
ATOM   2603  H   LEU   165      27.460  18.201  30.265
ATOM   2604  CA  LEU   165      27.601  18.602  32.356
ATOM   2605  HA  LEU   165      27.276  18.064  33.245
ATOM   2606  CB  LEU   165      29.138  18.711  32.406
ATOM   2607 2HB  LEU   165      29.554  17.706  32.320
ATOM   2608 3HB  LEU   165      29.477  19.279  31.538
ATOM   2609  CG  LEU   165      29.714  19.365  33.676
ATOM   2610  HG  LEU   165      29.385  20.402  33.725
ATOM   2611  CD1 LEU   165      29.287  18.656  34.963
ATOM   2612 1HD1 LEU   165      29.526  17.594  34.903
ATOM   2613 2HD1 LEU   165      29.814  19.090  35.814
ATOM   2614 3HD1 LEU   165      28.218  18.787  35.126
ATOM   2615  CD2 LEU   165      31.243  19.341  33.608
ATOM   2616 1HD2 LEU   165      31.582  19.880  32.723
ATOM   2617 2HD2 LEU   165      31.662  19.818  34.494
ATOM   2618 3HD2 LEU   165      31.601  18.312  33.554
ATOM   2619  C   LEU   165      26.870  19.957  32.373
ATOM   2620  O   LEU   165      26.208  20.272  33.363
ATOM   2621  N   GLN   166      26.882  20.692  31.253
ATOM   2622  H   GLN   166      27.448  20.347  30.484
ATOM   2623  CA  GLN   166      26.077  21.894  30.980
ATOM   2624  HA  GLN   166      26.502  22.750  31.505
ATOM   2625  CB  GLN   166      26.124  22.159  29.457
ATOM   2626 2HB  GLN   166      27.159  22.329  29.156
ATOM   2627 3HB  GLN   166      25.777  21.259  28.949
ATOM   2628  CG  GLN   166      25.278  23.349  28.958
ATOM   2629 2HG  GLN   166      24.298  23.340  29.432
ATOM   2630 3HG  GLN   166      25.776  24.282  29.222
ATOM   2631  CD  GLN   166      25.057  23.299  27.445
ATOM   2632  OE1 GLN   166      25.617  24.057  26.664
ATOM   2633  NE2 GLN   166      24.211  22.419  26.954
ATOM   2634 1HE2 GLN   166      24.103  22.378  25.958
ATOM   2635 2HE2 GLN   166      23.688  21.790  27.562
ATOM   2636  C   GLN   166      24.623  21.706  31.439
ATOM   2637  O   GLN   166      24.093  22.512  32.205
ATOM   2638  N   ASN   167      23.988  20.605  31.026
ATOM   2639  H   ASN   167      24.469  19.988  30.376
ATOM   2640  CA  ASN   167      22.564  20.369  31.274
ATOM   2641  HA  ASN   167      22.014  21.271  30.997
ATOM   2642  CB  ASN   167      22.095  19.228  30.347
ATOM   2643 2HB  ASN   167      22.684  18.332  30.543
ATOM   2644 3HB  ASN   167      21.050  19.005  30.562
ATOM   2645  CG  ASN   167      22.200  19.561  28.860
ATOM   2646  OD1 ASN   167      22.528  20.667  28.453
ATOM   2647  ND2 ASN   167      21.918  18.613  27.998
ATOM   2648 1HD2 ASN   167      22.062  18.818  27.022
ATOM   2649 2HD2 ASN   167      21.706  17.682  28.308
ATOM   2650  C   ASN   167      22.258  20.113  32.766
ATOM   2651  O   ASN   167      21.187  20.482  33.248
ATOM   2652  N   ARG   168      23.214  19.567  33.535
ATOM   2653  H   ARG   168      24.106  19.366  33.099
ATOM   2654  CA  ARG   168      23.090  19.397  34.997
ATOM   2655  HA  ARG   168      22.059  19.131  35.238
ATOM   2656  CB  ARG   168      24.002  18.263  35.487
ATOM   2657 2HB  ARG   168      25.006  18.386  35.076
ATOM   2658 3HB  ARG   168      24.067  18.313  36.575
ATOM   2659  CG  ARG   168      23.434  16.887  35.106
ATOM   2660 2HG  ARG   168      22.427  16.799  35.515
ATOM   2661 3HG  ARG   168      23.379  16.786  34.021
ATOM   2662  CD  ARG   168      24.287  15.756  35.688
ATOM   2663 2HD  ARG   168      24.493  15.976  36.736
ATOM   2664 3HD  ARG   168      23.717  14.826  35.637
ATOM   2665  NE  ARG   168      25.540  15.582  34.939
ATOM   2666  HE  ARG   168      25.549  15.860  33.962
ATOM   2667  CZ  ARG   168      26.639  14.980  35.346
ATOM   2668  NH1 ARG   168      26.825  14.528  36.552
ATOM   2669 1HH1 ARG   168      26.119  14.651  37.276
ATOM   2670 2HH1 ARG   168      27.693  14.041  36.740
ATOM   2671  NH2 ARG   168      27.609  14.809  34.504
ATOM   2672 1HH2 ARG   168      27.481  15.116  33.547
ATOM   2673 2HH2 ARG   168      28.421  14.285  34.810
ATOM   2674  C   ARG   168      23.358  20.691  35.767
ATOM   2675  O   ARG   168      22.688  20.953  36.761
ATOM   2676  N   ILE   169      24.259  21.548  35.286
ATOM   2677  H   ILE   169      24.807  21.273  34.477
ATOM   2678  CA  ILE   169      24.441  22.894  35.855
ATOM   2679  HA  ILE   169      24.540  22.798  36.936
ATOM   2680  CB  ILE   169      25.734  23.543  35.319
ATOM   2681  HB  ILE   169      25.626  23.678  34.242
ATOM   2682  CG2 ILE   169      25.945  24.915  35.981
ATOM   2683 1HG2 ILE   169      26.178  24.798  37.040
ATOM   2684 2HG2 ILE   169      26.757  25.440  35.482
ATOM   2685 3HG2 ILE   169      25.055  25.534  35.899
ATOM   2686  CG1 ILE   169      26.989  22.681  35.601
ATOM   2687 2HG1 ILE   169      27.299  22.804  36.639
ATOM   2688 3HG1 ILE   169      26.777  21.625  35.455
ATOM   2689  CD1 ILE   169      28.164  23.030  34.684
ATOM   2690 1HD1 ILE   169      28.446  24.075  34.793
ATOM   2691 2HD1 ILE   169      29.013  22.403  34.952
ATOM   2692 3HD1 ILE   169      27.893  22.837  33.645
ATOM   2693  C   ILE   169      23.190  23.753  35.584
ATOM   2694  O   ILE   169      22.737  24.495  36.457
ATOM   2695  N   ALA   170      22.547  23.585  34.424
ATOM   2696  H   ALA   170      22.984  23.031  33.694
ATOM   2697  CA  ALA   170      21.235  24.173  34.170
ATOM   2698  HA  ALA   170      21.312  25.251  34.322
ATOM   2699  CB  ALA   170      20.846  23.938  32.706
ATOM   2700 1HB  ALA   170      20.718  22.876  32.508
ATOM   2701 2HB  ALA   170      19.910  24.454  32.489
ATOM   2702 3HB  ALA   170      21.623  24.333  32.049
ATOM   2703  C   ALA   170      20.179  23.652  35.166
ATOM   2704  O   ALA   170      19.419  24.452  35.706
ATOM   2705  N   SER   171      20.154  22.351  35.491
ATOM   2706  H   SER   171      20.752  21.705  34.986
ATOM   2707  CA  SER   171      19.297  21.812  36.566
ATOM   2708  HA  SER   171      18.265  22.054  36.340
ATOM   2709  CB  SER   171      19.391  20.290  36.662
ATOM   2710 2HB  SER   171      20.419  19.989  36.860
ATOM   2711 3HB  SER   171      18.766  19.951  37.488
ATOM   2712  OG  SER   171      18.936  19.676  35.473
ATOM   2713  HG  SER   171      19.135  18.729  35.592
ATOM   2714  C   SER   171      19.576  22.414  37.946
ATOM   2715  O   SER   171      18.619  22.771  38.636
ATOM   2716  N   CYS   172      20.841  22.630  38.329
ATOM   2717  H   CYS   172      21.599  22.272  37.758
ATOM   2718  CA  CYS   172      21.142  23.254  39.622
ATOM   2719  HA  CYS   172      20.571  22.698  40.368
ATOM   2720  CB  CYS   172      22.623  23.075  39.999
ATOM   2721 2HB  CYS   172      22.691  23.138  41.083
ATOM   2722 3HB  CYS   172      22.905  22.056  39.729
ATOM   2723  SG  CYS   172      23.893  24.195  39.327
ATOM   2724  C   CYS   172      20.641  24.707  39.703
ATOM   2725  O   CYS   172      20.236  25.151  40.779
ATOM   2726  N   LEU   173      20.566  25.422  38.571
ATOM   2727  H   LEU   173      20.958  25.018  37.726
ATOM   2728  CA  LEU   173      19.891  26.720  38.488
ATOM   2729  HA  LEU   173      20.182  27.288  39.372
ATOM   2730  CB  LEU   173      20.392  27.480  37.243
ATOM   2731 2HB  LEU   173      21.481  27.473  37.242
ATOM   2732 3HB  LEU   173      20.061  26.949  36.350
ATOM   2733  CG  LEU   173      19.916  28.944  37.147
ATOM   2734  HG  LEU   173      18.828  28.969  37.095
ATOM   2735  CD1 LEU   173      20.376  29.802  38.331
ATOM   2736 1HD1 LEU   173      21.458  29.738  38.445
ATOM   2737 2HD1 LEU   173      20.096  30.841  38.161
ATOM   2738 3HD1 LEU   173      19.889  29.467  39.245
ATOM   2739  CD2 LEU   173      20.476  29.574  35.870
ATOM   2740 1HD2 LEU   173      20.145  29.002  35.002
ATOM   2741 2HD2 LEU   173      20.113  30.596  35.770
ATOM   2742 3HD2 LEU   173      21.566  29.578  35.899
ATOM   2743  C   LEU   173      18.356  26.577  38.531
ATOM   2744  O   LEU   173      17.724  27.243  39.354
ATOM   2745  N   LYS   174      17.767  25.688  37.706
ATOM   2746  H   LYS   174      18.376  25.176  37.074
ATOM   2747  CA  LYS   174      16.314  25.406  37.647
ATOM   2748  HA  LYS   174      15.790  26.273  37.245
ATOM   2749  CB  LYS   174      15.998  24.162  36.778
ATOM   2750 2HB  LYS   174      16.646  23.343  37.081
ATOM   2751 3HB  LYS   174      14.981  23.848  37.018
ATOM   2752  CG  LYS   174      16.079  24.319  35.249
ATOM   2753 2HG  LYS   174      15.632  25.271  34.964
ATOM   2754 3HG  LYS   174      17.114  24.329  34.925
ATOM   2755  CD  LYS   174      15.329  23.183  34.518
ATOM   2756 2HD  LYS   174      14.274  23.244  34.793
ATOM   2757 3HD  LYS   174      15.386  23.349  33.441
ATOM   2758  CE  LYS   174      15.813  21.758  34.848
ATOM   2759 2HE  LYS   174      15.957  21.664  35.929
ATOM   2760 3HE  LYS   174      15.023  21.054  34.570
ATOM   2761  NZ  LYS   174      17.056  21.389  34.126
ATOM   2762 1HZ  LYS   174      17.752  22.115  34.170
ATOM   2763 2HZ  LYS   174      17.474  20.546  34.520
ATOM   2764 3HZ  LYS   174      16.857  21.182  33.146
ATOM   2765  C   LYS   174      15.731  25.138  39.034
ATOM   2766  O   LYS   174      14.806  25.814  39.479
ATOM   2767  N   GLU   175      16.277  24.143  39.724
ATOM   2768  H   GLU   175      17.048  23.630  39.304
ATOM   2769  CA  GLU   175      15.693  23.634  40.962
ATOM   2770  HA  GLU   175      14.608  23.665  40.855
ATOM   2771  CB  GLU   175      16.085  22.157  41.106
ATOM   2772 2HB  GLU   175      15.932  21.701  40.127
ATOM   2773 3HB  GLU   175      17.143  22.071  41.361
ATOM   2774  CG  GLU   175      15.231  21.404  42.141
ATOM   2775 2HG  GLU   175      15.725  21.462  43.114
ATOM   2776 3HG  GLU   175      14.263  21.902  42.230
ATOM   2777  CD  GLU   175      14.975  19.932  41.769
ATOM   2778  OE1 GLU   175      15.666  19.367  40.884
ATOM   2779  OE2 GLU   175      14.024  19.335  42.327
ATOM   2780  C   GLU   175      16.035  24.528  42.164
ATOM   2781  O   GLU   175      15.231  24.657  43.087
ATOM   2782  N   HIS   176      17.148  25.276  42.108
ATOM   2783  H   HIS   176      17.783  25.150  41.328
ATOM   2784  CA  HIS   176      17.420  26.324  43.097
ATOM   2785  HA  HIS   176      17.334  25.870  44.085
ATOM   2786  CB  HIS   176      18.844  26.876  42.944
ATOM   2787 2HB  HIS   176      19.567  26.099  43.196
ATOM   2788 3HB  HIS   176      19.006  27.165  41.903
ATOM   2789  CG  HIS   176      19.077  28.083  43.821
ATOM   2790  ND1 HIS   176      18.787  28.182  45.173
ATOM   2791  HD1 HIS   176      18.382  27.449  45.744
ATOM   2792  CE1 HIS   176      18.951  29.468  45.541
ATOM   2793  HE1 HIS   176      18.780  29.887  46.527
ATOM   2794  NE2 HIS   176      19.334  30.177  44.465
ATOM   2795  HE2 HIS   176      19.574  31.185  44.487
ATOM   2796  CD2 HIS   176      19.416  29.330  43.377
ATOM   2797  HD2 HIS   176      19.640  29.610  42.357
ATOM   2798  C   HIS   176      16.383  27.457  43.063
ATOM   2799  O   HIS   176      15.973  27.890  44.137
ATOM   2800  N   VAL   177      15.955  27.944  41.890
ATOM   2801  H   VAL   177      16.328  27.569  41.024
ATOM   2802  CA  VAL   177      14.918  29.000  41.842
ATOM   2803  HA  VAL   177      15.129  29.705  42.648
ATOM   2804  CB  VAL   177      14.936  29.836  40.548
ATOM   2805  HB  VAL   177      14.186  30.620  40.653
ATOM   2806  CG1 VAL   177      16.294  30.525  40.356
ATOM   2807 1HG1 VAL   177      17.077  29.786  40.185
ATOM   2808 2HG1 VAL   177      16.247  31.195  39.497
ATOM   2809 3HG1 VAL   177      16.537  31.112  41.242
ATOM   2810  CG2 VAL   177      14.601  29.049  39.279
ATOM   2811 1HG2 VAL   177      13.643  28.541  39.390
ATOM   2812 2HG2 VAL   177      14.526  29.734  38.438
ATOM   2813 3HG2 VAL   177      15.377  28.316  39.070
ATOM   2814  C   VAL   177      13.521  28.452  42.153
ATOM   2815  O   VAL   177      12.720  29.147  42.773
ATOM   2816  N   ALA   178      13.251  27.182  41.831
ATOM   2817  H   ALA   178      13.916  26.664  41.269
ATOM   2818  CA  ALA   178      12.025  26.501  42.252
ATOM   2819  HA  ALA   178      11.170  27.086  41.909
ATOM   2820  CB  ALA   178      11.970  25.140  41.564
ATOM   2821 1HB  ALA   178      12.775  24.501  41.924
ATOM   2822 2HB  ALA   178      11.015  24.662  41.784
ATOM   2823 3HB  ALA   178      12.060  25.286  40.489
ATOM   2824  C   ALA   178      11.904  26.371  43.783
ATOM   2825  O   ALA   178      10.799  26.404  44.311
ATOM   2826  N   ALA   179      13.017  26.339  44.525
ATOM   2827  H   ALA   179      13.905  26.244  44.052
ATOM   2828  CA  ALA   179      13.014  26.340  45.992
ATOM   2829  HA  ALA   179      12.323  25.557  46.309
ATOM   2830  CB  ALA   179      14.409  25.939  46.489
ATOM   2831 1HB  ALA   179      15.122  26.735  46.281
ATOM   2832 2HB  ALA   179      14.377  25.765  47.566
ATOM   2833 3HB  ALA   179      14.731  25.021  45.995
ATOM   2834  C   ALA   179      12.501  27.651  46.648
ATOM   2835  O   ALA   179      12.533  27.767  47.878
ATOM   2836  N   VAL   180      12.013  28.632  45.874
ATOM   2837  H   VAL   180      12.057  28.505  44.869
ATOM   2838  CA  VAL   180      11.323  29.839  46.372
ATOM   2839  HA  VAL   180      10.879  29.585  47.334
ATOM   2840  CB  VAL   180      12.368  30.945  46.671
ATOM   2841  HB  VAL   180      13.095  30.502  47.353
ATOM   2842  CG1 VAL   180      13.172  31.428  45.455
ATOM   2843 1HG1 VAL   180      12.523  31.917  44.730
ATOM   2844 2HG1 VAL   180      13.934  32.137  45.778
ATOM   2845 3HG1 VAL   180      13.666  30.584  44.975
ATOM   2846  CG2 VAL   180      11.779  32.144  47.428
ATOM   2847 1HG2 VAL   180      11.230  31.793  48.301
ATOM   2848 2HG2 VAL   180      12.588  32.796  47.759
ATOM   2849 3HG2 VAL   180      11.112  32.714  46.784
ATOM   2850  C   VAL   180      10.128  30.260  45.473
ATOM   2851  O   VAL   180      10.083  31.365  44.936
ATOM   2852  N   ALA   181       9.091  29.433  45.271
ATOM   2853  H   ALA   181       8.372  29.812  44.669
ATOM   2854  CA  ALA   181       8.774  28.160  45.949
ATOM   2855  HA  ALA   181       9.694  27.640  46.200
ATOM   2856  CB  ALA   181       8.054  28.496  47.266
ATOM   2857 1HB  ALA   181       7.085  28.951  47.056
ATOM   2858 2HB  ALA   181       7.901  27.585  47.845
ATOM   2859 3HB  ALA   181       8.650  29.182  47.867
ATOM   2860  C   ALA   181       7.947  27.162  45.082
ATOM   2861  O   ALA   181       7.241  26.310  45.627
ATOM   2862  N   GLY   182       7.977  27.304  43.750
ATOM   2863  H   GLY   182       8.644  27.960  43.376
ATOM   2864  CA  GLY   182       7.165  26.534  42.791
ATOM   2865 2HA  GLY   182       6.191  26.324  43.231
ATOM   2866 3HA  GLY   182       6.991  27.158  41.915
ATOM   2867  C   GLY   182       7.763  25.196  42.314
ATOM   2868  O   GLY   182       8.500  24.515  43.026
ATOM   2869  N   GLU   183       7.416  24.795  41.088
ATOM   2870  H   GLU   183       6.764  25.363  40.547
ATOM   2871  CA  GLU   183       7.884  23.565  40.439
ATOM   2872  HA  GLU   183       8.087  22.851  41.235
ATOM   2873  CB  GLU   183       6.755  22.947  39.582
ATOM   2874 2HB  GLU   183       7.045  21.916  39.374
ATOM   2875 3HB  GLU   183       5.838  22.899  40.172
ATOM   2876  CG  GLU   183       6.447  23.605  38.219
ATOM   2877 2HG  GLU   183       7.375  23.872  37.713
ATOM   2878 3HG  GLU   183       5.971  22.842  37.600
ATOM   2879  CD  GLU   183       5.508  24.825  38.261
ATOM   2880  OE1 GLU   183       5.494  25.582  39.259
ATOM   2881  OE2 GLU   183       4.786  25.037  37.254
ATOM   2882  C   GLU   183       9.199  23.757  39.644
ATOM   2883  O   GLU   183       9.438  24.836  39.092
ATOM   2884  N   PRO   184      10.056  22.723  39.508
ATOM   2885  CD  PRO   184       9.950  21.426  40.170
ATOM   2886 2HD  PRO   184       9.029  20.908  39.901
ATOM   2887 3HD  PRO   184       9.999  21.565  41.251
ATOM   2888  CG  PRO   184      11.159  20.610  39.710
ATOM   2889 2HG  PRO   184      10.910  20.069  38.795
ATOM   2890 3HG  PRO   184      11.506  19.924  40.484
ATOM   2891  CB  PRO   184      12.198  21.685  39.403
ATOM   2892 2HB  PRO   184      12.974  21.321  38.729
ATOM   2893 3HB  PRO   184      12.648  22.028  40.335
ATOM   2894  CA  PRO   184      11.345  22.813  38.807
ATOM   2895  HA  PRO   184      11.819  23.757  39.060
ATOM   2896  C   PRO   184      11.245  22.802  37.266
ATOM   2897  O   PRO   184      12.163  22.331  36.595
ATOM   2898  N   GLN   185      10.165  23.353  36.693
ATOM   2899  H   GLN   185       9.492  23.795  37.308
ATOM   2900  CA  GLN   185      10.014  23.565  35.244
ATOM   2901  HA  GLN   185      10.111  22.597  34.752
ATOM   2902  CB  GLN   185       8.590  24.092  34.966
ATOM   2903 2HB  GLN   185       7.874  23.327  35.270
ATOM   2904 3HB  GLN   185       8.400  24.956  35.595
ATOM   2905  CG  GLN   185       8.299  24.456  33.498
ATOM   2906 2HG  GLN   185       9.154  24.964  33.056
ATOM   2907 3HG  GLN   185       8.130  23.540  32.931
ATOM   2908  CD  GLN   185       7.098  25.393  33.348
ATOM   2909  OE1 GLN   185       6.874  26.300  34.140
ATOM   2910  NE2 GLN   185       6.298  25.258  32.315
ATOM   2911 1HE2 GLN   185       5.609  25.989  32.196
ATOM   2912 2HE2 GLN   185       6.376  24.499  31.652
ATOM   2913  C   GLN   185      11.169  24.448  34.708
ATOM   2914  O   GLN   185      11.847  24.030  33.766
ATOM   2915  N   PRO   186      11.540  25.543  35.403
ATOM   2916  CD  PRO   186      12.929  25.868  35.660
ATOM   2917 2HD  PRO   186      13.469  26.018  34.725
ATOM   2918 3HD  PRO   186      13.369  25.059  36.237
ATOM   2919  CG  PRO   186      12.934  27.152  36.491
ATOM   2920 2HG  PRO   186      13.179  27.996  35.849
ATOM   2921 3HG  PRO   186      13.628  27.085  37.327
ATOM   2922  CB  PRO   186      11.492  27.285  36.978
ATOM   2923 2HB  PRO   186      11.221  28.323  37.175
ATOM   2924 3HB  PRO   186      11.351  26.679  37.876
ATOM   2925  CA  PRO   186      10.703  26.669  35.821
ATOM   2926  HA  PRO   186       9.733  26.360  36.196
ATOM   2927  C   PRO   186      10.519  27.664  34.651
ATOM   2928  O   PRO   186      11.049  27.462  33.558
ATOM   2929  N   ALA   187       9.817  28.775  34.882
ATOM   2930  H   ALA   187       9.389  28.905  35.786
ATOM   2931  CA  ALA   187       9.686  29.870  33.916
ATOM   2932  HA  ALA   187      10.512  29.828  33.204
ATOM   2933  CB  ALA   187       8.384  29.647  33.133
ATOM   2934 1HB  ALA   187       7.522  29.769  33.789
ATOM   2935 2HB  ALA   187       8.315  30.355  32.307
ATOM   2936 3HB  ALA   187       8.370  28.639  32.715
ATOM   2937  C   ALA   187       9.763  31.251  34.604
ATOM   2938  O   ALA   187      10.202  31.365  35.751
ATOM   2939  N   SER   188       9.341  32.312  33.906
ATOM   2940  H   SER   188       8.939  32.142  32.992
ATOM   2941  CA  SER   188       9.190  33.671  34.439
ATOM   2942  HA  SER   188       8.958  34.310  33.587
ATOM   2943  CB  SER   188       7.955  33.712  35.344
ATOM   2944 2HB  SER   188       7.129  33.199  34.848
ATOM   2945 3HB  SER   188       8.165  33.193  36.277
ATOM   2946  OG  SER   188       7.566  35.045  35.608
ATOM   2947  HG  SER   188       6.831  34.990  36.253
ATOM   2948  C   SER   188      10.465  34.276  35.058
ATOM   2949  O   SER   188      11.337  34.731  34.315
ATOM   2950  N   CYS   189      10.605  34.305  36.391
ATOM   2951  H   CYS   189       9.880  33.864  36.944
ATOM   2952  CA  CYS   189      11.594  35.127  37.100
ATOM   2953  HA  CYS   189      11.342  36.175  36.930
ATOM   2954  CB  CYS   189      11.451  34.845  38.604
ATOM   2955 2HB  CYS   189      10.412  34.998  38.902
ATOM   2956 3HB  CYS   189      11.726  33.809  38.815
ATOM   2957  SG  CYS   189      12.508  35.971  39.563
ATOM   2958  HG  CYS   189      12.210  35.494  40.781
ATOM   2959  C   CYS   189      13.048  34.940  36.615
ATOM   2960  O   CYS   189      13.759  35.929  36.418
ATOM   2961  N   LEU   190      13.487  33.702  36.339
ATOM   2962  H   LEU   190      12.850  32.924  36.448
ATOM   2963  CA  LEU   190      14.866  33.449  35.890
ATOM   2964  HA  LEU   190      15.506  34.020  36.564
ATOM   2965  CB  LEU   190      15.275  31.973  36.080
ATOM   2966 2HB  LEU   190      16.365  31.958  36.136
ATOM   2967 3HB  LEU   190      14.903  31.622  37.043
ATOM   2968  CG  LEU   190      14.863  30.979  34.975
ATOM   2969  HG  LEU   190      15.215  31.339  34.009
ATOM   2970  CD1 LEU   190      15.529  29.628  35.241
ATOM   2971 1HD1 LEU   190      15.227  29.238  36.211
ATOM   2972 2HD1 LEU   190      15.244  28.919  34.462
ATOM   2973 3HD1 LEU   190      16.613  29.741  35.220
ATOM   2974  CD2 LEU   190      13.349  30.779  34.902
ATOM   2975 1HD2 LEU   190      12.864  31.697  34.576
ATOM   2976 2HD2 LEU   190      13.116  30.000  34.175
ATOM   2977 3HD2 LEU   190      12.956  30.484  35.875
ATOM   2978  C   LEU   190      15.184  33.985  34.482
ATOM   2979  O   LEU   190      16.357  34.162  34.164
ATOM   2980  N   SER   191      14.177  34.325  33.669
ATOM   2981  H   SER   191      13.224  34.203  33.998
ATOM   2982  CA  SER   191      14.377  35.003  32.378
ATOM   2983  HA  SER   191      15.045  34.400  31.761
ATOM   2984  CB  SER   191      13.025  35.118  31.660
ATOM   2985 2HB  SER   191      12.488  34.173  31.755
ATOM   2986 3HB  SER   191      12.428  35.902  32.129
ATOM   2987  OG  SER   191      13.176  35.400  30.282
ATOM   2988  HG  SER   191      12.291  35.671  29.958
ATOM   2989  C   SER   191      15.026  36.383  32.582
ATOM   2990  O   SER   191      15.994  36.732  31.907
ATOM   2991  N   ARG   192      14.593  37.127  33.616
ATOM   2992  H   ARG   192      13.851  36.746  34.189
ATOM   2993  CA  ARG   192      15.188  38.423  34.006
ATOM   2994  HA  ARG   192      15.214  39.080  33.133
ATOM   2995  CB  ARG   192      14.349  39.093  35.109
ATOM   2996 2HB  ARG   192      14.347  38.459  35.997
ATOM   2997 3HB  ARG   192      14.827  40.038  35.373
ATOM   2998  CG  ARG   192      12.902  39.384  34.683
ATOM   2999 2HG  ARG   192      12.917  39.964  33.759
ATOM   3000 3HG  ARG   192      12.366  38.451  34.500
ATOM   3001  CD  ARG   192      12.153  40.193  35.749
ATOM   3002 2HD  ARG   192      12.734  41.088  35.986
ATOM   3003 3HD  ARG   192      11.210  40.531  35.319
ATOM   3004  NE  ARG   192      11.922  39.422  36.993
ATOM   3005  HE  ARG   192      12.734  39.154  37.523
ATOM   3006  CZ  ARG   192      10.753  39.154  37.551
ATOM   3007  NH1 ARG   192       9.627  39.398  36.950
ATOM   3008 1HH1 ARG   192       9.611  39.745  36.009
ATOM   3009 2HH1 ARG   192       8.741  39.263  37.434
ATOM   3010  NH2 ARG   192      10.699  38.629  38.740
ATOM   3011 1HH2 ARG   192      11.531  38.373  39.240
ATOM   3012 2HH2 ARG   192       9.798  38.476  39.191
ATOM   3013  C   ARG   192      16.635  38.286  34.486
ATOM   3014  O   ARG   192      17.445  39.177  34.235
ATOM   3015  N   LEU   193      16.949  37.174  35.157
ATOM   3016  H   LEU   193      16.206  36.508  35.304
ATOM   3017  CA  LEU   193      18.281  36.849  35.676
ATOM   3018  HA  LEU   193      18.680  37.732  36.174
ATOM   3019  CB  LEU   193      18.119  35.718  36.711
ATOM   3020 2HB  LEU   193      17.417  36.045  37.481
ATOM   3021 3HB  LEU   193      17.687  34.852  36.213
ATOM   3022  CG  LEU   193      19.418  35.259  37.392
ATOM   3023  HG  LEU   193      20.128  34.931  36.634
ATOM   3024  CD1 LEU   193      20.052  36.374  38.223
ATOM   3025 1HD1 LEU   193      19.335  36.751  38.953
ATOM   3026 2HD1 LEU   193      20.927  35.991  38.745
ATOM   3027 3HD1 LEU   193      20.375  37.188  37.574
ATOM   3028  CD2 LEU   193      19.112  34.075  38.313
ATOM   3029 1HD2 LEU   193      18.713  33.248  37.726
ATOM   3030 2HD2 LEU   193      20.021  33.741  38.811
ATOM   3031 3HD2 LEU   193      18.382  34.366  39.069
ATOM   3032  C   LEU   193      19.257  36.479  34.547
ATOM   3033  O   LEU   193      20.360  37.021  34.477
ATOM   3034  N   LEU   194      18.829  35.612  33.625
ATOM   3035  H   LEU   194      17.910  35.195  33.744
ATOM   3036  CA  LEU   194      19.588  35.259  32.419
ATOM   3037  HA  LEU   194      20.589  34.945  32.716
ATOM   3038  CB  LEU   194      18.888  34.085  31.709
ATOM   3039 2HB  LEU   194      17.846  34.359  31.534
ATOM   3040 3HB  LEU   194      19.356  33.930  30.735
ATOM   3041  CG  LEU   194      18.937  32.755  32.492
ATOM   3042  HG  LEU   194      18.603  32.915  33.517
ATOM   3043  CD1 LEU   194      18.007  31.730  31.846
ATOM   3044 1HD1 LEU   194      18.317  31.538  30.817
ATOM   3045 2HD1 LEU   194      18.033  30.797  32.408
ATOM   3046 3HD1 LEU   194      16.986  32.110  31.846
ATOM   3047  CD2 LEU   194      20.346  32.155  32.538
ATOM   3048 1HD2 LEU   194      21.027  32.826  33.056
ATOM   3049 2HD2 LEU   194      20.324  31.205  33.071
ATOM   3050 3HD2 LEU   194      20.708  31.982  31.523
ATOM   3051  C   LEU   194      19.783  36.470  31.489
ATOM   3052  O   LEU   194      20.802  36.552  30.809
ATOM   3053  N   GLY   195      18.899  37.473  31.557
ATOM   3054  H   GLY   195      18.030  37.293  32.047
ATOM   3055  CA  GLY   195      19.046  38.782  30.906
ATOM   3056 2HA  GLY   195      19.045  38.635  29.826
ATOM   3057 3HA  GLY   195      18.181  39.393  31.164
ATOM   3058  C   GLY   195      20.309  39.585  31.270
ATOM   3059  O   GLY   195      20.591  40.585  30.616
ATOM   3060  N   LYS   196      21.123  39.160  32.252
ATOM   3061  H   LYS   196      20.827  38.361  32.803
ATOM   3062  CA  LYS   196      22.480  39.712  32.475
ATOM   3063  HA  LYS   196      22.476  40.779  32.242
ATOM   3064  CB  LYS   196      22.890  39.532  33.947
ATOM   3065 2HB  LYS   196      22.918  38.466  34.178
ATOM   3066 3HB  LYS   196      23.902  39.921  34.073
ATOM   3067  CG  LYS   196      21.988  40.228  34.981
ATOM   3068 2HG  LYS   196      21.010  39.743  34.998
ATOM   3069 3HG  LYS   196      22.438  40.072  35.961
ATOM   3070  CD  LYS   196      21.818  41.742  34.767
ATOM   3071 2HD  LYS   196      21.771  42.232  35.741
ATOM   3072 3HD  LYS   196      22.675  42.147  34.225
ATOM   3073  CE  LYS   196      20.519  42.040  34.009
ATOM   3074 2HE  LYS   196      20.533  41.525  33.045
ATOM   3075 3HE  LYS   196      19.674  41.653  34.585
ATOM   3076  NZ  LYS   196      20.339  43.487  33.778
ATOM   3077 1HZ  LYS   196      21.044  43.812  33.114
ATOM   3078 2HZ  LYS   196      19.435  43.687  33.361
ATOM   3079 3HZ  LYS   196      20.449  44.026  34.626
ATOM   3080  C   LYS   196      23.553  39.109  31.552
ATOM   3081  O   LYS   196      24.597  39.724  31.347
ATOM   3082  N   LEU   197      23.319  37.921  30.991
ATOM   3083  H   LEU   197      22.412  37.494  31.141
ATOM   3084  CA  LEU   197      24.266  37.208  30.128
ATOM   3085  HA  LEU   197      25.256  37.316  30.574
ATOM   3086  CB  LEU   197      23.936  35.702  30.108
ATOM   3087 2HB  LEU   197      22.963  35.563  29.633
ATOM   3088 3HB  LEU   197      24.679  35.200  29.487
ATOM   3089  CG  LEU   197      23.918  35.010  31.488
ATOM   3090  HG  LEU   197      23.126  35.438  32.103
ATOM   3091  CD1 LEU   197      23.631  33.520  31.308
ATOM   3092 1HD1 LEU   197      24.426  33.049  30.729
ATOM   3093 2HD1 LEU   197      23.560  33.033  32.280
ATOM   3094 3HD1 LEU   197      22.685  33.391  30.781
ATOM   3095  CD2 LEU   197      25.247  35.146  32.239
ATOM   3096 1HD2 LEU   197      25.423  36.187  32.504
ATOM   3097 2HD2 LEU   197      25.213  34.559  33.157
ATOM   3098 3HD2 LEU   197      26.066  34.785  31.616
ATOM   3099  C   LEU   197      24.422  37.771  28.697
ATOM   3100  O   LEU   197      25.492  37.539  28.129
ATOM   3101  N   PRO   198      23.466  38.501  28.078
ATOM   3102  CD  PRO   198      22.022  38.446  28.283
ATOM   3103 2HD  PRO   198      21.736  38.660  29.304
ATOM   3104 3HD  PRO   198      21.653  37.461  27.994
ATOM   3105  CG  PRO   198      21.418  39.510  27.367
ATOM   3106 2HG  PRO   198      21.382  40.467  27.889
ATOM   3107 3HG  PRO   198      20.423  39.226  27.022
ATOM   3108  CB  PRO   198      22.417  39.587  26.216
ATOM   3109 2HB  PRO   198      22.397  40.561  25.725
ATOM   3110 3HB  PRO   198      22.197  38.797  25.495
ATOM   3111  CA  PRO   198      23.765  39.300  26.886
ATOM   3112  HA  PRO   198      24.369  38.719  26.187
ATOM   3113  C   PRO   198      24.551  40.576  27.231
ATOM   3114  O   PRO   198      25.558  40.848  26.584
ATOM   3115  N   GLU   199      24.182  41.309  28.294
ATOM   3116  H   GLU   199      23.354  41.036  28.802
ATOM   3117  CA  GLU   199      24.875  42.550  28.712
ATOM   3118  HA  GLU   199      24.820  43.275  27.898
ATOM   3119  CB  GLU   199      24.192  43.158  29.956
ATOM   3120 2HB  GLU   199      24.211  42.429  30.766
ATOM   3121 3HB  GLU   199      24.763  44.033  30.269
ATOM   3122  CG  GLU   199      22.739  43.597  29.708
ATOM   3123 2HG  GLU   199      22.719  44.232  28.820
ATOM   3124 3HG  GLU   199      22.129  42.714  29.504
ATOM   3125  CD  GLU   199      22.122  44.371  30.888
ATOM   3126  OE1 GLU   199      22.382  44.051  32.072
ATOM   3127  OE2 GLU   199      21.324  45.312  30.640
ATOM   3128  C   GLU   199      26.373  42.330  29.005
ATOM   3129  O   GLU   199      27.198  43.217  28.778
ATOM   3130  N   LEU   200      26.741  41.120  29.441
ATOM   3131  H   LEU   200      26.002  40.469  29.670
ATOM   3132  CA  LEU   200      28.125  40.693  29.652
ATOM   3133  HA  LEU   200      28.566  41.361  30.392
ATOM   3134  CB  LEU   200      28.070  39.262  30.228
ATOM   3135 2HB  LEU   200      27.378  39.263  31.072
ATOM   3136 3HB  LEU   200      27.660  38.598  29.465
ATOM   3137  CG  LEU   200      29.408  38.670  30.713
ATOM   3138  HG  LEU   200      30.098  38.575  29.875
ATOM   3139  CD1 LEU   200      30.059  39.521  31.804
ATOM   3140 1HD1 LEU   200      29.355  39.692  32.616
ATOM   3141 2HD1 LEU   200      30.940  39.009  32.188
ATOM   3142 3HD1 LEU   200      30.377  40.473  31.383
ATOM   3143  CD2 LEU   200      29.153  37.279  31.300
ATOM   3144 1HD2 LEU   200      28.785  36.614  30.518
ATOM   3145 2HD2 LEU   200      30.082  36.867  31.694
ATOM   3146 3HD2 LEU   200      28.421  37.334  32.105
ATOM   3147  C   LEU   200      28.995  40.778  28.377
ATOM   3148  O   LEU   200      30.187  41.066  28.481
ATOM   3149  N   ARG   201      28.426  40.579  27.174
ATOM   3150  H   ARG   201      27.415  40.476  27.136
ATOM   3151  CA  ARG   201      29.182  40.629  25.901
ATOM   3152  HA  ARG   201      30.096  40.045  26.008
ATOM   3153  CB  ARG   201      28.367  40.057  24.718
ATOM   3154 2HB  ARG   201      27.331  40.388  24.784
ATOM   3155 3HB  ARG   201      28.772  40.468  23.791
ATOM   3156  CG  ARG   201      28.414  38.524  24.574
ATOM   3157 2HG  ARG   201      27.801  38.235  23.719
ATOM   3158 3HG  ARG   201      29.442  38.222  24.376
ATOM   3159  CD  ARG   201      27.896  37.801  25.821
ATOM   3160 2HD  ARG   201      28.513  38.068  26.680
ATOM   3161 3HD  ARG   201      26.879  38.146  26.018
ATOM   3162  NE  ARG   201      27.885  36.332  25.703
ATOM   3163  HE  ARG   201      26.969  35.897  25.726
ATOM   3164  CZ  ARG   201      28.898  35.541  25.998
ATOM   3165  NH1 ARG   201      30.136  35.891  25.814
ATOM   3166 1HH1 ARG   201      30.344  36.739  25.331
ATOM   3167 2HH1 ARG   201      30.863  35.209  26.038
ATOM   3168  NH2 ARG   201      28.690  34.377  26.530
ATOM   3169 1HH2 ARG   201      27.753  34.084  26.724
ATOM   3170 2HH2 ARG   201      29.463  33.997  27.086
ATOM   3171  C   ARG   201      29.655  42.048  25.592
ATOM   3172  O   ARG   201      30.804  42.216  25.190
ATOM   3173  N   THR   202      28.829  43.060  25.865
ATOM   3174  H   THR   202      27.889  42.849  26.175
ATOM   3175  CA  THR   202      29.183  44.481  25.712
ATOM   3176  HA  THR   202      29.351  44.693  24.656
ATOM   3177  CB  THR   202      28.034  45.373  26.220
ATOM   3178  HB  THR   202      27.998  45.331  27.308
ATOM   3179  CG2 THR   202      28.190  46.827  25.779
ATOM   3180 1HG2 THR   202      28.220  46.883  24.691
ATOM   3181 2HG2 THR   202      27.345  47.411  26.145
ATOM   3182 3HG2 THR   202      29.109  47.248  26.189
ATOM   3183  OG1 THR   202      26.799  44.918  25.719
ATOM   3184 1HG  THR   202      26.097  45.375  26.218
ATOM   3185  C   THR   202      30.462  44.821  26.481
ATOM   3186  O   THR   202      31.378  45.441  25.939
ATOM   3187  N   LEU   203      30.568  44.350  27.729
ATOM   3188  H   LEU   203      29.792  43.825  28.112
ATOM   3189  CA  LEU   203      31.734  44.597  28.578
ATOM   3190  HA  LEU   203      32.034  45.640  28.453
ATOM   3191  CB  LEU   203      31.364  44.391  30.057
ATOM   3192 2HB  LEU   203      30.734  43.505  30.163
ATOM   3193 3HB  LEU   203      32.289  44.215  30.606
ATOM   3194  CG  LEU   203      30.689  45.605  30.720
ATOM   3195  HG  LEU   203      31.356  46.462  30.635
ATOM   3196  CD1 LEU   203      29.329  45.971  30.123
ATOM   3197 1HD1 LEU   203      28.671  45.101  30.111
ATOM   3198 2HD1 LEU   203      28.872  46.764  30.716
ATOM   3199 3HD1 LEU   203      29.461  46.353  29.112
ATOM   3200  CD2 LEU   203      30.487  45.303  32.203
ATOM   3201 1HD2 LEU   203      31.442  45.056  32.662
ATOM   3202 2HD2 LEU   203      30.086  46.190  32.689
ATOM   3203 3HD2 LEU   203      29.792  44.472  32.323
ATOM   3204  C   LEU   203      32.952  43.753  28.168
ATOM   3205  O   LEU   203      34.077  44.221  28.343
ATOM   3206  N   CYS   204      32.770  42.561  27.586
ATOM   3207  H   CYS   204      31.834  42.176  27.533
ATOM   3208  CA  CYS   204      33.875  41.814  26.973
ATOM   3209  HA  CYS   204      34.670  41.693  27.710
ATOM   3210  CB  CYS   204      33.411  40.417  26.536
ATOM   3211 2HB  CYS   204      32.509  40.495  25.928
ATOM   3212 3HB  CYS   204      34.197  39.956  25.935
ATOM   3213  SG  CYS   204      33.104  39.373  27.989
ATOM   3214  HG  CYS   204      32.864  38.230  27.335
ATOM   3215  C   CYS   204      34.482  42.583  25.790
ATOM   3216  O   CYS   204      35.702  42.733  25.725
ATOM   3217  N   THR   205      33.659  43.135  24.893
ATOM   3218  H   THR   205      32.662  42.940  24.947
ATOM   3219  CA  THR   205      34.147  43.932  23.752
ATOM   3220  HA  THR   205      34.855  43.325  23.188
ATOM   3221  CB  THR   205      32.995  44.294  22.804
ATOM   3222  HB  THR   205      32.267  44.919  23.322
ATOM   3223  CG2 THR   205      33.462  45.001  21.532
ATOM   3224 1HG2 THR   205      34.207  44.393  21.017
ATOM   3225 2HG2 THR   205      32.614  45.170  20.868
ATOM   3226 3HG2 THR   205      33.899  45.968  21.779
ATOM   3227  OG1 THR   205      32.377  43.100  22.390
ATOM   3228 1HG  THR   205      31.804  43.299  21.645
ATOM   3229  C   THR   205      34.897  45.184  24.214
ATOM   3230  O   THR   205      35.963  45.481  23.679
ATOM   3231  N   GLN   206      34.425  45.867  25.262
ATOM   3232  H   GLN   206      33.527  45.601  25.650
ATOM   3233  CA  GLN   206      35.150  46.997  25.865
ATOM   3234  HA  GLN   206      35.379  47.721  25.084
ATOM   3235  CB  GLN   206      34.252  47.683  26.901
ATOM   3236 2HB  GLN   206      33.864  46.935  27.592
ATOM   3237 3HB  GLN   206      34.853  48.403  27.458
ATOM   3238  CG  GLN   206      33.085  48.444  26.253
ATOM   3239 2HG  GLN   206      33.495  49.187  25.568
ATOM   3240 3HG  GLN   206      32.465  47.766  25.672
ATOM   3241  CD  GLN   206      32.200  49.151  27.277
ATOM   3242  OE1 GLN   206      32.088  48.770  28.436
ATOM   3243  NE2 GLN   206      31.543  50.217  26.877
ATOM   3244 1HE2 GLN   206      31.069  50.789  27.575
ATOM   3245 2HE2 GLN   206      31.634  50.546  25.935
ATOM   3246  C   GLN   206      36.501  46.584  26.487
ATOM   3247  O   GLN   206      37.486  47.317  26.373
ATOM   3248  N   GLY   207      36.594  45.383  27.068
ATOM   3249  H   GLY   207      35.755  44.826  27.169
ATOM   3250  CA  GLY   207      37.867  44.818  27.528
ATOM   3251 2HA  GLY   207      38.337  45.506  28.231
ATOM   3252 3HA  GLY   207      37.672  43.876  28.036
ATOM   3253  C   GLY   207      38.846  44.550  26.382
ATOM   3254  O   GLY   207      40.013  44.936  26.461
ATOM   3255  N   LEU   208      38.364  43.964  25.281
ATOM   3256  H   LEU   208      37.391  43.672  25.284
ATOM   3257  CA  LEU   208      39.160  43.731  24.070
ATOM   3258  HA  LEU   208      40.069  43.200  24.352
ATOM   3259  CB  LEU   208      38.364  42.857  23.082
ATOM   3260 2HB  LEU   208      37.408  43.343  22.885
ATOM   3261 3HB  LEU   208      38.911  42.809  22.139
ATOM   3262  CG  LEU   208      38.102  41.415  23.564
ATOM   3263  HG  LEU   208      37.657  41.432  24.557
ATOM   3264  CD1 LEU   208      37.124  40.724  22.615
ATOM   3265 1HD1 LEU   208      37.547  40.677  21.610
ATOM   3266 2HD1 LEU   208      36.927  39.710  22.964
ATOM   3267 3HD1 LEU   208      36.185  41.275  22.587
ATOM   3268  CD2 LEU   208      39.380  40.573  23.622
ATOM   3269 1HD2 LEU   208      40.085  40.996  24.334
ATOM   3270 2HD2 LEU   208      39.139  39.559  23.942
ATOM   3271 3HD2 LEU   208      39.839  40.522  22.634
ATOM   3272  C   LEU   208      39.621  45.049  23.421
ATOM   3273  O   LEU   208      40.778  45.142  23.016
ATOM   3274  N   GLN   209      38.779  46.090  23.399
ATOM   3275  H   GLN   209      37.823  45.937  23.704
ATOM   3276  CA  GLN   209      39.166  47.442  22.965
ATOM   3277  HA  GLN   209      39.503  47.401  21.928
ATOM   3278  CB  GLN   209      37.962  48.398  23.060
ATOM   3279 2HB  GLN   209      37.497  48.272  24.035
ATOM   3280 3HB  GLN   209      38.325  49.426  22.999
ATOM   3281  CG  GLN   209      36.898  48.220  21.962
ATOM   3282 2HG  GLN   209      37.321  48.529  21.006
ATOM   3283 3HG  GLN   209      36.618  47.172  21.875
ATOM   3284  CD  GLN   209      35.630  49.036  22.234
ATOM   3285  OE1 GLN   209      35.357  49.493  23.334
ATOM   3286  NE2 GLN   209      34.789  49.267  21.253
ATOM   3287 1HE2 GLN   209      33.980  49.813  21.476
ATOM   3288 2HE2 GLN   209      34.972  48.972  20.297
ATOM   3289  C   GLN   209      40.331  48.003  23.804
ATOM   3290  O   GLN   209      41.275  48.561  23.241
ATOM   3291  N   ARG   210      40.310  47.836  25.136
ATOM   3292  H   ARG   210      39.493  47.394  25.550
ATOM   3293  CA  ARG   210      41.391  48.316  26.022
ATOM   3294  HA  ARG   210      41.662  49.317  25.684
ATOM   3295  CB  ARG   210      40.890  48.406  27.482
ATOM   3296 2HB  ARG   210      39.842  48.105  27.531
ATOM   3297 3HB  ARG   210      41.453  47.726  28.124
ATOM   3298  CG  ARG   210      40.994  49.839  28.034
ATOM   3299 2HG  ARG   210      40.571  50.527  27.299
ATOM   3300 3HG  ARG   210      40.387  49.907  28.934
ATOM   3301  CD  ARG   210      42.433  50.254  28.386
ATOM   3302 2HD  ARG   210      42.604  50.060  29.447
ATOM   3303 3HD  ARG   210      43.139  49.646  27.818
ATOM   3304  NE  ARG   210      42.698  51.673  28.072
ATOM   3305  HE  ARG   210      42.087  52.125  27.416
ATOM   3306  CZ  ARG   210      43.782  52.345  28.417
ATOM   3307  NH1 ARG   210      44.621  51.935  29.316
ATOM   3308 1HH1 ARG   210      44.372  51.215  29.980
ATOM   3309 2HH1 ARG   210      45.459  52.504  29.442
ATOM   3310  NH2 ARG   210      44.087  53.473  27.851
ATOM   3311 1HH2 ARG   210      43.563  53.856  27.090
ATOM   3312 2HH2 ARG   210      44.973  53.896  28.144
ATOM   3313  C   ARG   210      42.680  47.499  25.888
ATOM   3314  O   ARG   210      43.761  48.083  25.908
ATOM   3315  N   ILE   211      42.580  46.183  25.686
ATOM   3316  H   ILE   211      41.654  45.768  25.721
ATOM   3317  CA  ILE   211      43.736  45.318  25.390
ATOM   3318  HA  ILE   211      44.500  45.491  26.149
ATOM   3319  CB  ILE   211      43.326  43.825  25.458
ATOM   3320  HB  ILE   211      42.427  43.685  24.856
ATOM   3321  CG2 ILE   211      44.428  42.904  24.896
ATOM   3322 1HG2 ILE   211      45.365  43.058  25.431
ATOM   3323 2HG2 ILE   211      44.137  41.858  24.982
ATOM   3324 3HG2 ILE   211      44.587  43.100  23.834
ATOM   3325  CG1 ILE   211      43.014  43.439  26.926
ATOM   3326 2HG1 ILE   211      43.941  43.420  27.501
ATOM   3327 3HG1 ILE   211      42.369  44.193  27.374
ATOM   3328  CD1 ILE   211      42.303  42.088  27.083
ATOM   3329 1HD1 ILE   211      42.959  41.269  26.790
ATOM   3330 2HD1 ILE   211      42.024  41.949  28.128
ATOM   3331 3HD1 ILE   211      41.400  42.070  26.471
ATOM   3332  C   ILE   211      44.368  45.707  24.044
ATOM   3333  O   ILE   211      45.583  45.894  23.980
ATOM   3334  N   PHE   212      43.558  45.910  22.998
ATOM   3335  H   PHE   212      42.568  45.713  23.105
ATOM   3336  CA  PHE   212      44.025  46.357  21.682
ATOM   3337  HA  PHE   212      44.753  45.633  21.315
ATOM   3338  CB  PHE   212      42.832  46.406  20.715
ATOM   3339 2HB  PHE   212      42.331  45.443  20.731
ATOM   3340 3HB  PHE   212      42.115  47.138  21.087
ATOM   3341  CG  PHE   212      43.157  46.730  19.264
ATOM   3342  CD1 PHE   212      44.202  46.066  18.590
ATOM   3343  HD1 PHE   212      44.815  45.344  19.109
ATOM   3344  CE1 PHE   212      44.436  46.312  17.224
ATOM   3345  HE1 PHE   212      45.228  45.788  16.708
ATOM   3346  CZ  PHE   212      43.625  47.223  16.525
ATOM   3347  HZ  PHE   212      43.792  47.401  15.472
ATOM   3348  CE2 PHE   212      42.591  47.899  17.196
ATOM   3349  HE2 PHE   212      41.963  48.595  16.657
ATOM   3350  CD2 PHE   212      42.358  47.652  18.561
ATOM   3351  HD2 PHE   212      41.545  48.158  19.062
ATOM   3352  C   PHE   212      44.718  47.722  21.749
ATOM   3353  O   PHE   212      45.807  47.879  21.205
ATOM   3354  N   TYR   213      44.130  48.680  22.475
ATOM   3355  H   TYR   213      43.211  48.494  22.862
ATOM   3356  CA  TYR   213      44.719  50.001  22.703
ATOM   3357  HA  TYR   213      44.849  50.494  21.739
ATOM   3358  CB  TYR   213      43.754  50.847  23.553
ATOM   3359 2HB  TYR   213      42.806  50.945  23.021
ATOM   3360 3HB  TYR   213      43.554  50.336  24.494
ATOM   3361  CG  TYR   213      44.296  52.228  23.857
ATOM   3362  CD1 TYR   213      43.999  53.313  23.008
ATOM   3363  HD1 TYR   213      43.304  53.189  22.190
ATOM   3364  CE1 TYR   213      44.680  54.537  23.169
ATOM   3365  HE1 TYR   213      44.518  55.353  22.481
ATOM   3366  CZ  TYR   213      45.682  54.656  24.154
ATOM   3367  OH  TYR   213      46.474  55.754  24.193
ATOM   3368  HH  TYR   213      47.364  55.466  24.500
ATOM   3369  CE2 TYR   213      45.920  53.594  25.051
ATOM   3370  HE2 TYR   213      46.688  53.689  25.804
ATOM   3371  CD2 TYR   213      45.210  52.390  24.916
ATOM   3372  HD2 TYR   213      45.441  51.562  25.570
ATOM   3373  C   TYR   213      46.116  49.900  23.345
ATOM   3374  O   TYR   213      47.079  50.461  22.824
ATOM   3375  N   LEU   214      46.260  49.142  24.440
ATOM   3376  H   LEU   214      45.444  48.672  24.817
ATOM   3377  CA  LEU   214      47.548  48.987  25.131
ATOM   3378  HA  LEU   214      47.954  49.976  25.338
ATOM   3379  CB  LEU   214      47.317  48.246  26.463
ATOM   3380 2HB  LEU   214      46.724  47.351  26.265
ATOM   3381 3HB  LEU   214      48.282  47.921  26.856
ATOM   3382  CG  LEU   214      46.614  49.096  27.540
ATOM   3383  HG  LEU   214      45.698  49.526  27.136
ATOM   3384  CD1 LEU   214      46.240  48.213  28.730
ATOM   3385 1HD1 LEU   214      47.131  47.742  29.146
ATOM   3386 2HD1 LEU   214      45.753  48.809  29.502
ATOM   3387 3HD1 LEU   214      45.548  47.438  28.404
ATOM   3388  CD2 LEU   214      47.509  50.236  28.036
ATOM   3389 1HD2 LEU   214      47.631  50.986  27.257
ATOM   3390 2HD2 LEU   214      47.058  50.720  28.900
ATOM   3391 3HD2 LEU   214      48.487  49.848  28.316
ATOM   3392  C   LEU   214      48.600  48.281  24.256
ATOM   3393  O   LEU   214      49.768  48.673  24.255
ATOM   3394  N   LYS   215      48.178  47.312  23.433
ATOM   3395  H   LYS   215      47.201  47.040  23.493
ATOM   3396  CA  LYS   215      49.026  46.618  22.448
ATOM   3397  HA  LYS   215      49.927  46.287  22.966
ATOM   3398  CB  LYS   215      48.260  45.367  21.957
ATOM   3399 2HB  LYS   215      47.813  44.877  22.824
ATOM   3400 3HB  LYS   215      47.452  45.680  21.294
ATOM   3401  CG  LYS   215      49.128  44.316  21.238
ATOM   3402 2HG  LYS   215      49.529  44.740  20.319
ATOM   3403 3HG  LYS   215      49.957  44.033  21.889
ATOM   3404  CD  LYS   215      48.314  43.061  20.872
ATOM   3405 2HD  LYS   215      47.933  42.583  21.777
ATOM   3406 3HD  LYS   215      47.461  43.364  20.262
ATOM   3407  CE  LYS   215      49.150  42.056  20.064
ATOM   3408 2HE  LYS   215      48.479  41.312  19.623
ATOM   3409 3HE  LYS   215      49.651  42.589  19.252
ATOM   3410  NZ  LYS   215      50.148  41.355  20.902
ATOM   3411 1HZ  LYS   215      49.696  40.641  21.489
ATOM   3412 2HZ  LYS   215      50.852  40.873  20.346
ATOM   3413 3HZ  LYS   215      50.617  41.979  21.533
ATOM   3414  C   LYS   215      49.512  47.533  21.302
ATOM   3415  O   LYS   215      50.362  47.108  20.520
ATOM   3416  N   LEU   216      49.017  48.772  21.185
ATOM   3417  H   LEU   216      48.304  49.061  21.844
ATOM   3418  CA  LEU   216      49.353  49.715  20.103
ATOM   3419  HA  LEU   216      49.896  49.174  19.329
ATOM   3420  CB  LEU   216      48.051  50.246  19.469
ATOM   3421 2HB  LEU   216      47.384  50.572  20.266
ATOM   3422 3HB  LEU   216      48.279  51.124  18.862
ATOM   3423  CG  LEU   216      47.317  49.228  18.576
ATOM   3424  HG  LEU   216      47.209  48.279  19.098
ATOM   3425  CD1 LEU   216      45.929  49.768  18.233
ATOM   3426 1HD1 LEU   216      46.011  50.725  17.720
ATOM   3427 2HD1 LEU   216      45.405  49.057  17.597
ATOM   3428 3HD1 LEU   216      45.354  49.892  19.151
ATOM   3429  CD2 LEU   216      48.057  48.967  17.259
ATOM   3430 1HD2 LEU   216      49.023  48.505  17.454
ATOM   3431 2HD2 LEU   216      47.471  48.292  16.636
ATOM   3432 3HD2 LEU   216      48.211  49.906  16.726
ATOM   3433  C   LEU   216      50.310  50.862  20.487
ATOM   3434  O   LEU   216      50.780  51.550  19.580
ATOM   3435  N   GLU   217      50.651  51.065  21.768
ATOM   3436  H   GLU   217      50.180  50.530  22.485
ATOM   3437  CA  GLU   217      51.709  52.023  22.176
ATOM   3438  HA  GLU   217      52.213  52.353  21.267
ATOM   3439  CB  GLU   217      51.121  53.323  22.770
ATOM   3440 2HB  GLU   217      51.914  54.071  22.794
ATOM   3441 3HB  GLU   217      50.350  53.695  22.094
ATOM   3442  CG  GLU   217      50.523  53.217  24.177
ATOM   3443 2HG  GLU   217      49.699  52.499  24.161
ATOM   3444 3HG  GLU   217      51.280  52.842  24.866
ATOM   3445  CD  GLU   217      50.018  54.589  24.667
ATOM   3446  OE1 GLU   217      48.792  54.764  24.851
ATOM   3447  OE2 GLU   217      50.814  55.509  24.973
ATOM   3448  C   GLU   217      52.875  51.419  22.992
ATOM   3449  O   GLU   217      53.791  52.148  23.365
ATOM   3450  N   ASP   218      52.874  50.096  23.214
ATOM   3451  H   ASP   218      52.062  49.591  22.897
ATOM   3452  CA  ASP   218      54.006  49.263  23.684
ATOM   3453  HA  ASP   218      53.552  48.371  24.117
ATOM   3454  CB  ASP   218      54.846  48.766  22.484
ATOM   3455 2HB  ASP   218      54.166  48.495  21.674
ATOM   3456 3HB  ASP   218      55.486  49.577  22.128
ATOM   3457  CG  ASP   218      55.709  47.529  22.794
ATOM   3458  OD1 ASP   218      55.555  46.943  23.888
ATOM   3459  OD2 ASP   218      56.489  47.118  21.895
ATOM   3460  C   ASP   218      54.843  49.883  24.829
ATOM   3461  O   ASP   218      56.036  50.176  24.691
ATOM   3462  N   LEU   219      54.185  50.146  25.966
ATOM   3463  H   LEU   219      53.193  49.970  25.972
ATOM   3464  CA  LEU   219      54.830  50.642  27.193
ATOM   3465  HA  LEU   219      55.666  51.284  26.915
ATOM   3466  CB  LEU   219      53.820  51.472  28.012
ATOM   3467 2HB  LEU   219      52.931  50.865  28.185
ATOM   3468 3HB  LEU   219      54.261  51.699  28.984
ATOM   3469  CG  LEU   219      53.401  52.799  27.345
ATOM   3470  HG  LEU   219      53.029  52.598  26.342
ATOM   3471  CD1 LEU   219      52.278  53.453  28.152
ATOM   3472 1HD1 LEU   219      52.616  53.677  29.165
ATOM   3473 2HD1 LEU   219      51.974  54.378  27.663
ATOM   3474 3HD1 LEU   219      51.418  52.786  28.194
ATOM   3475  CD2 LEU   219      54.559  53.796  27.252
ATOM   3476 1HD2 LEU   219      55.327  53.416  26.580
ATOM   3477 2HD2 LEU   219      54.196  54.738  26.842
ATOM   3478 3HD2 LEU   219      54.988  53.975  28.238
ATOM   3479  C   LEU   219      55.437  49.499  28.026
ATOM   3480  O   LEU   219      56.554  49.637  28.525
ATOM   3481  N   VAL   220      54.709  48.380  28.134
ATOM   3482  H   VAL   220      53.804  48.384  27.686
ATOM   3483  CA  VAL   220      55.183  47.044  28.539
ATOM   3484  HA  VAL   220      56.231  46.965  28.260
ATOM   3485  CB  VAL   220      55.080  46.764  30.059
ATOM   3486  HB  VAL   220      55.333  45.714  30.216
ATOM   3487  CG1 VAL   220      56.085  47.586  30.872
ATOM   3488 1HG1 VAL   220      55.821  48.641  30.833
ATOM   3489 2HG1 VAL   220      56.079  47.253  31.910
ATOM   3490 3HG1 VAL   220      57.087  47.451  30.464
ATOM   3491  CG2 VAL   220      53.689  47.001  30.662
ATOM   3492 1HG2 VAL   220      52.961  46.345  30.186
ATOM   3493 2HG2 VAL   220      53.704  46.774  31.727
ATOM   3494 3HG2 VAL   220      53.394  48.039  30.518
ATOM   3495  C   VAL   220      54.369  45.979  27.775
ATOM   3496  O   VAL   220      53.158  46.169  27.623
ATOM   3497  N   PRO   221      54.968  44.863  27.312
ATOM   3498  CD  PRO   221      56.397  44.649  27.130
ATOM   3499 2HD  PRO   221      56.808  44.157  28.012
ATOM   3500 3HD  PRO   221      56.930  45.576  26.922
ATOM   3501  CG  PRO   221      56.512  43.732  25.914
ATOM   3502 2HG  PRO   221      57.432  43.146  25.931
ATOM   3503 3HG  PRO   221      56.448  44.324  24.999
ATOM   3504  CB  PRO   221      55.272  42.851  26.045
ATOM   3505 2HB  PRO   221      55.478  42.042  26.748
ATOM   3506 3HB  PRO   221      54.962  42.447  25.081
ATOM   3507  CA  PRO   221      54.222  43.805  26.628
ATOM   3508  HA  PRO   221      53.686  44.278  25.805
ATOM   3509  C   PRO   221      53.233  43.050  27.543
ATOM   3510  O   PRO   221      53.542  42.823  28.719
ATOM   3511  N   PRO   222      52.076  42.594  27.020
ATOM   3512  CD  PRO   222      51.604  42.799  25.658
ATOM   3513 2HD  PRO   222      52.400  42.649  24.928
ATOM   3514 3HD  PRO   222      51.191  43.806  25.569
ATOM   3515  CG  PRO   222      50.504  41.767  25.438
ATOM   3516 2HG  PRO   222      50.945  40.833  25.090
ATOM   3517 3HG  PRO   222      49.753  42.129  24.735
ATOM   3518  CB  PRO   222      49.921  41.576  26.836
ATOM   3519 2HB  PRO   222      49.455  40.595  26.947
ATOM   3520 3HB  PRO   222      49.190  42.357  27.024
ATOM   3521  CA  PRO   222      51.131  41.758  27.762
ATOM   3522  HA  PRO   222      50.817  42.295  28.654
ATOM   3523  C   PRO   222      51.731  40.388  28.143
ATOM   3524  O   PRO   222      52.516  39.825  27.375
ATOM   3525  N   PRO   223      51.324  39.782  29.278
ATOM   3526  CD  PRO   223      50.585  40.383  30.372
ATOM   3527 2HD  PRO   223      49.517  40.363  30.149
ATOM   3528 3HD  PRO   223      50.918  41.404  30.564
ATOM   3529  CG  PRO   223      50.888  39.510  31.588
ATOM   3530 2HG  PRO   223      50.079  39.535  32.318
ATOM   3531 3HG  PRO   223      51.828  39.830  32.042
ATOM   3532  CB  PRO   223      51.057  38.120  30.977
ATOM   3533 2HB  PRO   223      50.075  37.661  30.867
ATOM   3534 3HB  PRO   223      51.705  37.489  31.587
ATOM   3535  CA  PRO   223      51.671  38.398  29.599
ATOM   3536  HA  PRO   223      52.754  38.346  29.678
ATOM   3537  C   PRO   223      51.136  37.423  28.528
ATOM   3538  O   PRO   223      49.990  37.591  28.100
ATOM   3539  N   PRO   224      51.881  36.372  28.123
ATOM   3540  CD  PRO   224      53.231  36.045  28.573
ATOM   3541 2HD  PRO   224      53.179  35.492  29.512
ATOM   3542 3HD  PRO   224      53.852  36.934  28.691
ATOM   3543  CG  PRO   224      53.837  35.166  27.481
ATOM   3544 2HG  PRO   224      54.552  34.451  27.891
ATOM   3545 3HG  PRO   224      54.312  35.795  26.727
ATOM   3546  CB  PRO   224      52.617  34.472  26.881
ATOM   3547 2HB  PRO   224      52.344  33.619  27.506
ATOM   3548 3HB  PRO   224      52.801  34.151  25.855
ATOM   3549  CA  PRO   224      51.535  35.556  26.950
ATOM   3550  HA  PRO   224      51.622  36.190  26.066
ATOM   3551  C   PRO   224      50.120  34.951  26.962
ATOM   3552  O   PRO   224      49.408  35.030  25.965
ATOM   3553  N   ILE   225      49.671  34.417  28.104
ATOM   3554  H   ILE   225      50.301  34.379  28.890
ATOM   3555  CA  ILE   225      48.312  33.864  28.274
ATOM   3556  HA  ILE   225      48.093  33.269  27.386
ATOM   3557  CB  ILE   225      48.217  32.914  29.495
ATOM   3558  HB  ILE   225      47.167  32.832  29.782
ATOM   3559  CG2 ILE   225      48.663  31.504  29.081
ATOM   3560 1HG2 ILE   225      49.705  31.504  28.759
ATOM   3561 2HG2 ILE   225      48.542  30.816  29.919
ATOM   3562 3HG2 ILE   225      48.033  31.145  28.264
ATOM   3563  CG1 ILE   225      49.010  33.334  30.755
ATOM   3564 2HG1 ILE   225      48.766  32.635  31.556
ATOM   3565 3HG1 ILE   225      50.081  33.255  30.563
ATOM   3566  CD1 ILE   225      48.708  34.748  31.263
ATOM   3567 1HD1 ILE   225      47.632  34.888  31.365
ATOM   3568 2HD1 ILE   225      49.181  34.892  32.235
ATOM   3569 3HD1 ILE   225      49.110  35.486  30.572
ATOM   3570  C   ILE   225      47.186  34.913  28.308
ATOM   3571  O   ILE   225      46.025  34.538  28.203
ATOM   3572  N   ILE   226      47.496  36.210  28.418
ATOM   3573  H   ILE   226      48.474  36.471  28.450
ATOM   3574  CA  ILE   226      46.513  37.292  28.234
ATOM   3575  HA  ILE   226      45.521  36.921  28.489
ATOM   3576  CB  ILE   226      46.823  38.489  29.167
ATOM   3577  HB  ILE   226      47.805  38.882  28.902
ATOM   3578  CG2 ILE   226      45.810  39.632  28.963
ATOM   3579 1HG2 ILE   226      44.792  39.256  29.064
ATOM   3580 2HG2 ILE   226      45.983  40.423  29.691
ATOM   3581 3HG2 ILE   226      45.925  40.057  27.965
ATOM   3582  CG1 ILE   226      46.873  38.102  30.665
ATOM   3583 2HG1 ILE   226      47.726  37.447  30.829
ATOM   3584 3HG1 ILE   226      47.052  39.002  31.255
ATOM   3585  CD1 ILE   226      45.623  37.400  31.218
ATOM   3586 1HD1 ILE   226      45.479  36.437  30.727
ATOM   3587 2HD1 ILE   226      45.751  37.225  32.287
ATOM   3588 3HD1 ILE   226      44.740  38.018  31.066
ATOM   3589  C   ILE   226      46.449  37.700  26.757
ATOM   3590  O   ILE   226      45.360  37.918  26.231
ATOM   3591  N   ASP   227      47.592  37.741  26.065
ATOM   3592  H   ASP   227      48.462  37.552  26.547
ATOM   3593  CA  ASP   227      47.647  38.057  24.631
ATOM   3594  HA  ASP   227      47.094  38.984  24.467
ATOM   3595  CB  ASP   227      49.109  38.293  24.222
ATOM   3596 2HB  ASP   227      49.638  38.780  25.043
ATOM   3597 3HB  ASP   227      49.599  37.336  24.032
ATOM   3598  CG  ASP   227      49.213  39.198  22.993
ATOM   3599  OD1 ASP   227      48.767  40.364  23.060
ATOM   3600  OD2 ASP   227      49.816  38.810  21.971
ATOM   3601  C   ASP   227      46.985  36.965  23.769
ATOM   3602  O   ASP   227      46.315  37.272  22.783
ATOM   3603  N   LYS   228      47.070  35.692  24.190
ATOM   3604  H   LYS   228      47.694  35.506  24.970
ATOM   3605  CA  LYS   228      46.385  34.549  23.552
ATOM   3606  HA  LYS   228      46.788  34.432  22.545
ATOM   3607  CB  LYS   228      46.686  33.272  24.367
ATOM   3608 2HB  LYS   228      47.675  33.367  24.819
ATOM   3609 3HB  LYS   228      45.968  33.177  25.184
ATOM   3610  CG  LYS   228      46.710  31.961  23.560
ATOM   3611 2HG  LYS   228      47.534  32.006  22.845
ATOM   3612 3HG  LYS   228      46.925  31.155  24.262
ATOM   3613  CD  LYS   228      45.418  31.630  22.795
ATOM   3614 2HD  LYS   228      44.548  31.758  23.443
ATOM   3615 3HD  LYS   228      45.332  32.304  21.945
ATOM   3616  CE  LYS   228      45.447  30.202  22.243
ATOM   3617 2HE  LYS   228      44.648  30.098  21.503
ATOM   3618 3HE  LYS   228      46.401  30.044  21.733
ATOM   3619  NZ  LYS   228      45.250  29.204  23.315
ATOM   3620 1HZ  LYS   228      44.265  29.141  23.595
ATOM   3621 2HZ  LYS   228      45.573  28.281  23.086
ATOM   3622 3HZ  LYS   228      45.631  29.521  24.208
ATOM   3623  C   LYS   228      44.872  34.783  23.406
ATOM   3624  O   LYS   228      44.319  34.542  22.336
ATOM   3625  N   ILE   229      44.226  35.327  24.445
ATOM   3626  H   ILE   229      44.770  35.540  25.268
ATOM   3627  CA  ILE   229      42.780  35.633  24.470
ATOM   3628  HA  ILE   229      42.234  34.717  24.238
ATOM   3629  CB  ILE   229      42.348  36.120  25.881
ATOM   3630  HB  ILE   229      42.743  37.128  26.019
ATOM   3631  CG2 ILE   229      40.815  36.210  26.017
ATOM   3632 1HG2 ILE   229      40.353  35.257  25.756
ATOM   3633 2HG2 ILE   229      40.540  36.474  27.037
ATOM   3634 3HG2 ILE   229      40.422  36.981  25.355
ATOM   3635  CG1 ILE   229      42.905  35.267  27.044
ATOM   3636 2HG1 ILE   229      43.986  35.369  27.057
ATOM   3637 3HG1 ILE   229      42.547  35.679  27.987
ATOM   3638  CD1 ILE   229      42.556  33.773  27.007
ATOM   3639 1HD1 ILE   229      42.972  33.307  26.114
ATOM   3640 2HD1 ILE   229      42.982  33.286  27.885
ATOM   3641 3HD1 ILE   229      41.476  33.635  27.021
ATOM   3642  C   ILE   229      42.394  36.674  23.402
ATOM   3643  O   ILE   229      41.244  36.725  22.974
ATOM   3644  N   PHE   230      43.350  37.493  22.953
ATOM   3645  H   PHE   230      44.285  37.387  23.326
ATOM   3646  CA  PHE   230      43.159  38.464  21.878
ATOM   3647  HA  PHE   230      42.109  38.758  21.845
ATOM   3648  CB  PHE   230      43.991  39.711  22.217
ATOM   3649 2HB  PHE   230      43.776  40.012  23.244
ATOM   3650 3HB  PHE   230      45.054  39.473  22.163
ATOM   3651  CG  PHE   230      43.699  40.882  21.307
ATOM   3652  CD1 PHE   230      42.592  41.707  21.575
ATOM   3653  HD1 PHE   230      41.989  41.532  22.453
ATOM   3654  CE1 PHE   230      42.249  42.734  20.682
ATOM   3655  HE1 PHE   230      41.378  43.345  20.876
ATOM   3656  CZ  PHE   230      43.023  42.948  19.528
ATOM   3657  HZ  PHE   230      42.740  43.721  18.827
ATOM   3658  CE2 PHE   230      44.152  42.148  19.277
ATOM   3659  HE2 PHE   230      44.741  42.308  18.385
ATOM   3660  CD2 PHE   230      44.489  41.111  20.165
ATOM   3661  HD2 PHE   230      45.333  40.469  19.954
ATOM   3662  C   PHE   230      43.508  37.883  20.494
ATOM   3663  O   PHE   230      42.753  38.054  19.536
ATOM   3664  N   MET   231      44.643  37.185  20.379
ATOM   3665  H   MET   231      45.209  37.064  21.213
ATOM   3666  CA  MET   231      45.216  36.766  19.090
ATOM   3667  HA  MET   231      45.213  37.624  18.418
ATOM   3668  CB  MET   231      46.677  36.333  19.301
ATOM   3669 2HB  MET   231      46.711  35.574  20.084
ATOM   3670 3HB  MET   231      47.054  35.884  18.381
ATOM   3671  CG  MET   231      47.611  37.491  19.688
ATOM   3672 2HG  MET   231      47.193  38.031  20.537
ATOM   3673 3HG  MET   231      48.552  37.054  20.024
ATOM   3674  SD  MET   231      47.975  38.693  18.369
ATOM   3675  CE  MET   231      49.787  38.610  18.405
ATOM   3676 1HE  MET   231      50.111  37.611  18.111
ATOM   3677 2HE  MET   231      50.207  39.343  17.716
ATOM   3678 3HE  MET   231      50.144  38.815  19.414
ATOM   3679  C   MET   231      44.428  35.656  18.370
ATOM   3680  O   MET   231      44.385  35.658  17.142
ATOM   3681  N   ASP   232      43.772  34.743  19.095
ATOM   3682  H   ASP   232      43.844  34.791  20.105
ATOM   3683  CA  ASP   232      43.044  33.596  18.509
ATOM   3684  HA  ASP   232      43.465  33.409  17.521
ATOM   3685  CB  ASP   232      43.313  32.319  19.343
ATOM   3686 2HB  ASP   232      43.313  32.570  20.405
ATOM   3687 3HB  ASP   232      42.504  31.607  19.183
ATOM   3688  CG  ASP   232      44.621  31.585  18.988
ATOM   3689  OD1 ASP   232      45.545  32.182  18.385
ATOM   3690  OD2 ASP   232      44.720  30.373  19.290
ATOM   3691  C   ASP   232      41.543  33.877  18.218
ATOM   3692  O   ASP   232      40.760  32.942  18.031
ATOM   3693  N   THR   233      41.158  35.161  18.133
ATOM   3694  H   THR   233      41.897  35.837  18.262
ATOM   3695  CA  THR   233      39.789  35.708  17.927
ATOM   3696  HA  THR   233      39.264  35.627  18.875
ATOM   3697  CB  THR   233      39.895  37.204  17.581
ATOM   3698  HB  THR   233      40.726  37.361  16.893
ATOM   3699  CG2 THR   233      38.646  37.851  16.976
ATOM   3700 1HG2 THR   233      37.786  37.688  17.624
ATOM   3701 2HG2 THR   233      38.812  38.923  16.868
ATOM   3702 3HG2 THR   233      38.448  37.435  15.989
ATOM   3703  OG1 THR   233      40.133  37.915  18.774
ATOM   3704 1HG  THR   233      41.082  37.868  18.988
ATOM   3705  C   THR   233      38.908  34.978  16.906
ATOM   3706  O   THR   233      37.728  34.720  17.249
ATOM   3707  OXT THR   233      39.326  34.737  15.749
TER   
