# Supplementary material for: In Silico Adoption of an Orphan Nuclear Receptor NR4A1
Source: PLoS One. 2015 Aug 13;10(8):e0135246. doi: 10.1371/journal.pone.0135246 (PMC4535767; doi:10.1371/journal.pone.0135246)
Supplement: S1 Structures — (ZIP) [file pone.0135246.s001.zip › SI Structure Files/SI Section 4/cl5_md_1250 ns.pdb]

ATOM      1  N   ASN     1      22.826  17.706  42.022  0.00  0.00
ATOM      2  H1  ASN     1      22.564  17.546  42.139  0.00  0.00
ATOM      3  H2  ASN     1      22.581  17.495  42.076  0.00  0.00
ATOM      4  H3  ASN     1      22.538  17.556  42.056  0.00  0.00
ATOM      5  CA  ASN     1      23.944  18.438  41.743  0.00  0.00
ATOM      6  HA  ASN     1      24.634  17.818  41.392  0.00  0.00
ATOM      7  CB  ASN     1      23.629  19.396  40.697  0.00  0.00
ATOM      8  HB2 ASN     1      23.362  18.898  39.887  0.00  0.00
ATOM      9  HB3 ASN     1      22.834  19.905  41.000  0.00  0.00
ATOM     10  CG  ASN     1      24.710  20.345  40.292  0.00  0.00
ATOM     11  OD1 ASN     1      25.763  20.274  40.633  0.00  0.00
ATOM     12  ND2 ASN     1      24.488  21.278  39.567  0.00  0.00
ATOM     13 1HD2 ASN     1      25.196  21.852  39.201  0.00  0.00
ATOM     14 2HD2 ASN     1      23.624  21.343  39.279  0.00  0.00
ATOM     15  C   ASN     1      24.512  19.035  42.976  0.00  0.00
ATOM     16  O   ASN     1      23.846  19.702  43.648  0.00  0.00
ATOM     17  N   LEU     2      25.750  18.837  43.262  0.00  0.00
ATOM     18  H   LEU     2      26.238  18.279  42.677  0.00  0.00
ATOM     19  CA  LEU     2      26.432  19.370  44.403  0.00  0.00
ATOM     20  HA  LEU     2      25.794  19.284  45.229  0.00  0.00
ATOM     21  CB  LEU     2      27.625  18.540  44.666  0.00  0.00
ATOM     22  HB2 LEU     2      27.990  18.362  44.262  0.00  0.00
ATOM     23  HB3 LEU     2      28.033  18.750  44.987  0.00  0.00
ATOM     24  CG  LEU     2      27.840  17.673  45.054  0.00  0.00
ATOM     25  HG  LEU     2      27.682  17.769  44.711  0.00  0.00
ATOM     26  CD1 LEU     2      28.463  17.035  45.427  0.00  0.00
ATOM     27 1HD1 LEU     2      28.674  16.898  45.416  0.00  0.00
ATOM     28 2HD1 LEU     2      28.621  17.000  45.604  0.00  0.00
ATOM     29 3HD1 LEU     2      28.547  16.733  45.533  0.00  0.00
ATOM     30  CD2 LEU     2      27.711  17.263  45.544  0.00  0.00
ATOM     31 1HD2 LEU     2      27.679  17.084  45.697  0.00  0.00
ATOM     32 2HD2 LEU     2      27.642  17.223  45.689  0.00  0.00
ATOM     33 3HD2 LEU     2      27.716  17.171  45.600  0.00  0.00
ATOM     34  C   LEU     2      26.793  20.841  44.297  0.00  0.00
ATOM     35  O   LEU     2      26.975  21.478  45.289  0.00  0.00
ATOM     36  N   LEU     3      26.874  21.404  43.120  0.00  0.00
ATOM     37  H   LEU     3      26.694  20.842  42.343  0.00  0.00
ATOM     38  CA  LEU     3      27.233  22.798  42.903  0.00  0.00
ATOM     39  HA  LEU     3      28.045  23.034  43.564  0.00  0.00
ATOM     40  CB  LEU     3      27.723  22.976  41.473  0.00  0.00
ATOM     41  HB2 LEU     3      28.437  22.240  41.263  0.00  0.00
ATOM     42  HB3 LEU     3      26.918  22.819  40.821  0.00  0.00
ATOM     43  CG  LEU     3      28.333  24.314  41.157  0.00  0.00
ATOM     44  HG  LEU     3      27.684  25.007  41.368  0.00  0.00
ATOM     45  CD1 LEU     3      29.515  24.609  41.834  0.00  0.00
ATOM     46 1HD1 LEU     3      29.806  24.668  42.016  0.00  0.00
ATOM     47 2HD1 LEU     3      29.810  24.688  41.977  0.00  0.00
ATOM     48 3HD1 LEU     3      29.788  24.710  42.006  0.00  0.00
ATOM     49  CD2 LEU     3      28.665  24.453  39.806  0.00  0.00
ATOM     50 1HD2 LEU     3      28.699  24.494  39.476  0.00  0.00
ATOM     51 2HD2 LEU     3      28.763  24.517  39.494  0.00  0.00
ATOM     52 3HD2 LEU     3      28.765  24.465  39.459  0.00  0.00
ATOM     53  C   LEU     3      26.101  23.749  43.246  0.00  0.00
ATOM     54  O   LEU     3      26.341  24.758  43.861  0.00  0.00
ATOM     55  N   THR     4      24.862  23.408  42.934  0.00  0.00
ATOM     56  H   THR     4      24.711  22.563  42.449  0.00  0.00
ATOM     57  CA  THR     4      23.679  24.202  43.262  0.00  0.00
ATOM     58  HA  THR     4      23.914  25.223  43.051  0.00  0.00
ATOM     59  CB  THR     4      22.482  23.827  42.410  0.00  0.00
ATOM     60  HB  THR     4      21.603  24.227  42.843  0.00  0.00
ATOM     61  CG2 THR     4      22.593  24.350  41.022  0.00  0.00
ATOM     62 1HG2 THR     4      22.606  24.437  40.667  0.00  0.00
ATOM     63 2HG2 THR     4      22.574  24.511  40.697  0.00  0.00
ATOM     64 3HG2 THR     4      22.660  24.498  40.699  0.00  0.00
ATOM     65  OG1 THR     4      22.336  22.475  42.314  0.00  0.00
ATOM     66  HG1 THR     4      21.522  22.309  41.980  0.00  0.00
ATOM     67  C   THR     4      23.291  24.175  44.722  0.00  0.00
ATOM     68  O   THR     4      22.488  24.947  45.144  0.00  0.00
ATOM     69  N   SER     5      23.898  23.352  45.511  0.00  0.00
ATOM     70  H   SER     5      24.470  22.696  45.086  0.00  0.00
ATOM     71  CA  SER     5      23.846  23.389  46.956  0.00  0.00
ATOM     72  HA  SER     5      23.071  24.038  47.245  0.00  0.00
ATOM     73  CB  SER     5      23.519  22.053  47.494  0.00  0.00
ATOM     74  HB2 SER     5      24.230  21.384  47.258  0.00  0.00
ATOM     75  HB3 SER     5      23.481  22.104  48.498  0.00  0.00
ATOM     76  OG  SER     5      22.356  21.605  47.039  0.00  0.00
ATOM     77  HG  SER     5      22.405  21.244  46.404  0.00  0.00
ATOM     78  C   SER     5      25.113  23.900  47.623  0.00  0.00
ATOM     79  O   SER     5      25.127  24.084  48.803  0.00  0.00
ATOM     80  N   LEU     6      26.171  24.129  46.884  0.00  0.00
ATOM     81  H   LEU     6      26.060  23.998  45.924  0.00  0.00
ATOM     82  CA  LEU     6      27.475  24.590  47.322  0.00  0.00
ATOM     83  HA  LEU     6      28.125  24.391  46.519  0.00  0.00
ATOM     84  CB  LEU     6      27.450  26.070  47.494  0.00  0.00
ATOM     85  HB2 LEU     6      26.822  26.422  46.980  0.00  0.00
ATOM     86  HB3 LEU     6      27.225  26.290  48.325  0.00  0.00
ATOM     87  CG  LEU     6      28.513  26.824  47.245  0.00  0.00
ATOM     88  HG  LEU     6      28.869  26.493  47.709  0.00  0.00
ATOM     89  CD1 LEU     6      29.035  27.007  46.305  0.00  0.00
ATOM     90 1HD1 LEU     6      29.223  27.075  46.145  0.00  0.00
ATOM     91 2HD1 LEU     6      29.181  26.958  46.071  0.00  0.00
ATOM     92 3HD1 LEU     6      29.095  27.120  46.020  0.00  0.00
ATOM     93  CD2 LEU     6      28.585  27.929  47.310  0.00  0.00
ATOM     94 1HD2 LEU     6      28.665  28.250  47.243  0.00  0.00
ATOM     95 2HD2 LEU     6      28.529  28.184  47.329  0.00  0.00
ATOM     96 3HD2 LEU     6      28.620  28.156  47.415  0.00  0.00
ATOM     97  C   LEU     6      28.061  23.834  48.486  0.00  0.00
ATOM     98  O   LEU     6      28.539  24.366  49.368  0.00  0.00
ATOM     99  N   VAL     7      28.027  22.572  48.486  0.00  0.00
ATOM    100  H   VAL     7      27.640  22.205  47.726  0.00  0.00
ATOM    101  CA  VAL     7      28.508  21.690  49.524  0.00  0.00
ATOM    102  HA  VAL     7      28.508  22.182  50.379  0.00  0.00
ATOM    103  CB  VAL     7      27.670  20.551  49.767  0.00  0.00
ATOM    104  HB  VAL     7      28.057  19.958  50.352  0.00  0.00
ATOM    105  CG1 VAL     7      26.593  20.810  50.286  0.00  0.00
ATOM    106 1HG1 VAL     7      26.316  20.882  50.384  0.00  0.00
ATOM    107 2HG1 VAL     7      26.341  20.839  50.407  0.00  0.00
ATOM    108 3HG1 VAL     7      26.339  20.884  50.463  0.00  0.00
ATOM    109  CG2 VAL     7      27.349  19.895  48.773  0.00  0.00
ATOM    110 1HG2 VAL     7      27.268  19.685  48.578  0.00  0.00
ATOM    111 2HG2 VAL     7      27.229  19.752  48.486  0.00  0.00
ATOM    112 3HG2 VAL     7      27.316  19.748  48.544  0.00  0.00
ATOM    113  C   VAL     7      29.859  21.287  49.370  0.00  0.00
ATOM    114  O   VAL     7      30.235  20.566  50.041  0.00  0.00
ATOM    115  N   ARG     8      30.606  21.760  48.498  0.00  0.00
ATOM    116  H   ARG     8      30.238  22.350  48.003  0.00  0.00
ATOM    117  CA  ARG     8      31.956  21.550  48.288  0.00  0.00
ATOM    118  HA  ARG     8      32.118  20.693  48.704  0.00  0.00
ATOM    119  CB  ARG     8      32.326  21.533  46.906  0.00  0.00
ATOM    120  HB2 ARG     8      31.667  21.585  46.288  0.00  0.00
ATOM    121  HB3 ARG     8      32.805  22.208  46.844  0.00  0.00
ATOM    122  CG  ARG     8      32.916  20.569  46.393  0.00  0.00
ATOM    123  HG2 ARG     8      32.702  20.342  46.331  0.00  0.00
ATOM    124  HG3 ARG     8      33.040  20.592  46.054  0.00  0.00
ATOM    125  CD  ARG     8      33.626  19.883  46.365  0.00  0.00
ATOM    126  HD2 ARG     8      33.763  19.994  46.591  0.00  0.00
ATOM    127  HD3 ARG     8      33.467  19.738  46.524  0.00  0.00
ATOM    128  NE  ARG     8      34.333  19.270  45.841  0.00  0.00
ATOM    129  HE  ARG     8      34.418  19.373  45.677  0.00  0.00
ATOM    130  CZ  ARG     8      34.890  18.596  45.566  0.00  0.00
ATOM    131  NH1 ARG     8      34.895  18.370  45.738  0.00  0.00
ATOM    132 1HH1 ARG     8      34.491  18.694  46.118  0.00  0.00
ATOM    133 2HH1 ARG     8      35.337  17.845  45.526  0.00  0.00
ATOM    134  NH2 ARG     8      35.465  18.126  45.099  0.00  0.00
ATOM    135 1HH2 ARG     8      35.501  18.264  44.960  0.00  0.00
ATOM    136 2HH2 ARG     8      35.889  17.611  44.902  0.00  0.00
ATOM    137  C   ARG     8      32.758  22.486  48.914  0.00  0.00
ATOM    138  O   ARG     8      32.558  23.553  48.796  0.00  0.00
ATOM    139  N   ALA     9      33.674  22.087  49.565  0.00  0.00
ATOM    140  H   ALA     9      33.779  21.201  49.617  0.00  0.00
ATOM    141  CA  ALA     9      34.534  22.852  50.233  0.00  0.00
ATOM    142  HA  ALA     9      33.978  23.509  50.721  0.00  0.00
ATOM    143  CB  ALA     9      35.125  22.076  51.190  0.00  0.00
ATOM    144  HB1 ALA     9      35.315  22.002  51.483  0.00  0.00
ATOM    145  HB2 ALA     9      35.143  21.828  51.468  0.00  0.00
ATOM    146  HB3 ALA     9      35.345  21.840  51.324  0.00  0.00
ATOM    147  C   ALA     9      35.557  23.541  49.383  0.00  0.00
ATOM    148  O   ALA     9      35.910  23.127  48.350  0.00  0.00
ATOM    149  N   HIS    10      36.064  24.582  49.845  0.00  0.00
ATOM    150  H   HIS    10      35.718  24.846  50.692  0.00  0.00
ATOM    151  CA  HIS    10      37.098  25.368  49.242  0.00  0.00
ATOM    152  HA  HIS    10      37.132  26.201  49.786  0.00  0.00
ATOM    153  CB  HIS    10      38.404  24.751  49.368  0.00  0.00
ATOM    154  HB2 HIS    10      38.459  23.979  48.825  0.00  0.00
ATOM    155  HB3 HIS    10      39.128  25.340  49.028  0.00  0.00
ATOM    156  CG  HIS    10      38.711  24.387  50.625  0.00  0.00
ATOM    157  ND1 HIS    10      39.015  24.185  51.474  0.00  0.00
ATOM    158  HD1 HIS    10      39.085  24.256  51.364  0.00  0.00
ATOM    159  CE1 HIS    10      39.221  23.876  52.466  0.00  0.00
ATOM    160  HE1 HIS    10      39.479  23.665  53.277  0.00  0.00
ATOM    161  NE2 HIS    10      39.059  23.877  52.271  0.00  0.00
ATOM    162  HE2 HIS    10      39.159  23.681  52.859  0.00  0.00
ATOM    163  CD2 HIS    10      38.742  24.195  51.121  0.00  0.00
ATOM    164  HD2 HIS    10      38.556  24.277  50.691  0.00  0.00
ATOM    165  C   HIS    10      36.861  25.832  47.893  0.00  0.00
ATOM    166  O   HIS    10      37.765  25.965  47.192  0.00  0.00
ATOM    167  N   LEU    11      35.654  26.089  47.525  0.00  0.00
ATOM    168  H   LEU    11      34.975  25.980  48.151  0.00  0.00
ATOM    169  CA  LEU    11      35.239  26.533  46.307  0.00  0.00
ATOM    170  HA  LEU    11      35.969  26.236  45.670  0.00  0.00
ATOM    171  CB  LEU    11      33.921  25.937  45.953  0.00  0.00
ATOM    172  HB2 LEU    11      33.881  25.292  46.215  0.00  0.00
ATOM    173  HB3 LEU    11      33.202  26.218  46.206  0.00  0.00
ATOM    174  CG  LEU    11      33.549  25.797  44.961  0.00  0.00
ATOM    175  HG  LEU    11      33.180  26.238  45.092  0.00  0.00
ATOM    176  CD1 LEU    11      34.075  25.663  43.820  0.00  0.00
ATOM    177 1HD1 LEU    11      34.233  25.757  43.559  0.00  0.00
ATOM    178 2HD1 LEU    11      34.272  25.536  43.555  0.00  0.00
ATOM    179 3HD1 LEU    11      34.092  25.606  43.503  0.00  0.00
ATOM    180  CD2 LEU    11      33.074  25.154  44.903  0.00  0.00
ATOM    181 1HD2 LEU    11      32.903  24.917  44.950  0.00  0.00
ATOM    182 2HD2 LEU    11      32.967  25.066  44.835  0.00  0.00
ATOM    183 3HD2 LEU    11      32.997  25.016  44.889  0.00  0.00
ATOM    184  C   LEU    11      35.192  27.909  46.230  0.00  0.00
ATOM    185  O   LEU    11      34.503  28.136  46.301  0.00  0.00
ATOM    186  N   ASP    12      35.915  28.831  46.081  0.00  0.00
ATOM    187  H   ASP    12      36.461  28.577  46.039  0.00  0.00
ATOM    188  CA  ASP    12      36.045  30.175  46.008  0.00  0.00
ATOM    189  HA  ASP    12      36.297  30.457  46.885  0.00  0.00
ATOM    190  CB  ASP    12      37.126  30.413  45.229  0.00  0.00
ATOM    191  HB2 ASP    12      37.304  29.857  45.042  0.00  0.00
ATOM    192  HB3 ASP    12      37.251  30.844  44.534  0.00  0.00
ATOM    193  CG  ASP    12      37.818  30.824  45.637  0.00  0.00
ATOM    194  OD1 ASP    12      38.138  31.203  46.014  0.00  0.00
ATOM    195  OD2 ASP    12      38.056  30.767  45.591  0.00  0.00
ATOM    196  C   ASP    12      34.859  30.998  45.638  0.00  0.00
ATOM    197  O   ASP    12      34.827  31.585  44.747  0.00  0.00
ATOM    198  N   SER    13      33.871  31.028  46.325  0.00  0.00
ATOM    199  H   SER    13      33.971  30.522  47.035  0.00  0.00
ATOM    200  CA  SER    13      32.659  31.728  46.137  0.00  0.00
ATOM    201  HA  SER    13      32.772  32.435  45.463  0.00  0.00
ATOM    202  CB  SER    13      31.677  30.861  45.654  0.00  0.00
ATOM    203  HB2 SER    13      31.505  30.201  46.205  0.00  0.00
ATOM    204  HB3 SER    13      30.850  31.258  45.523  0.00  0.00
ATOM    205  OG  SER    13      32.030  30.394  44.663  0.00  0.00
ATOM    206  HG  SER    13      32.523  30.299  44.724  0.00  0.00
ATOM    207  C   SER    13      32.191  32.381  47.324  0.00  0.00
ATOM    208  O   SER    13      31.913  31.939  48.028  0.00  0.00
ATOM    209  N   GLY    14      32.104  33.418  47.568  0.00  0.00
ATOM    210  H   GLY    14      32.341  33.735  46.960  0.00  0.00
ATOM    211  CA  GLY    14      31.721  34.121  48.691  0.00  0.00
ATOM    212  HA2 GLY    14      31.377  33.494  49.310  0.00  0.00
ATOM    213  HA3 GLY    14      32.520  34.478  49.066  0.00  0.00
ATOM    214  C   GLY    14      30.735  35.226  48.570  0.00  0.00
ATOM    215  O   GLY    14      30.657  35.837  47.568  0.00  0.00
ATOM    216  N   PRO    15      29.978  35.503  49.573  0.00  0.00
ATOM    217  CD  PRO    15      29.961  34.805  50.769  0.00  0.00
ATOM    218  HD2 PRO    15      30.858  34.836  51.240  0.00  0.00
ATOM    219  HD3 PRO    15      29.716  33.834  50.614  0.00  0.00
ATOM    220  CG  PRO    15      28.952  35.449  51.572  0.00  0.00
ATOM    221  HG2 PRO    15      29.360  36.027  52.201  0.00  0.00
ATOM    222  HG3 PRO    15      28.419  34.803  52.018  0.00  0.00
ATOM    223  CB  PRO    15      28.156  36.227  50.714  0.00  0.00
ATOM    224  HB2 PRO    15      27.829  37.028  51.153  0.00  0.00
ATOM    225  HB3 PRO    15      27.419  35.698  50.447  0.00  0.00
ATOM    226  CA  PRO    15      28.983  36.527  49.585  0.00  0.00
ATOM    227  HA  PRO    15      28.410  36.478  48.743  0.00  0.00
ATOM    228  C   PRO    15      29.504  37.877  49.674  0.00  0.00
ATOM    229  O   PRO    15      30.615  38.080  50.050  0.00  0.00
ATOM    230  N   SER    16      28.670  38.825  49.393  0.00  0.00
ATOM    231  H   SER    16      27.780  38.600  49.098  0.00  0.00
ATOM    232  CA  SER    16      28.975  40.187  49.432  0.00  0.00
ATOM    233  HA  SER    16      29.852  40.339  48.892  0.00  0.00
ATOM    234  CB  SER    16      27.878  40.924  48.790  0.00  0.00
ATOM    235  HB2 SER    16      27.243  41.038  49.101  0.00  0.00
ATOM    236  HB3 SER    16      28.039  41.550  48.642  0.00  0.00
ATOM    237  OG  SER    16      27.470  40.675  47.980  0.00  0.00
ATOM    238  HG  SER    16      27.019  40.505  47.744  0.00  0.00
ATOM    239  C   SER    16      29.255  40.736  50.768  0.00  0.00
ATOM    240  O   SER    16      29.628  41.818  50.884  0.00  0.00
ATOM    241  N   THR    17      29.107  39.999  51.779  0.00  0.00
ATOM    242  H   THR    17      28.769  39.134  51.621  0.00  0.00
ATOM    243  CA  THR    17      29.383  40.338  53.123  0.00  0.00
ATOM    244  HA  THR    17      29.309  41.355  53.234  0.00  0.00
ATOM    245  CB  THR    17      28.369  39.732  54.000  0.00  0.00
ATOM    246  HB  THR    17      28.650  39.863  54.962  0.00  0.00
ATOM    247  CG2 THR    17      27.047  40.269  53.838  0.00  0.00
ATOM    248 1HG2 THR    17      26.722  40.398  53.829  0.00  0.00
ATOM    249 2HG2 THR    17      26.733  40.426  53.798  0.00  0.00
ATOM    250 3HG2 THR    17      26.720  40.382  53.788  0.00  0.00
ATOM    251  OG1 THR    17      28.260  38.467  53.760  0.00  0.00
ATOM    252  HG1 THR    17      27.893  38.119  54.181  0.00  0.00
ATOM    253  C   THR    17      30.766  39.988  53.583  0.00  0.00
ATOM    254  O   THR    17      31.122  40.316  54.653  0.00  0.00
ATOM    255  N   ALA    18      31.560  39.337  52.799  0.00  0.00
ATOM    256  H   ALA    18      31.222  39.104  51.933  0.00  0.00
ATOM    257  CA  ALA    18      32.892  38.919  53.130  0.00  0.00
ATOM    258  HA  ALA    18      32.867  38.497  54.101  0.00  0.00
ATOM    259  CB  ALA    18      33.281  37.838  52.173  0.00  0.00
ATOM    260  HB1 ALA    18      33.420  37.623  51.893  0.00  0.00
ATOM    261  HB2 ALA    18      33.413  37.535  52.007  0.00  0.00
ATOM    262  HB3 ALA    18      33.293  37.562  51.930  0.00  0.00
ATOM    263  C   ALA    18      33.901  40.052  53.167  0.00  0.00
ATOM    264  O   ALA    18      33.685  41.093  52.612  0.00  0.00
ATOM    265  N   LYS    19      35.017  39.843  53.812  0.00  0.00
ATOM    266  H   LYS    19      35.117  38.967  54.226  0.00  0.00
ATOM    267  CA  LYS    19      36.065  40.821  54.036  0.00  0.00
ATOM    268  HA  LYS    19      35.628  41.620  54.560  0.00  0.00
ATOM    269  CB  LYS    19      37.105  40.228  54.924  0.00  0.00
ATOM    270  HB2 LYS    19      37.344  40.378  55.294  0.00  0.00
ATOM    271  HB3 LYS    19      37.111  39.874  55.220  0.00  0.00
ATOM    272  CG  LYS    19      37.818  39.917  54.962  0.00  0.00
ATOM    273  HG2 LYS    19      37.650  39.743  54.618  0.00  0.00
ATOM    274  HG3 LYS    19      37.853  40.232  54.717  0.00  0.00
ATOM    275  CD  LYS    19      38.722  39.408  55.805  0.00  0.00
ATOM    276  HD2 LYS    19      38.879  39.484  56.107  0.00  0.00
ATOM    277  HD3 LYS    19      38.749  39.153  56.001  0.00  0.00
ATOM    278  CE  LYS    19      39.374  39.148  55.965  0.00  0.00
ATOM    279  HE2 LYS    19      39.367  39.122  55.793  0.00  0.00
ATOM    280  HE3 LYS    19      39.387  39.252  55.907  0.00  0.00
ATOM    281  NZ  LYS    19      39.994  38.794  56.422  0.00  0.00
ATOM    282  HZ1 LYS    19      40.180  38.719  56.538  0.00  0.00
ATOM    283  HZ2 LYS    19      40.129  38.722  56.549  0.00  0.00
ATOM    284  HZ3 LYS    19      40.138  38.679  56.515  0.00  0.00
ATOM    285  C   LYS    19      36.668  41.412  52.776  0.00  0.00
ATOM    286  O   LYS    19      36.726  40.797  51.783  0.00  0.00
ATOM    287  N   LEU    20      37.134  42.604  52.834  0.00  0.00
ATOM    288  H   LEU    20      37.069  43.022  53.692  0.00  0.00
ATOM    289  CA  LEU    20      37.734  43.363  51.745  0.00  0.00
ATOM    290  HA  LEU    20      37.430  42.930  50.811  0.00  0.00
ATOM    291  CB  LEU    20      37.224  44.796  51.792  0.00  0.00
ATOM    292  HB2 LEU    20      37.499  45.214  52.731  0.00  0.00
ATOM    293  HB3 LEU    20      37.726  45.361  51.036  0.00  0.00
ATOM    294  CG  LEU    20      35.726  44.971  51.604  0.00  0.00
ATOM    295  HG  LEU    20      35.219  44.433  52.328  0.00  0.00
ATOM    296  CD1 LEU    20      35.336  46.369  51.745  0.00  0.00
ATOM    297 1HD1 LEU    20      35.332  46.725  51.789  0.00  0.00
ATOM    298 2HD1 LEU    20      35.193  46.719  51.711  0.00  0.00
ATOM    299 3HD1 LEU    20      35.188  46.677  51.857  0.00  0.00
ATOM    300  CD2 LEU    20      35.248  44.531  50.301  0.00  0.00
ATOM    301 1HD2 LEU    20      35.153  44.440  49.970  0.00  0.00
ATOM    302 2HD2 LEU    20      35.143  44.394  49.995  0.00  0.00
ATOM    303 3HD2 LEU    20      35.090  44.438  49.993  0.00  0.00
ATOM    304  C   LEU    20      39.260  43.318  51.765  0.00  0.00
ATOM    305  O   LEU    20      39.857  43.099  52.786  0.00  0.00
ATOM    306  N   ASP    21      39.890  43.555  50.636  0.00  0.00
ATOM    307  H   ASP    21      39.335  43.715  49.838  0.00  0.00
ATOM    308  CA  ASP    21      41.333  43.604  50.457  0.00  0.00
ATOM    309  HA  ASP    21      41.800  43.645  51.427  0.00  0.00
ATOM    310  CB  ASP    21      41.802  42.326  49.784  0.00  0.00
ATOM    311  HB2 ASP    21      41.439  41.496  50.336  0.00  0.00
ATOM    312  HB3 ASP    21      41.396  42.264  48.809  0.00  0.00
ATOM    313  CG  ASP    21      43.288  42.210  49.694  0.00  0.00
ATOM    314  OD1 ASP    21      43.868  42.108  49.657  0.00  0.00
ATOM    315  OD2 ASP    21      43.889  42.209  49.675  0.00  0.00
ATOM    316  C   ASP    21      41.764  44.851  49.682  0.00  0.00
ATOM    317  O   ASP    21      41.312  45.116  48.584  0.00  0.00
ATOM    318  N   TYR    22      42.669  45.608  50.256  0.00  0.00
ATOM    319  H   TYR    22      43.016  45.305  51.129  0.00  0.00
ATOM    320  CA  TYR    22      43.144  46.897  49.765  0.00  0.00
ATOM    321  HA  TYR    22      42.481  47.229  48.984  0.00  0.00
ATOM    322  CB  TYR    22      43.034  47.922  50.881  0.00  0.00
ATOM    323  HB2 TYR    22      43.663  47.626  51.686  0.00  0.00
ATOM    324  HB3 TYR    22      43.394  48.863  50.528  0.00  0.00
ATOM    325  CG  TYR    22      41.645  48.131  51.395  0.00  0.00
ATOM    326  CD1 TYR    22      41.229  47.546  52.546  0.00  0.00
ATOM    327  HD1 TYR    22      41.894  46.949  53.070  0.00  0.00
ATOM    328  CE1 TYR    22      39.946  47.742  53.017  0.00  0.00
ATOM    329  HE1 TYR    22      39.635  47.296  53.896  0.00  0.00
ATOM    330  CZ  TYR    22      39.070  48.528  52.338  0.00  0.00
ATOM    331  OH  TYR    22      37.841  48.743  52.796  0.00  0.00
ATOM    332  HH  TYR    22      37.694  48.330  53.597  0.00  0.00
ATOM    333  CE2 TYR    22      39.482  49.112  51.186  0.00  0.00
ATOM    334  HE2 TYR    22      38.814  49.714  50.672  0.00  0.00
ATOM    335  CD2 TYR    22      40.764  48.909  50.716  0.00  0.00
ATOM    336  HD2 TYR    22      41.072  49.355  49.835  0.00  0.00
ATOM    337  C   TYR    22      44.536  46.846  49.131  0.00  0.00
ATOM    338  O   TYR    22      45.130  47.873  48.870  0.00  0.00
ATOM    339  N   SER    23      45.066  45.669  48.849  0.00  0.00
ATOM    340  H   SER    23      44.537  44.864  49.082  0.00  0.00
ATOM    341  CA  SER    23      46.425  45.469  48.351  0.00  0.00
ATOM    342  HA  SER    23      47.098  45.905  49.051  0.00  0.00
ATOM    343  CB  SER    23      46.740  44.000  48.284  0.00  0.00
ATOM    344  HB2 SER    23      46.427  43.607  47.638  0.00  0.00
ATOM    345  HB3 SER    23      47.543  43.837  48.228  0.00  0.00
ATOM    346  OG  SER    23      46.427  43.346  49.119  0.00  0.00
ATOM    347  HG  SER    23      45.574  43.141  49.305  0.00  0.00
ATOM    348  C   SER    23      46.744  46.104  46.999  0.00  0.00
ATOM    349  O   SER    23      47.890  46.317  46.704  0.00  0.00
ATOM    350  N   LYS    24      45.759  46.430  46.188  0.00  0.00
ATOM    351  H   LYS    24      44.848  46.201  46.493  0.00  0.00
ATOM    352  CA  LYS    24      45.886  47.122  44.898  0.00  0.00
ATOM    353  HA  LYS    24      46.910  47.417  44.754  0.00  0.00
ATOM    354  CB  LYS    24      45.512  46.172  43.765  0.00  0.00
ATOM    355  HB2 LYS    24      44.548  45.780  43.938  0.00  0.00
ATOM    356  HB3 LYS    24      45.477  46.714  42.858  0.00  0.00
ATOM    357  CG  LYS    24      46.472  45.035  43.575  0.00  0.00
ATOM    358  HG2 LYS    24      47.155  45.202  43.727  0.00  0.00
ATOM    359  HG3 LYS    24      46.352  44.448  43.996  0.00  0.00
ATOM    360  CD  LYS    24      46.655  44.463  42.588  0.00  0.00
ATOM    361  HD2 LYS    24      46.031  44.242  42.498  0.00  0.00
ATOM    362  HD3 LYS    24      46.696  45.015  42.181  0.00  0.00
ATOM    363  CE  LYS    24      47.617  43.452  42.237  0.00  0.00
ATOM    364  HE2 LYS    24      47.345  42.978  41.728  0.00  0.00
ATOM    365  HE3 LYS    24      48.190  43.766  41.915  0.00  0.00
ATOM    366  NZ  LYS    24      48.149  42.687  42.944  0.00  0.00
ATOM    367  HZ1 LYS    24      48.371  42.543  43.112  0.00  0.00
ATOM    368  HZ2 LYS    24      48.204  42.514  43.177  0.00  0.00
ATOM    369  HZ3 LYS    24      48.286  42.421  43.053  0.00  0.00
ATOM    370  C   LYS    24      45.101  48.430  44.825  0.00  0.00
ATOM    371  O   LYS    24      45.004  49.019  43.780  0.00  0.00
ATOM    372  N   PHE    25      44.545  48.899  45.917  0.00  0.00
ATOM    373  H   PHE    25      44.680  48.378  46.739  0.00  0.00
ATOM    374  CA  PHE    25      43.655  50.052  45.971  0.00  0.00
ATOM    375  HA  PHE    25      42.933  49.949  45.188  0.00  0.00
ATOM    376  CB  PHE    25      42.923  50.016  47.301  0.00  0.00
ATOM    377  HB2 PHE    25      42.477  49.057  47.416  0.00  0.00
ATOM    378  HB3 PHE    25      43.637  50.119  48.078  0.00  0.00
ATOM    379  CG  PHE    25      41.845  51.032  47.510  0.00  0.00
ATOM    380  CD1 PHE    25      40.746  51.067  46.695  0.00  0.00
ATOM    381  HD1 PHE    25      40.691  50.406  45.891  0.00  0.00
ATOM    382  CE1 PHE    25      39.711  51.946  46.938  0.00  0.00
ATOM    383  HE1 PHE    25      38.876  51.971  46.313  0.00  0.00
ATOM    384  CZ  PHE    25      39.766  52.789  48.005  0.00  0.00
ATOM    385  HZ  PHE    25      38.975  53.458  48.197  0.00  0.00
ATOM    386  CE2 PHE    25      40.864  52.768  48.813  0.00  0.00
ATOM    387  HE2 PHE    25      40.909  53.416  49.627  0.00  0.00
ATOM    388  CD2 PHE    25      41.902  51.896  48.565  0.00  0.00
ATOM    389  HD2 PHE    25      42.732  51.877  49.197  0.00  0.00
ATOM    390  C   PHE    25      44.345  51.393  45.754  0.00  0.00
ATOM    391  O   PHE    25      43.730  52.303  45.254  0.00  0.00
ATOM    392  N   GLN    26      45.610  51.496  46.084  0.00  0.00
ATOM    393  H   GLN    26      46.027  50.684  46.455  0.00  0.00
ATOM    394  CA  GLN    26      46.427  52.696  46.074  0.00  0.00
ATOM    395  HA  GLN    26      47.370  52.395  46.456  0.00  0.00
ATOM    396  CB  GLN    26      46.688  53.189  44.668  0.00  0.00
ATOM    397  HB2 GLN    26      45.867  53.415  44.232  0.00  0.00
ATOM    398  HB3 GLN    26      47.210  54.000  44.688  0.00  0.00
ATOM    399  CG  GLN    26      47.368  52.328  43.812  0.00  0.00
ATOM    400  HG2 GLN    26      47.917  52.017  44.128  0.00  0.00
ATOM    401  HG3 GLN    26      46.993  51.762  43.631  0.00  0.00
ATOM    402  CD  GLN    26      47.824  52.620  42.757  0.00  0.00
ATOM    403  OE1 GLN    26      47.703  53.242  42.497  0.00  0.00
ATOM    404  NE2 GLN    26      48.377  52.180  42.103  0.00  0.00
ATOM    405 1HE2 GLN    26      48.671  52.365  41.409  0.00  0.00
ATOM    406 2HE2 GLN    26      48.489  51.665  42.295  0.00  0.00
ATOM    407  C   GLN    26      45.955  53.795  46.997  0.00  0.00
ATOM    408  O   GLN    26      44.852  54.016  47.201  0.00  0.00
ATOM    409  N   GLU    27      46.815  54.505  47.572  0.00  0.00
ATOM    410  H   GLU    27      47.705  54.281  47.382  0.00  0.00
ATOM    411  CA  GLU    27      46.544  55.574  48.492  0.00  0.00
ATOM    412  HA  GLU    27      45.677  55.347  48.996  0.00  0.00
ATOM    413  CB  GLU    27      47.612  55.670  49.482  0.00  0.00
ATOM    414  HB2 GLU    27      48.105  55.458  49.430  0.00  0.00
ATOM    415  HB3 GLU    27      47.853  56.142  49.670  0.00  0.00
ATOM    416  CG  GLU    27      47.702  55.426  50.309  0.00  0.00
ATOM    417  HG2 GLU    27      47.540  55.453  50.189  0.00  0.00
ATOM    418  HG3 GLU    27      47.629  55.264  50.355  0.00  0.00
ATOM    419  CD  GLU    27      48.124  55.365  51.243  0.00  0.00
ATOM    420  OE1 GLU    27      48.307  55.382  51.645  0.00  0.00
ATOM    421  OE2 GLU    27      48.275  55.300  51.588  0.00  0.00
ATOM    422  C   GLU    27      46.326  56.897  47.850  0.00  0.00
ATOM    423  O   GLU    27      45.649  57.678  48.345  0.00  0.00
ATOM    424  N   LEU    28      46.863  57.137  46.736  0.00  0.00
ATOM    425  H   LEU    28      47.413  56.454  46.400  0.00  0.00
ATOM    426  CA  LEU    28      46.688  58.297  45.941  0.00  0.00
ATOM    427  HA  LEU    28      45.898  58.786  46.273  0.00  0.00
ATOM    428  CB  LEU    28      47.808  59.128  46.098  0.00  0.00
ATOM    429  HB2 LEU    28      48.005  59.174  46.943  0.00  0.00
ATOM    430  HB3 LEU    28      48.509  58.802  45.743  0.00  0.00
ATOM    431  CG  LEU    28      47.782  60.315  45.629  0.00  0.00
ATOM    432  HG  LEU    28      47.653  60.145  44.905  0.00  0.00
ATOM    433  CD1 LEU    28      47.123  61.067  45.999  0.00  0.00
ATOM    434 1HD1 LEU    28      46.923  61.226  46.072  0.00  0.00
ATOM    435 2HD1 LEU    28      46.972  61.249  46.140  0.00  0.00
ATOM    436 3HD1 LEU    28      46.991  61.285  46.046  0.00  0.00
ATOM    437  CD2 LEU    28      48.641  61.032  45.761  0.00  0.00
ATOM    438 1HD2 LEU    28      48.892  61.151  45.673  0.00  0.00
ATOM    439 2HD2 LEU    28      48.780  61.309  45.780  0.00  0.00
ATOM    440 3HD2 LEU    28      48.878  61.160  45.915  0.00  0.00
ATOM    441  C   LEU    28      46.455  58.006  44.534  0.00  0.00
ATOM    442  O   LEU    28      47.195  57.445  43.960  0.00  0.00
ATOM    443  N   VAL    29      45.444  58.404  43.975  0.00  0.00
ATOM    444  H   VAL    29      44.880  58.842  44.511  0.00  0.00
ATOM    445  CA  VAL    29      45.112  58.305  42.619  0.00  0.00
ATOM    446  HA  VAL    29      45.841  57.846  42.146  0.00  0.00
ATOM    447  CB  VAL    29      43.984  57.504  42.437  0.00  0.00
ATOM    448  HB  VAL    29      43.526  57.760  42.109  0.00  0.00
ATOM    449  CG1 VAL    29      43.967  56.651  41.998  0.00  0.00
ATOM    450 1HG1 VAL    29      44.075  56.469  41.886  0.00  0.00
ATOM    451 2HG1 VAL    29      43.920  56.393  41.954  0.00  0.00
ATOM    452 3HG1 VAL    29      43.886  56.469  41.824  0.00  0.00
ATOM    453  CG2 VAL    29      43.453  57.138  43.093  0.00  0.00
ATOM    454 1HG2 VAL    29      43.359  57.030  43.182  0.00  0.00
ATOM    455 2HG2 VAL    29      43.376  57.098  43.271  0.00  0.00
ATOM    456 3HG2 VAL    29      43.224  57.019  43.301  0.00  0.00
ATOM    457  C   VAL    29      44.958  59.606  41.979  0.00  0.00
ATOM    458  O   VAL    29      44.329  60.410  42.484  0.00  0.00
ATOM    459  N   LEU    30      45.542  59.826  40.875  0.00  0.00
ATOM    460  H   LEU    30      46.020  59.118  40.509  0.00  0.00
ATOM    461  CA  LEU    30      45.620  61.052  40.193  0.00  0.00
ATOM    462  HA  LEU    30      45.094  61.735  40.746  0.00  0.00
ATOM    463  CB  LEU    30      47.001  61.476  40.153  0.00  0.00
ATOM    464  HB2 LEU    30      47.552  60.829  39.845  0.00  0.00
ATOM    465  HB3 LEU    30      47.034  62.153  39.555  0.00  0.00
ATOM    466  CG  LEU    30      47.642  61.861  41.264  0.00  0.00
ATOM    467  HG  LEU    30      47.564  61.168  41.735  0.00  0.00
ATOM    468  CD1 LEU    30      48.890  62.262  41.191  0.00  0.00
ATOM    469 1HD1 LEU    30      49.164  62.431  41.087  0.00  0.00
ATOM    470 2HD1 LEU    30      49.210  62.387  41.286  0.00  0.00
ATOM    471 3HD1 LEU    30      49.209  62.248  41.152  0.00  0.00
ATOM    472  CD2 LEU    30      47.212  62.798  41.825  0.00  0.00
ATOM    473 1HD2 LEU    30      47.071  63.019  41.957  0.00  0.00
ATOM    474 2HD2 LEU    30      47.109  62.994  41.970  0.00  0.00
ATOM    475 3HD2 LEU    30      47.145  63.062  41.973  0.00  0.00
ATOM    476  C   LEU    30      45.056  61.011  38.793  0.00  0.00
ATOM    477  O   LEU    30      45.231  60.045  38.121  0.00  0.00
ATOM    478  N   PRO    31      44.411  62.046  38.314  0.00  0.00
ATOM    479  CD  PRO    31      44.025  63.185  39.029  0.00  0.00
ATOM    480  HD2 PRO    31      44.825  63.699  39.372  0.00  0.00
ATOM    481  HD3 PRO    31      43.421  62.939  39.825  0.00  0.00
ATOM    482  CG  PRO    31      43.298  64.005  38.090  0.00  0.00
ATOM    483  HG2 PRO    31      43.777  64.729  37.868  0.00  0.00
ATOM    484  HG3 PRO    31      42.517  64.251  38.449  0.00  0.00
ATOM    485  CB  PRO    31      43.062  63.325  36.926  0.00  0.00
ATOM    486  HB2 PRO    31      43.205  63.911  36.169  0.00  0.00
ATOM    487  HB3 PRO    31      42.153  63.054  36.931  0.00  0.00
ATOM    488  CA  PRO    31      43.969  62.157  36.956  0.00  0.00
ATOM    489  HA  PRO    31      43.425  61.300  36.706  0.00  0.00
ATOM    490  C   PRO    31      45.091  62.315  35.978  0.00  0.00
ATOM    491  O   PRO    31      46.118  62.800  36.302  0.00  0.00
ATOM    492  N   HIS    32      44.884  61.927  34.762  0.00  0.00
ATOM    493  H   HIS    32      44.013  61.559  34.581  0.00  0.00
ATOM    494  CA  HIS    32      45.814  61.996  33.662  0.00  0.00
ATOM    495  HA  HIS    32      45.419  61.387  32.917  0.00  0.00
ATOM    496  CB  HIS    32      45.836  63.373  33.105  0.00  0.00
ATOM    497  HB2 HIS    32      46.044  63.815  33.333  0.00  0.00
ATOM    498  HB3 HIS    32      46.092  63.532  32.650  0.00  0.00
ATOM    499  CG  HIS    32      45.257  63.968  32.821  0.00  0.00
ATOM    500  ND1 HIS    32      45.001  64.309  32.645  0.00  0.00
ATOM    501  HD1 HIS    32      45.171  64.207  32.674  0.00  0.00
ATOM    502  CE1 HIS    32      44.492  64.809  32.414  0.00  0.00
ATOM    503  HE1 HIS    32      44.197  65.163  32.237  0.00  0.00
ATOM    504  NE2 HIS    32      44.418  64.798  32.436  0.00  0.00
ATOM    505  HE2 HIS    32      44.079  65.116  32.292  0.00  0.00
ATOM    506  CD2 HIS    32      44.894  64.276  32.688  0.00  0.00
ATOM    507  HD2 HIS    32      44.970  64.138  32.763  0.00  0.00
ATOM    508  C   HIS    32      47.182  61.409  33.913  0.00  0.00
ATOM    509  O   HIS    32      48.130  61.836  33.394  0.00  0.00
ATOM    510  N   PHE    33      47.291  60.430  34.710  0.00  0.00
ATOM    511  H   PHE    33      46.479  60.123  35.083  0.00  0.00
ATOM    512  CA  PHE    33      48.510  59.758  35.066  0.00  0.00
ATOM    513  HA  PHE    33      49.273  60.480  35.191  0.00  0.00
ATOM    514  CB  PHE    33      48.299  59.075  36.390  0.00  0.00
ATOM    515  HB2 PHE    33      48.016  59.783  37.089  0.00  0.00
ATOM    516  HB3 PHE    33      47.514  58.418  36.299  0.00  0.00
ATOM    517  CG  PHE    33      49.440  58.341  36.942  0.00  0.00
ATOM    518  CD1 PHE    33      49.595  57.047  36.718  0.00  0.00
ATOM    519  HD1 PHE    33      48.907  56.571  36.157  0.00  0.00
ATOM    520  CE1 PHE    33      50.649  56.373  37.219  0.00  0.00
ATOM    521  HE1 PHE    33      50.770  55.390  37.037  0.00  0.00
ATOM    522  CZ  PHE    33      51.545  56.984  37.959  0.00  0.00
ATOM    523  HZ  PHE    33      52.348  56.468  38.346  0.00  0.00
ATOM    524  CE2 PHE    33      51.391  58.271  38.193  0.00  0.00
ATOM    525  HE2 PHE    33      52.078  58.740  38.759  0.00  0.00
ATOM    526  CD2 PHE    33      50.344  58.951  37.683  0.00  0.00
ATOM    527  HD2 PHE    33      50.236  59.939  37.860  0.00  0.00
ATOM    528  C   PHE    33      48.964  58.796  33.994  0.00  0.00
ATOM    529  O   PHE    33      48.169  58.146  33.395  0.00  0.00
ATOM    530  N   GLY    34      50.238  58.679  33.769  0.00  0.00
ATOM    531  H   GLY    34      50.837  59.251  34.274  0.00  0.00
ATOM    532  CA  GLY    34      50.819  57.722  32.872  0.00  0.00
ATOM    533  HA2 GLY    34      50.859  56.794  33.356  0.00  0.00
ATOM    534  HA3 GLY    34      50.208  57.619  32.035  0.00  0.00
ATOM    535  C   GLY    34      52.191  58.042  32.382  0.00  0.00
ATOM    536  O   GLY    34      52.667  59.130  32.551  0.00  0.00
ATOM    537  N   LYS    35      52.821  57.076  31.760  0.00  0.00
ATOM    538  H   LYS    35      52.322  56.239  31.657  0.00  0.00
ATOM    539  CA  LYS    35      54.169  57.109  31.224  0.00  0.00
ATOM    540  HA  LYS    35      54.408  56.108  30.986  0.00  0.00
ATOM    541  CB  LYS    35      54.177  57.879  29.941  0.00  0.00
ATOM    542  HB2 LYS    35      53.496  58.074  29.765  0.00  0.00
ATOM    543  HB3 LYS    35      54.565  58.571  29.876  0.00  0.00
ATOM    544  CG  LYS    35      54.560  57.464  28.957  0.00  0.00
ATOM    545  HG2 LYS    35      55.153  57.275  29.006  0.00  0.00
ATOM    546  HG3 LYS    35      54.218  56.908  29.019  0.00  0.00
ATOM    547  CD  LYS    35      54.601  58.064  27.805  0.00  0.00
ATOM    548  HD2 LYS    35      54.209  58.154  27.640  0.00  0.00
ATOM    549  HD3 LYS    35      54.729  58.507  27.710  0.00  0.00
ATOM    550  CE  LYS    35      55.001  57.926  27.003  0.00  0.00
ATOM    551  HE2 LYS    35      55.281  57.882  27.054  0.00  0.00
ATOM    552  HE3 LYS    35      54.964  57.601  27.005  0.00  0.00
ATOM    553  NZ  LYS    35      55.070  58.273  26.164  0.00  0.00
ATOM    554  HZ1 LYS    35      55.100  58.362  25.973  0.00  0.00
ATOM    555  HZ2 LYS    35      55.090  58.339  25.918  0.00  0.00
ATOM    556  HZ3 LYS    35      55.072  58.370  25.976  0.00  0.00
ATOM    557  C   LYS    35      55.245  57.527  32.202  0.00  0.00
ATOM    558  O   LYS    35      56.213  58.069  31.822  0.00  0.00
ATOM    559  N   GLU    36      55.081  57.288  33.466  0.00  0.00
ATOM    560  H   GLU    36      54.275  56.825  33.698  0.00  0.00
ATOM    561  CA  GLU    36      55.974  57.731  34.520  0.00  0.00
ATOM    562  HA  GLU    36      56.919  57.953  34.085  0.00  0.00
ATOM    563  CB  GLU    36      55.471  59.022  35.111  0.00  0.00
ATOM    564  HB2 GLU    36      56.218  59.403  35.758  0.00  0.00
ATOM    565  HB3 GLU    36      55.343  59.728  34.327  0.00  0.00
ATOM    566  CG  GLU    36      54.192  58.917  35.881  0.00  0.00
ATOM    567  HG2 GLU    36      53.439  58.539  35.268  0.00  0.00
ATOM    568  HG3 GLU    36      54.311  58.254  36.685  0.00  0.00
ATOM    569  CD  GLU    36      53.789  60.236  36.401  0.00  0.00
ATOM    570  OE1 GLU    36      53.316  60.838  36.228  0.00  0.00
ATOM    571  OE2 GLU    36      53.970  60.703  36.973  0.00  0.00
ATOM    572  C   GLU    36      56.270  56.703  35.599  0.00  0.00
ATOM    573  O   GLU    36      57.178  56.892  36.348  0.00  0.00
ATOM    574  N   ASP    37      55.549  55.615  35.684  0.00  0.00
ATOM    575  H   ASP    37      54.813  55.508  35.052  0.00  0.00
ATOM    576  CA  ASP    37      55.770  54.544  36.639  0.00  0.00
ATOM    577  HA  ASP    37      56.788  54.574  36.955  0.00  0.00
ATOM    578  CB  ASP    37      54.908  54.768  37.857  0.00  0.00
ATOM    579  HB2 ASP    37      55.087  55.745  38.225  0.00  0.00
ATOM    580  HB3 ASP    37      53.892  54.702  37.587  0.00  0.00
ATOM    581  CG  ASP    37      55.178  53.787  38.951  0.00  0.00
ATOM    582  OD1 ASP    37      55.288  53.417  39.393  0.00  0.00
ATOM    583  OD2 ASP    37      55.290  53.384  39.379  0.00  0.00
ATOM    584  C   ASP    37      55.514  53.169  36.036  0.00  0.00
ATOM    585  O   ASP    37      54.431  52.872  35.595  0.00  0.00
ATOM    586  N   ALA    38      56.508  52.315  36.045  0.00  0.00
ATOM    587  H   ALA    38      57.366  52.623  36.401  0.00  0.00
ATOM    588  CA  ALA    38      56.416  50.942  35.594  0.00  0.00
ATOM    589  HA  ALA    38      55.860  50.917  34.680  0.00  0.00
ATOM    590  CB  ALA    38      57.809  50.450  35.307  0.00  0.00
ATOM    591  HB1 ALA    38      58.146  50.329  35.244  0.00  0.00
ATOM    592  HB2 ALA    38      58.144  50.320  35.233  0.00  0.00
ATOM    593  HB3 ALA    38      58.145  50.334  35.230  0.00  0.00
ATOM    594  C   ALA    38      55.697  50.031  36.581  0.00  0.00
ATOM    595  O   ALA    38      55.099  49.062  36.180  0.00  0.00
ATOM    596  N   GLY    39      55.715  50.345  37.862  0.00  0.00
ATOM    597  H   GLY    39      56.178  51.171  38.124  0.00  0.00
ATOM    598  CA  GLY    39      55.055  49.581  38.904  0.00  0.00
ATOM    599  HA2 GLY    39      55.411  48.572  38.891  0.00  0.00
ATOM    600  HA3 GLY    39      55.302  50.014  39.847  0.00  0.00
ATOM    601  C   GLY    39      53.548  49.565  38.781  0.00  0.00
ATOM    602  O   GLY    39      52.943  48.542  38.991  0.00  0.00
ATOM    603  N   ASP    40      52.942  50.660  38.360  0.00  0.00
ATOM    604  H   ASP    40      53.492  51.472  38.265  0.00  0.00
ATOM    605  CA  ASP    40      51.517  50.764  38.078  0.00  0.00
ATOM    606  HA  ASP    40      50.970  50.495  38.964  0.00  0.00
ATOM    607  CB  ASP    40      51.201  52.215  37.741  0.00  0.00
ATOM    608  HB2 ASP    40      51.480  52.833  38.558  0.00  0.00
ATOM    609  HB3 ASP    40      51.772  52.518  36.897  0.00  0.00
ATOM    610  CG  ASP    40      49.746  52.433  37.446  0.00  0.00
ATOM    611  OD1 ASP    40      48.968  52.504  38.362  0.00  0.00
ATOM    612  OD2 ASP    40      49.379  52.527  36.296  0.00  0.00
ATOM    613  C   ASP    40      51.065  49.828  36.957  0.00  0.00
ATOM    614  O   ASP    40      50.031  49.201  37.056  0.00  0.00
ATOM    615  N   VAL    41      51.862  49.680  35.915  0.00  0.00
ATOM    616  H   VAL    41      52.701  50.198  35.913  0.00  0.00
ATOM    617  CA  VAL    41      51.589  48.780  34.795  0.00  0.00
ATOM    618  HA  VAL    41      50.546  48.866  34.546  0.00  0.00
ATOM    619  CB  VAL    41      52.387  49.176  33.554  0.00  0.00
ATOM    620  HB  VAL    41      53.186  48.981  33.620  0.00  0.00
ATOM    621  CG1 VAL    41      52.076  48.683  32.494  0.00  0.00
ATOM    622 1HG1 VAL    41      51.997  48.580  32.246  0.00  0.00
ATOM    623 2HG1 VAL    41      52.029  48.527  32.239  0.00  0.00
ATOM    624 3HG1 VAL    41      51.988  48.573  32.214  0.00  0.00
ATOM    625  CG2 VAL    41      52.432  50.349  33.209  0.00  0.00
ATOM    626 1HG2 VAL    41      52.410  50.608  33.065  0.00  0.00
ATOM    627 2HG2 VAL    41      52.459  50.680  33.152  0.00  0.00
ATOM    628 3HG2 VAL    41      52.474  50.623  33.146  0.00  0.00
ATOM    629  C   VAL    41      51.826  47.324  35.185  0.00  0.00
ATOM    630  O   VAL    41      51.019  46.471  34.872  0.00  0.00
ATOM    631  N   GLN    42      52.866  47.032  35.954  0.00  0.00
ATOM    632  H   GLN    42      53.489  47.767  36.188  0.00  0.00
ATOM    633  CA  GLN    42      53.139  45.695  36.479  0.00  0.00
ATOM    634  HA  GLN    42      53.138  45.003  35.657  0.00  0.00
ATOM    635  CB  GLN    42      54.515  45.666  37.121  0.00  0.00
ATOM    636  HB2 GLN    42      54.709  46.400  37.547  0.00  0.00
ATOM    637  HB3 GLN    42      54.593  45.043  37.725  0.00  0.00
ATOM    638  CG  GLN    42      55.537  45.472  36.389  0.00  0.00
ATOM    639  HG2 GLN    42      55.491  45.073  35.974  0.00  0.00
ATOM    640  HG3 GLN    42      55.576  45.955  36.118  0.00  0.00
ATOM    641  CD  GLN    42      56.593  45.170  36.578  0.00  0.00
ATOM    642  OE1 GLN    42      56.832  44.981  36.791  0.00  0.00
ATOM    643  NE2 GLN    42      57.268  45.112  36.507  0.00  0.00
ATOM    644 1HE2 GLN    42      57.955  44.918  36.631  0.00  0.00
ATOM    645 2HE2 GLN    42      57.091  45.244  36.344  0.00  0.00
ATOM    646  C   GLN    42      52.065  45.208  37.453  0.00  0.00
ATOM    647  O   GLN    42      51.738  44.036  37.449  0.00  0.00
ATOM    648  N   GLN    43      51.457  46.093  38.230  0.00  0.00
ATOM    649  H   GLN    43      51.796  47.027  38.229  0.00  0.00
ATOM    650  CA  GLN    43      50.314  45.775  39.079  0.00  0.00
ATOM    651  HA  GLN    43      50.550  44.897  39.656  0.00  0.00
ATOM    652  CB  GLN    43      50.062  46.925  40.039  0.00  0.00
ATOM    653  HB2 GLN    43      50.451  47.558  39.925  0.00  0.00
ATOM    654  HB3 GLN    43      49.371  47.191  40.044  0.00  0.00
ATOM    655  CG  GLN    43      50.210  46.875  41.166  0.00  0.00
ATOM    656  HG2 GLN    43      50.007  46.559  41.232  0.00  0.00
ATOM    657  HG3 GLN    43      50.600  46.721  41.265  0.00  0.00
ATOM    658  CD  GLN    43      50.112  47.467  42.093  0.00  0.00
ATOM    659  OE1 GLN    43      49.668  47.681  42.268  0.00  0.00
ATOM    660  NE2 GLN    43      50.522  47.753  42.720  0.00  0.00
ATOM    661 1HE2 GLN    43      50.461  48.139  43.320  0.00  0.00
ATOM    662 2HE2 GLN    43      50.900  47.588  42.590  0.00  0.00
ATOM    663  C   GLN    43      49.063  45.444  38.274  0.00  0.00
ATOM    664  O   GLN    43      48.305  44.585  38.676  0.00  0.00
ATOM    665  N   PHE    44      48.866  46.057  37.114  0.00  0.00
ATOM    666  H   PHE    44      49.507  46.758  36.840  0.00  0.00
ATOM    667  CA  PHE    44      47.782  45.720  36.202  0.00  0.00
ATOM    668  HA  PHE    44      46.879  45.601  36.776  0.00  0.00
ATOM    669  CB  PHE    44      47.556  46.866  35.230  0.00  0.00
ATOM    670  HB2 PHE    44      47.499  47.752  35.733  0.00  0.00
ATOM    671  HB3 PHE    44      48.344  46.958  34.593  0.00  0.00
ATOM    672  CG  PHE    44      46.367  46.751  34.449  0.00  0.00
ATOM    673  CD1 PHE    44      46.402  46.267  33.251  0.00  0.00
ATOM    674  HD1 PHE    44      47.273  45.985  32.877  0.00  0.00
ATOM    675  CE1 PHE    44      45.299  46.156  32.540  0.00  0.00
ATOM    676  HE1 PHE    44      45.328  45.793  31.624  0.00  0.00
ATOM    677  CZ  PHE    44      44.158  46.518  33.023  0.00  0.00
ATOM    678  HZ  PHE    44      43.317  46.435  32.476  0.00  0.00
ATOM    679  CE2 PHE    44      44.118  46.993  34.219  0.00  0.00
ATOM    680  HE2 PHE    44      43.245  47.270  34.590  0.00  0.00
ATOM    681  CD2 PHE    44      45.220  47.110  34.930  0.00  0.00
ATOM    682  HD2 PHE    44      45.186  47.476  35.846  0.00  0.00
ATOM    683  C   PHE    44      48.020  44.394  35.481  0.00  0.00
ATOM    684  O   PHE    44      47.110  43.593  35.365  0.00  0.00
ATOM    685  N   TYR    45      49.248  44.101  35.069  0.00  0.00
ATOM    686  H   TYR    45      49.948  44.804  35.127  0.00  0.00
ATOM    687  CA  TYR    45      49.610  42.791  34.534  0.00  0.00
ATOM    688  HA  TYR    45      48.953  42.558  33.712  0.00  0.00
ATOM    689  CB  TYR    45      51.046  42.800  34.022  0.00  0.00
ATOM    690  HB2 TYR    45      51.690  43.050  34.840  0.00  0.00
ATOM    691  HB3 TYR    45      51.295  41.798  33.732  0.00  0.00
ATOM    692  CG  TYR    45      51.392  43.698  32.857  0.00  0.00
ATOM    693  CD1 TYR    45      52.713  44.065  32.674  0.00  0.00
ATOM    694  HD1 TYR    45      53.444  43.735  33.364  0.00  0.00
ATOM    695  CE1 TYR    45      53.091  44.848  31.585  0.00  0.00
ATOM    696  HE1 TYR    45      54.104  45.112  31.449  0.00  0.00
ATOM    697  CZ  TYR    45      52.146  45.272  30.666  0.00  0.00
ATOM    698  OH  TYR    45      52.505  46.017  29.610  0.00  0.00
ATOM    699  HH  TYR    45      53.418  46.199  29.604  0.00  0.00
ATOM    700  CE2 TYR    45      50.824  44.908  30.843  0.00  0.00
ATOM    701  HE2 TYR    45      50.109  45.232  30.137  0.00  0.00
ATOM    702  CD2 TYR    45      50.448  44.120  31.931  0.00  0.00
ATOM    703  HD2 TYR    45      49.436  43.845  32.039  0.00  0.00
ATOM    704  C   TYR    45      49.426  41.671  35.561  0.00  0.00
ATOM    705  O   TYR    45      48.968  40.599  35.208  0.00  0.00
ATOM    706  N   ASP    46      49.710  41.915  36.834  0.00  0.00
ATOM    707  H   ASP    46      50.137  42.785  37.057  0.00  0.00
ATOM    708  CA  ASP    46      49.463  40.969  37.919  0.00  0.00
ATOM    709  HA  ASP    46      49.874  40.012  37.637  0.00  0.00
ATOM    710  CB  ASP    46      50.201  41.434  39.167  0.00  0.00
ATOM    711  HB2 ASP    46      51.230  41.586  38.929  0.00  0.00
ATOM    712  HB3 ASP    46      49.800  42.368  39.493  0.00  0.00
ATOM    713  CG  ASP    46      50.114  40.434  40.291  0.00  0.00
ATOM    714  OD1 ASP    46      50.507  39.634  40.406  0.00  0.00
ATOM    715  OD2 ASP    46      49.658  40.448  41.066  0.00  0.00
ATOM    716  C   ASP    46      47.971  40.760  38.190  0.00  0.00
ATOM    717  O   ASP    46      47.551  39.643  38.428  0.00  0.00
ATOM    718  N   LEU    47      47.151  41.800  38.081  0.00  0.00
ATOM    719  H   LEU    47      47.556  42.687  37.897  0.00  0.00
ATOM    720  CA  LEU    47      45.695  41.712  38.168  0.00  0.00
ATOM    721  HA  LEU    47      45.443  41.226  39.097  0.00  0.00
ATOM    722  CB  LEU    47      45.111  43.127  38.181  0.00  0.00
ATOM    723  HB2 LEU    47      45.531  43.663  38.997  0.00  0.00
ATOM    724  HB3 LEU    47      45.410  43.626  37.294  0.00  0.00
ATOM    725  CG  LEU    47      43.600  43.223  38.271  0.00  0.00
ATOM    726  HG  LEU    47      43.190  42.665  37.575  0.00  0.00
ATOM    727  CD1 LEU    47      43.069  42.821  39.497  0.00  0.00
ATOM    728 1HD1 LEU    47      42.936  42.686  39.783  0.00  0.00
ATOM    729 2HD1 LEU    47      42.964  42.737  39.807  0.00  0.00
ATOM    730 3HD1 LEU    47      42.905  42.735  39.793  0.00  0.00
ATOM    731  CD2 LEU    47      43.126  44.539  38.060  0.00  0.00
ATOM    732 1HD2 LEU    47      43.110  44.905  38.087  0.00  0.00
ATOM    733 2HD2 LEU    47      43.047  44.841  37.871  0.00  0.00
ATOM    734 3HD2 LEU    47      42.872  44.829  38.049  0.00  0.00
ATOM    735  C   LEU    47      45.110  40.862  37.041  0.00  0.00
ATOM    736  O   LEU    47      44.279  40.006  37.292  0.00  0.00
ATOM    737  N   LEU    48      45.563  41.052  35.809  0.00  0.00
ATOM    738  H   LEU    48      46.218  41.786  35.666  0.00  0.00
ATOM    739  CA  LEU    48      45.125  40.272  34.659  0.00  0.00
ATOM    740  HA  LEU    48      44.049  40.219  34.681  0.00  0.00
ATOM    741  CB  LEU    48      45.546  40.983  33.376  0.00  0.00
ATOM    742  HB2 LEU    48      46.055  41.564  33.480  0.00  0.00
ATOM    743  HB3 LEU    48      45.928  40.527  32.874  0.00  0.00
ATOM    744  CG  LEU    48      44.809  41.522  32.593  0.00  0.00
ATOM    745  HG  LEU    48      44.869  41.380  32.823  0.00  0.00
ATOM    746  CD1 LEU    48      44.404  41.959  32.126  0.00  0.00
ATOM    747 1HD1 LEU    48      44.314  42.088  32.025  0.00  0.00
ATOM    748 2HD1 LEU    48      44.295  42.116  31.954  0.00  0.00
ATOM    749 3HD1 LEU    48      44.305  41.993  32.053  0.00  0.00
ATOM    750  CD2 LEU    48      44.404  41.850  31.889  0.00  0.00
ATOM    751 1HD2 LEU    48      44.299  41.948  31.717  0.00  0.00
ATOM    752 2HD2 LEU    48      44.287  41.939  31.673  0.00  0.00
ATOM    753 3HD2 LEU    48      44.330  41.910  31.764  0.00  0.00
ATOM    754  C   LEU    48      45.625  38.828  34.715  0.00  0.00
ATOM    755  O   LEU    48      44.878  37.924  34.407  0.00  0.00
ATOM    756  N   SER    49      46.843  38.598  35.183  0.00  0.00
ATOM    757  H   SER    49      47.404  39.384  35.404  0.00  0.00
ATOM    758  CA  SER    49      47.401  37.261  35.396  0.00  0.00
ATOM    759  HA  SER    49      47.321  36.699  34.482  0.00  0.00
ATOM    760  CB  SER    49      48.870  37.335  35.773  0.00  0.00
ATOM    761  HB2 SER    49      48.983  37.842  36.677  0.00  0.00
ATOM    762  HB3 SER    49      49.243  36.365  35.894  0.00  0.00
ATOM    763  OG  SER    49      49.623  37.971  34.822  0.00  0.00
ATOM    764  HG  SER    49      49.459  38.818  34.842  0.00  0.00
ATOM    765  C   SER    49      46.645  36.491  36.469  0.00  0.00
ATOM    766  O   SER    49      46.269  35.354  36.258  0.00  0.00
ATOM    767  N   GLY    50      46.338  37.131  37.587  0.00  0.00
ATOM    768  H   GLY    50      46.692  38.049  37.714  0.00  0.00
ATOM    769  CA  GLY    50      45.519  36.569  38.647  0.00  0.00
ATOM    770  HA2 GLY    50      45.958  35.654  38.995  0.00  0.00
ATOM    771  HA3 GLY    50      45.493  37.264  39.460  0.00  0.00
ATOM    772  C   GLY    50      44.089  36.292  38.221  0.00  0.00
ATOM    773  O   GLY    50      43.530  35.292  38.603  0.00  0.00
ATOM    774  N   SER    51      43.523  37.119  37.356  0.00  0.00
ATOM    775  H   SER    51      44.036  37.920  37.097  0.00  0.00
ATOM    776  CA  SER    51      42.185  36.947  36.792  0.00  0.00
ATOM    777  HA  SER    51      41.502  36.753  37.601  0.00  0.00
ATOM    778  CB  SER    51      41.729  38.220  36.103  0.00  0.00
ATOM    779  HB2 SER    51      42.399  38.480  35.327  0.00  0.00
ATOM    780  HB3 SER    51      40.770  38.062  35.675  0.00  0.00
ATOM    781  OG  SER    51      41.639  39.267  37.000  0.00  0.00
ATOM    782  HG  SER    51      42.482  39.542  37.209  0.00  0.00
ATOM    783  C   SER    51      42.060  35.775  35.826  0.00  0.00
ATOM    784  O   SER    51      40.964  35.324  35.583  0.00  0.00
ATOM    785  N   LEU    52      43.157  35.267  35.296  0.00  0.00
ATOM    786  H   LEU    52      44.004  35.734  35.485  0.00  0.00
ATOM    787  CA  LEU    52      43.223  34.039  34.518  0.00  0.00
ATOM    788  HA  LEU    52      42.261  33.865  34.070  0.00  0.00
ATOM    789  CB  LEU    52      44.241  34.230  33.407  0.00  0.00
ATOM    790  HB2 LEU    52      44.184  35.011  33.062  0.00  0.00
ATOM    791  HB3 LEU    52      45.065  34.190  33.675  0.00  0.00
ATOM    792  CG  LEU    52      44.280  33.474  32.390  0.00  0.00
ATOM    793  HG  LEU    52      44.423  32.957  32.839  0.00  0.00
ATOM    794  CD1 LEU    52      43.533  33.307  31.645  0.00  0.00
ATOM    795 1HD1 LEU    52      43.411  33.132  31.463  0.00  0.00
ATOM    796 2HD1 LEU    52      43.276  33.262  31.562  0.00  0.00
ATOM    797 3HD1 LEU    52      43.371  33.390  31.366  0.00  0.00
ATOM    798  CD2 LEU    52      44.929  33.579  31.450  0.00  0.00
ATOM    799 1HD2 LEU    52      45.083  33.646  31.278  0.00  0.00
ATOM    800 2HD2 LEU    52      45.100  33.608  31.218  0.00  0.00
ATOM    801 3HD2 LEU    52      45.084  33.551  31.168  0.00  0.00
ATOM    802  C   LEU    52      43.533  32.823  35.389  0.00  0.00
ATOM    803  O   LEU    52      42.977  31.781  35.194  0.00  0.00
ATOM    804  N   GLU    53      44.373  32.955  36.385  0.00  0.00
ATOM    805  H   GLU    53      44.817  33.822  36.486  0.00  0.00
ATOM    806  CA  GLU    53      44.747  31.880  37.296  0.00  0.00
ATOM    807  HA  GLU    53      45.002  31.013  36.721  0.00  0.00
ATOM    808  CB  GLU    53      45.974  32.300  38.076  0.00  0.00
ATOM    809  HB2 GLU    53      46.552  32.744  37.640  0.00  0.00
ATOM    810  HB3 GLU    53      45.800  32.801  38.710  0.00  0.00
ATOM    811  CG  GLU    53      46.673  31.455  38.584  0.00  0.00
ATOM    812  HG2 GLU    53      46.138  31.319  38.937  0.00  0.00
ATOM    813  HG3 GLU    53      46.974  30.937  38.243  0.00  0.00
ATOM    814  CD  GLU    53      47.692  31.502  39.088  0.00  0.00
ATOM    815  OE1 GLU    53      48.083  31.505  39.300  0.00  0.00
ATOM    816  OE2 GLU    53      48.111  31.520  39.284  0.00  0.00
ATOM    817  C   GLU    53      43.614  31.466  38.226  0.00  0.00
ATOM    818  O   GLU    53      43.387  30.285  38.415  0.00  0.00
ATOM    819  N   VAL    54      42.855  32.414  38.764  0.00  0.00
ATOM    820  H   VAL    54      43.096  33.362  38.585  0.00  0.00
ATOM    821  CA  VAL    54      41.774  32.138  39.711  0.00  0.00
ATOM    822  HA  VAL    54      42.196  31.556  40.511  0.00  0.00
ATOM    823  CB  VAL    54      41.250  33.436  40.329  0.00  0.00
ATOM    824  HB  VAL    54      42.076  34.009  40.636  0.00  0.00
ATOM    825  CG1 VAL    54      40.455  34.288  39.410  0.00  0.00
ATOM    826 1HG1 VAL    54      40.208  34.470  39.209  0.00  0.00
ATOM    827 2HG1 VAL    54      40.270  34.567  39.223  0.00  0.00
ATOM    828 3HG1 VAL    54      40.318  34.473  39.142  0.00  0.00
ATOM    829  CG2 VAL    54      40.446  33.187  41.541  0.00  0.00
ATOM    830 1HG2 VAL    54      40.267  33.248  41.872  0.00  0.00
ATOM    831 2HG2 VAL    54      40.159  33.097  41.765  0.00  0.00
ATOM    832 3HG2 VAL    54      40.335  33.052  41.885  0.00  0.00
ATOM    833  C   VAL    54      40.665  31.291  39.107  0.00  0.00
ATOM    834  O   VAL    54      40.141  30.429  39.775  0.00  0.00
ATOM    835  N   ILE    55      40.357  31.456  37.828  0.00  0.00
ATOM    836  H   ILE    55      40.844  32.155  37.329  0.00  0.00
ATOM    837  CA  ILE    55      39.359  30.646  37.126  0.00  0.00
ATOM    838  HA  ILE    55      38.553  30.458  37.814  0.00  0.00
ATOM    839  CB  ILE    55      38.734  31.383  35.936  0.00  0.00
ATOM    840  HB  ILE    55      38.017  30.716  35.493  0.00  0.00
ATOM    841  CG2 ILE    55      37.974  32.597  36.439  0.00  0.00
ATOM    842 1HG2 ILE    55      37.789  32.915  36.526  0.00  0.00
ATOM    843 2HG2 ILE    55      37.747  32.869  36.562  0.00  0.00
ATOM    844 3HG2 ILE    55      37.809  32.891  36.592  0.00  0.00
ATOM    845  CG1 ILE    55      39.738  31.770  34.857  0.00  0.00
ATOM    846 2HG1 ILE    55      40.386  32.521  35.233  0.00  0.00
ATOM    847 3HG1 ILE    55      40.329  30.927  34.604  0.00  0.00
ATOM    848  CD1 ILE    55      39.126  32.269  33.578  0.00  0.00
ATOM    849 1HD1 ILE    55      38.914  32.344  33.276  0.00  0.00
ATOM    850 2HD1 ILE    55      38.991  32.469  33.291  0.00  0.00
ATOM    851 3HD1 ILE    55      39.051  32.353  33.228  0.00  0.00
ATOM    852  C   ILE    55      39.886  29.265  36.749  0.00  0.00
ATOM    853  O   ILE    55      39.130  28.313  36.778  0.00  0.00
ATOM    854  N   ARG    56      41.184  29.114  36.494  0.00  0.00
ATOM    855  H   ARG    56      41.753  29.927  36.496  0.00  0.00
ATOM    856  CA  ARG    56      41.829  27.816  36.273  0.00  0.00
ATOM    857  HA  ARG    56      41.229  27.256  35.574  0.00  0.00
ATOM    858  CB  ARG    56      43.209  28.028  35.658  0.00  0.00
ATOM    859  HB2 ARG    56      43.156  28.714  34.948  0.00  0.00
ATOM    860  HB3 ARG    56      43.853  28.361  36.332  0.00  0.00
ATOM    861  CG  ARG    56      43.785  26.872  35.066  0.00  0.00
ATOM    862  HG2 ARG    56      43.884  26.223  35.738  0.00  0.00
ATOM    863  HG3 ARG    56      43.169  26.529  34.454  0.00  0.00
ATOM    864  CD  ARG    56      45.066  27.024  34.397  0.00  0.00
ATOM    865  HD2 ARG    56      45.584  27.241  34.837  0.00  0.00
ATOM    866  HD3 ARG    56      45.379  26.418  34.089  0.00  0.00
ATOM    867  NE  ARG    56      45.230  27.651  33.605  0.00  0.00
ATOM    868  HE  ARG    56      45.221  28.052  33.675  0.00  0.00
ATOM    869  CZ  ARG    56      45.433  27.735  32.798  0.00  0.00
ATOM    870  NH1 ARG    56      45.497  27.263  32.572  0.00  0.00
ATOM    871 1HH1 ARG    56      45.409  26.791  33.005  0.00  0.00
ATOM    872 2HH1 ARG    56      45.689  27.359  31.937  0.00  0.00
ATOM    873  NH2 ARG    56      45.579  28.314  32.179  0.00  0.00
ATOM    874 1HH2 ARG    56      45.556  28.680  32.309  0.00  0.00
ATOM    875 2HH2 ARG    56      45.743  28.365  31.572  0.00  0.00
ATOM    876  C   ARG    56      41.877  26.985  37.546  0.00  0.00
ATOM    877  O   ARG    56      41.596  25.814  37.503  0.00  0.00
ATOM    878  N   LYS    57      42.131  27.601  38.687  0.00  0.00
ATOM    879  H   LYS    57      42.402  28.549  38.625  0.00  0.00
ATOM    880  CA  LYS    57      42.045  26.979  40.010  0.00  0.00
ATOM    881  HA  LYS    57      42.547  26.027  39.979  0.00  0.00
ATOM    882  CB  LYS    57      42.756  27.855  41.032  0.00  0.00
ATOM    883  HB2 LYS    57      42.415  28.845  40.958  0.00  0.00
ATOM    884  HB3 LYS    57      42.528  27.507  41.995  0.00  0.00
ATOM    885  CG  LYS    57      44.239  27.852  40.884  0.00  0.00
ATOM    886  HG2 LYS    57      44.547  27.075  40.882  0.00  0.00
ATOM    887  HG3 LYS    57      44.509  28.185  40.159  0.00  0.00
ATOM    888  CD  LYS    57      44.950  28.452  41.727  0.00  0.00
ATOM    889  HD2 LYS    57      44.876  29.063  41.670  0.00  0.00
ATOM    890  HD3 LYS    57      44.686  28.352  42.280  0.00  0.00
ATOM    891  CE  LYS    57      46.135  28.352  41.880  0.00  0.00
ATOM    892  HE2 LYS    57      46.287  28.020  41.909  0.00  0.00
ATOM    893  HE3 LYS    57      46.318  28.427  41.566  0.00  0.00
ATOM    894  NZ  LYS    57      46.829  28.592  42.397  0.00  0.00
ATOM    895  HZ1 LYS    57      47.015  28.689  42.540  0.00  0.00
ATOM    896  HZ2 LYS    57      47.018  28.625  42.549  0.00  0.00
ATOM    897  HZ3 LYS    57      46.979  28.636  42.481  0.00  0.00
ATOM    898  C   LYS    57      40.613  26.669  40.433  0.00  0.00
ATOM    899  O   LYS    57      40.393  25.690  41.092  0.00  0.00
ATOM    900  N   TRP    58      39.632  27.438  40.006  0.00  0.00
ATOM    901  H   TRP    58      39.886  28.258  39.529  0.00  0.00
ATOM    902  CA  TRP    58      38.211  27.174  40.235  0.00  0.00
ATOM    903  HA  TRP    58      38.070  26.912  41.272  0.00  0.00
ATOM    904  CB  TRP    58      37.413  28.444  39.968  0.00  0.00
ATOM    905  HB2 TRP    58      37.882  29.254  40.478  0.00  0.00
ATOM    906  HB3 TRP    58      37.444  28.667  38.926  0.00  0.00
ATOM    907  CG  TRP    58      35.997  28.434  40.392  0.00  0.00
ATOM    908  CD1 TRP    58      35.576  28.628  41.628  0.00  0.00
ATOM    909  HD1 TRP    58      36.211  28.802  42.450  0.00  0.00
ATOM    910  NE1 TRP    58      34.219  28.600  41.667  0.00  0.00
ATOM    911  HE1 TRP    58      33.700  28.766  42.484  0.00  0.00
ATOM    912  CE2 TRP    58      33.690  28.364  40.453  0.00  0.00
ATOM    913  CZ2 TRP    58      32.394  28.242  40.000  0.00  0.00
ATOM    914  HZ2 TRP    58      31.583  28.316  40.668  0.00  0.00
ATOM    915  CH2 TRP    58      32.177  28.013  38.665  0.00  0.00
ATOM    916  HH2 TRP    58      31.190  27.896  38.306  0.00  0.00
ATOM    917  CZ3 TRP    58      33.247  27.934  37.801  0.00  0.00
ATOM    918  HZ3 TRP    58      33.071  27.772  36.779  0.00  0.00
ATOM    919  CE3 TRP    58      34.547  28.052  38.267  0.00  0.00
ATOM    920  HE3 TRP    58      35.359  27.979  37.598  0.00  0.00
ATOM    921  CD2 TRP    58      34.804  28.262  39.607  0.00  0.00
ATOM    922  C   TRP    58      37.696  25.998  39.408  0.00  0.00
ATOM    923  O   TRP    58      36.993  25.152  39.921  0.00  0.00
ATOM    924  N   ALA    59      38.125  25.878  38.163  0.00  0.00
ATOM    925  H   ALA    59      38.668  26.617  37.784  0.00  0.00
ATOM    926  CA  ALA    59      37.815  24.758  37.291  0.00  0.00
ATOM    927  HA  ALA    59      36.754  24.675  37.206  0.00  0.00
ATOM    928  CB  ALA    59      38.352  25.074  35.927  0.00  0.00
ATOM    929  HB1 ALA    59      38.507  25.067  35.588  0.00  0.00
ATOM    930  HB2 ALA    59      38.396  25.163  35.573  0.00  0.00
ATOM    931  HB3 ALA    59      38.528  25.209  35.625  0.00  0.00
ATOM    932  C   ALA    59      38.319  23.414  37.801  0.00  0.00
ATOM    933  O   ALA    59      37.765  22.391  37.486  0.00  0.00
ATOM    934  N   GLU    60      39.326  23.403  38.641  0.00  0.00
ATOM    935  H   GLU    60      39.778  24.260  38.814  0.00  0.00
ATOM    936  CA  GLU    60      39.801  22.221  39.338  0.00  0.00
ATOM    937  HA  GLU    60      39.778  21.405  38.662  0.00  0.00
ATOM    938  CB  GLU    60      41.228  22.430  39.771  0.00  0.00
ATOM    939  HB2 GLU    60      41.567  23.039  39.606  0.00  0.00
ATOM    940  HB3 GLU    60      41.333  22.432  40.448  0.00  0.00
ATOM    941  CG  GLU    60      42.080  21.823  39.521  0.00  0.00
ATOM    942  HG2 GLU    60      41.747  21.311  39.634  0.00  0.00
ATOM    943  HG3 GLU    60      42.079  21.843  38.943  0.00  0.00
ATOM    944  CD  GLU    60      43.379  21.883  39.896  0.00  0.00
ATOM    945  OE1 GLU    60      43.898  21.922  40.028  0.00  0.00
ATOM    946  OE2 GLU    60      43.897  21.886  40.063  0.00  0.00
ATOM    947  C   GLU    60      38.945  21.829  40.519  0.00  0.00
ATOM    948  O   GLU    60      39.014  20.732  40.959  0.00  0.00
ATOM    949  N   LYS    61      38.128  22.705  41.034  0.00  0.00
ATOM    950  H   LYS    61      38.107  23.575  40.607  0.00  0.00
ATOM    951  CA  LYS    61      37.300  22.509  42.208  0.00  0.00
ATOM    952  HA  LYS    61      37.643  21.660  42.726  0.00  0.00
ATOM    953  CB  LYS    61      37.447  23.681  43.115  0.00  0.00
ATOM    954  HB2 LYS    61      37.180  24.512  42.629  0.00  0.00
ATOM    955  HB3 LYS    61      36.808  23.578  43.905  0.00  0.00
ATOM    956  CG  LYS    61      38.774  23.896  43.650  0.00  0.00
ATOM    957  HG2 LYS    61      39.160  23.582  43.799  0.00  0.00
ATOM    958  HG3 LYS    61      39.136  24.149  43.415  0.00  0.00
ATOM    959  CD  LYS    61      39.077  24.229  44.319  0.00  0.00
ATOM    960  HD2 LYS    61      38.708  24.516  44.259  0.00  0.00
ATOM    961  HD3 LYS    61      38.776  23.930  44.526  0.00  0.00
ATOM    962  CE  LYS    61      40.305  24.566  44.798  0.00  0.00
ATOM    963  HE2 LYS    61      40.546  24.381  45.111  0.00  0.00
ATOM    964  HE3 LYS    61      40.660  24.557  44.569  0.00  0.00
ATOM    965  NZ  LYS    61      40.699  25.137  45.149  0.00  0.00
ATOM    966  HZ1 LYS    61      40.769  25.262  45.295  0.00  0.00
ATOM    967  HZ2 LYS    61      40.876  25.275  45.242  0.00  0.00
ATOM    968  HZ3 LYS    61      40.742  25.299  45.172  0.00  0.00
ATOM    969  C   LYS    61      35.838  22.220  41.927  0.00  0.00
ATOM    970  O   LYS    61      35.166  21.691  42.762  0.00  0.00
ATOM    971  N   ILE    62      35.334  22.534  40.774  0.00  0.00
ATOM    972  H   ILE    62      35.927  22.989  40.153  0.00  0.00
ATOM    973  CA  ILE    62      33.973  22.205  40.352  0.00  0.00
ATOM    974  HA  ILE    62      33.343  22.360  41.208  0.00  0.00
ATOM    975  CB  ILE    62      33.475  23.144  39.251  0.00  0.00
ATOM    976  HB  ILE    62      32.770  22.970  39.055  0.00  0.00
ATOM    977  CG2 ILE    62      33.364  24.221  39.500  0.00  0.00
ATOM    978 1HG2 ILE    62      33.397  24.481  39.541  0.00  0.00
ATOM    979 2HG2 ILE    62      33.242  24.437  39.563  0.00  0.00
ATOM    980 3HG2 ILE    62      33.354  24.546  39.574  0.00  0.00
ATOM    981  CG1 ILE    62      33.948  23.247  38.177  0.00  0.00
ATOM    982 2HG1 ILE    62      34.672  23.617  38.259  0.00  0.00
ATOM    983 3HG1 ILE    62      34.003  22.371  37.942  0.00  0.00
ATOM    984  CD1 ILE    62      33.395  24.007  37.273  0.00  0.00
ATOM    985 1HD1 ILE    62      33.278  24.213  37.075  0.00  0.00
ATOM    986 2HD1 ILE    62      33.301  24.181  37.024  0.00  0.00
ATOM    987 3HD1 ILE    62      33.221  24.175  37.053  0.00  0.00
ATOM    988  C   ILE    62      33.843  20.733  39.952  0.00  0.00
ATOM    989  O   ILE    62      34.793  20.168  39.451  0.00  0.00
ATOM    990  N   PRO    63      32.697  20.086  40.145  0.00  0.00
ATOM    991  CD  PRO    63      31.537  20.572  40.829  0.00  0.00
ATOM    992  HD2 PRO    63      31.110  21.357  40.327  0.00  0.00
ATOM    993  HD3 PRO    63      31.766  20.862  41.790  0.00  0.00
ATOM    994  CG  PRO    63      30.581  19.471  40.890  0.00  0.00
ATOM    995  HG2 PRO    63      29.841  19.664  40.319  0.00  0.00
ATOM    996  HG3 PRO    63      30.280  19.350  41.789  0.00  0.00
ATOM    997  CB  PRO    63      31.224  18.270  40.424  0.00  0.00
ATOM    998  HB2 PRO    63      30.599  17.757  39.816  0.00  0.00
ATOM    999  HB3 PRO    63      31.450  17.701  41.225  0.00  0.00
ATOM   1000  CA  PRO    63      32.480  18.718  39.716  0.00  0.00
ATOM   1001  HA  PRO    63      33.296  18.109  40.052  0.00  0.00
ATOM   1002  C   PRO    63      32.366  18.576  38.201  0.00  0.00
ATOM   1003  O   PRO    63      32.056  19.516  37.501  0.00  0.00
ATOM   1004  N   GLY    64      32.599  17.381  37.693  0.00  0.00
ATOM   1005  H   GLY    64      32.880  16.679  38.326  0.00  0.00
ATOM   1006  CA  GLY    64      32.343  16.957  36.322  0.00  0.00
ATOM   1007  HA2 GLY    64      32.398  15.897  36.283  0.00  0.00
ATOM   1008  HA3 GLY    64      31.351  17.233  36.069  0.00  0.00
ATOM   1009  C   GLY    64      33.249  17.492  35.228  0.00  0.00
ATOM   1010  O   GLY    64      33.422  16.828  34.231  0.00  0.00
ATOM   1011  N   PHE    65      33.868  18.649  35.387  0.00  0.00
ATOM   1012  H   PHE    65      33.671  19.154  36.214  0.00  0.00
ATOM   1013  CA  PHE    65      34.708  19.276  34.366  0.00  0.00
ATOM   1014  HA  PHE    65      34.131  19.359  33.463  0.00  0.00
ATOM   1015  CB  PHE    65      35.052  20.684  34.833  0.00  0.00
ATOM   1016  HB2 PHE    65      34.156  21.147  35.184  0.00  0.00
ATOM   1017  HB3 PHE    65      35.712  20.621  35.667  0.00  0.00
ATOM   1018  CG  PHE    65      35.645  21.599  33.797  0.00  0.00
ATOM   1019  CD1 PHE    65      36.952  22.010  33.885  0.00  0.00
ATOM   1020  HD1 PHE    65      37.552  21.646  34.665  0.00  0.00
ATOM   1021  CE1 PHE    65      37.473  22.913  32.967  0.00  0.00
ATOM   1022  HE1 PHE    65      38.468  23.234  33.046  0.00  0.00
ATOM   1023  CZ  PHE    65      36.692  23.404  31.952  0.00  0.00
ATOM   1024  HZ  PHE    65      37.090  24.099  31.255  0.00  0.00
ATOM   1025  CE2 PHE    65      35.391  22.986  31.850  0.00  0.00
ATOM   1026  HE2 PHE    65      34.792  23.362  31.075  0.00  0.00
ATOM   1027  CD2 PHE    65      34.870  22.088  32.772  0.00  0.00
ATOM   1028  HD2 PHE    65      33.870  21.781  32.698  0.00  0.00
ATOM   1029  C   PHE    65      35.946  18.453  34.005  0.00  0.00
ATOM   1030  O   PHE    65      36.400  18.490  32.879  0.00  0.00
ATOM   1031  N   ALA    66      36.433  17.634  34.919  0.00  0.00
ATOM   1032  H   ALA    66      36.036  17.681  35.824  0.00  0.00
ATOM   1033  CA  ALA    66      37.504  16.680  34.701  0.00  0.00
ATOM   1034  HA  ALA    66      38.320  17.198  34.254  0.00  0.00
ATOM   1035  CB  ALA    66      37.956  16.180  36.042  0.00  0.00
ATOM   1036  HB1 ALA    66      38.195  16.028  36.314  0.00  0.00
ATOM   1037  HB2 ALA    66      38.046  16.183  36.418  0.00  0.00
ATOM   1038  HB3 ALA    66      37.970  15.965  36.361  0.00  0.00
ATOM   1039  C   ALA    66      37.168  15.524  33.762  0.00  0.00
ATOM   1040  O   ALA    66      38.046  14.782  33.393  0.00  0.00
ATOM   1041  N   GLU    67      35.926  15.357  33.347  0.00  0.00
ATOM   1042  H   GLU    67      35.230  15.962  33.701  0.00  0.00
ATOM   1043  CA  GLU    67      35.524  14.380  32.342  0.00  0.00
ATOM   1044  HA  GLU    67      36.030  13.457  32.527  0.00  0.00
ATOM   1045  CB  GLU    67      34.038  14.116  32.441  0.00  0.00
ATOM   1046  HB2 GLU    67      33.544  14.891  32.482  0.00  0.00
ATOM   1047  HB3 GLU    67      33.745  13.675  31.692  0.00  0.00
ATOM   1048  CG  GLU    67      33.599  13.373  33.459  0.00  0.00
ATOM   1049  HG2 GLU    67      34.052  12.599  33.390  0.00  0.00
ATOM   1050  HG3 GLU    67      33.905  13.766  34.213  0.00  0.00
ATOM   1051  CD  GLU    67      32.146  13.125  33.570  0.00  0.00
ATOM   1052  OE1 GLU    67      31.578  12.996  33.681  0.00  0.00
ATOM   1053  OE2 GLU    67      31.541  13.014  33.565  0.00  0.00
ATOM   1054  C   GLU    67      35.897  14.792  30.923  0.00  0.00
ATOM   1055  O   GLU    67      35.905  13.996  30.054  0.00  0.00
ATOM   1056  N   LEU    68      36.225  16.020  30.681  0.00  0.00
ATOM   1057  H   LEU    68      36.233  16.609  31.447  0.00  0.00
ATOM   1058  CA  LEU    68      36.669  16.561  29.408  0.00  0.00
ATOM   1059  HA  LEU    68      36.229  15.991  28.613  0.00  0.00
ATOM   1060  CB  LEU    68      36.209  18.011  29.277  0.00  0.00
ATOM   1061  HB2 LEU    68      36.643  18.560  30.031  0.00  0.00
ATOM   1062  HB3 LEU    68      36.563  18.396  28.386  0.00  0.00
ATOM   1063  CG  LEU    68      34.755  18.272  29.332  0.00  0.00
ATOM   1064  HG  LEU    68      34.446  17.942  30.202  0.00  0.00
ATOM   1065  CD1 LEU    68      34.445  19.653  29.235  0.00  0.00
ATOM   1066 1HD1 LEU    68      34.478  20.006  29.212  0.00  0.00
ATOM   1067 2HD1 LEU    68      34.316  19.964  29.130  0.00  0.00
ATOM   1068 3HD1 LEU    68      34.322  19.989  29.304  0.00  0.00
ATOM   1069  CD2 LEU    68      33.996  17.678  28.317  0.00  0.00
ATOM   1070 1HD2 LEU    68      33.863  17.547  28.023  0.00  0.00
ATOM   1071 2HD2 LEU    68      33.828  17.454  28.133  0.00  0.00
ATOM   1072 3HD2 LEU    68      33.736  17.590  28.067  0.00  0.00
ATOM   1073  C   LEU    68      38.177  16.454  29.252  0.00  0.00
ATOM   1074  O   LEU    68      38.898  16.439  30.217  0.00  0.00
ATOM   1075  N   SER    69      38.667  16.411  28.036  0.00  0.00
ATOM   1076  H   SER    69      38.034  16.439  27.287  0.00  0.00
ATOM   1077  CA  SER    69      40.087  16.372  27.734  0.00  0.00
ATOM   1078  HA  SER    69      40.515  15.596  28.324  0.00  0.00
ATOM   1079  CB  SER    69      40.299  16.007  26.302  0.00  0.00
ATOM   1080  HB2 SER    69      40.316  16.022  25.927  0.00  0.00
ATOM   1081  HB3 SER    69      40.465  15.897  25.996  0.00  0.00
ATOM   1082  OG  SER    69      40.281  15.772  25.840  0.00  0.00
ATOM   1083  HG  SER    69      39.953  15.701  25.415  0.00  0.00
ATOM   1084  C   SER    69      40.789  17.685  28.053  0.00  0.00
ATOM   1085  O   SER    69      40.185  18.730  27.905  0.00  0.00
ATOM   1086  N   PRO    70      42.062  17.691  28.446  0.00  0.00
ATOM   1087  CD  PRO    70      42.865  16.543  28.731  0.00  0.00
ATOM   1088  HD2 PRO    70      43.168  16.079  27.857  0.00  0.00
ATOM   1089  HD3 PRO    70      42.367  15.850  29.330  0.00  0.00
ATOM   1090  CG  PRO    70      44.039  17.043  29.449  0.00  0.00
ATOM   1091  HG2 PRO    70      44.828  16.601  29.158  0.00  0.00
ATOM   1092  HG3 PRO    70      43.915  16.911  30.378  0.00  0.00
ATOM   1093  CB  PRO    70      44.158  18.442  29.206  0.00  0.00
ATOM   1094  HB2 PRO    70      44.807  18.582  28.462  0.00  0.00
ATOM   1095  HB3 PRO    70      44.499  18.903  30.022  0.00  0.00
ATOM   1096  CA  PRO    70      42.771  18.897  28.835  0.00  0.00
ATOM   1097  HA  PRO    70      42.298  19.285  29.711  0.00  0.00
ATOM   1098  C   PRO    70      42.808  20.008  27.798  0.00  0.00
ATOM   1099  O   PRO    70      42.768  21.160  28.162  0.00  0.00
ATOM   1100  N   ALA    71      42.832  19.695  26.519  0.00  0.00
ATOM   1101  H   ALA    71      42.891  18.744  26.275  0.00  0.00
ATOM   1102  CA  ALA    71      42.779  20.673  25.449  0.00  0.00
ATOM   1103  HA  ALA    71      43.446  21.471  25.685  0.00  0.00
ATOM   1104  CB  ALA    71      43.274  20.030  24.189  0.00  0.00
ATOM   1105  HB1 ALA    71      43.367  19.851  23.889  0.00  0.00
ATOM   1106  HB2 ALA    71      43.389  19.909  23.856  0.00  0.00
ATOM   1107  HB3 ALA    71      43.430  19.876  23.903  0.00  0.00
ATOM   1108  C   ALA    71      41.401  21.297  25.255  0.00  0.00
ATOM   1109  O   ALA    71      41.307  22.427  24.851  0.00  0.00
ATOM   1110  N   ASP    72      40.333  20.596  25.571  0.00  0.00
ATOM   1111  H   ASP    72      40.469  19.688  25.919  0.00  0.00
ATOM   1112  CA  ASP    72      38.977  21.127  25.564  0.00  0.00
ATOM   1113  HA  ASP    72      38.858  21.783  24.720  0.00  0.00
ATOM   1114  CB  ASP    72      37.959  20.008  25.429  0.00  0.00
ATOM   1115  HB2 ASP    72      38.099  19.302  26.195  0.00  0.00
ATOM   1116  HB3 ASP    72      36.990  20.406  25.548  0.00  0.00
ATOM   1117  CG  ASP    72      38.004  19.319  24.120  0.00  0.00
ATOM   1118  OD1 ASP    72      37.928  18.968  23.644  0.00  0.00
ATOM   1119  OD2 ASP    72      38.101  19.110  23.564  0.00  0.00
ATOM   1120  C   ASP    72      38.699  21.958  26.808  0.00  0.00
ATOM   1121  O   ASP    72      38.108  23.011  26.704  0.00  0.00
ATOM   1122  N   GLN    73      39.193  21.544  27.969  0.00  0.00
ATOM   1123  H   GLN    73      39.650  20.665  27.986  0.00  0.00
ATOM   1124  CA  GLN    73      39.143  22.333  29.195  0.00  0.00
ATOM   1125  HA  GLN    73      38.113  22.515  29.453  0.00  0.00
ATOM   1126  CB  GLN    73      39.812  21.577  30.341  0.00  0.00
ATOM   1127  HB2 GLN    73      40.770  21.282  30.046  0.00  0.00
ATOM   1128  HB3 GLN    73      39.926  22.236  31.145  0.00  0.00
ATOM   1129  CG  GLN    73      39.084  20.372  30.853  0.00  0.00
ATOM   1130  HG2 GLN    73      38.135  20.656  31.177  0.00  0.00
ATOM   1131  HG3 GLN    73      38.961  19.688  30.076  0.00  0.00
ATOM   1132  CD  GLN    73      39.806  19.693  31.985  0.00  0.00
ATOM   1133  OE1 GLN    73      40.642  20.031  32.513  0.00  0.00
ATOM   1134  NE2 GLN    73      39.546  18.717  32.404  0.00  0.00
ATOM   1135 1HE2 GLN    73      40.042  18.304  33.138  0.00  0.00
ATOM   1136 2HE2 GLN    73      38.848  18.397  32.007  0.00  0.00
ATOM   1137  C   GLN    73      39.828  23.692  29.027  0.00  0.00
ATOM   1138  O   GLN    73      39.297  24.696  29.447  0.00  0.00
ATOM   1139  N   ASP    74      40.983  23.734  28.380  0.00  0.00
ATOM   1140  H   ASP    74      41.377  22.876  28.087  0.00  0.00
ATOM   1141  CA  ASP    74      41.729  24.960  28.113  0.00  0.00
ATOM   1142  HA  ASP    74      41.842  25.497  29.038  0.00  0.00
ATOM   1143  CB  ASP    74      43.115  24.587  27.615  0.00  0.00
ATOM   1144  HB2 ASP    74      43.563  23.917  28.291  0.00  0.00
ATOM   1145  HB3 ASP    74      43.040  24.097  26.692  0.00  0.00
ATOM   1146  CG  ASP    74      44.010  25.758  27.473  0.00  0.00
ATOM   1147  OD1 ASP    74      44.364  26.200  27.276  0.00  0.00
ATOM   1148  OD2 ASP    74      44.383  26.230  27.564  0.00  0.00
ATOM   1149  C   ASP    74      41.015  25.891  27.134  0.00  0.00
ATOM   1150  O   ASP    74      40.996  27.087  27.346  0.00  0.00
ATOM   1151  N   LEU    75      40.374  25.350  26.106  0.00  0.00
ATOM   1152  H   LEU    75      40.420  24.367  26.003  0.00  0.00
ATOM   1153  CA  LEU    75      39.583  26.106  25.140  0.00  0.00
ATOM   1154  HA  LEU    75      40.182  26.929  24.789  0.00  0.00
ATOM   1155  CB  LEU    75      39.270  25.198  23.954  0.00  0.00
ATOM   1156  HB2 LEU    75      40.180  24.855  23.550  0.00  0.00
ATOM   1157  HB3 LEU    75      38.749  24.353  24.298  0.00  0.00
ATOM   1158  CG  LEU    75      38.472  25.811  22.840  0.00  0.00
ATOM   1159  HG  LEU    75      37.935  26.300  23.085  0.00  0.00
ATOM   1160  CD1 LEU    75      38.980  26.411  22.028  0.00  0.00
ATOM   1161 1HD1 LEU    75      39.097  26.553  21.853  0.00  0.00
ATOM   1162 2HD1 LEU    75      39.100  26.559  21.838  0.00  0.00
ATOM   1163 3HD1 LEU    75      39.108  26.570  21.793  0.00  0.00
ATOM   1164  CD2 LEU    75      37.860  25.126  22.132  0.00  0.00
ATOM   1165 1HD2 LEU    75      37.733  24.935  21.981  0.00  0.00
ATOM   1166 2HD2 LEU    75      37.670  24.973  21.970  0.00  0.00
ATOM   1167 3HD2 LEU    75      37.715  24.979  21.928  0.00  0.00
ATOM   1168  C   LEU    75      38.324  26.698  25.770  0.00  0.00
ATOM   1169  O   LEU    75      37.995  27.845  25.511  0.00  0.00
ATOM   1170  N   LEU    76      37.637  25.951  26.624  0.00  0.00
ATOM   1171  H   LEU    76      37.944  25.016  26.777  0.00  0.00
ATOM   1172  CA  LEU    76      36.464  26.424  27.349  0.00  0.00
ATOM   1173  HA  LEU    76      35.780  26.867  26.640  0.00  0.00
ATOM   1174  CB  LEU    76      35.770  25.244  28.039  0.00  0.00
ATOM   1175  HB2 LEU    76      36.506  24.695  28.599  0.00  0.00
ATOM   1176  HB3 LEU    76      35.057  25.633  28.744  0.00  0.00
ATOM   1177  CG  LEU    76      35.038  24.280  27.101  0.00  0.00
ATOM   1178  HG  LEU    76      35.705  23.932  26.350  0.00  0.00
ATOM   1179  CD1 LEU    76      34.543  23.090  27.865  0.00  0.00
ATOM   1180 1HD1 LEU    76      34.366  22.815  28.038  0.00  0.00
ATOM   1181 2HD1 LEU    76      34.462  22.765  27.995  0.00  0.00
ATOM   1182 3HD1 LEU    76      34.463  22.817  28.100  0.00  0.00
ATOM   1183  CD2 LEU    76      33.856  24.899  26.413  0.00  0.00
ATOM   1184 1HD2 LEU    76      33.571  25.110  26.287  0.00  0.00
ATOM   1185 2HD2 LEU    76      33.607  25.042  26.167  0.00  0.00
ATOM   1186 3HD2 LEU    76      33.521  24.980  26.261  0.00  0.00
ATOM   1187  C   LEU    76      36.815  27.530  28.347  0.00  0.00
ATOM   1188  O   LEU    76      36.073  28.492  28.448  0.00  0.00
ATOM   1189  N   LEU    77      37.950  27.438  29.029  0.00  0.00
ATOM   1190  H   LEU    77      38.496  26.616  28.908  0.00  0.00
ATOM   1191  CA  LEU    77      38.441  28.464  29.944  0.00  0.00
ATOM   1192  HA  LEU    77      37.636  28.735  30.608  0.00  0.00
ATOM   1193  CB  LEU    77      39.591  27.887  30.770  0.00  0.00
ATOM   1194  HB2 LEU    77      39.768  27.166  30.574  0.00  0.00
ATOM   1195  HB3 LEU    77      40.302  28.237  30.698  0.00  0.00
ATOM   1196  CG  LEU    77      39.591  27.796  31.942  0.00  0.00
ATOM   1197  HG  LEU    77      39.272  27.851  31.638  0.00  0.00
ATOM   1198  CD1 LEU    77      39.792  27.412  32.659  0.00  0.00
ATOM   1199 1HD1 LEU    77      39.781  27.223  32.760  0.00  0.00
ATOM   1200 2HD1 LEU    77      39.917  27.372  32.757  0.00  0.00
ATOM   1201 3HD1 LEU    77      39.825  27.361  32.976  0.00  0.00
ATOM   1202  CD2 LEU    77      39.866  27.996  32.869  0.00  0.00
ATOM   1203 1HD2 LEU    77      39.945  28.113  33.078  0.00  0.00
ATOM   1204 2HD2 LEU    77      39.878  28.004  33.117  0.00  0.00
ATOM   1205 3HD2 LEU    77      39.973  28.025  33.088  0.00  0.00
ATOM   1206  C   LEU    77      38.851  29.747  29.220  0.00  0.00
ATOM   1207  O   LEU    77      38.472  30.820  29.637  0.00  0.00
ATOM   1208  N   GLU    78      39.560  29.652  28.107  0.00  0.00
ATOM   1209  H   GLU    78      39.857  28.751  27.817  0.00  0.00
ATOM   1210  CA  GLU    78      39.940  30.807  27.293  0.00  0.00
ATOM   1211  HA  GLU    78      40.403  31.531  27.931  0.00  0.00
ATOM   1212  CB  GLU    78      40.956  30.385  26.255  0.00  0.00
ATOM   1213  HB2 GLU    78      41.553  30.090  26.490  0.00  0.00
ATOM   1214  HB3 GLU    78      40.750  29.902  25.815  0.00  0.00
ATOM   1215  CG  GLU    78      41.483  31.007  25.504  0.00  0.00
ATOM   1216  HG2 GLU    78      40.927  31.291  25.260  0.00  0.00
ATOM   1217  HG3 GLU    78      41.681  31.471  25.923  0.00  0.00
ATOM   1218  CD  GLU    78      42.495  30.613  24.521  0.00  0.00
ATOM   1219  OE1 GLU    78      42.900  30.450  24.114  0.00  0.00
ATOM   1220  OE2 GLU    78      42.899  30.465  24.139  0.00  0.00
ATOM   1221  C   GLU    78      38.736  31.490  26.649  0.00  0.00
ATOM   1222  O   GLU    78      38.705  32.691  26.520  0.00  0.00
ATOM   1223  N   SER    79      37.711  30.739  26.302  0.00  0.00
ATOM   1224  H   SER    79      37.813  29.763  26.413  0.00  0.00
ATOM   1225  CA  SER    79      36.462  31.253  25.744  0.00  0.00
ATOM   1226  HA  SER    79      36.694  32.014  25.018  0.00  0.00
ATOM   1227  CB  SER    79      35.709  30.153  25.026  0.00  0.00
ATOM   1228  HB2 SER    79      35.408  29.407  25.725  0.00  0.00
ATOM   1229  HB3 SER    79      34.839  30.580  24.577  0.00  0.00
ATOM   1230  OG  SER    79      36.476  29.558  24.029  0.00  0.00
ATOM   1231  HG  SER    79      37.080  28.995  24.432  0.00  0.00
ATOM   1232  C   SER    79      35.543  31.891  26.780  0.00  0.00
ATOM   1233  O   SER    79      34.703  32.679  26.419  0.00  0.00
ATOM   1234  N   ALA    80      35.700  31.583  28.054  0.00  0.00
ATOM   1235  H   ALA    80      36.384  30.906  28.273  0.00  0.00
ATOM   1236  CA  ALA    80      34.906  32.113  29.159  0.00  0.00
ATOM   1237  HA  ALA    80      34.010  32.560  28.765  0.00  0.00
ATOM   1238  CB  ALA    80      34.479  30.955  30.038  0.00  0.00
ATOM   1239  HB1 ALA    80      34.417  30.711  30.320  0.00  0.00
ATOM   1240  HB2 ALA    80      34.284  30.701  30.235  0.00  0.00
ATOM   1241  HB3 ALA    80      34.411  30.618  30.191  0.00  0.00
ATOM   1242  C   ALA    80      35.602  33.203  29.980  0.00  0.00
ATOM   1243  O   ALA    80      34.969  33.795  30.832  0.00  0.00
ATOM   1244  N   PHE    81      36.881  33.478  29.753  0.00  0.00
ATOM   1245  H   PHE    81      37.347  32.935  29.074  0.00  0.00
ATOM   1246  CA  PHE    81      37.695  34.383  30.564  0.00  0.00
ATOM   1247  HA  PHE    81      37.798  33.941  31.540  0.00  0.00
ATOM   1248  CB  PHE    81      39.092  34.498  29.957  0.00  0.00
ATOM   1249  HB2 PHE    81      39.638  33.725  30.218  0.00  0.00
ATOM   1250  HB3 PHE    81      39.031  34.463  28.985  0.00  0.00
ATOM   1251  CG  PHE    81      39.865  35.644  30.263  0.00  0.00
ATOM   1252  CD1 PHE    81      40.422  35.789  31.398  0.00  0.00
ATOM   1253  HD1 PHE    81      40.336  35.075  32.046  0.00  0.00
ATOM   1254  CE1 PHE    81      41.083  36.869  31.692  0.00  0.00
ATOM   1255  HE1 PHE    81      41.509  36.977  32.556  0.00  0.00
ATOM   1256  CZ  PHE    81      41.188  37.810  30.859  0.00  0.00
ATOM   1257  HZ  PHE    81      41.689  38.636  31.087  0.00  0.00
ATOM   1258  CE2 PHE    81      40.644  37.670  29.725  0.00  0.00
ATOM   1259  HE2 PHE    81      40.727  38.388  29.083  0.00  0.00
ATOM   1260  CD2 PHE    81      39.989  36.590  29.425  0.00  0.00
ATOM   1261  HD2 PHE    81      39.572  36.492  28.553  0.00  0.00
ATOM   1262  C   PHE    81      37.069  35.763  30.787  0.00  0.00
ATOM   1263  O   PHE    81      37.018  36.215  31.918  0.00  0.00
ATOM   1264  N   LEU    82      36.572  36.414  29.741  0.00  0.00
ATOM   1265  H   LEU    82      36.610  35.967  28.857  0.00  0.00
ATOM   1266  CA  LEU    82      36.006  37.759  29.815  0.00  0.00
ATOM   1267  HA  LEU    82      36.617  38.329  30.499  0.00  0.00
ATOM   1268  CB  LEU    82      36.096  38.414  28.437  0.00  0.00
ATOM   1269  HB2 LEU    82      36.735  38.120  27.998  0.00  0.00
ATOM   1270  HB3 LEU    82      35.432  38.254  27.949  0.00  0.00
ATOM   1271  CG  LEU    82      36.219  39.656  28.254  0.00  0.00
ATOM   1272  HG  LEU    82      35.608  39.632  28.502  0.00  0.00
ATOM   1273  CD1 LEU    82      36.924  40.367  28.573  0.00  0.00
ATOM   1274 1HD1 LEU    82      37.029  40.619  28.627  0.00  0.00
ATOM   1275 2HD1 LEU    82      37.059  40.494  28.748  0.00  0.00
ATOM   1276 3HD1 LEU    82      37.191  40.511  28.577  0.00  0.00
ATOM   1277  CD2 LEU    82      36.476  40.271  27.341  0.00  0.00
ATOM   1278 1HD2 LEU    82      36.571  40.459  27.102  0.00  0.00
ATOM   1279 2HD2 LEU    82      36.519  40.392  27.118  0.00  0.00
ATOM   1280 3HD2 LEU    82      36.517  40.410  27.137  0.00  0.00
ATOM   1281  C   LEU    82      34.585  37.766  30.384  0.00  0.00
ATOM   1282  O   LEU    82      34.248  38.647  31.152  0.00  0.00
ATOM   1283  N   GLU    83      33.782  36.752  30.087  0.00  0.00
ATOM   1284  H   GLU    83      34.124  36.068  29.457  0.00  0.00
ATOM   1285  CA  GLU    83      32.454  36.555  30.675  0.00  0.00
ATOM   1286  HA  GLU    83      31.867  37.449  30.524  0.00  0.00
ATOM   1287  CB  GLU    83      31.741  35.384  29.986  0.00  0.00
ATOM   1288  HB2 GLU    83      32.336  34.590  29.960  0.00  0.00
ATOM   1289  HB3 GLU    83      30.932  35.127  30.503  0.00  0.00
ATOM   1290  CG  GLU    83      31.290  35.631  28.643  0.00  0.00
ATOM   1291  HG2 GLU    83      30.552  36.248  28.704  0.00  0.00
ATOM   1292  HG3 GLU    83      32.010  36.093  28.192  0.00  0.00
ATOM   1293  CD  GLU    83      30.868  34.461  27.798  0.00  0.00
ATOM   1294  OE1 GLU    83      31.031  34.280  26.909  0.00  0.00
ATOM   1295  OE2 GLU    83      30.337  33.704  27.962  0.00  0.00
ATOM   1296  C   GLU    83      32.537  36.337  32.190  0.00  0.00
ATOM   1297  O   GLU    83      31.794  36.942  32.939  0.00  0.00
ATOM   1298  N   LEU    84      33.496  35.542  32.654  0.00  0.00
ATOM   1299  H   LEU    84      34.063  35.072  31.986  0.00  0.00
ATOM   1300  CA  LEU    84      33.781  35.334  34.071  0.00  0.00
ATOM   1301  HA  LEU    84      32.846  35.156  34.584  0.00  0.00
ATOM   1302  CB  LEU    84      34.676  34.100  34.240  0.00  0.00
ATOM   1303  HB2 LEU    84      35.515  34.191  33.576  0.00  0.00
ATOM   1304  HB3 LEU    84      35.064  34.091  35.241  0.00  0.00
ATOM   1305  CG  LEU    84      33.976  32.764  33.988  0.00  0.00
ATOM   1306  HG  LEU    84      33.452  32.803  33.058  0.00  0.00
ATOM   1307  CD1 LEU    84      34.974  31.637  33.912  0.00  0.00
ATOM   1308 1HD1 LEU    84      35.093  31.250  33.982  0.00  0.00
ATOM   1309 2HD1 LEU    84      35.203  31.370  33.698  0.00  0.00
ATOM   1310 3HD1 LEU    84      35.337  31.466  33.981  0.00  0.00
ATOM   1311  CD2 LEU    84      32.995  32.424  35.076  0.00  0.00
ATOM   1312 1HD2 LEU    84      32.744  32.233  35.301  0.00  0.00
ATOM   1313 2HD2 LEU    84      32.827  32.362  35.413  0.00  0.00
ATOM   1314 3HD2 LEU    84      32.682  32.412  35.298  0.00  0.00
ATOM   1315  C   LEU    84      34.398  36.570  34.733  0.00  0.00
ATOM   1316  O   LEU    84      34.078  36.854  35.871  0.00  0.00
ATOM   1317  N   PHE    85      35.233  37.337  34.038  0.00  0.00
ATOM   1318  H   PHE    85      35.474  37.050  33.118  0.00  0.00
ATOM   1319  CA  PHE    85      35.811  38.582  34.551  0.00  0.00
ATOM   1320  HA  PHE    85      36.327  38.368  35.476  0.00  0.00
ATOM   1321  CB  PHE    85      36.835  39.125  33.551  0.00  0.00
ATOM   1322  HB2 PHE    85      37.570  38.372  33.370  0.00  0.00
ATOM   1323  HB3 PHE    85      36.347  39.316  32.621  0.00  0.00
ATOM   1324  CG  PHE    85      37.554  40.376  33.964  0.00  0.00
ATOM   1325  CD1 PHE    85      37.591  41.209  33.888  0.00  0.00
ATOM   1326  HD1 PHE    85      37.097  40.968  33.549  0.00  0.00
ATOM   1327  CE1 PHE    85      38.272  42.358  34.250  0.00  0.00
ATOM   1328  HE1 PHE    85      38.297  42.990  34.192  0.00  0.00
ATOM   1329  CZ  PHE    85      38.920  42.679  34.687  0.00  0.00
ATOM   1330  HZ  PHE    85      39.439  43.557  34.966  0.00  0.00
ATOM   1331  CE2 PHE    85      38.890  41.854  34.760  0.00  0.00
ATOM   1332  HE2 PHE    85      39.390  42.100  35.090  0.00  0.00
ATOM   1333  CD2 PHE    85      38.208  40.706  34.400  0.00  0.00
ATOM   1334  HD2 PHE    85      38.187  40.078  34.455  0.00  0.00
ATOM   1335  C   PHE    85      34.734  39.619  34.874  0.00  0.00
ATOM   1336  O   PHE    85      34.741  40.183  35.954  0.00  0.00
ATOM   1337  N   ILE    86      33.771  39.822  33.982  0.00  0.00
ATOM   1338  H   ILE    86      33.819  39.326  33.120  0.00  0.00
ATOM   1339  CA  ILE    86      32.655  40.747  34.200  0.00  0.00
ATOM   1340  HA  ILE    86      33.061  41.681  34.540  0.00  0.00
ATOM   1341  CB  ILE    86      31.904  41.019  32.901  0.00  0.00
ATOM   1342  HB  ILE    86      31.616  40.413  32.633  0.00  0.00
ATOM   1343  CG2 ILE    86      31.061  41.693  32.920  0.00  0.00
ATOM   1344 1HG2 ILE    86      30.866  41.900  32.941  0.00  0.00
ATOM   1345 2HG2 ILE    86      30.835  41.848  32.849  0.00  0.00
ATOM   1346 3HG2 ILE    86      30.845  41.820  32.976  0.00  0.00
ATOM   1347  CG1 ILE    86      32.381  41.455  31.937  0.00  0.00
ATOM   1348 2HG1 ILE    86      32.560  42.073  32.081  0.00  0.00
ATOM   1349 3HG1 ILE    86      32.974  41.077  32.017  0.00  0.00
ATOM   1350  CD1 ILE    86      31.855  41.564  30.647  0.00  0.00
ATOM   1351 1HD1 ILE    86      31.745  41.596  30.331  0.00  0.00
ATOM   1352 2HD1 ILE    86      31.730  41.565  30.323  0.00  0.00
ATOM   1353 3HD1 ILE    86      31.719  41.602  30.340  0.00  0.00
ATOM   1354  C   ILE    86      31.735  40.261  35.314  0.00  0.00
ATOM   1355  O   ILE    86      31.350  41.054  36.150  0.00  0.00
ATOM   1356  N   LEU    87      31.426  38.968  35.384  0.00  0.00
ATOM   1357  H   LEU    87      31.764  38.365  34.671  0.00  0.00
ATOM   1358  CA  LEU    87      30.601  38.398  36.447  0.00  0.00
ATOM   1359  HA  LEU    87      29.672  38.949  36.482  0.00  0.00
ATOM   1360  CB  LEU    87      30.301  36.931  36.124  0.00  0.00
ATOM   1361  HB2 LEU    87      30.775  36.621  35.579  0.00  0.00
ATOM   1362  HB3 LEU    87      30.414  36.441  36.730  0.00  0.00
ATOM   1363  CG  LEU    87      29.244  36.487  35.727  0.00  0.00
ATOM   1364  HG  LEU    87      29.517  36.812  35.498  0.00  0.00
ATOM   1365  CD1 LEU    87      28.732  35.754  35.511  0.00  0.00
ATOM   1366 1HD1 LEU    87      28.544  35.532  35.410  0.00  0.00
ATOM   1367 2HD1 LEU    87      28.526  35.508  35.453  0.00  0.00
ATOM   1368 3HD1 LEU    87      28.762  35.689  35.505  0.00  0.00
ATOM   1369  CD2 LEU    87      28.305  36.271  35.837  0.00  0.00
ATOM   1370 1HD2 LEU    87      27.967  36.186  35.836  0.00  0.00
ATOM   1371 2HD2 LEU    87      28.061  36.183  35.832  0.00  0.00
ATOM   1372 3HD2 LEU    87      28.204  36.284  35.917  0.00  0.00
ATOM   1373  C   LEU    87      31.246  38.563  37.826  0.00  0.00
ATOM   1374  O   LEU    87      30.590  39.010  38.750  0.00  0.00
ATOM   1375  N   ARG    88      32.542  38.287  37.959  0.00  0.00
ATOM   1376  H   ARG    88      33.018  37.932  37.161  0.00  0.00
ATOM   1377  CA  ARG    88      33.298  38.463  39.206  0.00  0.00
ATOM   1378  HA  ARG    88      32.749  37.993  40.007  0.00  0.00
ATOM   1379  CB  ARG    88      34.666  37.798  39.102  0.00  0.00
ATOM   1380  HB2 ARG    88      35.166  38.153  38.224  0.00  0.00
ATOM   1381  HB3 ARG    88      35.244  38.101  39.954  0.00  0.00
ATOM   1382  CG  ARG    88      34.622  36.276  39.091  0.00  0.00
ATOM   1383  HG2 ARG    88      34.129  35.931  39.941  0.00  0.00
ATOM   1384  HG3 ARG    88      34.089  35.934  38.263  0.00  0.00
ATOM   1385  CD  ARG    88      35.964  35.662  39.061  0.00  0.00
ATOM   1386  HD2 ARG    88      35.950  35.123  39.463  0.00  0.00
ATOM   1387  HD3 ARG    88      36.143  35.409  38.450  0.00  0.00
ATOM   1388  NE  ARG    88      37.008  36.077  39.345  0.00  0.00
ATOM   1389  HE  ARG    88      37.170  36.089  40.052  0.00  0.00
ATOM   1390  CZ  ARG    88      37.710  36.490  38.800  0.00  0.00
ATOM   1391  NH1 ARG    88      37.687  36.475  37.860  0.00  0.00
ATOM   1392 1HH1 ARG    88      37.194  36.054  37.502  0.00  0.00
ATOM   1393 2HH1 ARG    88      38.249  36.812  37.495  0.00  0.00
ATOM   1394  NH2 ARG    88      38.474  36.944  39.198  0.00  0.00
ATOM   1395 1HH2 ARG    88      38.539  36.962  39.917  0.00  0.00
ATOM   1396 2HH2 ARG    88      39.016  37.226  38.787  0.00  0.00
ATOM   1397  C   ARG    88      33.469  39.917  39.624  0.00  0.00
ATOM   1398  O   ARG    88      33.652  40.169  40.797  0.00  0.00
ATOM   1399  N   LEU    89      33.408  40.865  38.707  0.00  0.00
ATOM   1400  H   LEU    89      33.321  40.570  37.767  0.00  0.00
ATOM   1401  CA  LEU    89      33.537  42.301  38.965  0.00  0.00
ATOM   1402  HA  LEU    89      34.131  42.433  39.857  0.00  0.00
ATOM   1403  CB  LEU    89      34.307  42.916  37.794  0.00  0.00
ATOM   1404  HB2 LEU    89      35.189  42.346  37.643  0.00  0.00
ATOM   1405  HB3 LEU    89      33.720  42.821  36.918  0.00  0.00
ATOM   1406  CG  LEU    89      34.721  44.366  37.923  0.00  0.00
ATOM   1407  HG  LEU    89      33.904  44.934  37.933  0.00  0.00
ATOM   1408  CD1 LEU    89      35.487  44.684  39.072  0.00  0.00
ATOM   1409 1HD1 LEU    89      35.681  44.769  39.346  0.00  0.00
ATOM   1410 2HD1 LEU    89      35.655  44.770  39.357  0.00  0.00
ATOM   1411 3HD1 LEU    89      35.684  44.754  39.357  0.00  0.00
ATOM   1412  CD2 LEU    89      35.517  44.780  36.816  0.00  0.00
ATOM   1413 1HD2 LEU    89      35.792  44.904  36.611  0.00  0.00
ATOM   1414 2HD2 LEU    89      35.699  44.762  36.514  0.00  0.00
ATOM   1415 3HD2 LEU    89      35.632  44.973  36.514  0.00  0.00
ATOM   1416  C   LEU    89      32.194  42.993  39.229  0.00  0.00
ATOM   1417  O   LEU    89      32.158  43.983  39.905  0.00  0.00
ATOM   1418  N   ALA    90      31.087  42.480  38.743  0.00  0.00
ATOM   1419  H   ALA    90      31.177  41.700  38.152  0.00  0.00
ATOM   1420  CA  ALA    90      29.772  43.101  38.869  0.00  0.00
ATOM   1421  HA  ALA    90      29.903  44.165  38.969  0.00  0.00
ATOM   1422  CB  ALA    90      29.021  42.863  37.571  0.00  0.00
ATOM   1423  HB1 ALA    90      28.867  42.769  37.238  0.00  0.00
ATOM   1424  HB2 ALA    90      28.801  42.802  37.289  0.00  0.00
ATOM   1425  HB3 ALA    90      28.854  42.857  37.244  0.00  0.00
ATOM   1426  C   ALA    90      28.957  42.657  40.091  0.00  0.00
ATOM   1427  O   ALA    90      28.055  43.351  40.487  0.00  0.00
ATOM   1428  N   TYR    91      29.244  41.520  40.697  0.00  0.00
ATOM   1429  H   TYR    91      30.002  41.008  40.343  0.00  0.00
ATOM   1430  CA  TYR    91      28.409  40.894  41.729  0.00  0.00
ATOM   1431  HA  TYR    91      27.397  40.869  41.363  0.00  0.00
ATOM   1432  CB  TYR    91      28.863  39.455  41.917  0.00  0.00
ATOM   1433  HB2 TYR    91      28.891  38.984  40.957  0.00  0.00
ATOM   1434  HB3 TYR    91      29.865  39.458  42.289  0.00  0.00
ATOM   1435  CG  TYR    91      28.000  38.605  42.819  0.00  0.00
ATOM   1436  CD1 TYR    91      26.696  38.322  42.494  0.00  0.00
ATOM   1437  HD1 TYR    91      26.304  38.715  41.618  0.00  0.00
ATOM   1438  CE1 TYR    91      25.902  37.515  43.304  0.00  0.00
ATOM   1439  HE1 TYR    91      24.909  37.302  43.050  0.00  0.00
ATOM   1440  CZ  TYR    91      26.411  36.979  44.445  0.00  0.00
ATOM   1441  OH  TYR    91      25.648  36.210  45.232  0.00  0.00
ATOM   1442  HH  TYR    91      24.783  36.119  44.909  0.00  0.00
ATOM   1443  CE2 TYR    91      27.716  37.258  44.773  0.00  0.00
ATOM   1444  HE2 TYR    91      28.099  36.844  45.641  0.00  0.00
ATOM   1445  CD2 TYR    91      28.506  38.071  43.964  0.00  0.00
ATOM   1446  HD2 TYR    91      29.500  38.274  44.215  0.00  0.00
ATOM   1447  C   TYR    91      28.355  41.640  43.064  0.00  0.00
ATOM   1448  O   TYR    91      27.315  41.672  43.687  0.00  0.00
ATOM   1449  N   ARG    92      29.439  42.268  43.497  0.00  0.00
ATOM   1450  H   ARG    92      30.263  42.141  42.958  0.00  0.00
ATOM   1451  CA  ARG    92      29.528  43.031  44.752  0.00  0.00
ATOM   1452  HA  ARG    92      28.518  43.249  45.064  0.00  0.00
ATOM   1453  CB  ARG    92      30.122  42.159  45.866  0.00  0.00
ATOM   1454  HB2 ARG    92      29.945  42.656  46.799  0.00  0.00
ATOM   1455  HB3 ARG    92      29.584  41.233  45.902  0.00  0.00
ATOM   1456  CG  ARG    92      31.607  41.848  45.742  0.00  0.00
ATOM   1457  HG2 ARG    92      31.759  41.214  44.905  0.00  0.00
ATOM   1458  HG3 ARG    92      32.157  42.744  45.580  0.00  0.00
ATOM   1459  CD  ARG    92      32.165  41.157  46.965  0.00  0.00
ATOM   1460  HD2 ARG    92      31.608  40.271  47.149  0.00  0.00
ATOM   1461  HD3 ARG    92      33.174  40.888  46.760  0.00  0.00
ATOM   1462  NE  ARG    92      32.127  41.989  48.142  0.00  0.00
ATOM   1463  HE  ARG    92      31.618  42.819  48.089  0.00  0.00
ATOM   1464  CZ  ARG    92      32.671  41.770  49.283  0.00  0.00
ATOM   1465  NH1 ARG    92      33.383  40.762  49.530  0.00  0.00
ATOM   1466 1HH1 ARG    92      33.465  40.052  48.873  0.00  0.00
ATOM   1467 2HH1 ARG    92      33.812  40.674  50.396  0.00  0.00
ATOM   1468  NH2 ARG    92      32.499  42.592  50.220  0.00  0.00
ATOM   1469 1HH2 ARG    92      31.924  43.358  50.070  0.00  0.00
ATOM   1470 2HH2 ARG    92      32.847  42.402  51.108  0.00  0.00
ATOM   1471  C   ARG    92      30.162  44.422  44.649  0.00  0.00
ATOM   1472  O   ARG    92      30.413  45.040  45.664  0.00  0.00
ATOM   1473  N   SER    93      30.386  44.939  43.453  0.00  0.00
ATOM   1474  H   SER    93      30.172  44.378  42.675  0.00  0.00
ATOM   1475  CA  SER    93      30.783  46.335  43.218  0.00  0.00
ATOM   1476  HA  SER    93      31.669  46.545  43.792  0.00  0.00
ATOM   1477  CB  SER    93      31.113  46.562  41.752  0.00  0.00
ATOM   1478  HB2 SER    93      30.374  46.106  41.129  0.00  0.00
ATOM   1479  HB3 SER    93      31.140  47.610  41.547  0.00  0.00
ATOM   1480  OG  SER    93      32.364  46.033  41.471  0.00  0.00
ATOM   1481  HG  SER    93      32.282  45.310  40.928  0.00  0.00
ATOM   1482  C   SER    93      29.714  47.325  43.661  0.00  0.00
ATOM   1483  O   SER    93      28.550  46.998  43.684  0.00  0.00
ATOM   1484  N   LYS    94      30.100  48.546  43.995  0.00  0.00
ATOM   1485  H   LYS    94      31.060  48.762  43.895  0.00  0.00
ATOM   1486  CA  LYS    94      29.243  49.585  44.567  0.00  0.00
ATOM   1487  HA  LYS    94      28.242  49.214  44.666  0.00  0.00
ATOM   1488  CB  LYS    94      29.712  49.916  45.973  0.00  0.00
ATOM   1489  HB2 LYS    94      30.645  50.155  45.966  0.00  0.00
ATOM   1490  HB3 LYS    94      29.227  50.688  46.311  0.00  0.00
ATOM   1491  CG  LYS    94      29.563  48.923  46.948  0.00  0.00
ATOM   1492  HG2 LYS    94      28.920  48.580  46.835  0.00  0.00
ATOM   1493  HG3 LYS    94      30.070  48.368  46.879  0.00  0.00
ATOM   1494  CD  LYS    94      29.618  49.140  48.183  0.00  0.00
ATOM   1495  HD2 LYS    94      29.924  48.902  48.351  0.00  0.00
ATOM   1496  HD3 LYS    94      29.768  49.516  48.331  0.00  0.00
ATOM   1497  CE  LYS    94      29.053  49.145  48.989  0.00  0.00
ATOM   1498  HE2 LYS    94      28.758  49.286  48.750  0.00  0.00
ATOM   1499  HE3 LYS    94      28.945  48.785  48.970  0.00  0.00
ATOM   1500  NZ  LYS    94      29.037  49.437  50.093  0.00  0.00
ATOM   1501  HZ1 LYS    94      28.986  49.533  50.350  0.00  0.00
ATOM   1502  HZ2 LYS    94      29.036  49.461  50.379  0.00  0.00
ATOM   1503  HZ3 LYS    94      29.071  49.545  50.363  0.00  0.00
ATOM   1504  C   LYS    94      29.174  50.817  43.673  0.00  0.00
ATOM   1505  O   LYS    94      29.924  51.745  43.869  0.00  0.00
ATOM   1506  N   PRO    95      28.299  50.858  42.682  0.00  0.00
ATOM   1507  CD  PRO    95      27.396  49.826  42.307  0.00  0.00
ATOM   1508  HD2 PRO    95      26.703  49.653  43.035  0.00  0.00
ATOM   1509  HD3 PRO    95      27.889  48.947  42.091  0.00  0.00
ATOM   1510  CG  PRO    95      26.722  50.285  41.114  0.00  0.00
ATOM   1511  HG2 PRO    95      25.855  50.387  41.257  0.00  0.00
ATOM   1512  HG3 PRO    95      26.852  49.707  40.462  0.00  0.00
ATOM   1513  CB  PRO    95      27.201  51.494  40.722  0.00  0.00
ATOM   1514  HB2 PRO    95      26.466  52.077  40.643  0.00  0.00
ATOM   1515  HB3 PRO    95      27.586  51.388  39.881  0.00  0.00
ATOM   1516  CA  PRO    95      28.214  51.936  41.734  0.00  0.00
ATOM   1517  HA  PRO    95      29.155  52.040  41.256  0.00  0.00
ATOM   1518  C   PRO    95      27.854  53.281  42.314  0.00  0.00
ATOM   1519  O   PRO    95      28.293  54.267  41.810  0.00  0.00
ATOM   1520  N   GLY    96      27.114  53.343  43.387  0.00  0.00
ATOM   1521  H   GLY    96      26.786  52.507  43.764  0.00  0.00
ATOM   1522  CA  GLY    96      26.731  54.568  44.051  0.00  0.00
ATOM   1523  HA2 GLY    96      26.269  55.210  43.360  0.00  0.00
ATOM   1524  HA3 GLY    96      26.026  54.340  44.795  0.00  0.00
ATOM   1525  C   GLY    96      27.856  55.318  44.706  0.00  0.00
ATOM   1526  O   GLY    96      27.792  56.462  44.852  0.00  0.00
ATOM   1527  N   GLU    97      28.911  54.690  45.051  0.00  0.00
ATOM   1528  H   GLU    97      28.872  53.749  44.944  0.00  0.00
ATOM   1529  CA  GLU    97      30.135  55.281  45.552  0.00  0.00
ATOM   1530  HA  GLU    97      29.981  56.327  45.645  0.00  0.00
ATOM   1531  CB  GLU    97      30.427  54.771  46.927  0.00  0.00
ATOM   1532  HB2 GLU    97      30.968  54.985  47.176  0.00  0.00
ATOM   1533  HB3 GLU    97      30.016  54.948  47.396  0.00  0.00
ATOM   1534  CG  GLU    97      30.539  53.772  47.370  0.00  0.00
ATOM   1535  HG2 GLU    97      30.015  53.526  47.122  0.00  0.00
ATOM   1536  HG3 GLU    97      30.991  53.580  46.946  0.00  0.00
ATOM   1537  CD  GLU    97      30.742  53.372  48.722  0.00  0.00
ATOM   1538  OE1 GLU    97      30.735  53.134  49.288  0.00  0.00
ATOM   1539  OE2 GLU    97      30.911  53.288  49.234  0.00  0.00
ATOM   1540  C   GLU    97      31.321  55.125  44.615  0.00  0.00
ATOM   1541  O   GLU    97      32.402  55.501  44.934  0.00  0.00
ATOM   1542  N   GLY    98      31.135  54.567  43.457  0.00  0.00
ATOM   1543  H   GLY    98      30.230  54.301  43.252  0.00  0.00
ATOM   1544  CA  GLY    98      32.145  54.385  42.439  0.00  0.00
ATOM   1545  HA2 GLY    98      31.664  54.100  41.552  0.00  0.00
ATOM   1546  HA3 GLY    98      32.625  55.303  42.264  0.00  0.00
ATOM   1547  C   GLY    98      33.211  53.362  42.722  0.00  0.00
ATOM   1548  O   GLY    98      34.206  53.365  42.098  0.00  0.00
ATOM   1549  N   LYS    99      33.033  52.500  43.658  0.00  0.00
ATOM   1550  H   LYS    99      32.175  52.527  44.089  0.00  0.00
ATOM   1551  CA  LYS    99      34.000  51.503  44.074  0.00  0.00
ATOM   1552  HA  LYS    99      34.982  51.844  43.813  0.00  0.00
ATOM   1553  CB  LYS    99      33.949  51.337  45.574  0.00  0.00
ATOM   1554  HB2 LYS    99      33.304  51.571  45.881  0.00  0.00
ATOM   1555  HB3 LYS    99      33.997  50.624  45.812  0.00  0.00
ATOM   1556  CG  LYS    99      34.705  51.813  46.346  0.00  0.00
ATOM   1557  HG2 LYS    99      35.322  51.569  46.132  0.00  0.00
ATOM   1558  HG3 LYS    99      34.682  52.467  46.086  0.00  0.00
ATOM   1559  CD  LYS    99      34.647  51.720  47.771  0.00  0.00
ATOM   1560  HD2 LYS    99      33.889  51.499  48.036  0.00  0.00
ATOM   1561  HD3 LYS    99      35.161  51.113  48.002  0.00  0.00
ATOM   1562  CE  LYS    99      34.931  52.743  48.520  0.00  0.00
ATOM   1563  HE2 LYS    99      35.582  52.761  48.619  0.00  0.00
ATOM   1564  HE3 LYS    99      34.821  53.255  48.118  0.00  0.00
ATOM   1565  NZ  LYS    99      34.493  53.037  49.630  0.00  0.00
ATOM   1566  HZ1 LYS    99      34.440  53.158  49.921  0.00  0.00
ATOM   1567  HZ2 LYS    99      34.323  53.141  49.873  0.00  0.00
ATOM   1568  HZ3 LYS    99      34.386  53.039  49.914  0.00  0.00
ATOM   1569  C   LYS    99      33.787  50.196  43.356  0.00  0.00
ATOM   1570  O   LYS    99      32.717  49.631  43.399  0.00  0.00
ATOM   1571  N   LEU   100      34.820  49.701  42.730  0.00  0.00
ATOM   1572  H   LEU   100      35.673  50.192  42.797  0.00  0.00
ATOM   1573  CA  LEU   100      34.849  48.403  42.085  0.00  0.00
ATOM   1574  HA  LEU   100      33.844  48.101  41.842  0.00  0.00
ATOM   1575  CB  LEU   100      35.657  48.469  40.796  0.00  0.00
ATOM   1576  HB2 LEU   100      36.596  48.917  41.000  0.00  0.00
ATOM   1577  HB3 LEU   100      35.859  47.472  40.499  0.00  0.00
ATOM   1578  CG  LEU   100      35.039  49.170  39.606  0.00  0.00
ATOM   1579  HG  LEU   100      35.406  49.141  39.073  0.00  0.00
ATOM   1580  CD1 LEU   100      34.182  48.937  39.131  0.00  0.00
ATOM   1581 1HD1 LEU   100      33.890  48.989  38.984  0.00  0.00
ATOM   1582 2HD1 LEU   100      34.005  48.886  38.891  0.00  0.00
ATOM   1583 3HD1 LEU   100      34.026  48.765  39.160  0.00  0.00
ATOM   1584  CD2 LEU   100      34.824  50.147  39.492  0.00  0.00
ATOM   1585 1HD2 LEU   100      34.727  50.408  39.507  0.00  0.00
ATOM   1586 2HD2 LEU   100      34.887  50.366  39.469  0.00  0.00
ATOM   1587 3HD2 LEU   100      34.705  50.378  39.404  0.00  0.00
ATOM   1588  C   LEU   100      35.409  47.371  43.054  0.00  0.00
ATOM   1589  O   LEU   100      36.431  47.604  43.664  0.00  0.00
ATOM   1590  N   ILE   101      34.732  46.245  43.213  0.00  0.00
ATOM   1591  H   ILE   101      33.922  46.110  42.655  0.00  0.00
ATOM   1592  CA  ILE   101      35.081  45.189  44.163  0.00  0.00
ATOM   1593  HA  ILE   101      36.124  45.294  44.426  0.00  0.00
ATOM   1594  CB  ILE   101      34.255  45.289  45.465  0.00  0.00
ATOM   1595  HB  ILE   101      33.238  45.023  45.239  0.00  0.00
ATOM   1596  CG2 ILE   101      34.788  44.288  46.484  0.00  0.00
ATOM   1597 1HG2 ILE   101      34.831  44.001  46.746  0.00  0.00
ATOM   1598 2HG2 ILE   101      34.970  44.005  46.672  0.00  0.00
ATOM   1599 3HG2 ILE   101      34.942  44.103  46.790  0.00  0.00
ATOM   1600  CG1 ILE   101      34.240  46.699  46.070  0.00  0.00
ATOM   1601 2HG1 ILE   101      35.145  46.959  46.347  0.00  0.00
ATOM   1602 3HG1 ILE   101      33.951  47.354  45.397  0.00  0.00
ATOM   1603  CD1 ILE   101      33.392  46.967  47.190  0.00  0.00
ATOM   1604 1HD1 ILE   101      33.254  47.084  47.494  0.00  0.00
ATOM   1605 2HD1 ILE   101      33.125  47.082  47.416  0.00  0.00
ATOM   1606 3HD1 ILE   101      33.184  46.955  47.469  0.00  0.00
ATOM   1607  C   ILE   101      34.894  43.830  43.489  0.00  0.00
ATOM   1608  O   ILE   101      33.813  43.510  43.034  0.00  0.00
ATOM   1609  N   PHE   102      35.931  43.016  43.441  0.00  0.00
ATOM   1610  H   PHE   102      36.783  43.340  43.831  0.00  0.00
ATOM   1611  CA  PHE   102      35.867  41.637  42.954  0.00  0.00
ATOM   1612  HA  PHE   102      35.227  41.608  42.085  0.00  0.00
ATOM   1613  CB  PHE   102      37.257  41.175  42.526  0.00  0.00
ATOM   1614  HB2 PHE   102      37.961  41.429  43.290  0.00  0.00
ATOM   1615  HB3 PHE   102      37.260  40.108  42.454  0.00  0.00
ATOM   1616  CG  PHE   102      37.739  41.708  41.207  0.00  0.00
ATOM   1617  CD1 PHE   102      37.412  41.057  40.035  0.00  0.00
ATOM   1618  HD1 PHE   102      36.805  40.199  40.073  0.00  0.00
ATOM   1619  CE1 PHE   102      37.879  41.518  38.813  0.00  0.00
ATOM   1620  HE1 PHE   102      37.623  41.020  37.921  0.00  0.00
ATOM   1621  CZ  PHE   102      38.677  42.634  38.760  0.00  0.00
ATOM   1622  HZ  PHE   102      39.029  42.992  37.827  0.00  0.00
ATOM   1623  CE2 PHE   102      39.001  43.291  39.924  0.00  0.00
ATOM   1624  HE2 PHE   102      39.603  44.149  39.881  0.00  0.00
ATOM   1625  CD2 PHE   102      38.532  42.832  41.146  0.00  0.00
ATOM   1626  HD2 PHE   102      38.781  43.343  42.034  0.00  0.00
ATOM   1627  C   PHE   102      35.276  40.679  43.997  0.00  0.00
ATOM   1628  O   PHE   102      35.314  40.949  45.183  0.00  0.00
ATOM   1629  N   CYS   103      34.806  39.508  43.581  0.00  0.00
ATOM   1630  H   CYS   103      34.732  39.358  42.607  0.00  0.00
ATOM   1631  CA  CYS   103      34.327  38.448  44.472  0.00  0.00
ATOM   1632  HA  CYS   103      33.556  38.853  45.087  0.00  0.00
ATOM   1633  CB  CYS   103      33.712  37.343  43.654  0.00  0.00
ATOM   1634  HB2 CYS   103      34.214  36.988  43.162  0.00  0.00
ATOM   1635  HB3 CYS   103      33.419  36.749  44.095  0.00  0.00
ATOM   1636  SG  CYS   103      32.604  37.579  42.798  0.00  0.00
ATOM   1637  HG  CYS   103      32.380  37.184  43.075  0.00  0.00
ATOM   1638  C   CYS   103      35.374  37.900  45.437  0.00  0.00
ATOM   1639  O   CYS   103      35.028  37.274  46.380  0.00  0.00
ATOM   1640  N   SER   104      36.640  38.183  45.252  0.00  0.00
ATOM   1641  H   SER   104      36.867  38.659  44.440  0.00  0.00
ATOM   1642  CA  SER   104      37.736  37.953  46.190  0.00  0.00
ATOM   1643  HA  SER   104      37.608  36.992  46.652  0.00  0.00
ATOM   1644  CB  SER   104      39.035  37.931  45.417  0.00  0.00
ATOM   1645  HB2 SER   104      39.854  37.793  46.083  0.00  0.00
ATOM   1646  HB3 SER   104      39.021  37.124  44.730  0.00  0.00
ATOM   1647  OG  SER   104      39.201  39.115  44.718  0.00  0.00
ATOM   1648  HG  SER   104      39.979  39.071  44.271  0.00  0.00
ATOM   1649  C   SER   104      37.837  38.987  47.307  0.00  0.00
ATOM   1650  O   SER   104      38.646  38.858  48.182  0.00  0.00
ATOM   1651  N   GLY   105      37.047  40.034  47.274  0.00  0.00
ATOM   1652  H   GLY   105      36.399  40.074  46.537  0.00  0.00
ATOM   1653  CA  GLY   105      37.109  41.189  48.156  0.00  0.00
ATOM   1654  HA2 GLY   105      36.135  41.617  48.217  0.00  0.00
ATOM   1655  HA3 GLY   105      37.396  40.877  49.136  0.00  0.00
ATOM   1656  C   GLY   105      38.067  42.284  47.718  0.00  0.00
ATOM   1657  O   GLY   105      38.144  43.296  48.383  0.00  0.00
ATOM   1658  N   LEU   106      38.792  42.113  46.620  0.00  0.00
ATOM   1659  H   LEU   106      38.683  41.265  46.121  0.00  0.00
ATOM   1660  CA  LEU   106      39.780  43.069  46.130  0.00  0.00
ATOM   1661  HA  LEU   106      40.433  43.320  46.952  0.00  0.00
ATOM   1662  CB  LEU   106      40.616  42.386  45.047  0.00  0.00
ATOM   1663  HB2 LEU   106      40.950  41.440  45.415  0.00  0.00
ATOM   1664  HB3 LEU   106      39.988  42.192  44.203  0.00  0.00
ATOM   1665  CG  LEU   106      41.831  43.172  44.580  0.00  0.00
ATOM   1666  HG  LEU   106      41.695  44.078  44.624  0.00  0.00
ATOM   1667  CD1 LEU   106      42.915  42.936  45.269  0.00  0.00
ATOM   1668 1HD1 LEU   106      43.177  42.895  45.437  0.00  0.00
ATOM   1669 2HD1 LEU   106      43.163  42.882  45.443  0.00  0.00
ATOM   1670 3HD1 LEU   106      43.203  42.866  45.436  0.00  0.00
ATOM   1671  CD2 LEU   106      42.200  42.953  43.319  0.00  0.00
ATOM   1672 1HD2 LEU   106      42.298  42.892  43.034  0.00  0.00
ATOM   1673 2HD2 LEU   106      42.276  42.904  42.999  0.00  0.00
ATOM   1674 3HD2 LEU   106      42.296  42.920  43.001  0.00  0.00
ATOM   1675  C   LEU   106      39.119  44.362  45.641  0.00  0.00
ATOM   1676  O   LEU   106      38.347  44.337  44.703  0.00  0.00
ATOM   1677  N   VAL   107      39.440  45.482  46.269  0.00  0.00
ATOM   1678  H   VAL   107      40.040  45.391  47.052  0.00  0.00
ATOM   1679  CA  VAL   107      38.882  46.816  45.995  0.00  0.00
ATOM   1680  HA  VAL   107      37.919  46.688  45.522  0.00  0.00
ATOM   1681  CB  VAL   107      38.659  47.607  47.296  0.00  0.00
ATOM   1682  HB  VAL   107      39.576  47.939  47.655  0.00  0.00
ATOM   1683  CG1 VAL   107      37.802  48.795  47.103  0.00  0.00
ATOM   1684 1HG1 VAL   107      37.611  49.086  46.993  0.00  0.00
ATOM   1685 2HG1 VAL   107      37.557  49.052  47.075  0.00  0.00
ATOM   1686 3HG1 VAL   107      37.615  49.132  47.105  0.00  0.00
ATOM   1687  CG2 VAL   107      38.031  46.826  48.380  0.00  0.00
ATOM   1688 1HG2 VAL   107      37.888  46.679  48.683  0.00  0.00
ATOM   1689 2HG2 VAL   107      37.837  46.633  48.609  0.00  0.00
ATOM   1690 3HG2 VAL   107      37.924  46.597  48.659  0.00  0.00
ATOM   1691  C   VAL   107      39.773  47.621  45.049  0.00  0.00
ATOM   1692  O   VAL   107      40.974  47.659  45.232  0.00  0.00
ATOM   1693  N   LEU   108      39.189  48.317  44.082  0.00  0.00
ATOM   1694  H   LEU   108      38.206  48.217  43.987  0.00  0.00
ATOM   1695  CA  LEU   108      39.842  49.250  43.164  0.00  0.00
ATOM   1696  HA  LEU   108      40.815  49.503  43.547  0.00  0.00
ATOM   1697  CB  LEU   108      40.020  48.601  41.797  0.00  0.00
ATOM   1698  HB2 LEU   108      39.251  48.326  41.490  0.00  0.00
ATOM   1699  HB3 LEU   108      40.298  49.192  41.211  0.00  0.00
ATOM   1700  CG  LEU   108      40.826  47.568  41.553  0.00  0.00
ATOM   1701  HG  LEU   108      40.662  47.216  41.974  0.00  0.00
ATOM   1702  CD1 LEU   108      40.963  46.975  40.639  0.00  0.00
ATOM   1703 1HD1 LEU   108      41.002  46.857  40.404  0.00  0.00
ATOM   1704 2HD1 LEU   108      41.013  46.817  40.451  0.00  0.00
ATOM   1705 3HD1 LEU   108      40.977  46.813  40.404  0.00  0.00
ATOM   1706  CD2 LEU   108      41.739  47.554  41.568  0.00  0.00
ATOM   1707 1HD2 LEU   108      41.972  47.474  41.584  0.00  0.00
ATOM   1708 2HD2 LEU   108      41.999  47.506  41.517  0.00  0.00
ATOM   1709 3HD2 LEU   108      41.918  47.664  41.623  0.00  0.00
ATOM   1710  C   LEU   108      39.056  50.558  43.035  0.00  0.00
ATOM   1711  O   LEU   108      37.847  50.582  43.151  0.00  0.00
ATOM   1712  N   HIS   109      39.742  51.653  42.753  0.00  0.00
ATOM   1713  H   HIS   109      40.723  51.559  42.655  0.00  0.00
ATOM   1714  CA  HIS   109      39.141  52.948  42.422  0.00  0.00
ATOM   1715  HA  HIS   109      38.299  53.117  43.074  0.00  0.00
ATOM   1716  CB  HIS   109      40.156  54.069  42.636  0.00  0.00
ATOM   1717  HB2 HIS   109      41.047  53.844  42.118  0.00  0.00
ATOM   1718  HB3 HIS   109      39.779  54.959  42.208  0.00  0.00
ATOM   1719  CG  HIS   109      40.507  54.390  44.039  0.00  0.00
ATOM   1720  ND1 HIS   109      41.583  53.949  44.730  0.00  0.00
ATOM   1721  HD1 HIS   109      42.244  53.288  44.434  0.00  0.00
ATOM   1722  CE1 HIS   109      41.606  54.555  45.895  0.00  0.00
ATOM   1723  HE1 HIS   109      42.323  54.401  46.647  0.00  0.00
ATOM   1724  NE2 HIS   109      40.576  55.362  45.967  0.00  0.00
ATOM   1725  HE2 HIS   109      40.362  55.935  46.726  0.00  0.00
ATOM   1726  CD2 HIS   109      39.879  55.273  44.811  0.00  0.00
ATOM   1727  HD2 HIS   109      39.028  55.825  44.547  0.00  0.00
ATOM   1728  C   HIS   109      38.625  52.982  40.983  0.00  0.00
ATOM   1729  O   HIS   109      39.220  52.385  40.105  0.00  0.00
ATOM   1730  N   ARG   110      37.593  53.765  40.702  0.00  0.00
ATOM   1731  H   ARG   110      37.157  54.225  41.461  0.00  0.00
ATOM   1732  CA  ARG   110      37.064  53.997  39.349  0.00  0.00
ATOM   1733  HA  ARG   110      36.749  53.050  38.946  0.00  0.00
ATOM   1734  CB  ARG   110      35.844  54.911  39.423  0.00  0.00
ATOM   1735  HB2 ARG   110      35.194  54.539  40.159  0.00  0.00
ATOM   1736  HB3 ARG   110      36.138  55.877  39.719  0.00  0.00
ATOM   1737  CG  ARG   110      35.067  55.018  38.143  0.00  0.00
ATOM   1738  HG2 ARG   110      35.551  55.080  37.473  0.00  0.00
ATOM   1739  HG3 ARG   110      34.601  54.343  38.006  0.00  0.00
ATOM   1740  CD  ARG   110      34.233  55.962  37.960  0.00  0.00
ATOM   1741  HD2 ARG   110      33.913  55.698  38.406  0.00  0.00
ATOM   1742  HD3 ARG   110      34.334  56.645  38.008  0.00  0.00
ATOM   1743  NE  ARG   110      33.712  56.320  37.147  0.00  0.00
ATOM   1744  HE  ARG   110      33.488  56.243  37.123  0.00  0.00
ATOM   1745  CZ  ARG   110      33.483  56.790  36.440  0.00  0.00
ATOM   1746  NH1 ARG   110      33.689  57.025  36.356  0.00  0.00
ATOM   1747 1HH1 ARG   110      34.008  56.928  36.841  0.00  0.00
ATOM   1748 2HH1 ARG   110      33.489  57.396  35.805  0.00  0.00
ATOM   1749  NH2 ARG   110      33.031  57.038  35.781  0.00  0.00
ATOM   1750 1HH2 ARG   110      32.846  56.915  35.819  0.00  0.00
ATOM   1751 2HH2 ARG   110      32.851  57.402  35.246  0.00  0.00
ATOM   1752  C   ARG   110      38.120  54.535  38.392  0.00  0.00
ATOM   1753  O   ARG   110      38.240  54.023  37.297  0.00  0.00
ATOM   1754  N   LEU   111      38.940  55.484  38.821  0.00  0.00
ATOM   1755  H   LEU   111      38.745  55.885  39.709  0.00  0.00
ATOM   1756  CA  LEU   111      40.016  56.068  38.022  0.00  0.00
ATOM   1757  HA  LEU   111      39.585  56.434  37.109  0.00  0.00
ATOM   1758  CB  LEU   111      40.605  57.242  38.785  0.00  0.00
ATOM   1759  HB2 LEU   111      40.179  57.442  39.381  0.00  0.00
ATOM   1760  HB3 LEU   111      41.293  57.114  39.116  0.00  0.00
ATOM   1761  CG  LEU   111      40.855  58.338  38.359  0.00  0.00
ATOM   1762  HG  LEU   111      40.855  58.022  38.351  0.00  0.00
ATOM   1763  CD1 LEU   111      40.877  59.065  38.137  0.00  0.00
ATOM   1764 1HD1 LEU   111      40.833  59.264  38.075  0.00  0.00
ATOM   1765 2HD1 LEU   111      40.880  59.258  38.130  0.00  0.00
ATOM   1766 3HD1 LEU   111      40.940  59.205  38.040  0.00  0.00
ATOM   1767  CD2 LEU   111      41.115  59.202  38.198  0.00  0.00
ATOM   1768 1HD2 LEU   111      41.174  59.475  38.206  0.00  0.00
ATOM   1769 2HD2 LEU   111      41.240  59.311  38.153  0.00  0.00
ATOM   1770 3HD2 LEU   111      41.122  59.454  38.111  0.00  0.00
ATOM   1771  C   LEU   111      41.094  55.060  37.617  0.00  0.00
ATOM   1772  O   LEU   111      41.574  55.109  36.507  0.00  0.00
ATOM   1773  N   GLN   112      41.419  54.099  38.468  0.00  0.00
ATOM   1774  H   GLN   112      40.960  54.085  39.338  0.00  0.00
ATOM   1775  CA  GLN   112      42.339  53.007  38.150  0.00  0.00
ATOM   1776  HA  GLN   112      43.274  53.421  37.800  0.00  0.00
ATOM   1777  CB  GLN   112      42.611  52.174  39.400  0.00  0.00
ATOM   1778  HB2 GLN   112      41.959  52.017  39.838  0.00  0.00
ATOM   1779  HB3 GLN   112      42.889  51.445  39.240  0.00  0.00
ATOM   1780  CG  GLN   112      43.386  52.489  40.292  0.00  0.00
ATOM   1781  HG2 GLN   112      44.098  52.538  39.883  0.00  0.00
ATOM   1782  HG3 GLN   112      43.189  53.269  40.434  0.00  0.00
ATOM   1783  CD  GLN   112      43.460  51.670  41.556  0.00  0.00
ATOM   1784  OE1 GLN   112      42.603  51.682  42.382  0.00  0.00
ATOM   1785  NE2 GLN   112      44.447  50.914  41.730  0.00  0.00
ATOM   1786 1HE2 GLN   112      44.489  50.364  42.549  0.00  0.00
ATOM   1787 2HE2 GLN   112      45.137  50.880  41.052  0.00  0.00
ATOM   1788  C   GLN   112      41.783  52.117  37.040  0.00  0.00
ATOM   1789  O   GLN   112      42.489  51.752  36.125  0.00  0.00
ATOM   1790  N   CYS   113      40.498  51.814  37.080  0.00  0.00
ATOM   1791  H   CYS   113      39.970  52.133  37.851  0.00  0.00
ATOM   1792  CA  CYS   113      39.828  51.027  36.060  0.00  0.00
ATOM   1793  HA  CYS   113      40.448  50.186  35.807  0.00  0.00
ATOM   1794  CB  CYS   113      38.532  50.489  36.633  0.00  0.00
ATOM   1795  HB2 CYS   113      37.934  51.259  36.969  0.00  0.00
ATOM   1796  HB3 CYS   113      38.018  49.971  35.899  0.00  0.00
ATOM   1797  SG  CYS   113      38.823  49.399  37.945  0.00  0.00
ATOM   1798  HG  CYS   113      39.314  49.752  38.305  0.00  0.00
ATOM   1799  C   CYS   113      39.607  51.805  34.761  0.00  0.00
ATOM   1800  O   CYS   113      39.691  51.225  33.702  0.00  0.00
ATOM   1801  N   ALA   114      39.413  53.113  34.812  0.00  0.00
ATOM   1802  H   ALA   114      39.293  53.533  35.701  0.00  0.00
ATOM   1803  CA  ALA   114      39.356  53.974  33.639  0.00  0.00
ATOM   1804  HA  ALA   114      38.652  53.555  32.942  0.00  0.00
ATOM   1805  CB  ALA   114      38.839  55.335  34.061  0.00  0.00
ATOM   1806  HB1 ALA   114      38.623  55.638  34.150  0.00  0.00
ATOM   1807  HB2 ALA   114      38.757  55.655  34.238  0.00  0.00
ATOM   1808  HB3 ALA   114      38.755  55.706  34.085  0.00  0.00
ATOM   1809  C   ALA   114      40.703  54.075  32.912  0.00  0.00
ATOM   1810  O   ALA   114      40.737  54.123  31.707  0.00  0.00
ATOM   1811  N   ARG   115      41.819  54.031  33.623  0.00  0.00
ATOM   1812  H   ARG   115      41.726  54.070  34.604  0.00  0.00
ATOM   1813  CA  ARG   115      43.166  53.895  33.057  0.00  0.00
ATOM   1814  HA  ARG   115      43.264  54.577  32.231  0.00  0.00
ATOM   1815  CB  ARG   115      44.186  54.298  34.119  0.00  0.00
ATOM   1816  HB2 ARG   115      44.051  55.302  34.347  0.00  0.00
ATOM   1817  HB3 ARG   115      44.021  53.764  34.987  0.00  0.00
ATOM   1818  CG  ARG   115      45.604  54.104  33.745  0.00  0.00
ATOM   1819  HG2 ARG   115      45.814  53.168  33.789  0.00  0.00
ATOM   1820  HG3 ARG   115      45.730  54.385  32.838  0.00  0.00
ATOM   1821  CD  ARG   115      46.563  54.800  34.568  0.00  0.00
ATOM   1822  HD2 ARG   115      46.598  55.754  34.277  0.00  0.00
ATOM   1823  HD3 ARG   115      46.206  54.801  35.510  0.00  0.00
ATOM   1824  NE  ARG   115      47.885  54.210  34.553  0.00  0.00
ATOM   1825  HE  ARG   115      48.132  53.646  35.315  0.00  0.00
ATOM   1826  CZ  ARG   115      48.806  54.301  33.652  0.00  0.00
ATOM   1827  NH1 ARG   115      48.687  54.992  32.599  0.00  0.00
ATOM   1828 1HH1 ARG   115      47.901  55.545  32.464  0.00  0.00
ATOM   1829 2HH1 ARG   115      49.426  55.015  31.956  0.00  0.00
ATOM   1830  NH2 ARG   115      49.896  53.674  33.816  0.00  0.00
ATOM   1831 1HH2 ARG   115      49.994  53.141  34.635  0.00  0.00
ATOM   1832 2HH2 ARG   115      50.610  53.741  33.145  0.00  0.00
ATOM   1833  C   ARG   115      43.420  52.508  32.478  0.00  0.00
ATOM   1834  O   ARG   115      44.057  52.395  31.458  0.00  0.00
ATOM   1835  N   GLY   116      42.895  51.468  33.094  0.00  0.00
ATOM   1836  H   GLY   116      42.439  51.642  33.951  0.00  0.00
ATOM   1837  CA  GLY   116      43.039  50.088  32.655  0.00  0.00
ATOM   1838  HA2 GLY   116      44.061  49.892  32.417  0.00  0.00
ATOM   1839  HA3 GLY   116      42.766  49.457  33.469  0.00  0.00
ATOM   1840  C   GLY   116      42.191  49.681  31.463  0.00  0.00
ATOM   1841  O   GLY   116      42.652  48.915  30.651  0.00  0.00
ATOM   1842  N   PHE   117      40.972  50.185  31.346  0.00  0.00
ATOM   1843  H   PHE   117      40.657  50.766  32.082  0.00  0.00
ATOM   1844  CA  PHE   117      39.965  49.716  30.393  0.00  0.00
ATOM   1845  HA  PHE   117      40.442  49.103  29.659  0.00  0.00
ATOM   1846  CB  PHE   117      38.956  48.853  31.118  0.00  0.00
ATOM   1847  HB2 PHE   117      38.365  49.460  31.655  0.00  0.00
ATOM   1848  HB3 PHE   117      38.367  48.402  30.434  0.00  0.00
ATOM   1849  CG  PHE   117      39.426  47.788  31.992  0.00  0.00
ATOM   1850  CD1 PHE   117      39.218  47.838  33.286  0.00  0.00
ATOM   1851  HD1 PHE   117      38.729  48.632  33.659  0.00  0.00
ATOM   1852  CE1 PHE   117      39.649  46.857  34.093  0.00  0.00
ATOM   1853  HE1 PHE   117      39.494  46.902  35.079  0.00  0.00
ATOM   1854  CZ  PHE   117      40.288  45.819  33.611  0.00  0.00
ATOM   1855  HZ  PHE   117      40.628  45.075  34.227  0.00  0.00
ATOM   1856  CE2 PHE   117      40.488  45.758  32.321  0.00  0.00
ATOM   1857  HE2 PHE   117      40.979  44.966  31.953  0.00  0.00
ATOM   1858  CD2 PHE   117      40.059  46.739  31.512  0.00  0.00
ATOM   1859  HD2 PHE   117      40.224  46.692  30.526  0.00  0.00
ATOM   1860  C   PHE   117      39.245  50.812  29.606  0.00  0.00
ATOM   1861  O   PHE   117      38.374  50.527  28.826  0.00  0.00
ATOM   1862  N   GLY   118      39.571  52.064  29.798  0.00  0.00
ATOM   1863  H   GLY   118      40.272  52.262  30.453  0.00  0.00
ATOM   1864  CA  GLY   118      38.951  53.179  29.105  0.00  0.00
ATOM   1865  HA2 GLY   118      39.478  54.077  29.340  0.00  0.00
ATOM   1866  HA3 GLY   118      39.031  53.022  28.053  0.00  0.00
ATOM   1867  C   GLY   118      37.492  53.387  29.452  0.00  0.00
ATOM   1868  O   GLY   118      37.081  53.225  30.551  0.00  0.00
ATOM   1869  N   ASP   119      36.691  53.742  28.500  0.00  0.00
ATOM   1870  H   ASP   119      37.097  53.870  27.633  0.00  0.00
ATOM   1871  CA  ASP   119      35.269  54.025  28.643  0.00  0.00
ATOM   1872  HA  ASP   119      35.152  54.682  29.472  0.00  0.00
ATOM   1873  CB  ASP   119      34.786  54.766  27.425  0.00  0.00
ATOM   1874  HB2 ASP   119      33.950  55.139  27.577  0.00  0.00
ATOM   1875  HB3 ASP   119      35.333  55.499  27.201  0.00  0.00
ATOM   1876  CG  ASP   119      34.676  54.073  26.316  0.00  0.00
ATOM   1877  OD1 ASP   119      34.567  53.776  25.795  0.00  0.00
ATOM   1878  OD2 ASP   119      34.709  53.828  25.944  0.00  0.00
ATOM   1879  C   ASP   119      34.387  52.819  28.943  0.00  0.00
ATOM   1880  O   ASP   119      33.262  52.966  29.311  0.00  0.00
ATOM   1881  N   TRP   120      34.891  51.626  28.838  0.00  0.00
ATOM   1882  H   TRP   120      35.821  51.580  28.554  0.00  0.00
ATOM   1883  CA  TRP   120      34.178  50.384  29.110  0.00  0.00
ATOM   1884  HA  TRP   120      33.278  50.365  28.525  0.00  0.00
ATOM   1885  CB  TRP   120      35.063  49.242  28.666  0.00  0.00
ATOM   1886  HB2 TRP   120      35.378  49.448  27.682  0.00  0.00
ATOM   1887  HB3 TRP   120      35.928  49.238  29.272  0.00  0.00
ATOM   1888  CG  TRP   120      34.508  47.867  28.662  0.00  0.00
ATOM   1889  CD1 TRP   120      33.458  47.443  27.998  0.00  0.00
ATOM   1890  HD1 TRP   120      32.873  48.056  27.404  0.00  0.00
ATOM   1891  NE1 TRP   120      33.268  46.109  28.185  0.00  0.00
ATOM   1892  HE1 TRP   120      32.565  45.576  27.754  0.00  0.00
ATOM   1893  CE2 TRP   120      34.190  45.602  28.991  0.00  0.00
ATOM   1894  CZ2 TRP   120      34.419  44.332  29.454  0.00  0.00
ATOM   1895  HZ2 TRP   120      33.790  43.530  29.186  0.00  0.00
ATOM   1896  CH2 TRP   120      35.482  44.125  30.259  0.00  0.00
ATOM   1897  HH2 TRP   120      35.670  43.159  30.629  0.00  0.00
ATOM   1898  CZ3 TRP   120      36.302  45.183  30.579  0.00  0.00
ATOM   1899  HZ3 TRP   120      37.116  45.023  31.190  0.00  0.00
ATOM   1900  CE3 TRP   120      36.061  46.455  30.108  0.00  0.00
ATOM   1901  HE3 TRP   120      36.692  47.257  30.362  0.00  0.00
ATOM   1902  CD2 TRP   120      35.001  46.701  29.304  0.00  0.00
ATOM   1903  C   TRP   120      33.756  50.234  30.564  0.00  0.00
ATOM   1904  O   TRP   120      32.770  49.586  30.856  0.00  0.00
ATOM   1905  N   ILE   121      34.447  50.888  31.480  0.00  0.00
ATOM   1906  H   ILE   121      35.224  51.421  31.173  0.00  0.00
ATOM   1907  CA  ILE   121      34.132  50.863  32.901  0.00  0.00
ATOM   1908  HA  ILE   121      34.132  49.842  33.182  0.00  0.00
ATOM   1909  CB  ILE   121      35.222  51.555  33.686  0.00  0.00
ATOM   1910  HB  ILE   121      36.165  51.181  33.346  0.00  0.00
ATOM   1911  CG2 ILE   121      35.259  53.027  33.473  0.00  0.00
ATOM   1912 1HG2 ILE   121      35.190  53.391  33.396  0.00  0.00
ATOM   1913 2HG2 ILE   121      35.296  53.413  33.503  0.00  0.00
ATOM   1914 3HG2 ILE   121      35.341  53.367  33.364  0.00  0.00
ATOM   1915  CG1 ILE   121      35.124  51.290  35.158  0.00  0.00
ATOM   1916 2HG1 ILE   121      35.895  51.820  35.648  0.00  0.00
ATOM   1917 3HG1 ILE   121      34.199  51.642  35.529  0.00  0.00
ATOM   1918  CD1 ILE   121      35.269  49.872  35.527  0.00  0.00
ATOM   1919 1HD1 ILE   121      35.295  49.526  35.590  0.00  0.00
ATOM   1920 2HD1 ILE   121      35.338  49.534  35.634  0.00  0.00
ATOM   1921 3HD1 ILE   121      35.277  49.532  35.649  0.00  0.00
ATOM   1922  C   ILE   121      32.745  51.389  33.243  0.00  0.00
ATOM   1923  O   ILE   121      32.103  50.875  34.135  0.00  0.00
ATOM   1924  N   ASP   122      32.233  52.352  32.504  0.00  0.00
ATOM   1925  H   ASP   122      32.775  52.710  31.756  0.00  0.00
ATOM   1926  CA  ASP   122      30.893  52.879  32.705  0.00  0.00
ATOM   1927  HA  ASP   122      30.776  53.134  33.742  0.00  0.00
ATOM   1928  CB  ASP   122      30.741  54.140  31.890  0.00  0.00
ATOM   1929  HB2 ASP   122      31.489  54.749  32.019  0.00  0.00
ATOM   1930  HB3 ASP   122      30.728  53.945  30.945  0.00  0.00
ATOM   1931  CG  ASP   122      29.615  54.854  32.184  0.00  0.00
ATOM   1932  OD1 ASP   122      29.157  55.137  32.291  0.00  0.00
ATOM   1933  OD2 ASP   122      29.190  55.145  32.310  0.00  0.00
ATOM   1934  C   ASP   122      29.815  51.860  32.369  0.00  0.00
ATOM   1935  O   ASP   122      28.808  51.790  33.041  0.00  0.00
ATOM   1936  N   SER   123      30.056  51.012  31.385  0.00  0.00
ATOM   1937  H   SER   123      30.905  51.109  30.890  0.00  0.00
ATOM   1938  CA  SER   123      29.165  49.927  30.998  0.00  0.00
ATOM   1939  HA  SER   123      28.158  50.301  30.984  0.00  0.00
ATOM   1940  CB  SER   123      29.494  49.455  29.598  0.00  0.00
ATOM   1941  HB2 SER   123      30.365  49.084  29.542  0.00  0.00
ATOM   1942  HB3 SER   123      28.892  48.774  29.310  0.00  0.00
ATOM   1943  OG  SER   123      29.438  50.352  28.733  0.00  0.00
ATOM   1944  HG  SER   123      29.541  50.504  28.387  0.00  0.00
ATOM   1945  C   SER   123      29.194  48.757  31.975  0.00  0.00
ATOM   1946  O   SER   123      28.170  48.145  32.211  0.00  0.00
ATOM   1947  N   ILE   124      30.328  48.475  32.607  0.00  0.00
ATOM   1948  H   ILE   124      31.136  48.989  32.351  0.00  0.00
ATOM   1949  CA  ILE   124      30.432  47.489  33.693  0.00  0.00
ATOM   1950  HA  ILE   124      29.880  46.612  33.399  0.00  0.00
ATOM   1951  CB  ILE   124      31.889  47.055  33.912  0.00  0.00
ATOM   1952  HB  ILE   124      32.378  47.581  33.837  0.00  0.00
ATOM   1953  CG2 ILE   124      32.231  46.655  34.847  0.00  0.00
ATOM   1954 1HG2 ILE   124      32.386  46.571  35.085  0.00  0.00
ATOM   1955 2HG2 ILE   124      32.237  46.584  35.094  0.00  0.00
ATOM   1956 3HG2 ILE   124      32.341  46.517  35.057  0.00  0.00
ATOM   1957  CG1 ILE   124      32.386  46.308  33.281  0.00  0.00
ATOM   1958 2HG1 ILE   124      32.274  45.663  33.170  0.00  0.00
ATOM   1959 3HG1 ILE   124      32.192  46.787  32.926  0.00  0.00
ATOM   1960  CD1 ILE   124      33.311  45.774  33.228  0.00  0.00
ATOM   1961 1HD1 ILE   124      33.536  45.680  33.240  0.00  0.00
ATOM   1962 2HD1 ILE   124      33.531  45.599  33.210  0.00  0.00
ATOM   1963 3HD1 ILE   124      33.544  45.643  33.175  0.00  0.00
ATOM   1964  C   ILE   124      29.765  48.000  34.971  0.00  0.00
ATOM   1965  O   ILE   124      29.109  47.236  35.658  0.00  0.00
ATOM   1966  N   LEU   125      29.843  49.291  35.271  0.00  0.00
ATOM   1967  H   LEU   125      30.424  49.866  34.707  0.00  0.00
ATOM   1968  CA  LEU   125      29.121  49.907  36.383  0.00  0.00
ATOM   1969  HA  LEU   125      29.284  49.307  37.263  0.00  0.00
ATOM   1970  CB  LEU   125      29.677  51.305  36.643  0.00  0.00
ATOM   1971  HB2 LEU   125      29.960  51.698  35.878  0.00  0.00
ATOM   1972  HB3 LEU   125      29.041  51.872  36.962  0.00  0.00
ATOM   1973  CG  LEU   125      30.688  51.458  37.490  0.00  0.00
ATOM   1974  HG  LEU   125      31.005  50.948  37.185  0.00  0.00
ATOM   1975  CD1 LEU   125      31.301  52.368  37.673  0.00  0.00
ATOM   1976 1HD1 LEU   125      31.406  52.635  37.731  0.00  0.00
ATOM   1977 2HD1 LEU   125      31.425  52.543  37.748  0.00  0.00
ATOM   1978 3HD1 LEU   125      31.525  52.580  37.668  0.00  0.00
ATOM   1979  CD2 LEU   125      30.703  51.446  38.598  0.00  0.00
ATOM   1980 1HD2 LEU   125      30.801  51.410  38.885  0.00  0.00
ATOM   1981 2HD2 LEU   125      30.708  51.527  38.881  0.00  0.00
ATOM   1982 3HD2 LEU   125      30.623  51.396  38.838  0.00  0.00
ATOM   1983  C   LEU   125      27.608  49.915  36.155  0.00  0.00
ATOM   1984  O   LEU   125      26.863  49.644  37.078  0.00  0.00
ATOM   1985  N   ALA   126      27.147  50.110  34.926  0.00  0.00
ATOM   1986  H   ALA   126      27.790  50.378  34.219  0.00  0.00
ATOM   1987  CA  ALA   126      25.745  49.957  34.561  0.00  0.00
ATOM   1988  HA  ALA   126      25.151  50.553  35.235  0.00  0.00
ATOM   1989  CB  ALA   126      25.539  50.500  33.158  0.00  0.00
ATOM   1990  HB1 ALA   126      25.500  50.616  32.811  0.00  0.00
ATOM   1991  HB2 ALA   126      25.461  50.628  32.821  0.00  0.00
ATOM   1992  HB3 ALA   126      25.491  50.656  32.824  0.00  0.00
ATOM   1993  C   ALA   126      25.256  48.511  34.698  0.00  0.00
ATOM   1994  O   ALA   126      24.193  48.281  35.243  0.00  0.00
ATOM   1995  N   PHE   127      26.053  47.526  34.300  0.00  0.00
ATOM   1996  H   PHE   127      26.887  47.761  33.817  0.00  0.00
ATOM   1997  CA  PHE   127      25.741  46.115  34.518  0.00  0.00
ATOM   1998  HA  PHE   127      24.734  45.941  34.170  0.00  0.00
ATOM   1999  CB  PHE   127      26.670  45.238  33.683  0.00  0.00
ATOM   2000  HB2 PHE   127      26.697  45.607  32.697  0.00  0.00
ATOM   2001  HB3 PHE   127      27.649  45.302  34.059  0.00  0.00
ATOM   2002  CG  PHE   127      26.276  43.813  33.613  0.00  0.00
ATOM   2003  CD1 PHE   127      25.320  43.417  32.838  0.00  0.00
ATOM   2004  HD1 PHE   127      24.885  44.113  32.276  0.00  0.00
ATOM   2005  CE1 PHE   127      24.921  42.118  32.804  0.00  0.00
ATOM   2006  HE1 PHE   127      24.189  41.825  32.215  0.00  0.00
ATOM   2007  CZ  PHE   127      25.473  41.207  33.543  0.00  0.00
ATOM   2008  HZ  PHE   127      25.160  40.217  33.524  0.00  0.00
ATOM   2009  CE2 PHE   127      26.438  41.590  34.304  0.00  0.00
ATOM   2010  HE2 PHE   127      26.867  40.891  34.863  0.00  0.00
ATOM   2011  CD2 PHE   127      26.840  42.888  34.337  0.00  0.00
ATOM   2012  HD2 PHE   127      27.573  43.178  34.926  0.00  0.00
ATOM   2013  C   PHE   127      25.766  45.733  36.001  0.00  0.00
ATOM   2014  O   PHE   127      24.951  44.947  36.442  0.00  0.00
ATOM   2015  N   SER   128      26.624  46.351  36.805  0.00  0.00
ATOM   2016  H   SER   128      27.284  46.961  36.383  0.00  0.00
ATOM   2017  CA  SER   128      26.648  46.183  38.261  0.00  0.00
ATOM   2018  HA  SER   128      26.745  45.132  38.485  0.00  0.00
ATOM   2019  CB  SER   128      27.836  46.901  38.886  0.00  0.00
ATOM   2020  HB2 SER   128      27.735  47.958  38.758  0.00  0.00
ATOM   2021  HB3 SER   128      27.851  46.694  39.937  0.00  0.00
ATOM   2022  OG  SER   128      29.053  46.493  38.336  0.00  0.00
ATOM   2023  HG  SER   128      29.072  46.677  37.429  0.00  0.00
ATOM   2024  C   SER   128      25.360  46.668  38.920  0.00  0.00
ATOM   2025  O   SER   128      24.877  46.031  39.830  0.00  0.00
ATOM   2026  N   ARG   129      24.754  47.742  38.429  0.00  0.00
ATOM   2027  H   ARG   129      25.212  48.226  37.699  0.00  0.00
ATOM   2028  CA  ARG   129      23.437  48.214  38.862  0.00  0.00
ATOM   2029  HA  ARG   129      23.425  48.267  39.938  0.00  0.00
ATOM   2030  CB  ARG   129      23.178  49.612  38.310  0.00  0.00
ATOM   2031  HB2 ARG   129      23.730  49.948  38.013  0.00  0.00
ATOM   2032  HB3 ARG   129      22.704  49.680  37.776  0.00  0.00
ATOM   2033  CG  ARG   129      22.806  50.485  38.879  0.00  0.00
ATOM   2034  HG2 ARG   129      22.290  50.175  39.156  0.00  0.00
ATOM   2035  HG3 ARG   129      23.245  50.458  39.366  0.00  0.00
ATOM   2036  CD  ARG   129      22.530  51.828  38.424  0.00  0.00
ATOM   2037  HD2 ARG   129      22.232  52.024  38.307  0.00  0.00
ATOM   2038  HD3 ARG   129      22.545  52.198  38.547  0.00  0.00
ATOM   2039  NE  ARG   129      22.614  52.378  37.996  0.00  0.00
ATOM   2040  HE  ARG   129      22.452  52.221  37.903  0.00  0.00
ATOM   2041  CZ  ARG   129      22.866  53.079  37.707  0.00  0.00
ATOM   2042  NH1 ARG   129      23.086  53.398  37.766  0.00  0.00
ATOM   2043 1HH1 ARG   129      23.042  53.164  38.034  0.00  0.00
ATOM   2044 2HH1 ARG   129      23.264  53.937  37.531  0.00  0.00
ATOM   2045  NH2 ARG   129      22.907  53.481  37.341  0.00  0.00
ATOM   2046 1HH2 ARG   129      22.733  53.280  37.277  0.00  0.00
ATOM   2047 2HH2 ARG   129      23.086  54.023  37.118  0.00  0.00
ATOM   2048  C   ARG   129      22.332  47.241  38.481  0.00  0.00
ATOM   2049  O   ARG   129      21.514  46.917  39.311  0.00  0.00
ATOM   2050  N   SER   130      22.354  46.707  37.275  0.00  0.00
ATOM   2051  H   SER   130      23.028  47.041  36.634  0.00  0.00
ATOM   2052  CA  SER   130      21.405  45.695  36.818  0.00  0.00
ATOM   2053  HA  SER   130      20.410  46.071  36.959  0.00  0.00
ATOM   2054  CB  SER   130      21.592  45.427  35.344  0.00  0.00
ATOM   2055  HB2 SER   130      22.322  45.185  35.131  0.00  0.00
ATOM   2056  HB3 SER   130      21.122  44.851  35.044  0.00  0.00
ATOM   2057  OG  SER   130      21.420  46.220  34.625  0.00  0.00
ATOM   2058  HG  SER   130      21.563  46.202  33.986  0.00  0.00
ATOM   2059  C   SER   130      21.502  44.392  37.599  0.00  0.00
ATOM   2060  O   SER   130      20.493  43.841  37.975  0.00  0.00
ATOM   2061  N   LEU   131      22.698  43.930  37.923  0.00  0.00
ATOM   2062  H   LEU   131      23.490  44.398  37.552  0.00  0.00
ATOM   2063  CA  LEU   131      22.920  42.733  38.725  0.00  0.00
ATOM   2064  HA  LEU   131      22.273  41.963  38.339  0.00  0.00
ATOM   2065  CB  LEU   131      24.365  42.269  38.540  0.00  0.00
ATOM   2066  HB2 LEU   131      24.617  42.367  37.590  0.00  0.00
ATOM   2067  HB3 LEU   131      24.979  42.853  39.048  0.00  0.00
ATOM   2068  CG  LEU   131      24.703  40.920  38.894  0.00  0.00
ATOM   2069  HG  LEU   131      24.543  40.856  39.434  0.00  0.00
ATOM   2070  CD1 LEU   131      24.448  40.047  38.510  0.00  0.00
ATOM   2071 1HD1 LEU   131      24.260  39.920  38.487  0.00  0.00
ATOM   2072 2HD1 LEU   131      24.445  39.874  38.334  0.00  0.00
ATOM   2073 3HD1 LEU   131      24.450  39.704  38.437  0.00  0.00
ATOM   2074  CD2 LEU   131      25.596  40.473  38.883  0.00  0.00
ATOM   2075 1HD2 LEU   131      25.865  40.330  39.008  0.00  0.00
ATOM   2076 2HD2 LEU   131      25.716  40.327  38.739  0.00  0.00
ATOM   2077 3HD2 LEU   131      25.857  40.441  38.901  0.00  0.00
ATOM   2078  C   LEU   131      22.526  42.928  40.189  0.00  0.00
ATOM   2079  O   LEU   131      22.070  42.007  40.808  0.00  0.00
ATOM   2080  N   HIS   132      22.594  44.129  40.729  0.00  0.00
ATOM   2081  H   HIS   132      23.007  44.842  40.194  0.00  0.00
ATOM   2082  CA  HIS   132      22.067  44.449  42.055  0.00  0.00
ATOM   2083  HA  HIS   132      22.422  43.704  42.739  0.00  0.00
ATOM   2084  CB  HIS   132      22.609  45.790  42.513  0.00  0.00
ATOM   2085  HB2 HIS   132      23.641  45.814  42.395  0.00  0.00
ATOM   2086  HB3 HIS   132      22.227  46.548  41.925  0.00  0.00
ATOM   2087  CG  HIS   132      22.328  46.101  43.899  0.00  0.00
ATOM   2088  ND1 HIS   132      21.998  46.419  44.502  0.00  0.00
ATOM   2089  HD1 HIS   132      21.907  46.494  44.096  0.00  0.00
ATOM   2090  CE1 HIS   132      21.817  46.604  45.723  0.00  0.00
ATOM   2091  HE1 HIS   132      21.550  46.858  46.428  0.00  0.00
ATOM   2092  NE2 HIS   132      22.023  46.414  45.913  0.00  0.00
ATOM   2093  HE2 HIS   132      21.950  46.484  46.734  0.00  0.00
ATOM   2094  CD2 HIS   132      22.345  46.099  44.780  0.00  0.00
ATOM   2095  HD2 HIS   132      22.565  45.885  44.615  0.00  0.00
ATOM   2096  C   HIS   132      20.547  44.390  42.125  0.00  0.00
ATOM   2097  O   HIS   132      20.008  44.053  43.146  0.00  0.00
ATOM   2098  N   SER   133      19.852  44.651  41.044  0.00  0.00
ATOM   2099  H   SER   133      20.343  44.980  40.260  0.00  0.00
ATOM   2100  CA  SER   133      18.408  44.479  40.926  0.00  0.00
ATOM   2101  HA  SER   133      17.953  44.759  41.849  0.00  0.00
ATOM   2102  CB  SER   133      17.858  45.384  39.859  0.00  0.00
ATOM   2103  HB2 SER   133      18.075  45.141  39.080  0.00  0.00
ATOM   2104  HB3 SER   133      16.999  45.420  39.842  0.00  0.00
ATOM   2105  OG  SER   133      18.150  46.495  39.890  0.00  0.00
ATOM   2106  HG  SER   133      18.037  46.880  39.497  0.00  0.00
ATOM   2107  C   SER   133      17.985  43.047  40.649  0.00  0.00
ATOM   2108  O   SER   133      16.910  42.686  40.928  0.00  0.00
ATOM   2109  N   LEU   134      18.832  42.223  40.131  0.00  0.00
ATOM   2110  H   LEU   134      19.679  42.603  39.908  0.00  0.00
ATOM   2111  CA  LEU   134      18.630  40.818  39.812  0.00  0.00
ATOM   2112  HA  LEU   134      17.613  40.569  39.970  0.00  0.00
ATOM   2113  CB  LEU   134      18.951  40.569  38.354  0.00  0.00
ATOM   2114  HB2 LEU   134      19.853  40.904  38.108  0.00  0.00
ATOM   2115  HB3 LEU   134      18.982  39.612  38.198  0.00  0.00
ATOM   2116  CG  LEU   134      18.087  41.102  37.406  0.00  0.00
ATOM   2117  HG  LEU   134      18.106  41.919  37.630  0.00  0.00
ATOM   2118  CD1 LEU   134      18.336  40.947  36.127  0.00  0.00
ATOM   2119 1HD1 LEU   134      18.294  40.811  35.802  0.00  0.00
ATOM   2120 2HD1 LEU   134      18.369  41.054  35.780  0.00  0.00
ATOM   2121 3HD1 LEU   134      18.527  40.877  35.871  0.00  0.00
ATOM   2122  CD2 LEU   134      16.952  40.677  37.354  0.00  0.00
ATOM   2123 1HD2 LEU   134      16.648  40.648  37.389  0.00  0.00
ATOM   2124 2HD2 LEU   134      16.670  40.573  37.267  0.00  0.00
ATOM   2125 3HD2 LEU   134      16.708  40.517  37.373  0.00  0.00
ATOM   2126  C   LEU   134      19.421  39.918  40.733  0.00  0.00
ATOM   2127  O   LEU   134      19.791  38.972  40.372  0.00  0.00
ATOM   2128  N   LEU   135      19.709  40.236  41.924  0.00  0.00
ATOM   2129  H   LEU   135      19.361  41.002  42.157  0.00  0.00
ATOM   2130  CA  LEU   135      20.604  39.640  42.860  0.00  0.00
ATOM   2131  HA  LEU   135      21.537  39.640  42.414  0.00  0.00
ATOM   2132  CB  LEU   135      20.668  40.531  44.031  0.00  0.00
ATOM   2133  HB2 LEU   135      20.749  41.502  43.694  0.00  0.00
ATOM   2134  HB3 LEU   135      19.805  40.475  44.549  0.00  0.00
ATOM   2135  CG  LEU   135      21.739  40.265  44.964  0.00  0.00
ATOM   2136  HG  LEU   135      21.660  39.556  45.301  0.00  0.00
ATOM   2137  CD1 LEU   135      22.829  40.264  44.636  0.00  0.00
ATOM   2138 1HD1 LEU   135      23.125  40.119  44.518  0.00  0.00
ATOM   2139 2HD1 LEU   135      23.029  40.351  44.455  0.00  0.00
ATOM   2140 3HD1 LEU   135      23.140  40.312  44.708  0.00  0.00
ATOM   2141  CD2 LEU   135      21.845  40.999  45.839  0.00  0.00
ATOM   2142 1HD2 LEU   135      21.822  41.116  46.112  0.00  0.00
ATOM   2143 2HD2 LEU   135      21.947  41.127  46.059  0.00  0.00
ATOM   2144 3HD2 LEU   135      21.839  41.280  45.993  0.00  0.00
ATOM   2145  C   LEU   135      20.297  38.196  43.205  0.00  0.00
ATOM   2146  O   LEU   135      19.396  37.900  43.869  0.00  0.00
ATOM   2147  N   VAL   136      21.068  37.303  42.763  0.00  0.00
ATOM   2148  H   VAL   136      21.751  37.634  42.224  0.00  0.00
ATOM   2149  CA  VAL   136      21.007  35.871  43.014  0.00  0.00
ATOM   2150  HA  VAL   136      20.013  35.629  43.334  0.00  0.00
ATOM   2151  CB  VAL   136      21.267  35.070  41.749  0.00  0.00
ATOM   2152  HB  VAL   136      21.278  34.116  42.004  0.00  0.00
ATOM   2153  CG1 VAL   136      20.250  35.207  40.765  0.00  0.00
ATOM   2154 1HG1 VAL   136      19.942  35.263  40.595  0.00  0.00
ATOM   2155 2HG1 VAL   136      20.056  35.306  40.467  0.00  0.00
ATOM   2156 3HG1 VAL   136      20.013  35.133  40.514  0.00  0.00
ATOM   2157  CG2 VAL   136      22.493  35.323  41.075  0.00  0.00
ATOM   2158 1HG2 VAL   136      22.770  35.336  40.838  0.00  0.00
ATOM   2159 2HG2 VAL   136      22.797  35.454  40.925  0.00  0.00
ATOM   2160 3HG2 VAL   136      22.810  35.339  40.974  0.00  0.00
ATOM   2161  C   VAL   136      21.936  35.444  44.142  0.00  0.00
ATOM   2162  O   VAL   136      22.945  36.072  44.395  0.00  0.00
ATOM   2163  N   ASP   137      21.600  34.369  44.824  0.00  0.00
ATOM   2164  H   ASP   137      20.780  33.885  44.548  0.00  0.00
ATOM   2165  CA  ASP   137      22.372  33.801  45.924  0.00  0.00
ATOM   2166  HA  ASP   137      22.706  34.613  46.546  0.00  0.00
ATOM   2167  CB  ASP   137      21.446  32.925  46.758  0.00  0.00
ATOM   2168  HB2 ASP   137      20.531  33.440  46.907  0.00  0.00
ATOM   2169  HB3 ASP   137      21.229  32.041  46.219  0.00  0.00
ATOM   2170  CG  ASP   137      21.987  32.557  48.112  0.00  0.00
ATOM   2171  OD1 ASP   137      22.073  32.285  48.648  0.00  0.00
ATOM   2172  OD2 ASP   137      22.313  32.542  48.655  0.00  0.00
ATOM   2173  C   ASP   137      23.621  33.053  45.444  0.00  0.00
ATOM   2174  O   ASP   137      23.718  32.661  44.295  0.00  0.00
ATOM   2175  N   VAL   138      24.589  32.834  46.323  0.00  0.00
ATOM   2176  H   VAL   138      24.423  33.117  47.259  0.00  0.00
ATOM   2177  CA  VAL   138      25.917  32.305  45.985  0.00  0.00
ATOM   2178  HA  VAL   138      26.346  33.007  45.290  0.00  0.00
ATOM   2179  CB  VAL   138      26.850  32.279  47.198  0.00  0.00
ATOM   2180  HB  VAL   138      26.671  31.562  47.727  0.00  0.00
ATOM   2181  CG1 VAL   138      28.131  32.198  46.913  0.00  0.00
ATOM   2182 1HG1 VAL   138      28.436  32.152  46.849  0.00  0.00
ATOM   2183 2HG1 VAL   138      28.429  32.169  46.843  0.00  0.00
ATOM   2184 3HG1 VAL   138      28.474  32.204  46.850  0.00  0.00
ATOM   2185  CG2 VAL   138      26.823  33.326  48.030  0.00  0.00
ATOM   2186 1HG2 VAL   138      26.913  33.604  48.262  0.00  0.00
ATOM   2187 2HG2 VAL   138      26.746  33.628  48.211  0.00  0.00
ATOM   2188 3HG2 VAL   138      26.797  33.501  48.247  0.00  0.00
ATOM   2189  C   VAL   138      25.902  30.955  45.253  0.00  0.00
ATOM   2190  O   VAL   138      26.632  30.839  44.280  0.00  0.00
ATOM   2191  N   PRO   139      25.069  29.954  45.592  0.00  0.00
ATOM   2192  CD  PRO   139      24.249  29.842  46.774  0.00  0.00
ATOM   2193  HD2 PRO   139      23.329  30.314  46.621  0.00  0.00
ATOM   2194  HD3 PRO   139      24.710  30.242  47.624  0.00  0.00
ATOM   2195  CG  PRO   139      24.017  28.398  46.980  0.00  0.00
ATOM   2196  HG2 PRO   139      23.114  28.239  47.392  0.00  0.00
ATOM   2197  HG3 PRO   139      24.739  28.025  47.568  0.00  0.00
ATOM   2198  CB  PRO   139      24.107  27.779  45.642  0.00  0.00
ATOM   2199  HB2 PRO   139      23.149  27.721  45.235  0.00  0.00
ATOM   2200  HB3 PRO   139      24.519  26.820  45.709  0.00  0.00
ATOM   2201  CA  PRO   139      24.985  28.713  44.824  0.00  0.00
ATOM   2202  HA  PRO   139      25.970  28.282  44.744  0.00  0.00
ATOM   2203  C   PRO   139      24.428  28.896  43.410  0.00  0.00
ATOM   2204  O   PRO   139      24.843  28.219  42.490  0.00  0.00
ATOM   2205  N   ALA   140      23.527  29.846  43.212  0.00  0.00
ATOM   2206  H   ALA   140      23.264  30.408  43.983  0.00  0.00
ATOM   2207  CA  ALA   140      22.990  30.195  41.906  0.00  0.00
ATOM   2208  HA  ALA   140      22.781  29.287  41.362  0.00  0.00
ATOM   2209  CB  ALA   140      21.672  30.922  42.108  0.00  0.00
ATOM   2210  HB1 ALA   140      21.347  31.079  42.193  0.00  0.00
ATOM   2211  HB2 ALA   140      21.368  31.128  42.153  0.00  0.00
ATOM   2212  HB3 ALA   140      21.338  31.074  42.128  0.00  0.00
ATOM   2213  C   ALA   140      23.991  31.003  41.072  0.00  0.00
ATOM   2214  O   ALA   140      24.107  30.777  39.882  0.00  0.00
ATOM   2215  N   PHE   141      24.781  31.875  41.691  0.00  0.00
ATOM   2216  H   PHE   141      24.608  32.052  42.655  0.00  0.00
ATOM   2217  CA  PHE   141      25.894  32.576  41.051  0.00  0.00
ATOM   2218  HA  PHE   141      25.531  33.041  40.147  0.00  0.00
ATOM   2219  CB  PHE   141      26.390  33.678  41.980  0.00  0.00
ATOM   2220  HB2 PHE   141      25.588  34.326  42.227  0.00  0.00
ATOM   2221  HB3 PHE   141      26.721  33.254  42.889  0.00  0.00
ATOM   2222  CG  PHE   141      27.484  34.496  41.417  0.00  0.00
ATOM   2223  CD1 PHE   141      27.224  35.461  40.511  0.00  0.00
ATOM   2224  HD1 PHE   141      26.251  35.634  40.227  0.00  0.00
ATOM   2225  CE1 PHE   141      28.235  36.209  39.984  0.00  0.00
ATOM   2226  HE1 PHE   141      28.034  36.956  39.303  0.00  0.00
ATOM   2227  CZ  PHE   141      29.507  35.993  40.356  0.00  0.00
ATOM   2228  HZ  PHE   141      30.279  36.569  39.959  0.00  0.00
ATOM   2229  CE2 PHE   141      29.770  35.028  41.253  0.00  0.00
ATOM   2230  HE2 PHE   141      30.743  34.865  41.537  0.00  0.00
ATOM   2231  CD2 PHE   141      28.761  34.281  41.784  0.00  0.00
ATOM   2232  HD2 PHE   141      28.969  33.544  42.471  0.00  0.00
ATOM   2233  C   PHE   141      27.028  31.628  40.642  0.00  0.00
ATOM   2234  O   PHE   141      27.560  31.745  39.546  0.00  0.00
ATOM   2235  N   ALA   142      27.352  30.637  41.467  0.00  0.00
ATOM   2236  H   ALA   142      26.932  30.619  42.371  0.00  0.00
ATOM   2237  CA  ALA   142      28.302  29.582  41.134  0.00  0.00
ATOM   2238  HA  ALA   142      29.224  30.041  40.809  0.00  0.00
ATOM   2239  CB  ALA   142      28.597  28.775  42.390  0.00  0.00
ATOM   2240  HB1 ALA   142      28.597  28.601  42.723  0.00  0.00
ATOM   2241  HB2 ALA   142      28.684  28.506  42.646  0.00  0.00
ATOM   2242  HB3 ALA   142      28.745  28.629  42.709  0.00  0.00
ATOM   2243  C   ALA   142      27.800  28.698  39.984  0.00  0.00
ATOM   2244  O   ALA   142      28.560  28.371  39.089  0.00  0.00
ATOM   2245  N   CYS   143      26.509  28.383  39.946  0.00  0.00
ATOM   2246  H   CYS   143      25.944  28.625  40.728  0.00  0.00
ATOM   2247  CA  CYS   143      25.887  27.679  38.832  0.00  0.00
ATOM   2248  HA  CYS   143      26.457  26.783  38.636  0.00  0.00
ATOM   2249  CB  CYS   143      24.489  27.250  39.240  0.00  0.00
ATOM   2250  HB2 CYS   143      24.565  26.651  40.121  0.00  0.00
ATOM   2251  HB3 CYS   143      23.904  28.111  39.481  0.00  0.00
ATOM   2252  SG  CYS   143      23.636  26.306  37.984  0.00  0.00
ATOM   2253  C   CYS   143      25.886  28.497  37.532  0.00  0.00
ATOM   2254  O   CYS   143      26.217  27.965  36.486  0.00  0.00
ATOM   2255  N   LEU   144      25.609  29.798  37.585  0.00  0.00
ATOM   2256  H   LEU   144      25.294  30.175  38.451  0.00  0.00
ATOM   2257  CA  LEU   144      25.704  30.700  36.434  0.00  0.00
ATOM   2258  HA  LEU   144      25.123  30.270  35.631  0.00  0.00
ATOM   2259  CB  LEU   144      25.078  32.045  36.822  0.00  0.00
ATOM   2260  HB2 LEU   144      24.156  31.868  37.264  0.00  0.00
ATOM   2261  HB3 LEU   144      25.669  32.499  37.546  0.00  0.00
ATOM   2262  CG  LEU   144      24.850  33.041  35.744  0.00  0.00
ATOM   2263  HG  LEU   144      25.200  33.399  35.699  0.00  0.00
ATOM   2264  CD1 LEU   144      24.713  33.109  34.824  0.00  0.00
ATOM   2265 1HD1 LEU   144      24.664  33.221  34.580  0.00  0.00
ATOM   2266 2HD1 LEU   144      24.741  33.067  34.618  0.00  0.00
ATOM   2267 3HD1 LEU   144      24.641  33.099  34.593  0.00  0.00
ATOM   2268  CD2 LEU   144      24.233  33.588  35.666  0.00  0.00
ATOM   2269 1HD2 LEU   144      24.211  33.761  35.587  0.00  0.00
ATOM   2270 2HD2 LEU   144      23.959  33.700  35.605  0.00  0.00
ATOM   2271 3HD2 LEU   144      24.082  33.707  35.747  0.00  0.00
ATOM   2272  C   LEU   144      27.148  30.837  35.930  0.00  0.00
ATOM   2273  O   LEU   144      27.382  30.853  34.734  0.00  0.00
ATOM   2274  N   SER   145      28.125  30.836  36.830  0.00  0.00
ATOM   2275  H   SER   145      27.865  30.848  37.790  0.00  0.00
ATOM   2276  CA  SER   145      29.552  30.797  36.493  0.00  0.00
ATOM   2277  HA  SER   145      29.768  31.603  35.807  0.00  0.00
ATOM   2278  CB  SER   145      30.403  31.017  37.738  0.00  0.00
ATOM   2279  HB2 SER   145      30.236  30.228  38.443  0.00  0.00
ATOM   2280  HB3 SER   145      31.439  31.009  37.459  0.00  0.00
ATOM   2281  OG  SER   145      30.110  32.242  38.350  0.00  0.00
ATOM   2282  HG  SER   145      29.267  32.210  38.715  0.00  0.00
ATOM   2283  C   SER   145      29.953  29.489  35.800  0.00  0.00
ATOM   2284  O   SER   145      30.763  29.499  34.900  0.00  0.00
ATOM   2285  N   ALA   146      29.343  28.364  36.149  0.00  0.00
ATOM   2286  H   ALA   146      28.710  28.390  36.910  0.00  0.00
ATOM   2287  CA  ALA   146      29.505  27.106  35.429  0.00  0.00
ATOM   2288  HA  ALA   146      30.554  26.970  35.211  0.00  0.00
ATOM   2289  CB  ALA   146      29.080  25.954  36.329  0.00  0.00
ATOM   2290  HB1 ALA   146      28.969  25.722  36.601  0.00  0.00
ATOM   2291  HB2 ALA   146      28.923  25.651  36.497  0.00  0.00
ATOM   2292  HB3 ALA   146      29.052  25.642  36.533  0.00  0.00
ATOM   2293  C   ALA   146      28.769  27.093  34.081  0.00  0.00
ATOM   2294  O   ALA   146      29.258  26.494  33.144  0.00  0.00
ATOM   2295  N   LEU   147      27.646  27.791  33.946  0.00  0.00
ATOM   2296  H   LEU   147      27.275  28.221  34.761  0.00  0.00
ATOM   2297  CA  LEU   147      26.865  27.891  32.711  0.00  0.00
ATOM   2298  HA  LEU   147      26.713  26.887  32.339  0.00  0.00
ATOM   2299  CB  LEU   147      25.499  28.503  33.047  0.00  0.00
ATOM   2300  HB2 LEU   147      25.110  28.020  33.906  0.00  0.00
ATOM   2301  HB3 LEU   147      25.637  29.524  33.303  0.00  0.00
ATOM   2302  CG  LEU   147      24.446  28.440  31.967  0.00  0.00
ATOM   2303  HG  LEU   147      24.757  28.636  31.275  0.00  0.00
ATOM   2304  CD1 LEU   147      23.855  27.438  31.745  0.00  0.00
ATOM   2305 1HD1 LEU   147      23.770  27.206  31.712  0.00  0.00
ATOM   2306 2HD1 LEU   147      23.686  27.220  31.686  0.00  0.00
ATOM   2307 3HD1 LEU   147      23.681  27.161  31.657  0.00  0.00
ATOM   2308  CD2 LEU   147      23.479  29.145  32.043  0.00  0.00
ATOM   2309 1HD2 LEU   147      23.279  29.396  32.044  0.00  0.00
ATOM   2310 2HD2 LEU   147      23.220  29.261  32.002  0.00  0.00
ATOM   2311 3HD2 LEU   147      23.236  29.294  32.122  0.00  0.00
ATOM   2312  C   LEU   147      27.591  28.667  31.607  0.00  0.00
ATOM   2313  O   LEU   147      27.444  28.338  30.452  0.00  0.00
ATOM   2314  N   VAL   148      28.403  29.662  31.939  0.00  0.00
ATOM   2315  H   VAL   148      28.424  29.936  32.890  0.00  0.00
ATOM   2316  CA  VAL   148      29.263  30.363  30.968  0.00  0.00
ATOM   2317  HA  VAL   148      28.742  30.389  30.022  0.00  0.00
ATOM   2318  CB  VAL   148      29.522  31.828  31.337  0.00  0.00
ATOM   2319  HB  VAL   148      30.116  32.257  30.552  0.00  0.00
ATOM   2320  CG1 VAL   148      28.233  32.618  31.412  0.00  0.00
ATOM   2321 1HG1 VAL   148      27.902  32.777  31.492  0.00  0.00
ATOM   2322 2HG1 VAL   148      27.965  32.881  31.427  0.00  0.00
ATOM   2323 3HG1 VAL   148      27.902  32.783  31.355  0.00  0.00
ATOM   2324  CG2 VAL   148      30.284  32.027  32.626  0.00  0.00
ATOM   2325 1HG2 VAL   148      30.519  32.095  32.907  0.00  0.00
ATOM   2326 2HG2 VAL   148      30.436  32.123  32.951  0.00  0.00
ATOM   2327 3HG2 VAL   148      30.463  32.028  32.952  0.00  0.00
ATOM   2328  C   VAL   148      30.568  29.628  30.672  0.00  0.00
ATOM   2329  O   VAL   148      31.131  29.812  29.615  0.00  0.00
ATOM   2330  N   LEU   149      31.034  28.761  31.558  0.00  0.00
ATOM   2331  H   LEU   149      30.542  28.673  32.409  0.00  0.00
ATOM   2332  CA  LEU   149      32.212  27.920  31.348  0.00  0.00
ATOM   2333  HA  LEU   149      32.944  28.495  30.798  0.00  0.00
ATOM   2334  CB  LEU   149      32.813  27.572  32.716  0.00  0.00
ATOM   2335  HB2 LEU   149      33.050  28.485  33.226  0.00  0.00
ATOM   2336  HB3 LEU   149      32.066  27.065  33.296  0.00  0.00
ATOM   2337  CG  LEU   149      34.064  26.692  32.683  0.00  0.00
ATOM   2338  HG  LEU   149      33.839  25.790  32.195  0.00  0.00
ATOM   2339  CD1 LEU   149      35.214  27.323  31.986  0.00  0.00
ATOM   2340 1HD1 LEU   149      35.440  27.457  31.690  0.00  0.00
ATOM   2341 2HD1 LEU   149      35.474  27.592  31.890  0.00  0.00
ATOM   2342 3HD1 LEU   149      35.572  27.363  31.858  0.00  0.00
ATOM   2343  CD2 LEU   149      34.506  26.356  34.062  0.00  0.00
ATOM   2344 1HD2 LEU   149      34.597  26.312  34.411  0.00  0.00
ATOM   2345 2HD2 LEU   149      34.577  26.237  34.387  0.00  0.00
ATOM   2346 3HD2 LEU   149      34.663  26.255  34.385  0.00  0.00
ATOM   2347  C   LEU   149      31.895  26.681  30.505  0.00  0.00
ATOM   2348  O   LEU   149      32.593  26.393  29.556  0.00  0.00
ATOM   2349  N   ILE   150      30.836  25.962  30.829  0.00  0.00
ATOM   2350  H   ILE   150      30.286  26.285  31.591  0.00  0.00
ATOM   2351  CA  ILE   150      30.435  24.695  30.218  0.00  0.00
ATOM   2352  HA  ILE   150      31.280  24.276  29.689  0.00  0.00
ATOM   2353  CB  ILE   150      30.019  23.678  31.307  0.00  0.00
ATOM   2354  HB  ILE   150      29.113  24.025  31.769  0.00  0.00
ATOM   2355  CG2 ILE   150      29.741  22.318  30.680  0.00  0.00
ATOM   2356 1HG2 ILE   150      29.639  21.969  30.570  0.00  0.00
ATOM   2357 2HG2 ILE   150      29.641  22.008  30.491  0.00  0.00
ATOM   2358 3HG2 ILE   150      29.715  21.971  30.523  0.00  0.00
ATOM   2359  CG1 ILE   150      31.083  23.526  32.404  0.00  0.00
ATOM   2360 2HG1 ILE   150      31.939  23.186  32.008  0.00  0.00
ATOM   2361 3HG1 ILE   150      31.293  24.418  32.820  0.00  0.00
ATOM   2362  CD1 ILE   150      30.763  22.673  33.528  0.00  0.00
ATOM   2363 1HD1 ILE   150      30.672  22.455  33.790  0.00  0.00
ATOM   2364 2HD1 ILE   150      30.719  22.460  33.806  0.00  0.00
ATOM   2365 3HD1 ILE   150      30.684  22.497  33.818  0.00  0.00
ATOM   2366  C   ILE   150      29.343  24.980  29.186  0.00  0.00
ATOM   2367  O   ILE   150      28.174  24.919  29.467  0.00  0.00
ATOM   2368  N   THR   151      29.724  25.359  27.991  0.00  0.00
ATOM   2369  H   THR   151      30.691  25.399  27.816  0.00  0.00
ATOM   2370  CA  THR   151      28.831  25.774  26.905  0.00  0.00
ATOM   2371  HA  THR   151      27.921  25.208  26.969  0.00  0.00
ATOM   2372  CB  THR   151      28.475  27.243  27.075  0.00  0.00
ATOM   2373  HB  THR   151      28.282  27.379  27.976  0.00  0.00
ATOM   2374  CG2 THR   151      29.386  28.203  26.743  0.00  0.00
ATOM   2375 1HG2 THR   151      29.641  28.428  26.664  0.00  0.00
ATOM   2376 2HG2 THR   151      29.601  28.456  26.611  0.00  0.00
ATOM   2377 3HG2 THR   151      29.575  28.432  26.726  0.00  0.00
ATOM   2378  OG1 THR   151      27.466  27.613  26.455  0.00  0.00
ATOM   2379  HG1 THR   151      27.144  27.946  26.673  0.00  0.00
ATOM   2380  C   THR   151      29.424  25.493  25.532  0.00  0.00
ATOM   2381  O   THR   151      30.607  25.265  25.397  0.00  0.00
ATOM   2382  N   ASP   152      28.609  25.514  24.502  0.00  0.00
ATOM   2383  H   ASP   152      27.665  25.737  24.683  0.00  0.00
ATOM   2384  CA  ASP   152      29.019  25.376  23.118  0.00  0.00
ATOM   2385  HA  ASP   152      29.634  24.507  23.030  0.00  0.00
ATOM   2386  CB  ASP   152      27.782  25.147  22.288  0.00  0.00
ATOM   2387  HB2 ASP   152      27.368  24.315  22.498  0.00  0.00
ATOM   2388  HB3 ASP   152      27.158  25.813  22.493  0.00  0.00
ATOM   2389  CG  ASP   152      27.905  25.118  20.918  0.00  0.00
ATOM   2390  OD1 ASP   152      27.967  25.112  20.421  0.00  0.00
ATOM   2391  OD2 ASP   152      27.920  25.098  20.325  0.00  0.00
ATOM   2392  C   ASP   152      29.838  26.571  22.637  0.00  0.00
ATOM   2393  O   ASP   152      29.383  27.644  22.633  0.00  0.00
ATOM   2394  N   ARG   153      31.048  26.383  22.225  0.00  0.00
ATOM   2395  H   ARG   153      31.309  25.485  22.226  0.00  0.00
ATOM   2396  CA  ARG   153      32.021  27.363  21.743  0.00  0.00
ATOM   2397  HA  ARG   153      31.536  28.316  21.614  0.00  0.00
ATOM   2398  CB  ARG   153      33.162  27.512  22.748  0.00  0.00
ATOM   2399  HB2 ARG   153      33.651  26.562  22.847  0.00  0.00
ATOM   2400  HB3 ARG   153      33.887  28.196  22.353  0.00  0.00
ATOM   2401  CG  ARG   153      32.785  27.994  24.146  0.00  0.00
ATOM   2402  HG2 ARG   153      32.093  27.309  24.590  0.00  0.00
ATOM   2403  HG3 ARG   153      33.675  27.976  24.742  0.00  0.00
ATOM   2404  CD  ARG   153      32.204  29.399  24.202  0.00  0.00
ATOM   2405  HD2 ARG   153      32.838  30.062  23.651  0.00  0.00
ATOM   2406  HD3 ARG   153      31.237  29.398  23.744  0.00  0.00
ATOM   2407  NE  ARG   153      32.090  29.862  25.585  0.00  0.00
ATOM   2408  HE  ARG   153      32.356  29.221  26.297  0.00  0.00
ATOM   2409  CZ  ARG   153      31.714  31.037  26.017  0.00  0.00
ATOM   2410  NH1 ARG   153      31.419  32.013  25.242  0.00  0.00
ATOM   2411 1HH1 ARG   153      31.456  31.901  24.268  0.00  0.00
ATOM   2412 2HH1 ARG   153      31.246  32.903  25.646  0.00  0.00
ATOM   2413  NH2 ARG   153      31.619  31.265  27.275  0.00  0.00
ATOM   2414 1HH2 ARG   153      31.753  30.541  27.938  0.00  0.00
ATOM   2415 2HH2 ARG   153      31.290  32.150  27.580  0.00  0.00
ATOM   2416  C   ARG   153      32.586  26.960  20.391  0.00  0.00
ATOM   2417  O   ARG   153      32.569  25.805  20.029  0.00  0.00
ATOM   2418  N   HIS   154      33.140  27.894  19.661  0.00  0.00
ATOM   2419  H   HIS   154      33.112  28.812  20.014  0.00  0.00
ATOM   2420  CA  HIS   154      33.849  27.638  18.420  0.00  0.00
ATOM   2421  HA  HIS   154      33.198  27.117  17.776  0.00  0.00
ATOM   2422  CB  HIS   154      34.195  28.930  17.767  0.00  0.00
ATOM   2423  HB2 HIS   154      34.212  29.094  17.413  0.00  0.00
ATOM   2424  HB3 HIS   154      34.097  29.345  17.734  0.00  0.00
ATOM   2425  CG  HIS   154      34.634  29.470  17.581  0.00  0.00
ATOM   2426  ND1 HIS   154      34.871  29.817  17.519  0.00  0.00
ATOM   2427  HD1 HIS   154      34.783  29.757  17.594  0.00  0.00
ATOM   2428  CE1 HIS   154      35.240  30.260  17.334  0.00  0.00
ATOM   2429  HE1 HIS   154      35.490  30.602  17.247  0.00  0.00
ATOM   2430  NE2 HIS   154      35.246  30.208  17.276  0.00  0.00
ATOM   2431  HE2 HIS   154      35.482  30.481  17.146  0.00  0.00
ATOM   2432  CD2 HIS   154      34.869  29.718  17.426  0.00  0.00
ATOM   2433  HD2 HIS   154      34.778  29.563  17.423  0.00  0.00
ATOM   2434  C   HIS   154      35.061  26.762  18.612  0.00  0.00
ATOM   2435  O   HIS   154      35.744  26.906  19.557  0.00  0.00
ATOM   2436  N   GLY   155      35.336  25.861  17.717  0.00  0.00
ATOM   2437  H   GLY   155      34.732  25.797  16.974  0.00  0.00
ATOM   2438  CA  GLY   155      36.485  24.979  17.723  0.00  0.00
ATOM   2439  HA2 GLY   155      36.656  24.646  16.741  0.00  0.00
ATOM   2440  HA3 GLY   155      37.328  25.526  18.021  0.00  0.00
ATOM   2441  C   GLY   155      36.405  23.753  18.596  0.00  0.00
ATOM   2442  O   GLY   155      37.327  23.002  18.627  0.00  0.00
ATOM   2443  N   LEU   156      35.326  23.522  19.289  0.00  0.00
ATOM   2444  H   LEU   156      34.611  24.167  19.213  0.00  0.00
ATOM   2445  CA  LEU   156      35.102  22.353  20.110  0.00  0.00
ATOM   2446  HA  LEU   156      35.969  22.179  20.700  0.00  0.00
ATOM   2447  CB  LEU   156      33.928  22.615  21.030  0.00  0.00
ATOM   2448  HB2 LEU   156      33.593  23.163  20.858  0.00  0.00
ATOM   2449  HB3 LEU   156      33.419  22.148  21.031  0.00  0.00
ATOM   2450  CG  LEU   156      33.821  22.776  22.159  0.00  0.00
ATOM   2451  HG  LEU   156      33.868  22.899  21.770  0.00  0.00
ATOM   2452  CD1 LEU   156      33.544  22.779  22.950  0.00  0.00
ATOM   2453 1HD1 LEU   156      33.552  22.773  23.274  0.00  0.00
ATOM   2454 2HD1 LEU   156      33.464  22.937  23.023  0.00  0.00
ATOM   2455 3HD1 LEU   156      33.416  22.624  23.127  0.00  0.00
ATOM   2456  CD2 LEU   156      33.860  22.792  23.069  0.00  0.00
ATOM   2457 1HD2 LEU   156      33.864  22.829  23.272  0.00  0.00
ATOM   2458 2HD2 LEU   156      33.856  22.772  23.344  0.00  0.00
ATOM   2459 3HD2 LEU   156      33.891  22.791  23.257  0.00  0.00
ATOM   2460  C   LEU   156      34.875  21.124  19.268  0.00  0.00
ATOM   2461  O   LEU   156      34.190  21.178  18.306  0.00  0.00
ATOM   2462  N   GLN   157      35.418  20.009  19.642  0.00  0.00
ATOM   2463  H   GLN   157      35.961  20.029  20.439  0.00  0.00
ATOM   2464  CA  GLN   157      35.301  18.758  18.929  0.00  0.00
ATOM   2465  HA  GLN   157      35.178  18.967  17.915  0.00  0.00
ATOM   2466  CB  GLN   157      36.544  17.989  19.069  0.00  0.00
ATOM   2467  HB2 GLN   157      36.895  18.003  19.784  0.00  0.00
ATOM   2468  HB3 GLN   157      36.450  17.199  18.949  0.00  0.00
ATOM   2469  CG  GLN   157      37.448  18.238  18.398  0.00  0.00
ATOM   2470  HG2 GLN   157      37.247  18.273  17.889  0.00  0.00
ATOM   2471  HG3 GLN   157      37.602  18.802  18.466  0.00  0.00
ATOM   2472  CD  GLN   157      38.431  17.681  18.315  0.00  0.00
ATOM   2473  OE1 GLN   157      38.727  17.144  18.148  0.00  0.00
ATOM   2474  NE2 GLN   157      38.972  17.779  18.426  0.00  0.00
ATOM   2475 1HE2 GLN   157      39.603  17.411  18.372  0.00  0.00
ATOM   2476 2HE2 GLN   157      38.739  18.212  18.565  0.00  0.00
ATOM   2477  C   GLN   157      34.117  17.922  19.331  0.00  0.00
ATOM   2478  O   GLN   157      33.627  17.188  18.532  0.00  0.00
ATOM   2479  N   GLU   158      33.633  18.041  20.543  0.00  0.00
ATOM   2480  H   GLU   158      34.114  18.623  21.156  0.00  0.00
ATOM   2481  CA  GLU   158      32.502  17.308  21.073  0.00  0.00
ATOM   2482  HA  GLU   158      32.004  16.829  20.273  0.00  0.00
ATOM   2483  CB  GLU   158      32.983  16.218  21.982  0.00  0.00
ATOM   2484  HB2 GLU   158      33.309  16.449  22.667  0.00  0.00
ATOM   2485  HB3 GLU   158      32.396  15.752  22.223  0.00  0.00
ATOM   2486  CG  GLU   158      33.789  15.403  21.665  0.00  0.00
ATOM   2487  HG2 GLU   158      33.556  15.218  20.996  0.00  0.00
ATOM   2488  HG3 GLU   158      34.366  15.779  21.560  0.00  0.00
ATOM   2489  CD  GLU   158      34.132  14.325  22.408  0.00  0.00
ATOM   2490  OE1 GLU   158      34.243  13.879  22.699  0.00  0.00
ATOM   2491  OE2 GLU   158      34.299  13.910  22.711  0.00  0.00
ATOM   2492  C   GLU   158      31.462  18.205  21.746  0.00  0.00
ATOM   2493  O   GLU   158      31.235  18.104  22.929  0.00  0.00
ATOM   2494  N   PRO   159      30.816  19.115  21.038  0.00  0.00
ATOM   2495  CD  PRO   159      30.931  19.345  19.632  0.00  0.00
ATOM   2496  HD2 PRO   159      30.770  18.485  19.087  0.00  0.00
ATOM   2497  HD3 PRO   159      31.862  19.731  19.393  0.00  0.00
ATOM   2498  CG  PRO   159      29.915  20.332  19.297  0.00  0.00
ATOM   2499  HG2 PRO   159      29.144  19.888  18.948  0.00  0.00
ATOM   2500  HG3 PRO   159      30.258  20.963  18.659  0.00  0.00
ATOM   2501  CB  PRO   159      29.541  21.003  20.503  0.00  0.00
ATOM   2502  HB2 PRO   159      28.562  21.217  20.492  0.00  0.00
ATOM   2503  HB3 PRO   159      30.064  21.853  20.560  0.00  0.00
ATOM   2504  CA  PRO   159      29.914  20.079  21.626  0.00  0.00
ATOM   2505  HA  PRO   159      30.439  20.638  22.364  0.00  0.00
ATOM   2506  C   PRO   159      28.686  19.484  22.296  0.00  0.00
ATOM   2507  O   PRO   159      28.242  20.004  23.290  0.00  0.00
ATOM   2508  N   ARG   160      28.156  18.374  21.823  0.00  0.00
ATOM   2509  H   ARG   160      28.582  17.960  21.039  0.00  0.00
ATOM   2510  CA  ARG   160      27.005  17.709  22.435  0.00  0.00
ATOM   2511  HA  ARG   160      26.266  18.449  22.660  0.00  0.00
ATOM   2512  CB  ARG   160      26.397  16.715  21.469  0.00  0.00
ATOM   2513  HB2 ARG   160      26.806  16.449  20.899  0.00  0.00
ATOM   2514  HB3 ARG   160      26.188  16.055  21.743  0.00  0.00
ATOM   2515  CG  ARG   160      25.501  16.893  20.894  0.00  0.00
ATOM   2516  HG2 ARG   160      25.621  16.697  20.629  0.00  0.00
ATOM   2517  HG3 ARG   160      25.190  16.753  20.996  0.00  0.00
ATOM   2518  CD  ARG   160      24.841  17.462  20.489  0.00  0.00
ATOM   2519  HD2 ARG   160      24.933  17.544  20.212  0.00  0.00
ATOM   2520  HD3 ARG   160      24.487  17.428  20.277  0.00  0.00
ATOM   2521  NE  ARG   160      24.523  17.931  20.721  0.00  0.00
ATOM   2522  HE  ARG   160      24.311  17.816  21.111  0.00  0.00
ATOM   2523  CZ  ARG   160      24.452  18.507  20.465  0.00  0.00
ATOM   2524  NH1 ARG   160      24.668  18.751  19.945  0.00  0.00
ATOM   2525 1HH1 ARG   160      24.867  18.512  19.696  0.00  0.00
ATOM   2526 2HH1 ARG   160      24.594  19.196  19.775  0.00  0.00
ATOM   2527  NH2 ARG   160      24.158  18.862  20.742  0.00  0.00
ATOM   2528 1HH2 ARG   160      23.960  18.697  21.132  0.00  0.00
ATOM   2529 2HH2 ARG   160      24.116  19.300  20.562  0.00  0.00
ATOM   2530  C   ARG   160      27.337  17.069  23.767  0.00  0.00
ATOM   2531  O   ARG   160      26.501  17.043  24.639  0.00  0.00
ATOM   2532  N   ARG   161      28.566  16.638  23.965  0.00  0.00
ATOM   2533  H   ARG   161      29.182  16.692  23.197  0.00  0.00
ATOM   2534  CA  ARG   161      29.088  16.160  25.243  0.00  0.00
ATOM   2535  HA  ARG   161      28.404  15.440  25.650  0.00  0.00
ATOM   2536  CB  ARG   161      30.419  15.480  24.998  0.00  0.00
ATOM   2537  HB2 ARG   161      30.410  14.974  24.268  0.00  0.00
ATOM   2538  HB3 ARG   161      31.064  16.064  24.861  0.00  0.00
ATOM   2539  CG  ARG   161      30.916  14.684  25.895  0.00  0.00
ATOM   2540  HG2 ARG   161      30.937  15.150  26.625  0.00  0.00
ATOM   2541  HG3 ARG   161      30.320  14.083  26.018  0.00  0.00
ATOM   2542  CD  ARG   161      32.218  14.067  25.598  0.00  0.00
ATOM   2543  HD2 ARG   161      32.105  13.407  24.836  0.00  0.00
ATOM   2544  HD3 ARG   161      32.852  14.789  25.285  0.00  0.00
ATOM   2545  NE  ARG   161      32.771  13.401  26.708  0.00  0.00
ATOM   2546  HE  ARG   161      32.285  13.313  27.479  0.00  0.00
ATOM   2547  CZ  ARG   161      33.840  12.897  26.808  0.00  0.00
ATOM   2548  NH1 ARG   161      34.589  12.918  25.903  0.00  0.00
ATOM   2549 1HH1 ARG   161      34.389  13.331  25.069  0.00  0.00
ATOM   2550 2HH1 ARG   161      35.384  12.516  26.034  0.00  0.00
ATOM   2551  NH2 ARG   161      34.184  12.351  27.852  0.00  0.00
ATOM   2552 1HH2 ARG   161      33.645  12.330  28.571  0.00  0.00
ATOM   2553 2HH2 ARG   161      34.990  12.003  27.941  0.00  0.00
ATOM   2554  C   ARG   161      29.200  17.269  26.269  0.00  0.00
ATOM   2555  O   ARG   161      28.913  17.051  27.425  0.00  0.00
ATOM   2556  N   VAL   162      29.555  18.463  25.849  0.00  0.00
ATOM   2557  H   VAL   162      29.794  18.555  24.896  0.00  0.00
ATOM   2558  CA  VAL   162      29.602  19.646  26.703  0.00  0.00
ATOM   2559  HA  VAL   162      30.082  19.377  27.626  0.00  0.00
ATOM   2560  CB  VAL   162      30.439  20.750  26.056  0.00  0.00
ATOM   2561  HB  VAL   162      30.064  20.986  25.145  0.00  0.00
ATOM   2562  CG1 VAL   162      30.493  21.969  26.820  0.00  0.00
ATOM   2563 1HG1 VAL   162      30.673  22.196  27.103  0.00  0.00
ATOM   2564 2HG1 VAL   162      30.542  22.394  26.820  0.00  0.00
ATOM   2565 3HG1 VAL   162      30.307  22.222  27.071  0.00  0.00
ATOM   2566  CG2 VAL   162      31.810  20.347  25.862  0.00  0.00
ATOM   2567 1HG2 VAL   162      32.130  20.258  25.749  0.00  0.00
ATOM   2568 2HG2 VAL   162      32.160  20.291  25.842  0.00  0.00
ATOM   2569 3HG2 VAL   162      32.151  20.204  25.839  0.00  0.00
ATOM   2570  C   VAL   162      28.206  20.118  27.078  0.00  0.00
ATOM   2571  O   VAL   162      27.973  20.462  28.216  0.00  0.00
ATOM   2572  N   GLU   163      27.244  20.057  26.177  0.00  0.00
ATOM   2573  H   GLU   163      27.489  19.820  25.248  0.00  0.00
ATOM   2574  CA  GLU   163      25.849  20.376  26.468  0.00  0.00
ATOM   2575  HA  GLU   163      25.817  21.317  26.975  0.00  0.00
ATOM   2576  CB  GLU   163      25.090  20.532  25.173  0.00  0.00
ATOM   2577  HB2 GLU   163      25.332  20.338  24.558  0.00  0.00
ATOM   2578  HB3 GLU   163      24.527  20.221  25.119  0.00  0.00
ATOM   2579  CG  GLU   163      24.751  21.383  24.778  0.00  0.00
ATOM   2580  HG2 GLU   163      24.563  21.534  25.366  0.00  0.00
ATOM   2581  HG3 GLU   163      25.251  21.682  24.780  0.00  0.00
ATOM   2582  CD  GLU   163      23.993  21.626  23.584  0.00  0.00
ATOM   2583  OE1 GLU   163      23.755  21.723  23.082  0.00  0.00
ATOM   2584  OE2 GLU   163      23.634  21.722  23.125  0.00  0.00
ATOM   2585  C   GLU   163      25.169  19.368  27.396  0.00  0.00
ATOM   2586  O   GLU   163      24.322  19.740  28.183  0.00  0.00
ATOM   2587  N   GLU   164      25.568  18.107  27.375  0.00  0.00
ATOM   2588  H   GLU   164      26.214  17.837  26.675  0.00  0.00
ATOM   2589  CA  GLU   164      25.135  17.104  28.344  0.00  0.00
ATOM   2590  HA  GLU   164      24.068  17.174  28.455  0.00  0.00
ATOM   2591  CB  GLU   164      25.458  15.719  27.813  0.00  0.00
ATOM   2592  HB2 GLU   164      25.149  15.611  26.970  0.00  0.00
ATOM   2593  HB3 GLU   164      26.343  15.576  27.748  0.00  0.00
ATOM   2594  CG  GLU   164      24.989  14.657  28.435  0.00  0.00
ATOM   2595  HG2 GLU   164      24.688  14.711  28.776  0.00  0.00
ATOM   2596  HG3 GLU   164      24.740  14.383  28.290  0.00  0.00
ATOM   2597  CD  GLU   164      25.253  13.857  28.762  0.00  0.00
ATOM   2598  OE1 GLU   164      25.486  13.533  28.839  0.00  0.00
ATOM   2599  OE2 GLU   164      25.225  13.521  28.949  0.00  0.00
ATOM   2600  C   GLU   164      25.739  17.347  29.723  0.00  0.00
ATOM   2601  O   GLU   164      25.064  17.214  30.717  0.00  0.00
ATOM   2602  N   LEU   165      26.984  17.782  29.794  0.00  0.00
ATOM   2603  H   LEU   165      27.485  17.869  28.949  0.00  0.00
ATOM   2604  CA  LEU   165      27.641  18.168  31.034  0.00  0.00
ATOM   2605  HA  LEU   165      27.474  17.377  31.750  0.00  0.00
ATOM   2606  CB  LEU   165      29.146  18.284  30.776  0.00  0.00
ATOM   2607  HB2 LEU   165      29.478  17.419  30.258  0.00  0.00
ATOM   2608  HB3 LEU   165      29.317  19.116  30.139  0.00  0.00
ATOM   2609  CG  LEU   165      30.006  18.443  32.008  0.00  0.00
ATOM   2610  HG  LEU   165      29.656  19.266  32.551  0.00  0.00
ATOM   2611  CD1 LEU   165      30.000  17.249  32.885  0.00  0.00
ATOM   2612 1HD1 LEU   165      30.009  16.913  33.047  0.00  0.00
ATOM   2613 2HD1 LEU   165      30.056  16.986  33.133  0.00  0.00
ATOM   2614 3HD1 LEU   165      29.939  16.982  33.134  0.00  0.00
ATOM   2615  CD2 LEU   165      31.422  18.696  31.635  0.00  0.00
ATOM   2616 1HD2 LEU   165      31.756  18.803  31.556  0.00  0.00
ATOM   2617 2HD2 LEU   165      31.781  18.732  31.580  0.00  0.00
ATOM   2618 3HD2 LEU   165      31.762  18.746  31.512  0.00  0.00
ATOM   2619  C   LEU   165      27.038  19.447  31.624  0.00  0.00
ATOM   2620  O   LEU   165      26.877  19.549  32.825  0.00  0.00
ATOM   2621  N   GLN   166      26.623  20.391  30.795  0.00  0.00
ATOM   2622  H   GLN   166      26.827  20.271  29.831  0.00  0.00
ATOM   2623  CA  GLN   166      25.899  21.590  31.205  0.00  0.00
ATOM   2624  HA  GLN   166      26.523  22.151  31.881  0.00  0.00
ATOM   2625  CB  GLN   166      25.620  22.455  29.974  0.00  0.00
ATOM   2626  HB2 GLN   166      26.515  22.595  29.437  0.00  0.00
ATOM   2627  HB3 GLN   166      24.944  21.958  29.341  0.00  0.00
ATOM   2628  CG  GLN   166      25.050  23.806  30.277  0.00  0.00
ATOM   2629  HG2 GLN   166      24.181  23.697  30.857  0.00  0.00
ATOM   2630  HG3 GLN   166      25.751  24.352  30.833  0.00  0.00
ATOM   2631  CD  GLN   166      24.691  24.571  29.028  0.00  0.00
ATOM   2632  OE1 GLN   166      23.641  24.484  28.508  0.00  0.00
ATOM   2633  NE2 GLN   166      25.544  25.322  28.489  0.00  0.00
ATOM   2634 1HE2 GLN   166      25.310  25.790  27.662  0.00  0.00
ATOM   2635 2HE2 GLN   166      26.431  25.373  28.894  0.00  0.00
ATOM   2636  C   GLN   166      24.605  21.239  31.940  0.00  0.00
ATOM   2637  O   GLN   166      24.349  21.770  32.999  0.00  0.00
ATOM   2638  N   ASN   167      23.831  20.292  31.438  0.00  0.00
ATOM   2639  H   ASN   167      24.100  19.883  30.578  0.00  0.00
ATOM   2640  CA  ASN   167      22.590  19.855  32.052  0.00  0.00
ATOM   2641  HA  ASN   167      21.981  20.717  32.213  0.00  0.00
ATOM   2642  CB  ASN   167      21.880  18.949  31.066  0.00  0.00
ATOM   2643  HB2 ASN   167      21.789  19.401  30.171  0.00  0.00
ATOM   2644  HB3 ASN   167      22.405  18.113  30.908  0.00  0.00
ATOM   2645  CG  ASN   167      20.571  18.558  31.446  0.00  0.00
ATOM   2646  OD1 ASN   167      19.887  18.822  31.890  0.00  0.00
ATOM   2647  ND2 ASN   167      20.180  17.924  31.284  0.00  0.00
ATOM   2648 1HD2 ASN   167      19.322  17.661  31.511  0.00  0.00
ATOM   2649 2HD2 ASN   167      20.727  17.697  30.902  0.00  0.00
ATOM   2650  C   ASN   167      22.778  19.200  33.420  0.00  0.00
ATOM   2651  O   ASN   167      21.905  19.252  34.233  0.00  0.00
ATOM   2652  N   ARG   168      23.924  18.621  33.695  0.00  0.00
ATOM   2653  H   ARG   168      24.576  18.600  32.970  0.00  0.00
ATOM   2654  CA  ARG   168      24.270  17.982  34.963  0.00  0.00
ATOM   2655  HA  ARG   168      23.390  17.686  35.444  0.00  0.00
ATOM   2656  CB  ARG   168      25.045  16.766  34.691  0.00  0.00
ATOM   2657  HB2 ARG   168      25.365  16.716  34.634  0.00  0.00
ATOM   2658  HB3 ARG   168      25.092  16.529  34.884  0.00  0.00
ATOM   2659  CG  ARG   168      25.315  15.908  34.252  0.00  0.00
ATOM   2660  HG2 ARG   168      25.081  15.899  34.339  0.00  0.00
ATOM   2661  HG3 ARG   168      25.207  16.115  34.109  0.00  0.00
ATOM   2662  CD  ARG   168      26.028  14.762  33.874  0.00  0.00
ATOM   2663  HD2 ARG   168      25.903  14.119  34.078  0.00  0.00
ATOM   2664  HD3 ARG   168      25.898  14.813  33.317  0.00  0.00
ATOM   2665  NE  ARG   168      27.006  14.424  33.952  0.00  0.00
ATOM   2666  HE  ARG   168      26.719  14.422  34.091  0.00  0.00
ATOM   2667  CZ  ARG   168      28.223  14.077  33.854  0.00  0.00
ATOM   2668  NH1 ARG   168      28.747  13.964  33.672  0.00  0.00
ATOM   2669 1HH1 ARG   168      28.220  14.094  33.600  0.00  0.00
ATOM   2670 2HH1 ARG   168      29.676  13.682  33.605  0.00  0.00
ATOM   2671  NH2 ARG   168      28.961  13.836  33.936  0.00  0.00
ATOM   2672 1HH2 ARG   168      28.598  13.901  34.079  0.00  0.00
ATOM   2673 2HH2 ARG   168      29.880  13.556  33.858  0.00  0.00
ATOM   2674  C   ARG   168      24.954  18.860  35.974  0.00  0.00
ATOM   2675  O   ARG   168      24.739  18.665  37.132  0.00  0.00
ATOM   2676  N   ILE   169      25.764  19.810  35.563  0.00  0.00
ATOM   2677  H   ILE   169      25.912  19.868  34.596  0.00  0.00
ATOM   2678  CA  ILE   169      26.591  20.648  36.445  0.00  0.00
ATOM   2679  HA  ILE   169      26.564  20.238  37.443  0.00  0.00
ATOM   2680  CB  ILE   169      28.059  20.625  35.985  0.00  0.00
ATOM   2681  HB  ILE   169      28.098  21.064  35.007  0.00  0.00
ATOM   2682  CG2 ILE   169      28.950  21.469  36.887  0.00  0.00
ATOM   2683 1HG2 ILE   169      29.077  21.714  37.187  0.00  0.00
ATOM   2684 2HG2 ILE   169      29.237  21.565  37.121  0.00  0.00
ATOM   2685 3HG2 ILE   169      29.201  21.757  37.002  0.00  0.00
ATOM   2686  CG1 ILE   169      28.644  19.216  35.861  0.00  0.00
ATOM   2687 2HG1 ILE   169      28.126  18.693  35.089  0.00  0.00
ATOM   2688 3HG1 ILE   169      29.663  19.292  35.545  0.00  0.00
ATOM   2689  CD1 ILE   169      28.606  18.355  37.098  0.00  0.00
ATOM   2690 1HD1 ILE   169      28.570  18.111  37.375  0.00  0.00
ATOM   2691 2HD1 ILE   169      28.643  18.131  37.390  0.00  0.00
ATOM   2692 3HD1 ILE   169      28.587  18.175  37.416  0.00  0.00
ATOM   2693  C   ILE   169      26.052  22.070  36.572  0.00  0.00
ATOM   2694  O   ILE   169      26.046  22.624  37.650  0.00  0.00
ATOM   2695  N   ALA   170      25.528  22.647  35.509  0.00  0.00
ATOM   2696  H   ALA   170      25.494  22.127  34.666  0.00  0.00
ATOM   2697  CA  ALA   170      24.885  23.952  35.494  0.00  0.00
ATOM   2698  HA  ALA   170      25.191  24.494  36.373  0.00  0.00
ATOM   2699  CB  ALA   170      25.399  24.740  34.307  0.00  0.00
ATOM   2700  HB1 ALA   170      25.532  24.921  34.016  0.00  0.00
ATOM   2701  HB2 ALA   170      25.499  24.936  34.023  0.00  0.00
ATOM   2702  HB3 ALA   170      25.530  24.950  34.037  0.00  0.00
ATOM   2703  C   ALA   170      23.358  23.833  35.573  0.00  0.00
ATOM   2704  O   ALA   170      22.626  24.508  34.882  0.00  0.00
ATOM   2705  N   SER   171      22.866  22.946  36.421  0.00  0.00
ATOM   2706  H   SER   171      23.513  22.456  36.984  0.00  0.00
ATOM   2707  CA  SER   171      21.476  22.496  36.476  0.00  0.00
ATOM   2708  HA  SER   171      21.206  22.171  35.492  0.00  0.00
ATOM   2709  CB  SER   171      21.365  21.289  37.375  0.00  0.00
ATOM   2710  HB2 SER   171      20.459  20.989  37.484  0.00  0.00
ATOM   2711  HB3 SER   171      21.845  20.555  37.017  0.00  0.00
ATOM   2712  OG  SER   171      21.817  21.484  38.515  0.00  0.00
ATOM   2713  HG  SER   171      21.176  21.231  39.040  0.00  0.00
ATOM   2714  C   SER   171      20.445  23.543  36.879  0.00  0.00
ATOM   2715  O   SER   171      19.275  23.299  36.737  0.00  0.00
ATOM   2716  N   CYS   172      20.838  24.734  37.302  0.00  0.00
ATOM   2717  H   CYS   172      21.803  24.886  37.353  0.00  0.00
ATOM   2718  CA  CYS   172      19.976  25.867  37.588  0.00  0.00
ATOM   2719  HA  CYS   172      19.273  25.553  38.316  0.00  0.00
ATOM   2720  CB  CYS   172      20.778  27.005  38.190  0.00  0.00
ATOM   2721  HB2 CYS   172      20.141  27.832  38.273  0.00  0.00
ATOM   2722  HB3 CYS   172      21.074  26.749  39.163  0.00  0.00
ATOM   2723  SG  CYS   172      22.225  27.513  37.310  0.00  0.00
ATOM   2724  C   CYS   172      19.169  26.352  36.405  0.00  0.00
ATOM   2725  O   CYS   172      18.254  27.106  36.576  0.00  0.00
ATOM   2726  N   LEU   173      19.447  25.884  35.215  0.00  0.00
ATOM   2727  H   LEU   173      20.251  25.335  35.124  0.00  0.00
ATOM   2728  CA  LEU   173      18.605  26.040  34.060  0.00  0.00
ATOM   2729  HA  LEU   173      18.366  27.057  33.997  0.00  0.00
ATOM   2730  CB  LEU   173      19.379  25.667  32.857  0.00  0.00
ATOM   2731  HB2 LEU   173      19.804  25.802  32.685  0.00  0.00
ATOM   2732  HB3 LEU   173      19.514  25.301  32.772  0.00  0.00
ATOM   2733  CG  LEU   173      19.435  25.609  31.966  0.00  0.00
ATOM   2734  HG  LEU   173      18.942  25.393  32.093  0.00  0.00
ATOM   2735  CD1 LEU   173      19.661  26.077  31.340  0.00  0.00
ATOM   2736 1HD1 LEU   173      19.682  26.168  31.170  0.00  0.00
ATOM   2737 2HD1 LEU   173      19.714  26.177  31.201  0.00  0.00
ATOM   2738 3HD1 LEU   173      19.743  26.225  31.184  0.00  0.00
ATOM   2739  CD2 LEU   173      19.963  25.353  31.460  0.00  0.00
ATOM   2740 1HD2 LEU   173      20.114  25.360  31.377  0.00  0.00
ATOM   2741 2HD2 LEU   173      20.093  25.281  31.447  0.00  0.00
ATOM   2742 3HD2 LEU   173      20.063  25.223  31.182  0.00  0.00
ATOM   2743  C   LEU   173      17.293  25.277  34.125  0.00  0.00
ATOM   2744  O   LEU   173      16.373  25.633  33.484  0.00  0.00
ATOM   2745  N   LYS   174      17.196  24.250  34.904  0.00  0.00
ATOM   2746  H   LYS   174      18.000  24.022  35.385  0.00  0.00
ATOM   2747  CA  LYS   174      16.017  23.430  35.111  0.00  0.00
ATOM   2748  HA  LYS   174      15.193  23.888  34.627  0.00  0.00
ATOM   2749  CB  LYS   174      16.223  22.085  34.467  0.00  0.00
ATOM   2750  HB2 LYS   174      16.184  21.701  34.487  0.00  0.00
ATOM   2751  HB3 LYS   174      16.126  21.887  34.197  0.00  0.00
ATOM   2752  CG  LYS   174      16.585  21.502  34.138  0.00  0.00
ATOM   2753  HG2 LYS   174      16.853  21.874  34.146  0.00  0.00
ATOM   2754  HG3 LYS   174      16.608  21.449  34.392  0.00  0.00
ATOM   2755  CD  LYS   174      16.563  20.467  33.447  0.00  0.00
ATOM   2756  HD2 LYS   174      16.385  20.145  33.441  0.00  0.00
ATOM   2757  HD3 LYS   174      16.527  20.426  33.219  0.00  0.00
ATOM   2758  CE  LYS   174      16.844  19.930  33.082  0.00  0.00
ATOM   2759  HE2 LYS   174      17.019  20.202  33.044  0.00  0.00
ATOM   2760  HE3 LYS   174      16.873  19.923  33.294  0.00  0.00
ATOM   2761  NZ  LYS   174      16.846  19.076  32.510  0.00  0.00
ATOM   2762  HZ1 LYS   174      16.874  18.845  32.374  0.00  0.00
ATOM   2763  HZ2 LYS   174      16.819  18.871  32.374  0.00  0.00
ATOM   2764  HZ3 LYS   174      16.853  18.882  32.353  0.00  0.00
ATOM   2765  C   LYS   174      15.598  23.300  36.561  0.00  0.00
ATOM   2766  O   LYS   174      14.449  23.191  36.838  0.00  0.00
ATOM   2767  N   GLU   175      16.502  23.333  37.486  0.00  0.00
ATOM   2768  H   GLU   175      17.425  23.395  37.188  0.00  0.00
ATOM   2769  CA  GLU   175      16.244  23.365  38.917  0.00  0.00
ATOM   2770  HA  GLU   175      15.420  22.723  39.140  0.00  0.00
ATOM   2771  CB  GLU   175      17.450  22.850  39.668  0.00  0.00
ATOM   2772  HB2 GLU   175      18.119  23.143  39.430  0.00  0.00
ATOM   2773  HB3 GLU   175      17.440  23.025  40.419  0.00  0.00
ATOM   2774  CG  GLU   175      17.766  21.702  39.757  0.00  0.00
ATOM   2775  HG2 GLU   175      17.099  21.432  39.962  0.00  0.00
ATOM   2776  HG3 GLU   175      17.820  21.512  39.040  0.00  0.00
ATOM   2777  CD  GLU   175      18.898  21.171  40.539  0.00  0.00
ATOM   2778  OE1 GLU   175      19.367  20.909  40.791  0.00  0.00
ATOM   2779  OE2 GLU   175      19.332  20.997  40.911  0.00  0.00
ATOM   2780  C   GLU   175      15.869  24.760  39.385  0.00  0.00
ATOM   2781  O   GLU   175      16.301  25.726  38.821  0.00  0.00
ATOM   2782  N   HIS   176      15.075  24.876  40.428  0.00  0.00
ATOM   2783  H   HIS   176      14.761  24.042  40.832  0.00  0.00
ATOM   2784  CA  HIS   176      14.559  26.131  40.970  0.00  0.00
ATOM   2785  HA  HIS   176      14.965  26.946  40.410  0.00  0.00
ATOM   2786  CB  HIS   176      13.057  26.163  40.793  0.00  0.00
ATOM   2787  HB2 HIS   176      12.613  25.427  41.202  0.00  0.00
ATOM   2788  HB3 HIS   176      12.713  26.919  41.215  0.00  0.00
ATOM   2789  CG  HIS   176      12.568  26.181  39.551  0.00  0.00
ATOM   2790  ND1 HIS   176      12.449  26.126  38.750  0.00  0.00
ATOM   2791  HD1 HIS   176      12.676  26.064  38.886  0.00  0.00
ATOM   2792  CE1 HIS   176      11.984  26.154  37.752  0.00  0.00
ATOM   2793  HE1 HIS   176      11.794  26.118  36.971  0.00  0.00
ATOM   2794  NE2 HIS   176      11.803  26.229  37.896  0.00  0.00
ATOM   2795  HE2 HIS   176      11.471  26.259  37.293  0.00  0.00
ATOM   2796  CD2 HIS   176      12.163  26.247  39.017  0.00  0.00
ATOM   2797  HD2 HIS   176      12.138  26.298  39.400  0.00  0.00
ATOM   2798  C   HIS   176      14.949  26.411  42.414  0.00  0.00
ATOM   2799  O   HIS   176      14.873  27.542  42.837  0.00  0.00
ATOM   2800  N   VAL   177      15.370  25.416  43.165  0.00  0.00
ATOM   2801  H   VAL   177      15.401  24.522  42.752  0.00  0.00
ATOM   2802  CA  VAL   177      15.814  25.514  44.556  0.00  0.00
ATOM   2803  HA  VAL   177      16.114  26.522  44.758  0.00  0.00
ATOM   2804  CB  VAL   177      14.708  25.160  45.545  0.00  0.00
ATOM   2805  HB  VAL   177      15.062  25.078  46.359  0.00  0.00
ATOM   2806  CG1 VAL   177      13.733  26.023  45.729  0.00  0.00
ATOM   2807 1HG1 VAL   177      13.501  26.301  45.850  0.00  0.00
ATOM   2808 2HG1 VAL   177      13.468  26.245  45.744  0.00  0.00
ATOM   2809 3HG1 VAL   177      13.513  26.154  45.754  0.00  0.00
ATOM   2810  CG2 VAL   177      14.060  24.063  45.367  0.00  0.00
ATOM   2811 1HG2 VAL   177      13.892  23.813  45.358  0.00  0.00
ATOM   2812 2HG2 VAL   177      13.917  23.798  45.310  0.00  0.00
ATOM   2813 3HG2 VAL   177      13.890  23.770  45.324  0.00  0.00
ATOM   2814  C   VAL   177      17.027  24.640  44.806  0.00  0.00
ATOM   2815  O   VAL   177      17.251  23.694  44.096  0.00  0.00
ATOM   2816  N   ALA   178      17.801  24.930  45.827  0.00  0.00
ATOM   2817  H   ALA   178      17.577  25.726  46.359  0.00  0.00
ATOM   2818  CA  ALA   178      18.899  24.101  46.284  0.00  0.00
ATOM   2819  HA  ALA   178      19.479  23.800  45.453  0.00  0.00
ATOM   2820  CB  ALA   178      19.773  24.909  47.172  0.00  0.00
ATOM   2821  HB1 ALA   178      19.973  25.127  47.378  0.00  0.00
ATOM   2822  HB2 ALA   178      19.982  25.092  47.416  0.00  0.00
ATOM   2823  HB3 ALA   178      20.008  25.084  47.368  0.00  0.00
ATOM   2824  C   ALA   178      18.422  22.863  46.985  0.00  0.00
ATOM   2825  O   ALA   178      17.549  22.927  47.783  0.00  0.00
ATOM   2826  N   ALA   179      19.018  21.738  46.729  0.00  0.00
ATOM   2827  H   ALA   179      19.728  21.749  46.074  0.00  0.00
ATOM   2828  CA  ALA   179      18.681  20.477  47.332  0.00  0.00
ATOM   2829  HA  ALA   179      17.629  20.377  47.305  0.00  0.00
ATOM   2830  CB  ALA   179      19.263  19.388  46.501  0.00  0.00
ATOM   2831  HB1 ALA   179      19.436  19.154  46.294  0.00  0.00
ATOM   2832  HB2 ALA   179      19.399  19.086  46.338  0.00  0.00
ATOM   2833  HB3 ALA   179      19.362  19.122  46.270  0.00  0.00
ATOM   2834  C   ALA   179      19.096  20.349  48.785  0.00  0.00
ATOM   2835  O   ALA   179      18.649  19.562  49.454  0.00  0.00
ATOM   2836  N   VAL   180      19.921  21.144  49.283  0.00  0.00
ATOM   2837  H   VAL   180      20.263  21.725  48.663  0.00  0.00
ATOM   2838  CA  VAL   180      20.354  21.279  50.656  0.00  0.00
ATOM   2839  HA  VAL   180      19.848  20.621  51.235  0.00  0.00
ATOM   2840  CB  VAL   180      21.760  20.951  50.833  0.00  0.00
ATOM   2841  HB  VAL   180      22.363  21.467  50.646  0.00  0.00
ATOM   2842  CG1 VAL   180      22.199  20.731  51.845  0.00  0.00
ATOM   2843 1HG1 VAL   180      22.407  20.787  52.076  0.00  0.00
ATOM   2844 2HG1 VAL   180      22.227  20.632  52.177  0.00  0.00
ATOM   2845 3HG1 VAL   180      22.301  20.617  52.027  0.00  0.00
ATOM   2846  CG2 VAL   180      21.983  20.103  50.289  0.00  0.00
ATOM   2847 1HG2 VAL   180      22.006  19.946  50.079  0.00  0.00
ATOM   2848 2HG2 VAL   180      22.197  19.898  50.181  0.00  0.00
ATOM   2849 3HG2 VAL   180      21.926  19.847  50.205  0.00  0.00
ATOM   2850  C   VAL   180      20.073  22.596  51.162  0.00  0.00
ATOM   2851  O   VAL   180      20.851  23.380  51.081  0.00  0.00
ATOM   2852  N   ALA   181      18.970  22.922  51.658  0.00  0.00
ATOM   2853  H   ALA   181      18.893  23.805  51.959  0.00  0.00
ATOM   2854  CA  ALA   181      17.865  22.164  51.829  0.00  0.00
ATOM   2855  HA  ALA   181      18.010  21.285  51.413  0.00  0.00
ATOM   2856  CB  ALA   181      17.694  21.891  53.171  0.00  0.00
ATOM   2857  HB1 ALA   181      17.658  21.922  53.519  0.00  0.00
ATOM   2858  HB2 ALA   181      17.557  21.792  53.467  0.00  0.00
ATOM   2859  HB3 ALA   181      17.738  21.753  53.503  0.00  0.00
ATOM   2860  C   ALA   181      16.675  22.767  51.259  0.00  0.00
ATOM   2861  O   ALA   181      16.047  22.625  51.461  0.00  0.00
ATOM   2862  N   GLY   182      16.367  23.435  50.535  0.00  0.00
ATOM   2863  H   GLY   182      16.911  23.519  50.422  0.00  0.00
ATOM   2864  CA  GLY   182      15.249  24.046  49.923  0.00  0.00
ATOM   2865  HA2 GLY   182      15.086  23.581  49.021  0.00  0.00
ATOM   2866  HA3 GLY   182      14.421  23.892  50.519  0.00  0.00
ATOM   2867  C   GLY   182      15.359  25.517  49.668  0.00  0.00
ATOM   2868  O   GLY   182      14.389  26.182  49.622  0.00  0.00
ATOM   2869  N   GLU   183      16.528  26.045  49.546  0.00  0.00
ATOM   2870  H   GLU   183      17.269  25.448  49.572  0.00  0.00
ATOM   2871  CA  GLU   183      16.800  27.458  49.493  0.00  0.00
ATOM   2872  HA  GLU   183      16.129  27.932  50.175  0.00  0.00
ATOM   2873  CB  GLU   183      18.200  27.728  49.975  0.00  0.00
ATOM   2874  HB2 GLU   183      18.846  27.227  49.511  0.00  0.00
ATOM   2875  HB3 GLU   183      18.419  28.619  49.812  0.00  0.00
ATOM   2876  CG  GLU   183      18.465  27.529  51.283  0.00  0.00
ATOM   2877  HG2 GLU   183      18.636  27.566  51.408  0.00  0.00
ATOM   2878  HG3 GLU   183      18.393  27.580  51.599  0.00  0.00
ATOM   2879  CD  GLU   183      18.630  27.235  52.000  0.00  0.00
ATOM   2880  OE1 GLU   183      18.698  27.122  52.340  0.00  0.00
ATOM   2881  OE2 GLU   183      18.692  27.119  52.239  0.00  0.00
ATOM   2882  C   GLU   183      16.591  28.059  48.109  0.00  0.00
ATOM   2883  O   GLU   183      16.992  27.459  47.131  0.00  0.00
ATOM   2884  N   PRO   184      16.002  29.241  47.992  0.00  0.00
ATOM   2885  CD  PRO   184      15.426  30.011  49.049  0.00  0.00
ATOM   2886  HD2 PRO   184      16.151  30.354  49.700  0.00  0.00
ATOM   2887  HD3 PRO   184      14.720  29.463  49.583  0.00  0.00
ATOM   2888  CG  PRO   184      14.762  31.143  48.411  0.00  0.00
ATOM   2889  HG2 PRO   184      15.211  31.913  48.594  0.00  0.00
ATOM   2890  HG3 PRO   184      13.897  31.209  48.697  0.00  0.00
ATOM   2891  CB  PRO   184      14.766  30.985  47.036  0.00  0.00
ATOM   2892  HB2 PRO   184      15.010  31.819  46.628  0.00  0.00
ATOM   2893  HB3 PRO   184      13.875  30.763  46.771  0.00  0.00
ATOM   2894  CA  PRO   184      15.727  29.877  46.722  0.00  0.00
ATOM   2895  HA  PRO   184      15.238  29.176  46.088  0.00  0.00
ATOM   2896  C   PRO   184      16.961  30.390  45.996  0.00  0.00
ATOM   2897  O   PRO   184      17.940  30.751  46.600  0.00  0.00
ATOM   2898  N   GLN   185      16.889  30.476  44.686  0.00  0.00
ATOM   2899  H   GLN   185      16.049  30.170  44.269  0.00  0.00
ATOM   2900  CA  GLN   185      17.936  31.011  43.818  0.00  0.00
ATOM   2901  HA  GLN   185      18.877  30.609  44.156  0.00  0.00
ATOM   2902  CB  GLN   185      17.726  30.512  42.392  0.00  0.00
ATOM   2903  HB2 GLN   185      16.706  30.654  42.120  0.00  0.00
ATOM   2904  HB3 GLN   185      18.334  31.083  41.727  0.00  0.00
ATOM   2905  CG  GLN   185      18.055  29.048  42.195  0.00  0.00
ATOM   2906  HG2 GLN   185      19.102  28.911  42.304  0.00  0.00
ATOM   2907  HG3 GLN   185      17.570  28.468  42.944  0.00  0.00
ATOM   2908  CD  GLN   185      17.634  28.510  40.851  0.00  0.00
ATOM   2909  OE1 GLN   185      16.989  29.136  40.065  0.00  0.00
ATOM   2910  NE2 GLN   185      17.962  27.310  40.539  0.00  0.00
ATOM   2911 1HE2 GLN   185      17.587  26.930  39.706  0.00  0.00
ATOM   2912 2HE2 GLN   185      18.472  26.760  41.173  0.00  0.00
ATOM   2913  C   GLN   185      18.100  32.541  43.877  0.00  0.00
ATOM   2914  O   GLN   185      19.236  32.974  43.910  0.00  0.00
ATOM   2915  N   PRO   186      17.058  33.381  43.941  0.00  0.00
ATOM   2916  CD  PRO   186      17.209  34.750  44.352  0.00  0.00
ATOM   2917  HD2 PRO   186      17.629  35.323  43.593  0.00  0.00
ATOM   2918  HD3 PRO   186      17.800  34.826  45.204  0.00  0.00
ATOM   2919  CG  PRO   186      15.861  35.244  44.647  0.00  0.00
ATOM   2920  HG2 PRO   186      15.740  36.087  44.259  0.00  0.00
ATOM   2921  HG3 PRO   186      15.731  35.290  45.569  0.00  0.00
ATOM   2922  CB  PRO   186      14.902  34.349  44.114  0.00  0.00
ATOM   2923  HB2 PRO   186      14.415  34.809  43.394  0.00  0.00
ATOM   2924  HB3 PRO   186      14.264  34.110  44.829  0.00  0.00
ATOM   2925  CA  PRO   186      15.658  33.139  43.609  0.00  0.00
ATOM   2926  HA  PRO   186      15.283  32.279  44.139  0.00  0.00
ATOM   2927  C   PRO   186      15.431  32.941  42.115  0.00  0.00
ATOM   2928  O   PRO   186      16.088  33.557  41.292  0.00  0.00
ATOM   2929  N   ALA   187      14.492  32.085  41.753  0.00  0.00
ATOM   2930  H   ALA   187      13.991  31.612  42.466  0.00  0.00
ATOM   2931  CA  ALA   187      14.264  31.665  40.384  0.00  0.00
ATOM   2932  HA  ALA   187      15.189  31.307  39.989  0.00  0.00
ATOM   2933  CB  ALA   187      13.289  30.514  40.395  0.00  0.00
ATOM   2934  HB1 ALA   187      13.124  30.181  40.369  0.00  0.00
ATOM   2935  HB2 ALA   187      13.039  30.244  40.479  0.00  0.00
ATOM   2936  HB3 ALA   187      13.009  30.276  40.331  0.00  0.00
ATOM   2937  C   ALA   187      13.802  32.787  39.468  0.00  0.00
ATOM   2938  O   ALA   187      14.191  32.833  38.322  0.00  0.00
ATOM   2939  N   SER   188      13.048  33.735  39.982  0.00  0.00
ATOM   2940  H   SER   188      12.747  33.628  40.916  0.00  0.00
ATOM   2941  CA  SER   188      12.653  34.943  39.280  0.00  0.00
ATOM   2942  HA  SER   188      12.190  34.664  38.366  0.00  0.00
ATOM   2943  CB  SER   188      11.644  35.684  40.090  0.00  0.00
ATOM   2944  HB2 SER   188      11.481  36.414  39.898  0.00  0.00
ATOM   2945  HB3 SER   188      10.936  35.405  40.111  0.00  0.00
ATOM   2946  OG  SER   188      11.806  35.792  41.052  0.00  0.00
ATOM   2947  HG  SER   188      11.353  35.986  41.485  0.00  0.00
ATOM   2948  C   SER   188      13.814  35.857  38.931  0.00  0.00
ATOM   2949  O   SER   188      13.799  36.482  37.942  0.00  0.00
ATOM   2950  N   CYS   189      14.847  35.903  39.703  0.00  0.00
ATOM   2951  H   CYS   189      14.790  35.386  40.506  0.00  0.00
ATOM   2952  CA  CYS   189      16.069  36.626  39.404  0.00  0.00
ATOM   2953  HA  CYS   189      15.828  37.545  38.898  0.00  0.00
ATOM   2954  CB  CYS   189      16.774  36.975  40.695  0.00  0.00
ATOM   2955  HB2 CYS   189      16.923  36.132  41.277  0.00  0.00
ATOM   2956  HB3 CYS   189      17.699  37.384  40.480  0.00  0.00
ATOM   2957  SG  CYS   189      15.876  38.131  41.610  0.00  0.00
ATOM   2958  HG  CYS   189      16.257  38.219  42.230  0.00  0.00
ATOM   2959  C   CYS   189      16.973  35.843  38.467  0.00  0.00
ATOM   2960  O   CYS   189      17.468  36.409  37.519  0.00  0.00
ATOM   2961  N   LEU   190      17.147  34.542  38.679  0.00  0.00
ATOM   2962  H   LEU   190      16.713  34.142  39.475  0.00  0.00
ATOM   2963  CA  LEU   190      18.001  33.686  37.856  0.00  0.00
ATOM   2964  HA  LEU   190      18.978  34.142  37.822  0.00  0.00
ATOM   2965  CB  LEU   190      18.127  32.314  38.536  0.00  0.00
ATOM   2966  HB2 LEU   190      18.356  32.485  39.565  0.00  0.00
ATOM   2967  HB3 LEU   190      17.176  31.830  38.519  0.00  0.00
ATOM   2968  CG  LEU   190      19.174  31.323  38.021  0.00  0.00
ATOM   2969  HG  LEU   190      19.228  30.529  38.726  0.00  0.00
ATOM   2970  CD1 LEU   190      18.844  30.693  36.718  0.00  0.00
ATOM   2971 1HD1 LEU   190      18.791  30.528  36.397  0.00  0.00
ATOM   2972 2HD1 LEU   190      18.758  30.507  36.414  0.00  0.00
ATOM   2973 3HD1 LEU   190      18.752  30.546  36.396  0.00  0.00
ATOM   2974  CD2 LEU   190      20.541  31.899  37.930  0.00  0.00
ATOM   2975 1HD2 LEU   190      20.838  32.113  37.741  0.00  0.00
ATOM   2976 2HD2 LEU   190      20.851  32.133  38.073  0.00  0.00
ATOM   2977 3HD2 LEU   190      20.939  31.845  37.920  0.00  0.00
ATOM   2978  C   LEU   190      17.503  33.608  36.413  0.00  0.00
ATOM   2979  O   LEU   190      18.279  33.810  35.497  0.00  0.00
ATOM   2980  N   SER   191      16.208  33.411  36.195  0.00  0.00
ATOM   2981  H   SER   191      15.616  33.267  36.981  0.00  0.00
ATOM   2982  CA  SER   191      15.612  33.364  34.859  0.00  0.00
ATOM   2983  HA  SER   191      16.134  32.620  34.285  0.00  0.00
ATOM   2984  CB  SER   191      14.162  32.939  34.938  0.00  0.00
ATOM   2985  HB2 SER   191      13.734  33.064  34.321  0.00  0.00
ATOM   2986  HB3 SER   191      14.018  32.197  35.049  0.00  0.00
ATOM   2987  OG  SER   191      13.544  33.318  35.645  0.00  0.00
ATOM   2988  HG  SER   191      13.386  33.102  36.234  0.00  0.00
ATOM   2989  C   SER   191      15.731  34.678  34.095  0.00  0.00
ATOM   2990  O   SER   191      15.974  34.669  32.907  0.00  0.00
ATOM   2991  N   ARG   192      15.635  35.816  34.767  0.00  0.00
ATOM   2992  H   ARG   192      15.409  35.749  35.724  0.00  0.00
ATOM   2993  CA  ARG   192      15.828  37.145  34.179  0.00  0.00
ATOM   2994  HA  ARG   192      15.360  37.164  33.208  0.00  0.00
ATOM   2995  CB  ARG   192      15.149  38.197  35.048  0.00  0.00
ATOM   2996  HB2 ARG   192      15.230  38.045  35.918  0.00  0.00
ATOM   2997  HB3 ARG   192      15.490  38.999  34.933  0.00  0.00
ATOM   2998  CG  ARG   192      13.893  38.390  34.893  0.00  0.00
ATOM   2999  HG2 ARG   192      13.633  38.588  34.254  0.00  0.00
ATOM   3000  HG3 ARG   192      13.739  37.741  35.056  0.00  0.00
ATOM   3001  CD  ARG   192      13.186  39.209  35.381  0.00  0.00
ATOM   3002  HD2 ARG   192      13.258  39.391  35.541  0.00  0.00
ATOM   3003  HD3 ARG   192      13.077  39.426  35.343  0.00  0.00
ATOM   3004  NE  ARG   192      12.550  39.470  35.675  0.00  0.00
ATOM   3005  HE  ARG   192      12.495  39.369  35.520  0.00  0.00
ATOM   3006  CZ  ARG   192      12.022  39.834  36.121  0.00  0.00
ATOM   3007  NH1 ARG   192      11.992  40.016  36.372  0.00  0.00
ATOM   3008 1HH1 ARG   192      12.360  39.891  36.230  0.00  0.00
ATOM   3009 2HH1 ARG   192      11.576  40.296  36.704  0.00  0.00
ATOM   3010  NH2 ARG   192      11.504  40.025  36.329  0.00  0.00
ATOM   3011 1HH2 ARG   192      11.490  39.903  36.152  0.00  0.00
ATOM   3012 2HH2 ARG   192      11.108  40.300  36.664  0.00  0.00
ATOM   3013  C   ARG   192      17.293  37.471  33.928  0.00  0.00
ATOM   3014  O   ARG   192      17.596  38.083  32.927  0.00  0.00
ATOM   3015  N   LEU   193      18.207  37.010  34.766  0.00  0.00
ATOM   3016  H   LEU   193      17.885  36.556  35.587  0.00  0.00
ATOM   3017  CA  LEU   193      19.651  37.135  34.570  0.00  0.00
ATOM   3018  HA  LEU   193      19.858  38.158  34.295  0.00  0.00
ATOM   3019  CB  LEU   193      20.347  36.840  35.901  0.00  0.00
ATOM   3020  HB2 LEU   193      19.937  37.491  36.647  0.00  0.00
ATOM   3021  HB3 LEU   193      20.117  35.835  36.191  0.00  0.00
ATOM   3022  CG  LEU   193      21.862  37.000  35.914  0.00  0.00
ATOM   3023  HG  LEU   193      22.293  36.299  35.235  0.00  0.00
ATOM   3024  CD1 LEU   193      22.323  38.380  35.528  0.00  0.00
ATOM   3025 1HD1 LEU   193      22.381  38.747  35.466  0.00  0.00
ATOM   3026 2HD1 LEU   193      22.507  38.697  35.468  0.00  0.00
ATOM   3027 3HD1 LEU   193      22.436  38.692  35.355  0.00  0.00
ATOM   3028  CD2 LEU   193      22.385  36.699  37.300  0.00  0.00
ATOM   3029 1HD2 LEU   193      22.685  36.346  37.506  0.00  0.00
ATOM   3030 2HD2 LEU   193      22.668  36.938  37.647  0.00  0.00
ATOM   3031 3HD2 LEU   193      22.180  36.586  37.753  0.00  0.00
ATOM   3032  C   LEU   193      20.155  36.253  33.423  0.00  0.00
ATOM   3033  O   LEU   193      20.980  36.687  32.641  0.00  0.00
ATOM   3034  N   LEU   194      19.595  35.064  33.248  0.00  0.00
ATOM   3035  H   LEU   194      18.976  34.734  33.955  0.00  0.00
ATOM   3036  CA  LEU   194      19.806  34.225  32.074  0.00  0.00
ATOM   3037  HA  LEU   194      20.867  34.106  31.935  0.00  0.00
ATOM   3038  CB  LEU   194      19.190  32.857  32.349  0.00  0.00
ATOM   3039  HB2 LEU   194      19.466  32.535  33.207  0.00  0.00
ATOM   3040  HB3 LEU   194      18.241  32.927  32.395  0.00  0.00
ATOM   3041  CG  LEU   194      19.436  31.806  31.474  0.00  0.00
ATOM   3042  HG  LEU   194      19.081  32.123  30.742  0.00  0.00
ATOM   3043  CD1 LEU   194      20.642  31.426  31.276  0.00  0.00
ATOM   3044 1HD1 LEU   194      20.938  31.412  31.221  0.00  0.00
ATOM   3045 2HD1 LEU   194      20.940  31.296  31.262  0.00  0.00
ATOM   3046 3HD1 LEU   194      20.926  31.291  31.181  0.00  0.00
ATOM   3047  CD2 LEU   194      18.923  30.637  31.791  0.00  0.00
ATOM   3048 1HD2 LEU   194      18.779  30.402  31.948  0.00  0.00
ATOM   3049 2HD2 LEU   194      18.739  30.345  31.796  0.00  0.00
ATOM   3050 3HD2 LEU   194      18.864  30.314  31.849  0.00  0.00
ATOM   3051  C   LEU   194      19.259  34.877  30.803  0.00  0.00
ATOM   3052  O   LEU   194      19.877  34.797  29.760  0.00  0.00
ATOM   3053  N   GLY   195      18.161  35.612  30.899  0.00  0.00
ATOM   3054  H   GLY   195      17.667  35.590  31.757  0.00  0.00
ATOM   3055  CA  GLY   195      17.650  36.472  29.843  0.00  0.00
ATOM   3056  HA2 GLY   195      17.501  35.892  28.959  0.00  0.00
ATOM   3057  HA3 GLY   195      16.702  36.860  30.152  0.00  0.00
ATOM   3058  C   GLY   195      18.543  37.654  29.490  0.00  0.00
ATOM   3059  O   GLY   195      18.451  38.169  28.412  0.00  0.00
ATOM   3060  N   LYS   196      19.443  38.055  30.363  0.00  0.00
ATOM   3061  H   LYS   196      19.421  37.609  31.234  0.00  0.00
ATOM   3062  CA  LYS   196      20.461  39.088  30.155  0.00  0.00
ATOM   3063  HA  LYS   196      20.152  39.706  29.337  0.00  0.00
ATOM   3064  CB  LYS   196      20.555  39.965  31.392  0.00  0.00
ATOM   3065  HB2 LYS   196      20.350  39.614  32.115  0.00  0.00
ATOM   3066  HB3 LYS   196      21.304  40.210  31.528  0.00  0.00
ATOM   3067  CG  LYS   196      19.943  40.996  31.520  0.00  0.00
ATOM   3068  HG2 LYS   196      19.655  40.915  31.593  0.00  0.00
ATOM   3069  HG3 LYS   196      20.019  41.104  31.786  0.00  0.00
ATOM   3070  CD  LYS   196      19.637  42.005  31.230  0.00  0.00
ATOM   3071  HD2 LYS   196      19.932  42.072  31.267  0.00  0.00
ATOM   3072  HD3 LYS   196      19.634  41.976  30.925  0.00  0.00
ATOM   3073  CE  LYS   196      18.936  42.967  31.321  0.00  0.00
ATOM   3074  HE2 LYS   196      18.405  42.671  31.537  0.00  0.00
ATOM   3075  HE3 LYS   196      19.175  43.265  31.833  0.00  0.00
ATOM   3076  NZ  LYS   196      18.648  43.886  30.468  0.00  0.00
ATOM   3077  HZ1 LYS   196      18.597  44.112  30.245  0.00  0.00
ATOM   3078  HZ2 LYS   196      18.559  44.105  30.251  0.00  0.00
ATOM   3079  HZ3 LYS   196      18.577  44.121  30.271  0.00  0.00
ATOM   3080  C   LYS   196      21.820  38.549  29.731  0.00  0.00
ATOM   3081  O   LYS   196      22.698  39.324  29.434  0.00  0.00
ATOM   3082  N   LEU   197      22.007  37.246  29.627  0.00  0.00
ATOM   3083  H   LEU   197      21.267  36.657  29.905  0.00  0.00
ATOM   3084  CA  LEU   197      23.248  36.636  29.155  0.00  0.00
ATOM   3085  HA  LEU   197      24.024  36.991  29.811  0.00  0.00
ATOM   3086  CB  LEU   197      23.162  35.120  29.336  0.00  0.00
ATOM   3087  HB2 LEU   197      22.865  34.917  30.320  0.00  0.00
ATOM   3088  HB3 LEU   197      22.418  34.738  28.710  0.00  0.00
ATOM   3089  CG  LEU   197      24.411  34.339  29.070  0.00  0.00
ATOM   3090  HG  LEU   197      24.669  34.467  28.107  0.00  0.00
ATOM   3091  CD1 LEU   197      25.526  34.720  29.878  0.00  0.00
ATOM   3092 1HD1 LEU   197      25.865  34.770  30.016  0.00  0.00
ATOM   3093 2HD1 LEU   197      25.795  34.893  30.050  0.00  0.00
ATOM   3094 3HD1 LEU   197      25.752  34.771  30.135  0.00  0.00
ATOM   3095  CD2 LEU   197      24.203  32.918  29.298  0.00  0.00
ATOM   3096 1HD2 LEU   197      24.244  32.543  29.293  0.00  0.00
ATOM   3097 2HD2 LEU   197      24.166  32.583  29.454  0.00  0.00
ATOM   3098 3HD2 LEU   197      24.052  32.584  29.299  0.00  0.00
ATOM   3099  C   LEU   197      23.667  37.073  27.737  0.00  0.00
ATOM   3100  O   LEU   197      24.844  37.337  27.548  0.00  0.00
ATOM   3101  N   PRO   198      22.770  37.265  26.761  0.00  0.00
ATOM   3102  CD  PRO   198      21.417  36.780  26.701  0.00  0.00
ATOM   3103  HD2 PRO   198      20.773  37.423  27.210  0.00  0.00
ATOM   3104  HD3 PRO   198      21.326  35.814  27.088  0.00  0.00
ATOM   3105  CG  PRO   198      21.048  36.768  25.274  0.00  0.00
ATOM   3106  HG2 PRO   198      20.086  36.983  25.156  0.00  0.00
ATOM   3107  HG3 PRO   198      21.254  35.882  24.889  0.00  0.00
ATOM   3108  CB  PRO   198      21.886  37.772  24.625  0.00  0.00
ATOM   3109  HB2 PRO   198      21.382  38.663  24.611  0.00  0.00
ATOM   3110  HB3 PRO   198      22.104  37.488  23.664  0.00  0.00
ATOM   3111  CA  PRO   198      23.132  37.860  25.482  0.00  0.00
ATOM   3112  HA  PRO   198      23.902  37.261  25.032  0.00  0.00
ATOM   3113  C   PRO   198      23.643  39.294  25.581  0.00  0.00
ATOM   3114  O   PRO   198      24.525  39.676  24.842  0.00  0.00
ATOM   3115  N   GLU   199      23.154  40.083  26.523  0.00  0.00
ATOM   3116  H   GLU   199      22.452  39.722  27.115  0.00  0.00
ATOM   3117  CA  GLU   199      23.628  41.441  26.776  0.00  0.00
ATOM   3118  HA  GLU   199      23.753  41.943  25.833  0.00  0.00
ATOM   3119  CB  GLU   199      22.591  42.216  27.572  0.00  0.00
ATOM   3120  HB2 GLU   199      22.091  41.939  27.861  0.00  0.00
ATOM   3121  HB3 GLU   199      22.757  42.540  28.086  0.00  0.00
ATOM   3122  CG  GLU   199      21.997  42.951  27.294  0.00  0.00
ATOM   3123  HG2 GLU   199      22.409  43.064  27.137  0.00  0.00
ATOM   3124  HG3 GLU   199      21.835  42.797  26.905  0.00  0.00
ATOM   3125  CD  GLU   199      21.061  43.736  27.753  0.00  0.00
ATOM   3126  OE1 GLU   199      20.625  44.005  27.843  0.00  0.00
ATOM   3127  OE2 GLU   199      20.742  44.094  28.033  0.00  0.00
ATOM   3128  C   GLU   199      24.992  41.460  27.462  0.00  0.00
ATOM   3129  O   GLU   199      25.820  42.290  27.140  0.00  0.00
ATOM   3130  N   LEU   200      25.272  40.501  28.334  0.00  0.00
ATOM   3131  H   LEU   200      24.539  39.878  28.577  0.00  0.00
ATOM   3132  CA  LEU   200      26.598  40.264  28.898  0.00  0.00
ATOM   3133  HA  LEU   200      26.943  41.178  29.350  0.00  0.00
ATOM   3134  CB  LEU   200      26.480  39.196  29.985  0.00  0.00
ATOM   3135  HB2 LEU   200      25.764  39.391  30.594  0.00  0.00
ATOM   3136  HB3 LEU   200      26.248  38.366  29.600  0.00  0.00
ATOM   3137  CG  LEU   200      27.556  38.939  30.797  0.00  0.00
ATOM   3138  HG  LEU   200      27.975  39.183  30.530  0.00  0.00
ATOM   3139  CD1 LEU   200      27.691  39.091  31.790  0.00  0.00
ATOM   3140 1HD1 LEU   200      27.798  39.111  31.978  0.00  0.00
ATOM   3141 2HD1 LEU   200      27.670  39.182  31.990  0.00  0.00
ATOM   3142 3HD1 LEU   200      27.717  39.092  32.128  0.00  0.00
ATOM   3143  CD2 LEU   200      27.943  38.147  31.047  0.00  0.00
ATOM   3144 1HD2 LEU   200      28.043  37.979  31.166  0.00  0.00
ATOM   3145 2HD2 LEU   200      27.972  37.932  31.059  0.00  0.00
ATOM   3146 3HD2 LEU   200      28.114  37.949  31.098  0.00  0.00
ATOM   3147  C   LEU   200      27.606  39.889  27.812  0.00  0.00
ATOM   3148  O   LEU   200      28.716  40.388  27.804  0.00  0.00
ATOM   3149  N   ARG   201      27.212  39.074  26.842  0.00  0.00
ATOM   3150  H   ARG   201      26.302  38.679  26.918  0.00  0.00
ATOM   3151  CA  ARG   201      28.047  38.708  25.694  0.00  0.00
ATOM   3152  HA  ARG   201      29.043  38.499  26.054  0.00  0.00
ATOM   3153  CB  ARG   201      27.517  37.428  25.051  0.00  0.00
ATOM   3154  HB2 ARG   201      26.456  37.482  24.922  0.00  0.00
ATOM   3155  HB3 ARG   201      27.965  37.310  24.091  0.00  0.00
ATOM   3156  CG  ARG   201      27.870  36.226  25.894  0.00  0.00
ATOM   3157  HG2 ARG   201      28.736  36.102  25.910  0.00  0.00
ATOM   3158  HG3 ARG   201      27.630  36.352  26.716  0.00  0.00
ATOM   3159  CD  ARG   201      27.411  35.006  25.619  0.00  0.00
ATOM   3160  HD2 ARG   201      26.527  35.092  25.705  0.00  0.00
ATOM   3161  HD3 ARG   201      27.578  34.886  24.758  0.00  0.00
ATOM   3162  NE  ARG   201      27.945  33.910  26.397  0.00  0.00
ATOM   3163  HE  ARG   201      28.821  34.051  26.814  0.00  0.00
ATOM   3164  CZ  ARG   201      27.427  32.756  26.644  0.00  0.00
ATOM   3165  NH1 ARG   201      26.331  32.355  26.147  0.00  0.00
ATOM   3166 1HH1 ARG   201      25.848  32.921  25.522  0.00  0.00
ATOM   3167 2HH1 ARG   201      26.006  31.458  26.345  0.00  0.00
ATOM   3168  NH2 ARG   201      28.031  31.978  27.438  0.00  0.00
ATOM   3169 1HH2 ARG   201      28.853  32.319  27.862  0.00  0.00
ATOM   3170 2HH2 ARG   201      27.623  31.115  27.671  0.00  0.00
ATOM   3171  C   ARG   201      28.238  39.848  24.700  0.00  0.00
ATOM   3172  O   ARG   201      29.302  39.961  24.136  0.00  0.00
ATOM   3173  N   THR   202      27.294  40.761  24.574  0.00  0.00
ATOM   3174  H   THR   202      26.429  40.584  25.013  0.00  0.00
ATOM   3175  CA  THR   202      27.479  42.026  23.851  0.00  0.00
ATOM   3176  HA  THR   202      27.904  41.811  22.886  0.00  0.00
ATOM   3177  CB  THR   202      26.148  42.728  23.615  0.00  0.00
ATOM   3178  HB  THR   202      25.756  43.032  24.484  0.00  0.00
ATOM   3179  CG2 THR   202      26.218  43.856  22.752  0.00  0.00
ATOM   3180 1HG2 THR   202      26.213  44.134  22.537  0.00  0.00
ATOM   3181 2HG2 THR   202      26.235  44.147  22.554  0.00  0.00
ATOM   3182 3HG2 THR   202      26.244  44.124  22.545  0.00  0.00
ATOM   3183  OG1 THR   202      25.267  41.935  23.047  0.00  0.00
ATOM   3184  HG1 THR   202      24.861  41.746  23.234  0.00  0.00
ATOM   3185  C   THR   202      28.459  42.949  24.569  0.00  0.00
ATOM   3186  O   THR   202      29.299  43.550  23.935  0.00  0.00
ATOM   3187  N   LEU   203      28.439  43.000  25.893  0.00  0.00
ATOM   3188  H   LEU   203      27.714  42.518  26.365  0.00  0.00
ATOM   3189  CA  LEU   203      29.415  43.734  26.698  0.00  0.00
ATOM   3190  HA  LEU   203      29.477  44.733  26.298  0.00  0.00
ATOM   3191  CB  LEU   203      28.892  43.824  28.132  0.00  0.00
ATOM   3192  HB2 LEU   203      27.916  44.199  28.108  0.00  0.00
ATOM   3193  HB3 LEU   203      28.837  42.861  28.535  0.00  0.00
ATOM   3194  CG  LEU   203      29.677  44.662  29.093  0.00  0.00
ATOM   3195  HG  LEU   203      30.591  44.281  29.146  0.00  0.00
ATOM   3196  CD1 LEU   203      29.777  46.030  28.752  0.00  0.00
ATOM   3197 1HD1 LEU   203      29.819  46.378  28.687  0.00  0.00
ATOM   3198 2HD1 LEU   203      29.810  46.361  28.651  0.00  0.00
ATOM   3199 3HD1 LEU   203      29.788  46.350  28.674  0.00  0.00
ATOM   3200  CD2 LEU   203      29.111  44.664  30.407  0.00  0.00
ATOM   3201 1HD2 LEU   203      29.008  44.663  30.737  0.00  0.00
ATOM   3202 2HD2 LEU   203      28.953  44.700  30.704  0.00  0.00
ATOM   3203 3HD2 LEU   203      28.961  44.624  30.738  0.00  0.00
ATOM   3204  C   LEU   203      30.823  43.129  26.608  0.00  0.00
ATOM   3205  O   LEU   203      31.798  43.858  26.625  0.00  0.00
ATOM   3206  N   CYS   204      30.941  41.823  26.425  0.00  0.00
ATOM   3207  H   CYS   204      30.118  41.275  26.492  0.00  0.00
ATOM   3208  CA  CYS   204      32.203  41.155  26.134  0.00  0.00
ATOM   3209  HA  CYS   204      32.940  41.481  26.848  0.00  0.00
ATOM   3210  CB  CYS   204      32.042  39.652  26.279  0.00  0.00
ATOM   3211  HB2 CYS   204      31.305  39.306  25.793  0.00  0.00
ATOM   3212  HB3 CYS   204      32.804  39.193  25.952  0.00  0.00
ATOM   3213  SG  CYS   204      31.860  39.162  27.784  0.00  0.00
ATOM   3214  HG  CYS   204      30.994  39.499  27.834  0.00  0.00
ATOM   3215  C   CYS   204      32.751  41.509  24.756  0.00  0.00
ATOM   3216  O   CYS   204      33.930  41.744  24.630  0.00  0.00
ATOM   3217  N   THR   205      31.916  41.633  23.737  0.00  0.00
ATOM   3218  H   THR   205      30.966  41.404  23.875  0.00  0.00
ATOM   3219  CA  THR   205      32.333  42.063  22.401  0.00  0.00
ATOM   3220  HA  THR   205      33.171  41.471  22.107  0.00  0.00
ATOM   3221  CB  THR   205      31.251  41.835  21.372  0.00  0.00
ATOM   3222  HB  THR   205      30.892  42.424  21.188  0.00  0.00
ATOM   3223  CG2 THR   205      31.460  41.425  20.394  0.00  0.00
ATOM   3224 1HG2 THR   205      31.488  41.321  20.137  0.00  0.00
ATOM   3225 2HG2 THR   205      31.518  41.347  20.157  0.00  0.00
ATOM   3226 3HG2 THR   205      31.519  41.316  20.165  0.00  0.00
ATOM   3227  OG1 THR   205      30.465  41.207  21.513  0.00  0.00
ATOM   3228  HG1 THR   205      30.102  41.076  21.481  0.00  0.00
ATOM   3229  C   THR   205      32.803  43.501  22.372  0.00  0.00
ATOM   3230  O   THR   205      33.692  43.824  21.647  0.00  0.00
ATOM   3231  N   GLN   206      32.289  44.355  23.219  0.00  0.00
ATOM   3232  H   GLN   206      31.521  44.055  23.741  0.00  0.00
ATOM   3233  CA  GLN   206      32.817  45.688  23.460  0.00  0.00
ATOM   3234  HA  GLN   206      33.040  46.141  22.517  0.00  0.00
ATOM   3235  CB  GLN   206      31.763  46.523  24.151  0.00  0.00
ATOM   3236  HB2 GLN   206      31.224  46.202  24.472  0.00  0.00
ATOM   3237  HB3 GLN   206      31.935  46.944  24.700  0.00  0.00
ATOM   3238  CG  GLN   206      31.184  47.244  23.690  0.00  0.00
ATOM   3239  HG2 GLN   206      31.291  47.701  23.428  0.00  0.00
ATOM   3240  HG3 GLN   206      31.150  46.847  23.482  0.00  0.00
ATOM   3241  CD  GLN   206      30.487  47.907  23.867  0.00  0.00
ATOM   3242  OE1 GLN   206      30.307  47.914  24.186  0.00  0.00
ATOM   3243  NE2 GLN   206      30.068  48.495  23.673  0.00  0.00
ATOM   3244 1HE2 GLN   206      29.610  48.927  23.790  0.00  0.00
ATOM   3245 2HE2 GLN   206      30.192  48.512  23.408  0.00  0.00
ATOM   3246  C   GLN   206      34.110  45.675  24.261  0.00  0.00
ATOM   3247  O   GLN   206      34.924  46.520  24.109  0.00  0.00
ATOM   3248  N   GLY   207      34.324  44.704  25.084  0.00  0.00
ATOM   3249  H   GLY   207      33.611  44.062  25.172  0.00  0.00
ATOM   3250  CA  GLY   207      35.490  44.517  25.916  0.00  0.00
ATOM   3251  HA2 GLY   207      35.773  45.446  26.348  0.00  0.00
ATOM   3252  HA3 GLY   207      35.219  43.860  26.703  0.00  0.00
ATOM   3253  C   GLY   207      36.705  43.925  25.238  0.00  0.00
ATOM   3254  O   GLY   207      37.799  44.183  25.665  0.00  0.00
ATOM   3255  N   LEU   208      36.541  43.183  24.158  0.00  0.00
ATOM   3256  H   LEU   208      35.620  42.993  23.886  0.00  0.00
ATOM   3257  CA  LEU   208      37.581  42.481  23.463  0.00  0.00
ATOM   3258  HA  LEU   208      38.071  41.915  24.173  0.00  0.00
ATOM   3259  CB  LEU   208      36.986  41.541  22.450  0.00  0.00
ATOM   3260  HB2 LEU   208      36.714  41.313  22.306  0.00  0.00
ATOM   3261  HB3 LEU   208      36.894  41.484  22.169  0.00  0.00
ATOM   3262  CG  LEU   208      36.865  40.936  21.990  0.00  0.00
ATOM   3263  HG  LEU   208      36.873  41.227  22.193  0.00  0.00
ATOM   3264  CD1 LEU   208      36.734  40.298  21.500  0.00  0.00
ATOM   3265 1HD1 LEU   208      36.677  40.133  21.412  0.00  0.00
ATOM   3266 2HD1 LEU   208      36.658  40.163  21.295  0.00  0.00
ATOM   3267 3HD1 LEU   208      36.773  40.133  21.434  0.00  0.00
ATOM   3268  CD2 LEU   208      36.823  40.525  21.699  0.00  0.00
ATOM   3269 1HD2 LEU   208      36.809  40.410  21.578  0.00  0.00
ATOM   3270 2HD2 LEU   208      36.827  40.432  21.650  0.00  0.00
ATOM   3271 3HD2 LEU   208      36.802  40.431  21.654  0.00  0.00
ATOM   3272  C   LEU   208      38.629  43.340  22.875  0.00  0.00
ATOM   3273  O   LEU   208      39.656  42.880  22.604  0.00  0.00
ATOM   3274  N   GLN   209      38.403  44.584  22.727  0.00  0.00
ATOM   3275  H   GLN   209      37.522  44.881  22.920  0.00  0.00
ATOM   3276  CA  GLN   209      39.371  45.555  22.403  0.00  0.00
ATOM   3277  HA  GLN   209      40.230  45.052  22.150  0.00  0.00
ATOM   3278  CB  GLN   209      38.956  46.291  21.229  0.00  0.00
ATOM   3279  HB2 GLN   209      38.392  46.834  21.318  0.00  0.00
ATOM   3280  HB3 GLN   209      39.518  46.738  20.956  0.00  0.00
ATOM   3281  CG  GLN   209      38.575  45.722  20.287  0.00  0.00
ATOM   3282  HG2 GLN   209      38.900  45.172  20.260  0.00  0.00
ATOM   3283  HG3 GLN   209      38.060  45.473  20.413  0.00  0.00
ATOM   3284  CD  GLN   209      38.440  46.218  19.191  0.00  0.00
ATOM   3285  OE1 GLN   209      38.463  47.021  19.041  0.00  0.00
ATOM   3286  NE2 GLN   209      38.299  45.764  18.378  0.00  0.00
ATOM   3287 1HE2 GLN   209      38.216  46.085  17.666  0.00  0.00
ATOM   3288 2HE2 GLN   209      38.281  45.102  18.469  0.00  0.00
ATOM   3289  C   GLN   209      39.738  46.497  23.535  0.00  0.00
ATOM   3290  O   GLN   209      40.628  47.074  23.585  0.00  0.00
ATOM   3291  N   ARG   210      39.069  46.640  24.477  0.00  0.00
ATOM   3292  H   ARG   210      38.346  46.152  24.370  0.00  0.00
ATOM   3293  CA  ARG   210      39.304  47.474  25.652  0.00  0.00
ATOM   3294  HA  ARG   210      39.918  48.308  25.369  0.00  0.00
ATOM   3295  CB  ARG   210      37.991  48.013  26.176  0.00  0.00
ATOM   3296  HB2 ARG   210      37.323  47.208  26.313  0.00  0.00
ATOM   3297  HB3 ARG   210      38.153  48.448  27.124  0.00  0.00
ATOM   3298  CG  ARG   210      37.341  49.055  25.305  0.00  0.00
ATOM   3299  HG2 ARG   210      37.332  48.980  24.643  0.00  0.00
ATOM   3300  HG3 ARG   210      36.675  49.182  25.365  0.00  0.00
ATOM   3301  CD  ARG   210      37.557  50.038  25.270  0.00  0.00
ATOM   3302  HD2 ARG   210      37.631  50.094  25.900  0.00  0.00
ATOM   3303  HD3 ARG   210      38.189  49.932  25.132  0.00  0.00
ATOM   3304  NE  ARG   210      36.836  51.055  24.628  0.00  0.00
ATOM   3305  HE  ARG   210      36.398  51.535  24.933  0.00  0.00
ATOM   3306  CZ  ARG   210      36.680  51.435  23.700  0.00  0.00
ATOM   3307  NH1 ARG   210      37.179  50.938  23.170  0.00  0.00
ATOM   3308 1HH1 ARG   210      37.727  50.248  23.455  0.00  0.00
ATOM   3309 2HH1 ARG   210      37.030  51.274  22.459  0.00  0.00
ATOM   3310  NH2 ARG   210      35.996  52.350  23.285  0.00  0.00
ATOM   3311 1HH2 ARG   210      35.605  52.760  23.695  0.00  0.00
ATOM   3312 2HH2 ARG   210      35.866  52.643  22.595  0.00  0.00
ATOM   3313  C   ARG   210      40.083  46.781  26.756  0.00  0.00
ATOM   3314  O   ARG   210      40.708  47.452  27.548  0.00  0.00
ATOM   3315  N   ILE   211      40.133  45.462  26.778  0.00  0.00
ATOM   3316  H   ILE   211      39.536  44.975  26.153  0.00  0.00
ATOM   3317  CA  ILE   211      40.941  44.679  27.714  0.00  0.00
ATOM   3318  HA  ILE   211      40.639  44.974  28.701  0.00  0.00
ATOM   3319  CB  ILE   211      40.612  43.189  27.550  0.00  0.00
ATOM   3320  HB  ILE   211      39.545  43.093  27.567  0.00  0.00
ATOM   3321  CG2 ILE   211      41.074  42.633  26.222  0.00  0.00
ATOM   3322 1HG2 ILE   211      41.211  42.608  25.855  0.00  0.00
ATOM   3323 2HG2 ILE   211      41.271  42.418  25.957  0.00  0.00
ATOM   3324 3HG2 ILE   211      41.063  42.441  25.875  0.00  0.00
ATOM   3325  CG1 ILE   211      41.145  42.311  28.669  0.00  0.00
ATOM   3326 2HG1 ILE   211      41.111  41.474  28.471  0.00  0.00
ATOM   3327 3HG1 ILE   211      41.976  42.443  28.857  0.00  0.00
ATOM   3328  CD1 ILE   211      40.607  42.313  29.815  0.00  0.00
ATOM   3329 1HD1 ILE   211      40.495  42.260  30.092  0.00  0.00
ATOM   3330 2HD1 ILE   211      40.516  42.333  30.121  0.00  0.00
ATOM   3331 3HD1 ILE   211      40.431  42.333  30.073  0.00  0.00
ATOM   3332  C   ILE   211      42.442  44.979  27.626  0.00  0.00
ATOM   3333  O   ILE   211      43.142  44.856  28.610  0.00  0.00
ATOM   3334  N   PHE   212      42.924  45.446  26.484  0.00  0.00
ATOM   3335  H   PHE   212      42.293  45.526  25.724  0.00  0.00
ATOM   3336  CA  PHE   212      44.300  45.873  26.247  0.00  0.00
ATOM   3337  HA  PHE   212      44.863  45.681  27.135  0.00  0.00
ATOM   3338  CB  PHE   212      44.931  45.009  25.179  0.00  0.00
ATOM   3339  HB2 PHE   212      45.954  45.293  25.073  0.00  0.00
ATOM   3340  HB3 PHE   212      44.926  44.012  25.539  0.00  0.00
ATOM   3341  CG  PHE   212      44.301  45.005  23.836  0.00  0.00
ATOM   3342  CD1 PHE   212      44.540  46.000  22.977  0.00  0.00
ATOM   3343  HD1 PHE   212      45.153  46.789  23.265  0.00  0.00
ATOM   3344  CE1 PHE   212      43.985  45.969  21.733  0.00  0.00
ATOM   3345  HE1 PHE   212      44.169  46.732  21.083  0.00  0.00
ATOM   3346  CZ  PHE   212      43.197  44.939  21.336  0.00  0.00
ATOM   3347  HZ  PHE   212      42.778  44.914  20.383  0.00  0.00
ATOM   3348  CE2 PHE   212      42.965  43.936  22.183  0.00  0.00
ATOM   3349  HE2 PHE   212      42.367  43.139  21.878  0.00  0.00
ATOM   3350  CD2 PHE   212      43.514  43.968  23.428  0.00  0.00
ATOM   3351  HD2 PHE   212      43.339  43.186  24.064  0.00  0.00
ATOM   3352  C   PHE   212      44.471  47.372  26.027  0.00  0.00
ATOM   3353  O   PHE   212      45.458  47.800  25.477  0.00  0.00
ATOM   3354  N   TYR   213      43.536  48.197  26.474  0.00  0.00
ATOM   3355  H   TYR   213      42.770  47.803  26.953  0.00  0.00
ATOM   3356  CA  TYR   213      43.582  49.653  26.363  0.00  0.00
ATOM   3357  HA  TYR   213      43.520  49.912  25.324  0.00  0.00
ATOM   3358  CB  TYR   213      42.358  50.220  27.057  0.00  0.00
ATOM   3359  HB2 TYR   213      41.484  49.836  26.585  0.00  0.00
ATOM   3360  HB3 TYR   213      42.345  49.877  28.060  0.00  0.00
ATOM   3361  CG  TYR   213      42.251  51.702  27.067  0.00  0.00
ATOM   3362  CD1 TYR   213      41.759  52.360  25.985  0.00  0.00
ATOM   3363  HD1 TYR   213      41.467  51.814  25.145  0.00  0.00
ATOM   3364  CE1 TYR   213      41.649  53.729  25.997  0.00  0.00
ATOM   3365  HE1 TYR   213      41.275  54.226  25.169  0.00  0.00
ATOM   3366  CZ  TYR   213      42.029  54.446  27.097  0.00  0.00
ATOM   3367  OH  TYR   213      41.922  55.762  27.119  0.00  0.00
ATOM   3368  HH  TYR   213      41.596  56.084  26.338  0.00  0.00
ATOM   3369  CE2 TYR   213      42.521  53.790  28.181  0.00  0.00
ATOM   3370  HE2 TYR   213      42.810  54.338  29.018  0.00  0.00
ATOM   3371  CD2 TYR   213      42.633  52.421  28.165  0.00  0.00
ATOM   3372  HD2 TYR   213      43.015  51.924  28.994  0.00  0.00
ATOM   3373  C   TYR   213      44.868  50.289  26.909  0.00  0.00
ATOM   3374  O   TYR   213      45.342  51.252  26.352  0.00  0.00
ATOM   3375  N   LEU   214      45.485  49.722  27.935  0.00  0.00
ATOM   3376  H   LEU   214      45.053  48.928  28.337  0.00  0.00
ATOM   3377  CA  LEU   214      46.722  50.203  28.551  0.00  0.00
ATOM   3378  HA  LEU   214      46.597  51.249  28.712  0.00  0.00
ATOM   3379  CB  LEU   214      46.874  49.541  29.911  0.00  0.00
ATOM   3380  HB2 LEU   214      45.982  49.544  30.388  0.00  0.00
ATOM   3381  HB3 LEU   214      47.113  48.582  29.775  0.00  0.00
ATOM   3382  CG  LEU   214      47.834  50.091  30.852  0.00  0.00
ATOM   3383  HG  LEU   214      48.653  49.958  30.438  0.00  0.00
ATOM   3384  CD1 LEU   214      47.707  51.387  31.248  0.00  0.00
ATOM   3385 1HD1 LEU   214      47.800  51.711  31.387  0.00  0.00
ATOM   3386 2HD1 LEU   214      47.652  51.715  31.211  0.00  0.00
ATOM   3387 3HD1 LEU   214      47.596  51.685  31.436  0.00  0.00
ATOM   3388  CD2 LEU   214      47.850  49.484  32.048  0.00  0.00
ATOM   3389 1HD2 LEU   214      47.959  49.354  32.375  0.00  0.00
ATOM   3390 2HD2 LEU   214      47.788  49.396  32.365  0.00  0.00
ATOM   3391 3HD2 LEU   214      47.822  49.253  32.270  0.00  0.00
ATOM   3392  C   LEU   214      47.961  50.056  27.671  0.00  0.00
ATOM   3393  O   LEU   214      49.006  50.572  28.000  0.00  0.00
ATOM   3394  N   LYS   215      47.860  49.430  26.515  0.00  0.00
ATOM   3395  H   LYS   215      46.988  49.023  26.292  0.00  0.00
ATOM   3396  CA  LYS   215      48.914  49.355  25.533  0.00  0.00
ATOM   3397  HA  LYS   215      49.791  49.038  26.037  0.00  0.00
ATOM   3398  CB  LYS   215      48.572  48.318  24.493  0.00  0.00
ATOM   3399  HB2 LYS   215      48.388  48.024  24.452  0.00  0.00
ATOM   3400  HB3 LYS   215      48.400  48.234  24.133  0.00  0.00
ATOM   3401  CG  LYS   215      48.725  47.755  23.994  0.00  0.00
ATOM   3402  HG2 LYS   215      48.886  48.041  24.010  0.00  0.00
ATOM   3403  HG3 LYS   215      48.895  47.827  24.316  0.00  0.00
ATOM   3404  CD  LYS   215      48.428  46.701  23.030  0.00  0.00
ATOM   3405  HD2 LYS   215      48.065  46.384  23.058  0.00  0.00
ATOM   3406  HD3 LYS   215      48.305  46.767  22.564  0.00  0.00
ATOM   3407  CE  LYS   215      48.792  45.988  22.671  0.00  0.00
ATOM   3408  HE2 LYS   215      49.138  46.111  22.612  0.00  0.00
ATOM   3409  HE3 LYS   215      48.742  45.915  23.097  0.00  0.00
ATOM   3410  NZ  LYS   215      48.754  45.239  21.859  0.00  0.00
ATOM   3411  HZ1 LYS   215      48.707  45.047  21.666  0.00  0.00
ATOM   3412  HZ2 LYS   215      48.735  45.087  21.644  0.00  0.00
ATOM   3413  HZ3 LYS   215      48.797  45.025  21.668  0.00  0.00
ATOM   3414  C   LYS   215      49.286  50.668  24.919  0.00  0.00
ATOM   3415  O   LYS   215      50.212  50.741  24.212  0.00  0.00
ATOM   3416  N   LEU   216      48.616  51.716  25.216  0.00  0.00
ATOM   3417  H   LEU   216      47.844  51.575  25.764  0.00  0.00
ATOM   3418  CA  LEU   216      48.974  53.053  24.850  0.00  0.00
ATOM   3419  HA  LEU   216      49.213  53.028  23.844  0.00  0.00
ATOM   3420  CB  LEU   216      47.791  53.928  24.987  0.00  0.00
ATOM   3421  HB2 LEU   216      47.848  54.659  24.558  0.00  0.00
ATOM   3422  HB3 LEU   216      47.064  53.612  24.651  0.00  0.00
ATOM   3423  CG  LEU   216      47.452  54.309  26.037  0.00  0.00
ATOM   3424  HG  LEU   216      47.905  54.245  26.315  0.00  0.00
ATOM   3425  CD1 LEU   216      47.176  55.003  26.278  0.00  0.00
ATOM   3426 1HD1 LEU   216      47.123  55.138  26.327  0.00  0.00
ATOM   3427 2HD1 LEU   216      47.107  55.166  26.344  0.00  0.00
ATOM   3428 3HD1 LEU   216      47.102  55.215  26.349  0.00  0.00
ATOM   3429  CD2 LEU   216      46.705  54.139  26.493  0.00  0.00
ATOM   3430 1HD2 LEU   216      46.529  54.142  26.537  0.00  0.00
ATOM   3431 2HD2 LEU   216      46.542  54.026  26.564  0.00  0.00
ATOM   3432 3HD2 LEU   216      46.502  54.126  26.723  0.00  0.00
ATOM   3433  C   LEU   216      50.198  53.619  25.528  0.00  0.00
ATOM   3434  O   LEU   216      50.728  54.598  25.141  0.00  0.00
ATOM   3435  N   GLU   217      50.664  53.006  26.517  0.00  0.00
ATOM   3436  H   GLU   217      50.182  52.213  26.793  0.00  0.00
ATOM   3437  CA  GLU   217      51.881  53.340  27.176  0.00  0.00
ATOM   3438  HA  GLU   217      52.225  54.212  26.764  0.00  0.00
ATOM   3439  CB  GLU   217      51.632  53.588  28.577  0.00  0.00
ATOM   3440  HB2 GLU   217      51.621  53.976  28.742  0.00  0.00
ATOM   3441  HB3 GLU   217      51.271  53.491  28.670  0.00  0.00
ATOM   3442  CG  GLU   217      51.873  53.491  29.626  0.00  0.00
ATOM   3443  HG2 GLU   217      51.694  52.936  29.713  0.00  0.00
ATOM   3444  HG3 GLU   217      52.515  53.389  29.482  0.00  0.00
ATOM   3445  CD  GLU   217      51.477  54.286  30.755  0.00  0.00
ATOM   3446  OE1 GLU   217      50.815  55.179  30.581  0.00  0.00
ATOM   3447  OE2 GLU   217      51.817  54.066  31.844  0.00  0.00
ATOM   3448  C   GLU   217      52.942  52.324  26.989  0.00  0.00
ATOM   3449  O   GLU   217      52.741  51.356  27.032  0.00  0.00
ATOM   3450  N   ASP   218      54.074  52.536  26.767  0.00  0.00
ATOM   3451  H   ASP   218      54.171  53.343  26.728  0.00  0.00
ATOM   3452  CA  ASP   218      55.171  51.678  26.470  0.00  0.00
ATOM   3453  HA  ASP   218      54.838  50.694  26.515  0.00  0.00
ATOM   3454  CB  ASP   218      55.586  51.935  25.082  0.00  0.00
ATOM   3455  HB2 ASP   218      54.750  51.851  24.460  0.00  0.00
ATOM   3456  HB3 ASP   218      55.940  52.890  24.997  0.00  0.00
ATOM   3457  CG  ASP   218      56.617  51.025  24.623  0.00  0.00
ATOM   3458  OD1 ASP   218      56.993  50.630  24.434  0.00  0.00
ATOM   3459  OD2 ASP   218      57.042  50.698  24.425  0.00  0.00
ATOM   3460  C   ASP   218      56.314  51.799  27.449  0.00  0.00
ATOM   3461  O   ASP   218      57.183  52.431  27.242  0.00  0.00
ATOM   3462  N   LEU   219      56.303  51.205  28.532  0.00  0.00
ATOM   3463  H   LEU   219      55.539  50.727  28.642  0.00  0.00
ATOM   3464  CA  LEU   219      57.317  51.214  29.562  0.00  0.00
ATOM   3465  HA  LEU   219      58.170  51.698  29.180  0.00  0.00
ATOM   3466  CB  LEU   219      56.824  52.005  30.721  0.00  0.00
ATOM   3467  HB2 LEU   219      56.502  52.069  30.796  0.00  0.00
ATOM   3468  HB3 LEU   219      56.842  51.954  31.087  0.00  0.00
ATOM   3469  CG  LEU   219      56.754  52.791  31.324  0.00  0.00
ATOM   3470  HG  LEU   219      56.743  52.441  31.206  0.00  0.00
ATOM   3471  CD1 LEU   219      56.777  53.515  31.849  0.00  0.00
ATOM   3472 1HD1 LEU   219      56.781  53.624  32.010  0.00  0.00
ATOM   3473 2HD1 LEU   219      56.844  53.617  31.945  0.00  0.00
ATOM   3474 3HD1 LEU   219      56.725  53.831  31.978  0.00  0.00
ATOM   3475  CD2 LEU   219      56.650  53.383  31.635  0.00  0.00
ATOM   3476 1HD2 LEU   219      56.631  53.456  31.758  0.00  0.00
ATOM   3477 2HD2 LEU   219      56.682  53.583  31.674  0.00  0.00
ATOM   3478 3HD2 LEU   219      56.559  53.542  31.699  0.00  0.00
ATOM   3479  C   LEU   219      57.788  49.833  29.988  0.00  0.00
ATOM   3480  O   LEU   219      58.937  49.681  30.301  0.00  0.00
ATOM   3481  N   VAL   220      56.928  48.831  29.990  0.00  0.00
ATOM   3482  H   VAL   220      56.008  49.033  29.715  0.00  0.00
ATOM   3483  CA  VAL   220      57.228  47.441  30.337  0.00  0.00
ATOM   3484  HA  VAL   220      58.257  47.272  30.131  0.00  0.00
ATOM   3485  CB  VAL   220      57.013  47.167  31.811  0.00  0.00
ATOM   3486  HB  VAL   220      56.847  46.893  31.970  0.00  0.00
ATOM   3487  CG1 VAL   220      57.326  47.020  32.463  0.00  0.00
ATOM   3488 1HG1 VAL   220      57.377  46.993  32.495  0.00  0.00
ATOM   3489 2HG1 VAL   220      57.415  46.999  32.699  0.00  0.00
ATOM   3490 3HG1 VAL   220      57.413  46.949  32.686  0.00  0.00
ATOM   3491  CG2 VAL   220      56.747  47.368  32.522  0.00  0.00
ATOM   3492 1HG2 VAL   220      56.676  47.374  32.859  0.00  0.00
ATOM   3493 2HG2 VAL   220      56.683  47.449  32.670  0.00  0.00
ATOM   3494 3HG2 VAL   220      56.684  47.422  32.572  0.00  0.00
ATOM   3495  C   VAL   220      56.403  46.468  29.506  0.00  0.00
ATOM   3496  O   VAL   220      55.211  46.651  29.403  0.00  0.00
ATOM   3497  N   PRO   221      56.974  45.422  28.925  0.00  0.00
ATOM   3498  CD  PRO   221      58.362  45.124  28.890  0.00  0.00
ATOM   3499  HD2 PRO   221      58.737  44.935  29.827  0.00  0.00
ATOM   3500  HD3 PRO   221      58.899  45.900  28.462  0.00  0.00
ATOM   3501  CG  PRO   221      58.490  43.929  28.067  0.00  0.00
ATOM   3502  HG2 PRO   221      58.655  43.194  28.607  0.00  0.00
ATOM   3503  HG3 PRO   221      59.176  44.037  27.456  0.00  0.00
ATOM   3504  CB  PRO   221      57.286  43.687  27.380  0.00  0.00
ATOM   3505  HB2 PRO   221      57.102  42.710  27.342  0.00  0.00
ATOM   3506  HB3 PRO   221      57.385  44.028  26.462  0.00  0.00
ATOM   3507  CA  PRO   221      56.242  44.456  28.131  0.00  0.00
ATOM   3508  HA  PRO   221      55.641  44.987  27.433  0.00  0.00
ATOM   3509  C   PRO   221      55.363  43.527  28.956  0.00  0.00
ATOM   3510  O   PRO   221      55.704  43.232  30.083  0.00  0.00
ATOM   3511  N   PRO   222      54.256  43.020  28.422  0.00  0.00
ATOM   3512  CD  PRO   222      53.715  43.320  27.134  0.00  0.00
ATOM   3513  HD2 PRO   222      54.376  43.081  26.376  0.00  0.00
ATOM   3514  HD3 PRO   222      53.461  44.322  27.069  0.00  0.00
ATOM   3515  CG  PRO   222      52.508  42.512  26.996  0.00  0.00
ATOM   3516  HG2 PRO   222      52.682  41.793  26.412  0.00  0.00
ATOM   3517  HG3 PRO   222      51.799  43.036  26.665  0.00  0.00
ATOM   3518  CB  PRO   222      52.149  41.981  28.269  0.00  0.00
ATOM   3519  HB2 PRO   222      51.826  41.038  28.163  0.00  0.00
ATOM   3520  HB3 PRO   222      51.410  42.540  28.650  0.00  0.00
ATOM   3521  CA  PRO   222      53.395  42.085  29.113  0.00  0.00
ATOM   3522  HA  PRO   222      53.130  42.505  30.062  0.00  0.00
ATOM   3523  C   PRO   222      54.052  40.721  29.308  0.00  0.00
ATOM   3524  O   PRO   222      54.755  40.265  28.429  0.00  0.00
ATOM   3525  N   PRO   223      53.818  40.030  30.417  0.00  0.00
ATOM   3526  CD  PRO   223      53.150  40.502  31.586  0.00  0.00
ATOM   3527  HD2 PRO   223      52.155  40.745  31.389  0.00  0.00
ATOM   3528  HD3 PRO   223      53.637  41.339  31.978  0.00  0.00
ATOM   3529  CG  PRO   223      53.211  39.400  32.558  0.00  0.00
ATOM   3530  HG2 PRO   223      52.368  39.062  32.696  0.00  0.00
ATOM   3531  HG3 PRO   223      53.570  39.680  33.360  0.00  0.00
ATOM   3532  CB  PRO   223      54.010  38.376  32.063  0.00  0.00
ATOM   3533  HB2 PRO   223      53.554  37.546  32.167  0.00  0.00
ATOM   3534  HB3 PRO   223      54.805  38.358  32.591  0.00  0.00
ATOM   3535  CA  PRO   223      54.304  38.684  30.624  0.00  0.00
ATOM   3536  HA  PRO   223      55.360  38.691  30.488  0.00  0.00
ATOM   3537  C   PRO   223      53.669  37.668  29.679  0.00  0.00
ATOM   3538  O   PRO   223      52.509  37.807  29.346  0.00  0.00
ATOM   3539  N   PRO   224      54.372  36.608  29.278  0.00  0.00
ATOM   3540  CD  PRO   224      55.717  36.314  29.625  0.00  0.00
ATOM   3541  HD2 PRO   224      55.806  36.084  30.617  0.00  0.00
ATOM   3542  HD3 PRO   224      56.351  37.095  29.411  0.00  0.00
ATOM   3543  CG  PRO   224      56.091  35.167  28.824  0.00  0.00
ATOM   3544  HG2 PRO   224      56.405  34.528  29.331  0.00  0.00
ATOM   3545  HG3 PRO   224      56.694  35.402  28.238  0.00  0.00
ATOM   3546  CB  PRO   224      55.030  34.663  28.132  0.00  0.00
ATOM   3547  HB2 PRO   224      54.820  33.810  28.494  0.00  0.00
ATOM   3548  HB3 PRO   224      55.292  34.538  27.228  0.00  0.00
ATOM   3549  CA  PRO   224      53.913  35.659  28.284  0.00  0.00
ATOM   3550  HA  PRO   224      53.798  36.176  27.363  0.00  0.00
ATOM   3551  C   PRO   224      52.603  34.965  28.592  0.00  0.00
ATOM   3552  O   PRO   224      51.914  34.584  27.698  0.00  0.00
ATOM   3553  N   ILE   225      52.226  34.836  29.840  0.00  0.00
ATOM   3554  H   ILE   225      52.844  35.150  30.519  0.00  0.00
ATOM   3555  CA  ILE   225      50.991  34.207  30.277  0.00  0.00
ATOM   3556  HA  ILE   225      50.881  33.309  29.707  0.00  0.00
ATOM   3557  CB  ILE   225      51.073  33.787  31.733  0.00  0.00
ATOM   3558  HB  ILE   225      50.142  33.365  31.990  0.00  0.00
ATOM   3559  CG2 ILE   225      52.102  32.705  31.898  0.00  0.00
ATOM   3560 1HG2 ILE   225      52.375  32.451  31.896  0.00  0.00
ATOM   3561 2HG2 ILE   225      52.361  32.454  31.990  0.00  0.00
ATOM   3562 3HG2 ILE   225      52.312  32.392  31.935  0.00  0.00
ATOM   3563  CG1 ILE   225      51.320  34.928  32.673  0.00  0.00
ATOM   3564 2HG1 ILE   225      52.091  35.229  32.606  0.00  0.00
ATOM   3565 3HG1 ILE   225      50.812  35.574  32.512  0.00  0.00
ATOM   3566  CD1 ILE   225      51.199  34.835  33.947  0.00  0.00
ATOM   3567 1HD1 ILE   225      51.209  34.783  34.256  0.00  0.00
ATOM   3568 2HD1 ILE   225      51.187  34.877  34.272  0.00  0.00
ATOM   3569 3HD1 ILE   225      51.114  34.800  34.244  0.00  0.00
ATOM   3570  C   ILE   225      49.729  35.013  29.991  0.00  0.00
ATOM   3571  O   ILE   225      48.676  34.453  29.996  0.00  0.00
ATOM   3572  N   ILE   226      49.816  36.288  29.695  0.00  0.00
ATOM   3573  H   ILE   226      50.710  36.689  29.724  0.00  0.00
ATOM   3574  CA  ILE   226      48.696  37.126  29.257  0.00  0.00
ATOM   3575  HA  ILE   226      47.824  36.515  29.206  0.00  0.00
ATOM   3576  CB  ILE   226      48.361  38.239  30.247  0.00  0.00
ATOM   3577  HB  ILE   226      47.528  38.783  29.863  0.00  0.00
ATOM   3578  CG2 ILE   226      47.911  37.664  31.550  0.00  0.00
ATOM   3579 1HG2 ILE   226      47.831  37.519  31.877  0.00  0.00
ATOM   3580 2HG2 ILE   226      47.778  37.555  31.880  0.00  0.00
ATOM   3581 3HG2 ILE   226      47.778  37.501  31.847  0.00  0.00
ATOM   3582  CG1 ILE   226      49.480  39.218  30.434  0.00  0.00
ATOM   3583 2HG1 ILE   226      50.174  38.835  30.967  0.00  0.00
ATOM   3584 3HG1 ILE   226      49.873  39.425  29.595  0.00  0.00
ATOM   3585  CD1 ILE   226      49.164  40.465  31.011  0.00  0.00
ATOM   3586 1HD1 ILE   226      49.089  40.758  31.172  0.00  0.00
ATOM   3587 2HD1 ILE   226      49.117  40.790  31.139  0.00  0.00
ATOM   3588 3HD1 ILE   226      49.077  40.761  31.134  0.00  0.00
ATOM   3589  C   ILE   226      48.852  37.663  27.853  0.00  0.00
ATOM   3590  O   ILE   226      47.943  38.248  27.318  0.00  0.00
ATOM   3591  N   ASP   227      49.973  37.449  27.220  0.00  0.00
ATOM   3592  H   ASP   227      50.677  36.966  27.701  0.00  0.00
ATOM   3593  CA  ASP   227      50.281  37.960  25.897  0.00  0.00
ATOM   3594  HA  ASP   227      50.278  39.023  25.936  0.00  0.00
ATOM   3595  CB  ASP   227      51.672  37.511  25.541  0.00  0.00
ATOM   3596  HB2 ASP   227      52.340  37.843  26.284  0.00  0.00
ATOM   3597  HB3 ASP   227      51.705  36.458  25.535  0.00  0.00
ATOM   3598  CG  ASP   227      52.142  38.023  24.220  0.00  0.00
ATOM   3599  OD1 ASP   227      52.376  38.275  23.723  0.00  0.00
ATOM   3600  OD2 ASP   227      52.306  38.169  23.682  0.00  0.00
ATOM   3601  C   ASP   227      49.278  37.562  24.836  0.00  0.00
ATOM   3602  O   ASP   227      48.987  38.328  23.968  0.00  0.00
ATOM   3603  N   LYS   228      48.689  36.404  24.942  0.00  0.00
ATOM   3604  H   LYS   228      48.974  35.838  25.681  0.00  0.00
ATOM   3605  CA  LYS   228      47.677  35.906  24.038  0.00  0.00
ATOM   3606  HA  LYS   228      47.988  36.141  23.059  0.00  0.00
ATOM   3607  CB  LYS   228      47.608  34.423  24.144  0.00  0.00
ATOM   3608  HB2 LYS   228      47.843  34.056  24.089  0.00  0.00
ATOM   3609  HB3 LYS   228      47.550  34.139  24.410  0.00  0.00
ATOM   3610  CG  LYS   228      47.316  33.792  23.943  0.00  0.00
ATOM   3611  HG2 LYS   228      47.132  34.076  24.032  0.00  0.00
ATOM   3612  HG3 LYS   228      47.311  34.012  23.716  0.00  0.00
ATOM   3613  CD  LYS   228      47.284  32.460  23.931  0.00  0.00
ATOM   3614  HD2 LYS   228      47.487  32.177  23.778  0.00  0.00
ATOM   3615  HD3 LYS   228      47.334  32.265  24.206  0.00  0.00
ATOM   3616  CE  LYS   228      46.917  31.781  23.745  0.00  0.00
ATOM   3617  HE2 LYS   228      46.875  31.935  23.714  0.00  0.00
ATOM   3618  HE3 LYS   228      46.975  31.825  23.615  0.00  0.00
ATOM   3619  NZ  LYS   228      46.548  30.875  23.776  0.00  0.00
ATOM   3620  HZ1 LYS   228      46.477  30.648  23.796  0.00  0.00
ATOM   3621  HZ2 LYS   228      46.432  30.654  23.809  0.00  0.00
ATOM   3622  HZ3 LYS   228      46.451  30.653  23.746  0.00  0.00
ATOM   3623  C   LYS   228      46.321  36.539  24.185  0.00  0.00
ATOM   3624  O   LYS   228      45.567  36.498  23.306  0.00  0.00
ATOM   3625  N   ILE   229      46.009  37.145  25.262  0.00  0.00
ATOM   3626  H   ILE   229      46.677  37.132  25.946  0.00  0.00
ATOM   3627  CA  ILE   229      44.780  37.893  25.476  0.00  0.00
ATOM   3628  HA  ILE   229      44.127  37.693  24.659  0.00  0.00
ATOM   3629  CB  ILE   229      44.038  37.429  26.720  0.00  0.00
ATOM   3630  HB  ILE   229      43.154  38.013  26.784  0.00  0.00
ATOM   3631  CG2 ILE   229      43.600  36.000  26.568  0.00  0.00
ATOM   3632 1HG2 ILE   229      43.526  35.654  26.432  0.00  0.00
ATOM   3633 2HG2 ILE   229      43.548  35.622  26.611  0.00  0.00
ATOM   3634 3HG2 ILE   229      43.381  35.677  26.548  0.00  0.00
ATOM   3635  CG1 ILE   229      44.797  37.609  28.005  0.00  0.00
ATOM   3636 2HG1 ILE   229      45.211  36.967  28.238  0.00  0.00
ATOM   3637 3HG1 ILE   229      45.351  38.180  27.986  0.00  0.00
ATOM   3638  CD1 ILE   229      44.271  37.895  29.053  0.00  0.00
ATOM   3639 1HD1 ILE   229      44.198  37.952  29.330  0.00  0.00
ATOM   3640 2HD1 ILE   229      44.140  37.988  29.269  0.00  0.00
ATOM   3641 3HD1 ILE   229      44.109  37.961  29.339  0.00  0.00
ATOM   3642  C   ILE   229      44.968  39.399  25.431  0.00  0.00
ATOM   3643  O   ILE   229      44.021  40.120  25.335  0.00  0.00
ATOM   3644  N   PHE   230      46.177  39.886  25.443  0.00  0.00
ATOM   3645  H   PHE   230      46.905  39.245  25.550  0.00  0.00
ATOM   3646  CA  PHE   230      46.532  41.293  25.392  0.00  0.00
ATOM   3647  HA  PHE   230      45.705  41.852  25.762  0.00  0.00
ATOM   3648  CB  PHE   230      47.690  41.535  26.340  0.00  0.00
ATOM   3649  HB2 PHE   230      47.609  40.912  27.130  0.00  0.00
ATOM   3650  HB3 PHE   230      48.552  41.291  25.883  0.00  0.00
ATOM   3651  CG  PHE   230      47.839  42.859  26.912  0.00  0.00
ATOM   3652  CD1 PHE   230      46.987  43.294  27.809  0.00  0.00
ATOM   3653  HD1 PHE   230      46.219  42.699  28.075  0.00  0.00
ATOM   3654  CE1 PHE   230      47.133  44.508  28.360  0.00  0.00
ATOM   3655  HE1 PHE   230      46.475  44.839  29.038  0.00  0.00
ATOM   3656  CZ  PHE   230      48.134  45.289  28.025  0.00  0.00
ATOM   3657  HZ  PHE   230      48.245  46.216  28.446  0.00  0.00
ATOM   3658  CE2 PHE   230      48.994  44.855  27.142  0.00  0.00
ATOM   3659  HE2 PHE   230      49.767  45.448  26.894  0.00  0.00
ATOM   3660  CD2 PHE   230      48.845  43.645  26.585  0.00  0.00
ATOM   3661  HD2 PHE   230      49.503  43.317  25.908  0.00  0.00
ATOM   3662  C   PHE   230      46.763  41.792  23.981  0.00  0.00
ATOM   3663  O   PHE   230      47.424  42.670  23.758  0.00  0.00
ATOM   3664  N   MET   231      46.229  41.217  23.010  0.00  0.00
ATOM   3665  H   MET   231      45.687  40.528  23.258  0.00  0.00
ATOM   3666  CA  MET   231      46.313  41.531  21.609  0.00  0.00
ATOM   3667  HA  MET   231      46.591  42.449  21.534  0.00  0.00
ATOM   3668  CB  MET   231      47.272  40.762  20.918  0.00  0.00
ATOM   3669  HB2 MET   231      47.392  41.094  19.969  0.00  0.00
ATOM   3670  HB3 MET   231      48.097  40.878  21.397  0.00  0.00
ATOM   3671  CG  MET   231      47.020  39.424  20.823  0.00  0.00
ATOM   3672  HG2 MET   231      47.057  39.179  21.283  0.00  0.00
ATOM   3673  HG3 MET   231      46.550  39.220  20.657  0.00  0.00
ATOM   3674  SD  MET   231      47.411  38.509  20.239  0.00  0.00
ATOM   3675  CE  MET   231      47.242  37.721  19.778  0.00  0.00
ATOM   3676  HE1 MET   231      47.201  37.538  19.660  0.00  0.00
ATOM   3677  HE2 MET   231      47.230  37.575  19.686  0.00  0.00
ATOM   3678  HE3 MET   231      47.195  37.570  19.706  0.00  0.00
ATOM   3679  C   MET   231      45.111  41.429  20.910  0.00  0.00
ATOM   3680  O   MET   231      44.290  40.839  21.368  0.00  0.00
ATOM   3681  N   ASP   232      45.019  41.978  19.779  0.00  0.00
ATOM   3682  H   ASP   232      45.718  42.447  19.467  0.00  0.00
ATOM   3683  CA  ASP   232      44.021  41.865  18.894  0.00  0.00
ATOM   3684  HA  ASP   232      43.423  41.498  19.321  0.00  0.00
ATOM   3685  CB  ASP   232      43.599  42.885  18.530  0.00  0.00
ATOM   3686  HB2 ASP   232      43.489  43.276  19.328  0.00  0.00
ATOM   3687  HB3 ASP   232      44.180  43.270  18.120  0.00  0.00
ATOM   3688  CG  ASP   232      42.549  42.878  17.664  0.00  0.00
ATOM   3689  OD1 ASP   232      42.169  42.803  17.273  0.00  0.00
ATOM   3690  OD2 ASP   232      42.108  42.951  17.364  0.00  0.00
ATOM   3691  C   ASP   232      44.190  41.237  17.781  0.00  0.00
ATOM   3692  O   ASP   232      44.960  41.230  17.354  0.00  0.00
ATOM   3693  N   THR   233      43.475  40.711  17.309  0.00  0.00
ATOM   3694  H   THR   233      42.868  40.769  17.691  0.00  0.00
ATOM   3695  CA  THR   233      43.493  40.070  16.255  0.00  0.00
ATOM   3696  HA  THR   233      44.108  40.121  15.890  0.00  0.00
ATOM   3697  CB  THR   233      43.453  39.154  16.484  0.00  0.00
ATOM   3698  HB  THR   233      42.987  38.954  16.491  0.00  0.00
ATOM   3699  CG2 THR   233      43.661  38.544  15.973  0.00  0.00
ATOM   3700 1HG2 THR   233      43.708  38.380  15.833  0.00  0.00
ATOM   3701 2HG2 THR   233      43.706  38.423  15.837  0.00  0.00
ATOM   3702 3HG2 THR   233      43.713  38.377  15.877  0.00  0.00
ATOM   3703  OG1 THR   233      43.847  39.097  17.194  0.00  0.00
ATOM   3704  HG1 THR   233      43.800  39.438  17.451  0.00  0.00
ATOM   3705  C   THR   233      42.754  40.239  15.370  0.00  0.00
ATOM   3706  O   THR   233      42.541  40.423  14.913  0.00  0.00
ATOM   3707  OXT THR   233      42.390  40.203  15.135  0.00  0.00
