# Supplementary material for: In Silico Adoption of an Orphan Nuclear Receptor NR4A1
Source: PLoS One. 2015 Aug 13;10(8):e0135246. doi: 10.1371/journal.pone.0135246 (PMC4535767; doi:10.1371/journal.pone.0135246)
Supplement: S1 Structures — (ZIP) [file pone.0135246.s001.zip › SI Structure Files/SI Section 4/cl5_md_4000 ns.pdb]

ATOM      1  N   ASN     1      27.731  14.320  44.598  0.00  0.00
ATOM      2  H1  ASN     1      27.785  14.105  44.805  0.00  0.00
ATOM      3  H2  ASN     1      27.744  14.094  44.785  0.00  0.00
ATOM      4  H3  ASN     1      27.752  14.118  44.830  0.00  0.00
ATOM      5  CA  ASN     1      27.615  15.219  43.717  0.00  0.00
ATOM      6  HA  ASN     1      27.710  14.765  42.913  0.00  0.00
ATOM      7  CB  ASN     1      26.369  15.709  43.775  0.00  0.00
ATOM      8  HB2 ASN     1      25.724  15.000  43.671  0.00  0.00
ATOM      9  HB3 ASN     1      26.268  16.093  44.559  0.00  0.00
ATOM     10  CG  ASN     1      26.082  16.626  42.923  0.00  0.00
ATOM     11  OD1 ASN     1      26.772  17.092  42.415  0.00  0.00
ATOM     12  ND2 ASN     1      25.063  16.920  42.737  0.00  0.00
ATOM     13 1HD2 ASN     1      24.870  17.506  42.174  0.00  0.00
ATOM     14 2HD2 ASN     1      24.479  16.554  43.141  0.00  0.00
ATOM     15  C   ASN     1      28.636  16.237  43.795  0.00  0.00
ATOM     16  O   ASN     1      28.808  16.802  44.700  0.00  0.00
ATOM     17  N   LEU     2      29.304  16.499  42.847  0.00  0.00
ATOM     18  H   LEU     2      29.110  15.999  42.132  0.00  0.00
ATOM     19  CA  LEU     2      30.322  17.462  42.803  0.00  0.00
ATOM     20  HA  LEU     2      30.881  17.369  43.669  0.00  0.00
ATOM     21  CB  LEU     2      31.207  17.133  41.654  0.00  0.00
ATOM     22  HB2 LEU     2      30.981  16.491  41.276  0.00  0.00
ATOM     23  HB3 LEU     2      31.188  17.699  41.106  0.00  0.00
ATOM     24  CG  LEU     2      32.417  16.910  41.689  0.00  0.00
ATOM     25  HG  LEU     2      32.207  17.060  41.813  0.00  0.00
ATOM     26  CD1 LEU     2      33.126  16.581  41.712  0.00  0.00
ATOM     27 1HD1 LEU     2      33.134  16.352  41.679  0.00  0.00
ATOM     28 2HD1 LEU     2      33.400  16.609  41.649  0.00  0.00
ATOM     29 3HD1 LEU     2      33.366  16.540  41.829  0.00  0.00
ATOM     30  CD2 LEU     2      33.258  16.792  41.479  0.00  0.00
ATOM     31 1HD2 LEU     2      33.339  16.720  41.379  0.00  0.00
ATOM     32 2HD2 LEU     2      33.504  16.890  41.417  0.00  0.00
ATOM     33 3HD2 LEU     2      33.548  16.675  41.489  0.00  0.00
ATOM     34  C   LEU     2      29.810  18.892  42.785  0.00  0.00
ATOM     35  O   LEU     2      30.503  19.776  43.201  0.00  0.00
ATOM     36  N   LEU     3      28.579  19.131  42.390  0.00  0.00
ATOM     37  H   LEU     3      28.064  18.369  42.068  0.00  0.00
ATOM     38  CA  LEU     3      27.914  20.426  42.435  0.00  0.00
ATOM     39  HA  LEU     3      28.478  21.102  41.818  0.00  0.00
ATOM     40  CB  LEU     3      26.519  20.262  41.832  0.00  0.00
ATOM     41  HB2 LEU     3      26.621  19.858  40.856  0.00  0.00
ATOM     42  HB3 LEU     3      25.982  19.556  42.414  0.00  0.00
ATOM     43  CG  LEU     3      25.669  21.510  41.736  0.00  0.00
ATOM     44  HG  LEU     3      25.519  21.897  42.701  0.00  0.00
ATOM     45  CD1 LEU     3      26.285  22.565  40.899  0.00  0.00
ATOM     46 1HD1 LEU     3      26.350  22.860  40.666  0.00  0.00
ATOM     47 2HD1 LEU     3      26.472  22.867  40.778  0.00  0.00
ATOM     48 3HD1 LEU     3      26.478  22.757  40.663  0.00  0.00
ATOM     49  CD2 LEU     3      24.324  21.185  41.159  0.00  0.00
ATOM     50 1HD2 LEU     3      24.034  21.132  40.895  0.00  0.00
ATOM     51 2HD2 LEU     3      24.013  20.979  41.079  0.00  0.00
ATOM     52 3HD2 LEU     3      23.936  21.204  41.100  0.00  0.00
ATOM     53  C   LEU     3      27.865  21.029  43.841  0.00  0.00
ATOM     54  O   LEU     3      28.027  22.218  43.994  0.00  0.00
ATOM     55  N   THR     4      27.729  20.217  44.873  0.00  0.00
ATOM     56  H   THR     4      27.601  19.255  44.694  0.00  0.00
ATOM     57  CA  THR     4      27.807  20.653  46.266  0.00  0.00
ATOM     58  HA  THR     4      27.141  21.485  46.395  0.00  0.00
ATOM     59  CB  THR     4      27.361  19.561  47.213  0.00  0.00
ATOM     60  HB  THR     4      27.695  19.458  47.869  0.00  0.00
ATOM     61  CG2 THR     4      26.394  19.504  47.606  0.00  0.00
ATOM     62 1HG2 THR     4      26.176  19.491  47.663  0.00  0.00
ATOM     63 2HG2 THR     4      26.144  19.463  47.741  0.00  0.00
ATOM     64 3HG2 THR     4      26.159  19.517  47.721  0.00  0.00
ATOM     65  OG1 THR     4      27.397  18.676  46.936  0.00  0.00
ATOM     66  HG1 THR     4      27.090  18.534  46.812  0.00  0.00
ATOM     67  C   THR     4      29.194  21.128  46.661  0.00  0.00
ATOM     68  O   THR     4      29.314  22.014  47.443  0.00  0.00
ATOM     69  N   SER     5      30.245  20.597  46.087  0.00  0.00
ATOM     70  H   SER     5      30.083  19.874  45.463  0.00  0.00
ATOM     71  CA  SER     5      31.616  21.057  46.270  0.00  0.00
ATOM     72  HA  SER     5      31.763  21.298  47.306  0.00  0.00
ATOM     73  CB  SER     5      32.595  19.959  45.919  0.00  0.00
ATOM     74  HB2 SER     5      32.495  19.568  45.341  0.00  0.00
ATOM     75  HB3 SER     5      33.268  20.131  45.795  0.00  0.00
ATOM     76  OG  SER     5      32.790  19.225  46.502  0.00  0.00
ATOM     77  HG  SER     5      32.981  18.772  46.526  0.00  0.00
ATOM     78  C   SER     5      31.926  22.311  45.467  0.00  0.00
ATOM     79  O   SER     5      32.629  23.168  45.949  0.00  0.00
ATOM     80  N   LEU     6      31.364  22.469  44.278  0.00  0.00
ATOM     81  H   LEU     6      30.820  21.720  43.932  0.00  0.00
ATOM     82  CA  LEU     6      31.542  23.637  43.418  0.00  0.00
ATOM     83  HA  LEU     6      32.589  23.720  43.176  0.00  0.00
ATOM     84  CB  LEU     6      30.748  23.409  42.131  0.00  0.00
ATOM     85  HB2 LEU     6      31.040  22.470  41.704  0.00  0.00
ATOM     86  HB3 LEU     6      29.710  23.335  42.386  0.00  0.00
ATOM     87  CG  LEU     6      30.893  24.496  41.070  0.00  0.00
ATOM     88  HG  LEU     6      30.711  25.415  41.475  0.00  0.00
ATOM     89  CD1 LEU     6      32.201  24.522  40.477  0.00  0.00
ATOM     90 1HD1 LEU     6      32.587  24.898  40.479  0.00  0.00
ATOM     91 2HD1 LEU     6      32.614  24.199  40.555  0.00  0.00
ATOM     92 3HD1 LEU     6      32.367  24.507  39.958  0.00  0.00
ATOM     93  CD2 LEU     6      29.934  24.323  39.995  0.00  0.00
ATOM     94 1HD2 LEU     6      29.639  24.326  39.769  0.00  0.00
ATOM     95 2HD2 LEU     6      29.731  24.332  39.692  0.00  0.00
ATOM     96 3HD2 LEU     6      29.724  24.207  39.749  0.00  0.00
ATOM     97  C   LEU     6      31.124  24.939  44.098  0.00  0.00
ATOM     98  O   LEU     6      31.832  25.922  44.033  0.00  0.00
ATOM     99  N   VAL     7      30.004  24.939  44.798  0.00  0.00
ATOM    100  H   VAL     7      29.469  24.106  44.800  0.00  0.00
ATOM    101  CA  VAL     7      29.478  26.115  45.497  0.00  0.00
ATOM    102  HA  VAL     7      29.693  26.972  44.885  0.00  0.00
ATOM    103  CB  VAL     7      27.957  26.068  45.634  0.00  0.00
ATOM    104  HB  VAL     7      27.649  26.978  46.106  0.00  0.00
ATOM    105  CG1 VAL     7      27.286  26.015  44.279  0.00  0.00
ATOM    106 1HG1 VAL     7      27.270  25.793  43.861  0.00  0.00
ATOM    107 2HG1 VAL     7      26.874  25.961  44.072  0.00  0.00
ATOM    108 3HG1 VAL     7      27.207  26.268  43.916  0.00  0.00
ATOM    109  CG2 VAL     7      27.450  24.926  46.481  0.00  0.00
ATOM    110 1HG2 VAL     7      27.239  24.583  46.571  0.00  0.00
ATOM    111 2HG2 VAL     7      27.471  24.610  46.716  0.00  0.00
ATOM    112 3HG2 VAL     7      27.249  24.756  46.787  0.00  0.00
ATOM    113  C   VAL     7      30.160  26.410  46.827  0.00  0.00
ATOM    114  O   VAL     7      29.903  27.412  47.414  0.00  0.00
ATOM    115  N   ARG     8      31.055  25.573  47.290  0.00  0.00
ATOM    116  H   ARG     8      31.181  24.764  46.765  0.00  0.00
ATOM    117  CA  ARG     8      31.879  25.754  48.487  0.00  0.00
ATOM    118  HA  ARG     8      31.578  26.645  48.982  0.00  0.00
ATOM    119  CB  ARG     8      31.643  24.614  49.436  0.00  0.00
ATOM    120  HB2 ARG     8      31.841  24.140  49.322  0.00  0.00
ATOM    121  HB3 ARG     8      31.829  24.609  49.963  0.00  0.00
ATOM    122  CG  ARG     8      30.889  24.132  49.865  0.00  0.00
ATOM    123  HG2 ARG     8      30.684  24.568  49.966  0.00  0.00
ATOM    124  HG3 ARG     8      30.694  24.099  49.399  0.00  0.00
ATOM    125  CD  ARG     8      30.669  23.099  50.803  0.00  0.00
ATOM    126  HD2 ARG     8      30.957  22.792  50.854  0.00  0.00
ATOM    127  HD3 ARG     8      30.645  23.122  51.260  0.00  0.00
ATOM    128  NE  ARG     8      30.114  22.497  51.036  0.00  0.00
ATOM    129  HE  ARG     8      30.029  22.748  50.914  0.00  0.00
ATOM    130  CZ  ARG     8      29.712  21.656  51.405  0.00  0.00
ATOM    131  NH1 ARG     8      29.752  21.225  51.622  0.00  0.00
ATOM    132 1HH1 ARG     8      30.103  21.525  51.527  0.00  0.00
ATOM    133 2HH1 ARG     8      29.438  20.587  51.914  0.00  0.00
ATOM    134  NH2 ARG     8      29.248  21.221  51.566  0.00  0.00
ATOM    135 1HH2 ARG     8      29.204  21.524  51.425  0.00  0.00
ATOM    136 2HH2 ARG     8      28.946  20.589  51.849  0.00  0.00
ATOM    137  C   ARG     8      33.358  25.959  48.210  0.00  0.00
ATOM    138  O   ARG     8      34.055  26.412  49.051  0.00  0.00
ATOM    139  N   ALA     9      33.839  25.658  47.047  0.00  0.00
ATOM    140  H   ALA     9      33.224  25.256  46.427  0.00  0.00
ATOM    141  CA  ALA     9      35.217  25.842  46.629  0.00  0.00
ATOM    142  HA  ALA     9      35.856  25.454  47.395  0.00  0.00
ATOM    143  CB  ALA     9      35.446  25.023  45.382  0.00  0.00
ATOM    144  HB1 ALA     9      35.481  24.723  45.148  0.00  0.00
ATOM    145  HB2 ALA     9      35.412  24.879  45.028  0.00  0.00
ATOM    146  HB3 ALA     9      35.616  24.864  45.072  0.00  0.00
ATOM    147  C   ALA     9      35.590  27.310  46.428  0.00  0.00
ATOM    148  O   ALA     9      34.764  28.107  46.058  0.00  0.00
ATOM    149  N   HIS    10      36.839  27.668  46.650  0.00  0.00
ATOM    150  H   HIS    10      37.461  26.960  46.917  0.00  0.00
ATOM    151  CA  HIS    10      37.333  29.042  46.625  0.00  0.00
ATOM    152  HA  HIS    10      36.688  29.632  47.253  0.00  0.00
ATOM    153  CB  HIS    10      38.728  29.078  47.238  0.00  0.00
ATOM    154  HB2 HIS    10      38.692  28.631  48.208  0.00  0.00
ATOM    155  HB3 HIS    10      39.393  28.492  46.645  0.00  0.00
ATOM    156  CG  HIS    10      39.299  30.446  47.385  0.00  0.00
ATOM    157  ND1 HIS    10      39.001  31.336  48.342  0.00  0.00
ATOM    158  HD1 HIS    10      38.367  31.184  49.063  0.00  0.00
ATOM    159  CE1 HIS    10      39.763  32.406  48.183  0.00  0.00
ATOM    160  HE1 HIS    10      39.788  33.245  48.808  0.00  0.00
ATOM    161  NE2 HIS    10      40.531  32.223  47.153  0.00  0.00
ATOM    162  HE2 HIS    10      41.234  32.844  46.856  0.00  0.00
ATOM    163  CD2 HIS    10      40.256  30.998  46.642  0.00  0.00
ATOM    164  HD2 HIS    10      40.734  30.540  45.845  0.00  0.00
ATOM    165  C   HIS    10      37.306  29.654  45.226  0.00  0.00
ATOM    166  O   HIS    10      37.975  29.200  44.342  0.00  0.00
ATOM    167  N   LEU    11      36.569  30.714  45.051  0.00  0.00
ATOM    168  H   LEU    11      36.051  30.995  45.831  0.00  0.00
ATOM    169  CA  LEU    11      36.353  31.455  43.805  0.00  0.00
ATOM    170  HA  LEU    11      36.909  30.969  43.019  0.00  0.00
ATOM    171  CB  LEU    11      34.856  31.344  43.479  0.00  0.00
ATOM    172  HB2 LEU    11      34.593  30.303  43.505  0.00  0.00
ATOM    173  HB3 LEU    11      34.309  31.826  44.262  0.00  0.00
ATOM    174  CG  LEU    11      34.361  31.909  42.144  0.00  0.00
ATOM    175  HG  LEU    11      34.463  32.977  42.147  0.00  0.00
ATOM    176  CD1 LEU    11      35.109  31.364  40.952  0.00  0.00
ATOM    177 1HD1 LEU    11      35.361  31.333  40.654  0.00  0.00
ATOM    178 2HD1 LEU    11      35.326  31.135  40.727  0.00  0.00
ATOM    179 3HD1 LEU    11      35.185  31.226  40.595  0.00  0.00
ATOM    180  CD2 LEU    11      32.890  31.603  41.976  0.00  0.00
ATOM    181 1HD2 LEU    11      32.536  31.512  41.952  0.00  0.00
ATOM    182 2HD2 LEU    11      32.529  31.554  41.944  0.00  0.00
ATOM    183 3HD2 LEU    11      32.536  31.528  41.912  0.00  0.00
ATOM    184  C   LEU    11      36.864  32.905  43.875  0.00  0.00
ATOM    185  O   LEU    11      36.782  33.632  42.900  0.00  0.00
ATOM    186  N   ASP    12      37.395  33.332  45.018  0.00  0.00
ATOM    187  H   ASP    12      37.389  32.690  45.774  0.00  0.00
ATOM    188  CA  ASP    12      37.753  34.716  45.343  0.00  0.00
ATOM    189  HA  ASP    12      37.935  34.738  46.408  0.00  0.00
ATOM    190  CB  ASP    12      39.069  35.116  44.671  0.00  0.00
ATOM    191  HB2 ASP    12      39.798  34.359  44.874  0.00  0.00
ATOM    192  HB3 ASP    12      38.937  35.164  43.609  0.00  0.00
ATOM    193  CG  ASP    12      39.619  36.434  45.165  0.00  0.00
ATOM    194  OD1 ASP    12      39.523  36.719  46.330  0.00  0.00
ATOM    195  OD2 ASP    12      40.218  37.155  44.408  0.00  0.00
ATOM    196  C   ASP    12      36.581  35.676  45.103  0.00  0.00
ATOM    197  O   ASP    12      36.602  36.526  44.233  0.00  0.00
ATOM    198  N   SER    13      35.483  35.445  45.804  0.00  0.00
ATOM    199  H   SER    13      35.520  34.730  46.488  0.00  0.00
ATOM    200  CA  SER    13      34.215  36.151  45.647  0.00  0.00
ATOM    201  HA  SER    13      34.413  37.168  45.355  0.00  0.00
ATOM    202  CB  SER    13      33.385  35.496  44.559  0.00  0.00
ATOM    203  HB2 SER    13      33.219  34.487  44.796  0.00  0.00
ATOM    204  HB3 SER    13      32.454  35.980  44.479  0.00  0.00
ATOM    205  OG  SER    13      34.024  35.570  43.341  0.00  0.00
ATOM    206  HG  SER    13      34.912  35.664  43.496  0.00  0.00
ATOM    207  C   SER    13      33.405  36.179  46.937  0.00  0.00
ATOM    208  O   SER    13      33.415  35.254  47.689  0.00  0.00
ATOM    209  N   GLY    14      32.665  37.225  47.164  0.00  0.00
ATOM    210  H   GLY    14      32.706  37.945  46.502  0.00  0.00
ATOM    211  CA  GLY    14      31.717  37.392  48.255  0.00  0.00
ATOM    212  HA2 GLY    14      31.447  36.435  48.642  0.00  0.00
ATOM    213  HA3 GLY    14      32.170  37.949  49.040  0.00  0.00
ATOM    214  C   GLY    14      30.458  38.121  47.820  0.00  0.00
ATOM    215  O   GLY    14      30.463  38.722  46.763  0.00  0.00
ATOM    216  N   PRO    15      29.378  38.081  48.597  0.00  0.00
ATOM    217  CD  PRO    15      29.268  37.406  49.862  0.00  0.00
ATOM    218  HD2 PRO    15      29.988  37.756  50.547  0.00  0.00
ATOM    219  HD3 PRO    15      29.380  36.362  49.735  0.00  0.00
ATOM    220  CG  PRO    15      27.895  37.697  50.376  0.00  0.00
ATOM    221  HG2 PRO    15      27.934  38.474  51.038  0.00  0.00
ATOM    222  HG3 PRO    15      27.485  36.870  50.818  0.00  0.00
ATOM    223  CB  PRO    15      27.105  38.105  49.196  0.00  0.00
ATOM    224  HB2 PRO    15      26.348  38.773  49.463  0.00  0.00
ATOM    225  HB3 PRO    15      26.691  37.257  48.759  0.00  0.00
ATOM    226  CA  PRO    15      28.118  38.722  48.263  0.00  0.00
ATOM    227  HA  PRO    15      27.852  38.488  47.255  0.00  0.00
ATOM    228  C   PRO    15      28.166  40.232  48.412  0.00  0.00
ATOM    229  O   PRO    15      29.009  40.774  49.094  0.00  0.00
ATOM    230  N   SER    16      27.205  40.927  47.839  0.00  0.00
ATOM    231  H   SER    16      26.539  40.435  47.304  0.00  0.00
ATOM    232  CA  SER    16      27.093  42.376  47.885  0.00  0.00
ATOM    233  HA  SER    16      28.006  42.785  47.521  0.00  0.00
ATOM    234  CB  SER    16      26.005  42.837  46.974  0.00  0.00
ATOM    235  HB2 SER    16      25.427  42.879  47.083  0.00  0.00
ATOM    236  HB3 SER    16      25.950  43.367  46.727  0.00  0.00
ATOM    237  OG  SER    16      25.813  42.549  46.296  0.00  0.00
ATOM    238  HG  SER    16      25.499  42.393  45.916  0.00  0.00
ATOM    239  C   SER    16      26.886  42.962  49.258  0.00  0.00
ATOM    240  O   SER    16      26.998  44.109  49.425  0.00  0.00
ATOM    241  N   THR    17      26.621  42.188  50.254  0.00  0.00
ATOM    242  H   THR    17      26.511  41.267  50.045  0.00  0.00
ATOM    243  CA  THR    17      26.500  42.560  51.650  0.00  0.00
ATOM    244  HA  THR    17      26.195  43.572  51.710  0.00  0.00
ATOM    245  CB  THR    17      25.448  41.724  52.319  0.00  0.00
ATOM    246  HB  THR    17      25.473  41.878  53.323  0.00  0.00
ATOM    247  CG2 THR    17      24.124  42.009  51.866  0.00  0.00
ATOM    248 1HG2 THR    17      23.785  42.056  51.768  0.00  0.00
ATOM    249 2HG2 THR    17      23.810  42.098  51.784  0.00  0.00
ATOM    250 3HG2 THR    17      23.806  42.089  51.736  0.00  0.00
ATOM    251  OG1 THR    17      25.634  40.443  52.093  0.00  0.00
ATOM    252  HG1 THR    17      25.261  40.010  52.390  0.00  0.00
ATOM    253  C   THR    17      27.790  42.470  52.434  0.00  0.00
ATOM    254  O   THR    17      27.841  42.927  53.536  0.00  0.00
ATOM    255  N   ALA    18      28.836  41.903  51.896  0.00  0.00
ATOM    256  H   ALA    18      28.752  41.576  50.979  0.00  0.00
ATOM    257  CA  ALA    18      30.113  41.730  52.551  0.00  0.00
ATOM    258  HA  ALA    18      29.937  41.554  53.591  0.00  0.00
ATOM    259  CB  ALA    18      30.758  40.488  51.995  0.00  0.00
ATOM    260  HB1 ALA    18      30.884  40.184  51.840  0.00  0.00
ATOM    261  HB2 ALA    18      30.941  40.212  51.859  0.00  0.00
ATOM    262  HB3 ALA    18      30.914  40.161  51.895  0.00  0.00
ATOM    263  C   ALA    18      31.014  42.959  52.457  0.00  0.00
ATOM    264  O   ALA    18      30.817  43.820  51.636  0.00  0.00
ATOM    265  N   LYS    19      32.017  43.038  53.301  0.00  0.00
ATOM    266  H   LYS    19      32.123  42.286  53.919  0.00  0.00
ATOM    267  CA  LYS    19      32.934  44.166  53.435  0.00  0.00
ATOM    268  HA  LYS    19      32.355  45.032  53.608  0.00  0.00
ATOM    269  CB  LYS    19      33.806  43.943  54.632  0.00  0.00
ATOM    270  HB2 LYS    19      33.711  43.356  55.042  0.00  0.00
ATOM    271  HB3 LYS    19      34.480  43.878  54.502  0.00  0.00
ATOM    272  CG  LYS    19      33.903  44.595  55.472  0.00  0.00
ATOM    273  HG2 LYS    19      34.022  45.071  55.101  0.00  0.00
ATOM    274  HG3 LYS    19      33.331  44.686  55.614  0.00  0.00
ATOM    275  CD  LYS    19      34.619  44.477  56.633  0.00  0.00
ATOM    276  HD2 LYS    19      34.646  44.191  56.924  0.00  0.00
ATOM    277  HD3 LYS    19      34.994  44.450  56.694  0.00  0.00
ATOM    278  CE  LYS    19      34.777  44.799  57.316  0.00  0.00
ATOM    279  HE2 LYS    19      34.764  45.041  57.199  0.00  0.00
ATOM    280  HE3 LYS    19      34.513  44.799  57.297  0.00  0.00
ATOM    281  NZ  LYS    19      35.292  44.791  58.144  0.00  0.00
ATOM    282  HZ1 LYS    19      35.391  44.766  58.355  0.00  0.00
ATOM    283  HZ2 LYS    19      35.435  44.814  58.344  0.00  0.00
ATOM    284  HZ3 LYS    19      35.429  44.793  58.352  0.00  0.00
ATOM    285  C   LYS    19      33.760  44.439  52.196  0.00  0.00
ATOM    286  O   LYS    19      34.148  43.548  51.512  0.00  0.00
ATOM    287  N   LEU    20      34.048  45.676  51.928  0.00  0.00
ATOM    288  H   LEU    20      33.707  46.336  52.549  0.00  0.00
ATOM    289  CA  LEU    20      34.858  46.151  50.813  0.00  0.00
ATOM    290  HA  LEU    20      34.785  45.445  50.006  0.00  0.00
ATOM    291  CB  LEU    20      34.318  47.492  50.329  0.00  0.00
ATOM    292  HB2 LEU    20      34.376  48.183  51.137  0.00  0.00
ATOM    293  HB3 LEU    20      34.958  47.857  49.555  0.00  0.00
ATOM    294  CG  LEU    20      32.893  47.486  49.800  0.00  0.00
ATOM    295  HG  LEU    20      32.247  47.163  50.549  0.00  0.00
ATOM    296  CD1 LEU    20      32.476  48.842  49.400  0.00  0.00
ATOM    297 1HD1 LEU    20      32.386  49.201  49.460  0.00  0.00
ATOM    298 2HD1 LEU    20      32.495  49.193  49.217  0.00  0.00
ATOM    299 3HD1 LEU    20      32.230  49.120  49.248  0.00  0.00
ATOM    300  CD2 LEU    20      32.715  46.615  48.634  0.00  0.00
ATOM    301 1HD2 LEU    20      32.496  46.153  48.572  0.00  0.00
ATOM    302 2HD2 LEU    20      32.459  46.655  48.180  0.00  0.00
ATOM    303 3HD2 LEU    20      33.046  46.394  48.309  0.00  0.00
ATOM    304  C   LEU    20      36.339  46.253  51.169  0.00  0.00
ATOM    305  O   LEU    20      36.694  46.359  52.313  0.00  0.00
ATOM    306  N   ASP    21      37.204  46.250  50.183  0.00  0.00
ATOM    307  H   ASP    21      36.843  46.160  49.270  0.00  0.00
ATOM    308  CA  ASP    21      38.646  46.392  50.317  0.00  0.00
ATOM    309  HA  ASP    21      38.882  46.602  51.347  0.00  0.00
ATOM    310  CB  ASP    21      39.316  45.075  49.967  0.00  0.00
ATOM    311  HB2 ASP    21      38.868  44.303  50.547  0.00  0.00
ATOM    312  HB3 ASP    21      39.147  44.845  48.942  0.00  0.00
ATOM    313  CG  ASP    21      40.793  45.071  50.234  0.00  0.00
ATOM    314  OD1 ASP    21      41.364  44.855  50.309  0.00  0.00
ATOM    315  OD2 ASP    21      41.395  45.278  50.390  0.00  0.00
ATOM    316  C   ASP    21      39.178  47.554  49.480  0.00  0.00
ATOM    317  O   ASP    21      38.992  47.624  48.285  0.00  0.00
ATOM    318  N   TYR    22      39.866  48.457  50.121  0.00  0.00
ATOM    319  H   TYR    22      39.997  48.308  51.084  0.00  0.00
ATOM    320  CA  TYR    22      40.410  49.687  49.562  0.00  0.00
ATOM    321  HA  TYR    22      39.978  49.845  48.592  0.00  0.00
ATOM    322  CB  TYR    22      39.980  50.859  50.425  0.00  0.00
ATOM    323  HB2 TYR    22      40.346  50.721  51.405  0.00  0.00
ATOM    324  HB3 TYR    22      40.424  51.749  50.058  0.00  0.00
ATOM    325  CG  TYR    22      38.518  51.089  50.487  0.00  0.00
ATOM    326  CD1 TYR    22      37.768  50.651  51.433  0.00  0.00
ATOM    327  HD1 TYR    22      38.227  50.145  52.115  0.00  0.00
ATOM    328  CE1 TYR    22      36.417  50.876  51.492  0.00  0.00
ATOM    329  HE1 TYR    22      35.849  50.541  52.216  0.00  0.00
ATOM    330  CZ  TYR    22      35.810  51.546  50.604  0.00  0.00
ATOM    331  OH  TYR    22      34.515  51.779  50.659  0.00  0.00
ATOM    332  HH  TYR    22      34.131  51.482  51.366  0.00  0.00
ATOM    333  CE2 TYR    22      36.560  51.986  49.658  0.00  0.00
ATOM    334  HE2 TYR    22      36.096  52.503  48.987  0.00  0.00
ATOM    335  CD2 TYR    22      37.908  51.755  49.599  0.00  0.00
ATOM    336  HD2 TYR    22      38.473  52.094  48.876  0.00  0.00
ATOM    337  C   TYR    22      41.918  49.652  49.351  0.00  0.00
ATOM    338  O   TYR    22      42.510  50.656  49.003  0.00  0.00
ATOM    339  N   SER    23      42.558  48.516  49.527  0.00  0.00
ATOM    340  H   SER    23      42.026  47.718  49.777  0.00  0.00
ATOM    341  CA  SER    23      44.000  48.380  49.475  0.00  0.00
ATOM    342  HA  SER    23      44.414  49.062  50.174  0.00  0.00
ATOM    343  CB  SER    23      44.398  47.003  49.915  0.00  0.00
ATOM    344  HB2 SER    23      45.446  46.931  49.878  0.00  0.00
ATOM    345  HB3 SER    23      44.081  46.835  50.907  0.00  0.00
ATOM    346  OG  SER    23      43.847  46.031  49.123  0.00  0.00
ATOM    347  HG  SER    23      43.001  45.857  49.418  0.00  0.00
ATOM    348  C   SER    23      44.648  48.712  48.146  0.00  0.00
ATOM    349  O   SER    23      45.790  49.055  48.111  0.00  0.00
ATOM    350  N   LYS    24      43.931  48.669  47.058  0.00  0.00
ATOM    351  H   LYS    24      43.009  48.356  47.164  0.00  0.00
ATOM    352  CA  LYS    24      44.358  49.102  45.731  0.00  0.00
ATOM    353  HA  LYS    24      45.404  49.301  45.746  0.00  0.00
ATOM    354  CB  LYS    24      44.121  47.996  44.734  0.00  0.00
ATOM    355  HB2 LYS    24      43.118  47.741  44.729  0.00  0.00
ATOM    356  HB3 LYS    24      44.362  48.342  43.779  0.00  0.00
ATOM    357  CG  LYS    24      44.901  46.775  44.978  0.00  0.00
ATOM    358  HG2 LYS    24      45.343  46.837  45.309  0.00  0.00
ATOM    359  HG3 LYS    24      44.659  46.314  45.244  0.00  0.00
ATOM    360  CD  LYS    24      45.399  46.075  44.394  0.00  0.00
ATOM    361  HD2 LYS    24      45.007  45.994  44.070  0.00  0.00
ATOM    362  HD3 LYS    24      45.626  46.505  44.161  0.00  0.00
ATOM    363  CE  LYS    24      46.121  44.904  44.563  0.00  0.00
ATOM    364  HE2 LYS    24      46.349  44.797  44.551  0.00  0.00
ATOM    365  HE3 LYS    24      46.185  44.766  44.729  0.00  0.00
ATOM    366  NZ  LYS    24      46.439  44.107  44.519  0.00  0.00
ATOM    367  HZ1 LYS    24      46.570  43.884  44.474  0.00  0.00
ATOM    368  HZ2 LYS    24      46.490  43.942  44.560  0.00  0.00
ATOM    369  HZ3 LYS    24      46.503  43.888  44.484  0.00  0.00
ATOM    370  C   LYS    24      43.738  50.409  45.296  0.00  0.00
ATOM    371  O   LYS    24      43.997  50.885  44.276  0.00  0.00
ATOM    372  N   PHE    25      42.939  51.005  46.069  0.00  0.00
ATOM    373  H   PHE    25      42.754  50.531  46.867  0.00  0.00
ATOM    374  CA  PHE    25      42.285  52.273  45.839  0.00  0.00
ATOM    375  HA  PHE    25      42.321  52.507  44.800  0.00  0.00
ATOM    376  CB  PHE    25      40.841  52.132  46.224  0.00  0.00
ATOM    377  HB2 PHE    25      40.473  51.234  45.820  0.00  0.00
ATOM    378  HB3 PHE    25      40.775  52.040  47.272  0.00  0.00
ATOM    379  CG  PHE    25      39.944  53.233  45.767  0.00  0.00
ATOM    380  CD1 PHE    25      39.386  53.215  44.527  0.00  0.00
ATOM    381  HD1 PHE    25      39.604  52.429  43.901  0.00  0.00
ATOM    382  CE1 PHE    25      38.532  54.211  44.110  0.00  0.00
ATOM    383  HE1 PHE    25      38.098  54.189  43.169  0.00  0.00
ATOM    384  CZ  PHE    25      38.245  55.236  44.923  0.00  0.00
ATOM    385  HZ  PHE    25      37.599  56.002  44.603  0.00  0.00
ATOM    386  CE2 PHE    25      38.803  55.262  46.157  0.00  0.00
ATOM    387  HE2 PHE    25      38.583  56.047  46.780  0.00  0.00
ATOM    388  CD2 PHE    25      39.648  54.263  46.582  0.00  0.00
ATOM    389  HD2 PHE    25      40.068  54.292  47.532  0.00  0.00
ATOM    390  C   PHE    25      42.944  53.415  46.561  0.00  0.00
ATOM    391  O   PHE    25      42.957  54.510  46.103  0.00  0.00
ATOM    392  N   GLN    26      43.509  53.167  47.674  0.00  0.00
ATOM    393  H   GLN    26      43.446  52.258  48.002  0.00  0.00
ATOM    394  CA  GLN    26      44.209  54.120  48.463  0.00  0.00
ATOM    395  HA  GLN    26      43.736  55.039  48.400  0.00  0.00
ATOM    396  CB  GLN    26      44.174  53.690  49.856  0.00  0.00
ATOM    397  HB2 GLN    26      44.321  53.264  50.115  0.00  0.00
ATOM    398  HB3 GLN    26      44.365  53.886  50.266  0.00  0.00
ATOM    399  CG  GLN    26      43.687  53.587  50.368  0.00  0.00
ATOM    400  HG2 GLN    26      43.635  53.876  50.140  0.00  0.00
ATOM    401  HG3 GLN    26      43.543  53.545  50.105  0.00  0.00
ATOM    402  CD  GLN    26      43.465  53.155  51.541  0.00  0.00
ATOM    403  OE1 GLN    26      43.392  52.848  52.031  0.00  0.00
ATOM    404  NE2 GLN    26      43.345  53.108  52.037  0.00  0.00
ATOM    405 1HE2 GLN    26      43.202  52.822  52.793  0.00  0.00
ATOM    406 2HE2 GLN    26      43.398  53.358  51.657  0.00  0.00
ATOM    407  C   GLN    26      45.569  54.350  48.005  0.00  0.00
ATOM    408  O   GLN    26      46.174  53.534  47.473  0.00  0.00
ATOM    409  N   GLU    27      46.063  55.461  48.226  0.00  0.00
ATOM    410  H   GLU    27      45.527  56.078  48.678  0.00  0.00
ATOM    411  CA  GLU    27      47.319  55.866  47.842  0.00  0.00
ATOM    412  HA  GLU    27      47.756  55.178  47.243  0.00  0.00
ATOM    413  CB  GLU    27      47.237  57.048  47.111  0.00  0.00
ATOM    414  HB2 GLU    27      46.735  57.370  47.130  0.00  0.00
ATOM    415  HB3 GLU    27      47.596  57.461  47.271  0.00  0.00
ATOM    416  CG  GLU    27      47.351  57.253  46.133  0.00  0.00
ATOM    417  HG2 GLU    27      47.702  57.025  46.167  0.00  0.00
ATOM    418  HG3 GLU    27      47.126  56.956  45.957  0.00  0.00
ATOM    419  CD  GLU    27      47.287  58.171  45.343  0.00  0.00
ATOM    420  OE1 GLU    27      47.276  58.622  45.146  0.00  0.00
ATOM    421  OE2 GLU    27      47.245  58.451  44.905  0.00  0.00
ATOM    422  C   GLU    27      48.138  56.042  48.940  0.00  0.00
ATOM    423  O   GLU    27      47.687  56.483  49.879  0.00  0.00
ATOM    424  N   LEU    28      49.352  55.728  48.809  0.00  0.00
ATOM    425  H   LEU    28      49.636  55.376  48.011  0.00  0.00
ATOM    426  CA  LEU    28      50.318  55.873  49.715  0.00  0.00
ATOM    427  HA  LEU    28      51.135  55.390  49.361  0.00  0.00
ATOM    428  CB  LEU    28      50.673  57.225  49.764  0.00  0.00
ATOM    429  HB2 LEU    28      50.527  57.537  49.073  0.00  0.00
ATOM    430  HB3 LEU    28      50.207  57.628  50.288  0.00  0.00
ATOM    431  CG  LEU    28      51.797  57.686  50.014  0.00  0.00
ATOM    432  HG  LEU    28      51.727  57.491  50.636  0.00  0.00
ATOM    433  CD1 LEU    28      52.688  57.441  49.571  0.00  0.00
ATOM    434 1HD1 LEU    28      52.817  57.279  49.461  0.00  0.00
ATOM    435 2HD1 LEU    28      52.985  57.442  49.407  0.00  0.00
ATOM    436 3HD1 LEU    28      52.921  57.426  49.536  0.00  0.00
ATOM    437  CD2 LEU    28      52.162  58.736  49.880  0.00  0.00
ATOM    438 1HD2 LEU    28      52.134  59.006  49.944  0.00  0.00
ATOM    439 2HD2 LEU    28      52.365  58.931  49.908  0.00  0.00
ATOM    440 3HD2 LEU    28      52.251  59.037  49.703  0.00  0.00
ATOM    441  C   LEU    28      50.029  55.247  50.961  0.00  0.00
ATOM    442  O   LEU    28      50.427  55.622  51.837  0.00  0.00
ATOM    443  N   VAL    29      49.349  54.270  51.044  0.00  0.00
ATOM    444  H   VAL    29      49.043  54.023  50.297  0.00  0.00
ATOM    445  CA  VAL    29      49.029  53.536  52.158  0.00  0.00
ATOM    446  HA  VAL    29      49.207  54.066  52.932  0.00  0.00
ATOM    447  CB  VAL    29      47.645  53.212  52.272  0.00  0.00
ATOM    448  HB  VAL    29      47.483  52.599  52.395  0.00  0.00
ATOM    449  CG1 VAL    29      47.216  53.627  52.939  0.00  0.00
ATOM    450 1HG1 VAL    29      46.919  53.785  53.139  0.00  0.00
ATOM    451 2HG1 VAL    29      47.055  53.605  53.144  0.00  0.00
ATOM    452 3HG1 VAL    29      47.349  53.781  53.030  0.00  0.00
ATOM    453  CG2 VAL    29      46.827  53.293  51.598  0.00  0.00
ATOM    454 1HG2 VAL    29      46.718  53.472  51.359  0.00  0.00
ATOM    455 2HG2 VAL    29      46.642  53.154  51.412  0.00  0.00
ATOM    456 3HG2 VAL    29      46.508  53.305  51.532  0.00  0.00
ATOM    457  C   VAL    29      49.841  52.405  52.280  0.00  0.00
ATOM    458  O   VAL    29      49.970  51.989  53.219  0.00  0.00
ATOM    459  N   LEU    30      50.414  51.918  51.350  0.00  0.00
ATOM    460  H   LEU    30      50.277  52.317  50.612  0.00  0.00
ATOM    461  CA  LEU    30      51.273  50.887  51.338  0.00  0.00
ATOM    462  HA  LEU    30      51.153  50.450  52.183  0.00  0.00
ATOM    463  CB  LEU    30      50.943  50.053  50.367  0.00  0.00
ATOM    464  HB2 LEU    30      50.854  50.423  49.669  0.00  0.00
ATOM    465  HB3 LEU    30      51.580  49.524  50.217  0.00  0.00
ATOM    466  CG  LEU    30      49.925  49.412  50.475  0.00  0.00
ATOM    467  HG  LEU    30      49.525  49.901  50.518  0.00  0.00
ATOM    468  CD1 LEU    30      49.660  48.731  49.860  0.00  0.00
ATOM    469 1HD1 LEU    30      49.783  48.480  49.672  0.00  0.00
ATOM    470 2HD1 LEU    30      49.500  48.554  49.805  0.00  0.00
ATOM    471 3HD1 LEU    30      49.495  48.667  49.654  0.00  0.00
ATOM    472  CD2 LEU    30      49.683  48.747  51.099  0.00  0.00
ATOM    473 1HD2 LEU    30      49.614  48.505  51.205  0.00  0.00
ATOM    474 2HD2 LEU    30      49.718  48.606  51.276  0.00  0.00
ATOM    475 3HD2 LEU    30      49.526  48.644  51.275  0.00  0.00
ATOM    476  C   LEU    30      52.638  51.232  51.174  0.00  0.00
ATOM    477  O   LEU    30      52.879  52.093  50.603  0.00  0.00
ATOM    478  N   PRO    31      53.551  50.580  51.623  0.00  0.00
ATOM    479  CD  PRO    31      53.390  49.578  52.375  0.00  0.00
ATOM    480  HD2 PRO    31      53.175  48.862  51.885  0.00  0.00
ATOM    481  HD3 PRO    31      52.694  49.730  53.057  0.00  0.00
ATOM    482  CG  PRO    31      54.593  49.338  52.901  0.00  0.00
ATOM    483  HG2 PRO    31      54.824  48.535  52.835  0.00  0.00
ATOM    484  HG3 PRO    31      54.538  49.569  53.713  0.00  0.00
ATOM    485  CB  PRO    31      55.520  50.003  52.278  0.00  0.00
ATOM    486  HB2 PRO    31      56.050  49.489  51.758  0.00  0.00
ATOM    487  HB3 PRO    31      56.021  50.350  52.859  0.00  0.00
ATOM    488  CA  PRO    31      54.855  50.911  51.568  0.00  0.00
ATOM    489  HA  PRO    31      54.891  51.724  52.013  0.00  0.00
ATOM    490  C   PRO    31      55.509  51.046  50.321  0.00  0.00
ATOM    491  O   PRO    31      56.373  51.678  50.173  0.00  0.00
ATOM    492  N   HIS    32      55.094  50.487  49.418  0.00  0.00
ATOM    493  H   HIS    32      54.410  49.957  49.610  0.00  0.00
ATOM    494  CA  HIS    32      55.519  50.642  48.168  0.00  0.00
ATOM    495  HA  HIS    32      56.170  51.307  48.129  0.00  0.00
ATOM    496  CB  HIS    32      56.142  49.579  47.776  0.00  0.00
ATOM    497  HB2 HIS    32      56.415  49.202  48.268  0.00  0.00
ATOM    498  HB3 HIS    32      55.789  49.046  47.451  0.00  0.00
ATOM    499  CG  HIS    32      56.880  49.694  47.177  0.00  0.00
ATOM    500  ND1 HIS    32      56.816  49.446  46.658  0.00  0.00
ATOM    501  HD1 HIS    32      56.279  49.149  46.608  0.00  0.00
ATOM    502  CE1 HIS    32      57.605  49.662  46.229  0.00  0.00
ATOM    503  HE1 HIS    32      57.761  49.548  45.778  0.00  0.00
ATOM    504  NE2 HIS    32      58.169  50.037  46.461  0.00  0.00
ATOM    505  HE2 HIS    32      58.802  50.258  46.240  0.00  0.00
ATOM    506  CD2 HIS    32      57.726  50.061  47.054  0.00  0.00
ATOM    507  HD2 HIS    32      57.992  50.318  47.363  0.00  0.00
ATOM    508  C   HIS    32      54.512  50.993  47.310  0.00  0.00
ATOM    509  O   HIS    32      53.924  50.430  46.990  0.00  0.00
ATOM    510  N   PHE    33      54.313  51.912  46.927  0.00  0.00
ATOM    511  H   PHE    33      54.823  52.331  47.229  0.00  0.00
ATOM    512  CA  PHE    33      53.413  52.372  46.081  0.00  0.00
ATOM    513  HA  PHE    33      52.888  51.635  45.792  0.00  0.00
ATOM    514  CB  PHE    33      52.543  53.189  46.772  0.00  0.00
ATOM    515  HB2 PHE    33      52.049  52.922  47.013  0.00  0.00
ATOM    516  HB3 PHE    33      52.713  53.431  47.272  0.00  0.00
ATOM    517  CG  PHE    33      52.074  54.012  46.523  0.00  0.00
ATOM    518  CD1 PHE    33      52.288  54.810  46.673  0.00  0.00
ATOM    519  HD1 PHE    33      52.790  54.844  46.962  0.00  0.00
ATOM    520  CE1 PHE    33      51.856  55.564  46.438  0.00  0.00
ATOM    521  HE1 PHE    33      52.029  56.169  46.546  0.00  0.00
ATOM    522  CZ  PHE    33      51.205  55.524  46.053  0.00  0.00
ATOM    523  HZ  PHE    33      50.879  56.098  45.865  0.00  0.00
ATOM    524  CE2 PHE    33      50.984  54.733  45.907  0.00  0.00
ATOM    525  HE2 PHE    33      50.487  54.702  45.608  0.00  0.00
ATOM    526  CD2 PHE    33      51.416  53.980  46.141  0.00  0.00
ATOM    527  HD2 PHE    33      51.247  53.375  46.022  0.00  0.00
ATOM    528  C   PHE    33      54.013  53.005  44.908  0.00  0.00
ATOM    529  O   PHE    33      54.967  53.525  44.947  0.00  0.00
ATOM    530  N   GLY    34      53.455  52.969  43.865  0.00  0.00
ATOM    531  H   GLY    34      52.679  52.534  43.894  0.00  0.00
ATOM    532  CA  GLY    34      53.890  53.547  42.683  0.00  0.00
ATOM    533  HA2 GLY    34      54.785  53.569  42.659  0.00  0.00
ATOM    534  HA3 GLY    34      53.643  53.078  41.963  0.00  0.00
ATOM    535  C   GLY    34      53.477  54.750  42.408  0.00  0.00
ATOM    536  O   GLY    34      52.528  55.001  42.713  0.00  0.00
ATOM    537  N   LYS    35      54.187  55.497  41.810  0.00  0.00
ATOM    538  H   LYS    35      54.944  55.213  41.590  0.00  0.00
ATOM    539  CA  LYS    35      53.945  56.706  41.454  0.00  0.00
ATOM    540  HA  LYS    35      53.097  56.852  41.811  0.00  0.00
ATOM    541  CB  LYS    35      54.775  57.513  42.031  0.00  0.00
ATOM    542  HB2 LYS    35      55.334  57.289  42.102  0.00  0.00
ATOM    543  HB3 LYS    35      54.961  58.071  41.679  0.00  0.00
ATOM    544  CG  LYS    35      54.620  57.888  42.991  0.00  0.00
ATOM    545  HG2 LYS    35      54.193  58.067  43.155  0.00  0.00
ATOM    546  HG3 LYS    35      54.666  57.509  43.166  0.00  0.00
ATOM    547  CD  LYS    35      54.993  58.542  43.505  0.00  0.00
ATOM    548  HD2 LYS    35      55.103  58.474  43.466  0.00  0.00
ATOM    549  HD3 LYS    35      55.061  58.675  43.635  0.00  0.00
ATOM    550  CE  LYS    35      55.117  59.104  43.908  0.00  0.00
ATOM    551  HE2 LYS    35      55.117  59.215  44.025  0.00  0.00
ATOM    552  HE3 LYS    35      55.092  59.013  43.754  0.00  0.00
ATOM    553  NZ  LYS    35      55.273  59.615  44.341  0.00  0.00
ATOM    554  HZ1 LYS    35      55.292  59.776  44.472  0.00  0.00
ATOM    555  HZ2 LYS    35      55.322  59.718  44.448  0.00  0.00
ATOM    556  HZ3 LYS    35      55.322  59.730  44.425  0.00  0.00
ATOM    557  C   LYS    35      53.955  56.994  40.062  0.00  0.00
ATOM    558  O   LYS    35      53.717  57.928  39.669  0.00  0.00
ATOM    559  N   GLU    36      54.229  56.194  39.315  0.00  0.00
ATOM    560  H   GLU    36      54.401  55.449  39.709  0.00  0.00
ATOM    561  CA  GLU    36      54.310  56.297  37.964  0.00  0.00
ATOM    562  HA  GLU    36      54.265  57.296  37.727  0.00  0.00
ATOM    563  CB  GLU    36      55.590  55.851  37.539  0.00  0.00
ATOM    564  HB2 GLU    36      55.647  56.062  36.702  0.00  0.00
ATOM    565  HB3 GLU    36      56.259  56.309  37.955  0.00  0.00
ATOM    566  CG  GLU    36      55.949  54.560  37.618  0.00  0.00
ATOM    567  HG2 GLU    36      55.451  54.017  37.656  0.00  0.00
ATOM    568  HG3 GLU    36      56.289  54.226  37.031  0.00  0.00
ATOM    569  CD  GLU    36      56.556  54.436  38.399  0.00  0.00
ATOM    570  OE1 GLU    36      56.801  54.470  38.539  0.00  0.00
ATOM    571  OE2 GLU    36      56.792  54.301  38.880  0.00  0.00
ATOM    572  C   GLU    36      53.204  55.594  37.266  0.00  0.00
ATOM    573  O   GLU    36      52.676  54.639  37.727  0.00  0.00
ATOM    574  N   ASP    37      52.861  56.042  36.131  0.00  0.00
ATOM    575  H   ASP    37      53.331  56.815  35.797  0.00  0.00
ATOM    576  CA  ASP    37      51.781  55.521  35.363  0.00  0.00
ATOM    577  HA  ASP    37      50.927  55.501  35.952  0.00  0.00
ATOM    578  CB  ASP    37      51.540  56.453  34.246  0.00  0.00
ATOM    579  HB2 ASP    37      51.510  57.433  34.603  0.00  0.00
ATOM    580  HB3 ASP    37      52.326  56.396  33.585  0.00  0.00
ATOM    581  CG  ASP    37      50.272  56.170  33.547  0.00  0.00
ATOM    582  OD1 ASP    37      50.268  55.653  32.485  0.00  0.00
ATOM    583  OD2 ASP    37      49.255  56.471  34.057  0.00  0.00
ATOM    584  C   ASP    37      51.996  54.118  34.900  0.00  0.00
ATOM    585  O   ASP    37      51.079  53.350  34.803  0.00  0.00
ATOM    586  N   ALA    38      53.213  53.752  34.695  0.00  0.00
ATOM    587  H   ALA    38      53.908  54.436  34.766  0.00  0.00
ATOM    588  CA  ALA    38      53.598  52.426  34.372  0.00  0.00
ATOM    589  HA  ALA    38      53.053  52.100  33.539  0.00  0.00
ATOM    590  CB  ALA    38      55.012  52.479  34.018  0.00  0.00
ATOM    591  HB1 ALA    38      55.354  52.367  33.859  0.00  0.00
ATOM    592  HB2 ALA    38      55.302  52.599  33.876  0.00  0.00
ATOM    593  HB3 ALA    38      55.407  52.495  34.055  0.00  0.00
ATOM    594  C   ALA    38      53.337  51.429  35.442  0.00  0.00
ATOM    595  O   ALA    38      53.197  50.346  35.188  0.00  0.00
ATOM    596  N   GLY    39      53.241  51.784  36.633  0.00  0.00
ATOM    597  H   GLY    39      53.351  52.685  36.783  0.00  0.00
ATOM    598  CA  GLY    39      52.891  50.953  37.720  0.00  0.00
ATOM    599  HA2 GLY    39      53.385  50.042  37.650  0.00  0.00
ATOM    600  HA3 GLY    39      53.206  51.445  38.588  0.00  0.00
ATOM    601  C   GLY    39      51.442  50.650  37.831  0.00  0.00
ATOM    602  O   GLY    39      51.091  49.645  38.342  0.00  0.00
ATOM    603  N   ASP    40      50.596  51.479  37.321  0.00  0.00
ATOM    604  H   ASP    40      50.944  52.270  36.895  0.00  0.00
ATOM    605  CA  ASP    40      49.180  51.339  37.399  0.00  0.00
ATOM    606  HA  ASP    40      48.922  51.055  38.377  0.00  0.00
ATOM    607  CB  ASP    40      48.553  52.685  37.156  0.00  0.00
ATOM    608  HB2 ASP    40      48.998  53.400  37.770  0.00  0.00
ATOM    609  HB3 ASP    40      48.742  52.954  36.175  0.00  0.00
ATOM    610  CG  ASP    40      47.097  52.742  37.410  0.00  0.00
ATOM    611  OD1 ASP    40      46.372  53.045  36.511  0.00  0.00
ATOM    612  OD2 ASP    40      46.689  52.546  38.522  0.00  0.00
ATOM    613  C   ASP    40      48.671  50.263  36.471  0.00  0.00
ATOM    614  O   ASP    40      47.812  49.521  36.836  0.00  0.00
ATOM    615  N   VAL    41      49.256  50.088  35.306  0.00  0.00
ATOM    616  H   VAL    41      49.922  50.740  35.036  0.00  0.00
ATOM    617  CA  VAL    41      48.963  48.964  34.424  0.00  0.00
ATOM    618  HA  VAL    41      47.895  48.913  34.338  0.00  0.00
ATOM    619  CB  VAL    41      49.503  49.193  33.018  0.00  0.00
ATOM    620  HB  VAL    41      49.202  50.174  32.710  0.00  0.00
ATOM    621  CG1 VAL    41      51.002  49.127  32.923  0.00  0.00
ATOM    622 1HG1 VAL    41      51.375  49.253  32.707  0.00  0.00
ATOM    623 2HG1 VAL    41      51.371  49.214  33.101  0.00  0.00
ATOM    624 3HG1 VAL    41      51.356  48.890  32.871  0.00  0.00
ATOM    625  CG2 VAL    41      48.909  48.225  32.032  0.00  0.00
ATOM    626 1HG2 VAL    41      48.892  47.884  31.799  0.00  0.00
ATOM    627 2HG2 VAL    41      48.637  47.978  31.890  0.00  0.00
ATOM    628 3HG2 VAL    41      48.763  48.111  31.671  0.00  0.00
ATOM    629  C   VAL    41      49.408  47.629  35.003  0.00  0.00
ATOM    630  O   VAL    41      48.740  46.635  34.807  0.00  0.00
ATOM    631  N   GLN    42      50.463  47.591  35.806  0.00  0.00
ATOM    632  H   GLN    42      50.970  48.428  35.955  0.00  0.00
ATOM    633  CA  GLN    42      50.886  46.385  36.508  0.00  0.00
ATOM    634  HA  GLN    42      50.968  45.591  35.789  0.00  0.00
ATOM    635  CB  GLN    42      52.254  46.590  37.126  0.00  0.00
ATOM    636  HB2 GLN    42      52.398  47.400  37.465  0.00  0.00
ATOM    637  HB3 GLN    42      52.383  46.052  37.801  0.00  0.00
ATOM    638  CG  GLN    42      53.264  46.401  36.377  0.00  0.00
ATOM    639  HG2 GLN    42      53.165  45.580  36.099  0.00  0.00
ATOM    640  HG3 GLN    42      53.121  46.884  35.671  0.00  0.00
ATOM    641  CD  GLN    42      54.608  46.653  36.942  0.00  0.00
ATOM    642  OE1 GLN    42      55.142  46.579  37.386  0.00  0.00
ATOM    643  NE2 GLN    42      55.206  46.960  36.951  0.00  0.00
ATOM    644 1HE2 GLN    42      56.083  47.129  37.309  0.00  0.00
ATOM    645 2HE2 GLN    42      54.780  47.016  36.598  0.00  0.00
ATOM    646  C   GLN    42      49.868  45.918  37.548  0.00  0.00
ATOM    647  O   GLN    42      49.726  44.732  37.752  0.00  0.00
ATOM    648  N   GLN    43      49.096  46.816  38.145  0.00  0.00
ATOM    649  H   GLN    43      49.263  47.769  37.955  0.00  0.00
ATOM    650  CA  GLN    43      47.972  46.477  39.012  0.00  0.00
ATOM    651  HA  GLN    43      48.276  45.677  39.668  0.00  0.00
ATOM    652  CB  GLN    43      47.607  47.677  39.875  0.00  0.00
ATOM    653  HB2 GLN    43      47.755  48.401  39.517  0.00  0.00
ATOM    654  HB3 GLN    43      46.807  47.716  40.057  0.00  0.00
ATOM    655  CG  GLN    43      48.095  47.866  40.991  0.00  0.00
ATOM    656  HG2 GLN    43      48.153  47.573  41.252  0.00  0.00
ATOM    657  HG3 GLN    43      48.455  47.965  40.896  0.00  0.00
ATOM    658  CD  GLN    43      48.027  48.335  41.900  0.00  0.00
ATOM    659  OE1 GLN    43      47.493  48.492  42.010  0.00  0.00
ATOM    660  NE2 GLN    43      48.559  48.574  42.584  0.00  0.00
ATOM    661 1HE2 GLN    43      48.516  48.881  43.161  0.00  0.00
ATOM    662 2HE2 GLN    43      49.004  48.457  42.508  0.00  0.00
ATOM    663  C   GLN    43      46.762  45.960  38.229  0.00  0.00
ATOM    664  O   GLN    43      46.042  45.118  38.727  0.00  0.00
ATOM    665  N   PHE    44      46.558  46.387  36.989  0.00  0.00
ATOM    666  H   PHE    44      47.154  47.094  36.639  0.00  0.00
ATOM    667  CA  PHE    44      45.546  45.822  36.095  0.00  0.00
ATOM    668  HA  PHE    44      44.629  45.706  36.654  0.00  0.00
ATOM    669  CB  PHE    44      45.267  46.793  34.949  0.00  0.00
ATOM    670  HB2 PHE    44      45.083  47.764  35.356  0.00  0.00
ATOM    671  HB3 PHE    44      46.135  46.876  34.331  0.00  0.00
ATOM    672  CG  PHE    44      44.094  46.420  34.094  0.00  0.00
ATOM    673  CD1 PHE    44      44.214  45.963  32.903  0.00  0.00
ATOM    674  HD1 PHE    44      45.138  45.876  32.590  0.00  0.00
ATOM    675  CE1 PHE    44      43.128  45.613  32.122  0.00  0.00
ATOM    676  HE1 PHE    44      43.225  45.258  31.218  0.00  0.00
ATOM    677  CZ  PHE    44      41.918  45.717  32.526  0.00  0.00
ATOM    678  HZ  PHE    44      41.090  45.445  31.931  0.00  0.00
ATOM    679  CE2 PHE    44      41.792  46.171  33.712  0.00  0.00
ATOM    680  HE2 PHE    44      40.867  46.251  34.023  0.00  0.00
ATOM    681  CD2 PHE    44      42.877  46.523  34.493  0.00  0.00
ATOM    682  HD2 PHE    44      42.774  46.873  35.402  0.00  0.00
ATOM    683  C   PHE    44      45.934  44.426  35.593  0.00  0.00
ATOM    684  O   PHE    44      45.110  43.527  35.596  0.00  0.00
ATOM    685  N   TYR    45      47.202  44.197  35.257  0.00  0.00
ATOM    686  H   TYR    45      47.825  44.971  35.212  0.00  0.00
ATOM    687  CA  TYR    45      47.724  42.865  34.955  0.00  0.00
ATOM    688  HA  TYR    45      47.134  42.433  34.162  0.00  0.00
ATOM    689  CB  TYR    45      49.179  42.942  34.496  0.00  0.00
ATOM    690  HB2 TYR    45      49.745  43.400  35.276  0.00  0.00
ATOM    691  HB3 TYR    45      49.544  41.940  34.402  0.00  0.00
ATOM    692  CG  TYR    45      49.498  43.643  33.202  0.00  0.00
ATOM    693  CD1 TYR    45      50.714  44.267  33.052  0.00  0.00
ATOM    694  HD1 TYR    45      51.383  44.268  33.852  0.00  0.00
ATOM    695  CE1 TYR    45      51.073  44.877  31.858  0.00  0.00
ATOM    696  HE1 TYR    45      52.003  45.350  31.753  0.00  0.00
ATOM    697  CZ  TYR    45      50.221  44.854  30.789  0.00  0.00
ATOM    698  OH  TYR    45      50.563  45.428  29.632  0.00  0.00
ATOM    699  HH  TYR    45      51.394  45.822  29.659  0.00  0.00
ATOM    700  CE2 TYR    45      49.011  44.216  30.927  0.00  0.00
ATOM    701  HE2 TYR    45      48.374  44.193  30.103  0.00  0.00
ATOM    702  CD2 TYR    45      48.649  43.615  32.128  0.00  0.00
ATOM    703  HD2 TYR    45      47.725  43.129  32.210  0.00  0.00
ATOM    704  C   TYR    45      47.615  41.909  36.147  0.00  0.00
ATOM    705  O   TYR    45      47.326  40.741  35.956  0.00  0.00
ATOM    706  N   ASP    46      47.790  42.387  37.373  0.00  0.00
ATOM    707  H   ASP    46      48.087  43.329  37.470  0.00  0.00
ATOM    708  CA  ASP    46      47.609  41.599  38.590  0.00  0.00
ATOM    709  HA  ASP    46      48.170  40.684  38.487  0.00  0.00
ATOM    710  CB  ASP    46      48.185  42.365  39.773  0.00  0.00
ATOM    711  HB2 ASP    46      49.198  42.621  39.565  0.00  0.00
ATOM    712  HB3 ASP    46      47.645  43.270  39.913  0.00  0.00
ATOM    713  CG  ASP    46      48.148  41.575  41.047  0.00  0.00
ATOM    714  OD1 ASP    46      47.789  41.560  41.729  0.00  0.00
ATOM    715  OD2 ASP    46      48.487  40.973  41.376  0.00  0.00
ATOM    716  C   ASP    46      46.148  41.213  38.831  0.00  0.00
ATOM    717  O   ASP    46      45.874  40.096  39.224  0.00  0.00
ATOM    718  N   LEU    47      45.202  42.093  38.526  0.00  0.00
ATOM    719  H   LEU    47      45.492  42.988  38.217  0.00  0.00
ATOM    720  CA  LEU    47      43.769  41.822  38.603  0.00  0.00
ATOM    721  HA  LEU    47      43.553  41.447  39.589  0.00  0.00
ATOM    722  CB  LEU    47      43.017  43.138  38.397  0.00  0.00
ATOM    723  HB2 LEU    47      43.411  43.871  39.062  0.00  0.00
ATOM    724  HB3 LEU    47      43.201  43.480  37.409  0.00  0.00
ATOM    725  CG  LEU    47      41.517  43.076  38.597  0.00  0.00
ATOM    726  HG  LEU    47      41.117  42.306  37.997  0.00  0.00
ATOM    727  CD1 LEU    47      41.145  42.818  40.005  0.00  0.00
ATOM    728 1HD1 LEU    47      41.105  42.728  40.368  0.00  0.00
ATOM    729 2HD1 LEU    47      41.037  42.811  40.352  0.00  0.00
ATOM    730 3HD1 LEU    47      41.005  42.714  40.322  0.00  0.00
ATOM    731  CD2 LEU    47      40.884  44.365  38.179  0.00  0.00
ATOM    732 1HD2 LEU    47      40.692  44.678  38.149  0.00  0.00
ATOM    733 2HD2 LEU    47      40.804  44.709  38.066  0.00  0.00
ATOM    734 3HD2 LEU    47      40.690  44.639  38.009  0.00  0.00
ATOM    735  C   LEU    47      43.336  40.751  37.598  0.00  0.00
ATOM    736  O   LEU    47      42.591  39.851  37.942  0.00  0.00
ATOM    737  N   LEU    48      43.848  40.806  36.379  0.00  0.00
ATOM    738  H   LEU    48      44.422  41.586  36.163  0.00  0.00
ATOM    739  CA  LEU    48      43.636  39.792  35.349  0.00  0.00
ATOM    740  HA  LEU    48      42.578  39.599  35.266  0.00  0.00
ATOM    741  CB  LEU    48      44.151  40.333  34.014  0.00  0.00
ATOM    742  HB2 LEU    48      44.821  40.831  34.134  0.00  0.00
ATOM    743  HB3 LEU    48      44.446  39.723  33.484  0.00  0.00
ATOM    744  CG  LEU    48      43.427  41.014  33.203  0.00  0.00
ATOM    745  HG  LEU    48      43.333  41.374  33.742  0.00  0.00
ATOM    746  CD1 LEU    48      43.702  41.468  32.329  0.00  0.00
ATOM    747 1HD1 LEU    48      43.817  41.777  32.302  0.00  0.00
ATOM    748 2HD1 LEU    48      43.844  41.474  31.979  0.00  0.00
ATOM    749 3HD1 LEU    48      43.637  41.495  32.077  0.00  0.00
ATOM    750  CD2 LEU    48      42.571  40.780  32.463  0.00  0.00
ATOM    751 1HD2 LEU    48      42.336  40.850  32.256  0.00  0.00
ATOM    752 2HD2 LEU    48      42.445  40.642  32.233  0.00  0.00
ATOM    753 3HD2 LEU    48      42.298  40.688  32.358  0.00  0.00
ATOM    754  C   LEU    48      44.297  38.459  35.710  0.00  0.00
ATOM    755  O   LEU    48      43.702  37.423  35.535  0.00  0.00
ATOM    756  N   SER    49      45.492  38.479  36.267  0.00  0.00
ATOM    757  H   SER    49      45.922  39.360  36.377  0.00  0.00
ATOM    758  CA  SER    49      46.228  37.285  36.690  0.00  0.00
ATOM    759  HA  SER    49      46.247  36.582  35.874  0.00  0.00
ATOM    760  CB  SER    49      47.666  37.629  37.038  0.00  0.00
ATOM    761  HB2 SER    49      47.688  38.307  37.865  0.00  0.00
ATOM    762  HB3 SER    49      48.180  36.731  37.318  0.00  0.00
ATOM    763  OG  SER    49      48.330  38.210  35.955  0.00  0.00
ATOM    764  HG  SER    49      48.048  39.065  35.860  0.00  0.00
ATOM    765  C   SER    49      45.577  36.584  37.874  0.00  0.00
ATOM    766  O   SER    49      45.468  35.377  37.878  0.00  0.00
ATOM    767  N   GLY    50      45.072  37.327  38.847  0.00  0.00
ATOM    768  H   GLY    50      45.214  38.305  38.802  0.00  0.00
ATOM    769  CA  GLY    50      44.367  36.802  40.001  0.00  0.00
ATOM    770  HA2 GLY    50      44.999  36.119  40.510  0.00  0.00
ATOM    771  HA3 GLY    50      44.137  37.605  40.663  0.00  0.00
ATOM    772  C   GLY    50      43.077  36.104  39.667  0.00  0.00
ATOM    773  O   GLY    50      42.737  35.149  40.278  0.00  0.00
ATOM    774  N   SER    51      42.401  36.519  38.641  0.00  0.00
ATOM    775  H   SER    51      42.734  37.309  38.191  0.00  0.00
ATOM    776  CA  SER    51      41.224  35.868  38.115  0.00  0.00
ATOM    777  HA  SER    51      40.604  35.576  38.935  0.00  0.00
ATOM    778  CB  SER    51      40.427  36.817  37.283  0.00  0.00
ATOM    779  HB2 SER    51      40.964  37.220  36.576  0.00  0.00
ATOM    780  HB3 SER    51      39.693  36.361  36.854  0.00  0.00
ATOM    781  OG  SER    51      39.917  37.759  37.973  0.00  0.00
ATOM    782  HG  SER    51      40.546  38.191  38.114  0.00  0.00
ATOM    783  C   SER    51      41.536  34.614  37.325  0.00  0.00
ATOM    784  O   SER    51      40.719  33.872  37.110  0.00  0.00
ATOM    785  N   LEU    52      42.712  34.351  36.917  0.00  0.00
ATOM    786  H   LEU    52      43.338  35.018  37.100  0.00  0.00
ATOM    787  CA  LEU    52      43.155  33.133  36.257  0.00  0.00
ATOM    788  HA  LEU    52      42.297  32.661  35.809  0.00  0.00
ATOM    789  CB  LEU    52      44.124  33.510  35.140  0.00  0.00
ATOM    790  HB2 LEU    52      43.676  34.271  34.547  0.00  0.00
ATOM    791  HB3 LEU    52      44.999  33.932  35.577  0.00  0.00
ATOM    792  CG  LEU    52      44.542  32.383  34.215  0.00  0.00
ATOM    793  HG  LEU    52      45.061  31.694  34.756  0.00  0.00
ATOM    794  CD1 LEU    52      43.452  31.700  33.538  0.00  0.00
ATOM    795 1HD1 LEU    52      43.098  31.439  33.617  0.00  0.00
ATOM    796 2HD1 LEU    52      43.104  31.769  33.291  0.00  0.00
ATOM    797 3HD1 LEU    52      43.371  31.375  33.209  0.00  0.00
ATOM    798  CD2 LEU    52      45.411  32.880  33.163  0.00  0.00
ATOM    799 1HD2 LEU    52      45.659  32.901  32.898  0.00  0.00
ATOM    800 2HD2 LEU    52      45.537  33.031  32.867  0.00  0.00
ATOM    801 3HD2 LEU    52      45.685  33.065  32.964  0.00  0.00
ATOM    802  C   LEU    52      43.751  32.132  37.240  0.00  0.00
ATOM    803  O   LEU    52      43.516  30.970  37.123  0.00  0.00
ATOM    804  N   GLU    53      44.469  32.564  38.244  0.00  0.00
ATOM    805  H   GLU    53      44.657  33.524  38.271  0.00  0.00
ATOM    806  CA  GLU    53      45.114  31.704  39.231  0.00  0.00
ATOM    807  HA  GLU    53      45.682  30.982  38.714  0.00  0.00
ATOM    808  CB  GLU    53      46.060  32.509  40.062  0.00  0.00
ATOM    809  HB2 GLU    53      46.221  32.974  40.151  0.00  0.00
ATOM    810  HB3 GLU    53      46.104  32.558  40.463  0.00  0.00
ATOM    811  CG  GLU    53      46.755  32.622  40.245  0.00  0.00
ATOM    812  HG2 GLU    53      46.480  32.598  39.992  0.00  0.00
ATOM    813  HG3 GLU    53      46.908  32.626  40.237  0.00  0.00
ATOM    814  CD  GLU    53      47.619  32.770  40.789  0.00  0.00
ATOM    815  OE1 GLU    53      47.905  32.826  40.837  0.00  0.00
ATOM    816  OE2 GLU    53      48.019  32.823  41.188  0.00  0.00
ATOM    817  C   GLU    53      44.162  30.927  40.113  0.00  0.00
ATOM    818  O   GLU    53      44.466  29.867  40.558  0.00  0.00
ATOM    819  N   VAL    54      42.994  31.406  40.330  0.00  0.00
ATOM    820  H   VAL    54      42.820  32.291  39.968  0.00  0.00
ATOM    821  CA  VAL    54      41.962  30.724  41.102  0.00  0.00
ATOM    822  HA  VAL    54      42.445  30.094  41.819  0.00  0.00
ATOM    823  CB  VAL    54      41.111  31.701  41.880  0.00  0.00
ATOM    824  HB  VAL    54      40.591  31.442  42.067  0.00  0.00
ATOM    825  CG1 VAL    54      41.329  32.155  42.750  0.00  0.00
ATOM    826 1HG1 VAL    54      41.495  32.100  42.813  0.00  0.00
ATOM    827 2HG1 VAL    54      41.407  32.371  42.972  0.00  0.00
ATOM    828 3HG1 VAL    54      41.234  32.332  43.109  0.00  0.00
ATOM    829  CG2 VAL    54      40.707  32.591  41.629  0.00  0.00
ATOM    830 1HG2 VAL    54      40.687  32.882  41.576  0.00  0.00
ATOM    831 2HG2 VAL    54      40.546  32.743  41.527  0.00  0.00
ATOM    832 3HG2 VAL    54      40.577  32.806  41.615  0.00  0.00
ATOM    833  C   VAL    54      41.084  29.807  40.272  0.00  0.00
ATOM    834  O   VAL    54      40.578  28.834  40.786  0.00  0.00
ATOM    835  N   ILE    55      40.895  30.090  38.994  0.00  0.00
ATOM    836  H   ILE    55      41.388  30.856  38.618  0.00  0.00
ATOM    837  CA  ILE    55      39.871  29.458  38.177  0.00  0.00
ATOM    838  HA  ILE    55      39.006  29.352  38.805  0.00  0.00
ATOM    839  CB  ILE    55      39.476  30.360  37.002  0.00  0.00
ATOM    840  HB  ILE    55      39.811  31.062  37.028  0.00  0.00
ATOM    841  CG2 ILE    55      39.751  30.032  35.971  0.00  0.00
ATOM    842 1HG2 ILE    55      39.851  29.898  35.640  0.00  0.00
ATOM    843 2HG2 ILE    55      39.793  29.984  35.819  0.00  0.00
ATOM    844 3HG2 ILE    55      39.809  29.989  35.690  0.00  0.00
ATOM    845  CG1 ILE    55      38.365  30.725  36.774  0.00  0.00
ATOM    846 2HG1 ILE    55      38.542  31.293  36.385  0.00  0.00
ATOM    847 3HG1 ILE    55      38.175  30.279  36.302  0.00  0.00
ATOM    848  CD1 ILE    55      37.267  30.988  37.654  0.00  0.00
ATOM    849 1HD1 ILE    55      37.020  31.029  37.912  0.00  0.00
ATOM    850 2HD1 ILE    55      36.997  31.118  37.865  0.00  0.00
ATOM    851 3HD1 ILE    55      36.972  31.018  37.818  0.00  0.00
ATOM    852  C   ILE    55      40.233  28.056  37.749  0.00  0.00
ATOM    853  O   ILE    55      39.382  27.216  37.742  0.00  0.00
ATOM    854  N   ARG    56      41.483  27.759  37.473  0.00  0.00
ATOM    855  H   ARG    56      42.139  28.467  37.545  0.00  0.00
ATOM    856  CA  ARG    56      41.941  26.439  37.113  0.00  0.00
ATOM    857  HA  ARG    56      41.320  26.064  36.342  0.00  0.00
ATOM    858  CB  ARG    56      43.343  26.499  36.572  0.00  0.00
ATOM    859  HB2 ARG    56      43.934  27.006  37.229  0.00  0.00
ATOM    860  HB3 ARG    56      43.701  25.545  36.514  0.00  0.00
ATOM    861  CG  ARG    56      43.491  27.111  35.216  0.00  0.00
ATOM    862  HG2 ARG    56      42.945  26.601  34.577  0.00  0.00
ATOM    863  HG3 ARG    56      43.164  28.041  35.229  0.00  0.00
ATOM    864  CD  ARG    56      44.851  27.128  34.721  0.00  0.00
ATOM    865  HD2 ARG    56      45.361  27.683  35.306  0.00  0.00
ATOM    866  HD3 ARG    56      45.191  26.228  34.806  0.00  0.00
ATOM    867  NE  ARG    56      45.047  27.556  33.382  0.00  0.00
ATOM    868  HE  ARG    56      44.548  27.120  32.692  0.00  0.00
ATOM    869  CZ  ARG    56      45.900  28.369  32.959  0.00  0.00
ATOM    870  NH1 ARG    56      46.649  28.998  33.711  0.00  0.00
ATOM    871 1HH1 ARG    56      46.592  28.892  34.665  0.00  0.00
ATOM    872 2HH1 ARG    56      47.307  29.558  33.319  0.00  0.00
ATOM    873  NH2 ARG    56      46.022  28.579  31.736  0.00  0.00
ATOM    874 1HH2 ARG    56      45.493  28.103  31.109  0.00  0.00
ATOM    875 2HH2 ARG    56      46.696  29.172  31.427  0.00  0.00
ATOM    876  C   ARG    56      41.823  25.455  38.265  0.00  0.00
ATOM    877  O   ARG    56      41.502  24.387  38.069  0.00  0.00
ATOM    878  N   LYS    57      42.013  25.829  39.469  0.00  0.00
ATOM    879  H   LYS    57      42.306  26.713  39.529  0.00  0.00
ATOM    880  CA  LYS    57      41.842  25.040  40.693  0.00  0.00
ATOM    881  HA  LYS    57      42.148  24.034  40.483  0.00  0.00
ATOM    882  CB  LYS    57      42.760  25.603  41.767  0.00  0.00
ATOM    883  HB2 LYS    57      43.322  25.943  41.516  0.00  0.00
ATOM    884  HB3 LYS    57      42.532  26.126  42.235  0.00  0.00
ATOM    885  CG  LYS    57      43.279  25.058  42.554  0.00  0.00
ATOM    886  HG2 LYS    57      43.854  25.118  42.885  0.00  0.00
ATOM    887  HG3 LYS    57      42.761  25.270  42.716  0.00  0.00
ATOM    888  CD  LYS    57      43.730  24.180  42.744  0.00  0.00
ATOM    889  HD2 LYS    57      43.681  23.940  43.472  0.00  0.00
ATOM    890  HD3 LYS    57      43.322  23.808  42.484  0.00  0.00
ATOM    891  CE  LYS    57      44.788  24.105  42.336  0.00  0.00
ATOM    892  HE2 LYS    57      44.794  24.397  41.768  0.00  0.00
ATOM    893  HE3 LYS    57      45.299  24.340  42.676  0.00  0.00
ATOM    894  NZ  LYS    57      45.118  23.346  42.239  0.00  0.00
ATOM    895  HZ1 LYS    57      45.051  23.192  42.184  0.00  0.00
ATOM    896  HZ2 LYS    57      45.301  23.161  42.145  0.00  0.00
ATOM    897  HZ3 LYS    57      45.246  23.128  42.307  0.00  0.00
ATOM    898  C   LYS    57      40.394  24.940  41.156  0.00  0.00
ATOM    899  O   LYS    57      40.047  24.120  41.921  0.00  0.00
ATOM    900  N   TRP    58      39.539  25.737  40.664  0.00  0.00
ATOM    901  H   TRP    58      39.907  26.401  40.088  0.00  0.00
ATOM    902  CA  TRP    58      38.099  25.721  40.899  0.00  0.00
ATOM    903  HA  TRP    58      37.892  25.259  41.851  0.00  0.00
ATOM    904  CB  TRP    58      37.612  27.162  40.978  0.00  0.00
ATOM    905  HB2 TRP    58      38.108  27.648  41.794  0.00  0.00
ATOM    906  HB3 TRP    58      37.897  27.675  40.082  0.00  0.00
ATOM    907  CG  TRP    58      36.154  27.351  41.154  0.00  0.00
ATOM    908  CD1 TRP    58      35.505  27.343  42.315  0.00  0.00
ATOM    909  HD1 TRP    58      35.968  27.202  43.260  0.00  0.00
ATOM    910  NE1 TRP    58      34.173  27.552  42.100  0.00  0.00
ATOM    911  HE1 TRP    58      33.503  27.578  42.820  0.00  0.00
ATOM    912  CE2 TRP    58      33.902  27.734  40.781  0.00  0.00
ATOM    913  CZ2 TRP    58      32.739  28.001  40.078  0.00  0.00
ATOM    914  HZ2 TRP    58      31.814  28.087  40.587  0.00  0.00
ATOM    915  CH2 TRP    58      32.800  28.142  38.704  0.00  0.00
ATOM    916  HH2 TRP    58      31.912  28.340  38.156  0.00  0.00
ATOM    917  CZ3 TRP    58      34.011  28.018  38.045  0.00  0.00
ATOM    918  HZ3 TRP    58      34.050  28.133  36.992  0.00  0.00
ATOM    919  CE3 TRP    58      35.174  27.744  38.759  0.00  0.00
ATOM    920  HE3 TRP    58      36.100  27.650  38.250  0.00  0.00
ATOM    921  CD2 TRP    58      35.150  27.599  40.145  0.00  0.00
ATOM    922  C   TRP    58      37.335  24.912  39.846  0.00  0.00
ATOM    923  O   TRP    58      36.467  24.132  40.195  0.00  0.00
ATOM    924  N   ALA    59      37.680  25.034  38.569  0.00  0.00
ATOM    925  H   ALA    59      38.400  25.680  38.338  0.00  0.00
ATOM    926  CA  ALA    59      36.961  24.417  37.460  0.00  0.00
ATOM    927  HA  ALA    59      35.934  24.732  37.517  0.00  0.00
ATOM    928  CB  ALA    59      37.535  24.943  36.158  0.00  0.00
ATOM    929  HB1 ALA    59      37.578  24.928  35.734  0.00  0.00
ATOM    930  HB2 ALA    59      37.579  25.242  35.874  0.00  0.00
ATOM    931  HB3 ALA    59      37.848  25.032  35.914  0.00  0.00
ATOM    932  C   ALA    59      36.953  22.886  37.487  0.00  0.00
ATOM    933  O   ALA    59      36.006  22.272  37.033  0.00  0.00
ATOM    934  N   GLU    60      37.947  22.254  38.097  0.00  0.00
ATOM    935  H   GLU    60      38.713  22.799  38.413  0.00  0.00
ATOM    936  CA  GLU    60      37.975  20.810  38.332  0.00  0.00
ATOM    937  HA  GLU    60      37.860  20.322  37.385  0.00  0.00
ATOM    938  CB  GLU    60      39.328  20.399  38.882  0.00  0.00
ATOM    939  HB2 GLU    60      39.363  19.499  39.000  0.00  0.00
ATOM    940  HB3 GLU    60      39.985  20.596  38.288  0.00  0.00
ATOM    941  CG  GLU    60      39.774  20.906  40.040  0.00  0.00
ATOM    942  HG2 GLU    60      39.810  21.771  39.916  0.00  0.00
ATOM    943  HG3 GLU    60      39.119  20.768  40.607  0.00  0.00
ATOM    944  CD  GLU    60      41.050  20.440  40.601  0.00  0.00
ATOM    945  OE1 GLU    60      41.457  20.199  40.976  0.00  0.00
ATOM    946  OE2 GLU    60      41.662  20.320  40.688  0.00  0.00
ATOM    947  C   GLU    60      36.832  20.285  39.211  0.00  0.00
ATOM    948  O   GLU    60      36.586  19.095  39.223  0.00  0.00
ATOM    949  N   LYS    61      36.106  21.149  39.915  0.00  0.00
ATOM    950  H   LYS    61      36.368  22.105  39.868  0.00  0.00
ATOM    951  CA  LYS    61      34.909  20.815  40.694  0.00  0.00
ATOM    952  HA  LYS    61      34.969  19.779  40.985  0.00  0.00
ATOM    953  CB  LYS    61      34.851  21.646  41.975  0.00  0.00
ATOM    954  HB2 LYS    61      34.795  22.675  41.729  0.00  0.00
ATOM    955  HB3 LYS    61      33.960  21.402  42.498  0.00  0.00
ATOM    956  CG  LYS    61      35.994  21.449  42.925  0.00  0.00
ATOM    957  HG2 LYS    61      36.288  21.514  42.996  0.00  0.00
ATOM    958  HG3 LYS    61      36.116  21.501  43.227  0.00  0.00
ATOM    959  CD  LYS    61      36.559  21.128  43.418  0.00  0.00
ATOM    960  HD2 LYS    61      36.311  21.039  43.335  0.00  0.00
ATOM    961  HD3 LYS    61      36.488  21.098  43.138  0.00  0.00
ATOM    962  CE  LYS    61      37.555  20.972  44.425  0.00  0.00
ATOM    963  HE2 LYS    61      37.691  21.385  44.695  0.00  0.00
ATOM    964  HE3 LYS    61      37.464  20.677  44.837  0.00  0.00
ATOM    965  NZ  LYS    61      38.447  20.672  44.512  0.00  0.00
ATOM    966  HZ1 LYS    61      38.662  20.681  44.516  0.00  0.00
ATOM    967  HZ2 LYS    61      38.685  20.575  44.638  0.00  0.00
ATOM    968  HZ3 LYS    61      38.669  20.535  44.459  0.00  0.00
ATOM    969  C   LYS    61      33.605  20.916  39.902  0.00  0.00
ATOM    970  O   LYS    61      32.566  20.573  40.424  0.00  0.00
ATOM    971  N   ILE    62      33.625  21.353  38.651  0.00  0.00
ATOM    972  H   ILE    62      34.500  21.611  38.258  0.00  0.00
ATOM    973  CA  ILE    62      32.453  21.319  37.770  0.00  0.00
ATOM    974  HA  ILE    62      31.607  21.695  38.328  0.00  0.00
ATOM    975  CB  ILE    62      32.634  22.239  36.544  0.00  0.00
ATOM    976  HB  ILE    62      33.511  21.914  36.011  0.00  0.00
ATOM    977  CG2 ILE    62      31.439  22.137  35.598  0.00  0.00
ATOM    978 1HG2 ILE    62      31.170  22.127  35.335  0.00  0.00
ATOM    979 2HG2 ILE    62      31.147  22.078  35.356  0.00  0.00
ATOM    980 3HG2 ILE    62      31.130  22.129  35.377  0.00  0.00
ATOM    981  CG1 ILE    62      32.849  23.702  36.950  0.00  0.00
ATOM    982 2HG1 ILE    62      31.946  24.090  37.372  0.00  0.00
ATOM    983 3HG1 ILE    62      33.609  23.759  37.704  0.00  0.00
ATOM    984  CD1 ILE    62      33.285  24.612  35.817  0.00  0.00
ATOM    985 1HD1 ILE    62      33.475  24.832  35.577  0.00  0.00
ATOM    986 2HD1 ILE    62      33.365  24.784  35.490  0.00  0.00
ATOM    987 3HD1 ILE    62      33.344  24.900  35.580  0.00  0.00
ATOM    988  C   ILE    62      32.197  19.860  37.365  0.00  0.00
ATOM    989  O   ILE    62      33.115  19.223  36.866  0.00  0.00
ATOM    990  N   PRO    63      30.995  19.300  37.549  0.00  0.00
ATOM    991  CD  PRO    63      29.845  19.895  38.178  0.00  0.00
ATOM    992  HD2 PRO    63      29.519  20.741  37.658  0.00  0.00
ATOM    993  HD3 PRO    63      30.048  20.154  39.167  0.00  0.00
ATOM    994  CG  PRO    63      28.793  18.868  38.152  0.00  0.00
ATOM    995  HG2 PRO    63      28.093  19.158  37.675  0.00  0.00
ATOM    996  HG3 PRO    63      28.522  18.657  38.984  0.00  0.00
ATOM    997  CB  PRO    63      29.259  17.712  37.568  0.00  0.00
ATOM    998  HB2 PRO    63      28.722  17.523  36.825  0.00  0.00
ATOM    999  HB3 PRO    63      29.157  17.018  38.201  0.00  0.00
ATOM   1000  CA  PRO    63      30.699  17.930  37.178  0.00  0.00
ATOM   1001  HA  PRO    63      31.310  17.275  37.761  0.00  0.00
ATOM   1002  C   PRO    63      30.949  17.643  35.705  0.00  0.00
ATOM   1003  O   PRO    63      30.479  18.337  34.852  0.00  0.00
ATOM   1004  N   GLY    64      31.712  16.621  35.409  0.00  0.00
ATOM   1005  H   GLY    64      32.062  16.100  36.159  0.00  0.00
ATOM   1006  CA  GLY    64      32.090  16.196  34.071  0.00  0.00
ATOM   1007  HA2 GLY    64      32.377  15.167  34.113  0.00  0.00
ATOM   1008  HA3 GLY    64      31.238  16.266  33.431  0.00  0.00
ATOM   1009  C   GLY    64      33.231  16.958  33.408  0.00  0.00
ATOM   1010  O   GLY    64      33.718  16.514  32.395  0.00  0.00
ATOM   1011  N   PHE    65      33.705  18.065  33.958  0.00  0.00
ATOM   1012  H   PHE    65      33.276  18.392  34.785  0.00  0.00
ATOM   1013  CA  PHE    65      34.775  18.868  33.362  0.00  0.00
ATOM   1014  HA  PHE    65      34.528  19.048  32.330  0.00  0.00
ATOM   1015  CB  PHE    65      34.839  20.218  34.058  0.00  0.00
ATOM   1016  HB2 PHE    65      33.851  20.622  34.079  0.00  0.00
ATOM   1017  HB3 PHE    65      35.146  20.075  35.070  0.00  0.00
ATOM   1018  CG  PHE    65      35.736  21.242  33.418  0.00  0.00
ATOM   1019  CD1 PHE    65      35.287  21.995  32.357  0.00  0.00
ATOM   1020  HD1 PHE    65      34.317  21.831  31.987  0.00  0.00
ATOM   1021  CE1 PHE    65      36.097  22.968  31.787  0.00  0.00
ATOM   1022  HE1 PHE    65      35.747  23.547  30.984  0.00  0.00
ATOM   1023  CZ  PHE    65      37.363  23.193  32.274  0.00  0.00
ATOM   1024  HZ  PHE    65      37.979  23.941  31.844  0.00  0.00
ATOM   1025  CE2 PHE    65      37.820  22.440  33.328  0.00  0.00
ATOM   1026  HE2 PHE    65      38.788  22.609  33.703  0.00  0.00
ATOM   1027  CD2 PHE    65      37.009  21.468  33.898  0.00  0.00
ATOM   1028  HD2 PHE    65      37.363  20.903  34.710  0.00  0.00
ATOM   1029  C   PHE    65      36.122  18.159  33.364  0.00  0.00
ATOM   1030  O   PHE    65      36.846  18.227  32.396  0.00  0.00
ATOM   1031  N   ALA    66      36.429  17.402  34.398  0.00  0.00
ATOM   1032  H   ALA    66      35.812  17.394  35.170  0.00  0.00
ATOM   1033  CA  ALA    66      37.621  16.584  34.481  0.00  0.00
ATOM   1034  HA  ALA    66      38.448  17.173  34.161  0.00  0.00
ATOM   1035  CB  ALA    66      37.854  16.227  35.917  0.00  0.00
ATOM   1036  HB1 ALA    66      37.965  15.972  36.219  0.00  0.00
ATOM   1037  HB2 ALA    66      38.040  16.271  36.273  0.00  0.00
ATOM   1038  HB3 ALA    66      37.743  16.177  36.296  0.00  0.00
ATOM   1039  C   ALA    66      37.603  15.352  33.585  0.00  0.00
ATOM   1040  O   ALA    66      38.594  14.699  33.451  0.00  0.00
ATOM   1041  N   GLU    67      36.499  15.034  32.954  0.00  0.00
ATOM   1042  H   GLU    67      35.718  15.595  33.114  0.00  0.00
ATOM   1043  CA  GLU    67      36.367  13.971  31.970  0.00  0.00
ATOM   1044  HA  GLU    67      37.116  13.239  32.151  0.00  0.00
ATOM   1045  CB  GLU    67      35.037  13.285  32.120  0.00  0.00
ATOM   1046  HB2 GLU    67      34.413  13.786  31.970  0.00  0.00
ATOM   1047  HB3 GLU    67      34.936  12.668  31.581  0.00  0.00
ATOM   1048  CG  GLU    67      34.673  12.725  33.173  0.00  0.00
ATOM   1049  HG2 GLU    67      35.208  12.226  33.325  0.00  0.00
ATOM   1050  HG3 GLU    67      34.785  13.289  33.671  0.00  0.00
ATOM   1051  CD  GLU    67      33.443  12.077  33.358  0.00  0.00
ATOM   1052  OE1 GLU    67      32.951  11.810  33.523  0.00  0.00
ATOM   1053  OE2 GLU    67      32.946  11.829  33.358  0.00  0.00
ATOM   1054  C   GLU    67      36.599  14.438  30.541  0.00  0.00
ATOM   1055  O   GLU    67      36.679  13.643  29.654  0.00  0.00
ATOM   1056  N   LEU    68      36.746  15.715  30.308  0.00  0.00
ATOM   1057  H   LEU    68      36.674  16.309  31.077  0.00  0.00
ATOM   1058  CA  LEU    68      37.212  16.293  29.055  0.00  0.00
ATOM   1059  HA  LEU    68      36.794  15.744  28.236  0.00  0.00
ATOM   1060  CB  LEU    68      36.762  17.743  28.951  0.00  0.00
ATOM   1061  HB2 LEU    68      37.191  18.279  29.754  0.00  0.00
ATOM   1062  HB3 LEU    68      37.163  18.151  28.056  0.00  0.00
ATOM   1063  CG  LEU    68      35.276  18.008  28.954  0.00  0.00
ATOM   1064  HG  LEU    68      34.854  17.630  29.833  0.00  0.00
ATOM   1065  CD1 LEU    68      35.021  19.466  28.913  0.00  0.00
ATOM   1066 1HD1 LEU    68      34.898  19.821  29.082  0.00  0.00
ATOM   1067 2HD1 LEU    68      35.139  19.840  28.870  0.00  0.00
ATOM   1068 3HD1 LEU    68      34.834  19.797  28.769  0.00  0.00
ATOM   1069  CD2 LEU    68      34.591  17.410  27.804  0.00  0.00
ATOM   1070 1HD2 LEU    68      34.491  17.231  27.509  0.00  0.00
ATOM   1071 2HD2 LEU    68      34.375  17.221  27.585  0.00  0.00
ATOM   1072 3HD2 LEU    68      34.393  17.333  27.497  0.00  0.00
ATOM   1073  C   LEU    68      38.729  16.206  28.936  0.00  0.00
ATOM   1074  O   LEU    68      39.422  16.119  29.920  0.00  0.00
ATOM   1075  N   SER    69      39.260  16.270  27.734  0.00  0.00
ATOM   1076  H   SER    69      38.652  16.351  26.969  0.00  0.00
ATOM   1077  CA  SER    69      40.697  16.325  27.490  0.00  0.00
ATOM   1078  HA  SER    69      41.148  15.539  28.062  0.00  0.00
ATOM   1079  CB  SER    69      40.998  16.046  26.038  0.00  0.00
ATOM   1080  HB2 SER    69      41.652  15.727  25.881  0.00  0.00
ATOM   1081  HB3 SER    69      40.547  15.578  25.696  0.00  0.00
ATOM   1082  OG  SER    69      41.049  16.771  25.324  0.00  0.00
ATOM   1083  HG  SER    69      40.452  16.774  25.024  0.00  0.00
ATOM   1084  C   SER    69      41.307  17.659  27.918  0.00  0.00
ATOM   1085  O   SER    69      40.630  18.673  27.861  0.00  0.00
ATOM   1086  N   PRO    70      42.586  17.720  28.290  0.00  0.00
ATOM   1087  CD  PRO    70      43.458  16.613  28.536  0.00  0.00
ATOM   1088  HD2 PRO    70      43.760  16.172  27.648  0.00  0.00
ATOM   1089  HD3 PRO    70      43.012  15.892  29.140  0.00  0.00
ATOM   1090  CG  PRO    70      44.624  17.173  29.224  0.00  0.00
ATOM   1091  HG2 PRO    70      45.425  16.769  28.909  0.00  0.00
ATOM   1092  HG3 PRO    70      44.532  17.036  30.155  0.00  0.00
ATOM   1093  CB  PRO    70      44.667  18.580  28.983  0.00  0.00
ATOM   1094  HB2 PRO    70      45.296  18.755  28.228  0.00  0.00
ATOM   1095  HB3 PRO    70      44.998  19.057  29.797  0.00  0.00
ATOM   1096  CA  PRO    70      43.251  18.966  28.633  0.00  0.00
ATOM   1097  HA  PRO    70      42.781  19.368  29.506  0.00  0.00
ATOM   1098  C   PRO    70      43.212  20.031  27.545  0.00  0.00
ATOM   1099  O   PRO    70      43.180  21.199  27.855  0.00  0.00
ATOM   1100  N   ALA    71      43.158  19.649  26.283  0.00  0.00
ATOM   1101  H   ALA    71      43.207  18.685  26.091  0.00  0.00
ATOM   1102  CA  ALA    71      43.015  20.559  25.163  0.00  0.00
ATOM   1103  HA  ALA    71      43.698  21.373  25.294  0.00  0.00
ATOM   1104  CB  ALA    71      43.410  19.826  23.908  0.00  0.00
ATOM   1105  HB1 ALA    71      43.466  19.620  23.610  0.00  0.00
ATOM   1106  HB2 ALA    71      43.499  19.701  23.575  0.00  0.00
ATOM   1107  HB3 ALA    71      43.557  19.642  23.621  0.00  0.00
ATOM   1108  C   ALA    71      41.619  21.167  25.041  0.00  0.00
ATOM   1109  O   ALA    71      41.493  22.289  24.624  0.00  0.00
ATOM   1110  N   ASP    72      40.575  20.468  25.434  0.00  0.00
ATOM   1111  H   ASP    72      40.738  19.563  25.781  0.00  0.00
ATOM   1112  CA  ASP    72      39.221  21.010  25.508  0.00  0.00
ATOM   1113  HA  ASP    72      39.017  21.588  24.624  0.00  0.00
ATOM   1114  CB  ASP    72      38.190  19.897  25.589  0.00  0.00
ATOM   1115  HB2 ASP    72      38.387  19.306  26.449  0.00  0.00
ATOM   1116  HB3 ASP    72      37.222  20.332  25.712  0.00  0.00
ATOM   1117  CG  ASP    72      38.147  19.007  24.386  0.00  0.00
ATOM   1118  OD1 ASP    72      38.156  18.534  23.987  0.00  0.00
ATOM   1119  OD2 ASP    72      38.084  18.754  23.835  0.00  0.00
ATOM   1120  C   ASP    72      39.066  21.942  26.703  0.00  0.00
ATOM   1121  O   ASP    72      38.531  23.023  26.564  0.00  0.00
ATOM   1122  N   GLN    73      39.589  21.559  27.862  0.00  0.00
ATOM   1123  H   GLN    73      40.014  20.661  27.901  0.00  0.00
ATOM   1124  CA  GLN    73      39.570  22.369  29.077  0.00  0.00
ATOM   1125  HA  GLN    73      38.545  22.582  29.339  0.00  0.00
ATOM   1126  CB  GLN    73      40.222  21.597  30.225  0.00  0.00
ATOM   1127  HB2 GLN    73      41.199  21.307  29.931  0.00  0.00
ATOM   1128  HB3 GLN    73      40.319  22.250  31.057  0.00  0.00
ATOM   1129  CG  GLN    73      39.473  20.369  30.694  0.00  0.00
ATOM   1130  HG2 GLN    73      38.520  20.652  31.048  0.00  0.00
ATOM   1131  HG3 GLN    73      39.327  19.711  29.884  0.00  0.00
ATOM   1132  CD  GLN    73      40.195  19.628  31.787  0.00  0.00
ATOM   1133  OE1 GLN    73      41.104  19.947  32.301  0.00  0.00
ATOM   1134  NE2 GLN    73      39.844  18.611  32.190  0.00  0.00
ATOM   1135 1HE2 GLN    73      40.328  18.148  32.898  0.00  0.00
ATOM   1136 2HE2 GLN    73      39.084  18.316  31.808  0.00  0.00
ATOM   1137  C   GLN    73      40.288  23.711  28.896  0.00  0.00
ATOM   1138  O   GLN    73      39.852  24.714  29.419  0.00  0.00
ATOM   1139  N   ASP    74      41.372  23.744  28.141  0.00  0.00
ATOM   1140  H   ASP    74      41.699  22.885  27.779  0.00  0.00
ATOM   1141  CA  ASP    74      42.121  24.954  27.827  0.00  0.00
ATOM   1142  HA  ASP    74      42.245  25.523  28.725  0.00  0.00
ATOM   1143  CB  ASP    74      43.491  24.560  27.333  0.00  0.00
ATOM   1144  HB2 ASP    74      43.936  23.871  27.966  0.00  0.00
ATOM   1145  HB3 ASP    74      43.419  24.109  26.428  0.00  0.00
ATOM   1146  CG  ASP    74      44.376  25.679  27.234  0.00  0.00
ATOM   1147  OD1 ASP    74      44.710  26.061  26.911  0.00  0.00
ATOM   1148  OD2 ASP    74      44.769  26.157  27.483  0.00  0.00
ATOM   1149  C   ASP    74      41.402  25.857  26.833  0.00  0.00
ATOM   1150  O   ASP    74      41.359  27.051  27.035  0.00  0.00
ATOM   1151  N   LEU    75      40.783  25.294  25.801  0.00  0.00
ATOM   1152  H   LEU    75      40.836  24.311  25.712  0.00  0.00
ATOM   1153  CA  LEU    75      40.022  26.031  24.798  0.00  0.00
ATOM   1154  HA  LEU    75      40.633  26.849  24.453  0.00  0.00
ATOM   1155  CB  LEU    75      39.747  25.101  23.619  0.00  0.00
ATOM   1156  HB2 LEU    75      40.679  24.730  23.267  0.00  0.00
ATOM   1157  HB3 LEU    75      39.186  24.266  23.961  0.00  0.00
ATOM   1158  CG  LEU    75      39.014  25.718  22.450  0.00  0.00
ATOM   1159  HG  LEU    75      38.418  26.196  22.665  0.00  0.00
ATOM   1160  CD1 LEU    75      39.595  26.370  21.685  0.00  0.00
ATOM   1161 1HD1 LEU    75      39.895  26.411  21.522  0.00  0.00
ATOM   1162 2HD1 LEU    75      39.595  26.529  21.330  0.00  0.00
ATOM   1163 3HD1 LEU    75      39.715  26.659  21.639  0.00  0.00
ATOM   1164  CD2 LEU    75      38.477  24.999  21.677  0.00  0.00
ATOM   1165 1HD2 LEU    75      38.386  24.827  21.480  0.00  0.00
ATOM   1166 2HD2 LEU    75      38.340  24.802  21.534  0.00  0.00
ATOM   1167 3HD2 LEU    75      38.304  24.851  21.452  0.00  0.00
ATOM   1168  C   LEU    75      38.743  26.635  25.371  0.00  0.00
ATOM   1169  O   LEU    75      38.400  27.761  25.044  0.00  0.00
ATOM   1170  N   LEU    76      38.056  25.924  26.257  0.00  0.00
ATOM   1171  H   LEU    76      38.370  25.000  26.455  0.00  0.00
ATOM   1172  CA  LEU    76      36.882  26.424  26.962  0.00  0.00
ATOM   1173  HA  LEU    76      36.174  26.794  26.235  0.00  0.00
ATOM   1174  CB  LEU    76      36.233  25.284  27.756  0.00  0.00
ATOM   1175  HB2 LEU    76      37.000  24.773  28.307  0.00  0.00
ATOM   1176  HB3 LEU    76      35.555  25.705  28.476  0.00  0.00
ATOM   1177  CG  LEU    76      35.461  24.271  26.911  0.00  0.00
ATOM   1178  HG  LEU    76      36.071  23.942  26.111  0.00  0.00
ATOM   1179  CD1 LEU    76      35.090  23.079  27.729  0.00  0.00
ATOM   1180 1HD1 LEU    76      34.768  22.653  27.608  0.00  0.00
ATOM   1181 2HD1 LEU    76      35.411  22.670  27.943  0.00  0.00
ATOM   1182 3HD1 LEU    76      34.837  23.039  28.215  0.00  0.00
ATOM   1183  CD2 LEU    76      34.196  24.824  26.331  0.00  0.00
ATOM   1184 1HD2 LEU    76      33.932  25.011  26.162  0.00  0.00
ATOM   1185 2HD2 LEU    76      33.879  24.898  26.142  0.00  0.00
ATOM   1186 3HD2 LEU    76      33.841  24.956  26.248  0.00  0.00
ATOM   1187  C   LEU    76      37.225  27.610  27.866  0.00  0.00
ATOM   1188  O   LEU    76      36.505  28.591  27.856  0.00  0.00
ATOM   1189  N   LEU    77      38.342  27.564  28.585  0.00  0.00
ATOM   1190  H   LEU    77      38.892  26.740  28.541  0.00  0.00
ATOM   1191  CA  LEU    77      38.805  28.667  29.426  0.00  0.00
ATOM   1192  HA  LEU    77      37.958  29.014  29.999  0.00  0.00
ATOM   1193  CB  LEU    77      39.860  28.146  30.403  0.00  0.00
ATOM   1194  HB2 LEU    77      39.445  27.327  30.941  0.00  0.00
ATOM   1195  HB3 LEU    77      40.686  27.772  29.848  0.00  0.00
ATOM   1196  CG  LEU    77      40.385  29.161  31.401  0.00  0.00
ATOM   1197  HG  LEU    77      40.845  29.935  30.882  0.00  0.00
ATOM   1198  CD1 LEU    77      39.355  29.741  32.274  0.00  0.00
ATOM   1199 1HD1 LEU    77      39.063  29.895  32.413  0.00  0.00
ATOM   1200 2HD1 LEU    77      39.112  29.824  32.522  0.00  0.00
ATOM   1201 3HD1 LEU    77      39.153  29.951  32.524  0.00  0.00
ATOM   1202  CD2 LEU    77      41.392  28.545  32.289  0.00  0.00
ATOM   1203 1HD2 LEU    77      41.669  28.322  32.398  0.00  0.00
ATOM   1204 2HD2 LEU    77      41.700  28.504  32.518  0.00  0.00
ATOM   1205 3HD2 LEU    77      41.555  28.365  32.584  0.00  0.00
ATOM   1206  C   LEU    77      39.289  29.863  28.603  0.00  0.00
ATOM   1207  O   LEU    77      38.920  30.985  28.898  0.00  0.00
ATOM   1208  N   GLU    78      40.031  29.640  27.526  0.00  0.00
ATOM   1209  H   GLU    78      40.316  28.704  27.339  0.00  0.00
ATOM   1210  CA  GLU    78      40.456  30.691  26.596  0.00  0.00
ATOM   1211  HA  GLU    78      41.005  31.437  27.149  0.00  0.00
ATOM   1212  CB  GLU    78      41.389  30.077  25.553  0.00  0.00
ATOM   1213  HB2 GLU    78      42.110  29.527  26.030  0.00  0.00
ATOM   1214  HB3 GLU    78      40.865  29.440  24.947  0.00  0.00
ATOM   1215  CG  GLU    78      42.082  31.038  24.700  0.00  0.00
ATOM   1216  HG2 GLU    78      41.394  31.568  24.203  0.00  0.00
ATOM   1217  HG3 GLU    78      42.579  31.673  25.283  0.00  0.00
ATOM   1218  CD  GLU    78      43.031  30.431  23.728  0.00  0.00
ATOM   1219  OE1 GLU    78      43.356  30.200  23.268  0.00  0.00
ATOM   1220  OE2 GLU    78      43.466  30.191  23.404  0.00  0.00
ATOM   1221  C   GLU    78      39.269  31.403  25.939  0.00  0.00
ATOM   1222  O   GLU    78      39.313  32.590  25.710  0.00  0.00
ATOM   1223  N   SER    79      38.178  30.702  25.699  0.00  0.00
ATOM   1224  H   SER    79      38.219  29.737  25.902  0.00  0.00
ATOM   1225  CA  SER    79      36.940  31.240  25.133  0.00  0.00
ATOM   1226  HA  SER    79      37.190  31.977  24.387  0.00  0.00
ATOM   1227  CB  SER    79      36.157  30.139  24.443  0.00  0.00
ATOM   1228  HB2 SER    79      35.820  29.432  25.167  0.00  0.00
ATOM   1229  HB3 SER    79      35.307  30.574  23.962  0.00  0.00
ATOM   1230  OG  SER    79      36.923  29.474  23.487  0.00  0.00
ATOM   1231  HG  SER    79      37.508  28.919  23.928  0.00  0.00
ATOM   1232  C   SER    79      36.034  31.931  26.150  0.00  0.00
ATOM   1233  O   SER    79      35.153  32.656  25.761  0.00  0.00
ATOM   1234  N   ALA    80      36.237  31.729  27.438  0.00  0.00
ATOM   1235  H   ALA    80      36.957  31.102  27.680  0.00  0.00
ATOM   1236  CA  ALA    80      35.413  32.258  28.521  0.00  0.00
ATOM   1237  HA  ALA    80      34.540  32.729  28.108  0.00  0.00
ATOM   1238  CB  ALA    80      34.941  31.096  29.361  0.00  0.00
ATOM   1239  HB1 ALA    80      34.701  31.015  29.773  0.00  0.00
ATOM   1240  HB2 ALA    80      34.652  30.716  29.321  0.00  0.00
ATOM   1241  HB3 ALA    80      35.118  30.718  29.596  0.00  0.00
ATOM   1242  C   ALA    80      36.092  33.309  29.396  0.00  0.00
ATOM   1243  O   ALA    80      35.421  33.943  30.184  0.00  0.00
ATOM   1244  N   PHE    81      37.399  33.504  29.297  0.00  0.00
ATOM   1245  H   PHE    81      37.903  32.928  28.671  0.00  0.00
ATOM   1246  CA  PHE    81      38.170  34.335  30.218  0.00  0.00
ATOM   1247  HA  PHE    81      38.050  33.928  31.202  0.00  0.00
ATOM   1248  CB  PHE    81      39.641  34.231  29.855  0.00  0.00
ATOM   1249  HB2 PHE    81      39.931  33.213  29.873  0.00  0.00
ATOM   1250  HB3 PHE    81      39.780  34.565  28.869  0.00  0.00
ATOM   1251  CG  PHE    81      40.555  34.980  30.750  0.00  0.00
ATOM   1252  CD1 PHE    81      41.158  36.083  30.358  0.00  0.00
ATOM   1253  HD1 PHE    81      40.984  36.393  29.420  0.00  0.00
ATOM   1254  CE1 PHE    81      41.985  36.781  31.193  0.00  0.00
ATOM   1255  HE1 PHE    81      42.444  37.621  30.892  0.00  0.00
ATOM   1256  CZ  PHE    81      42.210  36.385  32.420  0.00  0.00
ATOM   1257  HZ  PHE    81      42.841  36.920  33.059  0.00  0.00
ATOM   1258  CE2 PHE    81      41.609  35.287  32.816  0.00  0.00
ATOM   1259  HE2 PHE    81      41.778  34.987  33.759  0.00  0.00
ATOM   1260  CD2 PHE    81      40.789  34.580  31.982  0.00  0.00
ATOM   1261  HD2 PHE    81      40.336  33.735  32.292  0.00  0.00
ATOM   1262  C   PHE    81      37.707  35.795  30.298  0.00  0.00
ATOM   1263  O   PHE    81      37.637  36.341  31.385  0.00  0.00
ATOM   1264  N   LEU    82      37.335  36.412  29.184  0.00  0.00
ATOM   1265  H   LEU    82      37.402  35.908  28.333  0.00  0.00
ATOM   1266  CA  LEU    82      36.792  37.771  29.152  0.00  0.00
ATOM   1267  HA  LEU    82      37.385  38.376  29.821  0.00  0.00
ATOM   1268  CB  LEU    82      36.945  38.337  27.740  0.00  0.00
ATOM   1269  HB2 LEU    82      37.973  38.271  27.455  0.00  0.00
ATOM   1270  HB3 LEU    82      36.387  37.726  27.067  0.00  0.00
ATOM   1271  CG  LEU    82      36.483  39.776  27.557  0.00  0.00
ATOM   1272  HG  LEU    82      35.491  39.858  27.829  0.00  0.00
ATOM   1273  CD1 LEU    82      37.246  40.744  28.333  0.00  0.00
ATOM   1274 1HD1 LEU    82      37.477  40.992  28.427  0.00  0.00
ATOM   1275 2HD1 LEU    82      37.330  41.065  28.544  0.00  0.00
ATOM   1276 3HD1 LEU    82      37.466  40.893  28.597  0.00  0.00
ATOM   1277  CD2 LEU    82      36.585  40.192  26.154  0.00  0.00
ATOM   1278 1HD2 LEU    82      36.522  40.367  25.826  0.00  0.00
ATOM   1279 2HD2 LEU    82      36.700  40.317  25.821  0.00  0.00
ATOM   1280 3HD2 LEU    82      36.583  40.190  25.792  0.00  0.00
ATOM   1281  C   LEU    82      35.346  37.835  29.656  0.00  0.00
ATOM   1282  O   LEU    82      35.006  38.746  30.390  0.00  0.00
ATOM   1283  N   GLU    83      34.516  36.853  29.329  0.00  0.00
ATOM   1284  H   GLU    83      34.859  36.134  28.739  0.00  0.00
ATOM   1285  CA  GLU    83      33.144  36.740  29.832  0.00  0.00
ATOM   1286  HA  GLU    83      32.617  37.656  29.613  0.00  0.00
ATOM   1287  CB  GLU    83      32.426  35.581  29.132  0.00  0.00
ATOM   1288  HB2 GLU    83      32.932  35.017  28.840  0.00  0.00
ATOM   1289  HB3 GLU    83      31.928  35.151  29.614  0.00  0.00
ATOM   1290  CG  GLU    83      31.683  35.755  28.159  0.00  0.00
ATOM   1291  HG2 GLU    83      31.111  36.215  28.458  0.00  0.00
ATOM   1292  HG3 GLU    83      32.143  36.269  27.722  0.00  0.00
ATOM   1293  CD  GLU    83      31.096  34.628  27.351  0.00  0.00
ATOM   1294  OE1 GLU    83      30.778  33.951  27.323  0.00  0.00
ATOM   1295  OE2 GLU    83      30.931  34.382  26.693  0.00  0.00
ATOM   1296  C   GLU    83      33.106  36.582  31.353  0.00  0.00
ATOM   1297  O   GLU    83      32.327  37.232  32.025  0.00  0.00
ATOM   1298  N   LEU    84      34.011  35.787  31.905  0.00  0.00
ATOM   1299  H   LEU    84      34.598  35.275  31.286  0.00  0.00
ATOM   1300  CA  LEU    84      34.224  35.636  33.335  0.00  0.00
ATOM   1301  HA  LEU    84      33.273  35.430  33.799  0.00  0.00
ATOM   1302  CB  LEU    84      35.156  34.446  33.554  0.00  0.00
ATOM   1303  HB2 LEU    84      35.321  34.092  32.926  0.00  0.00
ATOM   1304  HB3 LEU    84      35.854  34.597  33.816  0.00  0.00
ATOM   1305  CG  LEU    84      34.982  33.515  34.237  0.00  0.00
ATOM   1306  HG  LEU    84      34.917  33.858  34.093  0.00  0.00
ATOM   1307  CD1 LEU    84      34.893  32.834  34.529  0.00  0.00
ATOM   1308 1HD1 LEU    84      34.940  32.784  34.541  0.00  0.00
ATOM   1309 2HD1 LEU    84      34.878  32.646  34.725  0.00  0.00
ATOM   1310 3HD1 LEU    84      34.798  32.578  34.534  0.00  0.00
ATOM   1311  CD2 LEU    84      35.023  32.738  34.842  0.00  0.00
ATOM   1312 1HD2 LEU    84      35.025  32.401  34.851  0.00  0.00
ATOM   1313 2HD2 LEU    84      35.208  32.592  35.164  0.00  0.00
ATOM   1314 3HD2 LEU    84      34.865  32.653  34.953  0.00  0.00
ATOM   1315  C   LEU    84      34.762  36.915  33.981  0.00  0.00
ATOM   1316  O   LEU    84      34.311  37.276  35.052  0.00  0.00
ATOM   1317  N   PHE    85      35.672  37.638  33.336  0.00  0.00
ATOM   1318  H   PHE    85      36.009  37.300  32.465  0.00  0.00
ATOM   1319  CA  PHE    85      36.225  38.885  33.867  0.00  0.00
ATOM   1320  HA  PHE    85      36.567  38.699  34.875  0.00  0.00
ATOM   1321  CB  PHE    85      37.435  39.316  33.038  0.00  0.00
ATOM   1322  HB2 PHE    85      38.144  38.515  33.011  0.00  0.00
ATOM   1323  HB3 PHE    85      37.126  39.500  32.030  0.00  0.00
ATOM   1324  CG  PHE    85      38.138  40.533  33.564  0.00  0.00
ATOM   1325  CD1 PHE    85      38.900  40.456  34.702  0.00  0.00
ATOM   1326  HD1 PHE    85      38.996  39.537  35.192  0.00  0.00
ATOM   1327  CE1 PHE    85      39.537  41.577  35.203  0.00  0.00
ATOM   1328  HE1 PHE    85      40.115  41.510  36.074  0.00  0.00
ATOM   1329  CZ  PHE    85      39.416  42.780  34.571  0.00  0.00
ATOM   1330  HZ  PHE    85      39.905  43.635  34.954  0.00  0.00
ATOM   1331  CE2 PHE    85      38.656  42.862  33.437  0.00  0.00
ATOM   1332  HE2 PHE    85      38.559  43.782  32.957  0.00  0.00
ATOM   1333  CD2 PHE    85      38.018  41.742  32.934  0.00  0.00
ATOM   1334  HD2 PHE    85      37.435  41.810  32.067  0.00  0.00
ATOM   1335  C   PHE    85      35.179  40.001  33.952  0.00  0.00
ATOM   1336  O   PHE    85      35.077  40.663  34.973  0.00  0.00
ATOM   1337  N   ILE    86      34.353  40.177  32.923  0.00  0.00
ATOM   1338  H   ILE    86      34.476  39.601  32.118  0.00  0.00
ATOM   1339  CA  ILE    86      33.280  41.177  32.918  0.00  0.00
ATOM   1340  HA  ILE    86      33.692  42.106  33.284  0.00  0.00
ATOM   1341  CB  ILE    86      32.779  41.432  31.485  0.00  0.00
ATOM   1342  HB  ILE    86      32.519  40.492  31.060  0.00  0.00
ATOM   1343  CG2 ILE    86      31.542  42.303  31.455  0.00  0.00
ATOM   1344 1HG2 ILE    86      31.226  42.500  31.349  0.00  0.00
ATOM   1345 2HG2 ILE    86      31.185  42.454  31.503  0.00  0.00
ATOM   1346 3HG2 ILE    86      31.290  42.579  31.483  0.00  0.00
ATOM   1347  CG1 ILE    86      33.863  42.053  30.615  0.00  0.00
ATOM   1348 2HG1 ILE    86      34.393  42.090  30.805  0.00  0.00
ATOM   1349 3HG1 ILE    86      34.035  41.814  30.106  0.00  0.00
ATOM   1350  CD1 ILE    86      34.069  42.920  30.113  0.00  0.00
ATOM   1351 1HD1 ILE    86      34.162  43.107  29.965  0.00  0.00
ATOM   1352 2HD1 ILE    86      34.085  43.171  29.951  0.00  0.00
ATOM   1353 3HD1 ILE    86      34.132  43.116  30.040  0.00  0.00
ATOM   1354  C   ILE    86      32.169  40.802  33.907  0.00  0.00
ATOM   1355  O   ILE    86      31.686  41.671  34.613  0.00  0.00
ATOM   1356  N   LEU    87      31.831  39.521  34.059  0.00  0.00
ATOM   1357  H   LEU    87      32.231  38.851  33.440  0.00  0.00
ATOM   1358  CA  LEU    87      30.926  39.040  35.108  0.00  0.00
ATOM   1359  HA  LEU    87      29.984  39.560  35.000  0.00  0.00
ATOM   1360  CB  LEU    87      30.687  37.539  34.888  0.00  0.00
ATOM   1361  HB2 LEU    87      30.244  37.404  33.918  0.00  0.00
ATOM   1362  HB3 LEU    87      31.638  37.043  34.875  0.00  0.00
ATOM   1363  CG  LEU    87      29.813  36.830  35.921  0.00  0.00
ATOM   1364  HG  LEU    87      30.273  36.922  36.878  0.00  0.00
ATOM   1365  CD1 LEU    87      28.418  37.386  36.005  0.00  0.00
ATOM   1366 1HD1 LEU    87      28.080  37.534  36.015  0.00  0.00
ATOM   1367 2HD1 LEU    87      28.067  37.503  36.031  0.00  0.00
ATOM   1368 3HD1 LEU    87      28.088  37.525  36.054  0.00  0.00
ATOM   1369  CD2 LEU    87      29.715  35.360  35.606  0.00  0.00
ATOM   1370 1HD2 LEU    87      29.767  35.012  35.492  0.00  0.00
ATOM   1371 2HD2 LEU    87      29.698  34.981  35.618  0.00  0.00
ATOM   1372 3HD2 LEU    87      29.623  35.012  35.497  0.00  0.00
ATOM   1373  C   LEU    87      31.458  39.355  36.517  0.00  0.00
ATOM   1374  O   LEU    87      30.722  39.853  37.357  0.00  0.00
ATOM   1375  N   ARG    88      32.749  39.138  36.764  0.00  0.00
ATOM   1376  H   ARG    88      33.286  38.727  36.033  0.00  0.00
ATOM   1377  CA  ARG    88      33.431  39.442  38.034  0.00  0.00
ATOM   1378  HA  ARG    88      32.829  39.061  38.848  0.00  0.00
ATOM   1379  CB  ARG    88      34.792  38.732  38.071  0.00  0.00
ATOM   1380  HB2 ARG    88      35.341  38.969  37.172  0.00  0.00
ATOM   1381  HB3 ARG    88      35.358  39.101  38.913  0.00  0.00
ATOM   1382  CG  ARG    88      34.664  37.213  38.215  0.00  0.00
ATOM   1383  HG2 ARG    88      34.288  36.981  39.198  0.00  0.00
ATOM   1384  HG3 ARG    88      33.939  36.844  37.507  0.00  0.00
ATOM   1385  CD  ARG    88      35.971  36.458  37.974  0.00  0.00
ATOM   1386  HD2 ARG    88      35.735  35.441  37.722  0.00  0.00
ATOM   1387  HD3 ARG    88      36.471  36.884  37.125  0.00  0.00
ATOM   1388  NE  ARG    88      36.876  36.463  39.128  0.00  0.00
ATOM   1389  HE  ARG    88      37.673  37.042  39.074  0.00  0.00
ATOM   1390  CZ  ARG    88      36.800  35.707  40.194  0.00  0.00
ATOM   1391  NH1 ARG    88      35.857  34.861  40.396  0.00  0.00
ATOM   1392 1HH1 ARG    88      35.119  34.757  39.743  0.00  0.00
ATOM   1393 2HH1 ARG    88      35.872  34.332  41.234  0.00  0.00
ATOM   1394  NH2 ARG    88      37.687  35.767  41.116  0.00  0.00
ATOM   1395 1HH2 ARG    88      38.441  36.401  41.065  0.00  0.00
ATOM   1396 2HH2 ARG    88      37.565  35.225  41.936  0.00  0.00
ATOM   1397  C   ARG    88      33.568  40.943  38.309  0.00  0.00
ATOM   1398  O   ARG    88      33.667  41.324  39.462  0.00  0.00
ATOM   1399  N   LEU    89      33.499  41.795  37.296  0.00  0.00
ATOM   1400  H   LEU    89      33.495  41.399  36.386  0.00  0.00
ATOM   1401  CA  LEU    89      33.510  43.258  37.404  0.00  0.00
ATOM   1402  HA  LEU    89      34.045  43.525  38.304  0.00  0.00
ATOM   1403  CB  LEU    89      34.295  43.803  36.206  0.00  0.00
ATOM   1404  HB2 LEU    89      35.181  43.278  36.127  0.00  0.00
ATOM   1405  HB3 LEU    89      33.758  43.616  35.344  0.00  0.00
ATOM   1406  CG  LEU    89      34.645  45.245  36.195  0.00  0.00
ATOM   1407  HG  LEU    89      33.801  45.724  36.188  0.00  0.00
ATOM   1408  CD1 LEU    89      35.425  45.700  37.256  0.00  0.00
ATOM   1409 1HD1 LEU    89      35.606  45.958  37.437  0.00  0.00
ATOM   1410 2HD1 LEU    89      35.485  45.804  37.622  0.00  0.00
ATOM   1411 3HD1 LEU    89      35.752  45.697  37.481  0.00  0.00
ATOM   1412  CD2 LEU    89      35.399  45.630  35.064  0.00  0.00
ATOM   1413 1HD2 LEU    89      35.600  45.556  34.812  0.00  0.00
ATOM   1414 2HD2 LEU    89      35.491  45.772  34.715  0.00  0.00
ATOM   1415 3HD2 LEU    89      35.645  45.846  34.835  0.00  0.00
ATOM   1416  C   LEU    89      32.107  43.877  37.532  0.00  0.00
ATOM   1417  O   LEU    89      31.955  44.903  38.155  0.00  0.00
ATOM   1418  N   ALA    90      31.073  43.261  36.988  0.00  0.00
ATOM   1419  H   ALA    90      31.259  42.463  36.436  0.00  0.00
ATOM   1420  CA  ALA    90      29.703  43.764  37.026  0.00  0.00
ATOM   1421  HA  ALA    90      29.724  44.839  36.968  0.00  0.00
ATOM   1422  CB  ALA    90      28.978  43.256  35.794  0.00  0.00
ATOM   1423  HB1 ALA    90      28.799  43.218  35.479  0.00  0.00
ATOM   1424  HB2 ALA    90      28.860  43.090  35.470  0.00  0.00
ATOM   1425  HB3 ALA    90      28.742  43.105  35.544  0.00  0.00
ATOM   1426  C   ALA    90      28.936  43.410  38.305  0.00  0.00
ATOM   1427  O   ALA    90      28.121  44.171  38.739  0.00  0.00
ATOM   1428  N   TYR    91      29.186  42.271  38.914  0.00  0.00
ATOM   1429  H   TYR    91      29.885  41.715  38.513  0.00  0.00
ATOM   1430  CA  TYR    91      28.391  41.679  39.998  0.00  0.00
ATOM   1431  HA  TYR    91      27.403  41.481  39.613  0.00  0.00
ATOM   1432  CB  TYR    91      29.030  40.338  40.355  0.00  0.00
ATOM   1433  HB2 TYR    91      28.972  39.712  39.490  0.00  0.00
ATOM   1434  HB3 TYR    91      30.069  40.505  40.549  0.00  0.00
ATOM   1435  CG  TYR    91      28.447  39.563  41.518  0.00  0.00
ATOM   1436  CD1 TYR    91      27.082  39.289  41.590  0.00  0.00
ATOM   1437  HD1 TYR    91      26.426  39.648  40.835  0.00  0.00
ATOM   1438  CE1 TYR    91      26.566  38.544  42.656  0.00  0.00
ATOM   1439  HE1 TYR    91      25.523  38.350  42.713  0.00  0.00
ATOM   1440  CZ  TYR    91      27.413  38.052  43.649  0.00  0.00
ATOM   1441  OH  TYR    91      26.924  37.329  44.673  0.00  0.00
ATOM   1442  HH  TYR    91      25.987  37.249  44.631  0.00  0.00
ATOM   1443  CE2 TYR    91      28.776  38.319  43.574  0.00  0.00
ATOM   1444  HE2 TYR    91      29.416  37.937  44.330  0.00  0.00
ATOM   1445  CD2 TYR    91      29.290  39.070  42.513  0.00  0.00
ATOM   1446  HD2 TYR    91      30.334  39.250  42.455  0.00  0.00
ATOM   1447  C   TYR    91      28.194  42.564  41.237  0.00  0.00
ATOM   1448  O   TYR    91      27.127  42.553  41.815  0.00  0.00
ATOM   1449  N   ARG    92      29.188  43.345  41.635  0.00  0.00
ATOM   1450  H   ARG    92      30.039  43.252  41.131  0.00  0.00
ATOM   1451  CA  ARG    92      29.188  44.196  42.838  0.00  0.00
ATOM   1452  HA  ARG    92      28.215  44.140  43.302  0.00  0.00
ATOM   1453  CB  ARG    92      30.207  43.654  43.843  0.00  0.00
ATOM   1454  HB2 ARG    92      31.061  43.473  43.424  0.00  0.00
ATOM   1455  HB3 ARG    92      30.373  44.305  44.532  0.00  0.00
ATOM   1456  CG  ARG    92      29.842  42.476  44.505  0.00  0.00
ATOM   1457  HG2 ARG    92      29.041  42.638  44.948  0.00  0.00
ATOM   1458  HG3 ARG    92      29.666  41.863  43.821  0.00  0.00
ATOM   1459  CD  ARG    92      30.793  41.860  45.474  0.00  0.00
ATOM   1460  HD2 ARG    92      30.482  40.886  45.637  0.00  0.00
ATOM   1461  HD3 ARG    92      31.738  41.835  45.037  0.00  0.00
ATOM   1462  NE  ARG    92      30.869  42.534  46.743  0.00  0.00
ATOM   1463  HE  ARG    92      30.348  43.362  46.864  0.00  0.00
ATOM   1464  CZ  ARG    92      31.571  42.165  47.770  0.00  0.00
ATOM   1465  NH1 ARG    92      32.277  41.099  47.783  0.00  0.00
ATOM   1466 1HH1 ARG    92      32.225  40.486  47.022  0.00  0.00
ATOM   1467 2HH1 ARG    92      32.800  40.879  48.590  0.00  0.00
ATOM   1468  NH2 ARG    92      31.595  42.892  48.814  0.00  0.00
ATOM   1469 1HH2 ARG    92      31.012  43.683  48.856  0.00  0.00
ATOM   1470 2HH2 ARG    92      32.107  42.607  49.599  0.00  0.00
ATOM   1471  C   ARG    92      29.391  45.689  42.576  0.00  0.00
ATOM   1472  O   ARG    92      29.319  46.463  43.510  0.00  0.00
ATOM   1473  N   SER    93      29.616  46.111  41.342  0.00  0.00
ATOM   1474  H   SER    93      29.627  45.432  40.627  0.00  0.00
ATOM   1475  CA  SER    93      29.778  47.525  40.974  0.00  0.00
ATOM   1476  HA  SER    93      30.567  47.947  41.579  0.00  0.00
ATOM   1477  CB  SER    93      30.205  47.647  39.518  0.00  0.00
ATOM   1478  HB2 SER    93      29.587  47.036  38.893  0.00  0.00
ATOM   1479  HB3 SER    93      30.113  48.667  39.212  0.00  0.00
ATOM   1480  OG  SER    93      31.543  47.269  39.385  0.00  0.00
ATOM   1481  HG  SER    93      31.612  46.434  39.010  0.00  0.00
ATOM   1482  C   SER    93      28.518  48.352  41.241  0.00  0.00
ATOM   1483  O   SER    93      27.417  47.870  41.075  0.00  0.00
ATOM   1484  N   LYS    94      28.675  49.599  41.664  0.00  0.00
ATOM   1485  H   LYS    94      29.601  49.950  41.692  0.00  0.00
ATOM   1486  CA  LYS    94      27.620  50.456  42.219  0.00  0.00
ATOM   1487  HA  LYS    94      26.693  49.910  42.257  0.00  0.00
ATOM   1488  CB  LYS    94      27.963  50.808  43.662  0.00  0.00
ATOM   1489  HB2 LYS    94      28.814  51.005  43.767  0.00  0.00
ATOM   1490  HB3 LYS    94      27.528  51.528  43.928  0.00  0.00
ATOM   1491  CG  LYS    94      27.727  49.953  44.621  0.00  0.00
ATOM   1492  HG2 LYS    94      26.954  49.709  44.473  0.00  0.00
ATOM   1493  HG3 LYS    94      28.200  49.299  44.457  0.00  0.00
ATOM   1494  CD  LYS    94      27.910  50.317  46.011  0.00  0.00
ATOM   1495  HD2 LYS    94      28.411  50.011  46.323  0.00  0.00
ATOM   1496  HD3 LYS    94      28.068  50.977  46.115  0.00  0.00
ATOM   1497  CE  LYS    94      27.193  50.188  46.829  0.00  0.00
ATOM   1498  HE2 LYS    94      26.833  50.366  46.447  0.00  0.00
ATOM   1499  HE3 LYS    94      27.068  49.667  46.908  0.00  0.00
ATOM   1500  NZ  LYS    94      27.135  50.512  48.003  0.00  0.00
ATOM   1501  HZ1 LYS    94      27.194  50.628  48.275  0.00  0.00
ATOM   1502  HZ2 LYS    94      27.046  50.644  48.272  0.00  0.00
ATOM   1503  HZ3 LYS    94      27.120  50.513  48.325  0.00  0.00
ATOM   1504  C   LYS    94      27.387  51.712  41.376  0.00  0.00
ATOM   1505  O   LYS    94      28.068  52.690  41.570  0.00  0.00
ATOM   1506  N   PRO    95      26.436  51.734  40.454  0.00  0.00
ATOM   1507  CD  PRO    95      25.607  50.643  40.082  0.00  0.00
ATOM   1508  HD2 PRO    95      25.045  50.305  40.864  0.00  0.00
ATOM   1509  HD3 PRO    95      26.169  49.865  39.713  0.00  0.00
ATOM   1510  CG  PRO    95      24.720  51.141  39.038  0.00  0.00
ATOM   1511  HG2 PRO    95      23.871  51.259  39.372  0.00  0.00
ATOM   1512  HG3 PRO    95      24.703  50.550  38.336  0.00  0.00
ATOM   1513  CB  PRO    95      25.171  52.380  38.580  0.00  0.00
ATOM   1514  HB2 PRO    95      24.405  52.981  38.466  0.00  0.00
ATOM   1515  HB3 PRO    95      25.592  52.246  37.720  0.00  0.00
ATOM   1516  CA  PRO    95      26.170  52.865  39.588  0.00  0.00
ATOM   1517  HA  PRO    95      27.066  53.124  39.080  0.00  0.00
ATOM   1518  C   PRO    95      25.668  54.108  40.282  0.00  0.00
ATOM   1519  O   PRO    95      25.966  55.183  39.843  0.00  0.00
ATOM   1520  N   GLY    96      24.971  53.991  41.384  0.00  0.00
ATOM   1521  H   GLY    96      24.752  53.091  41.704  0.00  0.00
ATOM   1522  CA  GLY    96      24.480  55.108  42.159  0.00  0.00
ATOM   1523  HA2 GLY    96      23.907  55.742  41.539  0.00  0.00
ATOM   1524  HA3 GLY    96      23.846  54.738  42.916  0.00  0.00
ATOM   1525  C   GLY    96      25.553  55.934  42.821  0.00  0.00
ATOM   1526  O   GLY    96      25.375  57.052  43.053  0.00  0.00
ATOM   1527  N   GLU    97      26.691  55.405  43.068  0.00  0.00
ATOM   1528  H   GLU    97      26.745  54.475  42.896  0.00  0.00
ATOM   1529  CA  GLU    97      27.883  56.095  43.526  0.00  0.00
ATOM   1530  HA  GLU    97      27.632  57.100  43.735  0.00  0.00
ATOM   1531  CB  GLU    97      28.362  55.488  44.798  0.00  0.00
ATOM   1532  HB2 GLU    97      28.703  55.264  44.847  0.00  0.00
ATOM   1533  HB3 GLU    97      28.482  55.694  45.149  0.00  0.00
ATOM   1534  CG  GLU    97      28.229  54.931  45.558  0.00  0.00
ATOM   1535  HG2 GLU    97      27.853  55.046  45.482  0.00  0.00
ATOM   1536  HG3 GLU    97      28.229  54.703  45.272  0.00  0.00
ATOM   1537  CD  GLU    97      28.607  54.528  46.813  0.00  0.00
ATOM   1538  OE1 GLU    97      28.543  54.269  47.316  0.00  0.00
ATOM   1539  OE2 GLU    97      28.976  54.465  47.311  0.00  0.00
ATOM   1540  C   GLU    97      28.987  56.160  42.487  0.00  0.00
ATOM   1541  O   GLU    97      30.037  56.678  42.746  0.00  0.00
ATOM   1542  N   GLY    98      28.769  55.627  41.312  0.00  0.00
ATOM   1543  H   GLY    98      27.882  55.255  41.156  0.00  0.00
ATOM   1544  CA  GLY    98      29.716  55.580  40.221  0.00  0.00
ATOM   1545  HA2 GLY    98      29.207  55.230  39.361  0.00  0.00
ATOM   1546  HA3 GLY    98      30.060  56.560  40.019  0.00  0.00
ATOM   1547  C   GLY    98      30.931  54.699  40.434  0.00  0.00
ATOM   1548  O   GLY    98      31.910  54.887  39.797  0.00  0.00
ATOM   1549  N   LYS    99      30.900  53.772  41.341  0.00  0.00
ATOM   1550  H   LYS    99      30.038  53.628  41.758  0.00  0.00
ATOM   1551  CA  LYS    99      32.047  53.011  41.824  0.00  0.00
ATOM   1552  HA  LYS    99      32.943  53.540  41.558  0.00  0.00
ATOM   1553  CB  LYS    99      31.996  52.938  43.334  0.00  0.00
ATOM   1554  HB2 LYS    99      31.439  53.292  43.637  0.00  0.00
ATOM   1555  HB3 LYS    99      31.914  52.276  43.593  0.00  0.00
ATOM   1556  CG  LYS    99      32.805  53.294  44.095  0.00  0.00
ATOM   1557  HG2 LYS    99      33.329  52.917  43.842  0.00  0.00
ATOM   1558  HG3 LYS    99      32.918  53.924  43.834  0.00  0.00
ATOM   1559  CD  LYS    99      32.747  53.290  45.558  0.00  0.00
ATOM   1560  HD2 LYS    99      31.905  52.997  45.844  0.00  0.00
ATOM   1561  HD3 LYS    99      33.374  52.693  45.886  0.00  0.00
ATOM   1562  CE  LYS    99      32.993  54.488  46.188  0.00  0.00
ATOM   1563  HE2 LYS    99      33.723  54.581  46.261  0.00  0.00
ATOM   1564  HE3 LYS    99      32.772  55.030  45.725  0.00  0.00
ATOM   1565  NZ  LYS    99      32.562  54.812  47.297  0.00  0.00
ATOM   1566  HZ1 LYS    99      32.465  54.972  47.501  0.00  0.00
ATOM   1567  HZ2 LYS    99      32.361  54.829  47.571  0.00  0.00
ATOM   1568  HZ3 LYS    99      32.530  54.891  47.634  0.00  0.00
ATOM   1569  C   LYS    99      32.143  51.637  41.194  0.00  0.00
ATOM   1570  O   LYS    99      31.209  50.865  41.242  0.00  0.00
ATOM   1571  N   LEU   100      33.297  51.319  40.650  0.00  0.00
ATOM   1572  H   LEU   100      34.011  52.000  40.683  0.00  0.00
ATOM   1573  CA  LEU   100      33.653  50.017  40.121  0.00  0.00
ATOM   1574  HA  LEU   100      32.758  49.543  39.743  0.00  0.00
ATOM   1575  CB  LEU   100      34.631  50.198  38.972  0.00  0.00
ATOM   1576  HB2 LEU   100      35.029  50.869  38.997  0.00  0.00
ATOM   1577  HB3 LEU   100      35.184  49.669  38.999  0.00  0.00
ATOM   1578  CG  LEU   100      34.383  50.201  37.763  0.00  0.00
ATOM   1579  HG  LEU   100      34.166  50.454  38.052  0.00  0.00
ATOM   1580  CD1 LEU   100      34.663  50.294  36.874  0.00  0.00
ATOM   1581 1HD1 LEU   100      34.772  50.196  36.768  0.00  0.00
ATOM   1582 2HD1 LEU   100      34.632  50.356  36.543  0.00  0.00
ATOM   1583 3HD1 LEU   100      34.782  50.400  36.662  0.00  0.00
ATOM   1584  CD2 LEU   100      34.186  49.789  36.981  0.00  0.00
ATOM   1585 1HD2 LEU   100      34.157  49.729  36.723  0.00  0.00
ATOM   1586 2HD2 LEU   100      34.190  49.601  36.755  0.00  0.00
ATOM   1587 3HD2 LEU   100      34.063  49.739  36.895  0.00  0.00
ATOM   1588  C   LEU   100      34.221  49.137  41.231  0.00  0.00
ATOM   1589  O   LEU   100      35.135  49.536  41.932  0.00  0.00
ATOM   1590  N   ILE   101      33.664  47.946  41.405  0.00  0.00
ATOM   1591  H   ILE   101      32.950  47.671  40.768  0.00  0.00
ATOM   1592  CA  ILE   101      33.985  47.012  42.491  0.00  0.00
ATOM   1593  HA  ILE   101      34.962  47.259  42.886  0.00  0.00
ATOM   1594  CB  ILE   101      32.959  47.112  43.645  0.00  0.00
ATOM   1595  HB  ILE   101      32.017  46.764  43.273  0.00  0.00
ATOM   1596  CG2 ILE   101      33.354  46.210  44.803  0.00  0.00
ATOM   1597 1HG2 ILE   101      33.471  45.850  44.985  0.00  0.00
ATOM   1598 2HG2 ILE   101      33.571  46.089  45.128  0.00  0.00
ATOM   1599 3HG2 ILE   101      33.286  46.006  45.153  0.00  0.00
ATOM   1600  CG1 ILE   101      32.755  48.546  44.142  0.00  0.00
ATOM   1601 2HG1 ILE   101      33.653  48.918  44.489  0.00  0.00
ATOM   1602 3HG1 ILE   101      32.459  49.137  43.349  0.00  0.00
ATOM   1603  CD1 ILE   101      31.735  48.773  45.204  0.00  0.00
ATOM   1604 1HD1 ILE   101      31.464  48.813  45.446  0.00  0.00
ATOM   1605 2HD1 ILE   101      31.516  48.825  45.484  0.00  0.00
ATOM   1606 3HD1 ILE   101      31.489  48.872  45.449  0.00  0.00
ATOM   1607  C   ILE   101      34.047  45.593  41.926  0.00  0.00
ATOM   1608  O   ILE   101      33.149  45.162  41.228  0.00  0.00
ATOM   1609  N   PHE   102      35.093  44.851  42.238  0.00  0.00
ATOM   1610  H   PHE   102      35.780  45.257  42.831  0.00  0.00
ATOM   1611  CA  PHE   102      35.280  43.460  41.828  0.00  0.00
ATOM   1612  HA  PHE   102      34.844  43.343  40.844  0.00  0.00
ATOM   1613  CB  PHE   102      36.778  43.173  41.711  0.00  0.00
ATOM   1614  HB2 PHE   102      37.294  44.079  41.475  0.00  0.00
ATOM   1615  HB3 PHE   102      37.145  42.848  42.660  0.00  0.00
ATOM   1616  CG  PHE   102      37.149  42.173  40.653  0.00  0.00
ATOM   1617  CD1 PHE   102      37.699  40.950  40.992  0.00  0.00
ATOM   1618  HD1 PHE   102      37.852  40.702  42.007  0.00  0.00
ATOM   1619  CE1 PHE   102      38.070  40.052  39.998  0.00  0.00
ATOM   1620  HE1 PHE   102      38.496  39.124  40.262  0.00  0.00
ATOM   1621  CZ  PHE   102      37.893  40.368  38.665  0.00  0.00
ATOM   1622  HZ  PHE   102      38.179  39.681  37.906  0.00  0.00
ATOM   1623  CE2 PHE   102      37.341  41.584  38.321  0.00  0.00
ATOM   1624  HE2 PHE   102      37.208  41.825  37.300  0.00  0.00
ATOM   1625  CD2 PHE   102      36.976  42.486  39.313  0.00  0.00
ATOM   1626  HD2 PHE   102      36.572  43.426  39.044  0.00  0.00
ATOM   1627  C   PHE   102      34.563  42.476  42.761  0.00  0.00
ATOM   1628  O   PHE   102      34.230  42.806  43.887  0.00  0.00
ATOM   1629  N   CYS   103      34.342  41.241  42.322  0.00  0.00
ATOM   1630  H   CYS   103      34.626  41.022  41.395  0.00  0.00
ATOM   1631  CA  CYS   103      33.573  40.224  43.047  0.00  0.00
ATOM   1632  HA  CYS   103      32.572  40.599  43.179  0.00  0.00
ATOM   1633  CB  CYS   103      33.488  38.976  42.175  0.00  0.00
ATOM   1634  HB2 CYS   103      32.933  38.212  42.690  0.00  0.00
ATOM   1635  HB3 CYS   103      32.971  39.218  41.264  0.00  0.00
ATOM   1636  SG  CYS   103      35.126  38.360  41.770  0.00  0.00
ATOM   1637  HG  CYS   103      35.331  37.728  42.678  0.00  0.00
ATOM   1638  C   CYS   103      34.102  39.888  44.450  0.00  0.00
ATOM   1639  O   CYS   103      33.337  39.508  45.321  0.00  0.00
ATOM   1640  N   SER   104      35.391  40.077  44.688  0.00  0.00
ATOM   1641  H   SER   104      35.955  40.374  43.926  0.00  0.00
ATOM   1642  CA  SER   104      36.080  39.937  45.971  0.00  0.00
ATOM   1643  HA  SER   104      35.738  39.039  46.459  0.00  0.00
ATOM   1644  CB  SER   104      37.561  39.781  45.689  0.00  0.00
ATOM   1645  HB2 SER   104      38.108  39.720  46.603  0.00  0.00
ATOM   1646  HB3 SER   104      37.720  38.884  45.141  0.00  0.00
ATOM   1647  OG  SER   104      38.027  40.850  44.935  0.00  0.00
ATOM   1648  HG  SER   104      38.889  40.652  44.687  0.00  0.00
ATOM   1649  C   SER   104      35.863  41.096  46.945  0.00  0.00
ATOM   1650  O   SER   104      36.337  41.051  48.051  0.00  0.00
ATOM   1651  N   GLY   105      35.168  42.147  46.548  0.00  0.00
ATOM   1652  H   GLY   105      34.805  42.122  45.629  0.00  0.00
ATOM   1653  CA  GLY   105      34.984  43.384  47.301  0.00  0.00
ATOM   1654  HA2 GLY   105      34.045  43.815  47.022  0.00  0.00
ATOM   1655  HA3 GLY   105      34.956  43.173  48.351  0.00  0.00
ATOM   1656  C   GLY   105      36.056  44.438  47.066  0.00  0.00
ATOM   1657  O   GLY   105      35.999  45.491  47.667  0.00  0.00
ATOM   1658  N   LEU   106      37.021  44.179  46.195  0.00  0.00
ATOM   1659  H   LEU   106      37.013  43.295  45.750  0.00  0.00
ATOM   1660  CA  LEU   106      38.081  45.110  45.834  0.00  0.00
ATOM   1661  HA  LEU   106      38.529  45.484  46.743  0.00  0.00
ATOM   1662  CB  LEU   106      39.142  44.342  45.043  0.00  0.00
ATOM   1663  HB2 LEU   106      39.246  43.566  45.316  0.00  0.00
ATOM   1664  HB3 LEU   106      38.931  44.238  44.248  0.00  0.00
ATOM   1665  CG  LEU   106      40.340  44.706  44.919  0.00  0.00
ATOM   1666  HG  LEU   106      40.056  45.247  44.739  0.00  0.00
ATOM   1667  CD1 LEU   106      41.172  44.700  45.555  0.00  0.00
ATOM   1668 1HD1 LEU   106      41.220  44.746  45.750  0.00  0.00
ATOM   1669 2HD1 LEU   106      41.465  44.577  45.727  0.00  0.00
ATOM   1670 3HD1 LEU   106      41.441  44.778  45.657  0.00  0.00
ATOM   1671  CD2 LEU   106      41.144  44.311  44.366  0.00  0.00
ATOM   1672 1HD2 LEU   106      41.438  44.227  44.243  0.00  0.00
ATOM   1673 2HD2 LEU   106      41.317  44.160  44.212  0.00  0.00
ATOM   1674 3HD2 LEU   106      41.260  44.265  44.235  0.00  0.00
ATOM   1675  C   LEU   106      37.524  46.302  45.051  0.00  0.00
ATOM   1676  O   LEU   106      37.009  46.138  43.958  0.00  0.00
ATOM   1677  N   VAL   107      37.639  47.501  45.600  0.00  0.00
ATOM   1678  H   VAL   107      38.024  47.548  46.515  0.00  0.00
ATOM   1679  CA  VAL   107      37.242  48.760  44.955  0.00  0.00
ATOM   1680  HA  VAL   107      36.342  48.581  44.384  0.00  0.00
ATOM   1681  CB  VAL   107      36.924  49.845  45.994  0.00  0.00
ATOM   1682  HB  VAL   107      37.828  50.119  46.504  0.00  0.00
ATOM   1683  CG1 VAL   107      36.341  51.091  45.351  0.00  0.00
ATOM   1684 1HG1 VAL   107      36.165  51.330  45.084  0.00  0.00
ATOM   1685 2HG1 VAL   107      36.120  51.408  45.305  0.00  0.00
ATOM   1686 3HG1 VAL   107      36.326  51.463  45.201  0.00  0.00
ATOM   1687  CG2 VAL   107      35.926  49.363  47.034  0.00  0.00
ATOM   1688 1HG2 VAL   107      35.736  49.263  47.349  0.00  0.00
ATOM   1689 2HG2 VAL   107      35.635  49.299  47.273  0.00  0.00
ATOM   1690 3HG2 VAL   107      35.686  49.180  47.260  0.00  0.00
ATOM   1691  C   VAL   107      38.330  49.213  43.984  0.00  0.00
ATOM   1692  O   VAL   107      39.503  49.151  44.307  0.00  0.00
ATOM   1693  N   LEU   108      37.954  49.662  42.795  0.00  0.00
ATOM   1694  H   LEU   108      36.980  49.714  42.608  0.00  0.00
ATOM   1695  CA  LEU   108      38.855  49.956  41.683  0.00  0.00
ATOM   1696  HA  LEU   108      39.875  49.805  41.997  0.00  0.00
ATOM   1697  CB  LEU   108      38.561  48.994  40.531  0.00  0.00
ATOM   1698  HB2 LEU   108      37.563  49.165  40.210  0.00  0.00
ATOM   1699  HB3 LEU   108      39.198  49.235  39.711  0.00  0.00
ATOM   1700  CG  LEU   108      38.714  47.516  40.828  0.00  0.00
ATOM   1701  HG  LEU   108      38.135  47.270  41.664  0.00  0.00
ATOM   1702  CD1 LEU   108      38.226  46.695  39.681  0.00  0.00
ATOM   1703 1HD1 LEU   108      38.320  46.671  39.195  0.00  0.00
ATOM   1704 2HD1 LEU   108      38.210  46.195  39.566  0.00  0.00
ATOM   1705 3HD1 LEU   108      37.781  46.617  39.465  0.00  0.00
ATOM   1706  CD2 LEU   108      40.107  47.131  41.092  0.00  0.00
ATOM   1707 1HD2 LEU   108      40.424  47.053  41.230  0.00  0.00
ATOM   1708 2HD2 LEU   108      40.434  46.972  41.136  0.00  0.00
ATOM   1709 3HD2 LEU   108      40.476  47.078  41.120  0.00  0.00
ATOM   1710  C   LEU   108      38.741  51.400  41.199  0.00  0.00
ATOM   1711  O   LEU   108      37.683  51.982  41.212  0.00  0.00
ATOM   1712  N   HIS   109      39.823  51.967  40.706  0.00  0.00
ATOM   1713  H   HIS   109      40.656  51.441  40.743  0.00  0.00
ATOM   1714  CA  HIS   109      39.841  53.237  39.983  0.00  0.00
ATOM   1715  HA  HIS   109      39.164  53.921  40.470  0.00  0.00
ATOM   1716  CB  HIS   109      41.242  53.842  40.018  0.00  0.00
ATOM   1717  HB2 HIS   109      41.950  53.110  39.714  0.00  0.00
ATOM   1718  HB3 HIS   109      41.297  54.634  39.308  0.00  0.00
ATOM   1719  CG  HIS   109      41.663  54.401  41.328  0.00  0.00
ATOM   1720  ND1 HIS   109      42.753  54.151  41.995  0.00  0.00
ATOM   1721  HD1 HIS   109      43.398  53.558  41.703  0.00  0.00
ATOM   1722  CE1 HIS   109      42.848  54.915  43.056  0.00  0.00
ATOM   1723  HE1 HIS   109      43.616  54.969  43.744  0.00  0.00
ATOM   1724  NE2 HIS   109      41.844  55.634  43.088  0.00  0.00
ATOM   1725  HE2 HIS   109      41.693  56.309  43.755  0.00  0.00
ATOM   1726  CD2 HIS   109      41.097  55.333  42.006  0.00  0.00
ATOM   1727  HD2 HIS   109      40.254  55.779  41.723  0.00  0.00
ATOM   1728  C   HIS   109      39.359  53.067  38.544  0.00  0.00
ATOM   1729  O   HIS   109      39.766  52.145  37.861  0.00  0.00
ATOM   1730  N   ARG   110      38.552  53.992  38.050  0.00  0.00
ATOM   1731  H   ARG   110      38.285  54.726  38.657  0.00  0.00
ATOM   1732  CA  ARG   110      38.040  54.001  36.675  0.00  0.00
ATOM   1733  HA  ARG   110      37.537  53.070  36.493  0.00  0.00
ATOM   1734  CB  ARG   110      37.032  55.125  36.500  0.00  0.00
ATOM   1735  HB2 ARG   110      36.899  55.480  36.835  0.00  0.00
ATOM   1736  HB3 ARG   110      37.039  55.516  36.164  0.00  0.00
ATOM   1737  CG  ARG   110      36.172  55.253  36.307  0.00  0.00
ATOM   1738  HG2 ARG   110      36.391  54.976  36.161  0.00  0.00
ATOM   1739  HG3 ARG   110      36.064  55.054  36.514  0.00  0.00
ATOM   1740  CD  ARG   110      35.154  56.040  36.017  0.00  0.00
ATOM   1741  HD2 ARG   110      35.338  56.360  35.823  0.00  0.00
ATOM   1742  HD3 ARG   110      34.698  55.973  35.769  0.00  0.00
ATOM   1743  NE  ARG   110      34.542  56.466  36.311  0.00  0.00
ATOM   1744  HE  ARG   110      34.774  56.585  36.707  0.00  0.00
ATOM   1745  CZ  ARG   110      33.712  56.746  36.113  0.00  0.00
ATOM   1746  NH1 ARG   110      33.295  56.659  35.606  0.00  0.00
ATOM   1747 1HH1 ARG   110      33.588  56.398  35.337  0.00  0.00
ATOM   1748 2HH1 ARG   110      32.656  56.902  35.475  0.00  0.00
ATOM   1749  NH2 ARG   110      33.272  57.128  36.430  0.00  0.00
ATOM   1750 1HH2 ARG   110      33.567  57.229  36.821  0.00  0.00
ATOM   1751 2HH2 ARG   110      32.645  57.354  36.278  0.00  0.00
ATOM   1752  C   ARG   110      39.148  54.077  35.639  0.00  0.00
ATOM   1753  O   ARG   110      39.133  53.303  34.706  0.00  0.00
ATOM   1754  N   LEU   111      40.147  54.923  35.841  0.00  0.00
ATOM   1755  H   LEU   111      40.083  55.531  36.621  0.00  0.00
ATOM   1756  CA  LEU   111      41.276  55.087  34.933  0.00  0.00
ATOM   1757  HA  LEU   111      40.881  55.279  33.953  0.00  0.00
ATOM   1758  CB  LEU   111      42.074  56.305  35.369  0.00  0.00
ATOM   1759  HB2 LEU   111      41.593  56.979  35.615  0.00  0.00
ATOM   1760  HB3 LEU   111      42.542  56.151  36.059  0.00  0.00
ATOM   1761  CG  LEU   111      42.886  56.861  34.602  0.00  0.00
ATOM   1762  HG  LEU   111      43.219  56.247  34.576  0.00  0.00
ATOM   1763  CD1 LEU   111      42.714  57.423  33.668  0.00  0.00
ATOM   1764 1HD1 LEU   111      42.805  57.568  33.401  0.00  0.00
ATOM   1765 2HD1 LEU   111      42.634  57.481  33.405  0.00  0.00
ATOM   1766 3HD1 LEU   111      42.588  57.624  33.507  0.00  0.00
ATOM   1767  CD2 LEU   111      43.473  57.744  34.822  0.00  0.00
ATOM   1768 1HD2 LEU   111      43.721  57.864  34.937  0.00  0.00
ATOM   1769 2HD2 LEU   111      43.664  58.006  34.716  0.00  0.00
ATOM   1770 3HD2 LEU   111      43.471  58.001  34.971  0.00  0.00
ATOM   1771  C   LEU   111      42.140  53.832  34.816  0.00  0.00
ATOM   1772  O   LEU   111      42.598  53.523  33.743  0.00  0.00
ATOM   1773  N   GLN   112      42.296  53.060  35.881  0.00  0.00
ATOM   1774  H   GLN   112      41.930  53.375  36.732  0.00  0.00
ATOM   1775  CA  GLN   112      42.985  51.774  35.852  0.00  0.00
ATOM   1776  HA  GLN   112      43.952  51.924  35.396  0.00  0.00
ATOM   1777  CB  GLN   112      43.213  51.282  37.281  0.00  0.00
ATOM   1778  HB2 GLN   112      43.659  52.066  37.848  0.00  0.00
ATOM   1779  HB3 GLN   112      42.282  51.034  37.734  0.00  0.00
ATOM   1780  CG  GLN   112      44.124  50.078  37.347  0.00  0.00
ATOM   1781  HG2 GLN   112      43.668  49.265  36.849  0.00  0.00
ATOM   1782  HG3 GLN   112      45.038  50.301  36.856  0.00  0.00
ATOM   1783  CD  GLN   112      44.417  49.662  38.760  0.00  0.00
ATOM   1784  OE1 GLN   112      43.829  48.785  39.302  0.00  0.00
ATOM   1785  NE2 GLN   112      45.296  50.296  39.426  0.00  0.00
ATOM   1786 1HE2 GLN   112      45.507  50.017  40.342  0.00  0.00
ATOM   1787 2HE2 GLN   112      45.792  51.022  38.989  0.00  0.00
ATOM   1788  C   GLN   112      42.232  50.741  35.013  0.00  0.00
ATOM   1789  O   GLN   112      42.834  50.019  34.253  0.00  0.00
ATOM   1790  N   CYS   113      40.914  50.705  35.086  0.00  0.00
ATOM   1791  H   CYS   113      40.470  51.320  35.718  0.00  0.00
ATOM   1792  CA  CYS   113      40.089  49.831  34.261  0.00  0.00
ATOM   1793  HA  CYS   113      40.538  48.855  34.242  0.00  0.00
ATOM   1794  CB  CYS   113      38.719  49.703  34.895  0.00  0.00
ATOM   1795  HB2 CYS   113      38.354  50.481  35.145  0.00  0.00
ATOM   1796  HB3 CYS   113      38.110  49.333  34.349  0.00  0.00
ATOM   1797  SG  CYS   113      38.698  48.842  36.127  0.00  0.00
ATOM   1798  HG  CYS   113      39.153  49.555  36.458  0.00  0.00
ATOM   1799  C   CYS   113      40.002  50.290  32.804  0.00  0.00
ATOM   1800  O   CYS   113      39.895  49.473  31.913  0.00  0.00
ATOM   1801  N   ALA   114      40.115  51.582  32.542  0.00  0.00
ATOM   1802  H   ALA   114      40.142  52.208  33.309  0.00  0.00
ATOM   1803  CA  ALA   114      40.160  52.156  31.207  0.00  0.00
ATOM   1804  HA  ALA   114      39.325  51.769  30.650  0.00  0.00
ATOM   1805  CB  ALA   114      39.980  53.660  31.310  0.00  0.00
ATOM   1806  HB1 ALA   114      40.000  54.031  31.313  0.00  0.00
ATOM   1807  HB2 ALA   114      39.891  54.026  31.279  0.00  0.00
ATOM   1808  HB3 ALA   114      39.917  54.021  31.392  0.00  0.00
ATOM   1809  C   ALA   114      41.420  51.785  30.424  0.00  0.00
ATOM   1810  O   ALA   114      41.417  51.877  29.213  0.00  0.00
ATOM   1811  N   ARG   115      42.473  51.289  31.070  0.00  0.00
ATOM   1812  H   ARG   115      42.439  51.277  32.060  0.00  0.00
ATOM   1813  CA  ARG   115      43.653  50.725  30.398  0.00  0.00
ATOM   1814  HA  ARG   115      44.082  51.476  29.759  0.00  0.00
ATOM   1815  CB  ARG   115      44.711  50.293  31.415  0.00  0.00
ATOM   1816  HB2 ARG   115      44.309  49.524  32.037  0.00  0.00
ATOM   1817  HB3 ARG   115      45.540  49.871  30.885  0.00  0.00
ATOM   1818  CG  ARG   115      45.229  51.412  32.291  0.00  0.00
ATOM   1819  HG2 ARG   115      45.169  51.984  32.043  0.00  0.00
ATOM   1820  HG3 ARG   115      44.967  51.533  32.907  0.00  0.00
ATOM   1821  CD  ARG   115      46.188  51.574  32.704  0.00  0.00
ATOM   1822  HD2 ARG   115      46.277  50.958  32.925  0.00  0.00
ATOM   1823  HD3 ARG   115      46.489  51.512  32.079  0.00  0.00
ATOM   1824  NE  ARG   115      46.578  52.598  33.649  0.00  0.00
ATOM   1825  HE  ARG   115      46.207  52.556  34.554  0.00  0.00
ATOM   1826  CZ  ARG   115      47.372  53.592  33.461  0.00  0.00
ATOM   1827  NH1 ARG   115      48.005  53.802  32.387  0.00  0.00
ATOM   1828 1HH1 ARG   115      47.934  53.187  31.625  0.00  0.00
ATOM   1829 2HH1 ARG   115      48.654  54.534  32.368  0.00  0.00
ATOM   1830  NH2 ARG   115      47.547  54.422  34.400  0.00  0.00
ATOM   1831 1HH2 ARG   115      47.109  54.254  35.257  0.00  0.00
ATOM   1832 2HH2 ARG   115      48.155  55.178  34.276  0.00  0.00
ATOM   1833  C   ARG   115      43.313  49.550  29.492  0.00  0.00
ATOM   1834  O   ARG   115      43.960  49.370  28.495  0.00  0.00
ATOM   1835  N   GLY   116      42.290  48.780  29.816  0.00  0.00
ATOM   1836  H   GLY   116      41.812  48.993  30.653  0.00  0.00
ATOM   1837  CA  GLY   116      41.836  47.646  29.031  0.00  0.00
ATOM   1838  HA2 GLY   116      42.674  47.056  28.741  0.00  0.00
ATOM   1839  HA3 GLY   116      41.212  47.043  29.646  0.00  0.00
ATOM   1840  C   GLY   116      41.045  47.989  27.786  0.00  0.00
ATOM   1841  O   GLY   116      41.230  47.363  26.782  0.00  0.00
ATOM   1842  N   PHE   117      40.156  48.961  27.855  0.00  0.00
ATOM   1843  H   PHE   117      40.096  49.435  28.707  0.00  0.00
ATOM   1844  CA  PHE   117      39.078  49.167  26.882  0.00  0.00
ATOM   1845  HA  PHE   117      39.333  48.665  25.970  0.00  0.00
ATOM   1846  CB  PHE   117      37.804  48.541  27.423  0.00  0.00
ATOM   1847  HB2 PHE   117      37.427  49.177  28.182  0.00  0.00
ATOM   1848  HB3 PHE   117      37.085  48.531  26.641  0.00  0.00
ATOM   1849  CG  PHE   117      37.905  47.150  27.987  0.00  0.00
ATOM   1850  CD1 PHE   117      37.961  46.075  27.162  0.00  0.00
ATOM   1851  HD1 PHE   117      37.949  46.231  26.127  0.00  0.00
ATOM   1852  CE1 PHE   117      38.047  44.799  27.686  0.00  0.00
ATOM   1853  HE1 PHE   117      38.091  43.983  27.049  0.00  0.00
ATOM   1854  CZ  PHE   117      38.085  44.591  29.036  0.00  0.00
ATOM   1855  HZ  PHE   117      38.159  43.617  29.436  0.00  0.00
ATOM   1856  CE2 PHE   117      38.029  45.660  29.863  0.00  0.00
ATOM   1857  HE2 PHE   117      38.056  45.505  30.896  0.00  0.00
ATOM   1858  CD2 PHE   117      37.938  46.935  29.341  0.00  0.00
ATOM   1859  HD2 PHE   117      37.900  47.750  29.982  0.00  0.00
ATOM   1860  C   PHE   117      38.799  50.630  26.511  0.00  0.00
ATOM   1861  O   PHE   117      37.883  50.903  25.756  0.00  0.00
ATOM   1862  N   GLY   118      39.540  51.577  27.060  0.00  0.00
ATOM   1863  H   GLY   118      40.289  51.303  27.648  0.00  0.00
ATOM   1864  CA  GLY   118      39.234  53.000  27.010  0.00  0.00
ATOM   1865  HA2 GLY   118      40.109  53.558  27.275  0.00  0.00
ATOM   1866  HA3 GLY   118      38.968  53.275  26.010  0.00  0.00
ATOM   1867  C   GLY   118      38.108  53.414  27.944  0.00  0.00
ATOM   1868  O   GLY   118      37.646  52.655  28.768  0.00  0.00
ATOM   1869  N   ASP   119      37.640  54.630  27.804  0.00  0.00
ATOM   1870  H   ASP   119      38.058  55.191  27.109  0.00  0.00
ATOM   1871  CA  ASP   119      36.598  55.242  28.627  0.00  0.00
ATOM   1872  HA  ASP   119      36.874  55.122  29.647  0.00  0.00
ATOM   1873  CB  ASP   119      36.582  56.715  28.327  0.00  0.00
ATOM   1874  HB2 ASP   119      37.444  57.077  28.404  0.00  0.00
ATOM   1875  HB3 ASP   119      36.325  56.877  27.446  0.00  0.00
ATOM   1876  CG  ASP   119      35.793  57.503  29.097  0.00  0.00
ATOM   1877  OD1 ASP   119      35.414  57.873  29.201  0.00  0.00
ATOM   1878  OD2 ASP   119      35.574  57.787  29.597  0.00  0.00
ATOM   1879  C   ASP   119      35.211  54.613  28.478  0.00  0.00
ATOM   1880  O   ASP   119      34.318  54.942  29.121  0.00  0.00
ATOM   1881  N   TRP   120      35.038  53.666  27.656  0.00  0.00
ATOM   1882  H   TRP   120      35.816  53.468  27.164  0.00  0.00
ATOM   1883  CA  TRP   120      33.838  52.881  27.394  0.00  0.00
ATOM   1884  HA  TRP   120      33.056  53.536  27.072  0.00  0.00
ATOM   1885  CB  TRP   120      34.160  51.938  26.252  0.00  0.00
ATOM   1886  HB2 TRP   120      34.313  52.517  25.374  0.00  0.00
ATOM   1887  HB3 TRP   120      35.078  51.449  26.467  0.00  0.00
ATOM   1888  CG  TRP   120      33.160  50.886  25.946  0.00  0.00
ATOM   1889  CD1 TRP   120      32.057  51.039  25.219  0.00  0.00
ATOM   1890  HD1 TRP   120      31.761  51.947  24.761  0.00  0.00
ATOM   1891  NE1 TRP   120      31.371  49.862  25.165  0.00  0.00
ATOM   1892  HE1 TRP   120      30.511  49.756  24.696  0.00  0.00
ATOM   1893  CE2 TRP   120      31.997  48.886  25.865  0.00  0.00
ATOM   1894  CZ2 TRP   120      31.695  47.563  26.123  0.00  0.00
ATOM   1895  HZ2 TRP   120      30.813  47.130  25.727  0.00  0.00
ATOM   1896  CH2 TRP   120      32.548  46.819  26.914  0.00  0.00
ATOM   1897  HH2 TRP   120      32.329  45.803  27.122  0.00  0.00
ATOM   1898  CZ3 TRP   120      33.687  47.406  27.439  0.00  0.00
ATOM   1899  HZ3 TRP   120      34.335  46.833  28.047  0.00  0.00
ATOM   1900  CE3 TRP   120      33.977  48.738  27.180  0.00  0.00
ATOM   1901  HE3 TRP   120      34.842  49.184  27.597  0.00  0.00
ATOM   1902  CD2 TRP   120      33.144  49.512  26.384  0.00  0.00
ATOM   1903  C   TRP   120      33.289  52.114  28.594  0.00  0.00
ATOM   1904  O   TRP   120      32.115  51.800  28.613  0.00  0.00
ATOM   1905  N   ILE   121      34.090  51.850  29.616  0.00  0.00
ATOM   1906  H   ILE   121      35.023  52.174  29.541  0.00  0.00
ATOM   1907  CA  ILE   121      33.731  51.055  30.798  0.00  0.00
ATOM   1908  HA  ILE   121      33.393  50.106  30.435  0.00  0.00
ATOM   1909  CB  ILE   121      34.953  50.791  31.672  0.00  0.00
ATOM   1910  HB  ILE   121      34.620  50.231  32.518  0.00  0.00
ATOM   1911  CG2 ILE   121      35.941  49.918  30.940  0.00  0.00
ATOM   1912 1HG2 ILE   121      36.219  49.829  30.646  0.00  0.00
ATOM   1913 2HG2 ILE   121      36.275  49.694  30.920  0.00  0.00
ATOM   1914 3HG2 ILE   121      36.056  49.577  30.731  0.00  0.00
ATOM   1915  CG1 ILE   121      35.632  52.032  32.188  0.00  0.00
ATOM   1916 2HG1 ILE   121      36.023  52.237  32.052  0.00  0.00
ATOM   1917 3HG1 ILE   121      35.476  52.450  32.205  0.00  0.00
ATOM   1918  CD1 ILE   121      36.031  52.463  32.913  0.00  0.00
ATOM   1919 1HD1 ILE   121      36.085  52.568  33.073  0.00  0.00
ATOM   1920 2HD1 ILE   121      36.150  52.553  33.129  0.00  0.00
ATOM   1921 3HD1 ILE   121      36.160  52.603  33.066  0.00  0.00
ATOM   1922  C   ILE   121      32.556  51.574  31.630  0.00  0.00
ATOM   1923  O   ILE   121      32.052  50.863  32.478  0.00  0.00
ATOM   1924  N   ASP   122      32.049  52.762  31.345  0.00  0.00
ATOM   1925  H   ASP   122      32.512  53.297  30.653  0.00  0.00
ATOM   1926  CA  ASP   122      30.747  53.228  31.804  0.00  0.00
ATOM   1927  HA  ASP   122      30.758  53.266  32.874  0.00  0.00
ATOM   1928  CB  ASP   122      30.548  54.630  31.276  0.00  0.00
ATOM   1929  HB2 ASP   122      31.255  55.193  31.495  0.00  0.00
ATOM   1930  HB3 ASP   122      30.512  54.633  30.362  0.00  0.00
ATOM   1931  CG  ASP   122      29.473  55.286  31.691  0.00  0.00
ATOM   1932  OD1 ASP   122      28.804  55.500  31.346  0.00  0.00
ATOM   1933  OD2 ASP   122      29.306  55.617  32.359  0.00  0.00
ATOM   1934  C   ASP   122      29.590  52.306  31.386  0.00  0.00
ATOM   1935  O   ASP   122      28.582  52.237  32.064  0.00  0.00
ATOM   1936  N   SER   123      29.761  51.529  30.323  0.00  0.00
ATOM   1937  H   SER   123      30.612  51.628  29.818  0.00  0.00
ATOM   1938  CA  SER   123      28.851  50.478  29.878  0.00  0.00
ATOM   1939  HA  SER   123      27.889  50.913  29.690  0.00  0.00
ATOM   1940  CB  SER   123      29.364  49.901  28.577  0.00  0.00
ATOM   1941  HB2 SER   123      28.671  49.175  28.219  0.00  0.00
ATOM   1942  HB3 SER   123      29.458  50.678  27.849  0.00  0.00
ATOM   1943  OG  SER   123      30.600  49.301  28.760  0.00  0.00
ATOM   1944  HG  SER   123      31.141  49.430  28.201  0.00  0.00
ATOM   1945  C   SER   123      28.660  49.353  30.893  0.00  0.00
ATOM   1946  O   SER   123      27.578  48.803  30.999  0.00  0.00
ATOM   1947  N   ILE   124      29.674  49.044  31.691  0.00  0.00
ATOM   1948  H   ILE   124      30.526  49.528  31.539  0.00  0.00
ATOM   1949  CA  ILE   124      29.621  48.046  32.760  0.00  0.00
ATOM   1950  HA  ILE   124      29.102  47.178  32.391  0.00  0.00
ATOM   1951  CB  ILE   124      31.035  47.611  33.171  0.00  0.00
ATOM   1952  HB  ILE   124      31.541  48.449  33.578  0.00  0.00
ATOM   1953  CG2 ILE   124      30.975  46.553  34.247  0.00  0.00
ATOM   1954 1HG2 ILE   124      30.940  46.326  34.542  0.00  0.00
ATOM   1955 2HG2 ILE   124      30.944  46.262  34.492  0.00  0.00
ATOM   1956 3HG2 ILE   124      31.011  46.298  34.518  0.00  0.00
ATOM   1957  CG1 ILE   124      31.851  47.111  32.000  0.00  0.00
ATOM   1958 2HG1 ILE   124      31.612  46.591  31.636  0.00  0.00
ATOM   1959 3HG1 ILE   124      31.940  47.560  31.519  0.00  0.00
ATOM   1960  CD1 ILE   124      32.908  46.720  31.906  0.00  0.00
ATOM   1961 1HD1 ILE   124      33.188  46.628  31.829  0.00  0.00
ATOM   1962 2HD1 ILE   124      33.170  46.653  31.911  0.00  0.00
ATOM   1963 3HD1 ILE   124      33.138  46.597  31.888  0.00  0.00
ATOM   1964  C   ILE   124      28.814  48.577  33.937  0.00  0.00
ATOM   1965  O   ILE   124      28.031  47.853  34.527  0.00  0.00
ATOM   1966  N   LEU   125      28.923  49.863  34.238  0.00  0.00
ATOM   1967  H   LEU   125      29.554  50.410  33.703  0.00  0.00
ATOM   1968  CA  LEU   125      28.092  50.530  35.231  0.00  0.00
ATOM   1969  HA  LEU   125      28.070  49.916  36.118  0.00  0.00
ATOM   1970  CB  LEU   125      28.697  51.887  35.592  0.00  0.00
ATOM   1971  HB2 LEU   125      29.000  52.332  34.839  0.00  0.00
ATOM   1972  HB3 LEU   125      28.048  52.440  35.950  0.00  0.00
ATOM   1973  CG  LEU   125      29.734  51.974  36.482  0.00  0.00
ATOM   1974  HG  LEU   125      29.996  51.877  36.282  0.00  0.00
ATOM   1975  CD1 LEU   125      30.134  52.426  37.014  0.00  0.00
ATOM   1976 1HD1 LEU   125      30.206  52.612  37.244  0.00  0.00
ATOM   1977 2HD1 LEU   125      30.184  52.456  37.057  0.00  0.00
ATOM   1978 3HD1 LEU   125      30.313  52.542  37.125  0.00  0.00
ATOM   1979  CD2 LEU   125      30.065  51.804  37.151  0.00  0.00
ATOM   1980 1HD2 LEU   125      30.237  51.780  37.413  0.00  0.00
ATOM   1981 2HD2 LEU   125      30.108  51.674  37.294  0.00  0.00
ATOM   1982 3HD2 LEU   125      30.107  51.843  37.235  0.00  0.00
ATOM   1983  C   LEU   125      26.638  50.645  34.767  0.00  0.00
ATOM   1984  O   LEU   125      25.746  50.462  35.559  0.00  0.00
ATOM   1985  N   ALA   126      26.384  50.838  33.485  0.00  0.00
ATOM   1986  H   ALA   126      27.149  51.028  32.889  0.00  0.00
ATOM   1987  CA  ALA   126      25.047  50.810  32.911  0.00  0.00
ATOM   1988  HA  ALA   126      24.420  51.465  33.489  0.00  0.00
ATOM   1989  CB  ALA   126      25.105  51.361  31.498  0.00  0.00
ATOM   1990  HB1 ALA   126      25.135  51.512  31.167  0.00  0.00
ATOM   1991  HB2 ALA   126      25.118  51.471  31.142  0.00  0.00
ATOM   1992  HB3 ALA   126      25.085  51.506  31.158  0.00  0.00
ATOM   1993  C   ALA   126      24.405  49.419  32.962  0.00  0.00
ATOM   1994  O   ALA   126      23.235  49.306  33.253  0.00  0.00
ATOM   1995  N   PHE   127      25.166  48.352  32.772  0.00  0.00
ATOM   1996  H   PHE   127      26.100  48.500  32.487  0.00  0.00
ATOM   1997  CA  PHE   127      24.711  46.976  32.978  0.00  0.00
ATOM   1998  HA  PHE   127      23.808  46.821  32.410  0.00  0.00
ATOM   1999  CB  PHE   127      25.771  46.014  32.448  0.00  0.00
ATOM   2000  HB2 PHE   127      25.989  46.272  31.435  0.00  0.00
ATOM   2001  HB3 PHE   127      26.675  46.142  32.999  0.00  0.00
ATOM   2002  CG  PHE   127      25.395  44.562  32.493  0.00  0.00
ATOM   2003  CD1 PHE   127      25.605  43.820  33.635  0.00  0.00
ATOM   2004  HD1 PHE   127      26.036  44.276  34.479  0.00  0.00
ATOM   2005  CE1 PHE   127      25.240  42.486  33.683  0.00  0.00
ATOM   2006  HE1 PHE   127      25.396  41.928  34.559  0.00  0.00
ATOM   2007  CZ  PHE   127      24.677  41.884  32.585  0.00  0.00
ATOM   2008  HZ  PHE   127      24.396  40.864  32.622  0.00  0.00
ATOM   2009  CE2 PHE   127      24.487  42.612  31.436  0.00  0.00
ATOM   2010  HE2 PHE   127      24.063  42.149  30.592  0.00  0.00
ATOM   2011  CD2 PHE   127      24.838  43.949  31.392  0.00  0.00
ATOM   2012  HD2 PHE   127      24.681  44.503  30.514  0.00  0.00
ATOM   2013  C   PHE   127      24.377  46.699  34.445  0.00  0.00
ATOM   2014  O   PHE   127      23.392  46.052  34.745  0.00  0.00
ATOM   2015  N   SER   128      25.154  47.245  35.369  0.00  0.00
ATOM   2016  H   SER   128      25.941  47.754  35.054  0.00  0.00
ATOM   2017  CA  SER   128      24.981  47.080  36.810  0.00  0.00
ATOM   2018  HA  SER   128      24.836  46.036  37.003  0.00  0.00
ATOM   2019  CB  SER   128      26.233  47.498  37.551  0.00  0.00
ATOM   2020  HB2 SER   128      26.362  48.441  37.502  0.00  0.00
ATOM   2021  HB3 SER   128      26.171  47.275  38.485  0.00  0.00
ATOM   2022  OG  SER   128      27.310  46.965  37.136  0.00  0.00
ATOM   2023  HG  SER   128      27.502  46.993  36.589  0.00  0.00
ATOM   2024  C   SER   128      23.760  47.792  37.393  0.00  0.00
ATOM   2025  O   SER   128      23.438  47.577  38.538  0.00  0.00
ATOM   2026  N   ARG   129      23.044  48.608  36.629  0.00  0.00
ATOM   2027  H   ARG   129      23.380  48.767  35.717  0.00  0.00
ATOM   2028  CA  ARG   129      21.785  49.251  37.028  0.00  0.00
ATOM   2029  HA  ARG   129      21.915  49.696  37.992  0.00  0.00
ATOM   2030  CB  ARG   129      21.415  50.348  36.045  0.00  0.00
ATOM   2031  HB2 ARG   129      21.549  50.094  35.229  0.00  0.00
ATOM   2032  HB3 ARG   129      20.562  50.563  36.077  0.00  0.00
ATOM   2033  CG  ARG   129      21.978  51.516  36.112  0.00  0.00
ATOM   2034  HG2 ARG   129      21.914  51.749  36.853  0.00  0.00
ATOM   2035  HG3 ARG   129      22.743  51.396  36.009  0.00  0.00
ATOM   2036  CD  ARG   129      21.573  52.540  35.302  0.00  0.00
ATOM   2037  HD2 ARG   129      21.474  52.240  34.553  0.00  0.00
ATOM   2038  HD3 ARG   129      20.837  52.779  35.522  0.00  0.00
ATOM   2039  NE  ARG   129      22.270  53.588  35.220  0.00  0.00
ATOM   2040  HE  ARG   129      22.742  53.787  35.479  0.00  0.00
ATOM   2041  CZ  ARG   129      22.342  54.316  34.834  0.00  0.00
ATOM   2042  NH1 ARG   129      21.769  54.224  34.458  0.00  0.00
ATOM   2043 1HH1 ARG   129      21.220  53.611  34.443  0.00  0.00
ATOM   2044 2HH1 ARG   129      21.852  54.810  34.172  0.00  0.00
ATOM   2045  NH2 ARG   129      23.017  55.170  34.818  0.00  0.00
ATOM   2046 1HH2 ARG   129      23.473  55.278  35.093  0.00  0.00
ATOM   2047 2HH2 ARG   129      23.076  55.710  34.526  0.00  0.00
ATOM   2048  C   ARG   129      20.636  48.278  37.192  0.00  0.00
ATOM   2049  O   ARG   129      19.709  48.585  37.767  0.00  0.00
ATOM   2050  N   SER   130      20.702  47.099  36.726  0.00  0.00
ATOM   2051  H   SER   130      21.489  46.930  36.263  0.00  0.00
ATOM   2052  CA  SER   130      19.695  46.050  36.778  0.00  0.00
ATOM   2053  HA  SER   130      18.746  46.515  36.710  0.00  0.00
ATOM   2054  CB  SER   130      19.830  45.151  35.588  0.00  0.00
ATOM   2055  HB2 SER   130      20.241  44.541  35.589  0.00  0.00
ATOM   2056  HB3 SER   130      19.252  44.838  35.337  0.00  0.00
ATOM   2057  OG  SER   130      20.157  45.484  34.791  0.00  0.00
ATOM   2058  HG  SER   130      20.082  45.885  34.703  0.00  0.00
ATOM   2059  C   SER   130      19.688  45.251  38.070  0.00  0.00
ATOM   2060  O   SER   130      19.701  44.047  38.050  0.00  0.00
ATOM   2061  N   LEU   131      19.674  45.910  39.211  0.00  0.00
ATOM   2062  H   LEU   131      19.625  46.890  39.152  0.00  0.00
ATOM   2063  CA  LEU   131      19.807  45.324  40.532  0.00  0.00
ATOM   2064  HA  LEU   131      20.777  44.896  40.590  0.00  0.00
ATOM   2065  CB  LEU   131      19.717  46.447  41.544  0.00  0.00
ATOM   2066  HB2 LEU   131      20.372  47.229  41.257  0.00  0.00
ATOM   2067  HB3 LEU   131      18.748  46.836  41.516  0.00  0.00
ATOM   2068  CG  LEU   131      20.032  46.068  42.958  0.00  0.00
ATOM   2069  HG  LEU   131      19.528  45.271  43.231  0.00  0.00
ATOM   2070  CD1 LEU   131      21.354  45.801  43.178  0.00  0.00
ATOM   2071 1HD1 LEU   131      21.670  45.803  43.230  0.00  0.00
ATOM   2072 2HD1 LEU   131      21.662  45.692  43.302  0.00  0.00
ATOM   2073 3HD1 LEU   131      21.699  45.708  43.175  0.00  0.00
ATOM   2074  CD2 LEU   131      19.706  47.073  43.844  0.00  0.00
ATOM   2075 1HD2 LEU   131      19.681  47.317  44.101  0.00  0.00
ATOM   2076 2HD2 LEU   131      19.618  47.344  44.001  0.00  0.00
ATOM   2077 3HD2 LEU   131      19.567  47.279  44.086  0.00  0.00
ATOM   2078  C   LEU   131      18.808  44.206  40.818  0.00  0.00
ATOM   2079  O   LEU   131      19.170  43.194  41.352  0.00  0.00
ATOM   2080  N   HIS   132      17.577  44.333  40.385  0.00  0.00
ATOM   2081  H   HIS   132      17.357  45.180  39.942  0.00  0.00
ATOM   2082  CA  HIS   132      16.530  43.318  40.510  0.00  0.00
ATOM   2083  HA  HIS   132      16.528  42.996  41.508  0.00  0.00
ATOM   2084  CB  HIS   132      15.220  43.959  40.237  0.00  0.00
ATOM   2085  HB2 HIS   132      15.072  44.658  40.386  0.00  0.00
ATOM   2086  HB3 HIS   132      15.081  43.970  39.616  0.00  0.00
ATOM   2087  CG  HIS   132      14.274  43.711  40.587  0.00  0.00
ATOM   2088  ND1 HIS   132      13.835  43.606  41.479  0.00  0.00
ATOM   2089  HD1 HIS   132      14.095  43.664  42.010  0.00  0.00
ATOM   2090  CE1 HIS   132      12.976  43.441  41.514  0.00  0.00
ATOM   2091  HE1 HIS   132      12.459  43.347  42.115  0.00  0.00
ATOM   2092  NE2 HIS   132      12.859  43.435  40.670  0.00  0.00
ATOM   2093  HE2 HIS   132      12.274  43.347  40.501  0.00  0.00
ATOM   2094  CD2 HIS   132      13.663  43.606  40.082  0.00  0.00
ATOM   2095  HD2 HIS   132      13.776  43.671  39.365  0.00  0.00
ATOM   2096  C   HIS   132      16.738  42.058  39.685  0.00  0.00
ATOM   2097  O   HIS   132      15.970  41.123  39.787  0.00  0.00
ATOM   2098  N   SER   133      17.776  42.017  38.889  0.00  0.00
ATOM   2099  H   SER   133      18.319  42.840  38.819  0.00  0.00
ATOM   2100  CA  SER   133      18.212  40.887  38.104  0.00  0.00
ATOM   2101  HA  SER   133      17.668  40.010  38.397  0.00  0.00
ATOM   2102  CB  SER   133      17.922  41.130  36.657  0.00  0.00
ATOM   2103  HB2 SER   133      18.468  41.670  36.340  0.00  0.00
ATOM   2104  HB3 SER   133      17.954  40.440  36.096  0.00  0.00
ATOM   2105  OG  SER   133      16.917  41.538  36.427  0.00  0.00
ATOM   2106  HG  SER   133      16.709  41.990  35.978  0.00  0.00
ATOM   2107  C   SER   133      19.683  40.584  38.310  0.00  0.00
ATOM   2108  O   SER   133      20.175  39.914  37.727  0.00  0.00
ATOM   2109  N   LEU   134      20.394  41.108  39.134  0.00  0.00
ATOM   2110  H   LEU   134      19.928  41.675  39.548  0.00  0.00
ATOM   2111  CA  LEU   134      21.830  40.968  39.383  0.00  0.00
ATOM   2112  HA  LEU   134      22.189  40.133  38.806  0.00  0.00
ATOM   2113  CB  LEU   134      22.507  42.241  38.876  0.00  0.00
ATOM   2114  HB2 LEU   134      22.145  42.446  37.906  0.00  0.00
ATOM   2115  HB3 LEU   134      22.209  43.042  39.492  0.00  0.00
ATOM   2116  CG  LEU   134      24.015  42.255  38.805  0.00  0.00
ATOM   2117  HG  LEU   134      24.394  42.140  39.747  0.00  0.00
ATOM   2118  CD1 LEU   134      24.583  41.232  37.947  0.00  0.00
ATOM   2119 1HD1 LEU   134      24.828  41.072  37.688  0.00  0.00
ATOM   2120 2HD1 LEU   134      24.753  40.911  37.863  0.00  0.00
ATOM   2121 3HD1 LEU   134      24.590  40.968  37.679  0.00  0.00
ATOM   2122  CD2 LEU   134      24.489  43.528  38.279  0.00  0.00
ATOM   2123 1HD2 LEU   134      24.614  43.854  38.212  0.00  0.00
ATOM   2124 2HD2 LEU   134      24.645  43.815  38.111  0.00  0.00
ATOM   2125 3HD2 LEU   134      24.557  43.852  38.150  0.00  0.00
ATOM   2126  C   LEU   134      22.184  40.670  40.847  0.00  0.00
ATOM   2127  O   LEU   134      23.228  40.123  41.118  0.00  0.00
ATOM   2128  N   LEU   135      21.325  40.997  41.796  0.00  0.00
ATOM   2129  H   LEU   135      20.508  41.472  41.517  0.00  0.00
ATOM   2130  CA  LEU   135      21.521  40.784  43.228  0.00  0.00
ATOM   2131  HA  LEU   135      22.555  40.979  43.444  0.00  0.00
ATOM   2132  CB  LEU   135      20.693  41.821  43.986  0.00  0.00
ATOM   2133  HB2 LEU   135      20.896  42.777  43.567  0.00  0.00
ATOM   2134  HB3 LEU   135      19.665  41.623  43.823  0.00  0.00
ATOM   2135  CG  LEU   135      20.928  41.910  45.479  0.00  0.00
ATOM   2136  HG  LEU   135      20.770  41.039  45.889  0.00  0.00
ATOM   2137  CD1 LEU   135      22.210  42.310  45.851  0.00  0.00
ATOM   2138 1HD1 LEU   135      22.497  42.537  46.021  0.00  0.00
ATOM   2139 2HD1 LEU   135      22.533  42.300  46.034  0.00  0.00
ATOM   2140 3HD1 LEU   135      22.537  42.373  45.787  0.00  0.00
ATOM   2141  CD2 LEU   135      20.058  42.817  46.112  0.00  0.00
ATOM   2142 1HD2 LEU   135      19.796  43.011  46.192  0.00  0.00
ATOM   2143 2HD2 LEU   135      19.849  42.994  46.327  0.00  0.00
ATOM   2144 3HD2 LEU   135      19.888  43.095  46.286  0.00  0.00
ATOM   2145  C   LEU   135      21.253  39.335  43.644  0.00  0.00
ATOM   2146  O   LEU   135      20.286  39.030  44.252  0.00  0.00
ATOM   2147  N   VAL   136      22.117  38.437  43.302  0.00  0.00
ATOM   2148  H   VAL   136      22.857  38.765  42.773  0.00  0.00
ATOM   2149  CA  VAL   136      22.101  37.016  43.663  0.00  0.00
ATOM   2150  HA  VAL   136      21.164  36.798  44.152  0.00  0.00
ATOM   2151  CB  VAL   136      22.176  36.099  42.435  0.00  0.00
ATOM   2152  HB  VAL   136      22.136  35.085  42.782  0.00  0.00
ATOM   2153  CG1 VAL   136      20.986  36.285  41.519  0.00  0.00
ATOM   2154 1HG1 VAL   136      20.621  36.263  41.378  0.00  0.00
ATOM   2155 2HG1 VAL   136      20.709  36.449  41.306  0.00  0.00
ATOM   2156 3HG1 VAL   136      20.760  36.259  41.208  0.00  0.00
ATOM   2157  CG2 VAL   136      23.447  36.246  41.624  0.00  0.00
ATOM   2158 1HG2 VAL   136      23.858  35.966  41.525  0.00  0.00
ATOM   2159 2HG2 VAL   136      23.589  36.309  41.137  0.00  0.00
ATOM   2160 3HG2 VAL   136      23.825  36.542  41.613  0.00  0.00
ATOM   2161  C   VAL   136      23.194  36.671  44.667  0.00  0.00
ATOM   2162  O   VAL   136      24.193  37.358  44.772  0.00  0.00
ATOM   2163  N   ASP   137      23.017  35.594  45.405  0.00  0.00
ATOM   2164  H   ASP   137      22.177  35.083  45.273  0.00  0.00
ATOM   2165  CA  ASP   137      23.983  35.058  46.361  0.00  0.00
ATOM   2166  HA  ASP   137      24.424  35.887  46.891  0.00  0.00
ATOM   2167  CB  ASP   137      23.222  34.209  47.373  0.00  0.00
ATOM   2168  HB2 ASP   137      22.357  34.746  47.687  0.00  0.00
ATOM   2169  HB3 ASP   137      22.890  33.320  46.892  0.00  0.00
ATOM   2170  CG  ASP   137      24.005  33.842  48.613  0.00  0.00
ATOM   2171  OD1 ASP   137      24.322  33.732  49.108  0.00  0.00
ATOM   2172  OD2 ASP   137      24.286  33.667  49.111  0.00  0.00
ATOM   2173  C   ASP   137      25.124  34.287  45.678  0.00  0.00
ATOM   2174  O   ASP   137      25.002  33.843  44.546  0.00  0.00
ATOM   2175  N   VAL   138      26.244  34.104  46.367  0.00  0.00
ATOM   2176  H   VAL   138      26.256  34.422  47.309  0.00  0.00
ATOM   2177  CA  VAL   138      27.475  33.536  45.799  0.00  0.00
ATOM   2178  HA  VAL   138      27.719  34.164  44.960  0.00  0.00
ATOM   2179  CB  VAL   138      28.660  33.643  46.757  0.00  0.00
ATOM   2180  HB  VAL   138      28.567  33.276  47.374  0.00  0.00
ATOM   2181  CG1 VAL   138      29.700  33.328  46.498  0.00  0.00
ATOM   2182 1HG1 VAL   138      29.900  33.247  46.259  0.00  0.00
ATOM   2183 2HG1 VAL   138      30.092  33.341  46.562  0.00  0.00
ATOM   2184 3HG1 VAL   138      29.882  33.156  46.499  0.00  0.00
ATOM   2185  CG2 VAL   138      29.015  34.620  47.167  0.00  0.00
ATOM   2186 1HG2 VAL   138      29.101  34.832  47.100  0.00  0.00
ATOM   2187 2HG2 VAL   138      28.913  34.922  47.274  0.00  0.00
ATOM   2188 3HG2 VAL   138      29.296  34.809  47.445  0.00  0.00
ATOM   2189  C   VAL   138      27.324  32.122  45.221  0.00  0.00
ATOM   2190  O   VAL   138      27.895  31.891  44.169  0.00  0.00
ATOM   2191  N   PRO   139      26.526  31.190  45.771  0.00  0.00
ATOM   2192  CD  PRO   139      25.958  31.181  47.096  0.00  0.00
ATOM   2193  HD2 PRO   139      25.060  31.728  47.105  0.00  0.00
ATOM   2194  HD3 PRO   139      26.621  31.566  47.816  0.00  0.00
ATOM   2195  CG  PRO   139      25.655  29.756  47.409  0.00  0.00
ATOM   2196  HG2 PRO   139      24.857  29.678  48.032  0.00  0.00
ATOM   2197  HG3 PRO   139      26.467  29.311  47.813  0.00  0.00
ATOM   2198  CB  PRO   139      25.373  29.143  46.106  0.00  0.00
ATOM   2199  HB2 PRO   139      24.375  29.285  45.880  0.00  0.00
ATOM   2200  HB3 PRO   139      25.581  28.129  46.126  0.00  0.00
ATOM   2201  CA  PRO   139      26.264  29.902  45.134  0.00  0.00
ATOM   2202  HA  PRO   139      27.199  29.374  45.035  0.00  0.00
ATOM   2203  C   PRO   139      25.619  30.005  43.751  0.00  0.00
ATOM   2204  O   PRO   139      25.962  29.255  42.872  0.00  0.00
ATOM   2205  N   ALA   140      24.738  30.966  43.525  0.00  0.00
ATOM   2206  H   ALA   140      24.544  31.597  44.257  0.00  0.00
ATOM   2207  CA  ALA   140      24.121  31.214  42.229  0.00  0.00
ATOM   2208  HA  ALA   140      23.819  30.272  41.799  0.00  0.00
ATOM   2209  CB  ALA   140      22.874  32.050  42.454  0.00  0.00
ATOM   2210  HB1 ALA   140      22.567  32.251  42.486  0.00  0.00
ATOM   2211  HB2 ALA   140      22.562  32.237  42.519  0.00  0.00
ATOM   2212  HB3 ALA   140      22.584  32.264  42.515  0.00  0.00
ATOM   2213  C   ALA   140      25.094  31.874  41.246  0.00  0.00
ATOM   2214  O   ALA   140      25.152  31.499  40.085  0.00  0.00
ATOM   2215  N   PHE   141      25.923  32.799  41.723  0.00  0.00
ATOM   2216  H   PHE   141      25.808  33.071  42.674  0.00  0.00
ATOM   2217  CA  PHE   141      27.029  33.386  40.967  0.00  0.00
ATOM   2218  HA  PHE   141      26.638  33.808  40.053  0.00  0.00
ATOM   2219  CB  PHE   141      27.625  34.523  41.796  0.00  0.00
ATOM   2220  HB2 PHE   141      26.885  35.271  41.931  0.00  0.00
ATOM   2221  HB3 PHE   141      27.870  34.157  42.757  0.00  0.00
ATOM   2222  CG  PHE   141      28.845  35.178  41.236  0.00  0.00
ATOM   2223  CD1 PHE   141      28.735  36.146  40.268  0.00  0.00
ATOM   2224  HD1 PHE   141      27.787  36.426  39.920  0.00  0.00
ATOM   2225  CE1 PHE   141      29.860  36.769  39.775  0.00  0.00
ATOM   2226  HE1 PHE   141      29.771  37.523  39.051  0.00  0.00
ATOM   2227  CZ  PHE   141      31.098  36.427  40.244  0.00  0.00
ATOM   2228  HZ  PHE   141      31.955  36.911  39.873  0.00  0.00
ATOM   2229  CE2 PHE   141      31.213  35.458  41.206  0.00  0.00
ATOM   2230  HE2 PHE   141      32.160  35.198  41.569  0.00  0.00
ATOM   2231  CD2 PHE   141      30.090  34.836  41.703  0.00  0.00
ATOM   2232  HD2 PHE   141      30.183  34.103  42.448  0.00  0.00
ATOM   2233  C   PHE   141      28.086  32.344  40.564  0.00  0.00
ATOM   2234  O   PHE   141      28.608  32.401  39.459  0.00  0.00
ATOM   2235  N   ALA   142      28.353  31.345  41.402  0.00  0.00
ATOM   2236  H   ALA   142      27.948  31.381  42.313  0.00  0.00
ATOM   2237  CA  ALA   142      29.230  30.220  41.098  0.00  0.00
ATOM   2238  HA  ALA   142      30.170  30.610  40.734  0.00  0.00
ATOM   2239  CB  ALA   142      29.515  29.457  42.388  0.00  0.00
ATOM   2240  HB1 ALA   142      29.533  29.286  42.720  0.00  0.00
ATOM   2241  HB2 ALA   142      29.599  29.222  42.670  0.00  0.00
ATOM   2242  HB3 ALA   142      29.634  29.309  42.714  0.00  0.00
ATOM   2243  C   ALA   142      28.659  29.313  39.998  0.00  0.00
ATOM   2244  O   ALA   142      29.372  28.973  39.069  0.00  0.00
ATOM   2245  N   CYS   143      27.368  28.993  40.026  0.00  0.00
ATOM   2246  H   CYS   143      26.832  29.250  40.824  0.00  0.00
ATOM   2247  CA  CYS   143      26.713  28.238  38.956  0.00  0.00
ATOM   2248  HA  CYS   143      27.270  27.327  38.788  0.00  0.00
ATOM   2249  CB  CYS   143      25.305  27.851  39.389  0.00  0.00
ATOM   2250  HB2 CYS   143      24.757  28.737  39.632  0.00  0.00
ATOM   2251  HB3 CYS   143      24.812  27.375  38.564  0.00  0.00
ATOM   2252  SG  CYS   143      25.224  26.737  40.787  0.00  0.00
ATOM   2253  C   CYS   143      26.683  28.998  37.621  0.00  0.00
ATOM   2254  O   CYS   143      26.868  28.396  36.576  0.00  0.00
ATOM   2255  N   LEU   144      26.519  30.319  37.637  0.00  0.00
ATOM   2256  H   LEU   144      26.314  30.754  38.508  0.00  0.00
ATOM   2257  CA  LEU   144      26.612  31.158  36.442  0.00  0.00
ATOM   2258  HA  LEU   144      26.026  30.689  35.663  0.00  0.00
ATOM   2259  CB  LEU   144      26.001  32.525  36.757  0.00  0.00
ATOM   2260  HB2 LEU   144      25.125  32.414  37.237  0.00  0.00
ATOM   2261  HB3 LEU   144      26.603  33.022  37.381  0.00  0.00
ATOM   2262  CG  LEU   144      25.745  33.390  35.639  0.00  0.00
ATOM   2263  HG  LEU   144      26.566  33.444  35.215  0.00  0.00
ATOM   2264  CD1 LEU   144      24.789  33.015  34.776  0.00  0.00
ATOM   2265 1HD1 LEU   144      24.492  32.932  34.591  0.00  0.00
ATOM   2266 2HD1 LEU   144      24.587  32.965  34.549  0.00  0.00
ATOM   2267 3HD1 LEU   144      24.600  32.882  34.542  0.00  0.00
ATOM   2268  CD2 LEU   144      25.303  34.637  35.966  0.00  0.00
ATOM   2269 1HD2 LEU   144      25.313  34.921  36.213  0.00  0.00
ATOM   2270 2HD2 LEU   144      25.254  35.034  35.864  0.00  0.00
ATOM   2271 3HD2 LEU   144      25.026  34.862  36.060  0.00  0.00
ATOM   2272  C   LEU   144      28.051  31.266  35.916  0.00  0.00
ATOM   2273  O   LEU   144      28.267  31.208  34.717  0.00  0.00
ATOM   2274  N   SER   145      29.039  31.337  36.805  0.00  0.00
ATOM   2275  H   SER   145      28.787  31.408  37.766  0.00  0.00
ATOM   2276  CA  SER   145      30.467  31.286  36.466  0.00  0.00
ATOM   2277  HA  SER   145      30.681  32.062  35.744  0.00  0.00
ATOM   2278  CB  SER   145      31.332  31.546  37.697  0.00  0.00
ATOM   2279  HB2 SER   145      31.140  30.804  38.449  0.00  0.00
ATOM   2280  HB3 SER   145      32.367  31.480  37.417  0.00  0.00
ATOM   2281  OG  SER   145      31.091  32.819  38.234  0.00  0.00
ATOM   2282  HG  SER   145      30.239  32.823  38.620  0.00  0.00
ATOM   2283  C   SER   145      30.872  29.949  35.840  0.00  0.00
ATOM   2284  O   SER   145      31.732  29.914  34.987  0.00  0.00
ATOM   2285  N   ALA   146      30.224  28.853  36.216  0.00  0.00
ATOM   2286  H   ALA   146      29.579  28.925  36.966  0.00  0.00
ATOM   2287  CA  ALA   146      30.396  27.559  35.573  0.00  0.00
ATOM   2288  HA  ALA   146      31.454  27.377  35.439  0.00  0.00
ATOM   2289  CB  ALA   146      29.846  26.466  36.484  0.00  0.00
ATOM   2290  HB1 ALA   146      29.660  26.205  36.685  0.00  0.00
ATOM   2291  HB2 ALA   146      29.752  26.157  36.675  0.00  0.00
ATOM   2292  HB3 ALA   146      29.739  26.231  36.748  0.00  0.00
ATOM   2293  C   ALA   146      29.755  27.533  34.185  0.00  0.00
ATOM   2294  O   ALA   146      30.383  27.078  33.246  0.00  0.00
ATOM   2295  N   LEU   147      28.544  28.069  34.027  0.00  0.00
ATOM   2296  H   LEU   147      28.081  28.420  34.834  0.00  0.00
ATOM   2297  CA  LEU   147      27.817  28.080  32.758  0.00  0.00
ATOM   2298  HA  LEU   147      27.720  27.052  32.438  0.00  0.00
ATOM   2299  CB  LEU   147      26.409  28.644  32.981  0.00  0.00
ATOM   2300  HB2 LEU   147      25.931  28.078  33.757  0.00  0.00
ATOM   2301  HB3 LEU   147      26.498  29.654  33.327  0.00  0.00
ATOM   2302  CG  LEU   147      25.508  28.640  31.748  0.00  0.00
ATOM   2303  HG  LEU   147      25.965  29.217  30.976  0.00  0.00
ATOM   2304  CD1 LEU   147      25.240  27.260  31.217  0.00  0.00
ATOM   2305 1HD1 LEU   147      25.144  26.926  31.082  0.00  0.00
ATOM   2306 2HD1 LEU   147      25.183  26.932  31.052  0.00  0.00
ATOM   2307 3HD1 LEU   147      25.191  26.922  31.101  0.00  0.00
ATOM   2308  CD2 LEU   147      24.187  29.288  32.074  0.00  0.00
ATOM   2309 1HD2 LEU   147      23.873  29.489  32.102  0.00  0.00
ATOM   2310 2HD2 LEU   147      23.841  29.396  32.137  0.00  0.00
ATOM   2311 3HD2 LEU   147      23.882  29.464  32.205  0.00  0.00
ATOM   2312  C   LEU   147      28.563  28.823  31.643  0.00  0.00
ATOM   2313  O   LEU   147      28.618  28.320  30.533  0.00  0.00
ATOM   2314  N   VAL   148      29.186  29.969  31.917  0.00  0.00
ATOM   2315  H   VAL   148      29.093  30.354  32.831  0.00  0.00
ATOM   2316  CA  VAL   148      30.003  30.677  30.911  0.00  0.00
ATOM   2317  HA  VAL   148      29.416  30.743  30.006  0.00  0.00
ATOM   2318  CB  VAL   148      30.340  32.125  31.295  0.00  0.00
ATOM   2319  HB  VAL   148      30.927  32.542  30.497  0.00  0.00
ATOM   2320  CG1 VAL   148      29.085  32.969  31.418  0.00  0.00
ATOM   2321 1HG1 VAL   148      28.678  33.031  31.326  0.00  0.00
ATOM   2322 2HG1 VAL   148      28.790  33.162  31.655  0.00  0.00
ATOM   2323 3HG1 VAL   148      28.881  33.341  31.343  0.00  0.00
ATOM   2324  CG2 VAL   148      31.147  32.271  32.566  0.00  0.00
ATOM   2325 1HG2 VAL   148      31.299  32.272  32.914  0.00  0.00
ATOM   2326 2HG2 VAL   148      31.401  32.280  32.835  0.00  0.00
ATOM   2327 3HG2 VAL   148      31.338  32.387  32.871  0.00  0.00
ATOM   2328  C   VAL   148      31.260  29.902  30.520  0.00  0.00
ATOM   2329  O   VAL   148      31.678  29.974  29.383  0.00  0.00
ATOM   2330  N   LEU   149      31.823  29.097  31.414  0.00  0.00
ATOM   2331  H   LEU   149      31.419  29.057  32.318  0.00  0.00
ATOM   2332  CA  LEU   149      32.967  28.232  31.135  0.00  0.00
ATOM   2333  HA  LEU   149      33.671  28.802  30.545  0.00  0.00
ATOM   2334  CB  LEU   149      33.647  27.868  32.460  0.00  0.00
ATOM   2335  HB2 LEU   149      33.774  28.717  33.002  0.00  0.00
ATOM   2336  HB3 LEU   149      33.038  27.262  33.006  0.00  0.00
ATOM   2337  CG  LEU   149      34.953  27.202  32.399  0.00  0.00
ATOM   2338  HG  LEU   149      34.827  26.539  32.102  0.00  0.00
ATOM   2339  CD1 LEU   149      35.874  27.612  31.838  0.00  0.00
ATOM   2340 1HD1 LEU   149      36.072  27.683  31.689  0.00  0.00
ATOM   2341 2HD1 LEU   149      36.036  27.761  31.648  0.00  0.00
ATOM   2342 3HD1 LEU   149      36.190  27.674  31.759  0.00  0.00
ATOM   2343  CD2 LEU   149      35.567  26.993  33.369  0.00  0.00
ATOM   2344 1HD2 LEU   149      35.694  26.918  33.572  0.00  0.00
ATOM   2345 2HD2 LEU   149      35.759  26.959  33.634  0.00  0.00
ATOM   2346 3HD2 LEU   149      35.692  26.936  33.606  0.00  0.00
ATOM   2347  C   LEU   149      32.578  27.015  30.287  0.00  0.00
ATOM   2348  O   LEU   149      33.260  26.712  29.337  0.00  0.00
ATOM   2349  N   ILE   150      31.458  26.362  30.562  0.00  0.00
ATOM   2350  H   ILE   150      30.947  26.665  31.357  0.00  0.00
ATOM   2351  CA  ILE   150      30.948  25.199  29.813  0.00  0.00
ATOM   2352  HA  ILE   150      31.772  24.811  29.236  0.00  0.00
ATOM   2353  CB  ILE   150      30.528  24.046  30.741  0.00  0.00
ATOM   2354  HB  ILE   150      30.250  23.218  30.120  0.00  0.00
ATOM   2355  CG2 ILE   150      31.712  23.587  31.564  0.00  0.00
ATOM   2356 1HG2 ILE   150      31.818  23.266  31.899  0.00  0.00
ATOM   2357 2HG2 ILE   150      32.153  23.391  31.511  0.00  0.00
ATOM   2358 3HG2 ILE   150      32.031  23.752  31.876  0.00  0.00
ATOM   2359  CG1 ILE   150      29.331  24.377  31.610  0.00  0.00
ATOM   2360 2HG1 ILE   150      29.591  25.037  32.289  0.00  0.00
ATOM   2361 3HG1 ILE   150      28.619  24.786  31.059  0.00  0.00
ATOM   2362  CD1 ILE   150      28.689  23.291  32.317  0.00  0.00
ATOM   2363 1HD1 ILE   150      28.562  22.916  32.366  0.00  0.00
ATOM   2364 2HD1 ILE   150      28.651  23.064  32.613  0.00  0.00
ATOM   2365 3HD1 ILE   150      28.367  23.120  32.483  0.00  0.00
ATOM   2366  C   ILE   150      29.903  25.555  28.747  0.00  0.00
ATOM   2367  O   ILE   150      29.068  24.759  28.404  0.00  0.00
ATOM   2368  N   THR   151      29.946  26.752  28.205  0.00  0.00
ATOM   2369  H   THR   151      30.646  27.347  28.536  0.00  0.00
ATOM   2370  CA  THR   151      29.170  27.178  27.031  0.00  0.00
ATOM   2371  HA  THR   151      28.150  26.851  27.140  0.00  0.00
ATOM   2372  CB  THR   151      29.165  28.700  26.940  0.00  0.00
ATOM   2373  HB  THR   151      30.165  29.052  27.037  0.00  0.00
ATOM   2374  CG2 THR   151      28.570  29.285  25.682  0.00  0.00
ATOM   2375 1HG2 THR   151      28.511  29.400  25.321  0.00  0.00
ATOM   2376 2HG2 THR   151      28.348  29.380  25.387  0.00  0.00
ATOM   2377 3HG2 THR   151      28.438  29.529  25.415  0.00  0.00
ATOM   2378  OG1 THR   151      28.409  29.215  27.977  0.00  0.00
ATOM   2379  HG1 THR   151      28.619  28.778  28.760  0.00  0.00
ATOM   2380  C   THR   151      29.727  26.549  25.760  0.00  0.00
ATOM   2381  O   THR   151      30.923  26.408  25.621  0.00  0.00
ATOM   2382  N   ASP   152      28.872  26.193  24.815  0.00  0.00
ATOM   2383  H   ASP   152      27.906  26.336  24.978  0.00  0.00
ATOM   2384  CA  ASP   152      29.265  25.672  23.512  0.00  0.00
ATOM   2385  HA  ASP   152      30.003  24.902  23.664  0.00  0.00
ATOM   2386  CB  ASP   152      28.061  25.026  22.848  0.00  0.00
ATOM   2387  HB2 ASP   152      27.713  24.230  23.463  0.00  0.00
ATOM   2388  HB3 ASP   152      27.276  25.742  22.763  0.00  0.00
ATOM   2389  CG  ASP   152      28.375  24.482  21.484  0.00  0.00
ATOM   2390  OD1 ASP   152      28.280  24.491  20.810  0.00  0.00
ATOM   2391  OD2 ASP   152      28.728  24.060  21.085  0.00  0.00
ATOM   2392  C   ASP   152      29.892  26.751  22.630  0.00  0.00
ATOM   2393  O   ASP   152      29.302  27.729  22.344  0.00  0.00
ATOM   2394  N   ARG   153      31.089  26.577  22.192  0.00  0.00
ATOM   2395  H   ARG   153      31.462  25.747  22.427  0.00  0.00
ATOM   2396  CA  ARG   153      31.903  27.508  21.410  0.00  0.00
ATOM   2397  HA  ARG   153      31.353  28.422  21.267  0.00  0.00
ATOM   2398  CB  ARG   153      33.197  27.835  22.152  0.00  0.00
ATOM   2399  HB2 ARG   153      33.808  26.957  22.169  0.00  0.00
ATOM   2400  HB3 ARG   153      33.730  28.582  21.601  0.00  0.00
ATOM   2401  CG  ARG   153      33.056  28.320  23.588  0.00  0.00
ATOM   2402  HG2 ARG   153      32.536  27.607  24.148  0.00  0.00
ATOM   2403  HG3 ARG   153      34.015  28.381  24.004  0.00  0.00
ATOM   2404  CD  ARG   153      32.393  29.652  23.765  0.00  0.00
ATOM   2405  HD2 ARG   153      32.927  30.363  23.209  0.00  0.00
ATOM   2406  HD3 ARG   153      31.419  29.596  23.384  0.00  0.00
ATOM   2407  NE  ARG   153      32.342  30.051  25.169  0.00  0.00
ATOM   2408  HE  ARG   153      32.666  29.388  25.832  0.00  0.00
ATOM   2409  CZ  ARG   153      31.935  31.187  25.671  0.00  0.00
ATOM   2410  NH1 ARG   153      31.523  32.165  24.955  0.00  0.00
ATOM   2411 1HH1 ARG   153      31.488  32.079  23.978  0.00  0.00
ATOM   2412 2HH1 ARG   153      31.319  33.032  25.390  0.00  0.00
ATOM   2413  NH2 ARG   153      31.919  31.365  26.940  0.00  0.00
ATOM   2414 1HH2 ARG   153      32.159  30.631  27.561  0.00  0.00
ATOM   2415 2HH2 ARG   153      31.541  32.204  27.307  0.00  0.00
ATOM   2416  C   ARG   153      32.207  26.950  20.031  0.00  0.00
ATOM   2417  O   ARG   153      32.386  25.761  19.874  0.00  0.00
ATOM   2418  N   HIS   154      32.322  27.798  19.033  0.00  0.00
ATOM   2419  H   HIS   154      32.198  28.753  19.245  0.00  0.00
ATOM   2420  CA  HIS   154      32.507  27.411  17.637  0.00  0.00
ATOM   2421  HA  HIS   154      31.714  26.756  17.374  0.00  0.00
ATOM   2422  CB  HIS   154      32.403  28.634  16.763  0.00  0.00
ATOM   2423  HB2 HIS   154      32.201  29.182  16.956  0.00  0.00
ATOM   2424  HB3 HIS   154      32.881  28.895  16.499  0.00  0.00
ATOM   2425  CG  HIS   154      31.934  28.808  15.967  0.00  0.00
ATOM   2426  ND1 HIS   154      31.805  28.811  15.566  0.00  0.00
ATOM   2427  HD1 HIS   154      32.005  28.697  15.757  0.00  0.00
ATOM   2428  CE1 HIS   154      31.366  28.996  14.872  0.00  0.00
ATOM   2429  HE1 HIS   154      31.170  29.044  14.433  0.00  0.00
ATOM   2430  NE2 HIS   154      31.212  29.112  14.819  0.00  0.00
ATOM   2431  HE2 HIS   154      30.898  29.256  14.364  0.00  0.00
ATOM   2432  CD2 HIS   154      31.562  28.998  15.498  0.00  0.00
ATOM   2433  HD2 HIS   154      31.548  29.045  15.634  0.00  0.00
ATOM   2434  C   HIS   154      33.784  26.639  17.356  0.00  0.00
ATOM   2435  O   HIS   154      33.809  25.844  16.466  0.00  0.00
ATOM   2436  N   GLY   155      34.823  26.830  18.125  0.00  0.00
ATOM   2437  H   GLY   155      34.757  27.543  18.787  0.00  0.00
ATOM   2438  CA  GLY   155      36.096  26.151  17.992  0.00  0.00
ATOM   2439  HA2 GLY   155      36.379  26.137  16.971  0.00  0.00
ATOM   2440  HA3 GLY   155      36.823  26.710  18.516  0.00  0.00
ATOM   2441  C   GLY   155      36.166  24.731  18.504  0.00  0.00
ATOM   2442  O   GLY   155      37.157  24.087  18.284  0.00  0.00
ATOM   2443  N   LEU   156      35.149  24.224  19.169  0.00  0.00
ATOM   2444  H   LEU   156      34.352  24.783  19.292  0.00  0.00
ATOM   2445  CA  LEU   156      35.100  22.853  19.647  0.00  0.00
ATOM   2446  HA  LEU   156      36.031  22.632  20.125  0.00  0.00
ATOM   2447  CB  LEU   156      33.984  22.678  20.672  0.00  0.00
ATOM   2448  HB2 LEU   156      33.114  22.993  20.272  0.00  0.00
ATOM   2449  HB3 LEU   156      33.858  21.699  20.874  0.00  0.00
ATOM   2450  CG  LEU   156      34.139  23.346  21.946  0.00  0.00
ATOM   2451  HG  LEU   156      34.244  24.173  21.749  0.00  0.00
ATOM   2452  CD1 LEU   156      33.129  23.257  22.717  0.00  0.00
ATOM   2453 1HD1 LEU   156      32.900  23.285  22.869  0.00  0.00
ATOM   2454 2HD1 LEU   156      32.848  23.238  22.897  0.00  0.00
ATOM   2455 3HD1 LEU   156      32.899  23.189  22.939  0.00  0.00
ATOM   2456  CD2 LEU   156      35.112  23.006  22.779  0.00  0.00
ATOM   2457 1HD2 LEU   156      35.332  22.905  23.004  0.00  0.00
ATOM   2458 2HD2 LEU   156      35.371  22.910  22.983  0.00  0.00
ATOM   2459 3HD2 LEU   156      35.354  22.966  22.964  0.00  0.00
ATOM   2460  C   LEU   156      34.949  21.876  18.496  0.00  0.00
ATOM   2461  O   LEU   156      34.283  22.148  17.531  0.00  0.00
ATOM   2462  N   GLN   157      35.545  20.723  18.605  0.00  0.00
ATOM   2463  H   GLN   157      36.073  20.566  19.418  0.00  0.00
ATOM   2464  CA  GLN   157      35.614  19.738  17.544  0.00  0.00
ATOM   2465  HA  GLN   157      35.882  20.232  16.651  0.00  0.00
ATOM   2466  CB  GLN   157      36.691  18.767  17.848  0.00  0.00
ATOM   2467  HB2 GLN   157      36.875  18.581  18.155  0.00  0.00
ATOM   2468  HB3 GLN   157      36.770  18.410  17.769  0.00  0.00
ATOM   2469  CG  GLN   157      37.436  18.512  17.816  0.00  0.00
ATOM   2470  HG2 GLN   157      37.250  18.511  17.450  0.00  0.00
ATOM   2471  HG3 GLN   157      37.520  18.848  17.840  0.00  0.00
ATOM   2472  CD  GLN   157      38.340  17.801  18.230  0.00  0.00
ATOM   2473  OE1 GLN   157      38.509  17.383  18.524  0.00  0.00
ATOM   2474  NE2 GLN   157      38.953  17.633  18.272  0.00  0.00
ATOM   2475 1HE2 GLN   157      39.538  17.164  18.550  0.00  0.00
ATOM   2476 2HE2 GLN   157      38.835  17.966  18.038  0.00  0.00
ATOM   2477  C   GLN   157      34.318  19.033  17.251  0.00  0.00
ATOM   2478  O   GLN   157      34.185  18.478  16.215  0.00  0.00
ATOM   2479  N   GLU   158      33.359  19.055  18.140  0.00  0.00
ATOM   2480  H   GLU   158      33.516  19.552  18.948  0.00  0.00
ATOM   2481  CA  GLU   158      32.053  18.487  17.986  0.00  0.00
ATOM   2482  HA  GLU   158      31.866  18.429  16.965  0.00  0.00
ATOM   2483  CB  GLU   158      32.027  17.123  18.526  0.00  0.00
ATOM   2484  HB2 GLU   158      31.854  16.942  18.609  0.00  0.00
ATOM   2485  HB3 GLU   158      32.090  16.837  18.461  0.00  0.00
ATOM   2486  CG  GLU   158      32.129  16.359  19.017  0.00  0.00
ATOM   2487  HG2 GLU   158      32.148  16.597  19.009  0.00  0.00
ATOM   2488  HG3 GLU   158      32.040  16.441  19.035  0.00  0.00
ATOM   2489  CD  GLU   158      32.316  15.153  19.504  0.00  0.00
ATOM   2490  OE1 GLU   158      32.406  14.770  19.872  0.00  0.00
ATOM   2491  OE2 GLU   158      32.380  14.579  19.541  0.00  0.00
ATOM   2492  C   GLU   158      30.977  19.324  18.639  0.00  0.00
ATOM   2493  O   GLU   158      31.204  19.833  19.683  0.00  0.00
ATOM   2494  N   PRO   159      29.793  19.451  18.089  0.00  0.00
ATOM   2495  CD  PRO   159      29.432  18.965  16.843  0.00  0.00
ATOM   2496  HD2 PRO   159      29.338  17.965  16.843  0.00  0.00
ATOM   2497  HD3 PRO   159      30.114  19.227  16.132  0.00  0.00
ATOM   2498  CG  PRO   159      28.161  19.563  16.552  0.00  0.00
ATOM   2499  HG2 PRO   159      27.535  18.967  16.556  0.00  0.00
ATOM   2500  HG3 PRO   159      28.191  19.956  15.790  0.00  0.00
ATOM   2501  CB  PRO   159      27.812  20.473  17.460  0.00  0.00
ATOM   2502  HB2 PRO   159      26.905  20.351  17.688  0.00  0.00
ATOM   2503  HB3 PRO   159      27.898  21.306  17.067  0.00  0.00
ATOM   2504  CA  PRO   159      28.745  20.296  18.581  0.00  0.00
ATOM   2505  HA  PRO   159      29.167  21.219  18.810  0.00  0.00
ATOM   2506  C   PRO   159      28.018  19.815  19.787  0.00  0.00
ATOM   2507  O   PRO   159      27.129  20.439  20.197  0.00  0.00
ATOM   2508  N   ARG   160      28.365  18.706  20.349  0.00  0.00
ATOM   2509  H   ARG   160      29.086  18.261  19.954  0.00  0.00
ATOM   2510  CA  ARG   160      27.733  18.064  21.451  0.00  0.00
ATOM   2511  HA  ARG   160      26.989  18.678  21.788  0.00  0.00
ATOM   2512  CB  ARG   160      27.103  16.851  20.991  0.00  0.00
ATOM   2513  HB2 ARG   160      27.746  16.270  20.612  0.00  0.00
ATOM   2514  HB3 ARG   160      26.753  16.393  21.763  0.00  0.00
ATOM   2515  CG  ARG   160      26.072  16.997  20.034  0.00  0.00
ATOM   2516  HG2 ARG   160      25.506  17.430  20.263  0.00  0.00
ATOM   2517  HG3 ARG   160      26.345  17.333  19.406  0.00  0.00
ATOM   2518  CD  ARG   160      25.411  16.095  19.606  0.00  0.00
ATOM   2519  HD2 ARG   160      24.922  15.897  19.585  0.00  0.00
ATOM   2520  HD3 ARG   160      25.271  15.924  19.268  0.00  0.00
ATOM   2521  NE  ARG   160      25.581  15.718  19.652  0.00  0.00
ATOM   2522  HE  ARG   160      25.837  15.751  19.993  0.00  0.00
ATOM   2523  CZ  ARG   160      25.436  15.342  19.295  0.00  0.00
ATOM   2524  NH1 ARG   160      25.094  15.241  18.828  0.00  0.00
ATOM   2525 1HH1 ARG   160      24.907  15.437  18.712  0.00  0.00
ATOM   2526 2HH1 ARG   160      25.008  14.954  18.579  0.00  0.00
ATOM   2527  NH2 ARG   160      25.644  15.059  19.412  0.00  0.00
ATOM   2528 1HH2 ARG   160      25.917  15.130  19.771  0.00  0.00
ATOM   2529 2HH2 ARG   160      25.539  14.779  19.150  0.00  0.00
ATOM   2530  C   ARG   160      28.611  17.807  22.653  0.00  0.00
ATOM   2531  O   ARG   160      28.264  17.079  23.484  0.00  0.00
ATOM   2532  N   ARG   161      29.758  18.376  22.757  0.00  0.00
ATOM   2533  H   ARG   161      29.942  19.027  22.087  0.00  0.00
ATOM   2534  CA  ARG   161      30.787  18.064  23.749  0.00  0.00
ATOM   2535  HA  ARG   161      30.805  16.997  23.874  0.00  0.00
ATOM   2536  CB  ARG   161      32.146  18.473  23.197  0.00  0.00
ATOM   2537  HB2 ARG   161      32.239  18.087  22.238  0.00  0.00
ATOM   2538  HB3 ARG   161      32.203  19.503  23.123  0.00  0.00
ATOM   2539  CG  ARG   161      33.306  18.001  23.992  0.00  0.00
ATOM   2540  HG2 ARG   161      33.384  18.609  24.814  0.00  0.00
ATOM   2541  HG3 ARG   161      33.120  17.048  24.322  0.00  0.00
ATOM   2542  CD  ARG   161      34.634  18.001  23.273  0.00  0.00
ATOM   2543  HD2 ARG   161      34.775  18.934  22.800  0.00  0.00
ATOM   2544  HD3 ARG   161      35.399  17.874  23.993  0.00  0.00
ATOM   2545  NE  ARG   161      34.733  16.936  22.303  0.00  0.00
ATOM   2546  HE  ARG   161      33.925  16.467  22.073  0.00  0.00
ATOM   2547  CZ  ARG   161      35.781  16.466  21.740  0.00  0.00
ATOM   2548  NH1 ARG   161      36.931  16.908  21.960  0.00  0.00
ATOM   2549 1HH1 ARG   161      37.086  17.632  22.605  0.00  0.00
ATOM   2550 2HH1 ARG   161      37.683  16.501  21.512  0.00  0.00
ATOM   2551  NH2 ARG   161      35.687  15.512  20.914  0.00  0.00
ATOM   2552 1HH2 ARG   161      34.822  15.140  20.708  0.00  0.00
ATOM   2553 2HH2 ARG   161      36.478  15.143  20.503  0.00  0.00
ATOM   2554  C   ARG   161      30.519  18.620  25.141  0.00  0.00
ATOM   2555  O   ARG   161      30.993  18.059  26.088  0.00  0.00
ATOM   2556  N   VAL   162      29.755  19.673  25.288  0.00  0.00
ATOM   2557  H   VAL   162      29.398  20.077  24.469  0.00  0.00
ATOM   2558  CA  VAL   162      29.440  20.305  26.578  0.00  0.00
ATOM   2559  HA  VAL   162      29.875  19.714  27.353  0.00  0.00
ATOM   2560  CB  VAL   162      30.063  21.681  26.720  0.00  0.00
ATOM   2561  HB  VAL   162      29.765  22.087  27.664  0.00  0.00
ATOM   2562  CG1 VAL   162      31.555  21.611  26.738  0.00  0.00
ATOM   2563 1HG1 VAL   162      31.924  21.758  26.797  0.00  0.00
ATOM   2564 2HG1 VAL   162      31.905  21.484  26.861  0.00  0.00
ATOM   2565 3HG1 VAL   162      31.920  21.558  26.588  0.00  0.00
ATOM   2566  CG2 VAL   162      29.646  22.641  25.653  0.00  0.00
ATOM   2567 1HG2 VAL   162      29.822  22.688  25.092  0.00  0.00
ATOM   2568 2HG2 VAL   162      29.120  22.742  25.442  0.00  0.00
ATOM   2569 3HG2 VAL   162      29.696  23.219  25.664  0.00  0.00
ATOM   2570  C   VAL   162      27.974  20.340  26.934  0.00  0.00
ATOM   2571  O   VAL   162      27.643  20.665  28.042  0.00  0.00
ATOM   2572  N   GLU   163      27.082  19.957  26.052  0.00  0.00
ATOM   2573  H   GLU   163      27.395  19.736  25.156  0.00  0.00
ATOM   2574  CA  GLU   163      25.657  19.953  26.292  0.00  0.00
ATOM   2575  HA  GLU   163      25.385  20.928  26.574  0.00  0.00
ATOM   2576  CB  GLU   163      24.934  19.624  25.029  0.00  0.00
ATOM   2577  HB2 GLU   163      24.626  19.921  24.742  0.00  0.00
ATOM   2578  HB3 GLU   163      25.163  19.522  24.641  0.00  0.00
ATOM   2579  CG  GLU   163      24.300  19.072  24.654  0.00  0.00
ATOM   2580  HG2 GLU   163      24.568  18.826  24.870  0.00  0.00
ATOM   2581  HG3 GLU   163      24.134  19.157  25.013  0.00  0.00
ATOM   2582  CD  GLU   163      23.529  18.730  23.506  0.00  0.00
ATOM   2583  OE1 GLU   163      23.247  18.734  22.969  0.00  0.00
ATOM   2584  OE2 GLU   163      23.184  18.447  23.132  0.00  0.00
ATOM   2585  C   GLU   163      25.213  19.060  27.418  0.00  0.00
ATOM   2586  O   GLU   163      24.312  19.386  28.126  0.00  0.00
ATOM   2587  N   GLU   164      25.872  17.967  27.638  0.00  0.00
ATOM   2588  H   GLU   164      26.585  17.738  27.019  0.00  0.00
ATOM   2589  CA  GLU   164      25.628  17.097  28.751  0.00  0.00
ATOM   2590  HA  GLU   164      24.597  17.017  28.884  0.00  0.00
ATOM   2591  CB  GLU   164      26.149  15.762  28.426  0.00  0.00
ATOM   2592  HB2 GLU   164      26.355  15.606  27.736  0.00  0.00
ATOM   2593  HB3 GLU   164      26.748  15.540  28.750  0.00  0.00
ATOM   2594  CG  GLU   164      25.619  14.911  28.577  0.00  0.00
ATOM   2595  HG2 GLU   164      25.835  14.642  28.340  0.00  0.00
ATOM   2596  HG3 GLU   164      25.799  14.886  28.928  0.00  0.00
ATOM   2597  CD  GLU   164      24.598  14.417  28.572  0.00  0.00
ATOM   2598  OE1 GLU   164      24.238  14.212  28.499  0.00  0.00
ATOM   2599  OE2 GLU   164      24.146  14.214  28.642  0.00  0.00
ATOM   2600  C   GLU   164      26.183  17.607  30.064  0.00  0.00
ATOM   2601  O   GLU   164      25.626  17.347  31.091  0.00  0.00
ATOM   2602  N   LEU   165      27.233  18.390  30.048  0.00  0.00
ATOM   2603  H   LEU   165      27.616  18.609  29.176  0.00  0.00
ATOM   2604  CA  LEU   165      27.794  19.018  31.225  0.00  0.00
ATOM   2605  HA  LEU   165      27.869  18.288  32.006  0.00  0.00
ATOM   2606  CB  LEU   165      29.195  19.541  30.920  0.00  0.00
ATOM   2607  HB2 LEU   165      29.278  19.836  30.105  0.00  0.00
ATOM   2608  HB3 LEU   165      29.352  20.230  31.421  0.00  0.00
ATOM   2609  CG  LEU   165      30.310  18.838  31.091  0.00  0.00
ATOM   2610  HG  LEU   165      30.242  18.564  31.893  0.00  0.00
ATOM   2611  CD1 LEU   165      30.326  17.876  30.394  0.00  0.00
ATOM   2612 1HD1 LEU   165      30.413  17.680  30.144  0.00  0.00
ATOM   2613 2HD1 LEU   165      30.410  17.565  30.316  0.00  0.00
ATOM   2614 3HD1 LEU   165      30.180  17.665  30.231  0.00  0.00
ATOM   2615  CD2 LEU   165      31.604  19.494  30.897  0.00  0.00
ATOM   2616 1HD2 LEU   165      32.124  19.352  30.780  0.00  0.00
ATOM   2617 2HD2 LEU   165      31.737  19.829  30.593  0.00  0.00
ATOM   2618 3HD2 LEU   165      31.895  19.768  31.188  0.00  0.00
ATOM   2619  C   LEU   165      26.880  20.120  31.740  0.00  0.00
ATOM   2620  O   LEU   165      26.706  20.263  32.930  0.00  0.00
ATOM   2621  N   GLN   166      26.225  20.847  30.854  0.00  0.00
ATOM   2622  H   GLN   166      26.428  20.696  29.898  0.00  0.00
ATOM   2623  CA  GLN   166      25.204  21.819  31.202  0.00  0.00
ATOM   2624  HA  GLN   166      25.617  22.512  31.909  0.00  0.00
ATOM   2625  CB  GLN   166      24.781  22.607  29.971  0.00  0.00
ATOM   2626  HB2 GLN   166      24.455  21.936  29.226  0.00  0.00
ATOM   2627  HB3 GLN   166      23.962  23.219  30.233  0.00  0.00
ATOM   2628  CG  GLN   166      25.861  23.502  29.395  0.00  0.00
ATOM   2629  HG2 GLN   166      26.056  24.252  30.053  0.00  0.00
ATOM   2630  HG3 GLN   166      26.748  22.989  29.254  0.00  0.00
ATOM   2631  CD  GLN   166      25.516  24.105  28.121  0.00  0.00
ATOM   2632  OE1 GLN   166      24.423  24.171  27.739  0.00  0.00
ATOM   2633  NE2 GLN   166      26.435  24.574  27.417  0.00  0.00
ATOM   2634 1HE2 GLN   166      26.205  24.977  26.597  0.00  0.00
ATOM   2635 2HE2 GLN   166      27.352  24.533  27.719  0.00  0.00
ATOM   2636  C   GLN   166      23.996  21.161  31.873  0.00  0.00
ATOM   2637  O   GLN   166      23.448  21.709  32.802  0.00  0.00
ATOM   2638  N   ASN   167      23.625  19.956  31.471  0.00  0.00
ATOM   2639  H   ASN   167      24.095  19.568  30.696  0.00  0.00
ATOM   2640  CA  ASN   167      22.582  19.164  32.115  0.00  0.00
ATOM   2641  HA  ASN   167      21.710  19.781  32.219  0.00  0.00
ATOM   2642  CB  ASN   167      22.227  18.003  31.201  0.00  0.00
ATOM   2643  HB2 ASN   167      22.051  18.351  30.231  0.00  0.00
ATOM   2644  HB3 ASN   167      23.019  17.330  31.150  0.00  0.00
ATOM   2645  CG  ASN   167      21.032  17.263  31.620  0.00  0.00
ATOM   2646  OD1 ASN   167      20.275  17.513  32.094  0.00  0.00
ATOM   2647  ND2 ASN   167      20.819  16.337  31.454  0.00  0.00
ATOM   2648 1HD2 ASN   167      20.036  15.853  31.716  0.00  0.00
ATOM   2649 2HD2 ASN   167      21.426  16.121  31.047  0.00  0.00
ATOM   2650  C   ASN   167      22.969  18.701  33.523  0.00  0.00
ATOM   2651  O   ASN   167      22.130  18.595  34.377  0.00  0.00
ATOM   2652  N   ARG   168      24.243  18.491  33.803  0.00  0.00
ATOM   2653  H   ARG   168      24.876  18.581  33.058  0.00  0.00
ATOM   2654  CA  ARG   168      24.769  18.077  35.108  0.00  0.00
ATOM   2655  HA  ARG   168      24.085  17.360  35.528  0.00  0.00
ATOM   2656  CB  ARG   168      26.112  17.377  34.927  0.00  0.00
ATOM   2657  HB2 ARG   168      26.667  17.820  34.320  0.00  0.00
ATOM   2658  HB3 ARG   168      26.576  17.355  35.726  0.00  0.00
ATOM   2659  CG  ARG   168      26.085  16.090  34.503  0.00  0.00
ATOM   2660  HG2 ARG   168      25.647  15.627  35.129  0.00  0.00
ATOM   2661  HG3 ARG   168      25.549  16.099  33.780  0.00  0.00
ATOM   2662  CD  ARG   168      27.358  15.401  34.175  0.00  0.00
ATOM   2663  HD2 ARG   168      27.298  14.970  33.536  0.00  0.00
ATOM   2664  HD3 ARG   168      27.934  15.896  34.017  0.00  0.00
ATOM   2665  NE  ARG   168      27.884  14.648  34.875  0.00  0.00
ATOM   2666  HE  ARG   168      27.425  14.676  35.453  0.00  0.00
ATOM   2667  CZ  ARG   168      28.900  13.910  34.810  0.00  0.00
ATOM   2668  NH1 ARG   168      29.576  13.725  34.102  0.00  0.00
ATOM   2669 1HH1 ARG   168      29.304  14.094  33.571  0.00  0.00
ATOM   2670 2HH1 ARG   168      30.337  13.149  34.085  0.00  0.00
ATOM   2671  NH2 ARG   168      29.269  13.338  35.472  0.00  0.00
ATOM   2672 1HH2 ARG   168      28.763  13.426  36.026  0.00  0.00
ATOM   2673 2HH2 ARG   168      30.042  12.793  35.412  0.00  0.00
ATOM   2674  C   ARG   168      24.840  19.196  36.143  0.00  0.00
ATOM   2675  O   ARG   168      24.984  18.906  37.301  0.00  0.00
ATOM   2676  N   ILE   169      24.678  20.447  35.760  0.00  0.00
ATOM   2677  H   ILE   169      24.652  20.607  34.791  0.00  0.00
ATOM   2678  CA  ILE   169      24.484  21.589  36.670  0.00  0.00
ATOM   2679  HA  ILE   169      24.585  21.222  37.677  0.00  0.00
ATOM   2680  CB  ILE   169      25.575  22.662  36.506  0.00  0.00
ATOM   2681  HB  ILE   169      25.411  23.391  37.277  0.00  0.00
ATOM   2682  CG2 ILE   169      26.957  22.074  36.749  0.00  0.00
ATOM   2683 1HG2 ILE   169      27.299  21.949  36.779  0.00  0.00
ATOM   2684 2HG2 ILE   169      27.300  21.952  36.846  0.00  0.00
ATOM   2685 3HG2 ILE   169      27.282  21.895  36.815  0.00  0.00
ATOM   2686  CG1 ILE   169      25.512  23.391  35.169  0.00  0.00
ATOM   2687 2HG1 ILE   169      25.854  22.759  34.402  0.00  0.00
ATOM   2688 3HG1 ILE   169      24.515  23.644  34.950  0.00  0.00
ATOM   2689  CD1 ILE   169      26.302  24.659  35.123  0.00  0.00
ATOM   2690 1HD1 ILE   169      26.569  24.915  35.001  0.00  0.00
ATOM   2691 2HD1 ILE   169      26.373  25.044  35.074  0.00  0.00
ATOM   2692 3HD1 ILE   169      26.527  24.944  35.243  0.00  0.00
ATOM   2693  C   ILE   169      23.071  22.185  36.635  0.00  0.00
ATOM   2694  O   ILE   169      22.800  23.150  37.328  0.00  0.00
ATOM   2695  N   ALA   170      22.155  21.621  35.858  0.00  0.00
ATOM   2696  H   ALA   170      22.417  20.820  35.343  0.00  0.00
ATOM   2697  CA  ALA   170      20.822  22.160  35.631  0.00  0.00
ATOM   2698  HA  ALA   170      20.931  23.142  35.221  0.00  0.00
ATOM   2699  CB  ALA   170      20.120  21.310  34.601  0.00  0.00
ATOM   2700  HB1 ALA   170      19.988  20.957  34.441  0.00  0.00
ATOM   2701  HB2 ALA   170      19.790  21.199  34.387  0.00  0.00
ATOM   2702  HB3 ALA   170      20.060  21.173  34.219  0.00  0.00
ATOM   2703  C   ALA   170      19.966  22.305  36.888  0.00  0.00
ATOM   2704  O   ALA   170      19.146  23.201  36.950  0.00  0.00
ATOM   2705  N   SER   171      20.190  21.510  37.922  0.00  0.00
ATOM   2706  H   SER   171      20.847  20.776  37.819  0.00  0.00
ATOM   2707  CA  SER   171      19.526  21.667  39.210  0.00  0.00
ATOM   2708  HA  SER   171      18.474  21.547  39.059  0.00  0.00
ATOM   2709  CB  SER   171      19.974  20.598  40.169  0.00  0.00
ATOM   2710  HB2 SER   171      20.391  20.673  40.664  0.00  0.00
ATOM   2711  HB3 SER   171      19.569  20.301  40.538  0.00  0.00
ATOM   2712  OG  SER   171      20.354  19.881  39.955  0.00  0.00
ATOM   2713  HG  SER   171      20.211  19.548  40.060  0.00  0.00
ATOM   2714  C   SER   171      19.744  23.044  39.829  0.00  0.00
ATOM   2715  O   SER   171      18.817  23.623  40.361  0.00  0.00
ATOM   2716  N   CYS   172      20.921  23.634  39.671  0.00  0.00
ATOM   2717  H   CYS   172      21.630  23.139  39.185  0.00  0.00
ATOM   2718  CA  CYS   172      21.206  24.981  40.150  0.00  0.00
ATOM   2719  HA  CYS   172      20.839  25.069  41.162  0.00  0.00
ATOM   2720  CB  CYS   172      22.715  25.181  40.185  0.00  0.00
ATOM   2721  HB2 CYS   172      23.165  24.318  40.623  0.00  0.00
ATOM   2722  HB3 CYS   172      23.087  25.274  39.188  0.00  0.00
ATOM   2723  SG  CYS   172      23.245  26.603  41.135  0.00  0.00
ATOM   2724  C   CYS   172      20.518  26.070  39.321  0.00  0.00
ATOM   2725  O   CYS   172      20.190  27.107  39.834  0.00  0.00
ATOM   2726  N   LEU   173      20.278  25.839  38.050  0.00  0.00
ATOM   2727  H   LEU   173      20.541  24.956  37.709  0.00  0.00
ATOM   2728  CA  LEU   173      19.767  26.826  37.105  0.00  0.00
ATOM   2729  HA  LEU   173      19.953  27.813  37.491  0.00  0.00
ATOM   2730  CB  LEU   173      20.517  26.686  35.785  0.00  0.00
ATOM   2731  HB2 LEU   173      20.327  25.715  35.392  0.00  0.00
ATOM   2732  HB3 LEU   173      20.108  27.388  35.095  0.00  0.00
ATOM   2733  CG  LEU   173      22.017  26.895  35.834  0.00  0.00
ATOM   2734  HG  LEU   173      22.373  26.331  36.297  0.00  0.00
ATOM   2735  CD1 LEU   173      22.609  26.816  34.796  0.00  0.00
ATOM   2736 1HD1 LEU   173      22.812  26.878  34.493  0.00  0.00
ATOM   2737 2HD1 LEU   173      22.753  26.778  34.564  0.00  0.00
ATOM   2738 3HD1 LEU   173      22.699  26.720  34.574  0.00  0.00
ATOM   2739  CD2 LEU   173      22.509  27.932  36.231  0.00  0.00
ATOM   2740 1HD2 LEU   173      22.795  28.114  36.404  0.00  0.00
ATOM   2741 2HD2 LEU   173      22.605  28.246  36.166  0.00  0.00
ATOM   2742 3HD2 LEU   173      22.501  28.184  36.414  0.00  0.00
ATOM   2743  C   LEU   173      18.259  26.745  36.892  0.00  0.00
ATOM   2744  O   LEU   173      17.630  27.745  36.725  0.00  0.00
ATOM   2745  N   LYS   174      17.674  25.572  36.910  0.00  0.00
ATOM   2746  H   LYS   174      18.273  24.801  37.008  0.00  0.00
ATOM   2747  CA  LYS   174      16.257  25.303  36.653  0.00  0.00
ATOM   2748  HA  LYS   174      15.791  26.190  36.278  0.00  0.00
ATOM   2749  CB  LYS   174      16.131  24.233  35.590  0.00  0.00
ATOM   2750  HB2 LYS   174      16.615  23.709  35.582  0.00  0.00
ATOM   2751  HB3 LYS   174      15.534  23.829  35.597  0.00  0.00
ATOM   2752  CG  LYS   174      16.127  24.397  34.520  0.00  0.00
ATOM   2753  HG2 LYS   174      15.822  24.828  34.548  0.00  0.00
ATOM   2754  HG3 LYS   174      16.583  24.638  34.431  0.00  0.00
ATOM   2755  CD  LYS   174      15.921  23.644  33.521  0.00  0.00
ATOM   2756  HD2 LYS   174      15.965  23.510  33.329  0.00  0.00
ATOM   2757  HD3 LYS   174      15.896  23.450  33.433  0.00  0.00
ATOM   2758  CE  LYS   174      15.700  23.353  32.882  0.00  0.00
ATOM   2759  HE2 LYS   174      15.559  23.436  32.807  0.00  0.00
ATOM   2760  HE3 LYS   174      15.954  23.491  32.937  0.00  0.00
ATOM   2761  NZ  LYS   174      15.345  22.787  32.293  0.00  0.00
ATOM   2762  HZ1 LYS   174      15.205  22.686  32.165  0.00  0.00
ATOM   2763  HZ2 LYS   174      15.301  22.643  32.114  0.00  0.00
ATOM   2764  HZ3 LYS   174      15.263  22.608  32.158  0.00  0.00
ATOM   2765  C   LYS   174      15.474  24.935  37.896  0.00  0.00
ATOM   2766  O   LYS   174      14.386  25.413  38.077  0.00  0.00
ATOM   2767  N   GLU   175      16.038  24.139  38.778  0.00  0.00
ATOM   2768  H   GLU   175      16.918  23.757  38.546  0.00  0.00
ATOM   2769  CA  GLU   175      15.431  23.764  40.061  0.00  0.00
ATOM   2770  HA  GLU   175      14.363  23.890  39.993  0.00  0.00
ATOM   2771  CB  GLU   175      15.682  22.292  40.370  0.00  0.00
ATOM   2772  HB2 GLU   175      16.676  22.119  40.497  0.00  0.00
ATOM   2773  HB3 GLU   175      15.231  22.046  41.251  0.00  0.00
ATOM   2774  CG  GLU   175      15.211  21.353  39.377  0.00  0.00
ATOM   2775  HG2 GLU   175      14.911  21.544  38.946  0.00  0.00
ATOM   2776  HG3 GLU   175      15.550  21.029  39.016  0.00  0.00
ATOM   2777  CD  GLU   175      14.704  20.569  39.459  0.00  0.00
ATOM   2778  OE1 GLU   175      14.583  20.249  39.412  0.00  0.00
ATOM   2779  OE2 GLU   175      14.420  20.259  39.564  0.00  0.00
ATOM   2780  C   GLU   175      15.869  24.665  41.217  0.00  0.00
ATOM   2781  O   GLU   175      15.372  24.540  42.316  0.00  0.00
ATOM   2782  N   HIS   176      16.769  25.606  40.960  0.00  0.00
ATOM   2783  H   HIS   176      17.146  25.597  40.050  0.00  0.00
ATOM   2784  CA  HIS   176      17.261  26.633  41.875  0.00  0.00
ATOM   2785  HA  HIS   176      18.078  27.121  41.368  0.00  0.00
ATOM   2786  CB  HIS   176      16.188  27.705  42.075  0.00  0.00
ATOM   2787  HB2 HIS   176      15.387  27.298  42.664  0.00  0.00
ATOM   2788  HB3 HIS   176      16.604  28.526  42.632  0.00  0.00
ATOM   2789  CG  HIS   176      15.623  28.244  40.795  0.00  0.00
ATOM   2790  ND1 HIS   176      14.396  27.984  40.282  0.00  0.00
ATOM   2791  HD1 HIS   176      13.721  27.409  40.694  0.00  0.00
ATOM   2792  CE1 HIS   176      14.260  28.640  39.139  0.00  0.00
ATOM   2793  HE1 HIS   176      13.410  28.630  38.517  0.00  0.00
ATOM   2794  NE2 HIS   176      15.363  29.306  38.912  0.00  0.00
ATOM   2795  HE2 HIS   176      15.511  29.881  38.141  0.00  0.00
ATOM   2796  CD2 HIS   176      16.231  29.065  39.937  0.00  0.00
ATOM   2797  HD2 HIS   176      17.197  29.448  40.052  0.00  0.00
ATOM   2798  C   HIS   176      17.890  26.110  43.170  0.00  0.00
ATOM   2799  O   HIS   176      17.791  26.750  44.197  0.00  0.00
ATOM   2800  N   VAL   177      18.531  24.951  43.133  0.00  0.00
ATOM   2801  H   VAL   177      18.559  24.473  42.265  0.00  0.00
ATOM   2802  CA  VAL   177      19.171  24.301  44.280  0.00  0.00
ATOM   2803  HA  VAL   177      19.414  25.058  44.995  0.00  0.00
ATOM   2804  CB  VAL   177      18.208  23.344  44.967  0.00  0.00
ATOM   2805  HB  VAL   177      17.669  23.622  45.244  0.00  0.00
ATOM   2806  CG1 VAL   177      17.681  22.587  44.565  0.00  0.00
ATOM   2807 1HG1 VAL   177      17.500  22.395  44.395  0.00  0.00
ATOM   2808 2HG1 VAL   177      17.613  22.385  44.517  0.00  0.00
ATOM   2809 3HG1 VAL   177      17.527  22.423  44.495  0.00  0.00
ATOM   2810  CG2 VAL   177      18.407  22.773  45.775  0.00  0.00
ATOM   2811 1HG2 VAL   177      18.380  22.586  45.972  0.00  0.00
ATOM   2812 2HG2 VAL   177      18.562  22.660  45.874  0.00  0.00
ATOM   2813 3HG2 VAL   177      18.399  22.654  46.085  0.00  0.00
ATOM   2814  C   VAL   177      20.478  23.614  43.914  0.00  0.00
ATOM   2815  O   VAL   177      20.567  22.926  42.937  0.00  0.00
ATOM   2816  N   ALA   178      21.494  23.781  44.720  0.00  0.00
ATOM   2817  H   ALA   178      21.360  24.388  45.477  0.00  0.00
ATOM   2818  CA  ALA   178      22.795  23.148  44.591  0.00  0.00
ATOM   2819  HA  ALA   178      22.785  22.481  43.769  0.00  0.00
ATOM   2820  CB  ALA   178      23.806  24.205  44.299  0.00  0.00
ATOM   2821  HB1 ALA   178      23.995  24.540  44.246  0.00  0.00
ATOM   2822  HB2 ALA   178      24.102  24.407  44.304  0.00  0.00
ATOM   2823  HB3 ALA   178      24.062  24.423  44.128  0.00  0.00
ATOM   2824  C   ALA   178      23.199  22.337  45.797  0.00  0.00
ATOM   2825  O   ALA   178      23.924  21.416  45.667  0.00  0.00
ATOM   2826  N   ALA   179      22.725  22.662  46.956  0.00  0.00
ATOM   2827  H   ALA   179      22.146  23.431  46.994  0.00  0.00
ATOM   2828  CA  ALA   179      22.972  21.995  48.192  0.00  0.00
ATOM   2829  HA  ALA   179      23.286  21.053  47.992  0.00  0.00
ATOM   2830  CB  ALA   179      24.018  22.671  48.885  0.00  0.00
ATOM   2831  HB1 ALA   179      24.165  22.944  49.073  0.00  0.00
ATOM   2832  HB2 ALA   179      24.288  22.720  49.170  0.00  0.00
ATOM   2833  HB3 ALA   179      24.363  22.837  48.918  0.00  0.00
ATOM   2834  C   ALA   179      21.795  21.899  49.063  0.00  0.00
ATOM   2835  O   ALA   179      20.997  22.674  48.998  0.00  0.00
ATOM   2836  N   VAL   180      21.698  20.961  49.894  0.00  0.00
ATOM   2837  H   VAL   180      22.386  20.369  49.897  0.00  0.00
ATOM   2838  CA  VAL   180      20.669  20.748  50.827  0.00  0.00
ATOM   2839  HA  VAL   180      20.035  21.514  50.766  0.00  0.00
ATOM   2840  CB  VAL   180      19.937  19.605  50.502  0.00  0.00
ATOM   2841  HB  VAL   180      20.010  19.208  50.904  0.00  0.00
ATOM   2842  CG1 VAL   180      18.993  19.542  50.433  0.00  0.00
ATOM   2843 1HG1 VAL   180      18.753  19.559  50.455  0.00  0.00
ATOM   2844 2HG1 VAL   180      18.797  19.527  50.371  0.00  0.00
ATOM   2845 3HG1 VAL   180      18.733  19.478  50.428  0.00  0.00
ATOM   2846  CG2 VAL   180      19.971  19.026  49.697  0.00  0.00
ATOM   2847 1HG2 VAL   180      19.970  19.031  49.506  0.00  0.00
ATOM   2848 2HG2 VAL   180      20.083  18.810  49.435  0.00  0.00
ATOM   2849 3HG2 VAL   180      19.875  18.796  49.562  0.00  0.00
ATOM   2850  C   VAL   180      21.138  20.667  52.200  0.00  0.00
ATOM   2851  O   VAL   180      21.968  19.933  52.444  0.00  0.00
ATOM   2852  N   ALA   181      20.657  21.384  53.141  0.00  0.00
ATOM   2853  H   ALA   181      21.011  21.245  53.999  0.00  0.00
ATOM   2854  CA  ALA   181      19.759  22.412  53.057  0.00  0.00
ATOM   2855  HA  ALA   181      19.013  22.128  52.487  0.00  0.00
ATOM   2856  CB  ALA   181      19.206  22.670  54.380  0.00  0.00
ATOM   2857  HB1 ALA   181      19.058  22.541  54.741  0.00  0.00
ATOM   2858  HB2 ALA   181      19.233  22.829  54.731  0.00  0.00
ATOM   2859  HB3 ALA   181      18.915  22.830  54.624  0.00  0.00
ATOM   2860  C   ALA   181      20.322  23.593  52.456  0.00  0.00
ATOM   2861  O   ALA   181      21.396  23.808  52.502  0.00  0.00
ATOM   2862  N   GLY   182      19.600  24.359  51.896  0.00  0.00
ATOM   2863  H   GLY   182      18.734  24.142  51.903  0.00  0.00
ATOM   2864  CA  GLY   182      19.997  25.487  51.238  0.00  0.00
ATOM   2865  HA2 GLY   182      20.845  25.577  51.382  0.00  0.00
ATOM   2866  HA3 GLY   182      19.900  25.336  50.387  0.00  0.00
ATOM   2867  C   GLY   182      19.420  26.771  51.463  0.00  0.00
ATOM   2868  O   GLY   182      18.522  26.849  52.059  0.00  0.00
ATOM   2869  N   GLU   183      19.937  27.791  50.980  0.00  0.00
ATOM   2870  H   GLU   183      20.657  27.645  50.497  0.00  0.00
ATOM   2871  CA  GLU   183      19.527  29.129  51.073  0.00  0.00
ATOM   2872  HA  GLU   183      18.763  29.181  51.803  0.00  0.00
ATOM   2873  CB  GLU   183      20.651  29.950  51.514  0.00  0.00
ATOM   2874  HB2 GLU   183      21.434  29.779  50.985  0.00  0.00
ATOM   2875  HB3 GLU   183      20.436  30.860  51.371  0.00  0.00
ATOM   2876  CG  GLU   183      21.025  29.814  52.847  0.00  0.00
ATOM   2877  HG2 GLU   183      20.635  29.692  53.261  0.00  0.00
ATOM   2878  HG3 GLU   183      21.363  29.384  52.954  0.00  0.00
ATOM   2879  CD  GLU   183      21.484  30.434  53.476  0.00  0.00
ATOM   2880  OE1 GLU   183      21.612  30.699  53.704  0.00  0.00
ATOM   2881  OE2 GLU   183      21.723  30.663  53.754  0.00  0.00
ATOM   2882  C   GLU   183      19.008  29.650  49.768  0.00  0.00
ATOM   2883  O   GLU   183      19.377  29.151  48.745  0.00  0.00
ATOM   2884  N   PRO   184      18.172  30.650  49.755  0.00  0.00
ATOM   2885  CD  PRO   184      17.571  31.257  50.876  0.00  0.00
ATOM   2886  HD2 PRO   184      18.240  31.787  51.392  0.00  0.00
ATOM   2887  HD3 PRO   184      17.117  30.586  51.508  0.00  0.00
ATOM   2888  CG  PRO   184      16.589  32.133  50.358  0.00  0.00
ATOM   2889  HG2 PRO   184      16.729  32.944  50.626  0.00  0.00
ATOM   2890  HG3 PRO   184      15.804  31.859  50.629  0.00  0.00
ATOM   2891  CB  PRO   184      16.613  32.171  48.994  0.00  0.00
ATOM   2892  HB2 PRO   184      16.800  33.060  48.715  0.00  0.00
ATOM   2893  HB3 PRO   184      15.759  31.936  48.693  0.00  0.00
ATOM   2894  CA  PRO   184      17.642  31.204  48.550  0.00  0.00
ATOM   2895  HA  PRO   184      17.164  30.436  48.021  0.00  0.00
ATOM   2896  C   PRO   184      18.679  31.849  47.644  0.00  0.00
ATOM   2897  O   PRO   184      19.602  32.475  48.101  0.00  0.00
ATOM   2898  N   GLN   185      18.506  31.730  46.347  0.00  0.00
ATOM   2899  H   GLN   185      17.741  31.191  46.048  0.00  0.00
ATOM   2900  CA  GLN   185      19.406  32.281  45.338  0.00  0.00
ATOM   2901  HA  GLN   185      20.413  32.049  45.652  0.00  0.00
ATOM   2902  CB  GLN   185      19.193  31.577  43.999  0.00  0.00
ATOM   2903  HB2 GLN   185      18.154  31.566  43.751  0.00  0.00
ATOM   2904  HB3 GLN   185      19.711  32.123  43.239  0.00  0.00
ATOM   2905  CG  GLN   185      19.701  30.145  43.989  0.00  0.00
ATOM   2906  HG2 GLN   185      20.717  30.138  44.311  0.00  0.00
ATOM   2907  HG3 GLN   185      19.135  29.555  44.674  0.00  0.00
ATOM   2908  CD  GLN   185      19.621  29.498  42.625  0.00  0.00
ATOM   2909  OE1 GLN   185      18.855  29.863  41.775  0.00  0.00
ATOM   2910  NE2 GLN   185      20.408  28.512  42.360  0.00  0.00
ATOM   2911 1HE2 GLN   185      20.381  28.132  41.442  0.00  0.00
ATOM   2912 2HE2 GLN   185      21.025  28.174  43.052  0.00  0.00
ATOM   2913  C   GLN   185      19.382  33.815  45.193  0.00  0.00
ATOM   2914  O   GLN   185      20.458  34.365  45.057  0.00  0.00
ATOM   2915  N   PRO   186      18.256  34.541  45.259  0.00  0.00
ATOM   2916  CD  PRO   186      18.282  35.969  45.443  0.00  0.00
ATOM   2917  HD2 PRO   186      18.616  36.457  44.586  0.00  0.00
ATOM   2918  HD3 PRO   186      18.894  36.230  46.243  0.00  0.00
ATOM   2919  CG  PRO   186      16.901  36.375  45.729  0.00  0.00
ATOM   2920  HG2 PRO   186      16.650  37.039  45.143  0.00  0.00
ATOM   2921  HG3 PRO   186      16.821  36.671  46.598  0.00  0.00
ATOM   2922  CB  PRO   186      16.030  35.285  45.570  0.00  0.00
ATOM   2923  HB2 PRO   186      15.359  35.518  44.911  0.00  0.00
ATOM   2924  HB3 PRO   186      15.590  35.126  46.424  0.00  0.00
ATOM   2925  CA  PRO   186      16.869  34.103  45.133  0.00  0.00
ATOM   2926  HA  PRO   186      16.663  33.296  45.814  0.00  0.00
ATOM   2927  C   PRO   186      16.504  33.657  43.718  0.00  0.00
ATOM   2928  O   PRO   186      17.048  34.147  42.741  0.00  0.00
ATOM   2929  N   ALA   187      15.579  32.716  43.608  0.00  0.00
ATOM   2930  H   ALA   187      15.155  32.395  44.444  0.00  0.00
ATOM   2931  CA  ALA   187      15.285  31.973  42.391  0.00  0.00
ATOM   2932  HA  ALA   187      16.174  31.446  42.093  0.00  0.00
ATOM   2933  CB  ALA   187      14.213  30.947  42.718  0.00  0.00
ATOM   2934  HB1 ALA   187      13.869  30.781  42.837  0.00  0.00
ATOM   2935  HB2 ALA   187      13.950  30.665  42.672  0.00  0.00
ATOM   2936  HB3 ALA   187      14.036  30.644  42.872  0.00  0.00
ATOM   2937  C   ALA   187      14.865  32.843  41.207  0.00  0.00
ATOM   2938  O   ALA   187      15.373  32.672  40.117  0.00  0.00
ATOM   2939  N   SER   188      13.979  33.801  41.413  0.00  0.00
ATOM   2940  H   SER   188      13.594  33.894  42.319  0.00  0.00
ATOM   2941  CA  SER   188      13.505  34.694  40.362  0.00  0.00
ATOM   2942  HA  SER   188      13.248  34.100  39.513  0.00  0.00
ATOM   2943  CB  SER   188      12.253  35.397  40.799  0.00  0.00
ATOM   2944  HB2 SER   188      12.092  36.004  40.664  0.00  0.00
ATOM   2945  HB3 SER   188      11.679  35.212  40.638  0.00  0.00
ATOM   2946  OG  SER   188      12.015  35.499  41.568  0.00  0.00
ATOM   2947  HG  SER   188      11.529  35.510  41.886  0.00  0.00
ATOM   2948  C   SER   188      14.554  35.695  39.897  0.00  0.00
ATOM   2949  O   SER   188      14.634  35.983  38.720  0.00  0.00
ATOM   2950  N   CYS   189      15.421  36.167  40.784  0.00  0.00
ATOM   2951  H   CYS   189      15.311  35.893  41.726  0.00  0.00
ATOM   2952  CA  CYS   189      16.548  37.022  40.430  0.00  0.00
ATOM   2953  HA  CYS   189      16.183  37.846  39.834  0.00  0.00
ATOM   2954  CB  CYS   189      17.159  37.592  41.703  0.00  0.00
ATOM   2955  HB2 CYS   189      16.595  37.722  42.322  0.00  0.00
ATOM   2956  HB3 CYS   189      17.761  37.102  42.071  0.00  0.00
ATOM   2957  SG  CYS   189      17.819  38.890  41.587  0.00  0.00
ATOM   2958  HG  CYS   189      18.211  39.031  42.269  0.00  0.00
ATOM   2959  C   CYS   189      17.575  36.277  39.574  0.00  0.00
ATOM   2960  O   CYS   189      18.017  36.806  38.569  0.00  0.00
ATOM   2961  N   LEU   190      17.880  35.020  39.898  0.00  0.00
ATOM   2962  H   LEU   190      17.491  34.640  40.731  0.00  0.00
ATOM   2963  CA  LEU   190      18.744  34.163  39.082  0.00  0.00
ATOM   2964  HA  LEU   190      19.654  34.715  38.892  0.00  0.00
ATOM   2965  CB  LEU   190      19.111  32.904  39.884  0.00  0.00
ATOM   2966  HB2 LEU   190      19.503  33.230  40.829  0.00  0.00
ATOM   2967  HB3 LEU   190      18.216  32.352  40.103  0.00  0.00
ATOM   2968  CG  LEU   190      20.147  31.938  39.293  0.00  0.00
ATOM   2969  HG  LEU   190      20.487  31.320  40.105  0.00  0.00
ATOM   2970  CD1 LEU   190      19.588  30.997  38.252  0.00  0.00
ATOM   2971 1HD1 LEU   190      19.496  30.771  37.967  0.00  0.00
ATOM   2972 2HD1 LEU   190      19.466  30.714  38.039  0.00  0.00
ATOM   2973 3HD1 LEU   190      19.410  30.785  38.007  0.00  0.00
ATOM   2974  CD2 LEU   190      21.374  32.620  38.725  0.00  0.00
ATOM   2975 1HD2 LEU   190      21.646  32.703  38.441  0.00  0.00
ATOM   2976 2HD2 LEU   190      21.609  32.931  38.621  0.00  0.00
ATOM   2977 3HD2 LEU   190      21.776  32.705  38.704  0.00  0.00
ATOM   2978  C   LEU   190      18.117  33.869  37.717  0.00  0.00
ATOM   2979  O   LEU   190      18.797  33.977  36.710  0.00  0.00
ATOM   2980  N   SER   191      16.816  33.597  37.646  0.00  0.00
ATOM   2981  H   SER   191      16.310  33.490  38.497  0.00  0.00
ATOM   2982  CA  SER   191      16.104  33.401  36.379  0.00  0.00
ATOM   2983  HA  SER   191      16.586  32.601  35.839  0.00  0.00
ATOM   2984  CB  SER   191      14.662  32.992  36.620  0.00  0.00
ATOM   2985  HB2 SER   191      14.163  33.723  37.156  0.00  0.00
ATOM   2986  HB3 SER   191      14.174  32.870  35.711  0.00  0.00
ATOM   2987  OG  SER   191      14.578  31.825  37.302  0.00  0.00
ATOM   2988  HG  SER   191      14.400  31.714  37.564  0.00  0.00
ATOM   2989  C   SER   191      16.140  34.636  35.477  0.00  0.00
ATOM   2990  O   SER   191      16.327  34.507  34.281  0.00  0.00
ATOM   2991  N   ARG   192      16.036  35.841  36.034  0.00  0.00
ATOM   2992  H   ARG   192      15.852  35.882  37.009  0.00  0.00
ATOM   2993  CA  ARG   192      16.187  37.101  35.292  0.00  0.00
ATOM   2994  HA  ARG   192      15.640  37.023  34.364  0.00  0.00
ATOM   2995  CB  ARG   192      15.599  38.267  36.086  0.00  0.00
ATOM   2996  HB2 ARG   192      16.020  38.282  37.074  0.00  0.00
ATOM   2997  HB3 ARG   192      15.876  39.177  35.586  0.00  0.00
ATOM   2998  CG  ARG   192      14.078  38.234  36.172  0.00  0.00
ATOM   2999  HG2 ARG   192      13.681  38.174  35.178  0.00  0.00
ATOM   3000  HG3 ARG   192      13.754  37.365  36.711  0.00  0.00
ATOM   3001  CD  ARG   192      13.500  39.478  36.832  0.00  0.00
ATOM   3002  HD2 ARG   192      13.830  40.336  36.286  0.00  0.00
ATOM   3003  HD3 ARG   192      12.433  39.448  36.757  0.00  0.00
ATOM   3004  NE  ARG   192      13.895  39.626  38.228  0.00  0.00
ATOM   3005  HE  ARG   192      14.729  40.111  38.405  0.00  0.00
ATOM   3006  CZ  ARG   192      13.243  39.262  39.289  0.00  0.00
ATOM   3007  NH1 ARG   192      12.128  38.662  39.245  0.00  0.00
ATOM   3008 1HH1 ARG   192      11.732  38.425  38.381  0.00  0.00
ATOM   3009 2HH1 ARG   192      11.645  38.481  40.075  0.00  0.00
ATOM   3010  NH2 ARG   192      13.711  39.514  40.449  0.00  0.00
ATOM   3011 1HH2 ARG   192      14.549  40.013  40.531  0.00  0.00
ATOM   3012 2HH2 ARG   192      13.212  39.260  41.251  0.00  0.00
ATOM   3013  C   ARG   192      17.632  37.386  34.889  0.00  0.00
ATOM   3014  O   ARG   192      17.849  37.876  33.799  0.00  0.00
ATOM   3015  N   LEU   193      18.615  37.030  35.704  0.00  0.00
ATOM   3016  H   LEU   193      18.365  36.680  36.600  0.00  0.00
ATOM   3017  CA  LEU   193      20.040  37.144  35.382  0.00  0.00
ATOM   3018  HA  LEU   193      20.216  38.147  35.018  0.00  0.00
ATOM   3019  CB  LEU   193      20.852  36.954  36.668  0.00  0.00
ATOM   3020  HB2 LEU   193      20.510  37.664  37.397  0.00  0.00
ATOM   3021  HB3 LEU   193      20.648  35.977  37.059  0.00  0.00
ATOM   3022  CG  LEU   193      22.366  37.094  36.529  0.00  0.00
ATOM   3023  HG  LEU   193      22.724  36.305  35.900  0.00  0.00
ATOM   3024  CD1 LEU   193      22.816  38.403  35.931  0.00  0.00
ATOM   3025 1HD1 LEU   193      22.858  38.717  35.707  0.00  0.00
ATOM   3026 2HD1 LEU   193      22.906  38.757  35.875  0.00  0.00
ATOM   3027 3HD1 LEU   193      23.022  38.683  35.762  0.00  0.00
ATOM   3028  CD2 LEU   193      23.011  36.949  37.894  0.00  0.00
ATOM   3029 1HD2 LEU   193      23.155  37.135  38.262  0.00  0.00
ATOM   3030 2HD2 LEU   193      22.995  36.775  38.289  0.00  0.00
ATOM   3031 3HD2 LEU   193      23.352  36.820  38.124  0.00  0.00
ATOM   3032  C   LEU   193      20.464  36.174  34.273  0.00  0.00
ATOM   3033  O   LEU   193      21.213  36.549  33.387  0.00  0.00
ATOM   3034  N   LEU   194      19.920  34.962  34.249  0.00  0.00
ATOM   3035  H   LEU   194      19.360  34.691  35.029  0.00  0.00
ATOM   3036  CA  LEU   194      20.076  34.015  33.150  0.00  0.00
ATOM   3037  HA  LEU   194      21.131  33.904  32.953  0.00  0.00
ATOM   3038  CB  LEU   194      19.508  32.664  33.588  0.00  0.00
ATOM   3039  HB2 LEU   194      19.623  32.510  34.405  0.00  0.00
ATOM   3040  HB3 LEU   194      18.681  32.629  33.501  0.00  0.00
ATOM   3041  CG  LEU   194      19.855  31.549  33.099  0.00  0.00
ATOM   3042  HG  LEU   194      19.570  31.808  32.594  0.00  0.00
ATOM   3043  CD1 LEU   194      20.766  31.024  33.013  0.00  0.00
ATOM   3044 1HD1 LEU   194      21.037  30.943  32.957  0.00  0.00
ATOM   3045 2HD1 LEU   194      20.958  30.943  33.098  0.00  0.00
ATOM   3046 3HD1 LEU   194      20.962  30.799  32.905  0.00  0.00
ATOM   3047  CD2 LEU   194      19.646  30.538  33.400  0.00  0.00
ATOM   3048 1HD2 LEU   194      19.600  30.241  33.458  0.00  0.00
ATOM   3049 2HD2 LEU   194      19.563  30.417  33.474  0.00  0.00
ATOM   3050 3HD2 LEU   194      19.615  30.220  33.480  0.00  0.00
ATOM   3051  C   LEU   194      19.434  34.533  31.860  0.00  0.00
ATOM   3052  O   LEU   194      19.992  34.369  30.794  0.00  0.00
ATOM   3053  N   GLY   195      18.324  35.248  31.956  0.00  0.00
ATOM   3054  H   GLY   195      17.887  35.299  32.843  0.00  0.00
ATOM   3055  CA  GLY   195      17.730  35.999  30.856  0.00  0.00
ATOM   3056  HA2 GLY   195      17.578  35.346  30.024  0.00  0.00
ATOM   3057  HA3 GLY   195      16.774  36.360  31.175  0.00  0.00
ATOM   3058  C   GLY   195      18.545  37.200  30.382  0.00  0.00
ATOM   3059  O   GLY   195      18.390  37.626  29.268  0.00  0.00
ATOM   3060  N   LYS   196      19.449  37.718  31.195  0.00  0.00
ATOM   3061  H   LYS   196      19.477  37.337  32.100  0.00  0.00
ATOM   3062  CA  LYS   196      20.377  38.817  30.895  0.00  0.00
ATOM   3063  HA  LYS   196      19.961  39.400  30.090  0.00  0.00
ATOM   3064  CB  LYS   196      20.470  39.725  32.125  0.00  0.00
ATOM   3065  HB2 LYS   196      19.552  39.759  32.604  0.00  0.00
ATOM   3066  HB3 LYS   196      21.148  39.334  32.795  0.00  0.00
ATOM   3067  CG  LYS   196      20.844  41.126  31.842  0.00  0.00
ATOM   3068  HG2 LYS   196      21.766  41.129  31.423  0.00  0.00
ATOM   3069  HG3 LYS   196      20.193  41.500  31.167  0.00  0.00
ATOM   3070  CD  LYS   196      20.843  42.015  33.041  0.00  0.00
ATOM   3071  HD2 LYS   196      19.919  42.040  33.462  0.00  0.00
ATOM   3072  HD3 LYS   196      21.472  41.619  33.724  0.00  0.00
ATOM   3073  CE  LYS   196      21.263  43.397  32.783  0.00  0.00
ATOM   3074  HE2 LYS   196      21.389  43.850  33.649  0.00  0.00
ATOM   3075  HE3 LYS   196      22.129  43.381  32.333  0.00  0.00
ATOM   3076  NZ  LYS   196      20.395  44.165  32.026  0.00  0.00
ATOM   3077  HZ1 LYS   196      20.166  44.381  31.848  0.00  0.00
ATOM   3078  HZ2 LYS   196      20.204  44.362  31.829  0.00  0.00
ATOM   3079  HZ3 LYS   196      20.181  44.344  31.826  0.00  0.00
ATOM   3080  C   LYS   196      21.745  38.341  30.397  0.00  0.00
ATOM   3081  O   LYS   196      22.545  39.140  29.956  0.00  0.00
ATOM   3082  N   LEU   197      22.022  37.048  30.406  0.00  0.00
ATOM   3083  H   LEU   197      21.353  36.445  30.814  0.00  0.00
ATOM   3084  CA  LEU   197      23.275  36.469  29.922  0.00  0.00
ATOM   3085  HA  LEU   197      24.063  36.945  30.481  0.00  0.00
ATOM   3086  CB  LEU   197      23.308  34.979  30.276  0.00  0.00
ATOM   3087  HB2 LEU   197      23.099  34.869  31.280  0.00  0.00
ATOM   3088  HB3 LEU   197      22.564  34.485  29.767  0.00  0.00
ATOM   3089  CG  LEU   197      24.563  34.254  30.009  0.00  0.00
ATOM   3090  HG  LEU   197      24.732  34.342  29.124  0.00  0.00
ATOM   3091  CD1 LEU   197      25.637  34.626  30.671  0.00  0.00
ATOM   3092 1HD1 LEU   197      25.845  34.655  30.929  0.00  0.00
ATOM   3093 2HD1 LEU   197      25.991  34.658  30.713  0.00  0.00
ATOM   3094 3HD1 LEU   197      25.876  34.834  30.830  0.00  0.00
ATOM   3095  CD2 LEU   197      24.528  32.949  30.289  0.00  0.00
ATOM   3096 1HD2 LEU   197      24.376  32.661  30.280  0.00  0.00
ATOM   3097 2HD2 LEU   197      24.664  32.585  30.298  0.00  0.00
ATOM   3098 3HD2 LEU   197      24.522  32.646  30.478  0.00  0.00
ATOM   3099  C   LEU   197      23.579  36.761  28.438  0.00  0.00
ATOM   3100  O   LEU   197      24.721  37.081  28.150  0.00  0.00
ATOM   3101  N   PRO   198      22.622  36.759  27.498  0.00  0.00
ATOM   3102  CD  PRO   198      21.305  36.184  27.583  0.00  0.00
ATOM   3103  HD2 PRO   198      20.648  36.843  28.050  0.00  0.00
ATOM   3104  HD3 PRO   198      21.305  35.272  28.093  0.00  0.00
ATOM   3105  CG  PRO   198      20.860  35.966  26.194  0.00  0.00
ATOM   3106  HG2 PRO   198      19.880  36.108  26.114  0.00  0.00
ATOM   3107  HG3 PRO   198      21.101  35.048  25.911  0.00  0.00
ATOM   3108  CB  PRO   198      21.596  36.924  25.368  0.00  0.00
ATOM   3109  HB2 PRO   198      21.033  37.777  25.265  0.00  0.00
ATOM   3110  HB3 PRO   198      21.785  36.527  24.438  0.00  0.00
ATOM   3111  CA  PRO   198      22.875  37.203  26.131  0.00  0.00
ATOM   3112  HA  PRO   198      23.661  36.598  25.716  0.00  0.00
ATOM   3113  C   PRO   198      23.292  38.668  26.019  0.00  0.00
ATOM   3114  O   PRO   198      24.121  39.003  25.197  0.00  0.00
ATOM   3115  N   GLU   199      22.783  39.543  26.874  0.00  0.00
ATOM   3116  H   GLU   199      22.114  39.221  27.526  0.00  0.00
ATOM   3117  CA  GLU   199      23.189  40.945  26.950  0.00  0.00
ATOM   3118  HA  GLU   199      23.222  41.349  25.952  0.00  0.00
ATOM   3119  CB  GLU   199      22.154  41.739  27.736  0.00  0.00
ATOM   3120  HB2 GLU   199      21.540  41.540  27.782  0.00  0.00
ATOM   3121  HB3 GLU   199      22.228  41.833  28.366  0.00  0.00
ATOM   3122  CG  GLU   199      21.825  42.688  27.618  0.00  0.00
ATOM   3123  HG2 GLU   199      22.388  42.803  27.678  0.00  0.00
ATOM   3124  HG3 GLU   199      21.740  42.722  27.051  0.00  0.00
ATOM   3125  CD  GLU   199      20.854  43.436  28.185  0.00  0.00
ATOM   3126  OE1 GLU   199      20.461  43.691  28.481  0.00  0.00
ATOM   3127  OE2 GLU   199      20.475  43.785  28.345  0.00  0.00
ATOM   3128  C   GLU   199      24.589  41.104  27.540  0.00  0.00
ATOM   3129  O   GLU   199      25.357  41.914  27.058  0.00  0.00
ATOM   3130  N   LEU   200      24.963  40.286  28.519  0.00  0.00
ATOM   3131  H   LEU   200      24.282  39.663  28.883  0.00  0.00
ATOM   3132  CA  LEU   200      26.324  40.211  29.048  0.00  0.00
ATOM   3133  HA  LEU   200      26.624  41.205  29.341  0.00  0.00
ATOM   3134  CB  LEU   200      26.339  39.308  30.285  0.00  0.00
ATOM   3135  HB2 LEU   200      25.603  39.652  30.968  0.00  0.00
ATOM   3136  HB3 LEU   200      26.057  38.327  29.998  0.00  0.00
ATOM   3137  CG  LEU   200      27.661  39.213  31.009  0.00  0.00
ATOM   3138  HG  LEU   200      28.269  39.169  30.472  0.00  0.00
ATOM   3139  CD1 LEU   200      28.005  40.091  31.778  0.00  0.00
ATOM   3140 1HD1 LEU   200      28.094  40.323  31.967  0.00  0.00
ATOM   3141 2HD1 LEU   200      28.071  40.291  31.960  0.00  0.00
ATOM   3142 3HD1 LEU   200      28.118  40.298  31.964  0.00  0.00
ATOM   3143  CD2 LEU   200      27.848  38.253  31.755  0.00  0.00
ATOM   3144 1HD2 LEU   200      27.887  38.072  31.982  0.00  0.00
ATOM   3145 2HD2 LEU   200      27.842  37.997  31.891  0.00  0.00
ATOM   3146 3HD2 LEU   200      27.976  37.985  31.926  0.00  0.00
ATOM   3147  C   LEU   200      27.310  39.734  27.979  0.00  0.00
ATOM   3148  O   LEU   200      28.375  40.308  27.832  0.00  0.00
ATOM   3149  N   ARG   201      26.949  38.735  27.181  0.00  0.00
ATOM   3150  H   ARG   201      26.081  38.286  27.372  0.00  0.00
ATOM   3151  CA  ARG   201      27.773  38.240  26.076  0.00  0.00
ATOM   3152  HA  ARG   201      28.771  38.076  26.456  0.00  0.00
ATOM   3153  CB  ARG   201      27.227  36.891  25.617  0.00  0.00
ATOM   3154  HB2 ARG   201      27.097  36.288  26.455  0.00  0.00
ATOM   3155  HB3 ARG   201      26.297  37.008  25.172  0.00  0.00
ATOM   3156  CG  ARG   201      28.116  36.183  24.668  0.00  0.00
ATOM   3157  HG2 ARG   201      28.012  36.622  23.738  0.00  0.00
ATOM   3158  HG3 ARG   201      29.099  36.314  24.970  0.00  0.00
ATOM   3159  CD  ARG   201      27.819  34.702  24.547  0.00  0.00
ATOM   3160  HD2 ARG   201      26.778  34.570  24.385  0.00  0.00
ATOM   3161  HD3 ARG   201      28.332  34.323  23.700  0.00  0.00
ATOM   3162  NE  ARG   201      28.264  33.968  25.717  0.00  0.00
ATOM   3163  HE  ARG   201      29.168  34.171  26.039  0.00  0.00
ATOM   3164  CZ  ARG   201      27.628  33.073  26.394  0.00  0.00
ATOM   3165  NH1 ARG   201      26.471  32.659  26.089  0.00  0.00
ATOM   3166 1HH1 ARG   201      26.023  32.996  25.300  0.00  0.00
ATOM   3167 2HH1 ARG   201      26.049  31.963  26.636  0.00  0.00
ATOM   3168  NH2 ARG   201      28.163  32.556  27.421  0.00  0.00
ATOM   3169 1HH2 ARG   201      29.055  32.866  27.697  0.00  0.00
ATOM   3170 2HH2 ARG   201      27.724  31.807  27.860  0.00  0.00
ATOM   3171  C   ARG   201      27.918  39.259  24.949  0.00  0.00
ATOM   3172  O   ARG   201      28.990  39.380  24.391  0.00  0.00
ATOM   3173  N   THR   202      26.904  40.070  24.689  0.00  0.00
ATOM   3174  H   THR   202      26.047  39.892  25.150  0.00  0.00
ATOM   3175  CA  THR   202      26.991  41.222  23.781  0.00  0.00
ATOM   3176  HA  THR   202      27.411  40.889  22.848  0.00  0.00
ATOM   3177  CB  THR   202      25.614  41.795  23.480  0.00  0.00
ATOM   3178  HB  THR   202      25.220  42.189  24.296  0.00  0.00
ATOM   3179  CG2 THR   202      25.585  42.780  22.474  0.00  0.00
ATOM   3180 1HG2 THR   202      25.570  42.993  22.208  0.00  0.00
ATOM   3181 2HG2 THR   202      25.537  43.046  22.248  0.00  0.00
ATOM   3182 3HG2 THR   202      25.614  43.033  22.238  0.00  0.00
ATOM   3183  OG1 THR   202      24.784  40.889  23.056  0.00  0.00
ATOM   3184  HG1 THR   202      24.382  40.665  23.388  0.00  0.00
ATOM   3185  C   THR   202      27.923  42.300  24.319  0.00  0.00
ATOM   3186  O   THR   202      28.728  42.817  23.577  0.00  0.00
ATOM   3187  N   LEU   203      27.903  42.584  25.614  0.00  0.00
ATOM   3188  H   LEU   203      27.211  42.150  26.176  0.00  0.00
ATOM   3189  CA  LEU   203      28.843  43.494  26.267  0.00  0.00
ATOM   3190  HA  LEU   203      28.813  44.436  25.741  0.00  0.00
ATOM   3191  CB  LEU   203      28.379  43.721  27.709  0.00  0.00
ATOM   3192  HB2 LEU   203      27.449  43.870  27.756  0.00  0.00
ATOM   3193  HB3 LEU   203      28.531  42.951  28.207  0.00  0.00
ATOM   3194  CG  LEU   203      28.911  44.739  28.469  0.00  0.00
ATOM   3195  HG  LEU   203      29.694  44.530  28.392  0.00  0.00
ATOM   3196  CD1 LEU   203      28.697  45.955  28.249  0.00  0.00
ATOM   3197 1HD1 LEU   203      28.713  46.191  28.092  0.00  0.00
ATOM   3198 2HD1 LEU   203      28.544  46.282  28.226  0.00  0.00
ATOM   3199 3HD1 LEU   203      28.693  46.286  28.268  0.00  0.00
ATOM   3200  CD2 LEU   203      28.578  44.840  29.636  0.00  0.00
ATOM   3201 1HD2 LEU   203      28.422  44.865  29.934  0.00  0.00
ATOM   3202 2HD2 LEU   203      28.593  44.838  29.956  0.00  0.00
ATOM   3203 3HD2 LEU   203      28.480  44.891  29.866  0.00  0.00
ATOM   3204  C   LEU   203      30.285  42.978  26.193  0.00  0.00
ATOM   3205  O   LEU   203      31.195  43.742  25.939  0.00  0.00
ATOM   3206  N   CYS   204      30.501  41.679  26.327  0.00  0.00
ATOM   3207  H   CYS   204      29.728  41.107  26.570  0.00  0.00
ATOM   3208  CA  CYS   204      31.814  41.060  26.184  0.00  0.00
ATOM   3209  HA  CYS   204      32.518  41.604  26.792  0.00  0.00
ATOM   3210  CB  CYS   204      31.769  39.629  26.693  0.00  0.00
ATOM   3211  HB2 CYS   204      31.056  39.056  26.140  0.00  0.00
ATOM   3212  HB3 CYS   204      32.735  39.181  26.570  0.00  0.00
ATOM   3213  SG  CYS   204      31.345  39.607  28.428  0.00  0.00
ATOM   3214  HG  CYS   204      30.202  39.998  28.333  0.00  0.00
ATOM   3215  C   CYS   204      32.344  41.126  24.753  0.00  0.00
ATOM   3216  O   CYS   204      33.510  41.387  24.564  0.00  0.00
ATOM   3217  N   THR   205      31.500  40.977  23.740  0.00  0.00
ATOM   3218  H   THR   205      30.563  40.741  23.945  0.00  0.00
ATOM   3219  CA  THR   205      31.884  41.141  22.333  0.00  0.00
ATOM   3220  HA  THR   205      32.778  40.571  22.160  0.00  0.00
ATOM   3221  CB  THR   205      30.818  40.609  21.394  0.00  0.00
ATOM   3222  HB  THR   205      30.433  41.068  21.081  0.00  0.00
ATOM   3223  CG2 THR   205      31.013  40.021  20.576  0.00  0.00
ATOM   3224 1HG2 THR   205      31.056  39.856  20.366  0.00  0.00
ATOM   3225 2HG2 THR   205      31.050  39.888  20.374  0.00  0.00
ATOM   3226 3HG2 THR   205      31.071  39.891  20.376  0.00  0.00
ATOM   3227  OG1 THR   205      30.101  40.015  21.640  0.00  0.00
ATOM   3228  HG1 THR   205      29.689  39.871  21.868  0.00  0.00
ATOM   3229  C   THR   205      32.222  42.583  21.991  0.00  0.00
ATOM   3230  O   THR   205      33.165  42.826  21.273  0.00  0.00
ATOM   3231  N   GLN   206      31.532  43.556  22.567  0.00  0.00
ATOM   3232  H   GLN   206      30.750  43.304  23.119  0.00  0.00
ATOM   3233  CA  GLN   206      31.875  44.971  22.456  0.00  0.00
ATOM   3234  HA  GLN   206      32.022  45.209  21.415  0.00  0.00
ATOM   3235  CB  GLN   206      30.720  45.816  22.975  0.00  0.00
ATOM   3236  HB2 GLN   206      30.433  45.474  23.932  0.00  0.00
ATOM   3237  HB3 GLN   206      31.046  46.816  23.070  0.00  0.00
ATOM   3238  CG  GLN   206      29.522  45.809  22.074  0.00  0.00
ATOM   3239  HG2 GLN   206      29.767  46.183  21.182  0.00  0.00
ATOM   3240  HG3 GLN   206      29.202  44.876  21.914  0.00  0.00
ATOM   3241  CD  GLN   206      28.402  46.554  22.559  0.00  0.00
ATOM   3242  OE1 GLN   206      28.358  47.186  23.296  0.00  0.00
ATOM   3243  NE2 GLN   206      27.453  46.515  22.166  0.00  0.00
ATOM   3244 1HE2 GLN   206      26.723  46.995  22.482  0.00  0.00
ATOM   3245 2HE2 GLN   206      27.467  46.004  21.555  0.00  0.00
ATOM   3246  C   GLN   206      33.183  45.317  23.174  0.00  0.00
ATOM   3247  O   GLN   206      33.921  46.151  22.702  0.00  0.00
ATOM   3248  N   GLY   207      33.512  44.642  24.264  0.00  0.00
ATOM   3249  H   GLY   207      32.829  44.039  24.642  0.00  0.00
ATOM   3250  CA  GLY   207      34.808  44.716  24.930  0.00  0.00
ATOM   3251  HA2 GLY   207      35.053  45.742  25.127  0.00  0.00
ATOM   3252  HA3 GLY   207      34.741  44.199  25.867  0.00  0.00
ATOM   3253  C   GLY   207      35.942  44.096  24.125  0.00  0.00
ATOM   3254  O   GLY   207      37.004  44.680  24.020  0.00  0.00
ATOM   3255  N   LEU   208      35.710  42.963  23.475  0.00  0.00
ATOM   3256  H   LEU   208      34.836  42.516  23.627  0.00  0.00
ATOM   3257  CA  LEU   208      36.666  42.298  22.591  0.00  0.00
ATOM   3258  HA  LEU   208      37.565  42.123  23.156  0.00  0.00
ATOM   3259  CB  LEU   208      36.079  40.949  22.176  0.00  0.00
ATOM   3260  HB2 LEU   208      35.732  40.456  23.018  0.00  0.00
ATOM   3261  HB3 LEU   208      35.259  41.112  21.574  0.00  0.00
ATOM   3262  CG  LEU   208      36.960  40.000  21.462  0.00  0.00
ATOM   3263  HG  LEU   208      37.049  40.099  20.876  0.00  0.00
ATOM   3264  CD1 LEU   208      37.850  39.737  21.610  0.00  0.00
ATOM   3265 1HD1 LEU   208      38.041  39.675  21.586  0.00  0.00
ATOM   3266 2HD1 LEU   208      38.176  39.740  21.626  0.00  0.00
ATOM   3267 3HD1 LEU   208      37.991  39.592  21.710  0.00  0.00
ATOM   3268  CD2 LEU   208      36.807  39.088  21.363  0.00  0.00
ATOM   3269 1HD2 LEU   208      36.861  38.857  21.239  0.00  0.00
ATOM   3270 2HD2 LEU   208      36.757  38.860  21.453  0.00  0.00
ATOM   3271 3HD2 LEU   208      36.691  38.874  21.311  0.00  0.00
ATOM   3272  C   LEU   208      37.046  43.162  21.388  0.00  0.00
ATOM   3273  O   LEU   208      38.174  43.163  20.968  0.00  0.00
ATOM   3274  N   GLN   209      36.140  43.973  20.892  0.00  0.00
ATOM   3275  H   GLN   209      35.229  43.894  21.255  0.00  0.00
ATOM   3276  CA  GLN   209      36.384  44.967  19.852  0.00  0.00
ATOM   3277  HA  GLN   209      36.980  44.516  19.085  0.00  0.00
ATOM   3278  CB  GLN   209      35.061  45.366  19.234  0.00  0.00
ATOM   3279  HB2 GLN   209      34.399  45.533  19.875  0.00  0.00
ATOM   3280  HB3 GLN   209      35.142  46.153  18.752  0.00  0.00
ATOM   3281  CG  GLN   209      34.511  44.497  18.382  0.00  0.00
ATOM   3282  HG2 GLN   209      35.035  44.383  17.809  0.00  0.00
ATOM   3283  HG3 GLN   209      34.438  43.777  18.703  0.00  0.00
ATOM   3284  CD  GLN   209      33.352  44.731  17.847  0.00  0.00
ATOM   3285  OE1 GLN   209      32.876  45.370  17.891  0.00  0.00
ATOM   3286  NE2 GLN   209      32.850  44.224  17.320  0.00  0.00
ATOM   3287 1HE2 GLN   209      32.096  44.374  16.969  0.00  0.00
ATOM   3288 2HE2 GLN   209      33.225  43.698  17.267  0.00  0.00
ATOM   3289  C   GLN   209      37.170  46.189  20.332  0.00  0.00
ATOM   3290  O   GLN   209      37.505  47.021  19.545  0.00  0.00
ATOM   3291  N   ARG   210      37.469  46.313  21.611  0.00  0.00
ATOM   3292  H   ARG   210      37.136  45.603  22.198  0.00  0.00
ATOM   3293  CA  ARG   210      38.157  47.446  22.245  0.00  0.00
ATOM   3294  HA  ARG   210      38.452  48.151  21.484  0.00  0.00
ATOM   3295  CB  ARG   210      37.187  48.163  23.186  0.00  0.00
ATOM   3296  HB2 ARG   210      36.730  47.459  23.834  0.00  0.00
ATOM   3297  HB3 ARG   210      37.721  48.857  23.782  0.00  0.00
ATOM   3298  CG  ARG   210      36.120  48.929  22.451  0.00  0.00
ATOM   3299  HG2 ARG   210      36.539  49.706  21.969  0.00  0.00
ATOM   3300  HG3 ARG   210      35.688  48.337  21.763  0.00  0.00
ATOM   3301  CD  ARG   210      35.069  49.457  23.314  0.00  0.00
ATOM   3302  HD2 ARG   210      34.583  48.744  23.679  0.00  0.00
ATOM   3303  HD3 ARG   210      35.443  49.916  24.055  0.00  0.00
ATOM   3304  NE  ARG   210      34.222  50.313  22.711  0.00  0.00
ATOM   3305  HE  ARG   210      34.370  51.195  22.835  0.00  0.00
ATOM   3306  CZ  ARG   210      33.283  50.056  22.025  0.00  0.00
ATOM   3307  NH1 ARG   210      32.967  48.959  21.766  0.00  0.00
ATOM   3308 1HH1 ARG   210      33.436  48.257  22.102  0.00  0.00
ATOM   3309 2HH1 ARG   210      32.289  48.832  21.188  0.00  0.00
ATOM   3310  NH2 ARG   210      32.630  50.920  21.570  0.00  0.00
ATOM   3311 1HH2 ARG   210      32.839  51.776  21.749  0.00  0.00
ATOM   3312 2HH2 ARG   210      31.911  50.726  21.075  0.00  0.00
ATOM   3313  C   ARG   210      39.458  47.089  22.957  0.00  0.00
ATOM   3314  O   ARG   210      40.149  47.980  23.403  0.00  0.00
ATOM   3315  N   ILE   211      39.843  45.829  23.025  0.00  0.00
ATOM   3316  H   ILE   211      39.237  45.151  22.644  0.00  0.00
ATOM   3317  CA  ILE   211      41.046  45.376  23.738  0.00  0.00
ATOM   3318  HA  ILE   211      40.992  45.805  24.718  0.00  0.00
ATOM   3319  CB  ILE   211      41.036  43.863  23.919  0.00  0.00
ATOM   3320  HB  ILE   211      40.949  43.616  24.253  0.00  0.00
ATOM   3321  CG2 ILE   211      40.725  43.292  23.710  0.00  0.00
ATOM   3322 1HG2 ILE   211      40.553  43.161  23.607  0.00  0.00
ATOM   3323 2HG2 ILE   211      40.714  43.123  23.658  0.00  0.00
ATOM   3324 3HG2 ILE   211      40.679  43.168  23.712  0.00  0.00
ATOM   3325  CG1 ILE   211      41.433  43.212  23.922  0.00  0.00
ATOM   3326 2HG1 ILE   211      41.400  42.946  23.731  0.00  0.00
ATOM   3327 3HG1 ILE   211      41.763  43.572  23.848  0.00  0.00
ATOM   3328  CD1 ILE   211      41.439  42.408  24.280  0.00  0.00
ATOM   3329 1HD1 ILE   211      41.518  42.212  24.376  0.00  0.00
ATOM   3330 2HD1 ILE   211      41.405  42.202  24.410  0.00  0.00
ATOM   3331 3HD1 ILE   211      41.407  42.219  24.313  0.00  0.00
ATOM   3332  C   ILE   211      42.365  45.893  23.167  0.00  0.00
ATOM   3333  O   ILE   211      43.396  45.790  23.803  0.00  0.00
ATOM   3334  N   PHE   212      42.346  46.520  22.004  0.00  0.00
ATOM   3335  H   PHE   212      41.493  46.538  21.506  0.00  0.00
ATOM   3336  CA  PHE   212      43.486  47.232  21.450  0.00  0.00
ATOM   3337  HA  PHE   212      44.293  46.532  21.361  0.00  0.00
ATOM   3338  CB  PHE   212      43.158  47.720  20.048  0.00  0.00
ATOM   3339  HB2 PHE   212      44.067  48.025  19.590  0.00  0.00
ATOM   3340  HB3 PHE   212      42.790  46.906  19.470  0.00  0.00
ATOM   3341  CG  PHE   212      42.195  48.848  19.944  0.00  0.00
ATOM   3342  CD1 PHE   212      40.987  48.732  19.748  0.00  0.00
ATOM   3343  HD1 PHE   212      40.735  47.841  19.675  0.00  0.00
ATOM   3344  CE1 PHE   212      40.106  49.779  19.627  0.00  0.00
ATOM   3345  HE1 PHE   212      39.187  49.687  19.471  0.00  0.00
ATOM   3346  CZ  PHE   212      40.426  50.946  19.703  0.00  0.00
ATOM   3347  HZ  PHE   212      39.753  51.746  19.612  0.00  0.00
ATOM   3348  CE2 PHE   212      41.628  51.070  19.896  0.00  0.00
ATOM   3349  HE2 PHE   212      41.873  51.965  19.955  0.00  0.00
ATOM   3350  CD2 PHE   212      42.511  50.026  20.012  0.00  0.00
ATOM   3351  HD2 PHE   212      43.432  50.132  20.150  0.00  0.00
ATOM   3352  C   PHE   212      43.997  48.369  22.334  0.00  0.00
ATOM   3353  O   PHE   212      45.156  48.722  22.231  0.00  0.00
ATOM   3354  N   TYR   213      43.189  48.907  23.237  0.00  0.00
ATOM   3355  H   TYR   213      42.245  48.601  23.271  0.00  0.00
ATOM   3356  CA  TYR   213      43.629  49.892  24.211  0.00  0.00
ATOM   3357  HA  TYR   213      44.087  50.706  23.680  0.00  0.00
ATOM   3358  CB  TYR   213      42.432  50.448  24.974  0.00  0.00
ATOM   3359  HB2 TYR   213      41.718  49.685  25.135  0.00  0.00
ATOM   3360  HB3 TYR   213      42.751  50.765  25.931  0.00  0.00
ATOM   3361  CG  TYR   213      41.766  51.604  24.323  0.00  0.00
ATOM   3362  CD1 TYR   213      42.215  52.846  24.537  0.00  0.00
ATOM   3363  HD1 TYR   213      43.026  52.973  25.159  0.00  0.00
ATOM   3364  CE1 TYR   213      41.604  53.921  23.944  0.00  0.00
ATOM   3365  HE1 TYR   213      41.944  54.867  24.107  0.00  0.00
ATOM   3366  CZ  TYR   213      40.539  53.760  23.131  0.00  0.00
ATOM   3367  OH  TYR   213      39.958  54.796  22.557  0.00  0.00
ATOM   3368  HH  TYR   213      39.274  54.566  22.022  0.00  0.00
ATOM   3369  CE2 TYR   213      40.087  52.522  22.916  0.00  0.00
ATOM   3370  HE2 TYR   213      39.276  52.393  22.296  0.00  0.00
ATOM   3371  CD2 TYR   213      40.701  51.448  23.510  0.00  0.00
ATOM   3372  HD2 TYR   213      40.354  50.504  23.339  0.00  0.00
ATOM   3373  C   TYR   213      44.694  49.353  25.160  0.00  0.00
ATOM   3374  O   TYR   213      45.612  50.074  25.493  0.00  0.00
ATOM   3375  N   LEU   214      44.653  48.081  25.525  0.00  0.00
ATOM   3376  H   LEU   214      43.882  47.535  25.234  0.00  0.00
ATOM   3377  CA  LEU   214      45.681  47.454  26.346  0.00  0.00
ATOM   3378  HA  LEU   214      45.893  48.125  27.157  0.00  0.00
ATOM   3379  CB  LEU   214      45.128  46.158  26.925  0.00  0.00
ATOM   3380  HB2 LEU   214      44.138  46.342  27.288  0.00  0.00
ATOM   3381  HB3 LEU   214      45.043  45.446  26.135  0.00  0.00
ATOM   3382  CG  LEU   214      45.943  45.540  28.053  0.00  0.00
ATOM   3383  HG  LEU   214      46.914  45.296  27.691  0.00  0.00
ATOM   3384  CD1 LEU   214      46.095  46.434  29.247  0.00  0.00
ATOM   3385 1HD1 LEU   214      46.004  46.733  29.477  0.00  0.00
ATOM   3386 2HD1 LEU   214      46.122  46.527  29.647  0.00  0.00
ATOM   3387 3HD1 LEU   214      46.295  46.700  29.488  0.00  0.00
ATOM   3388  CD2 LEU   214      45.284  44.275  28.520  0.00  0.00
ATOM   3389 1HD2 LEU   214      45.125  43.956  28.565  0.00  0.00
ATOM   3390 2HD2 LEU   214      45.174  43.937  28.664  0.00  0.00
ATOM   3391 3HD2 LEU   214      45.086  44.001  28.656  0.00  0.00
ATOM   3392  C   LEU   214      46.990  47.251  25.588  0.00  0.00
ATOM   3393  O   LEU   214      48.048  47.269  26.175  0.00  0.00
ATOM   3394  N   LYS   215      46.941  47.146  24.273  0.00  0.00
ATOM   3395  H   LYS   215      46.042  47.137  23.863  0.00  0.00
ATOM   3396  CA  LYS   215      48.110  47.114  23.395  0.00  0.00
ATOM   3397  HA  LYS   215      48.858  46.502  23.858  0.00  0.00
ATOM   3398  CB  LYS   215      47.749  46.484  22.062  0.00  0.00
ATOM   3399  HB2 LYS   215      47.003  46.790  21.740  0.00  0.00
ATOM   3400  HB3 LYS   215      48.336  46.650  21.428  0.00  0.00
ATOM   3401  CG  LYS   215      47.613  45.222  21.978  0.00  0.00
ATOM   3402  HG2 LYS   215      47.825  44.893  22.260  0.00  0.00
ATOM   3403  HG3 LYS   215      47.184  45.201  22.090  0.00  0.00
ATOM   3404  CD  LYS   215      47.748  44.419  21.337  0.00  0.00
ATOM   3405  HD2 LYS   215      47.495  44.608  21.342  0.00  0.00
ATOM   3406  HD3 LYS   215      47.920  44.316  21.112  0.00  0.00
ATOM   3407  CE  LYS   215      47.978  43.486  21.015  0.00  0.00
ATOM   3408  HE2 LYS   215      48.107  43.243  21.026  0.00  0.00
ATOM   3409  HE3 LYS   215      47.810  43.660  21.114  0.00  0.00
ATOM   3410  NZ  LYS   215      48.245  42.685  20.568  0.00  0.00
ATOM   3411  HZ1 LYS   215      48.272  42.458  20.469  0.00  0.00
ATOM   3412  HZ2 LYS   215      48.323  42.495  20.409  0.00  0.00
ATOM   3413  HZ3 LYS   215      48.339  42.502  20.497  0.00  0.00
ATOM   3414  C   LYS   215      48.764  48.471  23.211  0.00  0.00
ATOM   3415  O   LYS   215      49.865  48.537  22.750  0.00  0.00
ATOM   3416  N   LEU   216      48.126  49.543  23.601  0.00  0.00
ATOM   3417  H   LEU   216      47.212  49.416  23.926  0.00  0.00
ATOM   3418  CA  LEU   216      48.686  50.885  23.638  0.00  0.00
ATOM   3419  HA  LEU   216      49.386  50.986  22.840  0.00  0.00
ATOM   3420  CB  LEU   216      47.584  51.895  23.422  0.00  0.00
ATOM   3421  HB2 LEU   216      46.897  51.722  23.806  0.00  0.00
ATOM   3422  HB3 LEU   216      47.755  52.632  23.709  0.00  0.00
ATOM   3423  CG  LEU   216      47.142  52.200  22.353  0.00  0.00
ATOM   3424  HG  LEU   216      46.988  51.581  22.433  0.00  0.00
ATOM   3425  CD1 LEU   216      46.473  52.961  22.011  0.00  0.00
ATOM   3426 1HD1 LEU   216      46.307  53.107  22.053  0.00  0.00
ATOM   3427 2HD1 LEU   216      46.382  53.199  21.927  0.00  0.00
ATOM   3428 3HD1 LEU   216      46.235  53.127  21.807  0.00  0.00
ATOM   3429  CD2 LEU   216      47.517  52.619  21.492  0.00  0.00
ATOM   3430 1HD2 LEU   216      47.690  52.798  21.313  0.00  0.00
ATOM   3431 2HD2 LEU   216      47.593  52.620  21.243  0.00  0.00
ATOM   3432 3HD2 LEU   216      47.536  52.735  21.288  0.00  0.00
ATOM   3433  C   LEU   216      49.476  51.173  24.904  0.00  0.00
ATOM   3434  O   LEU   216      50.207  52.123  24.943  0.00  0.00
ATOM   3435  N   GLU   217      49.382  50.350  25.924  0.00  0.00
ATOM   3436  H   GLU   217      48.761  49.598  25.843  0.00  0.00
ATOM   3437  CA  GLU   217      50.204  50.411  27.124  0.00  0.00
ATOM   3438  HA  GLU   217      50.363  51.434  27.385  0.00  0.00
ATOM   3439  CB  GLU   217      49.500  49.748  28.293  0.00  0.00
ATOM   3440  HB2 GLU   217      49.335  48.724  28.059  0.00  0.00
ATOM   3441  HB3 GLU   217      50.143  49.784  29.145  0.00  0.00
ATOM   3442  CG  GLU   217      48.176  50.356  28.684  0.00  0.00
ATOM   3443  HG2 GLU   217      47.512  50.315  27.857  0.00  0.00
ATOM   3444  HG3 GLU   217      47.750  49.768  29.456  0.00  0.00
ATOM   3445  CD  GLU   217      48.293  51.765  29.179  0.00  0.00
ATOM   3446  OE1 GLU   217      48.128  52.415  29.131  0.00  0.00
ATOM   3447  OE2 GLU   217      48.547  52.244  29.624  0.00  0.00
ATOM   3448  C   GLU   217      51.574  49.812  26.873  0.00  0.00
ATOM   3449  O   GLU   217      51.890  48.901  27.079  0.00  0.00
ATOM   3450  N   ASP   218      52.388  50.318  26.388  0.00  0.00
ATOM   3451  H   ASP   218      52.072  51.065  26.259  0.00  0.00
ATOM   3452  CA  ASP   218      53.608  49.849  25.857  0.00  0.00
ATOM   3453  HA  ASP   218      53.490  48.899  25.657  0.00  0.00
ATOM   3454  CB  ASP   218      53.788  50.513  24.644  0.00  0.00
ATOM   3455  HB2 ASP   218      53.166  50.385  24.138  0.00  0.00
ATOM   3456  HB3 ASP   218      53.782  51.283  24.714  0.00  0.00
ATOM   3457  CG  ASP   218      54.776  50.319  23.994  0.00  0.00
ATOM   3458  OD1 ASP   218      54.942  49.908  23.706  0.00  0.00
ATOM   3459  OD2 ASP   218      55.369  50.587  23.733  0.00  0.00
ATOM   3460  C   ASP   218      54.830  49.916  26.700  0.00  0.00
ATOM   3461  O   ASP   218      55.796  49.466  26.376  0.00  0.00
ATOM   3462  N   LEU   219      54.804  50.457  27.790  0.00  0.00
ATOM   3463  H   LEU   219      53.978  50.791  28.009  0.00  0.00
ATOM   3464  CA  LEU   219      55.914  50.617  28.684  0.00  0.00
ATOM   3465  HA  LEU   219      56.755  50.852  28.111  0.00  0.00
ATOM   3466  CB  LEU   219      55.626  51.754  29.575  0.00  0.00
ATOM   3467  HB2 LEU   219      55.270  52.432  29.100  0.00  0.00
ATOM   3468  HB3 LEU   219      55.001  51.542  30.186  0.00  0.00
ATOM   3469  CG  LEU   219      56.593  52.298  30.293  0.00  0.00
ATOM   3470  HG  LEU   219      56.781  51.643  30.709  0.00  0.00
ATOM   3471  CD1 LEU   219      57.523  52.818  29.808  0.00  0.00
ATOM   3472 1HD1 LEU   219      57.771  52.894  29.631  0.00  0.00
ATOM   3473 2HD1 LEU   219      57.677  52.984  29.659  0.00  0.00
ATOM   3474 3HD1 LEU   219      57.810  52.951  29.788  0.00  0.00
ATOM   3475  CD2 LEU   219      56.373  53.264  30.994  0.00  0.00
ATOM   3476 1HD2 LEU   219      56.311  53.448  31.189  0.00  0.00
ATOM   3477 2HD2 LEU   219      56.343  53.552  31.180  0.00  0.00
ATOM   3478 3HD2 LEU   219      56.305  53.488  31.131  0.00  0.00
ATOM   3479  C   LEU   219      56.265  49.385  29.453  0.00  0.00
ATOM   3480  O   LEU   219      57.400  49.166  29.717  0.00  0.00
ATOM   3481  N   VAL   220      55.316  48.572  29.792  0.00  0.00
ATOM   3482  H   VAL   220      54.417  48.810  29.523  0.00  0.00
ATOM   3483  CA  VAL   220      55.493  47.339  30.509  0.00  0.00
ATOM   3484  HA  VAL   220      56.516  47.110  30.503  0.00  0.00
ATOM   3485  CB  VAL   220      55.094  47.470  31.936  0.00  0.00
ATOM   3486  HB  VAL   220      54.492  47.154  32.052  0.00  0.00
ATOM   3487  CG1 VAL   220      55.695  47.066  32.698  0.00  0.00
ATOM   3488 1HG1 VAL   220      55.843  47.105  33.002  0.00  0.00
ATOM   3489 2HG1 VAL   220      55.792  46.850  33.024  0.00  0.00
ATOM   3490 3HG1 VAL   220      55.885  46.941  32.638  0.00  0.00
ATOM   3491  CG2 VAL   220      54.919  48.404  32.538  0.00  0.00
ATOM   3492 1HG2 VAL   220      54.779  48.597  32.771  0.00  0.00
ATOM   3493 2HG2 VAL   220      54.977  48.586  32.732  0.00  0.00
ATOM   3494 3HG2 VAL   220      54.860  48.708  32.562  0.00  0.00
ATOM   3495  C   VAL   220      54.735  46.207  29.854  0.00  0.00
ATOM   3496  O   VAL   220      53.563  46.326  29.662  0.00  0.00
ATOM   3497  N   PRO   221      55.348  45.100  29.516  0.00  0.00
ATOM   3498  CD  PRO   221      56.729  44.875  29.580  0.00  0.00
ATOM   3499  HD2 PRO   221      57.066  44.872  30.533  0.00  0.00
ATOM   3500  HD3 PRO   221      57.255  45.586  29.054  0.00  0.00
ATOM   3501  CG  PRO   221      56.922  43.574  28.991  0.00  0.00
ATOM   3502  HG2 PRO   221      57.104  42.973  29.629  0.00  0.00
ATOM   3503  HG3 PRO   221      57.594  43.612  28.402  0.00  0.00
ATOM   3504  CB  PRO   221      55.782  43.131  28.354  0.00  0.00
ATOM   3505  HB2 PRO   221      55.662  42.165  28.498  0.00  0.00
ATOM   3506  HB3 PRO   221      55.893  43.285  27.408  0.00  0.00
ATOM   3507  CA  PRO   221      54.688  43.964  28.917  0.00  0.00
ATOM   3508  HA  PRO   221      54.084  44.311  28.128  0.00  0.00
ATOM   3509  C   PRO   221      53.837  43.166  29.885  0.00  0.00
ATOM   3510  O   PRO   221      54.117  43.175  31.057  0.00  0.00
ATOM   3511  N   PRO   222      52.829  42.433  29.430  0.00  0.00
ATOM   3512  CD  PRO   222      52.341  42.395  28.096  0.00  0.00
ATOM   3513  HD2 PRO   222      53.053  42.057  27.437  0.00  0.00
ATOM   3514  HD3 PRO   222      52.011  43.321  27.791  0.00  0.00
ATOM   3515  CG  PRO   222      51.227  41.472  28.108  0.00  0.00
ATOM   3516  HG2 PRO   222      51.439  40.741  27.637  0.00  0.00
ATOM   3517  HG3 PRO   222      50.502  41.864  27.760  0.00  0.00
ATOM   3518  CB  PRO   222      50.919  41.063  29.395  0.00  0.00
ATOM   3519  HB2 PRO   222      50.827  40.091  29.401  0.00  0.00
ATOM   3520  HB3 PRO   222      50.068  41.459  29.645  0.00  0.00
ATOM   3521  CA  PRO   222      52.042  41.557  30.265  0.00  0.00
ATOM   3522  HA  PRO   222      51.629  42.142  31.061  0.00  0.00
ATOM   3523  C   PRO   222      52.854  40.397  30.831  0.00  0.00
ATOM   3524  O   PRO   222      53.739  39.901  30.161  0.00  0.00
ATOM   3525  N   PRO   223      52.563  39.923  32.036  0.00  0.00
ATOM   3526  CD  PRO   223      51.628  40.476  32.965  0.00  0.00
ATOM   3527  HD2 PRO   223      50.663  40.507  32.566  0.00  0.00
ATOM   3528  HD3 PRO   223      51.921  41.443  33.247  0.00  0.00
ATOM   3529  CG  PRO   223      51.651  39.591  34.145  0.00  0.00
ATOM   3530  HG2 PRO   223      50.883  39.026  34.138  0.00  0.00
ATOM   3531  HG3 PRO   223      51.677  40.099  34.957  0.00  0.00
ATOM   3532  CB  PRO   223      52.805  38.771  34.061  0.00  0.00
ATOM   3533  HB2 PRO   223      52.596  37.866  34.385  0.00  0.00
ATOM   3534  HB3 PRO   223      53.496  39.172  34.635  0.00  0.00
ATOM   3535  CA  PRO   223      53.232  38.781  32.619  0.00  0.00
ATOM   3536  HA  PRO   223      54.284  38.957  32.573  0.00  0.00
ATOM   3537  C   PRO   223      52.903  37.467  31.912  0.00  0.00
ATOM   3538  O   PRO   223      51.807  37.320  31.404  0.00  0.00
ATOM   3539  N   PRO   224      53.795  36.476  31.912  0.00  0.00
ATOM   3540  CD  PRO   224      55.105  36.535  32.479  0.00  0.00
ATOM   3541  HD2 PRO   224      55.057  36.520  33.512  0.00  0.00
ATOM   3542  HD3 PRO   224      55.629  37.380  32.176  0.00  0.00
ATOM   3543  CG  PRO   224      55.813  35.346  32.002  0.00  0.00
ATOM   3544  HG2 PRO   224      56.298  34.944  32.699  0.00  0.00
ATOM   3545  HG3 PRO   224      56.394  35.583  31.302  0.00  0.00
ATOM   3546  CB  PRO   224      54.869  34.426  31.495  0.00  0.00
ATOM   3547  HB2 PRO   224      54.687  33.750  32.188  0.00  0.00
ATOM   3548  HB3 PRO   224      55.242  33.973  30.701  0.00  0.00
ATOM   3549  CA  PRO   224      53.644  35.234  31.173  0.00  0.00
ATOM   3550  HA  PRO   224      53.667  35.467  30.133  0.00  0.00
ATOM   3551  C   PRO   224      52.378  34.435  31.443  0.00  0.00
ATOM   3552  O   PRO   224      51.945  33.709  30.598  0.00  0.00
ATOM   3553  N   ILE   225      51.753  34.586  32.585  0.00  0.00
ATOM   3554  H   ILE   225      52.184  35.157  33.245  0.00  0.00
ATOM   3555  CA  ILE   225      50.498  33.938  32.945  0.00  0.00
ATOM   3556  HA  ILE   225      50.635  32.886  32.806  0.00  0.00
ATOM   3557  CB  ILE   225      50.211  34.166  34.424  0.00  0.00
ATOM   3558  HB  ILE   225      50.870  34.129  34.815  0.00  0.00
ATOM   3559  CG2 ILE   225      49.759  35.161  34.839  0.00  0.00
ATOM   3560 1HG2 ILE   225      49.676  35.484  34.914  0.00  0.00
ATOM   3561 2HG2 ILE   225      49.602  35.361  34.872  0.00  0.00
ATOM   3562 3HG2 ILE   225      49.669  35.374  35.064  0.00  0.00
ATOM   3563  CG1 ILE   225      49.546  33.434  35.040  0.00  0.00
ATOM   3564 2HG1 ILE   225      49.288  33.777  35.092  0.00  0.00
ATOM   3565 3HG1 ILE   225      49.288  33.133  34.932  0.00  0.00
ATOM   3566  CD1 ILE   225      49.561  32.636  35.761  0.00  0.00
ATOM   3567 1HD1 ILE   225      49.623  32.421  35.937  0.00  0.00
ATOM   3568 2HD1 ILE   225      49.549  32.446  35.992  0.00  0.00
ATOM   3569 3HD1 ILE   225      49.513  32.454  35.883  0.00  0.00
ATOM   3570  C   ILE   225      49.333  34.328  32.042  0.00  0.00
ATOM   3571  O   ILE   225      48.508  33.488  31.750  0.00  0.00
ATOM   3572  N   ILE   226      49.282  35.555  31.542  0.00  0.00
ATOM   3573  H   ILE   226      50.019  36.173  31.777  0.00  0.00
ATOM   3574  CA  ILE   226      48.218  36.064  30.667  0.00  0.00
ATOM   3575  HA  ILE   226      47.483  35.286  30.560  0.00  0.00
ATOM   3576  CB  ILE   226      47.481  37.256  31.292  0.00  0.00
ATOM   3577  HB  ILE   226      46.743  37.583  30.595  0.00  0.00
ATOM   3578  CG2 ILE   226      46.724  36.831  32.523  0.00  0.00
ATOM   3579 1HG2 ILE   226      46.630  36.701  32.863  0.00  0.00
ATOM   3580 2HG2 ILE   226      46.489  36.827  32.841  0.00  0.00
ATOM   3581 3HG2 ILE   226      46.478  36.654  32.759  0.00  0.00
ATOM   3582  CG1 ILE   226      48.394  38.431  31.571  0.00  0.00
ATOM   3583 2HG1 ILE   226      49.009  38.216  32.334  0.00  0.00
ATOM   3584 3HG1 ILE   226      48.973  38.607  30.769  0.00  0.00
ATOM   3585  CD1 ILE   226      47.736  39.690  31.880  0.00  0.00
ATOM   3586 1HD1 ILE   226      47.603  40.035  31.897  0.00  0.00
ATOM   3587 2HD1 ILE   226      47.529  39.967  31.953  0.00  0.00
ATOM   3588 3HD1 ILE   226      47.621  39.992  32.010  0.00  0.00
ATOM   3589  C   ILE   226      48.663  36.358  29.237  0.00  0.00
ATOM   3590  O   ILE   226      47.867  36.745  28.427  0.00  0.00
ATOM   3591  N   ASP   227      49.917  36.169  28.905  0.00  0.00
ATOM   3592  H   ASP   227      50.507  35.843  29.610  0.00  0.00
ATOM   3593  CA  ASP   227      50.535  36.553  27.641  0.00  0.00
ATOM   3594  HA  ASP   227      50.387  37.598  27.508  0.00  0.00
ATOM   3595  CB  ASP   227      52.016  36.323  27.768  0.00  0.00
ATOM   3596  HB2 ASP   227      52.375  36.881  28.529  0.00  0.00
ATOM   3597  HB3 ASP   227      52.176  35.363  27.999  0.00  0.00
ATOM   3598  CG  ASP   227      52.818  36.641  26.603  0.00  0.00
ATOM   3599  OD1 ASP   227      53.224  36.585  26.126  0.00  0.00
ATOM   3600  OD2 ASP   227      53.091  36.946  26.189  0.00  0.00
ATOM   3601  C   ASP   227      49.974  35.869  26.396  0.00  0.00
ATOM   3602  O   ASP   227      50.061  36.412  25.332  0.00  0.00
ATOM   3603  N   LYS   228      49.378  34.709  26.510  0.00  0.00
ATOM   3604  H   LYS   228      49.352  34.323  27.410  0.00  0.00
ATOM   3605  CA  LYS   228      48.783  33.960  25.412  0.00  0.00
ATOM   3606  HA  LYS   228      48.962  34.478  24.504  0.00  0.00
ATOM   3607  CB  LYS   228      49.459  32.632  25.319  0.00  0.00
ATOM   3608  HB2 LYS   228      50.202  32.597  25.465  0.00  0.00
ATOM   3609  HB3 LYS   228      49.230  32.121  25.790  0.00  0.00
ATOM   3610  CG  LYS   228      49.486  32.021  24.402  0.00  0.00
ATOM   3611  HG2 LYS   228      49.260  32.001  24.343  0.00  0.00
ATOM   3612  HG3 LYS   228      49.520  32.035  24.144  0.00  0.00
ATOM   3613  CD  LYS   228      49.789  31.389  23.912  0.00  0.00
ATOM   3614  HD2 LYS   228      49.973  31.217  23.773  0.00  0.00
ATOM   3615  HD3 LYS   228      49.772  31.476  24.122  0.00  0.00
ATOM   3616  CE  LYS   228      49.877  30.857  23.313  0.00  0.00
ATOM   3617  HE2 LYS   228      50.138  30.828  23.199  0.00  0.00
ATOM   3618  HE3 LYS   228      49.841  30.534  23.283  0.00  0.00
ATOM   3619  NZ  LYS   228      49.677  30.800  22.922  0.00  0.00
ATOM   3620  HZ1 LYS   228      49.610  30.780  22.811  0.00  0.00
ATOM   3621  HZ2 LYS   228      49.631  30.812  22.834  0.00  0.00
ATOM   3622  HZ3 LYS   228      49.633  30.761  22.831  0.00  0.00
ATOM   3623  C   LYS   228      47.286  33.826  25.490  0.00  0.00
ATOM   3624  O   LYS   228      46.658  33.726  24.495  0.00  0.00
ATOM   3625  N   ILE   229      46.697  33.849  26.646  0.00  0.00
ATOM   3626  H   ILE   229      47.277  33.913  27.414  0.00  0.00
ATOM   3627  CA  ILE   229      45.262  33.669  26.859  0.00  0.00
ATOM   3628  HA  ILE   229      44.927  32.927  26.166  0.00  0.00
ATOM   3629  CB  ILE   229      45.010  33.117  28.261  0.00  0.00
ATOM   3630  HB  ILE   229      45.724  32.581  28.504  0.00  0.00
ATOM   3631  CG2 ILE   229      44.928  34.020  29.241  0.00  0.00
ATOM   3632 1HG2 ILE   229      44.895  34.237  29.514  0.00  0.00
ATOM   3633 2HG2 ILE   229      44.943  34.235  29.453  0.00  0.00
ATOM   3634 3HG2 ILE   229      44.897  34.243  29.487  0.00  0.00
ATOM   3635  CG1 ILE   229      43.941  32.312  28.375  0.00  0.00
ATOM   3636 2HG1 ILE   229      43.421  32.865  28.260  0.00  0.00
ATOM   3637 3HG1 ILE   229      43.875  31.722  27.850  0.00  0.00
ATOM   3638  CD1 ILE   229      43.643  31.510  29.331  0.00  0.00
ATOM   3639 1HD1 ILE   229      43.540  31.313  29.571  0.00  0.00
ATOM   3640 2HD1 ILE   229      43.559  31.274  29.547  0.00  0.00
ATOM   3641 3HD1 ILE   229      43.602  31.351  29.560  0.00  0.00
ATOM   3642  C   ILE   229      44.446  34.915  26.558  0.00  0.00
ATOM   3643  O   ILE   229      43.280  34.818  26.315  0.00  0.00
ATOM   3644  N   PHE   230      45.039  36.084  26.554  0.00  0.00
ATOM   3645  H   PHE   230      45.999  36.102  26.732  0.00  0.00
ATOM   3646  CA  PHE   230      44.370  37.360  26.378  0.00  0.00
ATOM   3647  HA  PHE   230      43.376  37.184  26.038  0.00  0.00
ATOM   3648  CB  PHE   230      44.289  38.039  27.721  0.00  0.00
ATOM   3649  HB2 PHE   230      43.994  37.338  28.418  0.00  0.00
ATOM   3650  HB3 PHE   230      45.229  38.350  27.997  0.00  0.00
ATOM   3651  CG  PHE   230      43.369  39.183  27.845  0.00  0.00
ATOM   3652  CD1 PHE   230      42.083  39.005  27.824  0.00  0.00
ATOM   3653  HD1 PHE   230      41.746  38.065  27.697  0.00  0.00
ATOM   3654  CE1 PHE   230      41.231  40.051  27.980  0.00  0.00
ATOM   3655  HE1 PHE   230      40.255  39.908  27.966  0.00  0.00
ATOM   3656  CZ  PHE   230      41.654  41.278  28.155  0.00  0.00
ATOM   3657  HZ  PHE   230      41.002  42.077  28.277  0.00  0.00
ATOM   3658  CE2 PHE   230      42.931  41.461  28.167  0.00  0.00
ATOM   3659  HE2 PHE   230      43.252  42.400  28.296  0.00  0.00
ATOM   3660  CD2 PHE   230      43.790  40.418  28.016  0.00  0.00
ATOM   3661  HD2 PHE   230      44.770  40.566  28.041  0.00  0.00
ATOM   3662  C   PHE   230      45.047  38.228  25.338  0.00  0.00
ATOM   3663  O   PHE   230      46.238  38.222  25.225  0.00  0.00
ATOM   3664  N   MET   231      44.280  38.985  24.594  0.00  0.00
ATOM   3665  H   MET   231      43.323  38.891  24.750  0.00  0.00
ATOM   3666  CA  MET   231      44.674  39.934  23.561  0.00  0.00
ATOM   3667  HA  MET   231      43.786  40.113  23.018  0.00  0.00
ATOM   3668  CB  MET   231      45.032  41.277  24.142  0.00  0.00
ATOM   3669  HB2 MET   231      45.062  41.992  23.359  0.00  0.00
ATOM   3670  HB3 MET   231      44.272  41.573  24.808  0.00  0.00
ATOM   3671  CG  MET   231      46.324  41.334  24.863  0.00  0.00
ATOM   3672  HG2 MET   231      46.262  40.752  25.700  0.00  0.00
ATOM   3673  HG3 MET   231      47.070  40.960  24.275  0.00  0.00
ATOM   3674  SD  MET   231      46.803  42.902  25.351  0.00  0.00
ATOM   3675  CE  MET   231      48.225  42.675  25.994  0.00  0.00
ATOM   3676  HE1 MET   231      48.520  42.613  26.104  0.00  0.00
ATOM   3677  HE2 MET   231      48.515  42.659  26.115  0.00  0.00
ATOM   3678  HE3 MET   231      48.502  42.622  26.152  0.00  0.00
ATOM   3679  C   MET   231      45.630  39.452  22.495  0.00  0.00
ATOM   3680  O   MET   231      46.253  40.214  21.851  0.00  0.00
ATOM   3681  N   ASP   232      45.741  38.196  22.277  0.00  0.00
ATOM   3682  H   ASP   232      45.206  37.623  22.822  0.00  0.00
ATOM   3683  CA  ASP   232      46.626  37.606  21.327  0.00  0.00
ATOM   3684  HA  ASP   232      47.474  38.123  21.310  0.00  0.00
ATOM   3685  CB  ASP   232      46.949  36.286  21.734  0.00  0.00
ATOM   3686  HB2 ASP   232      47.325  36.316  22.625  0.00  0.00
ATOM   3687  HB3 ASP   232      46.147  35.764  21.820  0.00  0.00
ATOM   3688  CG  ASP   232      47.849  35.626  20.849  0.00  0.00
ATOM   3689  OD1 ASP   232      47.607  34.782  20.312  0.00  0.00
ATOM   3690  OD2 ASP   232      48.805  35.947  20.687  0.00  0.00
ATOM   3691  C   ASP   232      46.158  37.620  19.989  0.00  0.00
ATOM   3692  O   ASP   232      46.048  37.573  19.397  0.00  0.00
ATOM   3693  N   THR   233      45.883  37.700  19.511  0.00  0.00
ATOM   3694  H   THR   233      45.995  37.738  20.050  0.00  0.00
ATOM   3695  CA  THR   233      45.433  37.756  18.268  0.00  0.00
ATOM   3696  HA  THR   233      45.357  37.701  17.810  0.00  0.00
ATOM   3697  CB  THR   233      45.224  37.722  18.082  0.00  0.00
ATOM   3698  HB  THR   233      45.143  37.721  18.165  0.00  0.00
ATOM   3699  CG2 THR   233      44.853  37.713  17.238  0.00  0.00
ATOM   3700 1HG2 THR   233      44.688  37.696  17.114  0.00  0.00
ATOM   3701 2HG2 THR   233      44.785  37.822  16.991  0.00  0.00
ATOM   3702 3HG2 THR   233      44.814  37.614  16.992  0.00  0.00
ATOM   3703  OG1 THR   233      45.481  37.696  18.595  0.00  0.00
ATOM   3704  HG1 THR   233      45.663  37.561  18.992  0.00  0.00
ATOM   3705  C   THR   233      45.261  37.919  17.718  0.00  0.00
ATOM   3706  O   THR   233      44.890  37.859  17.209  0.00  0.00
ATOM   3707  OXT THR   233      45.501  38.110  17.806  0.00  0.00
