# Supplementary material for: In Silico Adoption of an Orphan Nuclear Receptor NR4A1
Source: PLoS One. 2015 Aug 13;10(8):e0135246. doi: 10.1371/journal.pone.0135246 (PMC4535767; doi:10.1371/journal.pone.0135246)
Supplement: S1 Structures — (ZIP) [file pone.0135246.s001.zip › SI Structure Files/SI Section 4/cl5_md_703 ns.pdb]

ATOM      1  N   ASN     1      21.433  18.159  40.887  0.00  0.00
ATOM      2  CA  ASN     1      22.461  19.187  40.918  0.00  0.00
ATOM      3  C   ASN     1      23.736  18.631  41.560  0.00  0.00
ATOM      4  O   ASN     1      23.804  18.671  42.830  0.00  0.00
ATOM      5  CB  ASN     1      21.895  20.503  41.523  0.00  0.00
ATOM      6  CG  ASN     1      22.875  21.694  41.443  0.00  0.00
ATOM      7  OD1 ASN     1      23.889  21.537  40.886  0.00  0.00
ATOM      8  ND2 ASN     1      22.459  22.802  41.915  0.00  0.00
ATOM      9  HA  ASN     1      22.673  19.427  39.876  1.00 99.99
ATOM     10  HB2 ASN     1      20.914  20.689  41.086  1.00 99.99
ATOM     11  HB3 ASN     1      21.780  20.258  42.579  1.00 99.99
ATOM     12 1HD2 ASN     1      23.092  23.584  42.001  1.00 99.99
ATOM     13 2HD2 ASN     1      21.515  22.883  42.266  1.00 99.99
ATOM     14  H1  ASN     1      21.742  17.222  40.670  1.00 99.99
ATOM     15  H2  ASN     1      20.641  18.458  40.339  1.00 99.99
ATOM     16  H3  ASN     1      20.989  18.087  41.790  1.00 99.99
ATOM     17  N   LEU     2      24.752  18.222  40.816  0.00  0.00
ATOM     18  CA  LEU     2      26.084  17.944  41.343  0.00  0.00
ATOM     19  C   LEU     2      26.846  19.226  41.817  0.00  0.00
ATOM     20  O   LEU     2      27.802  19.158  42.584  0.00  0.00
ATOM     21  CB  LEU     2      26.793  17.122  40.234  0.00  0.00
ATOM     22  CG  LEU     2      28.289  16.856  40.590  0.00  0.00
ATOM     23  CD1 LEU     2      28.376  15.847  41.750  0.00  0.00
ATOM     24  CD2 LEU     2      29.004  16.258  39.340  0.00  0.00
ATOM     25  H   LEU     2      24.585  18.293  39.822  1.00 99.99
ATOM     26  HA  LEU     2      25.940  17.316  42.226  1.00 99.99
ATOM     27  HB2 LEU     2      26.246  16.195  40.067  1.00 99.99
ATOM     28  HB3 LEU     2      26.712  17.637  39.276  1.00 99.99
ATOM     29  HG  LEU     2      28.827  17.752  40.898  1.00 99.99
ATOM     30 1HD1 LEU     2      27.810  14.961  41.457  1.00 99.99
ATOM     31 2HD1 LEU     2      29.420  15.652  41.992  1.00 99.99
ATOM     32 3HD1 LEU     2      27.941  16.298  42.641  1.00 99.99
ATOM     33 1HD2 LEU     2      28.942  16.897  38.460  1.00 99.99
ATOM     34 2HD2 LEU     2      30.075  16.240  39.540  1.00 99.99
ATOM     35 3HD2 LEU     2      28.614  15.298  39.001  1.00 99.99
ATOM     36  N   LEU     3      26.402  20.465  41.497  0.00  0.00
ATOM     37  CA  LEU     3      26.951  21.652  42.127  0.00  0.00
ATOM     38  C   LEU     3      26.610  21.833  43.625  0.00  0.00
ATOM     39  O   LEU     3      27.410  22.423  44.379  0.00  0.00
ATOM     40  CB  LEU     3      26.737  22.891  41.234  0.00  0.00
ATOM     41  CG  LEU     3      27.870  24.016  41.325  0.00  0.00
ATOM     42  CD1 LEU     3      29.072  23.623  40.357  0.00  0.00
ATOM     43  CD2 LEU     3      27.352  25.413  40.760  0.00  0.00
ATOM     44  H   LEU     3      25.627  20.586  40.860  1.00 99.99
ATOM     45  HA  LEU     3      28.028  21.498  42.097  1.00 99.99
ATOM     46  HB2 LEU     3      26.688  22.598  40.187  1.00 99.99
ATOM     47  HB3 LEU     3      25.841  23.394  41.599  1.00 99.99
ATOM     48  HG  LEU     3      28.251  24.212  42.326  1.00 99.99
ATOM     49 1HD1 LEU     3      29.905  24.282  40.592  1.00 99.99
ATOM     50 2HD1 LEU     3      29.441  22.618  40.561  1.00 99.99
ATOM     51 3HD1 LEU     3      28.802  23.836  39.322  1.00 99.99
ATOM     52 1HD2 LEU     3      26.913  25.111  39.810  1.00 99.99
ATOM     53 2HD2 LEU     3      26.604  25.939  41.354  1.00 99.99
ATOM     54 3HD2 LEU     3      28.172  26.113  40.606  1.00 99.99
ATOM     55  N   THR     4      25.721  20.967  44.205  0.00  0.00
ATOM     56  CA  THR     4      25.587  20.675  45.641  0.00  0.00
ATOM     57  C   THR     4      26.936  20.193  46.346  0.00  0.00
ATOM     58  O   THR     4      27.191  20.381  47.555  0.00  0.00
ATOM     59  CB  THR     4      24.448  19.732  45.974  0.00  0.00
ATOM     60  OG1 THR     4      24.595  18.545  45.340  0.00  0.00
ATOM     61  CG2 THR     4      23.036  20.186  45.659  0.00  0.00
ATOM     62  H   THR     4      25.077  20.434  43.639  1.00 99.99
ATOM     63  HA  THR     4      25.308  21.646  46.056  1.00 99.99
ATOM     64  HB  THR     4      24.437  19.520  47.043  1.00 99.99
ATOM     65  HG1 THR     4      24.288  18.576  44.431  1.00 99.99
ATOM     66 1HG2 THR     4      22.302  19.384  45.715  1.00 99.99
ATOM     67 2HG2 THR     4      22.753  20.887  46.446  1.00 99.99
ATOM     68 3HG2 THR     4      22.931  20.638  44.671  1.00 99.99
ATOM     69  N   SER     5      27.861  19.697  45.549  0.00  0.00
ATOM     70  CA  SER     5      29.195  19.272  45.962  0.00  0.00
ATOM     71  C   SER     5      30.274  20.354  45.753  0.00  0.00
ATOM     72  O   SER     5      31.415  20.026  46.038  0.00  0.00
ATOM     73  CB  SER     5      29.571  17.979  45.299  0.00  0.00
ATOM     74  OG  SER     5      29.723  17.892  43.901  0.00  0.00
ATOM     75  H   SER     5      27.646  19.725  44.562  1.00 99.99
ATOM     76  HA  SER     5      29.081  19.136  47.036  1.00 99.99
ATOM     77  HB2 SER     5      30.614  17.743  45.514  1.00 99.99
ATOM     78  HB3 SER     5      29.056  17.076  45.626  1.00 99.99
ATOM     79  HG  SER     5      28.886  18.114  43.485  1.00 99.99
ATOM     80  N   LEU     6      30.039  21.528  45.236  0.00  0.00
ATOM     81  CA  LEU     6      30.938  22.698  45.276  0.00  0.00
ATOM     82  C   LEU     6      31.078  22.998  46.783  0.00  0.00
ATOM     83  O   LEU     6      30.283  23.815  47.344  0.00  0.00
ATOM     84  CB  LEU     6      30.287  23.851  44.460  0.00  0.00
ATOM     85  CG  LEU     6      31.077  25.145  44.398  0.00  0.00
ATOM     86  CD1 LEU     6      32.347  25.050  43.584  0.00  0.00
ATOM     87  CD2 LEU     6      30.245  26.269  43.838  0.00  0.00
ATOM     88  H   LEU     6      29.085  21.689  44.945  1.00 99.99
ATOM     89  HA  LEU     6      31.883  22.335  44.871  1.00 99.99
ATOM     90  HB2 LEU     6      30.050  23.360  43.517  1.00 99.99
ATOM     91  HB3 LEU     6      29.377  24.163  44.971  1.00 99.99
ATOM     92  HG  LEU     6      31.462  25.396  45.387  1.00 99.99
ATOM     93 1HD1 LEU     6      32.905  24.155  43.863  1.00 99.99
ATOM     94 2HD1 LEU     6      32.112  24.985  42.521  1.00 99.99
ATOM     95 3HD1 LEU     6      32.985  25.929  43.662  1.00 99.99
ATOM     96 1HD2 LEU     6      29.495  26.640  44.536  1.00 99.99
ATOM     97 2HD2 LEU     6      30.924  27.076  43.556  1.00 99.99
ATOM     98 3HD2 LEU     6      29.838  25.926  42.887  1.00 99.99
ATOM     99  N   VAL     7      32.108  22.478  47.438  0.00  0.00
ATOM    100  CA  VAL     7      32.380  22.845  48.884  0.00  0.00
ATOM    101  C   VAL     7      33.420  24.005  49.020  0.00  0.00
ATOM    102  O   VAL     7      33.797  24.361  50.098  0.00  0.00
ATOM    103  CB  VAL     7      32.950  21.636  49.701  0.00  0.00
ATOM    104  CG1 VAL     7      31.898  20.522  49.660  0.00  0.00
ATOM    105  CG2 VAL     7      34.337  21.071  49.295  0.00  0.00
ATOM    106  H   VAL     7      32.850  22.053  46.900  1.00 99.99
ATOM    107  HA  VAL     7      31.482  23.114  49.440  1.00 99.99
ATOM    108  HB  VAL     7      33.042  22.040  50.710  1.00 99.99
ATOM    109 1HG1 VAL     7      31.031  20.942  50.167  1.00 99.99
ATOM    110 2HG1 VAL     7      31.799  20.262  48.605  1.00 99.99
ATOM    111 3HG1 VAL     7      32.205  19.627  50.201  1.00 99.99
ATOM    112 1HG2 VAL     7      35.050  21.602  49.925  1.00 99.99
ATOM    113 2HG2 VAL     7      34.365  19.996  49.470  1.00 99.99
ATOM    114 3HG2 VAL     7      34.557  21.188  48.234  1.00 99.99
ATOM    115  N   ARG     8      33.900  24.644  47.928  0.00  0.00
ATOM    116  CA  ARG     8      34.818  25.809  47.814  0.00  0.00
ATOM    117  C   ARG     8      34.170  27.182  47.808  0.00  0.00
ATOM    118  O   ARG     8      34.868  28.146  47.850  0.00  0.00
ATOM    119  CB  ARG     8      35.851  25.534  46.635  0.00  0.00
ATOM    120  CG  ARG     8      37.236  26.100  46.899  0.00  0.00
ATOM    121  CD  ARG     8      38.250  25.824  45.786  0.00  0.00
ATOM    122  NE  ARG     8      39.323  26.836  45.710  0.00  0.00
ATOM    123  CZ  ARG     8      40.472  26.717  46.345  0.00  0.00
ATOM    124  NH1 ARG     8      40.856  25.655  46.977  0.00  0.00
ATOM    125  NH2 ARG     8      41.217  27.733  46.382  0.00  0.00
ATOM    126  H   ARG     8      33.663  24.168  47.071  1.00 99.99
ATOM    127  HA  ARG     8      35.388  25.858  48.742  1.00 99.99
ATOM    128  HB2 ARG     8      36.037  24.463  46.528  1.00 99.99
ATOM    129  HB3 ARG     8      35.414  25.864  45.694  1.00 99.99
ATOM    130  HG2 ARG     8      37.140  27.172  47.071  1.00 99.99
ATOM    131  HG3 ARG     8      37.585  25.648  47.826  1.00 99.99
ATOM    132  HD2 ARG     8      38.771  24.892  46.004  1.00 99.99
ATOM    133  HD3 ARG     8      37.805  25.706  44.799  1.00 99.99
ATOM    134  HE  ARG     8      39.046  27.716  45.301  1.00 99.99
ATOM    135 1HH1 ARG     8      40.178  24.911  47.089  1.00 99.99
ATOM    136 2HH1 ARG     8      41.765  25.634  47.414  1.00 99.99
ATOM    137 1HH2 ARG     8      40.899  28.591  45.959  1.00 99.99
ATOM    138 2HH2 ARG     8      42.105  27.709  46.864  1.00 99.99
ATOM    139  N   ALA     9      32.817  27.201  47.725  0.00  0.00
ATOM    140  CA  ALA     9      32.208  28.517  47.480  0.00  0.00
ATOM    141  C   ALA     9      32.489  29.577  48.528  0.00  0.00
ATOM    142  O   ALA     9      32.588  30.743  48.149  0.00  0.00
ATOM    143  CB  ALA     9      30.701  28.265  47.316  0.00  0.00
ATOM    144  H   ALA     9      32.179  26.418  47.736  1.00 99.99
ATOM    145  HA  ALA     9      32.594  28.890  46.530  1.00 99.99
ATOM    146  HB1 ALA     9      30.296  27.657  48.125  1.00 99.99
ATOM    147  HB2 ALA     9      30.187  29.228  47.317  1.00 99.99
ATOM    148  HB3 ALA     9      30.418  27.963  46.307  1.00 99.99
ATOM    149  N   HIS    10      32.595  29.223  49.797  0.00  0.00
ATOM    150  CA  HIS    10      33.085  30.056  50.935  0.00  0.00
ATOM    151  C   HIS    10      34.493  30.565  50.780  0.00  0.00
ATOM    152  O   HIS    10      34.689  31.761  50.721  0.00  0.00
ATOM    153  CB  HIS    10      32.961  29.290  52.295  0.00  0.00
ATOM    154  CG  HIS    10      31.543  29.211  52.901  0.00  0.00
ATOM    155  ND1 HIS    10      30.358  28.809  52.309  0.00  0.00
ATOM    156  CD2 HIS    10      31.203  29.504  54.240  0.00  0.00
ATOM    157  CE1 HIS    10      29.388  28.825  53.281  0.00  0.00
ATOM    158  NE2 HIS    10      29.872  29.271  54.470  0.00  0.00
ATOM    159  H   HIS    10      32.310  28.291  50.062  1.00 99.99
ATOM    160  HA  HIS    10      32.635  31.043  51.041  1.00 99.99
ATOM    161  HB2 HIS    10      33.383  28.290  52.182  1.00 99.99
ATOM    162  HB3 HIS    10      33.577  29.736  53.076  1.00 99.99
ATOM    163  HD1 HIS    10      30.257  28.455  51.369  1.00 99.99
ATOM    164  HD2 HIS    10      31.897  29.790  55.018  1.00 99.99
ATOM    165  HE1 HIS    10      28.427  28.364  53.110  1.00 99.99
ATOM    166  HE2 HIS    10      29.327  29.429  55.306  1.00 99.99
ATOM    167  N   LEU    11      35.442  29.706  50.461  0.00  0.00
ATOM    168  CA  LEU    11      36.856  30.149  50.235  0.00  0.00
ATOM    169  C   LEU    11      37.029  30.859  48.909  0.00  0.00
ATOM    170  O   LEU    11      37.884  31.781  48.830  0.00  0.00
ATOM    171  CB  LEU    11      37.821  28.916  50.183  0.00  0.00
ATOM    172  CG  LEU    11      39.373  29.150  50.118  0.00  0.00
ATOM    173  CD1 LEU    11      39.864  29.970  51.309  0.00  0.00
ATOM    174  CD2 LEU    11      40.072  27.783  50.140  0.00  0.00
ATOM    175  H   LEU    11      35.212  28.724  50.525  1.00 99.99
ATOM    176  HA  LEU    11      37.084  30.877  51.013  1.00 99.99
ATOM    177  HB2 LEU    11      37.622  28.284  51.049  1.00 99.99
ATOM    178  HB3 LEU    11      37.464  28.345  49.326  1.00 99.99
ATOM    179  HG  LEU    11      39.568  29.677  49.186  1.00 99.99
ATOM    180 1HD1 LEU    11      39.564  29.504  52.248  1.00 99.99
ATOM    181 2HD1 LEU    11      40.953  29.988  51.380  1.00 99.99
ATOM    182 3HD1 LEU    11      39.502  30.995  51.245  1.00 99.99
ATOM    183 1HD2 LEU    11      39.593  27.224  49.336  1.00 99.99
ATOM    184 2HD2 LEU    11      41.145  27.791  49.954  1.00 99.99
ATOM    185 3HD2 LEU    11      39.915  27.357  51.130  1.00 99.99
ATOM    186  N   ASP    12      36.296  30.516  47.859  0.00  0.00
ATOM    187  CA  ASP    12      36.276  31.292  46.619  0.00  0.00
ATOM    188  C   ASP    12      35.365  32.606  46.784  0.00  0.00
ATOM    189  O   ASP    12      35.331  33.502  45.894  0.00  0.00
ATOM    190  CB  ASP    12      35.680  30.329  45.596  0.00  0.00
ATOM    191  CG  ASP    12      35.951  30.803  44.168  0.00  0.00
ATOM    192  OD1 ASP    12      37.088  31.243  43.852  0.00  0.00
ATOM    193  OD2 ASP    12      34.966  30.591  43.391  0.00  0.00
ATOM    194  H   ASP    12      35.611  29.782  47.964  1.00 99.99
ATOM    195  HA  ASP    12      37.311  31.531  46.379  1.00 99.99
ATOM    196  HB2 ASP    12      36.196  29.371  45.630  1.00 99.99
ATOM    197  HB3 ASP    12      34.622  30.096  45.718  1.00 99.99
ATOM    198  N   SER    13      34.714  32.765  47.915  0.00  0.00
ATOM    199  CA  SER    13      34.161  34.035  48.433  0.00  0.00
ATOM    200  C   SER    13      35.067  34.846  49.332  0.00  0.00
ATOM    201  O   SER    13      34.664  35.886  49.881  0.00  0.00
ATOM    202  CB  SER    13      32.759  33.801  49.073  0.00  0.00
ATOM    203  OG  SER    13      31.896  33.369  48.043  0.00  0.00
ATOM    204  H   SER    13      34.736  32.005  48.582  1.00 99.99
ATOM    205  HA  SER    13      33.976  34.691  47.583  1.00 99.99
ATOM    206  HB2 SER    13      32.715  33.070  49.880  1.00 99.99
ATOM    207  HB3 SER    13      32.492  34.756  49.526  1.00 99.99
ATOM    208  HG  SER    13      32.054  32.423  48.029  1.00 99.99
ATOM    209  N   GLY    14      36.310  34.361  49.565  0.00  0.00
ATOM    210  CA  GLY    14      37.359  35.039  50.388  0.00  0.00
ATOM    211  C   GLY    14      37.114  34.949  51.913  0.00  0.00
ATOM    212  O   GLY    14      36.220  34.289  52.354  0.00  0.00
ATOM    213  H   GLY    14      36.600  33.517  49.091  1.00 99.99
ATOM    214  HA2 GLY    14      38.300  34.504  50.257  1.00 99.99
ATOM    215  HA3 GLY    14      37.417  36.095  50.120  1.00 99.99
ATOM    216  N   PRO    15      37.981  35.641  52.722  0.00  0.00
ATOM    217  CA  PRO    15      37.914  35.508  54.166  0.00  0.00
ATOM    218  C   PRO    15      36.626  35.994  54.801  0.00  0.00
ATOM    219  O   PRO    15      35.905  36.916  54.386  0.00  0.00
ATOM    220  CB  PRO    15      39.109  36.281  54.693  0.00  0.00
ATOM    221  CG  PRO    15      40.070  36.401  53.525  0.00  0.00
ATOM    222  CD  PRO    15      39.166  36.422  52.293  0.00  0.00
ATOM    223  HA  PRO    15      38.041  34.481  54.507  1.00 99.99
ATOM    224  HB2 PRO    15      38.771  37.297  54.891  1.00 99.99
ATOM    225  HB3 PRO    15      39.517  35.769  55.565  1.00 99.99
ATOM    226  HG2 PRO    15      40.670  37.293  53.702  1.00 99.99
ATOM    227  HG3 PRO    15      40.798  35.593  53.478  1.00 99.99
ATOM    228  HD2 PRO    15      38.833  37.425  52.027  1.00 99.99
ATOM    229  HD3 PRO    15      39.651  35.979  51.423  1.00 99.99
ATOM    230  N   SER    16      36.308  35.315  55.902  0.00  0.00
ATOM    231  CA  SER    16      34.939  35.271  56.625  0.00  0.00
ATOM    232  C   SER    16      33.716  35.208  55.625  0.00  0.00
ATOM    233  O   SER    16      32.599  35.490  56.047  0.00  0.00
ATOM    234  CB  SER    16      34.862  36.482  57.507  0.00  0.00
ATOM    235  OG  SER    16      35.922  36.497  58.475  0.00  0.00
ATOM    236  H   SER    16      36.984  34.615  56.171  1.00 99.99
ATOM    237  HA  SER    16      34.895  34.333  57.179  1.00 99.99
ATOM    238  HB2 SER    16      34.812  37.379  56.893  1.00 99.99
ATOM    239  HB3 SER    16      33.939  36.296  58.057  1.00 99.99
ATOM    240  HG  SER    16      35.698  37.086  59.199  1.00 99.99
ATOM    241  N   THR    17      33.953  34.815  54.431  0.00  0.00
ATOM    242  CA  THR    17      32.977  34.877  53.281  0.00  0.00
ATOM    243  C   THR    17      32.579  36.394  52.969  0.00  0.00
ATOM    244  O   THR    17      31.834  36.611  52.027  0.00  0.00
ATOM    245  CB  THR    17      31.754  33.929  53.493  0.00  0.00
ATOM    246  OG1 THR    17      32.237  32.648  53.705  0.00  0.00
ATOM    247  CG2 THR    17      30.729  33.636  52.413  0.00  0.00
ATOM    248  H   THR    17      34.866  34.467  54.172  1.00 99.99
ATOM    249  HA  THR    17      33.491  34.503  52.394  1.00 99.99
ATOM    250  HB  THR    17      31.208  34.305  54.356  1.00 99.99
ATOM    251  HG1 THR    17      32.296  32.495  54.652  1.00 99.99
ATOM    252 1HG2 THR    17      31.198  33.575  51.430  1.00 99.99
ATOM    253 2HG2 THR    17      30.046  32.825  52.659  1.00 99.99
ATOM    254 3HG2 THR    17      30.141  34.553  52.360  1.00 99.99
ATOM    255  N   ALA    18      33.046  37.416  53.654  0.00  0.00
ATOM    256  CA  ALA    18      32.436  38.812  53.461  0.00  0.00
ATOM    257  C   ALA    18      33.447  39.897  53.785  0.00  0.00
ATOM    258  O   ALA    18      33.169  41.040  53.386  0.00  0.00
ATOM    259  CB  ALA    18      31.140  38.946  54.247  0.00  0.00
ATOM    260  H   ALA    18      33.760  37.274  54.353  1.00 99.99
ATOM    261  HA  ALA    18      32.137  38.968  52.425  1.00 99.99
ATOM    262  HB1 ALA    18      30.380  38.262  53.869  1.00 99.99
ATOM    263  HB2 ALA    18      31.334  38.697  55.291  1.00 99.99
ATOM    264  HB3 ALA    18      30.728  39.953  54.282  1.00 99.99
ATOM    265  N   LYS    19      34.570  39.624  54.426  0.00  0.00
ATOM    266  CA  LYS    19      35.643  40.527  54.924  0.00  0.00
ATOM    267  C   LYS    19      36.526  40.889  53.776  0.00  0.00
ATOM    268  O   LYS    19      37.092  40.009  53.097  0.00  0.00
ATOM    269  CB  LYS    19      36.340  39.778  56.080  0.00  0.00
ATOM    270  CG  LYS    19      37.567  40.537  56.652  0.00  0.00
ATOM    271  CD  LYS    19      38.153  39.984  57.964  0.00  0.00
ATOM    272  CE  LYS    19      39.178  41.039  58.574  0.00  0.00
ATOM    273  NZ  LYS    19      40.354  41.322  57.678  0.00  0.00
ATOM    274  H   LYS    19      34.755  38.632  54.378  1.00 99.99
ATOM    275  HA  LYS    19      35.159  41.442  55.263  1.00 99.99
ATOM    276  HB2 LYS    19      35.495  39.645  56.757  1.00 99.99
ATOM    277  HB3 LYS    19      36.595  38.756  55.803  1.00 99.99
ATOM    278  HG2 LYS    19      38.360  40.504  55.904  1.00 99.99
ATOM    279  HG3 LYS    19      37.279  41.585  56.754  1.00 99.99
ATOM    280  HD2 LYS    19      37.354  39.816  58.686  1.00 99.99
ATOM    281  HD3 LYS    19      38.632  39.012  57.844  1.00 99.99
ATOM    282  HE2 LYS    19      38.634  41.940  58.857  1.00 99.99
ATOM    283  HE3 LYS    19      39.510  40.552  59.491  1.00 99.99
ATOM    284  HZ1 LYS    19      40.869  40.492  57.425  1.00 99.99
ATOM    285  HZ2 LYS    19      39.904  41.855  56.946  1.00 99.99
ATOM    286  HZ3 LYS    19      40.954  41.964  58.175  1.00 99.99
ATOM    287  N   LEU    20      36.744  42.161  53.668  0.00  0.00
ATOM    288  CA  LEU    20      37.562  42.816  52.616  0.00  0.00
ATOM    289  C   LEU    20      39.064  43.011  52.866  0.00  0.00
ATOM    290  O   LEU    20      39.484  43.228  54.038  0.00  0.00
ATOM    291  CB  LEU    20      36.878  44.157  52.127  0.00  0.00
ATOM    292  CG  LEU    20      35.433  44.195  51.689  0.00  0.00
ATOM    293  CD1 LEU    20      35.105  45.652  51.354  0.00  0.00
ATOM    294  CD2 LEU    20      35.160  43.327  50.499  0.00  0.00
ATOM    295  H   LEU    20      36.407  42.811  54.364  1.00 99.99
ATOM    296  HA  LEU    20      37.466  42.068  51.828  1.00 99.99
ATOM    297  HB2 LEU    20      37.033  44.925  52.884  1.00 99.99
ATOM    298  HB3 LEU    20      37.571  44.362  51.308  1.00 99.99
ATOM    299  HG  LEU    20      34.769  43.890  52.497  1.00 99.99
ATOM    300 1HD1 LEU    20      34.082  45.747  50.990  1.00 99.99
ATOM    301 2HD1 LEU    20      35.360  46.273  52.213  1.00 99.99
ATOM    302 3HD1 LEU    20      35.819  46.011  50.614  1.00 99.99
ATOM    303 1HD2 LEU    20      34.133  43.471  50.161  1.00 99.99
ATOM    304 2HD2 LEU    20      35.876  43.545  49.707  1.00 99.99
ATOM    305 3HD2 LEU    20      35.266  42.288  50.817  1.00 99.99
ATOM    306  N   ASP    21      39.842  43.068  51.734  0.00  0.00
ATOM    307  CA  ASP    21      41.306  43.303  51.851  0.00  0.00
ATOM    308  C   ASP    21      41.566  44.659  51.383  0.00  0.00
ATOM    309  O   ASP    21      41.403  44.962  50.199  0.00  0.00
ATOM    310  CB  ASP    21      42.014  42.254  50.943  0.00  0.00
ATOM    311  CG  ASP    21      43.539  42.451  50.907  0.00  0.00
ATOM    312  OD1 ASP    21      44.252  41.926  50.030  0.00  0.00
ATOM    313  OD2 ASP    21      44.037  43.096  51.862  0.00  0.00
ATOM    314  H   ASP    21      39.561  42.784  50.805  1.00 99.99
ATOM    315  HA  ASP    21      41.668  43.184  52.871  1.00 99.99
ATOM    316  HB2 ASP    21      41.688  41.246  51.196  1.00 99.99
ATOM    317  HB3 ASP    21      41.589  42.290  49.937  1.00 99.99
ATOM    318  N   TYR    22      42.003  45.508  52.297  0.00  0.00
ATOM    319  CA  TYR    22      42.385  46.913  52.105  0.00  0.00
ATOM    320  C   TYR    22      43.851  47.197  51.766  0.00  0.00
ATOM    321  O   TYR    22      44.192  48.372  51.549  0.00  0.00
ATOM    322  CB  TYR    22      41.729  47.829  53.179  0.00  0.00
ATOM    323  CG  TYR    22      40.212  48.027  52.902  0.00  0.00
ATOM    324  CD1 TYR    22      39.934  49.274  52.236  0.00  0.00
ATOM    325  CD2 TYR    22      39.209  47.198  53.373  0.00  0.00
ATOM    326  CE1 TYR    22      38.584  49.562  51.880  0.00  0.00
ATOM    327  CE2 TYR    22      37.851  47.635  53.223  0.00  0.00
ATOM    328  CZ  TYR    22      37.515  48.826  52.418  0.00  0.00
ATOM    329  OH  TYR    22      36.235  49.265  52.134  0.00  0.00
ATOM    330  H   TYR    22      41.913  45.140  53.234  1.00 99.99
ATOM    331  HA  TYR    22      41.840  47.164  51.194  1.00 99.99
ATOM    332  HB2 TYR    22      41.820  47.325  54.140  1.00 99.99
ATOM    333  HB3 TYR    22      42.210  48.803  53.260  1.00 99.99
ATOM    334  HD1 TYR    22      40.712  49.951  51.909  1.00 99.99
ATOM    335  HD2 TYR    22      39.333  46.250  53.876  1.00 99.99
ATOM    336  HE1 TYR    22      38.407  50.488  51.353  1.00 99.99
ATOM    337  HE2 TYR    22      37.030  47.044  53.603  1.00 99.99
ATOM    338  HH  TYR    22      35.634  48.826  52.742  1.00 99.99
ATOM    339  N   SER    23      44.711  46.164  51.673  0.00  0.00
ATOM    340  CA  SER    23      46.162  46.165  51.553  0.00  0.00
ATOM    341  C   SER    23      46.653  46.698  50.269  0.00  0.00
ATOM    342  O   SER    23      47.723  47.226  50.135  0.00  0.00
ATOM    343  CB  SER    23      46.699  44.738  51.779  0.00  0.00
ATOM    344  OG  SER    23      46.044  44.173  52.951  0.00  0.00
ATOM    345  H   SER    23      44.369  45.250  51.936  1.00 99.99
ATOM    346  HA  SER    23      46.497  46.823  52.355  1.00 99.99
ATOM    347  HB2 SER    23      46.532  44.081  50.926  1.00 99.99
ATOM    348  HB3 SER    23      47.772  44.695  51.962  1.00 99.99
ATOM    349  HG  SER    23      45.224  43.852  52.568  1.00 99.99
ATOM    350  N   LYS    24      45.743  46.820  49.274  0.00  0.00
ATOM    351  CA  LYS    24      46.006  47.361  47.959  0.00  0.00
ATOM    352  C   LYS    24      45.252  48.700  47.584  0.00  0.00
ATOM    353  O   LYS    24      45.591  49.319  46.537  0.00  0.00
ATOM    354  CB  LYS    24      45.826  46.235  46.936  0.00  0.00
ATOM    355  CG  LYS    24      47.153  45.672  46.518  0.00  0.00
ATOM    356  CD  LYS    24      46.870  44.340  45.800  0.00  0.00
ATOM    357  CE  LYS    24      48.152  43.588  45.436  0.00  0.00
ATOM    358  NZ  LYS    24      48.832  44.248  44.324  0.00  0.00
ATOM    359  H   LYS    24      44.801  46.496  49.442  1.00 99.99
ATOM    360  HA  LYS    24      47.043  47.692  47.902  1.00 99.99
ATOM    361  HB2 LYS    24      45.389  45.396  47.477  1.00 99.99
ATOM    362  HB3 LYS    24      45.170  46.441  46.093  1.00 99.99
ATOM    363  HG2 LYS    24      47.706  46.305  45.823  1.00 99.99
ATOM    364  HG3 LYS    24      47.788  45.475  47.383  1.00 99.99
ATOM    365  HD2 LYS    24      46.214  43.787  46.472  1.00 99.99
ATOM    366  HD3 LYS    24      46.236  44.485  44.927  1.00 99.99
ATOM    367  HE2 LYS    24      48.769  43.636  46.331  1.00 99.99
ATOM    368  HE3 LYS    24      47.871  42.554  45.232  1.00 99.99
ATOM    369  HZ1 LYS    24      49.802  43.969  44.286  1.00 99.99
ATOM    370  HZ2 LYS    24      48.413  44.014  43.437  1.00 99.99
ATOM    371  HZ3 LYS    24      48.732  45.239  44.497  1.00 99.99
ATOM    372  N   PHE    25      44.308  49.098  48.392  0.00  0.00
ATOM    373  CA  PHE    25      43.404  50.211  48.274  0.00  0.00
ATOM    374  C   PHE    25      44.080  51.564  48.372  0.00  0.00
ATOM    375  O   PHE    25      44.556  51.968  49.366  0.00  0.00
ATOM    376  CB  PHE    25      42.276  50.057  49.302  0.00  0.00
ATOM    377  CG  PHE    25      41.237  51.149  49.282  0.00  0.00
ATOM    378  CD1 PHE    25      40.240  51.197  48.273  0.00  0.00
ATOM    379  CD2 PHE    25      41.135  51.950  50.459  0.00  0.00
ATOM    380  CE1 PHE    25      39.130  52.039  48.419  0.00  0.00
ATOM    381  CE2 PHE    25      40.085  52.877  50.559  0.00  0.00
ATOM    382  CZ  PHE    25      39.111  52.887  49.578  0.00  0.00
ATOM    383  H   PHE    25      44.086  48.404  49.090  1.00 99.99
ATOM    384  HA  PHE    25      42.995  50.173  47.264  1.00 99.99
ATOM    385  HB2 PHE    25      41.783  49.093  49.163  1.00 99.99
ATOM    386  HB3 PHE    25      42.795  50.060  50.260  1.00 99.99
ATOM    387  HD1 PHE    25      40.287  50.495  47.454  1.00 99.99
ATOM    388  HD2 PHE    25      41.919  51.811  51.189  1.00 99.99
ATOM    389  HE1 PHE    25      38.406  52.125  47.622  1.00 99.99
ATOM    390  HE2 PHE    25      40.094  53.601  51.359  1.00 99.99
ATOM    391  HZ  PHE    25      38.275  53.540  49.787  1.00 99.99
ATOM    392  N   GLN    26      43.969  52.390  47.276  0.00  0.00
ATOM    393  CA  GLN    26      44.537  53.772  47.311  0.00  0.00
ATOM    394  C   GLN    26      43.507  54.806  47.956  0.00  0.00
ATOM    395  O   GLN    26      42.575  55.227  47.264  0.00  0.00
ATOM    396  CB  GLN    26      44.870  54.274  45.889  0.00  0.00
ATOM    397  CG  GLN    26      45.703  55.566  45.919  0.00  0.00
ATOM    398  CD  GLN    26      45.981  56.002  44.518  0.00  0.00
ATOM    399  OE1 GLN    26      45.476  57.020  44.061  0.00  0.00
ATOM    400  NE2 GLN    26      46.883  55.289  43.796  0.00  0.00
ATOM    401  H   GLN    26      43.545  51.994  46.448  1.00 99.99
ATOM    402  HA  GLN    26      45.414  53.742  47.957  1.00 99.99
ATOM    403  HB2 GLN    26      45.535  53.529  45.451  1.00 99.99
ATOM    404  HB3 GLN    26      43.954  54.301  45.299  1.00 99.99
ATOM    405  HG2 GLN    26      45.111  56.283  46.488  1.00 99.99
ATOM    406  HG3 GLN    26      46.675  55.320  46.345  1.00 99.99
ATOM    407 1HE2 GLN    26      47.105  55.443  42.824  1.00 99.99
ATOM    408 2HE2 GLN    26      47.156  54.369  44.111  1.00 99.99
ATOM    409  N   GLU    27      43.684  55.082  49.234  0.00  0.00
ATOM    410  CA  GLU    27      42.877  55.982  50.115  0.00  0.00
ATOM    411  C   GLU    27      42.624  57.411  49.601  0.00  0.00
ATOM    412  O   GLU    27      41.493  57.901  49.730  0.00  0.00
ATOM    413  CB  GLU    27      43.568  55.995  51.475  0.00  0.00
ATOM    414  CG  GLU    27      43.313  54.734  52.302  0.00  0.00
ATOM    415  CD  GLU    27      43.761  54.920  53.748  0.00  0.00
ATOM    416  OE1 GLU    27      44.945  55.296  53.880  0.00  0.00
ATOM    417  OE2 GLU    27      42.937  54.668  54.724  0.00  0.00
ATOM    418  H   GLU    27      44.410  54.521  49.652  1.00 99.99
ATOM    419  HA  GLU    27      41.911  55.488  50.209  1.00 99.99
ATOM    420  HB2 GLU    27      44.640  56.176  51.380  1.00 99.99
ATOM    421  HB3 GLU    27      43.220  56.863  52.034  1.00 99.99
ATOM    422  HG2 GLU    27      42.245  54.535  52.234  1.00 99.99
ATOM    423  HG3 GLU    27      43.796  53.862  51.857  1.00 99.99
ATOM    424  N   LEU    28      43.702  58.071  49.100  0.00  0.00
ATOM    425  CA  LEU    28      43.749  59.405  48.488  0.00  0.00
ATOM    426  C   LEU    28      44.350  59.320  47.090  0.00  0.00
ATOM    427  O   LEU    28      45.326  58.570  46.982  0.00  0.00
ATOM    428  CB  LEU    28      44.496  60.416  49.346  0.00  0.00
ATOM    429  CG  LEU    28      44.029  60.734  50.773  0.00  0.00
ATOM    430  CD1 LEU    28      44.834  61.906  51.279  0.00  0.00
ATOM    431  CD2 LEU    28      42.563  61.121  50.751  0.00  0.00
ATOM    432  H   LEU    28      44.546  57.517  49.097  1.00 99.99
ATOM    433  HA  LEU    28      42.726  59.755  48.340  1.00 99.99
ATOM    434  HB2 LEU    28      45.521  60.074  49.490  1.00 99.99
ATOM    435  HB3 LEU    28      44.418  61.359  48.807  1.00 99.99
ATOM    436  HG  LEU    28      44.103  59.902  51.473  1.00 99.99
ATOM    437 1HD1 LEU    28      44.410  62.134  52.257  1.00 99.99
ATOM    438 2HD1 LEU    28      45.884  61.645  51.163  1.00 99.99
ATOM    439 3HD1 LEU    28      44.786  62.819  50.682  1.00 99.99
ATOM    440 1HD2 LEU    28      42.332  61.373  51.784  1.00 99.99
ATOM    441 2HD2 LEU    28      42.517  61.889  49.980  1.00 99.99
ATOM    442 3HD2 LEU    28      41.929  60.272  50.491  1.00 99.99
ATOM    443  N   VAL    29      43.889  60.122  46.157  0.00  0.00
ATOM    444  CA  VAL    29      44.562  60.166  44.792  0.00  0.00
ATOM    445  C   VAL    29      46.005  60.670  44.931  0.00  0.00
ATOM    446  O   VAL    29      46.318  61.713  45.513  0.00  0.00
ATOM    447  CB  VAL    29      43.689  60.923  43.739  0.00  0.00
ATOM    448  CG1 VAL    29      44.414  60.768  42.414  0.00  0.00
ATOM    449  CG2 VAL    29      42.245  60.385  43.606  0.00  0.00
ATOM    450  H   VAL    29      43.199  60.825  46.386  1.00 99.99
ATOM    451  HA  VAL    29      44.620  59.121  44.483  1.00 99.99
ATOM    452  HB  VAL    29      43.661  61.956  44.088  1.00 99.99
ATOM    453 1HG1 VAL    29      44.764  59.738  42.340  1.00 99.99
ATOM    454 2HG1 VAL    29      43.762  60.933  41.557  1.00 99.99
ATOM    455 3HG1 VAL    29      45.283  61.411  42.284  1.00 99.99
ATOM    456 1HG2 VAL    29      41.649  60.732  42.762  1.00 99.99
ATOM    457 2HG2 VAL    29      42.309  59.311  43.431  1.00 99.99
ATOM    458 3HG2 VAL    29      41.698  60.514  44.541  1.00 99.99
ATOM    459  N   LEU    30      46.974  59.894  44.418  0.00  0.00
ATOM    460  CA  LEU    30      48.363  60.293  44.377  0.00  0.00
ATOM    461  C   LEU    30      48.689  61.145  43.143  0.00  0.00
ATOM    462  O   LEU    30      48.326  60.737  42.007  0.00  0.00
ATOM    463  CB  LEU    30      49.136  59.010  44.409  0.00  0.00
ATOM    464  CG  LEU    30      50.684  59.137  44.556  0.00  0.00
ATOM    465  CD1 LEU    30      51.079  59.525  45.961  0.00  0.00
ATOM    466  CD2 LEU    30      51.454  57.898  44.216  0.00  0.00
ATOM    467  H   LEU    30      46.610  59.037  44.026  1.00 99.99
ATOM    468  HA  LEU    30      48.629  60.795  45.307  1.00 99.99
ATOM    469  HB2 LEU    30      48.715  58.392  45.201  1.00 99.99
ATOM    470  HB3 LEU    30      48.936  58.572  43.430  1.00 99.99
ATOM    471  HG  LEU    30      51.015  59.910  43.864  1.00 99.99
ATOM    472 1HD1 LEU    30      50.592  60.424  46.336  1.00 99.99
ATOM    473 2HD1 LEU    30      51.046  58.718  46.694  1.00 99.99
ATOM    474 3HD1 LEU    30      52.119  59.849  45.969  1.00 99.99
ATOM    475 1HD2 LEU    30      51.158  57.616  43.205  1.00 99.99
ATOM    476 2HD2 LEU    30      52.504  58.172  44.097  1.00 99.99
ATOM    477 3HD2 LEU    30      51.331  57.145  44.994  1.00 99.99
ATOM    478  N   PRO    31      49.342  62.343  43.246  0.00  0.00
ATOM    479  CA  PRO    31      49.585  63.175  42.128  0.00  0.00
ATOM    480  C   PRO    31      50.218  62.426  40.967  0.00  0.00
ATOM    481  O   PRO    31      51.195  61.710  41.117  0.00  0.00
ATOM    482  CB  PRO    31      50.509  64.337  42.596  0.00  0.00
ATOM    483  CG  PRO    31      51.097  63.729  43.867  0.00  0.00
ATOM    484  CD  PRO    31      49.941  62.855  44.404  0.00  0.00
ATOM    485  HA  PRO    31      48.653  63.615  41.774  1.00 99.99
ATOM    486  HB2 PRO    31      51.210  64.592  41.800  1.00 99.99
ATOM    487  HB3 PRO    31      49.840  65.154  42.866  1.00 99.99
ATOM    488  HG2 PRO    31      51.805  62.932  43.636  1.00 99.99
ATOM    489  HG3 PRO    31      51.564  64.378  44.608  1.00 99.99
ATOM    490  HD2 PRO    31      50.381  62.141  45.101  1.00 99.99
ATOM    491  HD3 PRO    31      49.261  63.430  45.032  1.00 99.99
ATOM    492  N   HIS    32      49.649  62.615  39.801  0.00  0.00
ATOM    493  CA  HIS    32      50.155  62.079  38.483  0.00  0.00
ATOM    494  C   HIS    32      50.036  60.508  38.298  0.00  0.00
ATOM    495  O   HIS    32      50.103  60.053  37.190  0.00  0.00
ATOM    496  CB  HIS    32      51.610  62.596  38.233  0.00  0.00
ATOM    497  CG  HIS    32      51.818  64.143  38.093  0.00  0.00
ATOM    498  ND1 HIS    32      51.280  64.849  37.086  0.00  0.00
ATOM    499  CD2 HIS    32      52.505  65.014  38.903  0.00  0.00
ATOM    500  CE1 HIS    32      51.816  66.074  37.123  0.00  0.00
ATOM    501  NE2 HIS    32      52.494  66.240  38.292  0.00  0.00
ATOM    502  H   HIS    32      48.922  63.288  39.599  1.00 99.99
ATOM    503  HA  HIS    32      49.579  62.395  37.613  1.00 99.99
ATOM    504  HB2 HIS    32      52.207  62.121  39.012  1.00 99.99
ATOM    505  HB3 HIS    32      51.885  62.174  37.266  1.00 99.99
ATOM    506  HD1 HIS    32      50.870  64.430  36.263  1.00 99.99
ATOM    507  HD2 HIS    32      53.026  64.765  39.816  1.00 99.99
ATOM    508  HE1 HIS    32      51.752  66.801  36.326  1.00 99.99
ATOM    509  HE2 HIS    32      52.850  67.134  38.599  1.00 99.99
ATOM    510  N   PHE    33      49.764  59.735  39.368  0.00  0.00
ATOM    511  CA  PHE    33      49.481  58.246  39.270  0.00  0.00
ATOM    512  C   PHE    33      48.265  58.007  38.371  0.00  0.00
ATOM    513  O   PHE    33      47.191  58.599  38.483  0.00  0.00
ATOM    514  CB  PHE    33      49.232  57.727  40.633  0.00  0.00
ATOM    515  CG  PHE    33      48.745  56.296  40.823  0.00  0.00
ATOM    516  CD1 PHE    33      47.390  56.016  40.529  0.00  0.00
ATOM    517  CD2 PHE    33      49.543  55.250  41.285  0.00  0.00
ATOM    518  CE1 PHE    33      46.928  54.697  40.644  0.00  0.00
ATOM    519  CE2 PHE    33      49.047  53.930  41.483  0.00  0.00
ATOM    520  CZ  PHE    33      47.754  53.703  41.155  0.00  0.00
ATOM    521  H   PHE    33      49.651  60.197  40.257  1.00 99.99
ATOM    522  HA  PHE    33      50.324  57.666  38.896  1.00 99.99
ATOM    523  HB2 PHE    33      50.200  57.777  41.133  1.00 99.99
ATOM    524  HB3 PHE    33      48.689  58.393  41.306  1.00 99.99
ATOM    525  HD1 PHE    33      46.685  56.757  40.184  1.00 99.99
ATOM    526  HD2 PHE    33      50.577  55.441  41.526  1.00 99.99
ATOM    527  HE1 PHE    33      45.877  54.579  40.426  1.00 99.99
ATOM    528  HE2 PHE    33      49.677  53.101  41.772  1.00 99.99
ATOM    529  HZ  PHE    33      47.281  52.735  41.241  1.00 99.99
ATOM    530  N   GLY    34      48.393  57.076  37.405  0.00  0.00
ATOM    531  CA  GLY    34      47.391  56.829  36.462  0.00  0.00
ATOM    532  C   GLY    34      47.254  57.863  35.331  0.00  0.00
ATOM    533  O   GLY    34      46.315  57.809  34.545  0.00  0.00
ATOM    534  H   GLY    34      49.297  56.640  37.286  1.00 99.99
ATOM    535  HA2 GLY    34      47.725  55.892  36.018  1.00 99.99
ATOM    536  HA3 GLY    34      46.422  56.695  36.944  1.00 99.99
ATOM    537  N   LYS    35      48.186  58.808  35.263  0.00  0.00
ATOM    538  CA  LYS    35      48.017  59.965  34.374  0.00  0.00
ATOM    539  C   LYS    35      49.207  60.428  33.662  0.00  0.00
ATOM    540  O   LYS    35      49.255  60.556  32.454  0.00  0.00
ATOM    541  CB  LYS    35      47.419  61.108  35.141  0.00  0.00
ATOM    542  CG  LYS    35      46.203  60.863  36.079  0.00  0.00
ATOM    543  CD  LYS    35      45.654  62.177  36.654  0.00  0.00
ATOM    544  CE  LYS    35      44.374  61.810  37.378  0.00  0.00
ATOM    545  NZ  LYS    35      44.395  62.116  38.818  0.00  0.00
ATOM    546  H   LYS    35      48.982  58.751  35.883  1.00 99.99
ATOM    547  HA  LYS    35      47.300  59.848  33.561  1.00 99.99
ATOM    548  HB2 LYS    35      48.222  61.476  35.778  1.00 99.99
ATOM    549  HB3 LYS    35      47.203  61.973  34.517  1.00 99.99
ATOM    550  HG2 LYS    35      45.343  60.478  35.528  1.00 99.99
ATOM    551  HG3 LYS    35      46.509  60.313  36.968  1.00 99.99
ATOM    552  HD2 LYS    35      46.381  62.644  37.318  1.00 99.99
ATOM    553  HD3 LYS    35      45.438  62.840  35.815  1.00 99.99
ATOM    554  HE2 LYS    35      43.505  62.298  36.937  1.00 99.99
ATOM    555  HE3 LYS    35      44.104  60.770  37.191  1.00 99.99
ATOM    556  HZ1 LYS    35      44.574  63.092  39.004  1.00 99.99
ATOM    557  HZ2 LYS    35      43.517  61.943  39.286  1.00 99.99
ATOM    558  HZ3 LYS    35      45.161  61.646  39.277  1.00 99.99
ATOM    559  N   GLU    36      50.349  60.419  34.319  0.00  0.00
ATOM    560  CA  GLU    36      51.731  60.569  33.848  0.00  0.00
ATOM    561  C   GLU    36      52.750  59.562  34.422  0.00  0.00
ATOM    562  O   GLU    36      53.923  59.577  34.039  0.00  0.00
ATOM    563  CB  GLU    36      52.301  62.003  33.969  0.00  0.00
ATOM    564  CG  GLU    36      51.482  62.972  33.184  0.00  0.00
ATOM    565  CD  GLU    36      50.235  63.622  33.733  0.00  0.00
ATOM    566  OE1 GLU    36      50.064  63.602  34.985  0.00  0.00
ATOM    567  OE2 GLU    36      49.599  64.288  32.962  0.00  0.00
ATOM    568  H   GLU    36      50.225  60.583  35.308  1.00 99.99
ATOM    569  HA  GLU    36      51.747  60.362  32.777  1.00 99.99
ATOM    570  HB2 GLU    36      52.335  62.328  35.010  1.00 99.99
ATOM    571  HB3 GLU    36      53.321  62.080  33.594  1.00 99.99
ATOM    572  HG2 GLU    36      52.195  63.748  32.905  1.00 99.99
ATOM    573  HG3 GLU    36      51.178  62.540  32.230  1.00 99.99
ATOM    574  N   ASP    37      52.192  58.567  35.160  0.00  0.00
ATOM    575  CA  ASP    37      52.933  57.482  35.711  0.00  0.00
ATOM    576  C   ASP    37      52.201  56.216  35.581  0.00  0.00
ATOM    577  O   ASP    37      50.994  56.191  35.949  0.00  0.00
ATOM    578  CB  ASP    37      53.153  57.801  37.234  0.00  0.00
ATOM    579  CG  ASP    37      54.008  56.862  38.059  0.00  0.00
ATOM    580  OD1 ASP    37      53.433  55.857  38.578  0.00  0.00
ATOM    581  OD2 ASP    37      55.248  57.018  38.063  0.00  0.00
ATOM    582  H   ASP    37      51.214  58.633  35.405  1.00 99.99
ATOM    583  HA  ASP    37      53.887  57.366  35.196  1.00 99.99
ATOM    584  HB2 ASP    37      53.731  58.722  37.310  1.00 99.99
ATOM    585  HB3 ASP    37      52.239  57.976  37.800  1.00 99.99
ATOM    586  N   ALA    38      52.926  55.155  35.277  0.00  0.00
ATOM    587  CA  ALA    38      52.323  53.836  35.104  0.00  0.00
ATOM    588  C   ALA    38      51.788  53.032  36.338  0.00  0.00
ATOM    589  O   ALA    38      51.559  51.789  36.286  0.00  0.00
ATOM    590  CB  ALA    38      53.159  52.973  34.120  0.00  0.00
ATOM    591  H   ALA    38      53.855  55.262  34.892  1.00 99.99
ATOM    592  HA  ALA    38      51.369  53.937  34.586  1.00 99.99
ATOM    593  HB1 ALA    38      53.234  53.585  33.221  1.00 99.99
ATOM    594  HB2 ALA    38      54.171  52.752  34.452  1.00 99.99
ATOM    595  HB3 ALA    38      52.561  52.082  33.923  1.00 99.99
ATOM    596  N   GLY    39      51.755  53.635  37.484  0.00  0.00
ATOM    597  CA  GLY    39      51.294  52.964  38.705  0.00  0.00
ATOM    598  C   GLY    39      49.931  52.175  38.499  0.00  0.00
ATOM    599  O   GLY    39      49.730  51.044  39.021  0.00  0.00
ATOM    600  H   GLY    39      52.185  54.549  37.477  1.00 99.99
ATOM    601  HA2 GLY    39      52.046  52.226  38.986  1.00 99.99
ATOM    602  HA3 GLY    39      51.172  53.724  39.477  1.00 99.99
ATOM    603  N   ASP    40      48.992  52.765  37.739  0.00  0.00
ATOM    604  CA  ASP    40      47.710  52.060  37.436  0.00  0.00
ATOM    605  C   ASP    40      47.787  50.888  36.497  0.00  0.00
ATOM    606  O   ASP    40      46.902  50.010  36.470  0.00  0.00
ATOM    607  CB  ASP    40      46.880  53.160  36.791  0.00  0.00
ATOM    608  CG  ASP    40      47.276  53.584  35.356  0.00  0.00
ATOM    609  OD1 ASP    40      48.485  53.811  35.051  0.00  0.00
ATOM    610  OD2 ASP    40      46.319  54.032  34.610  0.00  0.00
ATOM    611  H   ASP    40      49.203  53.659  37.318  1.00 99.99
ATOM    612  HA  ASP    40      47.188  51.713  38.328  1.00 99.99
ATOM    613  HB2 ASP    40      45.838  52.841  36.728  1.00 99.99
ATOM    614  HB3 ASP    40      46.900  54.018  37.462  1.00 99.99
ATOM    615  N   VAL    41      48.763  50.916  35.608  0.00  0.00
ATOM    616  CA  VAL    41      49.092  49.824  34.669  0.00  0.00
ATOM    617  C   VAL    41      49.746  48.518  35.373  0.00  0.00
ATOM    618  O   VAL    41      49.452  47.365  35.010  0.00  0.00
ATOM    619  CB  VAL    41      50.114  50.169  33.490  0.00  0.00
ATOM    620  CG1 VAL    41      50.341  49.051  32.523  0.00  0.00
ATOM    621  CG2 VAL    41      49.513  51.296  32.687  0.00  0.00
ATOM    622  H   VAL    41      49.484  51.624  35.559  1.00 99.99
ATOM    623  HA  VAL    41      48.124  49.509  34.283  1.00 99.99
ATOM    624  HB  VAL    41      51.081  50.267  33.980  1.00 99.99
ATOM    625 1HG1 VAL    41      49.344  48.714  32.241  1.00 99.99
ATOM    626 2HG1 VAL    41      50.874  49.458  31.664  1.00 99.99
ATOM    627 3HG1 VAL    41      50.843  48.209  32.999  1.00 99.99
ATOM    628 1HG2 VAL    41      49.305  52.157  33.322  1.00 99.99
ATOM    629 2HG2 VAL    41      50.128  51.718  31.892  1.00 99.99
ATOM    630 3HG2 VAL    41      48.701  50.855  32.108  1.00 99.99
ATOM    631  N   GLN    42      50.438  48.814  36.478  0.00  0.00
ATOM    632  CA  GLN    42      50.882  47.692  37.273  0.00  0.00
ATOM    633  C   GLN    42      49.736  47.006  37.936  0.00  0.00
ATOM    634  O   GLN    42      49.645  45.770  37.908  0.00  0.00
ATOM    635  CB  GLN    42      51.954  48.047  38.352  0.00  0.00
ATOM    636  CG  GLN    42      53.092  48.867  37.757  0.00  0.00
ATOM    637  CD  GLN    42      53.838  48.445  36.492  0.00  0.00
ATOM    638  OE1 GLN    42      53.713  47.351  35.966  0.00  0.00
ATOM    639  NE2 GLN    42      54.593  49.346  35.883  0.00  0.00
ATOM    640  H   GLN    42      50.615  49.775  36.736  1.00 99.99
ATOM    641  HA  GLN    42      51.323  46.974  36.581  1.00 99.99
ATOM    642  HB2 GLN    42      51.493  48.565  39.193  1.00 99.99
ATOM    643  HB3 GLN    42      52.325  47.065  38.646  1.00 99.99
ATOM    644  HG2 GLN    42      52.738  49.882  37.572  1.00 99.99
ATOM    645  HG3 GLN    42      53.858  48.947  38.530  1.00 99.99
ATOM    646 1HE2 GLN    42      54.762  49.151  34.907  1.00 99.99
ATOM    647 2HE2 GLN    42      54.777  50.221  36.352  1.00 99.99
ATOM    648  N   GLN    43      48.804  47.683  38.661  0.00  0.00
ATOM    649  CA  GLN    43      47.651  47.139  39.374  0.00  0.00
ATOM    650  C   GLN    43      46.563  46.601  38.385  0.00  0.00
ATOM    651  O   GLN    43      45.739  45.775  38.760  0.00  0.00
ATOM    652  CB  GLN    43      47.119  48.125  40.420  0.00  0.00
ATOM    653  CG  GLN    43      45.913  47.787  41.332  0.00  0.00
ATOM    654  CD  GLN    43      46.140  46.503  42.153  0.00  0.00
ATOM    655  OE1 GLN    43      46.590  46.649  43.327  0.00  0.00
ATOM    656  NE2 GLN    43      46.060  45.352  41.509  0.00  0.00
ATOM    657  H   GLN    43      48.866  48.690  38.649  1.00 99.99
ATOM    658  HA  GLN    43      48.052  46.201  39.756  1.00 99.99
ATOM    659  HB2 GLN    43      47.965  48.340  41.075  1.00 99.99
ATOM    660  HB3 GLN    43      46.855  49.018  39.853  1.00 99.99
ATOM    661  HG2 GLN    43      45.979  48.574  42.081  1.00 99.99
ATOM    662  HG3 GLN    43      44.963  47.712  40.801  1.00 99.99
ATOM    663 1HE2 GLN    43      46.162  44.504  42.049  1.00 99.99
ATOM    664 2HE2 GLN    43      45.745  45.312  40.550  1.00 99.99
ATOM    665  N   PHE    44      46.520  47.086  37.149  0.00  0.00
ATOM    666  CA  PHE    44      45.657  46.453  36.117  0.00  0.00
ATOM    667  C   PHE    44      46.129  45.012  35.780  0.00  0.00
ATOM    668  O   PHE    44      45.360  44.070  35.830  0.00  0.00
ATOM    669  CB  PHE    44      45.436  47.323  34.830  0.00  0.00
ATOM    670  CG  PHE    44      44.734  46.662  33.691  0.00  0.00
ATOM    671  CD1 PHE    44      45.392  46.276  32.510  0.00  0.00
ATOM    672  CD2 PHE    44      43.349  46.434  33.727  0.00  0.00
ATOM    673  CE1 PHE    44      44.793  45.582  31.455  0.00  0.00
ATOM    674  CE2 PHE    44      42.679  45.813  32.638  0.00  0.00
ATOM    675  CZ  PHE    44      43.386  45.355  31.492  0.00  0.00
ATOM    676  H   PHE    44      47.169  47.791  36.829  1.00 99.99
ATOM    677  HA  PHE    44      44.692  46.343  36.608  1.00 99.99
ATOM    678  HB2 PHE    44      44.938  48.231  35.171  1.00 99.99
ATOM    679  HB3 PHE    44      46.436  47.598  34.497  1.00 99.99
ATOM    680  HD1 PHE    44      46.435  46.520  32.370  1.00 99.99
ATOM    681  HD2 PHE    44      42.858  46.851  34.594  1.00 99.99
ATOM    682  HE1 PHE    44      45.410  45.405  30.587  1.00 99.99
ATOM    683  HE2 PHE    44      41.614  45.652  32.725  1.00 99.99
ATOM    684  HZ  PHE    44      42.890  44.803  30.707  1.00 99.99
ATOM    685  N   TYR    45      47.409  44.836  35.490  0.00  0.00
ATOM    686  CA  TYR    45      47.949  43.527  35.220  0.00  0.00
ATOM    687  C   TYR    45      47.994  42.572  36.480  0.00  0.00
ATOM    688  O   TYR    45      47.651  41.339  36.427  0.00  0.00
ATOM    689  CB  TYR    45      49.287  43.601  34.460  0.00  0.00
ATOM    690  CG  TYR    45      49.420  44.458  33.235  0.00  0.00
ATOM    691  CD1 TYR    45      50.664  45.011  32.970  0.00  0.00
ATOM    692  CD2 TYR    45      48.486  44.547  32.213  0.00  0.00
ATOM    693  CE1 TYR    45      50.925  45.586  31.655  0.00  0.00
ATOM    694  CE2 TYR    45      48.649  45.187  30.976  0.00  0.00
ATOM    695  CZ  TYR    45      49.905  45.752  30.730  0.00  0.00
ATOM    696  OH  TYR    45      50.195  46.230  29.524  0.00  0.00
ATOM    697  H   TYR    45      48.001  45.644  35.363  1.00 99.99
ATOM    698  HA  TYR    45      47.261  43.024  34.539  1.00 99.99
ATOM    699  HB2 TYR    45      50.018  44.011  35.156  1.00 99.99
ATOM    700  HB3 TYR    45      49.675  42.591  34.320  1.00 99.99
ATOM    701  HD1 TYR    45      51.385  44.937  33.772  1.00 99.99
ATOM    702  HD2 TYR    45      47.542  44.104  32.494  1.00 99.99
ATOM    703  HE1 TYR    45      51.867  46.080  31.469  1.00 99.99
ATOM    704  HE2 TYR    45      47.846  45.217  30.255  1.00 99.99
ATOM    705  HH  TYR    45      51.112  46.488  29.396  1.00 99.99
ATOM    706  N   ASP    46      48.169  43.063  37.713  0.00  0.00
ATOM    707  CA  ASP    46      48.045  42.360  39.048  0.00  0.00
ATOM    708  C   ASP    46      46.541  41.956  39.284  0.00  0.00
ATOM    709  O   ASP    46      46.305  40.903  39.861  0.00  0.00
ATOM    710  CB  ASP    46      48.567  43.266  40.162  0.00  0.00
ATOM    711  CG  ASP    46      48.325  42.681  41.521  0.00  0.00
ATOM    712  OD1 ASP    46      47.400  43.106  42.246  0.00  0.00
ATOM    713  OD2 ASP    46      49.066  41.742  41.914  0.00  0.00
ATOM    714  H   ASP    46      48.397  44.047  37.717  1.00 99.99
ATOM    715  HA  ASP    46      48.711  41.500  39.064  1.00 99.99
ATOM    716  HB2 ASP    46      49.637  43.342  39.973  1.00 99.99
ATOM    717  HB3 ASP    46      48.146  44.258  40.002  1.00 99.99
ATOM    718  N   LEU    47      45.520  42.737  38.906  0.00  0.00
ATOM    719  CA  LEU    47      44.126  42.229  39.012  0.00  0.00
ATOM    720  C   LEU    47      43.916  41.130  37.926  0.00  0.00
ATOM    721  O   LEU    47      43.256  40.116  38.178  0.00  0.00
ATOM    722  CB  LEU    47      43.195  43.474  38.970  0.00  0.00
ATOM    723  CG  LEU    47      41.663  43.106  39.070  0.00  0.00
ATOM    724  CD1 LEU    47      41.283  42.700  40.482  0.00  0.00
ATOM    725  CD2 LEU    47      40.775  44.270  38.731  0.00  0.00
ATOM    726  H   LEU    47      45.729  43.636  38.495  1.00 99.99
ATOM    727  HA  LEU    47      43.975  41.753  39.982  1.00 99.99
ATOM    728  HB2 LEU    47      43.404  44.053  39.871  1.00 99.99
ATOM    729  HB3 LEU    47      43.408  44.026  38.057  1.00 99.99
ATOM    730  HG  LEU    47      41.448  42.228  38.460  1.00 99.99
ATOM    731 1HD1 LEU    47      41.636  43.419  41.221  1.00 99.99
ATOM    732 2HD1 LEU    47      40.242  42.391  40.392  1.00 99.99
ATOM    733 3HD1 LEU    47      41.724  41.734  40.726  1.00 99.99
ATOM    734 1HD2 LEU    47      41.077  44.680  37.768  1.00 99.99
ATOM    735 2HD2 LEU    47      39.731  43.961  38.726  1.00 99.99
ATOM    736 3HD2 LEU    47      40.953  45.002  39.521  1.00 99.99
ATOM    737  N   LEU    48      44.499  41.257  36.754  0.00  0.00
ATOM    738  CA  LEU    48      44.299  40.312  35.605  0.00  0.00
ATOM    739  C   LEU    48      45.041  38.985  35.796  0.00  0.00
ATOM    740  O   LEU    48      44.463  37.927  35.668  0.00  0.00
ATOM    741  CB  LEU    48      44.675  41.064  34.285  0.00  0.00
ATOM    742  CG  LEU    48      44.532  40.405  32.888  0.00  0.00
ATOM    743  CD1 LEU    48      43.039  40.186  32.564  0.00  0.00
ATOM    744  CD2 LEU    48      45.065  41.323  31.832  0.00  0.00
ATOM    745  H   LEU    48      45.135  42.039  36.691  1.00 99.99
ATOM    746  HA  LEU    48      43.236  40.107  35.483  1.00 99.99
ATOM    747  HB2 LEU    48      44.194  42.041  34.308  1.00 99.99
ATOM    748  HB3 LEU    48      45.728  41.262  34.486  1.00 99.99
ATOM    749  HG  LEU    48      44.991  39.418  32.826  1.00 99.99
ATOM    750 1HD1 LEU    48      42.512  39.854  33.460  1.00 99.99
ATOM    751 2HD1 LEU    48      42.494  41.105  32.343  1.00 99.99
ATOM    752 3HD1 LEU    48      42.929  39.376  31.844  1.00 99.99
ATOM    753 1HD2 LEU    48      45.429  40.672  31.035  1.00 99.99
ATOM    754 2HD2 LEU    48      44.286  41.987  31.457  1.00 99.99
ATOM    755 3HD2 LEU    48      45.938  41.872  32.187  1.00 99.99
ATOM    756  N   SER    49      46.296  38.997  36.261  0.00  0.00
ATOM    757  CA  SER    49      47.028  37.805  36.640  0.00  0.00
ATOM    758  C   SER    49      46.558  37.133  37.839  0.00  0.00
ATOM    759  O   SER    49      46.441  35.933  37.935  0.00  0.00
ATOM    760  CB  SER    49      48.527  38.311  36.940  0.00  0.00
ATOM    761  OG  SER    49      48.687  39.289  37.949  0.00  0.00
ATOM    762  H   SER    49      46.686  39.893  36.513  1.00 99.99
ATOM    763  HA  SER    49      46.986  37.153  35.766  1.00 99.99
ATOM    764  HB2 SER    49      49.116  37.462  37.291  1.00 99.99
ATOM    765  HB3 SER    49      48.953  38.675  36.004  1.00 99.99
ATOM    766  HG  SER    49      48.604  40.179  37.596  1.00 99.99
ATOM    767  N   GLY    50      46.211  37.945  38.885  0.00  0.00
ATOM    768  CA  GLY    50      45.778  37.456  40.263  0.00  0.00
ATOM    769  C   GLY    50      44.482  36.696  40.120  0.00  0.00
ATOM    770  O   GLY    50      44.253  35.702  40.688  0.00  0.00
ATOM    771  H   GLY    50      46.524  38.899  38.774  1.00 99.99
ATOM    772  HA2 GLY    50      46.551  36.832  40.708  1.00 99.99
ATOM    773  HA3 GLY    50      45.520  38.391  40.760  1.00 99.99
ATOM    774  N   SER    51      43.624  37.237  39.215  0.00  0.00
ATOM    775  CA  SER    51      42.382  36.599  38.952  0.00  0.00
ATOM    776  C   SER    51      42.374  35.345  38.063  0.00  0.00
ATOM    777  O   SER    51      41.615  34.448  38.388  0.00  0.00
ATOM    778  CB  SER    51      41.331  37.604  38.460  0.00  0.00
ATOM    779  OG  SER    51      41.484  37.956  37.096  0.00  0.00
ATOM    780  H   SER    51      43.879  38.129  38.814  1.00 99.99
ATOM    781  HA  SER    51      42.020  36.277  39.929  1.00 99.99
ATOM    782  HB2 SER    51      40.399  37.047  38.559  1.00 99.99
ATOM    783  HB3 SER    51      41.281  38.511  39.062  1.00 99.99
ATOM    784  HG  SER    51      42.108  38.685  37.052  1.00 99.99
ATOM    785  N   LEU    52      43.250  35.349  37.040  0.00  0.00
ATOM    786  CA  LEU    52      43.401  34.198  36.190  0.00  0.00
ATOM    787  C   LEU    52      43.874  32.986  36.948  0.00  0.00
ATOM    788  O   LEU    52      43.192  31.978  36.890  0.00  0.00
ATOM    789  CB  LEU    52      44.410  34.446  34.999  0.00  0.00
ATOM    790  CG  LEU    52      44.614  33.163  34.152  0.00  0.00
ATOM    791  CD1 LEU    52      43.335  32.538  33.580  0.00  0.00
ATOM    792  CD2 LEU    52      45.512  33.473  32.965  0.00  0.00
ATOM    793  H   LEU    52      43.808  36.171  36.861  1.00 99.99
ATOM    794  HA  LEU    52      42.424  34.057  35.729  1.00 99.99
ATOM    795  HB2 LEU    52      44.103  35.236  34.315  1.00 99.99
ATOM    796  HB3 LEU    52      45.393  34.649  35.424  1.00 99.99
ATOM    797  HG  LEU    52      45.182  32.396  34.676  1.00 99.99
ATOM    798 1HD1 LEU    52      42.759  31.894  34.243  1.00 99.99
ATOM    799 2HD1 LEU    52      42.620  33.226  33.127  1.00 99.99
ATOM    800 3HD1 LEU    52      43.660  31.853  32.797  1.00 99.99
ATOM    801 1HD2 LEU    52      44.987  34.221  32.369  1.00 99.99
ATOM    802 2HD2 LEU    52      46.408  33.959  33.355  1.00 99.99
ATOM    803 3HD2 LEU    52      45.842  32.600  32.401  1.00 99.99
ATOM    804  N   GLU    53      44.943  33.131  37.771  0.00  0.00
ATOM    805  CA  GLU    53      45.392  31.967  38.507  0.00  0.00
ATOM    806  C   GLU    53      44.319  31.488  39.480  0.00  0.00
ATOM    807  O   GLU    53      44.093  30.281  39.662  0.00  0.00
ATOM    808  CB  GLU    53      46.698  32.315  39.157  0.00  0.00
ATOM    809  CG  GLU    53      47.489  31.108  39.828  0.00  0.00
ATOM    810  CD  GLU    53      48.041  30.184  38.820  0.00  0.00
ATOM    811  OE1 GLU    53      47.368  29.253  38.293  0.00  0.00
ATOM    812  OE2 GLU    53      49.252  30.251  38.457  0.00  0.00
ATOM    813  H   GLU    53      45.409  34.028  37.749  1.00 99.99
ATOM    814  HA  GLU    53      45.641  31.243  37.729  1.00 99.99
ATOM    815  HB2 GLU    53      47.298  32.688  38.327  1.00 99.99
ATOM    816  HB3 GLU    53      46.467  33.045  39.933  1.00 99.99
ATOM    817  HG2 GLU    53      48.357  31.462  40.384  1.00 99.99
ATOM    818  HG3 GLU    53      46.856  30.539  40.511  1.00 99.99
ATOM    819  N   VAL    54      43.641  32.313  40.223  0.00  0.00
ATOM    820  CA  VAL    54      42.398  31.899  40.991  0.00  0.00
ATOM    821  C   VAL    54      41.344  31.251  40.183  0.00  0.00
ATOM    822  O   VAL    54      40.820  30.158  40.557  0.00  0.00
ATOM    823  CB  VAL    54      41.831  33.116  41.716  0.00  0.00
ATOM    824  CG1 VAL    54      40.363  32.836  42.216  0.00  0.00
ATOM    825  CG2 VAL    54      42.691  33.354  42.951  0.00  0.00
ATOM    826  H   VAL    54      43.952  33.271  40.154  1.00 99.99
ATOM    827  HA  VAL    54      42.712  31.182  41.751  1.00 99.99
ATOM    828  HB  VAL    54      41.909  34.018  41.111  1.00 99.99
ATOM    829 1HG1 VAL    54      40.217  31.942  42.823  1.00 99.99
ATOM    830 2HG1 VAL    54      40.094  33.705  42.818  1.00 99.99
ATOM    831 3HG1 VAL    54      39.669  32.880  41.378  1.00 99.99
ATOM    832 1HG2 VAL    54      42.316  34.260  43.428  1.00 99.99
ATOM    833 2HG2 VAL    54      42.537  32.553  43.673  1.00 99.99
ATOM    834 3HG2 VAL    54      43.728  33.419  42.618  1.00 99.99
ATOM    835  N   ILE    55      41.022  31.750  38.968  0.00  0.00
ATOM    836  CA  ILE    55      40.034  31.219  38.089  0.00  0.00
ATOM    837  C   ILE    55      40.528  29.804  37.612  0.00  0.00
ATOM    838  O   ILE    55      39.761  28.821  37.494  0.00  0.00
ATOM    839  CB  ILE    55      39.565  32.202  36.893  0.00  0.00
ATOM    840  CG1 ILE    55      38.653  33.392  37.337  0.00  0.00
ATOM    841  CG2 ILE    55      38.820  31.394  35.804  0.00  0.00
ATOM    842  CD1 ILE    55      38.747  34.594  36.461  0.00  0.00
ATOM    843  H   ILE    55      41.481  32.609  38.700  1.00 99.99
ATOM    844  HA  ILE    55      39.127  31.035  38.665  1.00 99.99
ATOM    845  HB  ILE    55      40.452  32.660  36.459  1.00 99.99
ATOM    846 2HG1 ILE    55      37.604  33.101  37.259  1.00 99.99
ATOM    847 3HG1 ILE    55      38.978  33.583  38.359  1.00 99.99
ATOM    848 1HG2 ILE    55      39.355  30.554  35.362  1.00 99.99
ATOM    849 2HG2 ILE    55      37.879  31.032  36.223  1.00 99.99
ATOM    850 3HG2 ILE    55      38.405  32.000  35.000  1.00 99.99
ATOM    851 1HD1 ILE    55      38.373  34.401  35.453  1.00 99.99
ATOM    852 2HD1 ILE    55      38.064  35.370  36.805  1.00 99.99
ATOM    853 3HD1 ILE    55      39.773  34.949  36.547  1.00 99.99
ATOM    854  N   ARG    56      41.834  29.564  37.416  0.00  0.00
ATOM    855  CA  ARG    56      42.385  28.190  37.100  0.00  0.00
ATOM    856  C   ARG    56      42.349  27.290  38.363  0.00  0.00
ATOM    857  O   ARG    56      42.226  26.110  38.189  0.00  0.00
ATOM    858  CB  ARG    56      43.742  28.431  36.487  0.00  0.00
ATOM    859  CG  ARG    56      44.639  27.181  36.078  0.00  0.00
ATOM    860  CD  ARG    56      45.668  27.609  35.099  0.00  0.00
ATOM    861  NE  ARG    56      46.631  28.523  35.677  0.00  0.00
ATOM    862  CZ  ARG    56      47.359  29.461  35.071  0.00  0.00
ATOM    863  NH1 ARG    56      47.440  29.693  33.792  0.00  0.00
ATOM    864  NH2 ARG    56      48.121  30.259  35.712  0.00  0.00
ATOM    865  H   ARG    56      42.389  30.401  37.505  1.00 99.99
ATOM    866  HA  ARG    56      41.698  27.701  36.407  1.00 99.99
ATOM    867  HB2 ARG    56      43.577  29.076  35.625  1.00 99.99
ATOM    868  HB3 ARG    56      44.356  28.972  37.204  1.00 99.99
ATOM    869  HG2 ARG    56      45.185  26.716  36.901  1.00 99.99
ATOM    870  HG3 ARG    56      44.018  26.422  35.604  1.00 99.99
ATOM    871  HD2 ARG    56      46.284  26.732  34.901  1.00 99.99
ATOM    872  HD3 ARG    56      45.148  28.077  34.264  1.00 99.99
ATOM    873  HE  ARG    56      46.644  28.520  36.688  1.00 99.99
ATOM    874 1HH1 ARG    56      47.005  28.960  33.250  1.00 99.99
ATOM    875 2HH1 ARG    56      48.226  30.270  33.526  1.00 99.99
ATOM    876 1HH2 ARG    56      48.242  30.228  36.714  1.00 99.99
ATOM    877 2HH2 ARG    56      48.845  30.806  35.269  1.00 99.99
ATOM    878  N   LYS    57      42.474  27.819  39.588  0.00  0.00
ATOM    879  CA  LYS    57      42.371  27.009  40.845  0.00  0.00
ATOM    880  C   LYS    57      40.945  26.547  40.985  0.00  0.00
ATOM    881  O   LYS    57      40.607  25.438  41.401  0.00  0.00
ATOM    882  CB  LYS    57      42.986  27.836  41.991  0.00  0.00
ATOM    883  CG  LYS    57      43.413  26.918  43.130  0.00  0.00
ATOM    884  CD  LYS    57      44.530  25.833  42.991  0.00  0.00
ATOM    885  CE  LYS    57      45.973  26.383  42.795  0.00  0.00
ATOM    886  NZ  LYS    57      47.032  25.384  43.133  0.00  0.00
ATOM    887  H   LYS    57      42.665  28.806  39.680  1.00 99.99
ATOM    888  HA  LYS    57      43.031  26.174  40.616  1.00 99.99
ATOM    889  HB2 LYS    57      43.905  28.293  41.621  1.00 99.99
ATOM    890  HB3 LYS    57      42.344  28.657  42.312  1.00 99.99
ATOM    891  HG2 LYS    57      43.874  27.497  43.932  1.00 99.99
ATOM    892  HG3 LYS    57      42.514  26.436  43.511  1.00 99.99
ATOM    893  HD2 LYS    57      44.488  25.315  43.951  1.00 99.99
ATOM    894  HD3 LYS    57      44.280  25.105  42.222  1.00 99.99
ATOM    895  HE2 LYS    57      46.101  26.817  41.803  1.00 99.99
ATOM    896  HE3 LYS    57      46.125  27.216  43.484  1.00 99.99
ATOM    897  HZ1 LYS    57      47.926  25.849  43.066  1.00 99.99
ATOM    898  HZ2 LYS    57      47.062  25.005  44.070  1.00 99.99
ATOM    899  HZ3 LYS    57      47.009  24.600  42.495  1.00 99.99
ATOM    900  N   TRP    58      40.010  27.499  40.790  0.00  0.00
ATOM    901  CA  TRP    58      38.598  27.305  40.792  0.00  0.00
ATOM    902  C   TRP    58      38.086  26.291  39.746  0.00  0.00
ATOM    903  O   TRP    58      37.422  25.376  40.130  0.00  0.00
ATOM    904  CB  TRP    58      37.882  28.688  40.767  0.00  0.00
ATOM    905  CG  TRP    58      36.439  28.659  40.684  0.00  0.00
ATOM    906  CD1 TRP    58      35.584  28.491  41.727  0.00  0.00
ATOM    907  CD2 TRP    58      35.576  28.765  39.469  0.00  0.00
ATOM    908  NE1 TRP    58      34.302  28.405  41.250  0.00  0.00
ATOM    909  CE2 TRP    58      34.211  28.630  39.906  0.00  0.00
ATOM    910  CE3 TRP    58      35.866  28.922  38.116  0.00  0.00
ATOM    911  CZ2 TRP    58      33.121  28.732  38.976  0.00  0.00
ATOM    912  CZ3 TRP    58      34.812  28.927  37.199  0.00  0.00
ATOM    913  CH2 TRP    58      33.505  28.848  37.596  0.00  0.00
ATOM    914  H   TRP    58      40.309  28.444  40.585  1.00 99.99
ATOM    915  HA  TRP    58      38.350  26.910  41.778  1.00 99.99
ATOM    916  HB2 TRP    58      38.221  29.327  41.584  1.00 99.99
ATOM    917  HB3 TRP    58      38.229  29.189  39.862  1.00 99.99
ATOM    918  HD1 TRP    58      35.880  28.303  42.748  1.00 99.99
ATOM    919  HE1 TRP    58      33.503  28.490  41.862  1.00 99.99
ATOM    920  HE3 TRP    58      36.923  28.898  37.896  1.00 99.99
ATOM    921  HZ2 TRP    58      32.101  28.735  39.337  1.00 99.99
ATOM    922  HZ3 TRP    58      35.067  29.102  36.165  1.00 99.99
ATOM    923  HH2 TRP    58      32.696  28.941  36.886  1.00 99.99
ATOM    924  N   ALA    59      38.579  26.342  38.499  0.00  0.00
ATOM    925  CA  ALA    59      38.123  25.411  37.436  0.00  0.00
ATOM    926  C   ALA    59      38.737  24.002  37.501  0.00  0.00
ATOM    927  O   ALA    59      38.208  23.033  36.952  0.00  0.00
ATOM    928  CB  ALA    59      38.159  26.002  36.002  0.00  0.00
ATOM    929  H   ALA    59      39.064  27.189  38.240  1.00 99.99
ATOM    930  HA  ALA    59      37.081  25.178  37.647  1.00 99.99
ATOM    931  HB1 ALA    59      37.722  26.997  36.090  1.00 99.99
ATOM    932  HB2 ALA    59      39.161  26.097  35.585  1.00 99.99
ATOM    933  HB3 ALA    59      37.498  25.383  35.396  1.00 99.99
ATOM    934  N   GLU    60      39.729  23.823  38.395  0.00  0.00
ATOM    935  CA  GLU    60      40.219  22.492  38.810  0.00  0.00
ATOM    936  C   GLU    60      39.368  21.916  39.942  0.00  0.00
ATOM    937  O   GLU    60      39.442  20.740  40.098  0.00  0.00
ATOM    938  CB  GLU    60      41.635  22.722  39.273  0.00  0.00
ATOM    939  CG  GLU    60      42.333  21.595  40.107  0.00  0.00
ATOM    940  CD  GLU    60      43.882  21.424  39.885  0.00  0.00
ATOM    941  OE1 GLU    60      44.303  21.065  38.773  0.00  0.00
ATOM    942  OE2 GLU    60      44.562  21.451  40.926  0.00  0.00
ATOM    943  H   GLU    60      40.121  24.646  38.829  1.00 99.99
ATOM    944  HA  GLU    60      40.230  21.730  38.030  1.00 99.99
ATOM    945  HB2 GLU    60      42.285  22.791  38.399  1.00 99.99
ATOM    946  HB3 GLU    60      41.696  23.688  39.777  1.00 99.99
ATOM    947  HG2 GLU    60      42.248  21.941  41.137  1.00 99.99
ATOM    948  HG3 GLU    60      41.945  20.613  39.837  1.00 99.99
ATOM    949  N   LYS    61      38.566  22.772  40.673  0.00  0.00
ATOM    950  CA  LYS    61      38.001  22.271  41.945  0.00  0.00
ATOM    951  C   LYS    61      36.488  22.377  41.983  0.00  0.00
ATOM    952  O   LYS    61      35.814  21.780  42.804  0.00  0.00
ATOM    953  CB  LYS    61      38.686  23.106  43.067  0.00  0.00
ATOM    954  CG  LYS    61      40.183  22.723  43.230  0.00  0.00
ATOM    955  CD  LYS    61      40.794  23.452  44.446  0.00  0.00
ATOM    956  CE  LYS    61      42.343  23.397  44.428  0.00  0.00
ATOM    957  NZ  LYS    61      42.915  22.096  44.805  0.00  0.00
ATOM    958  H   LYS    61      38.408  23.744  40.448  1.00 99.99
ATOM    959  HA  LYS    61      38.262  21.223  42.092  1.00 99.99
ATOM    960  HB2 LYS    61      38.533  24.180  42.951  1.00 99.99
ATOM    961  HB3 LYS    61      38.167  22.871  43.997  1.00 99.99
ATOM    962  HG2 LYS    61      40.297  21.641  43.306  1.00 99.99
ATOM    963  HG3 LYS    61      40.720  23.065  42.345  1.00 99.99
ATOM    964  HD2 LYS    61      40.472  24.493  44.410  1.00 99.99
ATOM    965  HD3 LYS    61      40.420  23.033  45.380  1.00 99.99
ATOM    966  HE2 LYS    61      42.687  23.741  43.451  1.00 99.99
ATOM    967  HE3 LYS    61      42.609  24.099  45.219  1.00 99.99
ATOM    968  HZ1 LYS    61      43.025  21.544  43.964  1.00 99.99
ATOM    969  HZ2 LYS    61      43.817  22.201  45.249  1.00 99.99
ATOM    970  HZ3 LYS    61      42.382  21.530  45.448  1.00 99.99
ATOM    971  N   ILE    62      35.939  23.046  40.959  0.00  0.00
ATOM    972  CA  ILE    62      34.475  23.021  40.635  0.00  0.00
ATOM    973  C   ILE    62      33.957  21.592  40.255  0.00  0.00
ATOM    974  O   ILE    62      34.669  20.871  39.552  0.00  0.00
ATOM    975  CB  ILE    62      34.140  24.029  39.511  0.00  0.00
ATOM    976  CG1 ILE    62      32.592  24.087  39.440  0.00  0.00
ATOM    977  CG2 ILE    62      34.742  23.695  38.157  0.00  0.00
ATOM    978  CD1 ILE    62      32.096  25.065  38.447  0.00  0.00
ATOM    979  H   ILE    62      36.565  23.654  40.451  1.00 99.99
ATOM    980  HA  ILE    62      33.953  23.444  41.495  1.00 99.99
ATOM    981  HB  ILE    62      34.487  25.020  39.805  1.00 99.99
ATOM    982 2HG1 ILE    62      32.124  23.164  39.096  1.00 99.99
ATOM    983 3HG1 ILE    62      32.143  24.353  40.397  1.00 99.99
ATOM    984 1HG2 ILE    62      35.826  23.642  38.256  1.00 99.99
ATOM    985 2HG2 ILE    62      34.479  22.688  37.835  1.00 99.99
ATOM    986 3HG2 ILE    62      34.468  24.415  37.386  1.00 99.99
ATOM    987 1HD1 ILE    62      32.431  24.763  37.454  1.00 99.99
ATOM    988 2HD1 ILE    62      31.015  24.954  38.352  1.00 99.99
ATOM    989 3HD1 ILE    62      32.367  26.097  38.670  1.00 99.99
ATOM    990  N   PRO    63      32.831  21.101  40.849  0.00  0.00
ATOM    991  CA  PRO    63      32.154  19.878  40.536  0.00  0.00
ATOM    992  C   PRO    63      32.014  19.657  39.029  0.00  0.00
ATOM    993  O   PRO    63      31.835  20.561  38.229  0.00  0.00
ATOM    994  CB  PRO    63      30.758  19.843  41.232  0.00  0.00
ATOM    995  CG  PRO    63      31.006  20.773  42.428  0.00  0.00
ATOM    996  CD  PRO    63      31.957  21.778  41.834  0.00  0.00
ATOM    997  HA  PRO    63      32.734  19.064  40.973  1.00 99.99
ATOM    998  HB2 PRO    63      29.958  20.223  40.598  1.00 99.99
ATOM    999  HB3 PRO    63      30.594  18.807  41.523  1.00 99.99
ATOM   1000  HG2 PRO    63      30.072  21.207  42.787  1.00 99.99
ATOM   1001  HG3 PRO    63      31.487  20.265  43.264  1.00 99.99
ATOM   1002  HD2 PRO    63      31.459  22.645  41.398  1.00 99.99
ATOM   1003  HD3 PRO    63      32.611  22.205  42.596  1.00 99.99
ATOM   1004  N   GLY    64      31.992  18.361  38.699  0.00  0.00
ATOM   1005  CA  GLY    64      31.556  17.736  37.455  0.00  0.00
ATOM   1006  C   GLY    64      32.426  18.024  36.213  0.00  0.00
ATOM   1007  O   GLY    64      32.311  17.312  35.202  0.00  0.00
ATOM   1008  H   GLY    64      32.276  17.672  39.381  1.00 99.99
ATOM   1009  HA2 GLY    64      31.685  16.705  37.780  1.00 99.99
ATOM   1010  HA3 GLY    64      30.522  18.017  37.258  1.00 99.99
ATOM   1011  N   PHE    65      33.178  19.088  36.172  0.00  0.00
ATOM   1012  CA  PHE    65      33.954  19.441  35.017  0.00  0.00
ATOM   1013  C   PHE    65      34.985  18.328  34.605  0.00  0.00
ATOM   1014  O   PHE    65      35.209  18.143  33.412  0.00  0.00
ATOM   1015  CB  PHE    65      34.728  20.761  35.412  0.00  0.00
ATOM   1016  CG  PHE    65      35.201  21.611  34.245  0.00  0.00
ATOM   1017  CD1 PHE    65      36.563  21.919  34.192  0.00  0.00
ATOM   1018  CD2 PHE    65      34.415  22.031  33.182  0.00  0.00
ATOM   1019  CE1 PHE    65      37.063  22.871  33.250  0.00  0.00
ATOM   1020  CE2 PHE    65      34.886  22.909  32.233  0.00  0.00
ATOM   1021  CZ  PHE    65      36.202  23.294  32.206  0.00  0.00
ATOM   1022  H   PHE    65      33.216  19.656  37.006  1.00 99.99
ATOM   1023  HA  PHE    65      33.303  19.607  34.159  1.00 99.99
ATOM   1024  HB2 PHE    65      34.002  21.302  36.018  1.00 99.99
ATOM   1025  HB3 PHE    65      35.564  20.540  36.073  1.00 99.99
ATOM   1026  HD1 PHE    65      37.232  21.664  35.000  1.00 99.99
ATOM   1027  HD2 PHE    65      33.381  21.720  33.160  1.00 99.99
ATOM   1028  HE1 PHE    65      38.135  22.984  33.195  1.00 99.99
ATOM   1029  HE2 PHE    65      34.140  23.244  31.526  1.00 99.99
ATOM   1030  HZ  PHE    65      36.589  23.933  31.425  1.00 99.99
ATOM   1031  N   ALA    66      35.501  17.572  35.585  0.00  0.00
ATOM   1032  CA  ALA    66      36.508  16.479  35.442  0.00  0.00
ATOM   1033  C   ALA    66      36.070  15.322  34.463  0.00  0.00
ATOM   1034  O   ALA    66      36.944  14.632  33.897  0.00  0.00
ATOM   1035  CB  ALA    66      36.822  16.014  36.834  0.00  0.00
ATOM   1036  H   ALA    66      35.409  17.989  36.500  1.00 99.99
ATOM   1037  HA  ALA    66      37.447  16.823  35.009  1.00 99.99
ATOM   1038  HB1 ALA    66      35.965  15.494  37.261  1.00 99.99
ATOM   1039  HB2 ALA    66      37.728  15.409  36.823  1.00 99.99
ATOM   1040  HB3 ALA    66      37.138  16.867  37.436  1.00 99.99
ATOM   1041  N   GLU    67      34.753  15.294  34.186  0.00  0.00
ATOM   1042  CA  GLU    67      34.162  14.383  33.147  0.00  0.00
ATOM   1043  C   GLU    67      34.303  14.812  31.654  0.00  0.00
ATOM   1044  O   GLU    67      33.814  14.152  30.743  0.00  0.00
ATOM   1045  CB  GLU    67      32.670  14.256  33.464  0.00  0.00
ATOM   1046  CG  GLU    67      32.471  13.493  34.774  0.00  0.00
ATOM   1047  CD  GLU    67      30.975  13.160  35.132  0.00  0.00
ATOM   1048  OE1 GLU    67      30.638  13.272  36.303  0.00  0.00
ATOM   1049  OE2 GLU    67      30.283  12.610  34.213  0.00  0.00
ATOM   1050  H   GLU    67      34.162  15.959  34.666  1.00 99.99
ATOM   1051  HA  GLU    67      34.660  13.430  33.321  1.00 99.99
ATOM   1052  HB2 GLU    67      32.220  15.244  33.550  1.00 99.99
ATOM   1053  HB3 GLU    67      32.104  13.802  32.649  1.00 99.99
ATOM   1054  HG2 GLU    67      33.082  12.592  34.708  1.00 99.99
ATOM   1055  HG3 GLU    67      32.769  14.215  35.533  1.00 99.99
ATOM   1056  N   LEU    68      35.004  15.882  31.361  0.00  0.00
ATOM   1057  CA  LEU    68      35.337  16.265  29.963  0.00  0.00
ATOM   1058  C   LEU    68      36.825  16.001  29.625  0.00  0.00
ATOM   1059  O   LEU    68      37.595  15.933  30.607  0.00  0.00
ATOM   1060  CB  LEU    68      34.912  17.743  29.727  0.00  0.00
ATOM   1061  CG  LEU    68      33.484  18.189  29.562  0.00  0.00
ATOM   1062  CD1 LEU    68      33.364  19.662  29.220  0.00  0.00
ATOM   1063  CD2 LEU    68      32.651  17.299  28.669  0.00  0.00
ATOM   1064  H   LEU    68      35.427  16.450  32.081  1.00 99.99
ATOM   1065  HA  LEU    68      34.765  15.699  29.228  1.00 99.99
ATOM   1066  HB2 LEU    68      35.371  18.326  30.525  1.00 99.99
ATOM   1067  HB3 LEU    68      35.415  18.099  28.827  1.00 99.99
ATOM   1068  HG  LEU    68      33.164  18.008  30.590  1.00 99.99
ATOM   1069 1HD1 LEU    68      32.374  20.012  29.515  1.00 99.99
ATOM   1070 2HD1 LEU    68      34.013  20.244  29.876  1.00 99.99
ATOM   1071 3HD1 LEU    68      33.532  19.897  28.170  1.00 99.99
ATOM   1072 1HD2 LEU    68      32.908  17.500  27.629  1.00 99.99
ATOM   1073 2HD2 LEU    68      32.818  16.266  28.970  1.00 99.99
ATOM   1074 3HD2 LEU    68      31.636  17.633  28.883  1.00 99.99
ATOM   1075  N   SER    69      37.249  15.814  28.362  0.00  0.00
ATOM   1076  CA  SER    69      38.689  15.598  27.938  0.00  0.00
ATOM   1077  C   SER    69      39.491  16.913  28.226  0.00  0.00
ATOM   1078  O   SER    69      38.897  17.938  27.999  0.00  0.00
ATOM   1079  CB  SER    69      38.620  15.480  26.457  0.00  0.00
ATOM   1080  OG  SER    69      39.938  15.499  25.927  0.00  0.00
ATOM   1081  H   SER    69      36.516  15.800  27.667  1.00 99.99
ATOM   1082  HA  SER    69      39.183  14.737  28.386  1.00 99.99
ATOM   1083  HB2 SER    69      38.093  14.549  26.244  1.00 99.99
ATOM   1084  HB3 SER    69      38.088  16.290  25.957  1.00 99.99
ATOM   1085  HG  SER    69      39.902  15.292  24.991  1.00 99.99
ATOM   1086  N   PRO    70      40.773  16.921  28.699  0.00  0.00
ATOM   1087  CA  PRO    70      41.434  18.186  28.934  0.00  0.00
ATOM   1088  C   PRO    70      41.570  19.148  27.713  0.00  0.00
ATOM   1089  O   PRO    70      41.875  20.362  27.891  0.00  0.00
ATOM   1090  CB  PRO    70      42.851  17.878  29.407  0.00  0.00
ATOM   1091  CG  PRO    70      42.755  16.501  29.961  0.00  0.00
ATOM   1092  CD  PRO    70      41.643  15.853  29.098  0.00  0.00
ATOM   1093  HA  PRO    70      40.995  18.716  29.780  1.00 99.99
ATOM   1094  HB2 PRO    70      43.543  17.975  28.571  1.00 99.99
ATOM   1095  HB3 PRO    70      43.206  18.678  30.054  1.00 99.99
ATOM   1096  HG2 PRO    70      43.675  15.939  29.809  1.00 99.99
ATOM   1097  HG3 PRO    70      42.451  16.470  31.007  1.00 99.99
ATOM   1098  HD2 PRO    70      41.980  15.373  28.180  1.00 99.99
ATOM   1099  HD3 PRO    70      41.034  15.195  29.718  1.00 99.99
ATOM   1100  N   ALA    71      41.421  18.656  26.460  0.00  0.00
ATOM   1101  CA  ALA    71      41.560  19.436  25.304  0.00  0.00
ATOM   1102  C   ALA    71      40.487  20.527  25.359  0.00  0.00
ATOM   1103  O   ALA    71      40.785  21.692  25.143  0.00  0.00
ATOM   1104  CB  ALA    71      41.482  18.474  24.106  0.00  0.00
ATOM   1105  H   ALA    71      41.094  17.702  26.388  1.00 99.99
ATOM   1106  HA  ALA    71      42.537  19.919  25.274  1.00 99.99
ATOM   1107  HB1 ALA    71      40.559  17.894  24.079  1.00 99.99
ATOM   1108  HB2 ALA    71      41.515  19.058  23.186  1.00 99.99
ATOM   1109  HB3 ALA    71      42.292  17.743  24.102  1.00 99.99
ATOM   1110  N   ASP    72      39.335  20.099  25.831  0.00  0.00
ATOM   1111  CA  ASP    72      38.130  20.894  25.770  0.00  0.00
ATOM   1112  C   ASP    72      37.956  21.669  27.106  0.00  0.00
ATOM   1113  O   ASP    72      37.446  22.794  27.105  0.00  0.00
ATOM   1114  CB  ASP    72      36.918  20.031  25.537  0.00  0.00
ATOM   1115  CG  ASP    72      36.626  19.664  24.064  0.00  0.00
ATOM   1116  OD1 ASP    72      35.875  18.707  23.797  0.00  0.00
ATOM   1117  OD2 ASP    72      37.121  20.421  23.164  0.00  0.00
ATOM   1118  H   ASP    72      39.213  19.119  26.050  1.00 99.99
ATOM   1119  HA  ASP    72      38.207  21.611  24.954  1.00 99.99
ATOM   1120  HB2 ASP    72      36.966  19.141  26.166  1.00 99.99
ATOM   1121  HB3 ASP    72      36.099  20.703  25.795  1.00 99.99
ATOM   1122  N   GLN    73      38.388  21.130  28.231  0.00  0.00
ATOM   1123  CA  GLN    73      38.356  21.879  29.514  0.00  0.00
ATOM   1124  C   GLN    73      39.406  23.051  29.553  0.00  0.00
ATOM   1125  O   GLN    73      39.020  24.064  30.124  0.00  0.00
ATOM   1126  CB  GLN    73      38.737  20.926  30.654  0.00  0.00
ATOM   1127  CG  GLN    73      37.898  19.716  30.938  0.00  0.00
ATOM   1128  CD  GLN    73      38.595  18.774  31.928  0.00  0.00
ATOM   1129  OE1 GLN    73      39.770  18.498  31.792  0.00  0.00
ATOM   1130  NE2 GLN    73      37.965  18.389  33.061  0.00  0.00
ATOM   1131  H   GLN    73      38.676  20.162  28.267  1.00 99.99
ATOM   1132  HA  GLN    73      37.330  22.233  29.614  1.00 99.99
ATOM   1133  HB2 GLN    73      39.708  20.586  30.292  1.00 99.99
ATOM   1134  HB3 GLN    73      38.837  21.592  31.511  1.00 99.99
ATOM   1135  HG2 GLN    73      36.962  20.127  31.316  1.00 99.99
ATOM   1136  HG3 GLN    73      37.874  19.223  29.966  1.00 99.99
ATOM   1137 1HE2 GLN    73      38.421  17.813  33.754  1.00 99.99
ATOM   1138 2HE2 GLN    73      36.984  18.600  33.171  1.00 99.99
ATOM   1139  N   ASP    74      40.526  23.036  28.839  0.00  0.00
ATOM   1140  CA  ASP    74      41.456  24.198  28.564  0.00  0.00
ATOM   1141  C   ASP    74      40.744  25.266  27.646  0.00  0.00
ATOM   1142  O   ASP    74      40.703  26.456  27.976  0.00  0.00
ATOM   1143  CB  ASP    74      42.706  23.748  27.852  0.00  0.00
ATOM   1144  CG  ASP    74      43.946  24.440  28.335  0.00  0.00
ATOM   1145  OD1 ASP    74      44.868  23.749  28.855  0.00  0.00
ATOM   1146  OD2 ASP    74      43.953  25.674  28.132  0.00  0.00
ATOM   1147  H   ASP    74      40.734  22.188  28.331  1.00 99.99
ATOM   1148  HA  ASP    74      41.536  24.735  29.508  1.00 99.99
ATOM   1149  HB2 ASP    74      42.724  22.659  27.825  1.00 99.99
ATOM   1150  HB3 ASP    74      42.601  23.985  26.793  1.00 99.99
ATOM   1151  N   LEU    75      40.221  24.814  26.511  0.00  0.00
ATOM   1152  CA  LEU    75      39.601  25.762  25.607  0.00  0.00
ATOM   1153  C   LEU    75      38.274  26.434  26.208  0.00  0.00
ATOM   1154  O   LEU    75      38.174  27.650  26.125  0.00  0.00
ATOM   1155  CB  LEU    75      39.384  24.949  24.325  0.00  0.00
ATOM   1156  CG  LEU    75      38.852  25.706  23.060  0.00  0.00
ATOM   1157  CD1 LEU    75      39.124  24.876  21.863  0.00  0.00
ATOM   1158  CD2 LEU    75      37.388  26.074  23.163  0.00  0.00
ATOM   1159  H   LEU    75      40.314  23.867  26.175  1.00 99.99
ATOM   1160  HA  LEU    75      40.347  26.532  25.411  1.00 99.99
ATOM   1161  HB2 LEU    75      40.347  24.550  24.003  1.00 99.99
ATOM   1162  HB3 LEU    75      38.716  24.104  24.501  1.00 99.99
ATOM   1163  HG  LEU    75      39.319  26.691  23.016  1.00 99.99
ATOM   1164 1HD1 LEU    75      38.625  23.909  21.905  1.00 99.99
ATOM   1165 2HD1 LEU    75      38.736  25.459  21.026  1.00 99.99
ATOM   1166 3HD1 LEU    75      40.186  24.702  21.699  1.00 99.99
ATOM   1167 1HD2 LEU    75      37.179  26.889  23.854  1.00 99.99
ATOM   1168 2HD2 LEU    75      37.106  26.447  22.177  1.00 99.99
ATOM   1169 3HD2 LEU    75      36.814  25.172  23.377  1.00 99.99
ATOM   1170  N   LEU    76      37.462  25.658  26.897  0.00  0.00
ATOM   1171  CA  LEU    76      36.418  26.231  27.681  0.00  0.00
ATOM   1172  C   LEU    76      36.998  27.275  28.731  0.00  0.00
ATOM   1173  O   LEU    76      36.394  28.363  28.893  0.00  0.00
ATOM   1174  CB  LEU    76      35.693  25.037  28.407  0.00  0.00
ATOM   1175  CG  LEU    76      34.723  24.147  27.619  0.00  0.00
ATOM   1176  CD1 LEU    76      33.994  23.102  28.448  0.00  0.00
ATOM   1177  CD2 LEU    76      33.608  24.983  27.007  0.00  0.00
ATOM   1178  H   LEU    76      37.509  24.660  27.042  1.00 99.99
ATOM   1179  HA  LEU    76      35.602  26.705  27.137  1.00 99.99
ATOM   1180  HB2 LEU    76      36.432  24.355  28.831  1.00 99.99
ATOM   1181  HB3 LEU    76      35.161  25.389  29.291  1.00 99.99
ATOM   1182  HG  LEU    76      35.224  23.591  26.826  1.00 99.99
ATOM   1183 1HD1 LEU    76      33.539  23.557  29.326  1.00 99.99
ATOM   1184 2HD1 LEU    76      33.156  22.628  27.935  1.00 99.99
ATOM   1185 3HD1 LEU    76      34.729  22.404  28.851  1.00 99.99
ATOM   1186 1HD2 LEU    76      33.950  25.512  26.118  1.00 99.99
ATOM   1187 2HD2 LEU    76      32.809  24.361  26.605  1.00 99.99
ATOM   1188 3HD2 LEU    76      33.156  25.622  27.768  1.00 99.99
ATOM   1189  N   LEU    77      38.051  26.955  29.500  0.00  0.00
ATOM   1190  CA  LEU    77      38.658  27.881  30.467  0.00  0.00
ATOM   1191  C   LEU    77      39.218  29.123  29.795  0.00  0.00
ATOM   1192  O   LEU    77      39.043  30.263  30.176  0.00  0.00
ATOM   1193  CB  LEU    77      39.761  27.219  31.248  0.00  0.00
ATOM   1194  CG  LEU    77      40.696  28.138  32.126  0.00  0.00
ATOM   1195  CD1 LEU    77      39.823  28.727  33.194  0.00  0.00
ATOM   1196  CD2 LEU    77      41.785  27.323  32.798  0.00  0.00
ATOM   1197  H   LEU    77      38.548  26.100  29.294  1.00 99.99
ATOM   1198  HA  LEU    77      37.814  28.176  31.091  1.00 99.99
ATOM   1199  HB2 LEU    77      39.313  26.466  31.898  1.00 99.99
ATOM   1200  HB3 LEU    77      40.448  26.738  30.553  1.00 99.99
ATOM   1201  HG  LEU    77      41.208  28.921  31.569  1.00 99.99
ATOM   1202 1HD1 LEU    77      40.354  29.419  33.849  1.00 99.99
ATOM   1203 2HD1 LEU    77      39.011  29.335  32.792  1.00 99.99
ATOM   1204 3HD1 LEU    77      39.289  27.985  33.786  1.00 99.99
ATOM   1205 1HD2 LEU    77      41.357  26.536  33.418  1.00 99.99
ATOM   1206 2HD2 LEU    77      42.521  26.921  32.098  1.00 99.99
ATOM   1207 3HD2 LEU    77      42.304  28.043  33.431  1.00 99.99
ATOM   1208  N   GLU    78      39.946  29.022  28.702  0.00  0.00
ATOM   1209  CA  GLU    78      40.575  30.105  27.947  0.00  0.00
ATOM   1210  C   GLU    78      39.576  31.152  27.379  0.00  0.00
ATOM   1211  O   GLU    78      39.832  32.365  27.469  0.00  0.00
ATOM   1212  CB  GLU    78      41.331  29.374  26.887  0.00  0.00
ATOM   1213  CG  GLU    78      42.303  30.369  26.250  0.00  0.00
ATOM   1214  CD  GLU    78      43.064  29.744  25.038  0.00  0.00
ATOM   1215  OE1 GLU    78      42.444  29.772  23.966  0.00  0.00
ATOM   1216  OE2 GLU    78      44.145  29.108  25.189  0.00  0.00
ATOM   1217  H   GLU    78      40.047  28.136  28.228  1.00 99.99
ATOM   1218  HA  GLU    78      41.257  30.586  28.648  1.00 99.99
ATOM   1219  HB2 GLU    78      41.923  28.539  27.259  1.00 99.99
ATOM   1220  HB3 GLU    78      40.609  29.018  26.151  1.00 99.99
ATOM   1221  HG2 GLU    78      41.743  31.222  25.873  1.00 99.99
ATOM   1222  HG3 GLU    78      43.072  30.672  26.962  1.00 99.99
ATOM   1223  N   SER    79      38.419  30.587  27.017  0.00  0.00
ATOM   1224  CA  SER    79      37.258  31.250  26.479  0.00  0.00
ATOM   1225  C   SER    79      36.377  31.896  27.565  0.00  0.00
ATOM   1226  O   SER    79      35.810  32.936  27.290  0.00  0.00
ATOM   1227  CB  SER    79      36.440  30.258  25.586  0.00  0.00
ATOM   1228  OG  SER    79      37.387  29.773  24.648  0.00  0.00
ATOM   1229  H   SER    79      38.418  29.595  27.205  1.00 99.99
ATOM   1230  HA  SER    79      37.655  32.024  25.824  1.00 99.99
ATOM   1231  HB2 SER    79      35.916  29.480  26.142  1.00 99.99
ATOM   1232  HB3 SER    79      35.644  30.807  25.086  1.00 99.99
ATOM   1233  HG  SER    79      37.837  29.121  25.190  1.00 99.99
ATOM   1234  N   ALA    80      36.428  31.279  28.782  0.00  0.00
ATOM   1235  CA  ALA    80      35.638  31.632  29.879  0.00  0.00
ATOM   1236  C   ALA    80      36.293  32.903  30.538  0.00  0.00
ATOM   1237  O   ALA    80      35.589  33.775  31.068  0.00  0.00
ATOM   1238  CB  ALA    80      35.634  30.407  30.865  0.00  0.00
ATOM   1239  H   ALA    80      36.947  30.412  28.795  1.00 99.99
ATOM   1240  HA  ALA    80      34.663  31.945  29.508  1.00 99.99
ATOM   1241  HB1 ALA    80      36.625  30.050  31.145  1.00 99.99
ATOM   1242  HB2 ALA    80      34.935  30.505  31.695  1.00 99.99
ATOM   1243  HB3 ALA    80      35.149  29.580  30.344  1.00 99.99
ATOM   1244  N   PHE    81      37.640  33.105  30.442  0.00  0.00
ATOM   1245  CA  PHE    81      38.342  34.098  31.285  0.00  0.00
ATOM   1246  C   PHE    81      37.813  35.572  31.292  0.00  0.00
ATOM   1247  O   PHE    81      37.545  36.033  32.395  0.00  0.00
ATOM   1248  CB  PHE    81      39.829  34.043  30.944  0.00  0.00
ATOM   1249  CG  PHE    81      40.668  35.000  31.746  0.00  0.00
ATOM   1250  CD1 PHE    81      40.584  35.121  33.154  0.00  0.00
ATOM   1251  CD2 PHE    81      41.510  35.848  31.069  0.00  0.00
ATOM   1252  CE1 PHE    81      41.383  36.076  33.820  0.00  0.00
ATOM   1253  CE2 PHE    81      42.291  36.777  31.667  0.00  0.00
ATOM   1254  CZ  PHE    81      42.155  36.985  33.050  0.00  0.00
ATOM   1255  H   PHE    81      38.114  32.384  29.915  1.00 99.99
ATOM   1256  HA  PHE    81      38.190  33.707  32.290  1.00 99.99
ATOM   1257  HB2 PHE    81      40.174  33.045  31.210  1.00 99.99
ATOM   1258  HB3 PHE    81      39.970  34.103  29.864  1.00 99.99
ATOM   1259  HD1 PHE    81      39.894  34.498  33.706  1.00 99.99
ATOM   1260  HD2 PHE    81      41.587  35.800  29.992  1.00 99.99
ATOM   1261  HE1 PHE    81      41.237  36.156  34.887  1.00 99.99
ATOM   1262  HE2 PHE    81      42.902  37.448  31.080  1.00 99.99
ATOM   1263  HZ  PHE    81      42.804  37.718  33.503  1.00 99.99
ATOM   1264  N   LEU    82      37.626  36.297  30.168  0.00  0.00
ATOM   1265  CA  LEU    82      37.289  37.727  30.305  0.00  0.00
ATOM   1266  C   LEU    82      35.785  37.874  30.865  0.00  0.00
ATOM   1267  O   LEU    82      35.457  38.936  31.411  0.00  0.00
ATOM   1268  CB  LEU    82      37.422  38.222  28.840  0.00  0.00
ATOM   1269  CG  LEU    82      37.266  39.753  28.638  0.00  0.00
ATOM   1270  CD1 LEU    82      38.202  40.492  29.613  0.00  0.00
ATOM   1271  CD2 LEU    82      37.449  40.210  27.200  0.00  0.00
ATOM   1272  H   LEU    82      37.783  35.830  29.288  1.00 99.99
ATOM   1273  HA  LEU    82      38.045  38.212  30.919  1.00 99.99
ATOM   1274  HB2 LEU    82      38.396  37.849  28.525  1.00 99.99
ATOM   1275  HB3 LEU    82      36.657  37.671  28.293  1.00 99.99
ATOM   1276  HG  LEU    82      36.272  40.028  28.997  1.00 99.99
ATOM   1277 1HD1 LEU    82      38.004  41.546  29.424  1.00 99.99
ATOM   1278 2HD1 LEU    82      37.890  40.343  30.646  1.00 99.99
ATOM   1279 3HD1 LEU    82      39.265  40.282  29.485  1.00 99.99
ATOM   1280 1HD2 LEU    82      37.240  41.280  27.153  1.00 99.99
ATOM   1281 2HD2 LEU    82      38.423  39.905  26.818  1.00 99.99
ATOM   1282 3HD2 LEU    82      36.646  39.691  26.676  1.00 99.99
ATOM   1283  N   GLU    83      34.940  36.809  30.705  0.00  0.00
ATOM   1284  CA  GLU    83      33.541  36.711  31.197  0.00  0.00
ATOM   1285  C   GLU    83      33.511  36.449  32.681  0.00  0.00
ATOM   1286  O   GLU    83      32.894  37.153  33.487  0.00  0.00
ATOM   1287  CB  GLU    83      32.801  35.669  30.395  0.00  0.00
ATOM   1288  CG  GLU    83      32.409  36.159  29.002  0.00  0.00
ATOM   1289  CD  GLU    83      31.652  35.149  28.212  0.00  0.00
ATOM   1290  OE1 GLU    83      32.056  34.932  27.063  0.00  0.00
ATOM   1291  OE2 GLU    83      30.759  34.467  28.701  0.00  0.00
ATOM   1292  H   GLU    83      35.308  36.029  30.178  1.00 99.99
ATOM   1293  HA  GLU    83      32.973  37.620  30.992  1.00 99.99
ATOM   1294  HB2 GLU    83      33.374  34.764  30.192  1.00 99.99
ATOM   1295  HB3 GLU    83      31.870  35.500  30.935  1.00 99.99
ATOM   1296  HG2 GLU    83      32.008  37.174  28.998  1.00 99.99
ATOM   1297  HG3 GLU    83      33.417  36.339  28.628  1.00 99.99
ATOM   1298  N   LEU    84      34.394  35.562  33.116  0.00  0.00
ATOM   1299  CA  LEU    84      34.585  35.210  34.523  0.00  0.00
ATOM   1300  C   LEU    84      35.283  36.357  35.292  0.00  0.00
ATOM   1301  O   LEU    84      34.923  36.621  36.418  0.00  0.00
ATOM   1302  CB  LEU    84      35.356  33.836  34.681  0.00  0.00
ATOM   1303  CG  LEU    84      34.350  32.637  34.363  0.00  0.00
ATOM   1304  CD1 LEU    84      35.082  31.326  34.457  0.00  0.00
ATOM   1305  CD2 LEU    84      33.071  32.445  35.237  0.00  0.00
ATOM   1306  H   LEU    84      34.984  35.133  32.419  1.00 99.99
ATOM   1307  HA  LEU    84      33.580  35.126  34.935  1.00 99.99
ATOM   1308  HB2 LEU    84      36.275  33.794  34.097  1.00 99.99
ATOM   1309  HB3 LEU    84      35.689  33.698  35.709  1.00 99.99
ATOM   1310  HG  LEU    84      34.021  32.829  33.343  1.00 99.99
ATOM   1311 1HD1 LEU    84      34.423  30.568  34.036  1.00 99.99
ATOM   1312 2HD1 LEU    84      36.045  31.408  33.950  1.00 99.99
ATOM   1313 3HD1 LEU    84      35.202  31.062  35.509  1.00 99.99
ATOM   1314 1HD2 LEU    84      32.416  31.588  35.075  1.00 99.99
ATOM   1315 2HD2 LEU    84      33.337  32.557  36.288  1.00 99.99
ATOM   1316 3HD2 LEU    84      32.456  33.311  34.993  1.00 99.99
ATOM   1317  N   PHE    85      36.248  36.989  34.687  0.00  0.00
ATOM   1318  CA  PHE    85      36.790  38.273  35.093  0.00  0.00
ATOM   1319  C   PHE    85      35.796  39.325  35.391  0.00  0.00
ATOM   1320  O   PHE    85      35.717  39.645  36.560  0.00  0.00
ATOM   1321  CB  PHE    85      37.897  38.633  34.139  0.00  0.00
ATOM   1322  CG  PHE    85      38.616  39.937  34.451  0.00  0.00
ATOM   1323  CD1 PHE    85      39.345  40.130  35.605  0.00  0.00
ATOM   1324  CD2 PHE    85      38.496  41.052  33.577  0.00  0.00
ATOM   1325  CE1 PHE    85      40.031  41.310  35.885  0.00  0.00
ATOM   1326  CE2 PHE    85      39.234  42.222  33.843  0.00  0.00
ATOM   1327  CZ  PHE    85      39.874  42.431  35.034  0.00  0.00
ATOM   1328  H   PHE    85      36.588  36.578  33.828  1.00 99.99
ATOM   1329  HA  PHE    85      37.214  38.117  36.084  1.00 99.99
ATOM   1330  HB2 PHE    85      38.699  37.896  34.082  1.00 99.99
ATOM   1331  HB3 PHE    85      37.437  38.673  33.153  1.00 99.99
ATOM   1332  HD1 PHE    85      39.518  39.300  36.275  1.00 99.99
ATOM   1333  HD2 PHE    85      37.899  40.940  32.683  1.00 99.99
ATOM   1334  HE1 PHE    85      40.691  41.348  36.737  1.00 99.99
ATOM   1335  HE2 PHE    85      39.163  43.071  33.177  1.00 99.99
ATOM   1336  HZ  PHE    85      40.427  43.359  35.090  1.00 99.99
ATOM   1337  N   ILE    86      34.934  39.769  34.452  0.00  0.00
ATOM   1338  CA  ILE    86      33.909  40.803  34.703  0.00  0.00
ATOM   1339  C   ILE    86      32.708  40.373  35.619  0.00  0.00
ATOM   1340  O   ILE    86      32.234  41.071  36.478  0.00  0.00
ATOM   1341  CB  ILE    86      33.343  41.474  33.466  0.00  0.00
ATOM   1342  CG1 ILE    86      32.617  40.468  32.512  0.00  0.00
ATOM   1343  CG2 ILE    86      34.424  42.263  32.709  0.00  0.00
ATOM   1344  CD1 ILE    86      32.134  40.943  31.183  0.00  0.00
ATOM   1345  H   ILE    86      35.041  39.428  33.507  1.00 99.99
ATOM   1346  HA  ILE    86      34.384  41.663  35.181  1.00 99.99
ATOM   1347  HB  ILE    86      32.587  42.174  33.822  1.00 99.99
ATOM   1348 2HG1 ILE    86      33.263  39.621  32.281  1.00 99.99
ATOM   1349 3HG1 ILE    86      31.753  40.102  33.064  1.00 99.99
ATOM   1350 1HG2 ILE    86      34.782  43.016  33.414  1.00 99.99
ATOM   1351 2HG2 ILE    86      35.176  41.574  32.327  1.00 99.99
ATOM   1352 3HG2 ILE    86      33.950  42.765  31.868  1.00 99.99
ATOM   1353 1HD1 ILE    86      31.549  41.856  31.287  1.00 99.99
ATOM   1354 2HD1 ILE    86      32.948  41.023  30.461  1.00 99.99
ATOM   1355 3HD1 ILE    86      31.465  40.209  30.736  1.00 99.99
ATOM   1356  N   LEU    87      32.343  39.098  35.544  0.00  0.00
ATOM   1357  CA  LEU    87      31.320  38.443  36.434  0.00  0.00
ATOM   1358  C   LEU    87      31.719  38.404  37.932  0.00  0.00
ATOM   1359  O   LEU    87      30.990  38.921  38.743  0.00  0.00
ATOM   1360  CB  LEU    87      30.888  37.048  35.885  0.00  0.00
ATOM   1361  CG  LEU    87      29.738  36.421  36.683  0.00  0.00
ATOM   1362  CD1 LEU    87      28.446  37.293  36.853  0.00  0.00
ATOM   1363  CD2 LEU    87      29.390  35.017  36.093  0.00  0.00
ATOM   1364  H   LEU    87      32.760  38.485  34.860  1.00 99.99
ATOM   1365  HA  LEU    87      30.517  39.180  36.389  1.00 99.99
ATOM   1366  HB2 LEU    87      30.489  37.121  34.873  1.00 99.99
ATOM   1367  HB3 LEU    87      31.730  36.359  35.919  1.00 99.99
ATOM   1368  HG  LEU    87      30.067  36.249  37.708  1.00 99.99
ATOM   1369 1HD1 LEU    87      28.590  38.182  37.466  1.00 99.99
ATOM   1370 2HD1 LEU    87      28.059  37.466  35.850  1.00 99.99
ATOM   1371 3HD1 LEU    87      27.822  36.617  37.436  1.00 99.99
ATOM   1372 1HD2 LEU    87      30.331  34.472  36.015  1.00 99.99
ATOM   1373 2HD2 LEU    87      28.612  34.588  36.725  1.00 99.99
ATOM   1374 3HD2 LEU    87      29.054  35.111  35.062  1.00 99.99
ATOM   1375  N   ARG    88      32.972  38.021  38.213  0.00  0.00
ATOM   1376  CA  ARG    88      33.641  38.199  39.559  0.00  0.00
ATOM   1377  C   ARG    88      33.903  39.660  39.909  0.00  0.00
ATOM   1378  O   ARG    88      33.802  39.916  41.143  0.00  0.00
ATOM   1379  CB  ARG    88      34.967  37.458  39.611  0.00  0.00
ATOM   1380  CG  ARG    88      34.919  35.949  39.757  0.00  0.00
ATOM   1381  CD  ARG    88      36.266  35.332  40.057  0.00  0.00
ATOM   1382  NE  ARG    88      36.261  33.822  39.918  0.00  0.00
ATOM   1383  CZ  ARG    88      36.489  32.937  40.912  0.00  0.00
ATOM   1384  NH1 ARG    88      37.009  33.256  42.067  0.00  0.00
ATOM   1385  NH2 ARG    88      36.234  31.635  40.808  0.00  0.00
ATOM   1386  H   ARG    88      33.555  37.827  37.409  1.00 99.99
ATOM   1387  HA  ARG    88      33.008  37.842  40.372  1.00 99.99
ATOM   1388  HB2 ARG    88      35.664  37.749  38.825  1.00 99.99
ATOM   1389  HB3 ARG    88      35.481  37.860  40.484  1.00 99.99
ATOM   1390  HG2 ARG    88      34.289  35.676  40.603  1.00 99.99
ATOM   1391  HG3 ARG    88      34.521  35.536  38.833  1.00 99.99
ATOM   1392  HD2 ARG    88      37.125  35.686  39.488  1.00 99.99
ATOM   1393  HD3 ARG    88      36.447  35.617  41.094  1.00 99.99
ATOM   1394  HE  ARG    88      35.660  33.487  39.179  1.00 99.99
ATOM   1395 1HH1 ARG    88      37.448  34.160  42.165  1.00 99.99
ATOM   1396 2HH1 ARG    88      37.175  32.523  42.741  1.00 99.99
ATOM   1397 1HH2 ARG    88      35.956  31.259  39.912  1.00 99.99
ATOM   1398 2HH2 ARG    88      35.934  31.082  41.600  1.00 99.99
ATOM   1399  N   LEU    89      34.262  40.593  38.970  0.00  0.00
ATOM   1400  CA  LEU    89      34.448  41.996  39.204  0.00  0.00
ATOM   1401  C   LEU    89      33.191  42.731  39.538  0.00  0.00
ATOM   1402  O   LEU    89      33.167  43.641  40.279  0.00  0.00
ATOM   1403  CB  LEU    89      35.050  42.628  37.979  0.00  0.00
ATOM   1404  CG  LEU    89      35.465  44.088  38.207  0.00  0.00
ATOM   1405  CD1 LEU    89      36.574  44.431  39.233  0.00  0.00
ATOM   1406  CD2 LEU    89      36.017  44.530  36.874  0.00  0.00
ATOM   1407  H   LEU    89      34.475  40.320  38.020  1.00 99.99
ATOM   1408  HA  LEU    89      35.152  42.178  40.015  1.00 99.99
ATOM   1409  HB2 LEU    89      35.949  42.079  37.697  1.00 99.99
ATOM   1410  HB3 LEU    89      34.324  42.673  37.168  1.00 99.99
ATOM   1411  HG  LEU    89      34.616  44.747  38.382  1.00 99.99
ATOM   1412 1HD1 LEU    89      37.481  43.981  38.832  1.00 99.99
ATOM   1413 2HD1 LEU    89      36.821  45.488  39.117  1.00 99.99
ATOM   1414 3HD1 LEU    89      36.325  44.161  40.259  1.00 99.99
ATOM   1415 1HD2 LEU    89      36.221  45.600  36.877  1.00 99.99
ATOM   1416 2HD2 LEU    89      36.906  43.924  36.708  1.00 99.99
ATOM   1417 3HD2 LEU    89      35.270  44.308  36.111  1.00 99.99
ATOM   1418  N   ALA    90      32.067  42.352  38.907  0.00  0.00
ATOM   1419  CA  ALA    90      30.762  43.028  39.044  0.00  0.00
ATOM   1420  C   ALA    90      29.945  42.628  40.263  0.00  0.00
ATOM   1421  O   ALA    90      28.997  43.328  40.616  0.00  0.00
ATOM   1422  CB  ALA    90      29.836  42.844  37.741  0.00  0.00
ATOM   1423  H   ALA    90      32.093  41.647  38.184  1.00 99.99
ATOM   1424  HA  ALA    90      30.969  44.098  39.042  1.00 99.99
ATOM   1425  HB1 ALA    90      28.965  43.497  37.797  1.00 99.99
ATOM   1426  HB2 ALA    90      30.383  43.105  36.835  1.00 99.99
ATOM   1427  HB3 ALA    90      29.446  41.836  37.604  1.00 99.99
ATOM   1428  N   TYR    91      30.163  41.458  40.864  0.00  0.00
ATOM   1429  CA  TYR    91      29.198  40.878  41.822  0.00  0.00
ATOM   1430  C   TYR    91      29.029  41.575  43.197  0.00  0.00
ATOM   1431  O   TYR    91      27.948  41.434  43.793  0.00  0.00
ATOM   1432  CB  TYR    91      29.802  39.455  42.187  0.00  0.00
ATOM   1433  CG  TYR    91      28.910  38.488  42.963  0.00  0.00
ATOM   1434  CD1 TYR    91      27.558  38.193  42.627  0.00  0.00
ATOM   1435  CD2 TYR    91      29.413  37.933  44.173  0.00  0.00
ATOM   1436  CE1 TYR    91      26.708  37.490  43.493  0.00  0.00
ATOM   1437  CE2 TYR    91      28.618  37.169  44.998  0.00  0.00
ATOM   1438  CZ  TYR    91      27.202  36.905  44.659  0.00  0.00
ATOM   1439  OH  TYR    91      26.433  36.110  45.466  0.00  0.00
ATOM   1440  H   TYR    91      31.011  40.959  40.629  1.00 99.99
ATOM   1441  HA  TYR    91      28.214  40.810  41.359  1.00 99.99
ATOM   1442  HB2 TYR    91      30.056  38.936  41.260  1.00 99.99
ATOM   1443  HB3 TYR    91      30.684  39.662  42.791  1.00 99.99
ATOM   1444  HD1 TYR    91      27.201  38.772  41.789  1.00 99.99
ATOM   1445  HD2 TYR    91      30.446  38.088  44.446  1.00 99.99
ATOM   1446  HE1 TYR    91      25.682  37.404  43.170  1.00 99.99
ATOM   1447  HE2 TYR    91      29.088  36.674  45.838  1.00 99.99
ATOM   1448  HH  TYR    91      25.518  36.356  45.307  1.00 99.99
ATOM   1449  N   ARG    92      30.036  42.303  43.662  0.00  0.00
ATOM   1450  CA  ARG    92      30.148  43.109  44.887  0.00  0.00
ATOM   1451  C   ARG    92      30.346  44.571  44.702  0.00  0.00
ATOM   1452  O   ARG    92      30.076  45.372  45.574  0.00  0.00
ATOM   1453  CB  ARG    92      31.139  42.495  45.946  0.00  0.00
ATOM   1454  CG  ARG    92      30.899  40.966  46.172  0.00  0.00
ATOM   1455  CD  ARG    92      31.964  40.301  47.079  0.00  0.00
ATOM   1456  NE  ARG    92      31.781  40.615  48.521  0.00  0.00
ATOM   1457  CZ  ARG    92      32.695  40.786  49.420  0.00  0.00
ATOM   1458  NH1 ARG    92      33.959  40.668  49.136  0.00  0.00
ATOM   1459  NH2 ARG    92      32.434  41.002  50.695  0.00  0.00
ATOM   1460  H   ARG    92      30.911  42.033  43.237  1.00 99.99
ATOM   1461  HA  ARG    92      29.124  43.009  45.248  1.00 99.99
ATOM   1462  HB2 ARG    92      32.169  42.631  45.614  1.00 99.99
ATOM   1463  HB3 ARG    92      30.900  42.983  46.889  1.00 99.99
ATOM   1464  HG2 ARG    92      29.930  40.743  46.622  1.00 99.99
ATOM   1465  HG3 ARG    92      30.740  40.427  45.238  1.00 99.99
ATOM   1466  HD2 ARG    92      31.876  39.216  47.044  1.00 99.99
ATOM   1467  HD3 ARG    92      32.972  40.561  46.758  1.00 99.99
ATOM   1468  HE  ARG    92      30.840  40.641  48.881  1.00 99.99
ATOM   1469 1HH1 ARG    92      34.132  40.162  48.277  1.00 99.99
ATOM   1470 2HH1 ARG    92      34.547  40.393  49.909  1.00 99.99
ATOM   1471 1HH2 ARG    92      31.451  40.925  50.914  1.00 99.99
ATOM   1472 2HH2 ARG    92      33.189  41.272  51.311  1.00 99.99
ATOM   1473  N   SER    93      30.806  44.994  43.546  0.00  0.00
ATOM   1474  CA  SER    93      31.396  46.390  43.219  0.00  0.00
ATOM   1475  C   SER    93      30.463  47.529  43.520  0.00  0.00
ATOM   1476  O   SER    93      29.241  47.280  43.565  0.00  0.00
ATOM   1477  CB  SER    93      31.863  46.413  41.802  0.00  0.00
ATOM   1478  OG  SER    93      33.121  45.852  41.896  0.00  0.00
ATOM   1479  H   SER    93      30.651  44.319  42.810  1.00 99.99
ATOM   1480  HA  SER    93      32.191  46.448  43.963  1.00 99.99
ATOM   1481  HB2 SER    93      31.235  45.755  41.201  1.00 99.99
ATOM   1482  HB3 SER    93      32.031  47.416  41.408  1.00 99.99
ATOM   1483  HG  SER    93      33.170  45.091  41.310  1.00 99.99
ATOM   1484  N   LYS    94      31.043  48.701  43.716  0.00  0.00
ATOM   1485  CA  LYS    94      30.321  49.842  44.224  0.00  0.00
ATOM   1486  C   LYS    94      30.654  51.212  43.557  0.00  0.00
ATOM   1487  O   LYS    94      31.504  51.966  44.069  0.00  0.00
ATOM   1488  CB  LYS    94      30.720  49.977  45.756  0.00  0.00
ATOM   1489  CG  LYS    94      29.915  48.954  46.531  0.00  0.00
ATOM   1490  CD  LYS    94      30.230  48.934  48.017  0.00  0.00
ATOM   1491  CE  LYS    94      29.052  48.229  48.816  0.00  0.00
ATOM   1492  NZ  LYS    94      28.766  46.805  48.388  0.00  0.00
ATOM   1493  H   LYS    94      32.026  48.894  43.591  1.00 99.99
ATOM   1494  HA  LYS    94      29.259  49.644  44.076  1.00 99.99
ATOM   1495  HB2 LYS    94      31.791  49.821  45.881  1.00 99.99
ATOM   1496  HB3 LYS    94      30.460  50.946  46.177  1.00 99.99
ATOM   1497  HG2 LYS    94      28.866  49.231  46.427  1.00 99.99
ATOM   1498  HG3 LYS    94      30.018  47.957  46.107  1.00 99.99
ATOM   1499  HD2 LYS    94      31.152  48.422  48.294  1.00 99.99
ATOM   1500  HD3 LYS    94      30.214  49.955  48.396  1.00 99.99
ATOM   1501  HE2 LYS    94      29.243  48.268  49.888  1.00 99.99
ATOM   1502  HE3 LYS    94      28.195  48.892  48.688  1.00 99.99
ATOM   1503  HZ1 LYS    94      29.348  46.105  48.826  1.00 99.99
ATOM   1504  HZ2 LYS    94      27.847  46.479  48.652  1.00 99.99
ATOM   1505  HZ3 LYS    94      28.899  46.702  47.393  1.00 99.99
ATOM   1506  N   PRO    95      29.942  51.606  42.474  0.00  0.00
ATOM   1507  CA  PRO    95      30.275  52.822  41.756  0.00  0.00
ATOM   1508  C   PRO    95      30.003  54.058  42.596  0.00  0.00
ATOM   1509  O   PRO    95      30.798  54.975  42.550  0.00  0.00
ATOM   1510  CB  PRO    95      29.304  52.984  40.579  0.00  0.00
ATOM   1511  CG  PRO    95      28.643  51.603  40.475  0.00  0.00
ATOM   1512  CD  PRO    95      29.028  50.768  41.726  0.00  0.00
ATOM   1513  HA  PRO    95      31.261  52.737  41.300  1.00 99.99
ATOM   1514  HB2 PRO    95      28.507  53.695  40.795  1.00 99.99
ATOM   1515  HB3 PRO    95      29.744  53.220  39.609  1.00 99.99
ATOM   1516  HG2 PRO    95      27.568  51.780  40.442  1.00 99.99
ATOM   1517  HG3 PRO    95      28.978  51.058  39.592  1.00 99.99
ATOM   1518  HD2 PRO    95      28.240  50.473  42.421  1.00 99.99
ATOM   1519  HD3 PRO    95      29.418  49.774  41.511  1.00 99.99
ATOM   1520  N   GLY    96      29.017  54.070  43.512  0.00  0.00
ATOM   1521  CA  GLY    96      28.679  55.130  44.446  0.00  0.00
ATOM   1522  C   GLY    96      29.686  55.568  45.494  0.00  0.00
ATOM   1523  O   GLY    96      29.507  56.638  46.162  0.00  0.00
ATOM   1524  H   GLY    96      28.223  53.462  43.368  1.00 99.99
ATOM   1525  HA2 GLY    96      28.266  56.000  43.934  1.00 99.99
ATOM   1526  HA3 GLY    96      27.805  54.777  44.991  1.00 99.99
ATOM   1527  N   GLU    97      30.838  54.872  45.455  0.00  0.00
ATOM   1528  CA  GLU    97      32.109  55.208  46.135  0.00  0.00
ATOM   1529  C   GLU    97      33.368  55.291  45.214  0.00  0.00
ATOM   1530  O   GLU    97      34.489  55.493  45.708  0.00  0.00
ATOM   1531  CB  GLU    97      32.296  54.191  47.280  0.00  0.00
ATOM   1532  CG  GLU    97      31.556  54.615  48.562  0.00  0.00
ATOM   1533  CD  GLU    97      31.315  53.418  49.499  0.00  0.00
ATOM   1534  OE1 GLU    97      32.301  52.934  50.113  0.00  0.00
ATOM   1535  OE2 GLU    97      30.120  53.037  49.486  0.00  0.00
ATOM   1536  H   GLU    97      30.865  53.955  45.031  1.00 99.99
ATOM   1537  HA  GLU    97      32.042  56.207  46.566  1.00 99.99
ATOM   1538  HB2 GLU    97      32.033  53.189  46.941  1.00 99.99
ATOM   1539  HB3 GLU    97      33.360  54.166  47.516  1.00 99.99
ATOM   1540  HG2 GLU    97      32.137  55.392  49.058  1.00 99.99
ATOM   1541  HG3 GLU    97      30.627  55.064  48.214  1.00 99.99
ATOM   1542  N   GLY    98      33.271  55.065  43.915  0.00  0.00
ATOM   1543  CA  GLY    98      34.306  54.708  42.957  0.00  0.00
ATOM   1544  C   GLY    98      34.989  53.374  43.323  0.00  0.00
ATOM   1545  O   GLY    98      36.181  53.227  43.084  0.00  0.00
ATOM   1546  H   GLY    98      32.335  55.127  43.538  1.00 99.99
ATOM   1547  HA2 GLY    98      33.956  54.699  41.925  1.00 99.99
ATOM   1548  HA3 GLY    98      34.974  55.570  42.929  1.00 99.99
ATOM   1549  N   LYS    99      34.261  52.373  43.867  0.00  0.00
ATOM   1550  CA  LYS    99      34.904  51.123  44.294  0.00  0.00
ATOM   1551  C   LYS    99      34.756  49.873  43.351  0.00  0.00
ATOM   1552  O   LYS    99      33.611  49.538  42.971  0.00  0.00
ATOM   1553  CB  LYS    99      34.503  50.868  45.790  0.00  0.00
ATOM   1554  CG  LYS    99      35.264  51.544  46.915  0.00  0.00
ATOM   1555  CD  LYS    99      34.576  50.996  48.193  0.00  0.00
ATOM   1556  CE  LYS    99      35.365  51.659  49.259  0.00  0.00
ATOM   1557  NZ  LYS    99      34.693  51.400  50.579  0.00  0.00
ATOM   1558  H   LYS    99      33.273  52.550  43.995  1.00 99.99
ATOM   1559  HA  LYS    99      35.982  51.279  44.294  1.00 99.99
ATOM   1560  HB2 LYS    99      33.488  51.267  45.775  1.00 99.99
ATOM   1561  HB3 LYS    99      34.453  49.794  45.962  1.00 99.99
ATOM   1562  HG2 LYS    99      36.300  51.235  46.782  1.00 99.99
ATOM   1563  HG3 LYS    99      35.019  52.593  46.748  1.00 99.99
ATOM   1564  HD2 LYS    99      33.545  51.346  48.209  1.00 99.99
ATOM   1565  HD3 LYS    99      34.567  49.909  48.276  1.00 99.99
ATOM   1566  HE2 LYS    99      36.371  51.242  49.250  1.00 99.99
ATOM   1567  HE3 LYS    99      35.385  52.727  49.044  1.00 99.99
ATOM   1568  HZ1 LYS    99      35.306  51.691  51.328  1.00 99.99
ATOM   1569  HZ2 LYS    99      33.849  51.953  50.541  1.00 99.99
ATOM   1570  HZ3 LYS    99      34.409  50.453  50.786  1.00 99.99
ATOM   1571  N   LEU   100      35.898  49.358  42.974  0.00  0.00
ATOM   1572  CA  LEU   100      35.945  48.016  42.450  0.00  0.00
ATOM   1573  C   LEU   100      36.190  46.953  43.471  0.00  0.00
ATOM   1574  O   LEU   100      37.252  46.916  44.150  0.00  0.00
ATOM   1575  CB  LEU   100      37.070  47.921  41.358  0.00  0.00
ATOM   1576  CG  LEU   100      36.965  49.027  40.245  0.00  0.00
ATOM   1577  CD1 LEU   100      38.205  49.059  39.391  0.00  0.00
ATOM   1578  CD2 LEU   100      35.709  48.773  39.365  0.00  0.00
ATOM   1579  H   LEU   100      36.720  49.740  43.418  1.00 99.99
ATOM   1580  HA  LEU   100      35.033  47.834  41.880  1.00 99.99
ATOM   1581  HB2 LEU   100      37.989  48.052  41.929  1.00 99.99
ATOM   1582  HB3 LEU   100      37.078  46.908  40.957  1.00 99.99
ATOM   1583  HG  LEU   100      36.887  49.966  40.793  1.00 99.99
ATOM   1584 1HD1 LEU   100      38.256  48.179  38.751  1.00 99.99
ATOM   1585 2HD1 LEU   100      38.110  49.934  38.747  1.00 99.99
ATOM   1586 3HD1 LEU   100      39.049  49.167  40.072  1.00 99.99
ATOM   1587 1HD2 LEU   100      35.750  49.610  38.669  1.00 99.99
ATOM   1588 2HD2 LEU   100      35.825  47.797  38.891  1.00 99.99
ATOM   1589 3HD2 LEU   100      34.827  48.949  39.980  1.00 99.99
ATOM   1590  N   ILE   101      35.218  46.031  43.638  0.00  0.00
ATOM   1591  CA  ILE   101      35.333  44.921  44.641  0.00  0.00
ATOM   1592  C   ILE   101      35.166  43.630  43.878  0.00  0.00
ATOM   1593  O   ILE   101      34.123  43.460  43.247  0.00  0.00
ATOM   1594  CB  ILE   101      34.335  45.026  45.802  0.00  0.00
ATOM   1595  CG1 ILE   101      34.185  46.419  46.370  0.00  0.00
ATOM   1596  CG2 ILE   101      34.813  43.946  46.821  0.00  0.00
ATOM   1597  CD1 ILE   101      33.218  46.482  47.547  0.00  0.00
ATOM   1598  H   ILE   101      34.546  45.837  42.909  1.00 99.99
ATOM   1599  HA  ILE   101      36.344  44.989  45.044  1.00 99.99
ATOM   1600  HB  ILE   101      33.378  44.747  45.360  1.00 99.99
ATOM   1601 2HG1 ILE   101      35.143  46.853  46.659  1.00 99.99
ATOM   1602 3HG1 ILE   101      33.788  47.078  45.597  1.00 99.99
ATOM   1603 1HG2 ILE   101      35.835  44.204  47.104  1.00 99.99
ATOM   1604 2HG2 ILE   101      34.160  43.970  47.693  1.00 99.99
ATOM   1605 3HG2 ILE   101      34.923  42.962  46.362  1.00 99.99
ATOM   1606 1HD1 ILE   101      33.629  46.005  48.435  1.00 99.99
ATOM   1607 2HD1 ILE   101      33.003  47.518  47.808  1.00 99.99
ATOM   1608 3HD1 ILE   101      32.252  46.013  47.358  1.00 99.99
ATOM   1609  N   PHE   102      36.136  42.716  43.905  0.00  0.00
ATOM   1610  CA  PHE   102      36.063  41.385  43.338  0.00  0.00
ATOM   1611  C   PHE   102      35.740  40.265  44.416  0.00  0.00
ATOM   1612  O   PHE   102      36.040  40.414  45.607  0.00  0.00
ATOM   1613  CB  PHE   102      37.438  41.148  42.729  0.00  0.00
ATOM   1614  CG  PHE   102      37.493  40.317  41.490  0.00  0.00
ATOM   1615  CD1 PHE   102      37.598  38.976  41.665  0.00  0.00
ATOM   1616  CD2 PHE   102      37.761  40.890  40.246  0.00  0.00
ATOM   1617  CE1 PHE   102      38.039  38.123  40.573  0.00  0.00
ATOM   1618  CE2 PHE   102      37.951  40.024  39.117  0.00  0.00
ATOM   1619  CZ  PHE   102      38.041  38.636  39.308  0.00  0.00
ATOM   1620  H   PHE   102      36.999  43.005  44.342  1.00 99.99
ATOM   1621  HA  PHE   102      35.404  41.419  42.471  1.00 99.99
ATOM   1622  HB2 PHE   102      37.851  42.076  42.335  1.00 99.99
ATOM   1623  HB3 PHE   102      38.085  40.748  43.511  1.00 99.99
ATOM   1624  HD1 PHE   102      37.580  38.497  42.632  1.00 99.99
ATOM   1625  HD2 PHE   102      37.757  41.963  40.115  1.00 99.99
ATOM   1626  HE1 PHE   102      38.354  37.097  40.689  1.00 99.99
ATOM   1627  HE2 PHE   102      37.993  40.472  38.136  1.00 99.99
ATOM   1628  HZ  PHE   102      38.213  38.009  38.444  1.00 99.99
ATOM   1629  N   CYS   103      35.149  39.179  43.959  0.00  0.00
ATOM   1630  CA  CYS   103      34.779  38.020  44.709  0.00  0.00
ATOM   1631  C   CYS   103      35.800  37.497  45.737  0.00  0.00
ATOM   1632  O   CYS   103      35.430  36.992  46.808  0.00  0.00
ATOM   1633  CB  CYS   103      34.452  36.881  43.757  0.00  0.00
ATOM   1634  SG  CYS   103      32.840  37.074  42.931  0.00  0.00
ATOM   1635  H   CYS   103      34.773  39.261  43.026  1.00 99.99
ATOM   1636  HA  CYS   103      33.900  38.387  45.239  1.00 99.99
ATOM   1637  HB2 CYS   103      35.306  36.772  43.088  1.00 99.99
ATOM   1638  HB3 CYS   103      34.350  35.976  44.356  1.00 99.99
ATOM   1639  HG  CYS   103      32.212  35.918  43.165  1.00 99.99
ATOM   1640  N   SER   104      37.079  37.685  45.451  0.00  0.00
ATOM   1641  CA  SER   104      38.256  37.429  46.309  0.00  0.00
ATOM   1642  C   SER   104      38.341  38.285  47.574  0.00  0.00
ATOM   1643  O   SER   104      39.012  37.873  48.483  0.00  0.00
ATOM   1644  CB  SER   104      39.592  37.641  45.610  0.00  0.00
ATOM   1645  OG  SER   104      39.445  38.747  44.703  0.00  0.00
ATOM   1646  H   SER   104      37.296  37.900  44.487  1.00 99.99
ATOM   1647  HA  SER   104      38.148  36.388  46.616  1.00 99.99
ATOM   1648  HB2 SER   104      40.451  37.736  46.272  1.00 99.99
ATOM   1649  HB3 SER   104      39.728  36.776  44.960  1.00 99.99
ATOM   1650  HG  SER   104      40.266  38.836  44.213  1.00 99.99
ATOM   1651  N   GLY   105      37.650  39.421  47.588  0.00  0.00
ATOM   1652  CA  GLY   105      37.845  40.401  48.720  0.00  0.00
ATOM   1653  C   GLY   105      38.742  41.566  48.469  0.00  0.00
ATOM   1654  O   GLY   105      38.685  42.536  49.191  0.00  0.00
ATOM   1655  H   GLY   105      37.006  39.691  46.857  1.00 99.99
ATOM   1656  HA2 GLY   105      36.856  40.804  48.944  1.00 99.99
ATOM   1657  HA3 GLY   105      38.283  39.821  49.531  1.00 99.99
ATOM   1658  N   LEU   106      39.500  41.520  47.352  0.00  0.00
ATOM   1659  CA  LEU   106      40.245  42.687  46.970  0.00  0.00
ATOM   1660  C   LEU   106      39.346  43.832  46.756  0.00  0.00
ATOM   1661  O   LEU   106      38.486  43.796  45.855  0.00  0.00
ATOM   1662  CB  LEU   106      41.220  42.289  45.812  0.00  0.00
ATOM   1663  CG  LEU   106      41.950  43.315  45.053  0.00  0.00
ATOM   1664  CD1 LEU   106      42.871  44.091  45.976  0.00  0.00
ATOM   1665  CD2 LEU   106      42.822  42.813  43.921  0.00  0.00
ATOM   1666  H   LEU   106      39.362  40.832  46.626  1.00 99.99
ATOM   1667  HA  LEU   106      40.970  42.890  47.756  1.00 99.99
ATOM   1668  HB2 LEU   106      41.983  41.655  46.266  1.00 99.99
ATOM   1669  HB3 LEU   106      40.600  41.642  45.193  1.00 99.99
ATOM   1670  HG  LEU   106      41.310  44.043  44.555  1.00 99.99
ATOM   1671 1HD1 LEU   106      43.508  43.354  46.466  1.00 99.99
ATOM   1672 2HD1 LEU   106      43.325  44.899  45.403  1.00 99.99
ATOM   1673 3HD1 LEU   106      42.277  44.591  46.739  1.00 99.99
ATOM   1674 1HD2 LEU   106      43.252  43.665  43.395  1.00 99.99
ATOM   1675 2HD2 LEU   106      43.615  42.193  44.337  1.00 99.99
ATOM   1676 3HD2 LEU   106      42.184  42.172  43.314  1.00 99.99
ATOM   1677  N   VAL   107      39.559  44.992  47.348  0.00  0.00
ATOM   1678  CA  VAL   107      38.911  46.283  46.908  0.00  0.00
ATOM   1679  C   VAL   107      40.030  47.217  46.343  0.00  0.00
ATOM   1680  O   VAL   107      41.138  47.418  46.875  0.00  0.00
ATOM   1681  CB  VAL   107      38.085  46.896  48.011  0.00  0.00
ATOM   1682  CG1 VAL   107      38.678  46.972  49.457  0.00  0.00
ATOM   1683  CG2 VAL   107      37.585  48.303  47.737  0.00  0.00
ATOM   1684  H   VAL   107      40.261  45.087  48.067  1.00 99.99
ATOM   1685  HA  VAL   107      38.246  46.105  46.063  1.00 99.99
ATOM   1686  HB  VAL   107      37.244  46.213  48.133  1.00 99.99
ATOM   1687 1HG1 VAL   107      39.553  47.603  49.617  1.00 99.99
ATOM   1688 2HG1 VAL   107      37.906  47.298  50.152  1.00 99.99
ATOM   1689 3HG1 VAL   107      38.848  45.916  49.677  1.00 99.99
ATOM   1690 1HG2 VAL   107      37.052  48.385  46.789  1.00 99.99
ATOM   1691 2HG2 VAL   107      36.934  48.623  48.548  1.00 99.99
ATOM   1692 3HG2 VAL   107      38.409  49.012  47.651  1.00 99.99
ATOM   1693  N   LEU   108      39.666  47.889  45.246  0.00  0.00
ATOM   1694  CA  LEU   108      40.441  48.898  44.549  0.00  0.00
ATOM   1695  C   LEU   108      39.646  50.211  44.367  0.00  0.00
ATOM   1696  O   LEU   108      38.413  50.162  44.166  0.00  0.00
ATOM   1697  CB  LEU   108      40.942  48.292  43.174  0.00  0.00
ATOM   1698  CG  LEU   108      41.898  47.078  43.169  0.00  0.00
ATOM   1699  CD1 LEU   108      42.249  46.566  41.801  0.00  0.00
ATOM   1700  CD2 LEU   108      43.249  47.430  43.785  0.00  0.00
ATOM   1701  H   LEU   108      38.735  47.717  44.891  1.00 99.99
ATOM   1702  HA  LEU   108      41.255  49.136  45.235  1.00 99.99
ATOM   1703  HB2 LEU   108      39.986  47.967  42.764  1.00 99.99
ATOM   1704  HB3 LEU   108      41.333  49.125  42.588  1.00 99.99
ATOM   1705  HG  LEU   108      41.478  46.294  43.801  1.00 99.99
ATOM   1706 1HD1 LEU   108      41.365  46.235  41.254  1.00 99.99
ATOM   1707 2HD1 LEU   108      42.673  47.371  41.201  1.00 99.99
ATOM   1708 3HD1 LEU   108      43.058  45.836  41.820  1.00 99.99
ATOM   1709 1HD2 LEU   108      43.821  46.527  44.002  1.00 99.99
ATOM   1710 2HD2 LEU   108      43.881  48.082  43.180  1.00 99.99
ATOM   1711 3HD2 LEU   108      43.050  47.973  44.708  1.00 99.99
ATOM   1712  N   HIS   109      40.349  51.325  44.386  0.00  0.00
ATOM   1713  CA  HIS   109      39.861  52.576  43.749  0.00  0.00
ATOM   1714  C   HIS   109      39.870  52.514  42.202  0.00  0.00
ATOM   1715  O   HIS   109      40.848  52.022  41.594  0.00  0.00
ATOM   1716  CB  HIS   109      40.572  53.818  44.317  0.00  0.00
ATOM   1717  CG  HIS   109      39.583  54.724  45.053  0.00  0.00
ATOM   1718  ND1 HIS   109      38.722  55.697  44.483  0.00  0.00
ATOM   1719  CD2 HIS   109      39.387  54.745  46.388  0.00  0.00
ATOM   1720  CE1 HIS   109      38.005  56.328  45.468  0.00  0.00
ATOM   1721  NE2 HIS   109      38.419  55.706  46.639  0.00  0.00
ATOM   1722  H   HIS   109      41.333  51.242  44.594  1.00 99.99
ATOM   1723  HA  HIS   109      38.813  52.615  44.046  1.00 99.99
ATOM   1724  HB2 HIS   109      41.386  53.448  44.944  1.00 99.99
ATOM   1725  HB3 HIS   109      41.016  54.343  43.470  1.00 99.99
ATOM   1726  HD1 HIS   109      38.710  56.013  43.524  1.00 99.99
ATOM   1727  HD2 HIS   109      39.843  54.196  47.199  1.00 99.99
ATOM   1728  HE1 HIS   109      37.346  57.184  45.472  1.00 99.99
ATOM   1729  HE2 HIS   109      37.962  55.873  47.526  1.00 99.99
ATOM   1730  N   ARG   110      38.803  52.990  41.586  0.00  0.00
ATOM   1731  CA  ARG   110      38.691  53.007  40.074  0.00  0.00
ATOM   1732  C   ARG   110      39.926  53.469  39.316  0.00  0.00
ATOM   1733  O   ARG   110      40.139  52.885  38.298  0.00  0.00
ATOM   1734  CB  ARG   110      37.390  53.743  39.729  0.00  0.00
ATOM   1735  CG  ARG   110      37.199  55.130  40.399  0.00  0.00
ATOM   1736  CD  ARG   110      36.021  55.959  39.910  0.00  0.00
ATOM   1737  NE  ARG   110      36.168  56.302  38.476  0.00  0.00
ATOM   1738  CZ  ARG   110      35.208  56.898  37.749  0.00  0.00
ATOM   1739  NH1 ARG   110      34.085  57.284  38.321  0.00  0.00
ATOM   1740  NH2 ARG   110      35.358  57.008  36.438  0.00  0.00
ATOM   1741  H   ARG   110      38.129  53.495  42.142  1.00 99.99
ATOM   1742  HA  ARG   110      38.542  52.011  39.660  1.00 99.99
ATOM   1743  HB2 ARG   110      37.321  54.003  38.671  1.00 99.99
ATOM   1744  HB3 ARG   110      36.548  53.119  40.025  1.00 99.99
ATOM   1745  HG2 ARG   110      37.197  55.014  41.483  1.00 99.99
ATOM   1746  HG3 ARG   110      38.112  55.693  40.210  1.00 99.99
ATOM   1747  HD2 ARG   110      35.076  55.471  40.147  1.00 99.99
ATOM   1748  HD3 ARG   110      36.265  56.826  40.524  1.00 99.99
ATOM   1749  HE  ARG   110      37.032  56.071  38.008  1.00 99.99
ATOM   1750 1HH1 ARG   110      33.984  57.012  39.288  1.00 99.99
ATOM   1751 2HH1 ARG   110      33.484  57.932  37.834  1.00 99.99
ATOM   1752 1HH2 ARG   110      36.232  56.723  36.020  1.00 99.99
ATOM   1753 2HH2 ARG   110      34.579  57.440  35.964  1.00 99.99
ATOM   1754  N   LEU   111      40.623  54.498  39.660  0.00  0.00
ATOM   1755  CA  LEU   111      41.896  54.947  38.963  0.00  0.00
ATOM   1756  C   LEU   111      42.916  53.831  38.874  0.00  0.00
ATOM   1757  O   LEU   111      43.705  53.864  37.933  0.00  0.00
ATOM   1758  CB  LEU   111      42.521  56.187  39.729  0.00  0.00
ATOM   1759  CG  LEU   111      43.666  57.039  39.122  0.00  0.00
ATOM   1760  CD1 LEU   111      43.298  57.470  37.731  0.00  0.00
ATOM   1761  CD2 LEU   111      43.905  58.281  40.011  0.00  0.00
ATOM   1762  H   LEU   111      40.314  55.005  40.477  1.00 99.99
ATOM   1763  HA  LEU   111      41.575  55.249  37.965  1.00 99.99
ATOM   1764  HB2 LEU   111      41.629  56.797  39.869  1.00 99.99
ATOM   1765  HB3 LEU   111      42.744  55.821  40.730  1.00 99.99
ATOM   1766  HG  LEU   111      44.619  56.512  39.078  1.00 99.99
ATOM   1767 1HD1 LEU   111      44.052  58.185  37.400  1.00 99.99
ATOM   1768 2HD1 LEU   111      43.249  56.652  37.012  1.00 99.99
ATOM   1769 3HD1 LEU   111      42.357  58.019  37.781  1.00 99.99
ATOM   1770 1HD2 LEU   111      44.197  57.915  40.995  1.00 99.99
ATOM   1771 2HD2 LEU   111      44.761  58.765  39.542  1.00 99.99
ATOM   1772 3HD2 LEU   111      43.062  58.941  40.213  1.00 99.99
ATOM   1773  N   GLN   112      42.941  52.917  39.784  0.00  0.00
ATOM   1774  CA  GLN   112      43.895  51.734  39.886  0.00  0.00
ATOM   1775  C   GLN   112      43.812  50.743  38.738  0.00  0.00
ATOM   1776  O   GLN   112      44.646  49.826  38.661  0.00  0.00
ATOM   1777  CB  GLN   112      43.881  51.127  41.333  0.00  0.00
ATOM   1778  CG  GLN   112      44.182  52.130  42.515  0.00  0.00
ATOM   1779  CD  GLN   112      44.340  51.379  43.796  0.00  0.00
ATOM   1780  OE1 GLN   112      43.386  51.376  44.630  0.00  0.00
ATOM   1781  NE2 GLN   112      45.389  50.724  44.040  0.00  0.00
ATOM   1782  H   GLN   112      42.206  52.861  40.475  1.00 99.99
ATOM   1783  HA  GLN   112      44.895  52.143  39.755  1.00 99.99
ATOM   1784  HB2 GLN   112      42.965  50.582  41.562  1.00 99.99
ATOM   1785  HB3 GLN   112      44.543  50.263  41.313  1.00 99.99
ATOM   1786  HG2 GLN   112      45.113  52.630  42.256  1.00 99.99
ATOM   1787  HG3 GLN   112      43.458  52.930  42.668  1.00 99.99
ATOM   1788 1HE2 GLN   112      45.436  50.324  44.967  1.00 99.99
ATOM   1789 2HE2 GLN   112      46.205  50.800  43.451  1.00 99.99
ATOM   1790  N   CYS   113      42.789  50.886  37.886  0.00  0.00
ATOM   1791  CA  CYS   113      42.696  50.068  36.663  0.00  0.00
ATOM   1792  C   CYS   113      42.143  50.818  35.394  0.00  0.00
ATOM   1793  O   CYS   113      41.921  50.222  34.336  0.00  0.00
ATOM   1794  CB  CYS   113      41.809  48.881  36.905  0.00  0.00
ATOM   1795  SG  CYS   113      42.336  47.896  38.358  0.00  0.00
ATOM   1796  H   CYS   113      41.927  51.267  38.248  1.00 99.99
ATOM   1797  HA  CYS   113      43.710  49.788  36.377  1.00 99.99
ATOM   1798  HB2 CYS   113      40.812  49.308  37.019  1.00 99.99
ATOM   1799  HB3 CYS   113      41.840  48.278  35.997  1.00 99.99
ATOM   1800  HG  CYS   113      43.611  48.297  38.322  1.00 99.99
ATOM   1801  N   ALA   114      41.855  52.066  35.566  0.00  0.00
ATOM   1802  CA  ALA   114      40.988  52.805  34.616  0.00  0.00
ATOM   1803  C   ALA   114      41.544  52.858  33.166  0.00  0.00
ATOM   1804  O   ALA   114      40.820  52.811  32.188  0.00  0.00
ATOM   1805  CB  ALA   114      40.689  54.189  35.249  0.00  0.00
ATOM   1806  H   ALA   114      41.961  52.592  36.423  1.00 99.99
ATOM   1807  HA  ALA   114      40.017  52.324  34.492  1.00 99.99
ATOM   1808  HB1 ALA   114      39.936  54.690  34.640  1.00 99.99
ATOM   1809  HB2 ALA   114      40.090  54.029  36.145  1.00 99.99
ATOM   1810  HB3 ALA   114      41.544  54.860  35.332  1.00 99.99
ATOM   1811  N   ARG   115      42.864  52.847  33.017  0.00  0.00
ATOM   1812  CA  ARG   115      43.500  52.875  31.645  0.00  0.00
ATOM   1813  C   ARG   115      43.701  51.586  30.967  0.00  0.00
ATOM   1814  O   ARG   115      43.587  51.558  29.726  0.00  0.00
ATOM   1815  CB  ARG   115      44.739  53.815  31.638  0.00  0.00
ATOM   1816  CG  ARG   115      44.487  55.374  31.824  0.00  0.00
ATOM   1817  CD  ARG   115      45.684  56.230  31.523  0.00  0.00
ATOM   1818  NE  ARG   115      46.854  55.848  32.331  0.00  0.00
ATOM   1819  CZ  ARG   115      48.101  56.221  32.165  0.00  0.00
ATOM   1820  NH1 ARG   115      48.503  57.208  31.418  0.00  0.00
ATOM   1821  NH2 ARG   115      49.015  55.557  32.825  0.00  0.00
ATOM   1822  H   ARG   115      43.378  53.068  33.858  1.00 99.99
ATOM   1823  HA  ARG   115      42.794  53.333  30.953  1.00 99.99
ATOM   1824  HB2 ARG   115      45.479  53.430  32.339  1.00 99.99
ATOM   1825  HB3 ARG   115      45.215  53.786  30.660  1.00 99.99
ATOM   1826  HG2 ARG   115      43.646  55.684  31.203  1.00 99.99
ATOM   1827  HG3 ARG   115      44.281  55.589  32.872  1.00 99.99
ATOM   1828  HD2 ARG   115      45.961  56.105  30.477  1.00 99.99
ATOM   1829  HD3 ARG   115      45.413  57.280  31.641  1.00 99.99
ATOM   1830  HE  ARG   115      46.678  55.305  33.165  1.00 99.99
ATOM   1831 1HH1 ARG   115      47.858  57.513  30.702  1.00 99.99
ATOM   1832 2HH1 ARG   115      49.462  57.520  31.415  1.00 99.99
ATOM   1833 1HH2 ARG   115      48.735  54.947  33.579  1.00 99.99
ATOM   1834 2HH2 ARG   115      49.960  55.773  32.541  1.00 99.99
ATOM   1835  N   GLY   116      43.981  50.534  31.711  0.00  0.00
ATOM   1836  CA  GLY   116      43.901  49.131  31.325  0.00  0.00
ATOM   1837  C   GLY   116      42.476  48.780  30.828  0.00  0.00
ATOM   1838  O   GLY   116      42.363  48.361  29.693  0.00  0.00
ATOM   1839  H   GLY   116      43.930  50.733  32.700  1.00 99.99
ATOM   1840  HA2 GLY   116      44.676  48.892  30.598  1.00 99.99
ATOM   1841  HA3 GLY   116      44.043  48.536  32.227  1.00 99.99
ATOM   1842  N   PHE   117      41.464  49.146  31.565  0.00  0.00
ATOM   1843  CA  PHE   117      40.073  49.075  31.249  0.00  0.00
ATOM   1844  C   PHE   117      39.589  49.889  30.018  0.00  0.00
ATOM   1845  O   PHE   117      38.636  49.353  29.341  0.00  0.00
ATOM   1846  CB  PHE   117      39.214  49.280  32.486  0.00  0.00
ATOM   1847  CG  PHE   117      38.666  47.918  33.009  0.00  0.00
ATOM   1848  CD1 PHE   117      39.411  47.218  33.984  0.00  0.00
ATOM   1849  CD2 PHE   117      37.400  47.486  32.627  0.00  0.00
ATOM   1850  CE1 PHE   117      38.902  46.072  34.528  0.00  0.00
ATOM   1851  CE2 PHE   117      36.872  46.285  33.236  0.00  0.00
ATOM   1852  CZ  PHE   117      37.681  45.592  34.122  0.00  0.00
ATOM   1853  H   PHE   117      41.734  49.622  32.414  1.00 99.99
ATOM   1854  HA  PHE   117      39.761  48.088  30.904  1.00 99.99
ATOM   1855  HB2 PHE   117      39.891  49.718  33.220  1.00 99.99
ATOM   1856  HB3 PHE   117      38.390  49.968  32.299  1.00 99.99
ATOM   1857  HD1 PHE   117      40.370  47.560  34.347  1.00 99.99
ATOM   1858  HD2 PHE   117      36.801  48.045  31.923  1.00 99.99
ATOM   1859  HE1 PHE   117      39.464  45.505  35.256  1.00 99.99
ATOM   1860  HE2 PHE   117      35.887  45.931  32.969  1.00 99.99
ATOM   1861  HZ  PHE   117      37.418  44.638  34.550  1.00 99.99
ATOM   1862  N   GLY   118      40.021  51.107  29.918  0.00  0.00
ATOM   1863  CA  GLY   118      39.413  52.173  29.039  0.00  0.00
ATOM   1864  C   GLY   118      37.964  52.580  29.386  0.00  0.00
ATOM   1865  O   GLY   118      37.472  52.216  30.483  0.00  0.00
ATOM   1866  H   GLY   118      40.756  51.419  30.537  1.00 99.99
ATOM   1867  HA2 GLY   118      39.926  53.105  29.279  1.00 99.99
ATOM   1868  HA3 GLY   118      39.511  52.013  27.966  1.00 99.99
ATOM   1869  N   ASP   119      37.202  53.238  28.487  0.00  0.00
ATOM   1870  CA  ASP   119      35.811  53.638  28.718  0.00  0.00
ATOM   1871  C   ASP   119      34.847  52.535  29.176  0.00  0.00
ATOM   1872  O   ASP   119      33.835  52.788  29.830  0.00  0.00
ATOM   1873  CB  ASP   119      35.251  54.517  27.625  0.00  0.00
ATOM   1874  CG  ASP   119      34.970  53.750  26.305  0.00  0.00
ATOM   1875  OD1 ASP   119      35.648  53.949  25.305  0.00  0.00
ATOM   1876  OD2 ASP   119      34.001  52.939  26.297  0.00  0.00
ATOM   1877  H   ASP   119      37.605  53.497  27.598  1.00 99.99
ATOM   1878  HA  ASP   119      35.904  54.236  29.626  1.00 99.99
ATOM   1879  HB2 ASP   119      34.316  54.964  27.965  1.00 99.99
ATOM   1880  HB3 ASP   119      35.921  55.366  27.485  1.00 99.99
ATOM   1881  N   TRP   120      35.250  51.241  28.932  0.00  0.00
ATOM   1882  CA  TRP   120      34.622  50.005  29.323  0.00  0.00
ATOM   1883  C   TRP   120      34.459  49.941  30.920  0.00  0.00
ATOM   1884  O   TRP   120      33.535  49.285  31.380  0.00  0.00
ATOM   1885  CB  TRP   120      35.293  48.809  28.668  0.00  0.00
ATOM   1886  CG  TRP   120      34.553  47.452  28.695  0.00  0.00
ATOM   1887  CD1 TRP   120      33.307  47.185  28.113  0.00  0.00
ATOM   1888  CD2 TRP   120      35.069  46.112  29.104  0.00  0.00
ATOM   1889  NE1 TRP   120      33.133  45.776  28.109  0.00  0.00
ATOM   1890  CE2 TRP   120      34.093  45.105  28.799  0.00  0.00
ATOM   1891  CE3 TRP   120      36.288  45.620  29.685  0.00  0.00
ATOM   1892  CZ2 TRP   120      34.340  43.722  28.934  0.00  0.00
ATOM   1893  CZ3 TRP   120      36.484  44.253  29.929  0.00  0.00
ATOM   1894  CH2 TRP   120      35.584  43.271  29.597  0.00  0.00
ATOM   1895  H   TRP   120      36.178  51.209  28.534  1.00 99.99
ATOM   1896  HA  TRP   120      33.572  50.033  29.028  1.00 99.99
ATOM   1897  HB2 TRP   120      35.462  49.052  27.618  1.00 99.99
ATOM   1898  HB3 TRP   120      36.254  48.619  29.146  1.00 99.99
ATOM   1899  HD1 TRP   120      32.660  47.903  27.628  1.00 99.99
ATOM   1900  HE1 TRP   120      32.372  45.325  27.625  1.00 99.99
ATOM   1901  HE3 TRP   120      37.052  46.291  30.050  1.00 99.99
ATOM   1902  HZ2 TRP   120      33.644  43.008  28.519  1.00 99.99
ATOM   1903  HZ3 TRP   120      37.316  43.892  30.513  1.00 99.99
ATOM   1904  HH2 TRP   120      35.861  42.229  29.646  1.00 99.99
ATOM   1905  N   ILE   121      35.311  50.654  31.708  0.00  0.00
ATOM   1906  CA  ILE   121      35.073  50.940  33.114  0.00  0.00
ATOM   1907  C   ILE   121      33.620  51.426  33.340  0.00  0.00
ATOM   1908  O   ILE   121      33.004  50.902  34.288  0.00  0.00
ATOM   1909  CB  ILE   121      36.111  51.847  33.791  0.00  0.00
ATOM   1910  CG1 ILE   121      35.906  51.837  35.325  0.00  0.00
ATOM   1911  CG2 ILE   121      36.244  53.229  33.345  0.00  0.00
ATOM   1912  CD1 ILE   121      36.987  52.534  36.088  0.00  0.00
ATOM   1913  H   ILE   121      35.967  51.273  31.255  1.00 99.99
ATOM   1914  HA  ILE   121      35.072  49.950  33.568  1.00 99.99
ATOM   1915  HB  ILE   121      37.078  51.392  33.584  1.00 99.99
ATOM   1916 2HG1 ILE   121      34.987  52.341  35.624  1.00 99.99
ATOM   1917 3HG1 ILE   121      35.772  50.801  35.639  1.00 99.99
ATOM   1918 1HG2 ILE   121      36.106  53.368  32.272  1.00 99.99
ATOM   1919 2HG2 ILE   121      35.513  53.904  33.790  1.00 99.99
ATOM   1920 3HG2 ILE   121      37.238  53.602  33.596  1.00 99.99
ATOM   1921 1HD1 ILE   121      36.829  53.610  36.020  1.00 99.99
ATOM   1922 2HD1 ILE   121      37.004  52.132  37.102  1.00 99.99
ATOM   1923 3HD1 ILE   121      37.912  52.377  35.534  1.00 99.99
ATOM   1924  N   ASP   122      33.084  52.376  32.574  0.00  0.00
ATOM   1925  CA  ASP   122      31.701  52.914  32.869  0.00  0.00
ATOM   1926  C   ASP   122      30.706  51.857  32.530  0.00  0.00
ATOM   1927  O   ASP   122      29.641  51.774  33.132  0.00  0.00
ATOM   1928  CB  ASP   122      31.442  54.186  32.120  0.00  0.00
ATOM   1929  CG  ASP   122      30.111  54.860  32.553  0.00  0.00
ATOM   1930  OD1 ASP   122      29.203  54.948  31.674  0.00  0.00
ATOM   1931  OD2 ASP   122      29.893  55.228  33.723  0.00  0.00
ATOM   1932  H   ASP   122      33.674  52.846  31.902  1.00 99.99
ATOM   1933  HA  ASP   122      31.660  53.115  33.939  1.00 99.99
ATOM   1934  HB2 ASP   122      32.199  54.969  32.143  1.00 99.99
ATOM   1935  HB3 ASP   122      31.384  53.969  31.052  1.00 99.99
ATOM   1936  N   SER   123      31.057  50.878  31.686  0.00  0.00
ATOM   1937  CA  SER   123      30.123  49.791  31.374  0.00  0.00
ATOM   1938  C   SER   123      30.116  48.639  32.399  0.00  0.00
ATOM   1939  O   SER   123      29.073  48.021  32.538  0.00  0.00
ATOM   1940  CB  SER   123      30.381  49.306  29.945  0.00  0.00
ATOM   1941  OG  SER   123      30.204  50.339  29.042  0.00  0.00
ATOM   1942  H   SER   123      31.940  50.930  31.202  1.00 99.99
ATOM   1943  HA  SER   123      29.143  50.266  31.314  1.00 99.99
ATOM   1944  HB2 SER   123      31.392  48.964  29.729  1.00 99.99
ATOM   1945  HB3 SER   123      29.712  48.468  29.748  1.00 99.99
ATOM   1946  HG  SER   123      30.130  49.975  28.157  1.00 99.99
ATOM   1947  N   ILE   124      31.245  48.368  33.083  0.00  0.00
ATOM   1948  CA  ILE   124      31.161  47.399  34.169  0.00  0.00
ATOM   1949  C   ILE   124      30.624  47.980  35.498  0.00  0.00
ATOM   1950  O   ILE   124      29.991  47.261  36.279  0.00  0.00
ATOM   1951  CB  ILE   124      32.471  46.587  34.250  0.00  0.00
ATOM   1952  CG1 ILE   124      33.753  47.284  34.731  0.00  0.00
ATOM   1953  CG2 ILE   124      32.706  45.646  33.062  0.00  0.00
ATOM   1954  CD1 ILE   124      33.821  47.567  36.177  0.00  0.00
ATOM   1955  H   ILE   124      32.079  48.894  32.864  1.00 99.99
ATOM   1956  HA  ILE   124      30.326  46.748  33.907  1.00 99.99
ATOM   1957  HB  ILE   124      32.230  45.808  34.974  1.00 99.99
ATOM   1958 2HG1 ILE   124      34.583  46.584  34.629  1.00 99.99
ATOM   1959 3HG1 ILE   124      34.062  48.101  34.078  1.00 99.99
ATOM   1960 1HG2 ILE   124      33.581  45.053  33.328  1.00 99.99
ATOM   1961 2HG2 ILE   124      31.833  45.020  32.871  1.00 99.99
ATOM   1962 3HG2 ILE   124      32.845  46.171  32.116  1.00 99.99
ATOM   1963 1HD1 ILE   124      33.450  46.743  36.785  1.00 99.99
ATOM   1964 2HD1 ILE   124      34.860  47.774  36.428  1.00 99.99
ATOM   1965 3HD1 ILE   124      33.377  48.522  36.457  1.00 99.99
ATOM   1966  N   LEU   125      30.774  49.319  35.765  0.00  0.00
ATOM   1967  CA  LEU   125      30.129  50.039  36.919  0.00  0.00
ATOM   1968  C   LEU   125      28.621  49.995  36.667  0.00  0.00
ATOM   1969  O   LEU   125      27.830  49.698  37.558  0.00  0.00
ATOM   1970  CB  LEU   125      30.751  51.424  37.062  0.00  0.00
ATOM   1971  CG  LEU   125      32.166  51.435  37.729  0.00  0.00
ATOM   1972  CD1 LEU   125      32.538  52.873  38.022  0.00  0.00
ATOM   1973  CD2 LEU   125      32.253  50.662  39.042  0.00  0.00
ATOM   1974  H   LEU   125      31.354  49.736  35.051  1.00 99.99
ATOM   1975  HA  LEU   125      30.230  49.526  37.874  1.00 99.99
ATOM   1976  HB2 LEU   125      30.754  51.913  36.088  1.00 99.99
ATOM   1977  HB3 LEU   125      30.121  51.985  37.753  1.00 99.99
ATOM   1978  HG  LEU   125      32.910  51.102  37.008  1.00 99.99
ATOM   1979 1HD1 LEU   125      31.636  53.427  38.283  1.00 99.99
ATOM   1980 2HD1 LEU   125      33.332  52.885  38.769  1.00 99.99
ATOM   1981 3HD1 LEU   125      32.868  53.402  37.127  1.00 99.99
ATOM   1982 1HD2 LEU   125      33.176  50.920  39.561  1.00 99.99
ATOM   1983 2HD2 LEU   125      31.486  50.923  39.770  1.00 99.99
ATOM   1984 3HD2 LEU   125      32.298  49.603  38.800  1.00 99.99
ATOM   1985  N   ALA   126      28.291  50.191  35.388  0.00  0.00
ATOM   1986  CA  ALA   126      26.896  50.026  34.887  0.00  0.00
ATOM   1987  C   ALA   126      26.373  48.548  35.080  0.00  0.00
ATOM   1988  O   ALA   126      25.252  48.490  35.623  0.00  0.00
ATOM   1989  CB  ALA   126      26.748  50.502  33.424  0.00  0.00
ATOM   1990  H   ALA   126      29.007  50.534  34.763  1.00 99.99
ATOM   1991  HA  ALA   126      26.328  50.716  35.509  1.00 99.99
ATOM   1992  HB1 ALA   126      25.720  50.265  33.150  1.00 99.99
ATOM   1993  HB2 ALA   126      26.808  51.590  33.396  1.00 99.99
ATOM   1994  HB3 ALA   126      27.415  49.975  32.743  1.00 99.99
ATOM   1995  N   PHE   127      27.189  47.503  34.788  0.00  0.00
ATOM   1996  CA  PHE   127      26.816  46.099  34.903  0.00  0.00
ATOM   1997  C   PHE   127      26.781  45.872  36.402  0.00  0.00
ATOM   1998  O   PHE   127      26.045  45.020  36.760  0.00  0.00
ATOM   1999  CB  PHE   127      27.907  45.289  34.254  0.00  0.00
ATOM   2000  CG  PHE   127      27.767  43.781  34.283  0.00  0.00
ATOM   2001  CD1 PHE   127      26.493  43.217  34.321  0.00  0.00
ATOM   2002  CD2 PHE   127      28.899  42.970  34.218  0.00  0.00
ATOM   2003  CE1 PHE   127      26.341  41.828  34.072  0.00  0.00
ATOM   2004  CE2 PHE   127      28.777  41.582  34.023  0.00  0.00
ATOM   2005  CZ  PHE   127      27.499  40.979  33.920  0.00  0.00
ATOM   2006  H   PHE   127      28.073  47.696  34.339  1.00 99.99
ATOM   2007  HA  PHE   127      25.833  46.032  34.435  1.00 99.99
ATOM   2008  HB2 PHE   127      27.800  45.591  33.213  1.00 99.99
ATOM   2009  HB3 PHE   127      28.857  45.634  34.665  1.00 99.99
ATOM   2010  HD1 PHE   127      25.636  43.844  34.509  1.00 99.99
ATOM   2011  HD2 PHE   127      29.881  43.417  34.250  1.00 99.99
ATOM   2012  HE1 PHE   127      25.403  41.292  34.116  1.00 99.99
ATOM   2013  HE2 PHE   127      29.615  40.947  33.776  1.00 99.99
ATOM   2014  HZ  PHE   127      27.367  39.914  33.797  1.00 99.99
ATOM   2015  N   SER   128      27.576  46.526  37.216  0.00  0.00
ATOM   2016  CA  SER   128      27.574  46.283  38.631  0.00  0.00
ATOM   2017  C   SER   128      26.198  46.702  39.221  0.00  0.00
ATOM   2018  O   SER   128      25.642  45.926  39.974  0.00  0.00
ATOM   2019  CB  SER   128      28.729  46.933  39.446  0.00  0.00
ATOM   2020  OG  SER   128      29.960  46.488  38.847  0.00  0.00
ATOM   2021  H   SER   128      28.327  47.004  36.739  1.00 99.99
ATOM   2022  HA  SER   128      27.717  45.201  38.664  1.00 99.99
ATOM   2023  HB2 SER   128      28.664  48.013  39.581  1.00 99.99
ATOM   2024  HB3 SER   128      28.643  46.665  40.499  1.00 99.99
ATOM   2025  HG  SER   128      29.972  46.844  37.955  1.00 99.99
ATOM   2026  N   ARG   129      25.631  47.846  38.744  0.00  0.00
ATOM   2027  CA  ARG   129      24.217  48.297  39.046  0.00  0.00
ATOM   2028  C   ARG   129      23.206  47.263  38.681  0.00  0.00
ATOM   2029  O   ARG   129      22.482  46.901  39.568  0.00  0.00
ATOM   2030  CB  ARG   129      23.835  49.660  38.370  0.00  0.00
ATOM   2031  CG  ARG   129      24.701  50.841  38.750  0.00  0.00
ATOM   2032  CD  ARG   129      24.410  51.924  37.675  0.00  0.00
ATOM   2033  NE  ARG   129      23.030  52.461  37.667  0.00  0.00
ATOM   2034  CZ  ARG   129      22.226  52.937  36.714  0.00  0.00
ATOM   2035  NH1 ARG   129      22.672  53.229  35.526  0.00  0.00
ATOM   2036  NH2 ARG   129      20.982  53.137  37.034  0.00  0.00
ATOM   2037  H   ARG   129      26.278  48.399  38.200  1.00 99.99
ATOM   2038  HA  ARG   129      24.227  48.494  40.117  1.00 99.99
ATOM   2039  HB2 ARG   129      23.898  49.588  37.285  1.00 99.99
ATOM   2040  HB3 ARG   129      22.805  49.893  38.640  1.00 99.99
ATOM   2041  HG2 ARG   129      24.362  51.112  39.750  1.00 99.99
ATOM   2042  HG3 ARG   129      25.724  50.490  38.617  1.00 99.99
ATOM   2043  HD2 ARG   129      25.212  52.653  37.790  1.00 99.99
ATOM   2044  HD3 ARG   129      24.616  51.480  36.701  1.00 99.99
ATOM   2045  HE  ARG   129      22.570  52.349  38.560  1.00 99.99
ATOM   2046 1HH1 ARG   129      23.658  53.204  35.311  1.00 99.99
ATOM   2047 2HH1 ARG   129      22.095  53.675  34.827  1.00 99.99
ATOM   2048 1HH2 ARG   129      20.646  52.756  37.908  1.00 99.99
ATOM   2049 2HH2 ARG   129      20.321  53.444  36.334  1.00 99.99
ATOM   2050  N   SER   130      23.164  46.787  37.469  0.00  0.00
ATOM   2051  CA  SER   130      22.312  45.769  36.963  0.00  0.00
ATOM   2052  C   SER   130      22.377  44.490  37.783  0.00  0.00
ATOM   2053  O   SER   130      21.394  43.851  38.107  0.00  0.00
ATOM   2054  CB  SER   130      22.663  45.437  35.525  0.00  0.00
ATOM   2055  OG  SER   130      22.366  46.629  34.778  0.00  0.00
ATOM   2056  H   SER   130      23.771  47.257  36.812  1.00 99.99
ATOM   2057  HA  SER   130      21.302  46.178  36.927  1.00 99.99
ATOM   2058  HB2 SER   130      23.711  45.158  35.402  1.00 99.99
ATOM   2059  HB3 SER   130      22.102  44.552  35.221  1.00 99.99
ATOM   2060  HG  SER   130      21.714  46.470  34.093  1.00 99.99
ATOM   2061  N   LEU   131      23.613  44.077  38.147  0.00  0.00
ATOM   2062  CA  LEU   131      23.782  42.811  38.787  0.00  0.00
ATOM   2063  C   LEU   131      23.404  43.079  40.289  0.00  0.00
ATOM   2064  O   LEU   131      22.933  42.082  40.896  0.00  0.00
ATOM   2065  CB  LEU   131      25.229  42.368  38.510  0.00  0.00
ATOM   2066  CG  LEU   131      25.725  41.078  39.108  0.00  0.00
ATOM   2067  CD1 LEU   131      24.763  39.887  38.732  0.00  0.00
ATOM   2068  CD2 LEU   131      27.139  40.820  38.815  0.00  0.00
ATOM   2069  H   LEU   131      24.344  44.564  37.646  1.00 99.99
ATOM   2070  HA  LEU   131      23.090  42.070  38.387  1.00 99.99
ATOM   2071  HB2 LEU   131      25.239  42.299  37.423  1.00 99.99
ATOM   2072  HB3 LEU   131      25.944  43.114  38.857  1.00 99.99
ATOM   2073  HG  LEU   131      25.642  41.141  40.193  1.00 99.99
ATOM   2074 1HD1 LEU   131      23.745  40.039  39.094  1.00 99.99
ATOM   2075 2HD1 LEU   131      24.813  39.776  37.649  1.00 99.99
ATOM   2076 3HD1 LEU   131      25.167  38.965  39.151  1.00 99.99
ATOM   2077 1HD2 LEU   131      27.737  41.502  39.420  1.00 99.99
ATOM   2078 2HD2 LEU   131      27.435  39.830  39.159  1.00 99.99
ATOM   2079 3HD2 LEU   131      27.433  40.966  37.774  1.00 99.99
ATOM   2080  N   HIS   132      23.584  44.267  40.879  0.00  0.00
ATOM   2081  CA  HIS   132      23.187  44.550  42.243  0.00  0.00
ATOM   2082  C   HIS   132      21.591  44.623  42.390  0.00  0.00
ATOM   2083  O   HIS   132      20.986  44.291  43.406  0.00  0.00
ATOM   2084  CB  HIS   132      23.909  45.790  42.762  0.00  0.00
ATOM   2085  CG  HIS   132      23.621  45.886  44.194  0.00  0.00
ATOM   2086  ND1 HIS   132      24.327  45.315  45.256  0.00  0.00
ATOM   2087  CD2 HIS   132      22.812  46.862  44.757  0.00  0.00
ATOM   2088  CE1 HIS   132      24.005  45.961  46.406  0.00  0.00
ATOM   2089  NE2 HIS   132      23.095  46.909  46.152  0.00  0.00
ATOM   2090  H   HIS   132      24.145  44.934  40.366  1.00 99.99
ATOM   2091  HA  HIS   132      23.472  43.693  42.854  1.00 99.99
ATOM   2092  HB2 HIS   132      24.975  45.790  42.533  1.00 99.99
ATOM   2093  HB3 HIS   132      23.497  46.741  42.423  1.00 99.99
ATOM   2094  HD1 HIS   132      25.038  44.647  44.997  1.00 99.99
ATOM   2095  HD2 HIS   132      22.421  47.634  44.111  1.00 99.99
ATOM   2096  HE1 HIS   132      24.460  45.753  47.364  1.00 99.99
ATOM   2097  HE2 HIS   132      22.877  47.693  46.751  1.00 99.99
ATOM   2098  N   SER   133      20.896  44.878  41.362  0.00  0.00
ATOM   2099  CA  SER   133      19.416  44.885  41.198  0.00  0.00
ATOM   2100  C   SER   133      18.791  43.482  40.978  0.00  0.00
ATOM   2101  O   SER   133      17.615  43.254  41.197  0.00  0.00
ATOM   2102  CB  SER   133      18.917  45.615  39.985  0.00  0.00
ATOM   2103  OG  SER   133      19.616  46.857  39.795  0.00  0.00
ATOM   2104  H   SER   133      21.451  45.213  40.586  1.00 99.99
ATOM   2105  HA  SER   133      18.994  45.357  42.085  1.00 99.99
ATOM   2106  HB2 SER   133      19.110  44.969  39.127  1.00 99.99
ATOM   2107  HB3 SER   133      17.846  45.825  40.014  1.00 99.99
ATOM   2108  HG  SER   133      19.363  47.460  40.497  1.00 99.99
ATOM   2109  N   LEU   134      19.643  42.515  40.491  0.00  0.00
ATOM   2110  CA  LEU   134      19.270  41.120  40.204  0.00  0.00
ATOM   2111  C   LEU   134      20.030  40.091  41.030  0.00  0.00
ATOM   2112  O   LEU   134      20.127  38.947  40.588  0.00  0.00
ATOM   2113  CB  LEU   134      19.447  40.821  38.715  0.00  0.00
ATOM   2114  CG  LEU   134      18.626  41.529  37.688  0.00  0.00
ATOM   2115  CD1 LEU   134      19.075  40.881  36.317  0.00  0.00
ATOM   2116  CD2 LEU   134      17.115  41.292  37.748  0.00  0.00
ATOM   2117  H   LEU   134      20.441  42.850  39.966  1.00 99.99
ATOM   2118  HA  LEU   134      18.209  41.076  40.449  1.00 99.99
ATOM   2119  HB2 LEU   134      20.472  41.025  38.404  1.00 99.99
ATOM   2120  HB3 LEU   134      19.259  39.763  38.536  1.00 99.99
ATOM   2121  HG  LEU   134      18.762  42.611  37.652  1.00 99.99
ATOM   2122 1HD1 LEU   134      18.655  41.503  35.526  1.00 99.99
ATOM   2123 2HD1 LEU   134      20.146  40.771  36.150  1.00 99.99
ATOM   2124 3HD1 LEU   134      18.701  39.862  36.232  1.00 99.99
ATOM   2125 1HD2 LEU   134      16.712  41.641  38.698  1.00 99.99
ATOM   2126 2HD2 LEU   134      16.600  41.819  36.946  1.00 99.99
ATOM   2127 3HD2 LEU   134      16.861  40.241  37.607  1.00 99.99
ATOM   2128  N   LEU   135      20.606  40.433  42.169  0.00  0.00
ATOM   2129  CA  LEU   135      21.600  39.795  42.996  0.00  0.00
ATOM   2130  C   LEU   135      21.084  38.498  43.603  0.00  0.00
ATOM   2131  O   LEU   135      19.964  38.391  44.102  0.00  0.00
ATOM   2132  CB  LEU   135      21.945  40.770  44.079  0.00  0.00
ATOM   2133  CG  LEU   135      22.920  40.355  45.195  0.00  0.00
ATOM   2134  CD1 LEU   135      24.274  39.764  44.650  0.00  0.00
ATOM   2135  CD2 LEU   135      23.221  41.582  46.133  0.00  0.00
ATOM   2136  H   LEU   135      20.350  41.388  42.375  1.00 99.99
ATOM   2137  HA  LEU   135      22.528  39.641  42.446  1.00 99.99
ATOM   2138  HB2 LEU   135      22.338  41.674  43.613  1.00 99.99
ATOM   2139  HB3 LEU   135      21.030  41.058  44.594  1.00 99.99
ATOM   2140  HG  LEU   135      22.469  39.604  45.844  1.00 99.99
ATOM   2141 1HD1 LEU   135      24.769  39.315  45.511  1.00 99.99
ATOM   2142 2HD1 LEU   135      24.139  39.015  43.870  1.00 99.99
ATOM   2143 3HD1 LEU   135      24.831  40.610  44.244  1.00 99.99
ATOM   2144 1HD2 LEU   135      22.370  41.784  46.783  1.00 99.99
ATOM   2145 2HD2 LEU   135      24.121  41.467  46.737  1.00 99.99
ATOM   2146 3HD2 LEU   135      23.427  42.437  45.486  1.00 99.99
ATOM   2147  N   VAL   136      22.017  37.515  43.522  0.00  0.00
ATOM   2148  CA  VAL   136      21.836  36.091  43.783  0.00  0.00
ATOM   2149  C   VAL   136      22.820  35.688  44.831  0.00  0.00
ATOM   2150  O   VAL   136      23.841  36.352  45.084  0.00  0.00
ATOM   2151  CB  VAL   136      21.932  35.256  42.461  0.00  0.00
ATOM   2152  CG1 VAL   136      20.618  35.251  41.572  0.00  0.00
ATOM   2153  CG2 VAL   136      23.148  35.667  41.609  0.00  0.00
ATOM   2154  H   VAL   136      22.874  37.746  43.040  1.00 99.99
ATOM   2155  HA  VAL   136      20.824  35.928  44.153  1.00 99.99
ATOM   2156  HB  VAL   136      22.090  34.253  42.857  1.00 99.99
ATOM   2157 1HG1 VAL   136      20.838  34.765  40.623  1.00 99.99
ATOM   2158 2HG1 VAL   136      19.821  34.660  42.026  1.00 99.99
ATOM   2159 3HG1 VAL   136      20.298  36.292  41.557  1.00 99.99
ATOM   2160 1HG2 VAL   136      23.244  36.631  41.109  1.00 99.99
ATOM   2161 2HG2 VAL   136      24.053  35.656  42.217  1.00 99.99
ATOM   2162 3HG2 VAL   136      23.355  34.902  40.861  1.00 99.99
ATOM   2163  N   ASP   137      22.484  34.647  45.587  0.00  0.00
ATOM   2164  CA  ASP   137      23.321  34.009  46.600  0.00  0.00
ATOM   2165  C   ASP   137      24.582  33.497  45.981  0.00  0.00
ATOM   2166  O   ASP   137      24.607  33.212  44.733  0.00  0.00
ATOM   2167  CB  ASP   137      22.457  32.982  47.334  0.00  0.00
ATOM   2168  CG  ASP   137      22.967  32.564  48.685  0.00  0.00
ATOM   2169  OD1 ASP   137      24.123  32.846  49.088  0.00  0.00
ATOM   2170  OD2 ASP   137      22.219  31.797  49.323  0.00  0.00
ATOM   2171  H   ASP   137      21.606  34.188  45.391  1.00 99.99
ATOM   2172  HA  ASP   137      23.672  34.766  47.303  1.00 99.99
ATOM   2173  HB2 ASP   137      21.478  33.426  47.524  1.00 99.99
ATOM   2174  HB3 ASP   137      22.304  32.061  46.773  1.00 99.99
ATOM   2175  N   VAL   138      25.565  32.988  46.762  0.00  0.00
ATOM   2176  CA  VAL   138      26.834  32.565  46.172  0.00  0.00
ATOM   2177  C   VAL   138      26.729  31.214  45.459  0.00  0.00
ATOM   2178  O   VAL   138      27.474  31.071  44.458  0.00  0.00
ATOM   2179  CB  VAL   138      28.051  32.692  47.120  0.00  0.00
ATOM   2180  CG1 VAL   138      28.300  34.165  47.627  0.00  0.00
ATOM   2181  CG2 VAL   138      27.968  31.852  48.419  0.00  0.00
ATOM   2182  H   VAL   138      25.446  32.990  47.766  1.00 99.99
ATOM   2183  HA  VAL   138      27.031  33.288  45.380  1.00 99.99
ATOM   2184  HB  VAL   138      28.923  32.288  46.606  1.00 99.99
ATOM   2185 1HG1 VAL   138      29.122  34.165  48.343  1.00 99.99
ATOM   2186 2HG1 VAL   138      28.791  34.799  46.890  1.00 99.99
ATOM   2187 3HG1 VAL   138      27.421  34.608  48.097  1.00 99.99
ATOM   2188 1HG2 VAL   138      27.934  30.766  48.341  1.00 99.99
ATOM   2189 2HG2 VAL   138      28.912  32.113  48.896  1.00 99.99
ATOM   2190 3HG2 VAL   138      27.071  32.202  48.932  1.00 99.99
ATOM   2191  N   PRO   139      25.851  30.257  45.840  0.00  0.00
ATOM   2192  CA  PRO   139      25.695  28.988  45.035  0.00  0.00
ATOM   2193  C   PRO   139      24.768  29.037  43.861  0.00  0.00
ATOM   2194  O   PRO   139      24.899  28.245  42.881  0.00  0.00
ATOM   2195  CB  PRO   139      25.257  27.818  46.005  0.00  0.00
ATOM   2196  CG  PRO   139      25.528  28.394  47.424  0.00  0.00
ATOM   2197  CD  PRO   139      25.328  29.888  47.129  0.00  0.00
ATOM   2198  HA  PRO   139      26.663  28.680  44.638  1.00 99.99
ATOM   2199  HB2 PRO   139      24.171  27.733  46.010  1.00 99.99
ATOM   2200  HB3 PRO   139      25.761  26.855  45.935  1.00 99.99
ATOM   2201  HG2 PRO   139      24.756  28.039  48.108  1.00 99.99
ATOM   2202  HG3 PRO   139      26.560  28.119  47.643  1.00 99.99
ATOM   2203  HD2 PRO   139      24.250  30.049  47.146  1.00 99.99
ATOM   2204  HD3 PRO   139      25.716  30.505  47.941  1.00 99.99
ATOM   2205  N   ALA   140      23.817  30.036  43.830  0.00  0.00
ATOM   2206  CA  ALA   140      23.093  30.364  42.635  0.00  0.00
ATOM   2207  C   ALA   140      24.007  31.142  41.668  0.00  0.00
ATOM   2208  O   ALA   140      24.020  30.861  40.530  0.00  0.00
ATOM   2209  CB  ALA   140      21.926  31.242  43.061  0.00  0.00
ATOM   2210  H   ALA   140      23.707  30.597  44.663  1.00 99.99
ATOM   2211  HA  ALA   140      22.744  29.501  42.066  1.00 99.99
ATOM   2212  HB1 ALA   140      22.382  32.045  43.641  1.00 99.99
ATOM   2213  HB2 ALA   140      21.434  31.608  42.160  1.00 99.99
ATOM   2214  HB3 ALA   140      21.275  30.643  43.700  1.00 99.99
ATOM   2215  N   PHE   141      24.841  32.131  42.137  0.00  0.00
ATOM   2216  CA  PHE   141      25.893  32.763  41.394  0.00  0.00
ATOM   2217  C   PHE   141      26.962  31.690  40.874  0.00  0.00
ATOM   2218  O   PHE   141      27.517  31.800  39.761  0.00  0.00
ATOM   2219  CB  PHE   141      26.491  33.839  42.327  0.00  0.00
ATOM   2220  CG  PHE   141      27.765  34.374  41.688  0.00  0.00
ATOM   2221  CD1 PHE   141      27.724  35.489  40.770  0.00  0.00
ATOM   2222  CD2 PHE   141      28.981  33.733  42.100  0.00  0.00
ATOM   2223  CE1 PHE   141      28.919  35.892  40.174  0.00  0.00
ATOM   2224  CE2 PHE   141      30.199  34.203  41.554  0.00  0.00
ATOM   2225  CZ  PHE   141      30.099  35.315  40.672  0.00  0.00
ATOM   2226  H   PHE   141      24.757  32.395  43.109  1.00 99.99
ATOM   2227  HA  PHE   141      25.444  33.223  40.512  1.00 99.99
ATOM   2228  HB2 PHE   141      25.858  34.704  42.528  1.00 99.99
ATOM   2229  HB3 PHE   141      26.746  33.365  43.274  1.00 99.99
ATOM   2230  HD1 PHE   141      26.812  36.026  40.551  1.00 99.99
ATOM   2231  HD2 PHE   141      28.975  32.908  42.797  1.00 99.99
ATOM   2232  HE1 PHE   141      28.960  36.747  39.515  1.00 99.99
ATOM   2233  HE2 PHE   141      31.152  33.792  41.845  1.00 99.99
ATOM   2234  HZ  PHE   141      31.068  35.700  40.391  1.00 99.99
ATOM   2235  N   ALA   142      27.319  30.686  41.652  0.00  0.00
ATOM   2236  CA  ALA   142      28.221  29.604  41.239  0.00  0.00
ATOM   2237  C   ALA   142      27.739  28.852  40.011  0.00  0.00
ATOM   2238  O   ALA   142      28.515  28.656  39.097  0.00  0.00
ATOM   2239  CB  ALA   142      28.542  28.724  42.393  0.00  0.00
ATOM   2240  H   ALA   142      26.953  30.652  42.595  1.00 99.99
ATOM   2241  HA  ALA   142      29.197  30.048  41.039  1.00 99.99
ATOM   2242  HB1 ALA   142      29.397  28.107  42.115  1.00 99.99
ATOM   2243  HB2 ALA   142      28.865  29.308  43.256  1.00 99.99
ATOM   2244  HB3 ALA   142      27.640  28.165  42.647  1.00 99.99
ATOM   2245  N   CYS   143      26.504  28.315  40.054  0.00  0.00
ATOM   2246  CA  CYS   143      25.792  27.655  38.916  0.00  0.00
ATOM   2247  C   CYS   143      25.781  28.601  37.721  0.00  0.00
ATOM   2248  O   CYS   143      26.010  28.102  36.670  0.00  0.00
ATOM   2249  CB  CYS   143      24.377  27.378  39.481  0.00  0.00
ATOM   2250  SG  CYS   143      23.052  26.869  38.412  0.00  0.00
ATOM   2251  H   CYS   143      25.968  28.675  40.830  1.00 99.99
ATOM   2252  HA  CYS   143      26.202  26.677  38.669  1.00 99.99
ATOM   2253  HB2 CYS   143      24.400  26.553  40.193  1.00 99.99
ATOM   2254  HB3 CYS   143      24.103  28.225  40.111  1.00 99.99
ATOM   2255  N   LEU   144      25.573  29.915  37.877  0.00  0.00
ATOM   2256  CA  LEU   144      25.687  30.827  36.710  0.00  0.00
ATOM   2257  C   LEU   144      27.107  31.003  36.249  0.00  0.00
ATOM   2258  O   LEU   144      27.395  30.978  35.013  0.00  0.00
ATOM   2259  CB  LEU   144      25.107  32.220  37.073  0.00  0.00
ATOM   2260  CG  LEU   144      25.229  33.279  35.993  0.00  0.00
ATOM   2261  CD1 LEU   144      24.552  33.075  34.656  0.00  0.00
ATOM   2262  CD2 LEU   144      24.461  34.478  36.586  0.00  0.00
ATOM   2263  H   LEU   144      25.345  30.305  38.782  1.00 99.99
ATOM   2264  HA  LEU   144      25.028  30.375  35.968  1.00 99.99
ATOM   2265  HB2 LEU   144      24.088  32.065  37.420  1.00 99.99
ATOM   2266  HB3 LEU   144      25.742  32.569  37.887  1.00 99.99
ATOM   2267  HG  LEU   144      26.267  33.520  35.762  1.00 99.99
ATOM   2268 1HD1 LEU   144      24.967  33.797  33.953  1.00 99.99
ATOM   2269 2HD1 LEU   144      24.860  32.070  34.369  1.00 99.99
ATOM   2270 3HD1 LEU   144      23.470  33.152  34.757  1.00 99.99
ATOM   2271 1HD2 LEU   144      24.607  35.440  36.095  1.00 99.99
ATOM   2272 2HD2 LEU   144      23.398  34.268  36.706  1.00 99.99
ATOM   2273 3HD2 LEU   144      24.863  34.793  37.549  1.00 99.99
ATOM   2274  N   SER   145      28.127  31.129  37.134  0.00  0.00
ATOM   2275  CA  SER   145      29.477  31.203  36.736  0.00  0.00
ATOM   2276  C   SER   145      30.007  29.922  36.090  0.00  0.00
ATOM   2277  O   SER   145      30.878  29.927  35.241  0.00  0.00
ATOM   2278  CB  SER   145      30.386  31.422  37.960  0.00  0.00
ATOM   2279  OG  SER   145      30.148  32.785  38.404  0.00  0.00
ATOM   2280  H   SER   145      27.904  31.192  38.116  1.00 99.99
ATOM   2281  HA  SER   145      29.665  32.094  36.136  1.00 99.99
ATOM   2282  HB2 SER   145      30.132  30.743  38.777  1.00 99.99
ATOM   2283  HB3 SER   145      31.373  31.360  37.501  1.00 99.99
ATOM   2284  HG  SER   145      29.546  32.723  39.150  1.00 99.99
ATOM   2285  N   ALA   146      29.443  28.819  36.538  0.00  0.00
ATOM   2286  CA  ALA   146      29.548  27.496  35.943  0.00  0.00
ATOM   2287  C   ALA   146      28.971  27.388  34.547  0.00  0.00
ATOM   2288  O   ALA   146      29.720  26.975  33.681  0.00  0.00
ATOM   2289  CB  ALA   146      28.997  26.494  36.897  0.00  0.00
ATOM   2290  H   ALA   146      28.847  28.804  37.354  1.00 99.99
ATOM   2291  HA  ALA   146      30.617  27.369  35.780  1.00 99.99
ATOM   2292  HB1 ALA   146      29.302  25.544  36.457  1.00 99.99
ATOM   2293  HB2 ALA   146      29.544  26.473  37.839  1.00 99.99
ATOM   2294  HB3 ALA   146      27.919  26.524  37.054  1.00 99.99
ATOM   2295  N   LEU   147      27.718  27.886  34.285  0.00  0.00
ATOM   2296  CA  LEU   147      27.272  28.039  32.938  0.00  0.00
ATOM   2297  C   LEU   147      28.144  28.876  31.983  0.00  0.00
ATOM   2298  O   LEU   147      28.359  28.422  30.871  0.00  0.00
ATOM   2299  CB  LEU   147      25.783  28.511  33.007  0.00  0.00
ATOM   2300  CG  LEU   147      25.072  28.539  31.645  0.00  0.00
ATOM   2301  CD1 LEU   147      25.178  27.229  30.949  0.00  0.00
ATOM   2302  CD2 LEU   147      23.559  28.900  31.738  0.00  0.00
ATOM   2303  H   LEU   147      27.094  28.355  34.925  1.00 99.99
ATOM   2304  HA  LEU   147      27.318  27.062  32.455  1.00 99.99
ATOM   2305  HB2 LEU   147      25.191  27.822  33.610  1.00 99.99
ATOM   2306  HB3 LEU   147      25.680  29.525  33.391  1.00 99.99
ATOM   2307  HG  LEU   147      25.602  29.324  31.107  1.00 99.99
ATOM   2308 1HD1 LEU   147      26.147  26.736  30.889  1.00 99.99
ATOM   2309 2HD1 LEU   147      24.429  26.585  31.407  1.00 99.99
ATOM   2310 3HD1 LEU   147      24.913  27.511  29.928  1.00 99.99
ATOM   2311 1HD2 LEU   147      22.962  28.381  32.487  1.00 99.99
ATOM   2312 2HD2 LEU   147      23.550  29.965  31.968  1.00 99.99
ATOM   2313 3HD2 LEU   147      23.242  28.703  30.716  1.00 99.99
ATOM   2314  N   VAL   148      28.737  29.939  32.420  0.00  0.00
ATOM   2315  CA  VAL   148      29.738  30.685  31.680  0.00  0.00
ATOM   2316  C   VAL   148      30.992  29.893  31.408  0.00  0.00
ATOM   2317  O   VAL   148      31.474  29.917  30.339  0.00  0.00
ATOM   2318  CB  VAL   148      29.939  32.008  32.482  0.00  0.00
ATOM   2319  CG1 VAL   148      31.026  32.899  31.759  0.00  0.00
ATOM   2320  CG2 VAL   148      28.663  32.856  32.422  0.00  0.00
ATOM   2321  H   VAL   148      28.438  30.197  33.351  1.00 99.99
ATOM   2322  HA  VAL   148      29.282  31.033  30.753  1.00 99.99
ATOM   2323  HB  VAL   148      30.197  31.845  33.529  1.00 99.99
ATOM   2324 1HG1 VAL   148      30.700  33.040  30.730  1.00 99.99
ATOM   2325 2HG1 VAL   148      31.244  33.864  32.215  1.00 99.99
ATOM   2326 3HG1 VAL   148      31.959  32.347  31.646  1.00 99.99
ATOM   2327 1HG2 VAL   148      28.558  33.085  31.362  1.00 99.99
ATOM   2328 2HG2 VAL   148      27.803  32.407  32.921  1.00 99.99
ATOM   2329 3HG2 VAL   148      28.867  33.711  33.064  1.00 99.99
ATOM   2330  N   LEU   149      31.459  29.128  32.295  0.00  0.00
ATOM   2331  CA  LEU   149      32.503  28.099  32.059  0.00  0.00
ATOM   2332  C   LEU   149      32.042  27.010  31.050  0.00  0.00
ATOM   2333  O   LEU   149      32.671  26.895  29.971  0.00  0.00
ATOM   2334  CB  LEU   149      33.056  27.437  33.318  0.00  0.00
ATOM   2335  CG  LEU   149      34.050  26.306  33.030  0.00  0.00
ATOM   2336  CD1 LEU   149      35.324  26.818  32.410  0.00  0.00
ATOM   2337  CD2 LEU   149      34.422  25.606  34.321  0.00  0.00
ATOM   2338  H   LEU   149      31.060  29.202  33.220  1.00 99.99
ATOM   2339  HA  LEU   149      33.376  28.609  31.653  1.00 99.99
ATOM   2340  HB2 LEU   149      33.609  28.125  33.958  1.00 99.99
ATOM   2341  HB3 LEU   149      32.198  27.018  33.847  1.00 99.99
ATOM   2342  HG  LEU   149      33.656  25.520  32.384  1.00 99.99
ATOM   2343 1HD1 LEU   149      35.201  27.221  31.405  1.00 99.99
ATOM   2344 2HD1 LEU   149      35.741  27.598  33.049  1.00 99.99
ATOM   2345 3HD1 LEU   149      36.116  26.072  32.373  1.00 99.99
ATOM   2346 1HD2 LEU   149      35.183  24.836  34.185  1.00 99.99
ATOM   2347 2HD2 LEU   149      34.824  26.320  35.038  1.00 99.99
ATOM   2348 3HD2 LEU   149      33.524  25.184  34.774  1.00 99.99
ATOM   2349  N   ILE   150      30.925  26.285  31.226  0.00  0.00
ATOM   2350  CA  ILE   150      30.437  25.299  30.286  0.00  0.00
ATOM   2351  C   ILE   150      29.437  25.927  29.311  0.00  0.00
ATOM   2352  O   ILE   150      28.298  25.497  29.214  0.00  0.00
ATOM   2353  CB  ILE   150      29.908  24.039  30.952  0.00  0.00
ATOM   2354  CG1 ILE   150      29.043  24.376  32.207  0.00  0.00
ATOM   2355  CG2 ILE   150      31.050  23.111  31.400  0.00  0.00
ATOM   2356  CD1 ILE   150      28.091  23.258  32.583  0.00  0.00
ATOM   2357  H   ILE   150      30.495  26.509  32.111  1.00 99.99
ATOM   2358  HA  ILE   150      31.348  24.940  29.810  1.00 99.99
ATOM   2359  HB  ILE   150      29.380  23.447  30.205  1.00 99.99
ATOM   2360 2HG1 ILE   150      29.812  24.556  32.957  1.00 99.99
ATOM   2361 3HG1 ILE   150      28.440  25.277  32.096  1.00 99.99
ATOM   2362 1HG2 ILE   150      31.617  22.743  30.543  1.00 99.99
ATOM   2363 2HG2 ILE   150      31.741  23.755  31.939  1.00 99.99
ATOM   2364 3HG2 ILE   150      30.777  22.217  31.958  1.00 99.99
ATOM   2365 1HD1 ILE   150      27.652  23.631  33.508  1.00 99.99
ATOM   2366 2HD1 ILE   150      27.276  23.084  31.879  1.00 99.99
ATOM   2367 3HD1 ILE   150      28.724  22.411  32.847  1.00 99.99
ATOM   2368  N   THR   151      29.944  26.984  28.626  0.00  0.00
ATOM   2369  CA  THR   151      29.214  27.591  27.490  0.00  0.00
ATOM   2370  C   THR   151      29.663  26.822  26.183  0.00  0.00
ATOM   2371  O   THR   151      30.815  26.368  26.070  0.00  0.00
ATOM   2372  CB  THR   151      29.499  29.072  27.418  0.00  0.00
ATOM   2373  OG1 THR   151      28.776  29.738  28.400  0.00  0.00
ATOM   2374  CG2 THR   151      29.213  29.830  26.086  0.00  0.00
ATOM   2375  H   THR   151      30.789  27.398  28.996  1.00 99.99
ATOM   2376  HA  THR   151      28.143  27.402  27.547  1.00 99.99
ATOM   2377  HB  THR   151      30.566  29.187  27.606  1.00 99.99
ATOM   2378  HG1 THR   151      28.929  29.266  29.221  1.00 99.99
ATOM   2379 1HG2 THR   151      29.223  30.916  26.176  1.00 99.99
ATOM   2380 2HG2 THR   151      29.934  29.484  25.346  1.00 99.99
ATOM   2381 3HG2 THR   151      28.249  29.437  25.762  1.00 99.99
ATOM   2382  N   ASP   152      28.860  26.756  25.179  0.00  0.00
ATOM   2383  CA  ASP   152      29.420  26.302  23.841  0.00  0.00
ATOM   2384  C   ASP   152      30.337  27.295  23.244  0.00  0.00
ATOM   2385  O   ASP   152      30.023  28.493  23.039  0.00  0.00
ATOM   2386  CB  ASP   152      28.277  25.844  22.895  0.00  0.00
ATOM   2387  CG  ASP   152      28.723  25.219  21.501  0.00  0.00
ATOM   2388  OD1 ASP   152      28.866  26.075  20.608  0.00  0.00
ATOM   2389  OD2 ASP   152      28.694  23.985  21.325  0.00  0.00
ATOM   2390  H   ASP   152      27.899  27.067  25.227  1.00 99.99
ATOM   2391  HA  ASP   152      29.981  25.393  24.063  1.00 99.99
ATOM   2392  HB2 ASP   152      27.779  24.970  23.317  1.00 99.99
ATOM   2393  HB3 ASP   152      27.551  26.616  22.641  1.00 99.99
ATOM   2394  N   ARG   153      31.489  26.847  22.805  0.00  0.00
ATOM   2395  CA  ARG   153      32.454  27.662  22.085  0.00  0.00
ATOM   2396  C   ARG   153      32.917  27.048  20.692  0.00  0.00
ATOM   2397  O   ARG   153      32.849  25.850  20.526  0.00  0.00
ATOM   2398  CB  ARG   153      33.604  28.054  22.968  0.00  0.00
ATOM   2399  CG  ARG   153      33.301  28.384  24.439  0.00  0.00
ATOM   2400  CD  ARG   153      32.851  29.879  24.616  0.00  0.00
ATOM   2401  NE  ARG   153      32.847  30.378  25.968  0.00  0.00
ATOM   2402  CZ  ARG   153      32.461  31.516  26.474  0.00  0.00
ATOM   2403  NH1 ARG   153      32.038  32.496  25.755  0.00  0.00
ATOM   2404  NH2 ARG   153      32.482  31.612  27.755  0.00  0.00
ATOM   2405  H   ARG   153      31.604  25.850  22.921  1.00 99.99
ATOM   2406  HA  ARG   153      32.028  28.640  21.865  1.00 99.99
ATOM   2407  HB2 ARG   153      34.382  27.293  22.999  1.00 99.99
ATOM   2408  HB3 ARG   153      34.147  28.811  22.402  1.00 99.99
ATOM   2409  HG2 ARG   153      32.652  27.641  24.901  1.00 99.99
ATOM   2410  HG3 ARG   153      34.247  28.317  24.976  1.00 99.99
ATOM   2411  HD2 ARG   153      33.544  30.557  24.120  1.00 99.99
ATOM   2412  HD3 ARG   153      31.902  30.035  24.103  1.00 99.99
ATOM   2413  HE  ARG   153      33.117  29.724  26.689  1.00 99.99
ATOM   2414 1HH1 ARG   153      32.142  32.349  24.760  1.00 99.99
ATOM   2415 2HH1 ARG   153      31.929  33.417  26.152  1.00 99.99
ATOM   2416 1HH2 ARG   153      32.879  30.869  28.315  1.00 99.99
ATOM   2417 2HH2 ARG   153      32.128  32.466  28.158  1.00 99.99
ATOM   2418  N   HIS   154      33.421  27.919  19.793  0.00  0.00
ATOM   2419  CA  HIS   154      33.831  27.530  18.421  0.00  0.00
ATOM   2420  C   HIS   154      35.163  26.740  18.578  0.00  0.00
ATOM   2421  O   HIS   154      36.128  27.232  19.199  0.00  0.00
ATOM   2422  CB  HIS   154      34.114  28.826  17.625  0.00  0.00
ATOM   2423  CG  HIS   154      32.955  29.699  17.278  0.00  0.00
ATOM   2424  ND1 HIS   154      31.783  29.780  17.998  0.00  0.00
ATOM   2425  CD2 HIS   154      32.830  30.565  16.198  0.00  0.00
ATOM   2426  CE1 HIS   154      31.012  30.758  17.430  0.00  0.00
ATOM   2427  NE2 HIS   154      31.639  31.187  16.291  0.00  0.00
ATOM   2428  H   HIS   154      33.357  28.901  20.026  1.00 99.99
ATOM   2429  HA  HIS   154      33.067  26.935  17.921  1.00 99.99
ATOM   2430  HB2 HIS   154      34.686  29.504  18.257  1.00 99.99
ATOM   2431  HB3 HIS   154      34.696  28.590  16.733  1.00 99.99
ATOM   2432  HD1 HIS   154      31.598  29.206  18.806  1.00 99.99
ATOM   2433  HD2 HIS   154      33.596  30.757  15.459  1.00 99.99
ATOM   2434  HE1 HIS   154      30.009  31.021  17.732  1.00 99.99
ATOM   2435  HE2 HIS   154      31.292  31.858  15.619  1.00 99.99
ATOM   2436  N   GLY   155      35.232  25.552  17.996  0.00  0.00
ATOM   2437  CA  GLY   155      36.334  24.650  18.303  0.00  0.00
ATOM   2438  C   GLY   155      36.216  23.718  19.502  0.00  0.00
ATOM   2439  O   GLY   155      37.263  23.123  19.876  0.00  0.00
ATOM   2440  H   GLY   155      34.404  25.091  17.654  1.00 99.99
ATOM   2441  HA2 GLY   155      36.360  24.114  17.356  1.00 99.99
ATOM   2442  HA3 GLY   155      37.217  25.273  18.432  1.00 99.99
ATOM   2443  N   LEU   156      35.049  23.419  20.107  0.00  0.00
ATOM   2444  CA  LEU   156      34.804  22.197  20.881  0.00  0.00
ATOM   2445  C   LEU   156      34.960  21.002  19.953  0.00  0.00
ATOM   2446  O   LEU   156      34.516  21.088  18.788  0.00  0.00
ATOM   2447  CB  LEU   156      33.393  22.276  21.499  0.00  0.00
ATOM   2448  CG  LEU   156      33.396  23.144  22.771  0.00  0.00
ATOM   2449  CD1 LEU   156      31.940  23.417  23.311  0.00  0.00
ATOM   2450  CD2 LEU   156      34.035  22.474  24.039  0.00  0.00
ATOM   2451  H   LEU   156      34.252  23.959  19.800  1.00 99.99
ATOM   2452  HA  LEU   156      35.467  22.024  21.728  1.00 99.99
ATOM   2453  HB2 LEU   156      32.772  22.833  20.797  1.00 99.99
ATOM   2454  HB3 LEU   156      33.003  21.271  21.663  1.00 99.99
ATOM   2455  HG  LEU   156      33.901  24.080  22.534  1.00 99.99
ATOM   2456 1HD1 LEU   156      31.420  24.006  22.555  1.00 99.99
ATOM   2457 2HD1 LEU   156      31.490  22.430  23.420  1.00 99.99
ATOM   2458 3HD1 LEU   156      31.842  23.923  24.272  1.00 99.99
ATOM   2459 1HD2 LEU   156      33.571  21.524  24.307  1.00 99.99
ATOM   2460 2HD2 LEU   156      35.096  22.259  23.912  1.00 99.99
ATOM   2461 3HD2 LEU   156      33.930  23.214  24.831  1.00 99.99
ATOM   2462  N   GLN   157      35.593  19.953  20.429  0.00  0.00
ATOM   2463  CA  GLN   157      35.684  18.715  19.715  0.00  0.00
ATOM   2464  C   GLN   157      34.553  17.774  20.076  0.00  0.00
ATOM   2465  O   GLN   157      34.135  17.048  19.147  0.00  0.00
ATOM   2466  CB  GLN   157      37.051  18.074  19.918  0.00  0.00
ATOM   2467  CG  GLN   157      38.103  18.894  19.316  0.00  0.00
ATOM   2468  CD  GLN   157      39.563  18.407  19.566  0.00  0.00
ATOM   2469  OE1 GLN   157      40.228  17.907  18.674  0.00  0.00
ATOM   2470  NE2 GLN   157      40.072  18.614  20.815  0.00  0.00
ATOM   2471  H   GLN   157      36.089  19.964  21.307  1.00 99.99
ATOM   2472  HA  GLN   157      35.481  18.845  18.651  1.00 99.99
ATOM   2473  HB2 GLN   157      37.209  18.031  20.996  1.00 99.99
ATOM   2474  HB3 GLN   157      37.038  17.049  19.545  1.00 99.99
ATOM   2475  HG2 GLN   157      37.982  18.973  18.237  1.00 99.99
ATOM   2476  HG3 GLN   157      38.091  19.918  19.694  1.00 99.99
ATOM   2477 1HE2 GLN   157      41.037  18.358  20.976  1.00 99.99
ATOM   2478 2HE2 GLN   157      39.719  19.358  21.400  1.00 99.99
ATOM   2479  N   GLU   158      34.032  17.777  21.312  0.00  0.00
ATOM   2480  CA  GLU   158      32.866  16.925  21.656  0.00  0.00
ATOM   2481  C   GLU   158      31.820  17.835  22.203  0.00  0.00
ATOM   2482  O   GLU   158      31.653  18.019  23.394  0.00  0.00
ATOM   2483  CB  GLU   158      33.305  15.789  22.600  0.00  0.00
ATOM   2484  CG  GLU   158      34.494  14.921  22.041  0.00  0.00
ATOM   2485  CD  GLU   158      35.201  14.243  23.239  0.00  0.00
ATOM   2486  OE1 GLU   158      35.815  14.942  24.076  0.00  0.00
ATOM   2487  OE2 GLU   158      34.944  13.071  23.518  0.00  0.00
ATOM   2488  H   GLU   158      34.460  18.225  22.111  1.00 99.99
ATOM   2489  HA  GLU   158      32.483  16.429  20.765  1.00 99.99
ATOM   2490  HB2 GLU   158      33.746  16.216  23.500  1.00 99.99
ATOM   2491  HB3 GLU   158      32.495  15.126  22.906  1.00 99.99
ATOM   2492  HG2 GLU   158      33.991  14.194  21.402  1.00 99.99
ATOM   2493  HG3 GLU   158      35.199  15.524  21.470  1.00 99.99
ATOM   2494  N   PRO   159      31.097  18.617  21.359  0.00  0.00
ATOM   2495  CA  PRO   159      30.170  19.626  21.952  0.00  0.00
ATOM   2496  C   PRO   159      28.910  18.990  22.642  0.00  0.00
ATOM   2497  O   PRO   159      28.350  19.621  23.536  0.00  0.00
ATOM   2498  CB  PRO   159      29.854  20.554  20.793  0.00  0.00
ATOM   2499  CG  PRO   159      30.296  19.816  19.570  0.00  0.00
ATOM   2500  CD  PRO   159      31.308  18.810  19.995  0.00  0.00
ATOM   2501  HA  PRO   159      30.677  20.207  22.724  1.00 99.99
ATOM   2502  HB2 PRO   159      28.788  20.776  20.866  1.00 99.99
ATOM   2503  HB3 PRO   159      30.478  21.430  20.964  1.00 99.99
ATOM   2504  HG2 PRO   159      29.466  19.262  19.129  1.00 99.99
ATOM   2505  HG3 PRO   159      30.767  20.465  18.832  1.00 99.99
ATOM   2506  HD2 PRO   159      31.199  17.993  19.282  1.00 99.99
ATOM   2507  HD3 PRO   159      32.307  19.234  19.904  1.00 99.99
ATOM   2508  N   ARG   160      28.577  17.695  22.359  0.00  0.00
ATOM   2509  CA  ARG   160      27.375  16.964  23.008  0.00  0.00
ATOM   2510  C   ARG   160      27.566  16.675  24.504  0.00  0.00
ATOM   2511  O   ARG   160      26.641  16.737  25.334  0.00  0.00
ATOM   2512  CB  ARG   160      26.933  15.758  22.136  0.00  0.00
ATOM   2513  CG  ARG   160      25.864  15.897  21.011  0.00  0.00
ATOM   2514  CD  ARG   160      26.053  16.963  19.961  0.00  0.00
ATOM   2515  NE  ARG   160      25.591  18.288  20.403  0.00  0.00
ATOM   2516  CZ  ARG   160      25.794  19.430  19.757  0.00  0.00
ATOM   2517  NH1 ARG   160      26.635  19.649  18.784  0.00  0.00
ATOM   2518  NH2 ARG   160      25.210  20.541  20.289  0.00  0.00
ATOM   2519  H   ARG   160      28.819  17.446  21.410  1.00 99.99
ATOM   2520  HA  ARG   160      26.555  17.682  22.961  1.00 99.99
ATOM   2521  HB2 ARG   160      27.875  15.321  21.803  1.00 99.99
ATOM   2522  HB3 ARG   160      26.631  14.928  22.776  1.00 99.99
ATOM   2523  HG2 ARG   160      25.877  14.899  20.571  1.00 99.99
ATOM   2524  HG3 ARG   160      24.886  16.055  21.465  1.00 99.99
ATOM   2525  HD2 ARG   160      27.125  17.051  19.780  1.00 99.99
ATOM   2526  HD3 ARG   160      25.479  16.786  19.053  1.00 99.99
ATOM   2527  HE  ARG   160      25.050  18.391  21.247  1.00 99.99
ATOM   2528 1HH1 ARG   160      27.005  18.842  18.303  1.00 99.99
ATOM   2529 2HH1 ARG   160      26.666  20.580  18.394  1.00 99.99
ATOM   2530 1HH2 ARG   160      24.479  20.499  20.982  1.00 99.99
ATOM   2531 2HH2 ARG   160      25.443  21.453  19.920  1.00 99.99
ATOM   2532  N   ARG   161      28.795  16.464  24.896  0.00  0.00
ATOM   2533  CA  ARG   161      29.249  16.268  26.319  0.00  0.00
ATOM   2534  C   ARG   161      28.962  17.513  27.164  0.00  0.00
ATOM   2535  O   ARG   161      28.427  17.417  28.253  0.00  0.00
ATOM   2536  CB  ARG   161      30.719  15.822  26.377  0.00  0.00
ATOM   2537  CG  ARG   161      30.982  14.543  25.612  0.00  0.00
ATOM   2538  CD  ARG   161      32.432  14.030  25.583  0.00  0.00
ATOM   2539  NE  ARG   161      32.908  13.550  26.839  0.00  0.00
ATOM   2540  CZ  ARG   161      34.028  13.013  27.194  0.00  0.00
ATOM   2541  NH1 ARG   161      34.841  12.605  26.276  0.00  0.00
ATOM   2542  NH2 ARG   161      34.408  12.839  28.399  0.00  0.00
ATOM   2543  H   ARG   161      29.503  16.528  24.177  1.00 99.99
ATOM   2544  HA  ARG   161      28.620  15.493  26.759  1.00 99.99
ATOM   2545  HB2 ARG   161      31.306  16.575  25.851  1.00 99.99
ATOM   2546  HB3 ARG   161      31.044  15.725  27.414  1.00 99.99
ATOM   2547  HG2 ARG   161      30.288  13.799  26.006  1.00 99.99
ATOM   2548  HG3 ARG   161      30.625  14.590  24.584  1.00 99.99
ATOM   2549  HD2 ARG   161      32.414  13.264  24.808  1.00 99.99
ATOM   2550  HD3 ARG   161      33.023  14.875  25.230  1.00 99.99
ATOM   2551  HE  ARG   161      32.295  13.707  27.626  1.00 99.99
ATOM   2552 1HH1 ARG   161      34.768  12.911  25.317  1.00 99.99
ATOM   2553 2HH1 ARG   161      35.703  12.143  26.528  1.00 99.99
ATOM   2554 1HH2 ARG   161      33.821  13.307  29.073  1.00 99.99
ATOM   2555 2HH2 ARG   161      35.368  12.562  28.541  1.00 99.99
ATOM   2556  N   VAL   162      29.266  18.679  26.615  0.00  0.00
ATOM   2557  CA  VAL   162      29.135  19.948  27.318  0.00  0.00
ATOM   2558  C   VAL   162      27.681  20.264  27.613  0.00  0.00
ATOM   2559  O   VAL   162      27.319  20.548  28.745  0.00  0.00
ATOM   2560  CB  VAL   162      29.863  21.077  26.569  0.00  0.00
ATOM   2561  CG1 VAL   162      30.100  22.251  27.513  0.00  0.00
ATOM   2562  CG2 VAL   162      31.203  20.575  26.046  0.00  0.00
ATOM   2563  H   VAL   162      29.587  18.630  25.659  1.00 99.99
ATOM   2564  HA  VAL   162      29.621  19.906  28.294  1.00 99.99
ATOM   2565  HB  VAL   162      29.201  21.427  25.774  1.00 99.99
ATOM   2566 1HG1 VAL   162      29.155  22.602  27.928  1.00 99.99
ATOM   2567 2HG1 VAL   162      30.652  22.016  28.423  1.00 99.99
ATOM   2568 3HG1 VAL   162      30.492  23.134  27.009  1.00 99.99
ATOM   2569 1HG2 VAL   162      31.107  19.963  25.150  1.00 99.99
ATOM   2570 2HG2 VAL   162      31.848  21.411  25.775  1.00 99.99
ATOM   2571 3HG2 VAL   162      31.741  20.118  26.878  1.00 99.99
ATOM   2572  N   GLU   163      26.782  20.158  26.549  0.00  0.00
ATOM   2573  CA  GLU   163      25.429  20.605  26.775  0.00  0.00
ATOM   2574  C   GLU   163      24.590  19.664  27.692  0.00  0.00
ATOM   2575  O   GLU   163      23.499  20.025  28.262  0.00  0.00
ATOM   2576  CB  GLU   163      24.771  20.922  25.437  0.00  0.00
ATOM   2577  CG  GLU   163      24.304  19.705  24.672  0.00  0.00
ATOM   2578  CD  GLU   163      23.840  20.072  23.209  0.00  0.00
ATOM   2579  OE1 GLU   163      23.525  21.245  22.896  0.00  0.00
ATOM   2580  OE2 GLU   163      23.770  19.142  22.380  0.00  0.00
ATOM   2581  H   GLU   163      27.110  19.849  25.645  1.00 99.99
ATOM   2582  HA  GLU   163      25.400  21.504  27.390  1.00 99.99
ATOM   2583  HB2 GLU   163      23.862  21.480  25.663  1.00 99.99
ATOM   2584  HB3 GLU   163      25.354  21.610  24.824  1.00 99.99
ATOM   2585  HG2 GLU   163      25.232  19.160  24.494  1.00 99.99
ATOM   2586  HG3 GLU   163      23.466  19.214  25.164  1.00 99.99
ATOM   2587  N   GLU   164      25.057  18.402  27.861  0.00  0.00
ATOM   2588  CA  GLU   164      24.627  17.381  28.848  0.00  0.00
ATOM   2589  C   GLU   164      25.218  17.665  30.251  0.00  0.00
ATOM   2590  O   GLU   164      24.495  17.370  31.182  0.00  0.00
ATOM   2591  CB  GLU   164      25.204  15.990  28.479  0.00  0.00
ATOM   2592  CG  GLU   164      24.705  14.804  29.357  0.00  0.00
ATOM   2593  CD  GLU   164      25.316  14.643  30.798  0.00  0.00
ATOM   2594  OE1 GLU   164      24.470  14.473  31.742  0.00  0.00
ATOM   2595  OE2 GLU   164      26.569  14.418  30.831  0.00  0.00
ATOM   2596  H   GLU   164      25.956  18.287  27.414  1.00 99.99
ATOM   2597  HA  GLU   164      23.555  17.247  28.979  1.00 99.99
ATOM   2598  HB2 GLU   164      24.935  15.725  27.458  1.00 99.99
ATOM   2599  HB3 GLU   164      26.294  16.001  28.465  1.00 99.99
ATOM   2600  HG2 GLU   164      23.618  14.833  29.436  1.00 99.99
ATOM   2601  HG3 GLU   164      24.921  13.881  28.820  1.00 99.99
ATOM   2602  N   LEU   165      26.378  18.240  30.402  0.00  0.00
ATOM   2603  CA  LEU   165      26.960  18.733  31.696  0.00  0.00
ATOM   2604  C   LEU   165      26.171  19.986  32.339  0.00  0.00
ATOM   2605  O   LEU   165      26.055  20.143  33.587  0.00  0.00
ATOM   2606  CB  LEU   165      28.447  19.076  31.508  0.00  0.00
ATOM   2607  CG  LEU   165      29.195  19.082  32.837  0.00  0.00
ATOM   2608  CD1 LEU   165      29.147  17.850  33.739  0.00  0.00
ATOM   2609  CD2 LEU   165      30.721  19.311  32.562  0.00  0.00
ATOM   2610  H   LEU   165      26.931  18.416  29.576  1.00 99.99
ATOM   2611  HA  LEU   165      26.821  17.907  32.391  1.00 99.99
ATOM   2612  HB2 LEU   165      28.869  18.308  30.860  1.00 99.99
ATOM   2613  HB3 LEU   165      28.516  20.027  30.979  1.00 99.99
ATOM   2614  HG  LEU   165      28.920  19.992  33.370  1.00 99.99
ATOM   2615 1HD1 LEU   165      28.203  17.642  34.243  1.00 99.99
ATOM   2616 2HD1 LEU   165      29.673  17.029  33.250  1.00 99.99
ATOM   2617 3HD1 LEU   165      29.711  18.189  34.607  1.00 99.99
ATOM   2618 1HD2 LEU   165      31.145  18.375  32.196  1.00 99.99
ATOM   2619 2HD2 LEU   165      30.696  20.055  31.765  1.00 99.99
ATOM   2620 3HD2 LEU   165      31.182  19.675  33.481  1.00 99.99
ATOM   2621  N   GLN   166      25.594  20.731  31.490  0.00  0.00
ATOM   2622  CA  GLN   166      24.642  21.785  31.931  0.00  0.00
ATOM   2623  C   GLN   166      23.399  21.222  32.725  0.00  0.00
ATOM   2624  O   GLN   166      22.942  21.877  33.578  0.00  0.00
ATOM   2625  CB  GLN   166      24.203  22.602  30.753  0.00  0.00
ATOM   2626  CG  GLN   166      25.297  23.403  30.051  0.00  0.00
ATOM   2627  CD  GLN   166      24.865  24.184  28.833  0.00  0.00
ATOM   2628  OE1 GLN   166      23.712  24.068  28.406  0.00  0.00
ATOM   2629  NE2 GLN   166      25.754  24.986  28.265  0.00  0.00
ATOM   2630  H   GLN   166      25.839  20.596  30.518  1.00 99.99
ATOM   2631  HA  GLN   166      25.090  22.467  32.656  1.00 99.99
ATOM   2632  HB2 GLN   166      23.607  22.087  30.000  1.00 99.99
ATOM   2633  HB3 GLN   166      23.505  23.291  31.230  1.00 99.99
ATOM   2634  HG2 GLN   166      25.756  24.089  30.763  1.00 99.99
ATOM   2635  HG3 GLN   166      26.064  22.684  29.767  1.00 99.99
ATOM   2636 1HE2 GLN   166      25.537  25.423  27.382  1.00 99.99
ATOM   2637 2HE2 GLN   166      26.680  24.897  28.658  1.00 99.99
ATOM   2638  N   ASN   167      22.888  20.013  32.435  0.00  0.00
ATOM   2639  CA  ASN   167      21.850  19.353  33.158  0.00  0.00
ATOM   2640  C   ASN   167      22.242  18.810  34.556  0.00  0.00
ATOM   2641  O   ASN   167      21.426  18.308  35.328  0.00  0.00
ATOM   2642  CB  ASN   167      21.256  18.198  32.286  0.00  0.00
ATOM   2643  CG  ASN   167      19.918  17.682  32.735  0.00  0.00
ATOM   2644  OD1 ASN   167      19.143  18.407  33.312  0.00  0.00
ATOM   2645  ND2 ASN   167      19.597  16.447  32.480  0.00  0.00
ATOM   2646  H   ASN   167      23.331  19.470  31.708  1.00 99.99
ATOM   2647  HA  ASN   167      20.996  20.032  33.173  1.00 99.99
ATOM   2648  HB2 ASN   167      21.226  18.451  31.227  1.00 99.99
ATOM   2649  HB3 ASN   167      22.045  17.446  32.310  1.00 99.99
ATOM   2650 1HD2 ASN   167      18.695  16.068  32.728  1.00 99.99
ATOM   2651 2HD2 ASN   167      20.386  15.839  32.307  1.00 99.99
ATOM   2652  N   ARG   168      23.535  18.860  34.905  0.00  0.00
ATOM   2653  CA  ARG   168      24.159  18.254  36.064  0.00  0.00
ATOM   2654  C   ARG   168      24.718  19.316  37.036  0.00  0.00
ATOM   2655  O   ARG   168      24.419  19.242  38.256  0.00  0.00
ATOM   2656  CB  ARG   168      25.156  17.235  35.620  0.00  0.00
ATOM   2657  CG  ARG   168      24.503  16.084  34.835  0.00  0.00
ATOM   2658  CD  ARG   168      25.158  14.754  34.838  0.00  0.00
ATOM   2659  NE  ARG   168      26.269  14.692  33.840  0.00  0.00
ATOM   2660  CZ  ARG   168      27.408  14.159  34.017  0.00  0.00
ATOM   2661  NH1 ARG   168      27.967  13.863  35.127  0.00  0.00
ATOM   2662  NH2 ARG   168      28.122  13.913  33.006  0.00  0.00
ATOM   2663  H   ARG   168      24.150  19.240  34.201  1.00 99.99
ATOM   2664  HA  ARG   168      23.301  17.880  36.622  1.00 99.99
ATOM   2665  HB2 ARG   168      25.949  17.759  35.086  1.00 99.99
ATOM   2666  HB3 ARG   168      25.711  16.848  36.474  1.00 99.99
ATOM   2667  HG2 ARG   168      23.488  15.858  35.163  1.00 99.99
ATOM   2668  HG3 ARG   168      24.459  16.516  33.836  1.00 99.99
ATOM   2669  HD2 ARG   168      25.512  14.592  35.857  1.00 99.99
ATOM   2670  HD3 ARG   168      24.471  13.978  34.502  1.00 99.99
ATOM   2671  HE  ARG   168      25.937  14.734  32.885  1.00 99.99
ATOM   2672 1HH1 ARG   168      27.514  14.080  36.004  1.00 99.99
ATOM   2673 2HH1 ARG   168      28.815  13.322  35.042  1.00 99.99
ATOM   2674 1HH2 ARG   168      27.727  14.258  32.142  1.00 99.99
ATOM   2675 2HH2 ARG   168      29.051  13.556  33.174  1.00 99.99
ATOM   2676  N   ILE   169      25.410  20.355  36.551  0.00  0.00
ATOM   2677  CA  ILE   169      26.127  21.310  37.383  0.00  0.00
ATOM   2678  C   ILE   169      25.737  22.776  37.129  0.00  0.00
ATOM   2679  O   ILE   169      26.176  23.672  37.824  0.00  0.00
ATOM   2680  CB  ILE   169      27.644  21.187  37.323  0.00  0.00
ATOM   2681  CG1 ILE   169      28.130  21.377  35.917  0.00  0.00
ATOM   2682  CG2 ILE   169      28.151  19.814  37.842  0.00  0.00
ATOM   2683  CD1 ILE   169      29.540  21.916  35.933  0.00  0.00
ATOM   2684  H   ILE   169      25.520  20.336  35.548  1.00 99.99
ATOM   2685  HA  ILE   169      25.738  21.101  38.378  1.00 99.99
ATOM   2686  HB  ILE   169      28.073  21.995  37.915  1.00 99.99
ATOM   2687 2HG1 ILE   169      28.181  20.386  35.467  1.00 99.99
ATOM   2688 3HG1 ILE   169      27.550  22.030  35.265  1.00 99.99
ATOM   2689 1HG2 ILE   169      27.830  18.961  37.243  1.00 99.99
ATOM   2690 2HG2 ILE   169      29.235  19.799  37.732  1.00 99.99
ATOM   2691 3HG2 ILE   169      27.862  19.666  38.882  1.00 99.99
ATOM   2692 1HD1 ILE   169      29.504  22.975  36.189  1.00 99.99
ATOM   2693 2HD1 ILE   169      30.200  21.322  36.566  1.00 99.99
ATOM   2694 3HD1 ILE   169      29.892  21.769  34.912  1.00 99.99
ATOM   2695  N   ALA   170      24.813  23.035  36.186  0.00  0.00
ATOM   2696  CA  ALA   170      24.375  24.315  35.782  0.00  0.00
ATOM   2697  C   ALA   170      22.781  24.236  35.692  0.00  0.00
ATOM   2698  O   ALA   170      22.214  24.848  34.826  0.00  0.00
ATOM   2699  CB  ALA   170      25.068  24.916  34.494  0.00  0.00
ATOM   2700  H   ALA   170      24.578  22.261  35.581  1.00 99.99
ATOM   2701  HA  ALA   170      24.484  25.029  36.599  1.00 99.99
ATOM   2702  HB1 ALA   170      24.888  25.991  34.459  1.00 99.99
ATOM   2703  HB2 ALA   170      26.141  24.733  34.559  1.00 99.99
ATOM   2704  HB3 ALA   170      24.708  24.410  33.599  1.00 99.99
ATOM   2705  N   SER   171      22.114  23.503  36.583  0.00  0.00
ATOM   2706  CA  SER   171      20.679  23.079  36.553  0.00  0.00
ATOM   2707  C   SER   171      19.868  23.581  37.743  0.00  0.00
ATOM   2708  O   SER   171      18.713  23.239  37.903  0.00  0.00
ATOM   2709  CB  SER   171      20.602  21.589  36.344  0.00  0.00
ATOM   2710  OG  SER   171      21.493  20.956  37.217  0.00  0.00
ATOM   2711  H   SER   171      22.640  22.862  37.158  1.00 99.99
ATOM   2712  HA  SER   171      20.178  23.528  35.695  1.00 99.99
ATOM   2713  HB2 SER   171      19.583  21.226  36.473  1.00 99.99
ATOM   2714  HB3 SER   171      20.777  21.358  35.292  1.00 99.99
ATOM   2715  HG  SER   171      21.007  20.619  37.973  1.00 99.99
ATOM   2716  N   CYS   172      20.376  24.524  38.588  0.00  0.00
ATOM   2717  CA  CYS   172      19.970  24.934  39.982  0.00  0.00
ATOM   2718  C   CYS   172      18.568  25.670  39.912  0.00  0.00
ATOM   2719  O   CYS   172      17.787  25.442  40.854  0.00  0.00
ATOM   2720  CB  CYS   172      21.110  25.824  40.578  0.00  0.00
ATOM   2721  SG  CYS   172      21.525  27.330  39.615  0.00  0.00
ATOM   2722  H   CYS   172      21.312  24.829  38.370  1.00 99.99
ATOM   2723  HA  CYS   172      19.879  24.049  40.613  1.00 99.99
ATOM   2724  HB2 CYS   172      20.752  26.063  41.579  1.00 99.99
ATOM   2725  HB3 CYS   172      22.043  25.271  40.696  1.00 99.99
ATOM   2726  N   LEU   173      18.321  26.393  38.788  0.00  0.00
ATOM   2727  CA  LEU   173      16.926  27.056  38.600  0.00  0.00
ATOM   2728  C   LEU   173      15.891  25.980  38.274  0.00  0.00
ATOM   2729  O   LEU   173      14.808  26.004  38.876  0.00  0.00
ATOM   2730  CB  LEU   173      16.989  28.175  37.480  0.00  0.00
ATOM   2731  CG  LEU   173      15.622  28.887  37.362  0.00  0.00
ATOM   2732  CD1 LEU   173      15.397  29.955  38.382  0.00  0.00
ATOM   2733  CD2 LEU   173      15.468  29.571  36.003  0.00  0.00
ATOM   2734  H   LEU   173      19.104  26.620  38.189  1.00 99.99
ATOM   2735  HA  LEU   173      16.617  27.588  39.499  1.00 99.99
ATOM   2736  HB2 LEU   173      17.793  28.894  37.640  1.00 99.99
ATOM   2737  HB3 LEU   173      17.016  27.564  36.576  1.00 99.99
ATOM   2738  HG  LEU   173      14.824  28.152  37.478  1.00 99.99
ATOM   2739 1HD1 LEU   173      16.152  30.736  38.271  1.00 99.99
ATOM   2740 2HD1 LEU   173      14.420  30.435  38.291  1.00 99.99
ATOM   2741 3HD1 LEU   173      15.395  29.607  39.414  1.00 99.99
ATOM   2742 1HD2 LEU   173      16.268  30.303  35.896  1.00 99.99
ATOM   2743 2HD2 LEU   173      15.645  28.858  35.198  1.00 99.99
ATOM   2744 3HD2 LEU   173      14.452  29.964  35.944  1.00 99.99
ATOM   2745  N   LYS   174      16.282  24.974  37.470  0.00  0.00
ATOM   2746  CA  LYS   174      15.390  23.866  37.017  0.00  0.00
ATOM   2747  C   LYS   174      15.099  22.934  38.260  0.00  0.00
ATOM   2748  O   LYS   174      13.993  22.394  38.329  0.00  0.00
ATOM   2749  CB  LYS   174      16.042  23.151  35.784  0.00  0.00
ATOM   2750  CG  LYS   174      15.156  22.188  35.149  0.00  0.00
ATOM   2751  CD  LYS   174      15.628  21.628  33.794  0.00  0.00
ATOM   2752  CE  LYS   174      16.562  20.390  33.769  0.00  0.00
ATOM   2753  NZ  LYS   174      17.289  20.150  32.461  0.00  0.00
ATOM   2754  H   LYS   174      17.240  24.864  37.175  1.00 99.99
ATOM   2755  HA  LYS   174      14.398  24.252  36.782  1.00 99.99
ATOM   2756  HB2 LYS   174      16.298  23.914  35.051  1.00 99.99
ATOM   2757  HB3 LYS   174      17.020  22.773  36.080  1.00 99.99
ATOM   2758  HG2 LYS   174      14.889  21.348  35.791  1.00 99.99
ATOM   2759  HG3 LYS   174      14.223  22.681  34.879  1.00 99.99
ATOM   2760  HD2 LYS   174      14.780  21.401  33.148  1.00 99.99
ATOM   2761  HD3 LYS   174      16.168  22.458  33.341  1.00 99.99
ATOM   2762  HE2 LYS   174      17.223  20.389  34.635  1.00 99.99
ATOM   2763  HE3 LYS   174      15.914  19.517  33.847  1.00 99.99
ATOM   2764  HZ1 LYS   174      16.723  20.060  31.628  1.00 99.99
ATOM   2765  HZ2 LYS   174      17.917  20.931  32.339  1.00 99.99
ATOM   2766  HZ3 LYS   174      17.877  19.339  32.585  1.00 99.99
ATOM   2767  N   GLU   175      16.004  22.833  39.227  0.00  0.00
ATOM   2768  CA  GLU   175      15.974  22.064  40.479  0.00  0.00
ATOM   2769  C   GLU   175      15.470  22.891  41.683  0.00  0.00
ATOM   2770  O   GLU   175      15.545  22.351  42.779  0.00  0.00
ATOM   2771  CB  GLU   175      17.343  21.375  40.701  0.00  0.00
ATOM   2772  CG  GLU   175      17.646  20.412  39.581  0.00  0.00
ATOM   2773  CD  GLU   175      18.833  19.542  39.867  0.00  0.00
ATOM   2774  OE1 GLU   175      18.762  18.639  40.715  0.00  0.00
ATOM   2775  OE2 GLU   175      19.863  19.686  39.131  0.00  0.00
ATOM   2776  H   GLU   175      16.826  23.419  39.203  1.00 99.99
ATOM   2777  HA  GLU   175      15.201  21.299  40.416  1.00 99.99
ATOM   2778  HB2 GLU   175      18.085  22.163  40.826  1.00 99.99
ATOM   2779  HB3 GLU   175      17.270  20.892  41.676  1.00 99.99
ATOM   2780  HG2 GLU   175      16.807  19.727  39.469  1.00 99.99
ATOM   2781  HG3 GLU   175      17.852  20.914  38.636  1.00 99.99
ATOM   2782  N   HIS   176      15.079  24.150  41.517  0.00  0.00
ATOM   2783  CA  HIS   176      14.920  25.075  42.614  0.00  0.00
ATOM   2784  C   HIS   176      13.689  24.869  43.559  0.00  0.00
ATOM   2785  O   HIS   176      13.744  25.275  44.721  0.00  0.00
ATOM   2786  CB  HIS   176      14.909  26.632  42.173  0.00  0.00
ATOM   2787  CG  HIS   176      13.529  27.031  41.878  0.00  0.00
ATOM   2788  ND1 HIS   176      12.769  26.814  40.731  0.00  0.00
ATOM   2789  CD2 HIS   176      12.800  27.793  42.787  0.00  0.00
ATOM   2790  CE1 HIS   176      11.596  27.404  40.966  0.00  0.00
ATOM   2791  NE2 HIS   176      11.614  28.032  42.178  0.00  0.00
ATOM   2792  H   HIS   176      15.065  24.489  40.565  1.00 99.99
ATOM   2793  HA  HIS   176      15.805  24.936  43.232  1.00 99.99
ATOM   2794  HB2 HIS   176      15.371  27.235  42.955  1.00 99.99
ATOM   2795  HB3 HIS   176      15.432  26.790  41.229  1.00 99.99
ATOM   2796  HD1 HIS   176      13.081  26.388  39.871  1.00 99.99
ATOM   2797  HD2 HIS   176      13.094  28.020  43.801  1.00 99.99
ATOM   2798  HE1 HIS   176      10.751  27.339  40.296  1.00 99.99
ATOM   2799  HE2 HIS   176      10.788  28.366  42.653  1.00 99.99
ATOM   2800  N   VAL   177      12.681  24.076  43.139  0.00  0.00
ATOM   2801  CA  VAL   177      11.491  23.876  43.943  0.00  0.00
ATOM   2802  C   VAL   177      11.750  23.092  45.257  0.00  0.00
ATOM   2803  O   VAL   177      11.143  23.308  46.298  0.00  0.00
ATOM   2804  CB  VAL   177      10.250  23.394  43.094  0.00  0.00
ATOM   2805  CG1 VAL   177       8.919  23.324  43.865  0.00  0.00
ATOM   2806  CG2 VAL   177      10.138  24.328  41.900  0.00  0.00
ATOM   2807  H   VAL   177      12.802  23.668  42.223  1.00 99.99
ATOM   2808  HA  VAL   177      11.225  24.848  44.357  1.00 99.99
ATOM   2809  HB  VAL   177      10.390  22.381  42.716  1.00 99.99
ATOM   2810 1HG1 VAL   177       8.195  23.022  43.107  1.00 99.99
ATOM   2811 2HG1 VAL   177       8.916  22.534  44.617  1.00 99.99
ATOM   2812 3HG1 VAL   177       8.727  24.321  44.261  1.00 99.99
ATOM   2813 1HG2 VAL   177      10.922  24.143  41.164  1.00 99.99
ATOM   2814 2HG2 VAL   177       9.116  24.217  41.538  1.00 99.99
ATOM   2815 3HG2 VAL   177      10.305  25.366  42.185  1.00 99.99
ATOM   2816  N   ALA   178      12.713  22.129  45.133  0.00  0.00
ATOM   2817  CA  ALA   178      13.218  21.259  46.149  0.00  0.00
ATOM   2818  C   ALA   178      14.178  21.991  47.110  0.00  0.00
ATOM   2819  O   ALA   178      14.302  21.546  48.245  0.00  0.00
ATOM   2820  CB  ALA   178      13.925  20.125  45.402  0.00  0.00
ATOM   2821  H   ALA   178      13.002  21.903  44.192  1.00 99.99
ATOM   2822  HA  ALA   178      12.370  20.990  46.780  1.00 99.99
ATOM   2823  HB1 ALA   178      13.110  19.703  44.812  1.00 99.99
ATOM   2824  HB2 ALA   178      14.657  20.647  44.786  1.00 99.99
ATOM   2825  HB3 ALA   178      14.307  19.431  46.147  1.00 99.99
ATOM   2826  N   ALA   179      14.803  23.159  46.746  0.00  0.00
ATOM   2827  CA  ALA   179      15.736  23.849  47.722  0.00  0.00
ATOM   2828  C   ALA   179      15.018  24.510  48.867  0.00  0.00
ATOM   2829  O   ALA   179      15.646  25.258  49.647  0.00  0.00
ATOM   2830  CB  ALA   179      16.593  24.869  46.872  0.00  0.00
ATOM   2831  H   ALA   179      14.612  23.684  45.904  1.00 99.99
ATOM   2832  HA  ALA   179      16.359  23.017  48.047  1.00 99.99
ATOM   2833  HB1 ALA   179      17.172  25.413  47.619  1.00 99.99
ATOM   2834  HB2 ALA   179      17.337  24.336  46.280  1.00 99.99
ATOM   2835  HB3 ALA   179      16.015  25.591  46.295  1.00 99.99
ATOM   2836  N   VAL   180      13.689  24.195  49.059  0.00  0.00
ATOM   2837  CA  VAL   180      12.842  24.830  50.006  0.00  0.00
ATOM   2838  C   VAL   180      12.353  23.696  50.976  0.00  0.00
ATOM   2839  O   VAL   180      11.943  22.617  50.572  0.00  0.00
ATOM   2840  CB  VAL   180      11.633  25.431  49.233  0.00  0.00
ATOM   2841  CG1 VAL   180      10.616  25.987  50.140  0.00  0.00
ATOM   2842  CG2 VAL   180      12.005  26.548  48.208  0.00  0.00
ATOM   2843  H   VAL   180      13.284  23.441  48.525  1.00 99.99
ATOM   2844  HA  VAL   180      13.363  25.608  50.565  1.00 99.99
ATOM   2845  HB  VAL   180      11.205  24.605  48.665  1.00 99.99
ATOM   2846 1HG1 VAL   180      11.248  26.679  50.698  1.00 99.99
ATOM   2847 2HG1 VAL   180       9.845  26.482  49.551  1.00 99.99
ATOM   2848 3HG1 VAL   180      10.136  25.283  50.820  1.00 99.99
ATOM   2849 1HG2 VAL   180      12.616  26.057  47.450  1.00 99.99
ATOM   2850 2HG2 VAL   180      11.086  26.874  47.721  1.00 99.99
ATOM   2851 3HG2 VAL   180      12.438  27.368  48.780  1.00 99.99
ATOM   2852  N   ALA   181      12.375  23.963  52.319  0.00  0.00
ATOM   2853  CA  ALA   181      12.830  25.151  53.079  0.00  0.00
ATOM   2854  C   ALA   181      14.325  25.362  53.014  0.00  0.00
ATOM   2855  O   ALA   181      15.037  24.364  53.118  0.00  0.00
ATOM   2856  CB  ALA   181      12.296  24.992  54.492  0.00  0.00
ATOM   2857  H   ALA   181      12.086  23.206  52.921  1.00 99.99
ATOM   2858  HA  ALA   181      12.251  25.956  52.625  1.00 99.99
ATOM   2859  HB1 ALA   181      12.671  25.807  55.113  1.00 99.99
ATOM   2860  HB2 ALA   181      11.220  25.161  54.454  1.00 99.99
ATOM   2861  HB3 ALA   181      12.638  24.042  54.903  1.00 99.99
ATOM   2862  N   GLY   182      14.852  26.559  52.915  0.00  0.00
ATOM   2863  CA  GLY   182      16.270  26.795  52.974  0.00  0.00
ATOM   2864  C   GLY   182      16.686  28.279  52.701  0.00  0.00
ATOM   2865  O   GLY   182      15.840  29.116  52.421  0.00  0.00
ATOM   2866  H   GLY   182      14.277  27.388  52.943  1.00 99.99
ATOM   2867  HA2 GLY   182      16.541  26.489  53.984  1.00 99.99
ATOM   2868  HA3 GLY   182      16.826  26.132  52.312  1.00 99.99
ATOM   2869  N   GLU   183      17.967  28.532  52.626  0.00  0.00
ATOM   2870  CA  GLU   183      18.479  29.890  52.329  0.00  0.00
ATOM   2871  C   GLU   183      18.337  30.189  50.799  0.00  0.00
ATOM   2872  O   GLU   183      18.902  29.397  50.109  0.00  0.00
ATOM   2873  CB  GLU   183      19.967  29.842  52.740  0.00  0.00
ATOM   2874  CG  GLU   183      20.176  29.600  54.205  0.00  0.00
ATOM   2875  CD  GLU   183      19.425  30.637  55.061  0.00  0.00
ATOM   2876  OE1 GLU   183      18.385  30.316  55.602  0.00  0.00
ATOM   2877  OE2 GLU   183      19.953  31.749  55.317  0.00  0.00
ATOM   2878  H   GLU   183      18.695  27.834  52.703  1.00 99.99
ATOM   2879  HA  GLU   183      17.870  30.645  52.825  1.00 99.99
ATOM   2880  HB2 GLU   183      20.455  28.974  52.295  1.00 99.99
ATOM   2881  HB3 GLU   183      20.432  30.807  52.542  1.00 99.99
ATOM   2882  HG2 GLU   183      19.753  28.643  54.511  1.00 99.99
ATOM   2883  HG3 GLU   183      21.238  29.632  54.444  1.00 99.99
ATOM   2884  N   PRO   184      17.540  31.250  50.343  0.00  0.00
ATOM   2885  CA  PRO   184      17.024  31.218  48.986  0.00  0.00
ATOM   2886  C   PRO   184      18.117  31.443  47.918  0.00  0.00
ATOM   2887  O   PRO   184      19.204  31.903  48.246  0.00  0.00
ATOM   2888  CB  PRO   184      15.910  32.328  49.016  0.00  0.00
ATOM   2889  CG  PRO   184      16.305  33.214  50.119  0.00  0.00
ATOM   2890  CD  PRO   184      16.830  32.214  51.183  0.00  0.00
ATOM   2891  HA  PRO   184      16.492  30.270  48.891  1.00 99.99
ATOM   2892  HB2 PRO   184      15.838  32.910  48.099  1.00 99.99
ATOM   2893  HB3 PRO   184      14.899  31.933  49.111  1.00 99.99
ATOM   2894  HG2 PRO   184      17.118  33.885  49.839  1.00 99.99
ATOM   2895  HG3 PRO   184      15.468  33.828  50.453  1.00 99.99
ATOM   2896  HD2 PRO   184      17.470  32.769  51.871  1.00 99.99
ATOM   2897  HD3 PRO   184      15.965  31.737  51.643  1.00 99.99
ATOM   2898  N   GLN   185      17.783  31.188  46.650  0.00  0.00
ATOM   2899  CA  GLN   185      18.670  31.478  45.436  0.00  0.00
ATOM   2900  C   GLN   185      18.920  33.038  45.091  0.00  0.00
ATOM   2901  O   GLN   185      19.991  33.409  44.738  0.00  0.00
ATOM   2902  CB  GLN   185      18.370  30.565  44.199  0.00  0.00
ATOM   2903  CG  GLN   185      18.724  29.108  44.292  0.00  0.00
ATOM   2904  CD  GLN   185      18.153  28.231  43.160  0.00  0.00
ATOM   2905  OE1 GLN   185      17.556  28.591  42.191  0.00  0.00
ATOM   2906  NE2 GLN   185      18.299  26.959  43.225  0.00  0.00
ATOM   2907  H   GLN   185      16.867  30.786  46.525  1.00 99.99
ATOM   2908  HA  GLN   185      19.649  31.143  45.776  1.00 99.99
ATOM   2909  HB2 GLN   185      17.360  30.794  43.859  1.00 99.99
ATOM   2910  HB3 GLN   185      19.016  31.006  43.439  1.00 99.99
ATOM   2911  HG2 GLN   185      19.799  28.932  44.239  1.00 99.99
ATOM   2912  HG3 GLN   185      18.318  28.831  45.265  1.00 99.99
ATOM   2913 1HE2 GLN   185      17.988  26.369  42.468  1.00 99.99
ATOM   2914 2HE2 GLN   185      18.652  26.731  44.143  1.00 99.99
ATOM   2915  N   PRO   186      17.896  33.909  45.351  0.00  0.00
ATOM   2916  CA  PRO   186      16.464  33.616  45.114  0.00  0.00
ATOM   2917  C   PRO   186      16.090  33.463  43.626  0.00  0.00
ATOM   2918  O   PRO   186      16.540  34.259  42.762  0.00  0.00
ATOM   2919  CB  PRO   186      15.797  34.951  45.561  0.00  0.00
ATOM   2920  CG  PRO   186      16.845  35.797  46.192  0.00  0.00
ATOM   2921  CD  PRO   186      18.093  35.317  45.460  0.00  0.00
ATOM   2922  HA  PRO   186      16.068  32.833  45.760  1.00 99.99
ATOM   2923  HB2 PRO   186      15.252  35.448  44.759  1.00 99.99
ATOM   2924  HB3 PRO   186      15.063  34.776  46.347  1.00 99.99
ATOM   2925  HG2 PRO   186      16.773  36.873  46.037  1.00 99.99
ATOM   2926  HG3 PRO   186      16.992  35.663  47.263  1.00 99.99
ATOM   2927  HD2 PRO   186      18.097  35.815  44.490  1.00 99.99
ATOM   2928  HD3 PRO   186      18.970  35.617  46.033  1.00 99.99
ATOM   2929  N   ALA   187      15.376  32.343  43.303  0.00  0.00
ATOM   2930  CA  ALA   187      15.107  31.861  41.971  0.00  0.00
ATOM   2931  C   ALA   187      14.569  32.969  41.057  0.00  0.00
ATOM   2932  O   ALA   187      14.903  32.941  39.897  0.00  0.00
ATOM   2933  CB  ALA   187      14.267  30.652  41.998  0.00  0.00
ATOM   2934  H   ALA   187      15.221  31.665  44.034  1.00 99.99
ATOM   2935  HA  ALA   187      16.069  31.547  41.567  1.00 99.99
ATOM   2936  HB1 ALA   187      14.050  30.300  40.991  1.00 99.99
ATOM   2937  HB2 ALA   187      14.751  29.806  42.482  1.00 99.99
ATOM   2938  HB3 ALA   187      13.387  30.863  42.607  1.00 99.99
ATOM   2939  N   SER   188      13.613  33.806  41.547  0.00  0.00
ATOM   2940  CA  SER   188      12.967  34.869  40.756  0.00  0.00
ATOM   2941  C   SER   188      13.879  36.084  40.436  0.00  0.00
ATOM   2942  O   SER   188      13.467  37.040  39.780  0.00  0.00
ATOM   2943  CB  SER   188      11.747  35.424  41.465  0.00  0.00
ATOM   2944  OG  SER   188      12.090  36.017  42.761  0.00  0.00
ATOM   2945  H   SER   188      13.348  33.768  42.522  1.00 99.99
ATOM   2946  HA  SER   188      12.503  34.438  39.868  1.00 99.99
ATOM   2947  HB2 SER   188      11.316  36.197  40.828  1.00 99.99
ATOM   2948  HB3 SER   188      11.007  34.640  41.615  1.00 99.99
ATOM   2949  HG  SER   188      12.259  35.274  43.347  1.00 99.99
ATOM   2950  N   CYS   189      15.115  36.050  40.960  0.00  0.00
ATOM   2951  CA  CYS   189      16.262  36.763  40.449  0.00  0.00
ATOM   2952  C   CYS   189      17.186  35.940  39.583  0.00  0.00
ATOM   2953  O   CYS   189      17.654  36.482  38.608  0.00  0.00
ATOM   2954  CB  CYS   189      16.980  37.355  41.646  0.00  0.00
ATOM   2955  SG  CYS   189      16.242  38.805  42.400  0.00  0.00
ATOM   2956  H   CYS   189      15.238  35.249  41.563  1.00 99.99
ATOM   2957  HA  CYS   189      15.823  37.501  39.778  1.00 99.99
ATOM   2958  HB2 CYS   189      17.050  36.619  42.447  1.00 99.99
ATOM   2959  HB3 CYS   189      17.997  37.639  41.373  1.00 99.99
ATOM   2960  HG  CYS   189      15.481  38.184  43.306  1.00 99.99
ATOM   2961  N   LEU   190      17.431  34.662  39.878  0.00  0.00
ATOM   2962  CA  LEU   190      18.247  33.799  38.974  0.00  0.00
ATOM   2963  C   LEU   190      17.571  33.702  37.624  0.00  0.00
ATOM   2964  O   LEU   190      18.206  33.743  36.583  0.00  0.00
ATOM   2965  CB  LEU   190      18.398  32.395  39.677  0.00  0.00
ATOM   2966  CG  LEU   190      19.278  31.443  38.850  0.00  0.00
ATOM   2967  CD1 LEU   190      20.707  31.944  38.719  0.00  0.00
ATOM   2968  CD2 LEU   190      19.445  30.062  39.551  0.00  0.00
ATOM   2969  H   LEU   190      16.922  34.317  40.679  1.00 99.99
ATOM   2970  HA  LEU   190      19.199  34.251  38.699  1.00 99.99
ATOM   2971  HB2 LEU   190      18.799  32.518  40.681  1.00 99.99
ATOM   2972  HB3 LEU   190      17.452  31.860  39.769  1.00 99.99
ATOM   2973  HG  LEU   190      18.827  31.283  37.869  1.00 99.99
ATOM   2974 1HD1 LEU   190      21.229  32.184  39.644  1.00 99.99
ATOM   2975 2HD1 LEU   190      21.323  31.344  38.047  1.00 99.99
ATOM   2976 3HD1 LEU   190      20.599  32.846  38.116  1.00 99.99
ATOM   2977 1HD2 LEU   190      19.998  30.055  40.492  1.00 99.99
ATOM   2978 2HD2 LEU   190      18.449  29.624  39.596  1.00 99.99
ATOM   2979 3HD2 LEU   190      20.050  29.466  38.870  1.00 99.99
ATOM   2980  N   SER   191      16.209  33.615  37.571  0.00  0.00
ATOM   2981  CA  SER   191      15.487  33.467  36.260  0.00  0.00
ATOM   2982  C   SER   191      15.573  34.660  35.318  0.00  0.00
ATOM   2983  O   SER   191      16.073  34.520  34.190  0.00  0.00
ATOM   2984  CB  SER   191      14.056  33.030  36.535  0.00  0.00
ATOM   2985  OG  SER   191      13.467  34.021  37.323  0.00  0.00
ATOM   2986  H   SER   191      15.714  33.566  38.450  1.00 99.99
ATOM   2987  HA  SER   191      15.928  32.615  35.739  1.00 99.99
ATOM   2988  HB2 SER   191      13.488  32.923  35.612  1.00 99.99
ATOM   2989  HB3 SER   191      14.009  32.118  37.130  1.00 99.99
ATOM   2990  HG  SER   191      12.615  33.705  37.631  1.00 99.99
ATOM   2991  N   ARG   192      15.193  35.857  35.810  0.00  0.00
ATOM   2992  CA  ARG   192      15.519  37.138  35.150  0.00  0.00
ATOM   2993  C   ARG   192      16.995  37.301  34.719  0.00  0.00
ATOM   2994  O   ARG   192      17.224  37.633  33.561  0.00  0.00
ATOM   2995  CB  ARG   192      14.981  38.238  36.092  0.00  0.00
ATOM   2996  CG  ARG   192      13.460  38.072  36.366  0.00  0.00
ATOM   2997  CD  ARG   192      12.859  39.326  36.993  0.00  0.00
ATOM   2998  NE  ARG   192      13.073  39.397  38.440  0.00  0.00
ATOM   2999  CZ  ARG   192      13.156  40.463  39.284  0.00  0.00
ATOM   3000  NH1 ARG   192      13.165  41.660  38.840  0.00  0.00
ATOM   3001  NH2 ARG   192      13.229  40.430  40.582  0.00  0.00
ATOM   3002  H   ARG   192      14.741  35.917  36.710  1.00 99.99
ATOM   3003  HA  ARG   192      14.938  37.281  34.238  1.00 99.99
ATOM   3004  HB2 ARG   192      15.605  38.122  36.978  1.00 99.99
ATOM   3005  HB3 ARG   192      15.252  39.166  35.591  1.00 99.99
ATOM   3006  HG2 ARG   192      12.983  37.904  35.401  1.00 99.99
ATOM   3007  HG3 ARG   192      13.262  37.197  36.986  1.00 99.99
ATOM   3008  HD2 ARG   192      13.324  40.173  36.486  1.00 99.99
ATOM   3009  HD3 ARG   192      11.776  39.263  36.876  1.00 99.99
ATOM   3010  HE  ARG   192      13.098  38.535  38.967  1.00 99.99
ATOM   3011 1HH1 ARG   192      13.254  41.912  37.866  1.00 99.99
ATOM   3012 2HH1 ARG   192      13.037  42.392  39.525  1.00 99.99
ATOM   3013 1HH2 ARG   192      12.925  39.597  41.068  1.00 99.99
ATOM   3014 2HH2 ARG   192      13.527  41.251  41.088  1.00 99.99
ATOM   3015  N   LEU   193      17.935  36.910  35.603  0.00  0.00
ATOM   3016  CA  LEU   193      19.383  37.030  35.369  0.00  0.00
ATOM   3017  C   LEU   193      19.938  36.072  34.384  0.00  0.00
ATOM   3018  O   LEU   193      20.636  36.418  33.455  0.00  0.00
ATOM   3019  CB  LEU   193      20.156  36.999  36.643  0.00  0.00
ATOM   3020  CG  LEU   193      21.656  37.062  36.524  0.00  0.00
ATOM   3021  CD1 LEU   193      22.176  38.372  35.873  0.00  0.00
ATOM   3022  CD2 LEU   193      22.299  37.093  37.926  0.00  0.00
ATOM   3023  H   LEU   193      17.651  36.494  36.478  1.00 99.99
ATOM   3024  HA  LEU   193      19.547  37.959  34.823  1.00 99.99
ATOM   3025  HB2 LEU   193      19.983  37.950  37.150  1.00 99.99
ATOM   3026  HB3 LEU   193      19.909  36.196  37.340  1.00 99.99
ATOM   3027  HG  LEU   193      22.172  36.374  35.857  1.00 99.99
ATOM   3028 1HD1 LEU   193      21.535  39.203  36.162  1.00 99.99
ATOM   3029 2HD1 LEU   193      23.197  38.592  36.189  1.00 99.99
ATOM   3030 3HD1 LEU   193      22.120  38.183  34.801  1.00 99.99
ATOM   3031 1HD2 LEU   193      21.886  36.347  38.606  1.00 99.99
ATOM   3032 2HD2 LEU   193      23.383  36.982  37.936  1.00 99.99
ATOM   3033 3HD2 LEU   193      22.061  38.048  38.398  1.00 99.99
ATOM   3034  N   LEU   194      19.491  34.805  34.524  0.00  0.00
ATOM   3035  CA  LEU   194      19.743  33.759  33.582  0.00  0.00
ATOM   3036  C   LEU   194      19.198  34.151  32.194  0.00  0.00
ATOM   3037  O   LEU   194      19.825  33.739  31.189  0.00  0.00
ATOM   3038  CB  LEU   194      19.245  32.405  34.183  0.00  0.00
ATOM   3039  CG  LEU   194      19.375  31.232  33.194  0.00  0.00
ATOM   3040  CD1 LEU   194      20.841  30.971  32.732  0.00  0.00
ATOM   3041  CD2 LEU   194      18.614  30.063  33.812  0.00  0.00
ATOM   3042  H   LEU   194      18.750  34.675  35.200  1.00 99.99
ATOM   3043  HA  LEU   194      20.805  33.639  33.371  1.00 99.99
ATOM   3044  HB2 LEU   194      19.731  32.119  35.117  1.00 99.99
ATOM   3045  HB3 LEU   194      18.186  32.564  34.381  1.00 99.99
ATOM   3046  HG  LEU   194      19.011  31.510  32.206  1.00 99.99
ATOM   3047 1HD1 LEU   194      21.206  31.907  32.310  1.00 99.99
ATOM   3048 2HD1 LEU   194      21.324  30.853  33.702  1.00 99.99
ATOM   3049 3HD1 LEU   194      20.908  30.126  32.046  1.00 99.99
ATOM   3050 1HD2 LEU   194      17.557  30.213  34.035  1.00 99.99
ATOM   3051 2HD2 LEU   194      18.609  29.233  33.107  1.00 99.99
ATOM   3052 3HD2 LEU   194      19.088  29.776  34.753  1.00 99.99
ATOM   3053  N   GLY   195      18.113  34.930  32.051  0.00  0.00
ATOM   3054  CA  GLY   195      17.563  35.400  30.730  0.00  0.00
ATOM   3055  C   GLY   195      18.277  36.635  30.134  0.00  0.00
ATOM   3056  O   GLY   195      18.134  36.973  29.018  0.00  0.00
ATOM   3057  H   GLY   195      17.600  35.035  32.916  1.00 99.99
ATOM   3058  HA2 GLY   195      17.811  34.602  30.031  1.00 99.99
ATOM   3059  HA3 GLY   195      16.481  35.526  30.696  1.00 99.99
ATOM   3060  N   LYS   196      19.257  37.229  30.889  0.00  0.00
ATOM   3061  CA  LYS   196      20.169  38.349  30.505  0.00  0.00
ATOM   3062  C   LYS   196      21.617  37.842  30.146  0.00  0.00
ATOM   3063  O   LYS   196      22.529  38.673  29.867  0.00  0.00
ATOM   3064  CB  LYS   196      20.224  39.467  31.577  0.00  0.00
ATOM   3065  CG  LYS   196      18.915  40.228  31.697  0.00  0.00
ATOM   3066  CD  LYS   196      18.802  41.417  30.733  0.00  0.00
ATOM   3067  CE  LYS   196      17.646  42.325  31.101  0.00  0.00
ATOM   3068  NZ  LYS   196      17.888  43.113  32.281  0.00  0.00
ATOM   3069  H   LYS   196      19.407  36.874  31.823  1.00 99.99
ATOM   3070  HA  LYS   196      19.790  38.872  29.626  1.00 99.99
ATOM   3071  HB2 LYS   196      20.448  39.088  32.575  1.00 99.99
ATOM   3072  HB3 LYS   196      20.967  40.233  31.355  1.00 99.99
ATOM   3073  HG2 LYS   196      18.109  39.502  31.595  1.00 99.99
ATOM   3074  HG3 LYS   196      18.853  40.639  32.707  1.00 99.99
ATOM   3075  HD2 LYS   196      19.698  42.032  30.834  1.00 99.99
ATOM   3076  HD3 LYS   196      18.689  40.997  29.733  1.00 99.99
ATOM   3077  HE2 LYS   196      17.345  42.928  30.244  1.00 99.99
ATOM   3078  HE3 LYS   196      16.758  41.750  31.367  1.00 99.99
ATOM   3079  HZ1 LYS   196      18.807  43.528  32.206  1.00 99.99
ATOM   3080  HZ2 LYS   196      17.085  43.719  32.372  1.00 99.99
ATOM   3081  HZ3 LYS   196      18.009  42.488  33.065  1.00 99.99
ATOM   3082  N   LEU   197      21.956  36.551  30.239  0.00  0.00
ATOM   3083  CA  LEU   197      23.222  35.930  29.773  0.00  0.00
ATOM   3084  C   LEU   197      23.665  36.224  28.346  0.00  0.00
ATOM   3085  O   LEU   197      24.810  36.337  28.082  0.00  0.00
ATOM   3086  CB  LEU   197      23.143  34.449  30.067  0.00  0.00
ATOM   3087  CG  LEU   197      24.452  33.666  29.703  0.00  0.00
ATOM   3088  CD1 LEU   197      25.523  34.202  30.638  0.00  0.00
ATOM   3089  CD2 LEU   197      24.157  32.184  29.969  0.00  0.00
ATOM   3090  H   LEU   197      21.216  35.947  30.565  1.00 99.99
ATOM   3091  HA  LEU   197      24.055  36.389  30.304  1.00 99.99
ATOM   3092  HB2 LEU   197      23.040  34.405  31.151  1.00 99.99
ATOM   3093  HB3 LEU   197      22.254  34.056  29.575  1.00 99.99
ATOM   3094  HG  LEU   197      24.614  33.872  28.645  1.00 99.99
ATOM   3095 1HD1 LEU   197      25.300  33.872  31.653  1.00 99.99
ATOM   3096 2HD1 LEU   197      26.467  33.680  30.490  1.00 99.99
ATOM   3097 3HD1 LEU   197      25.674  35.281  30.576  1.00 99.99
ATOM   3098 1HD2 LEU   197      23.799  32.100  30.997  1.00 99.99
ATOM   3099 2HD2 LEU   197      23.372  31.981  29.241  1.00 99.99
ATOM   3100 3HD2 LEU   197      25.057  31.577  29.885  1.00 99.99
ATOM   3101  N   PRO   198      22.704  36.409  27.419  0.00  0.00
ATOM   3102  CA  PRO   198      22.975  36.927  26.081  0.00  0.00
ATOM   3103  C   PRO   198      23.671  38.301  26.013  0.00  0.00
ATOM   3104  O   PRO   198      24.564  38.552  25.136  0.00  0.00
ATOM   3105  CB  PRO   198      21.606  36.899  25.328  0.00  0.00
ATOM   3106  CG  PRO   198      20.794  35.762  26.056  0.00  0.00
ATOM   3107  CD  PRO   198      21.275  36.061  27.528  0.00  0.00
ATOM   3108  HA  PRO   198      23.683  36.222  25.643  1.00 99.99
ATOM   3109  HB2 PRO   198      21.081  37.830  25.546  1.00 99.99
ATOM   3110  HB3 PRO   198      21.757  36.810  24.252  1.00 99.99
ATOM   3111  HG2 PRO   198      19.707  35.794  25.980  1.00 99.99
ATOM   3112  HG3 PRO   198      21.121  34.786  25.695  1.00 99.99
ATOM   3113  HD2 PRO   198      20.734  36.911  27.947  1.00 99.99
ATOM   3114  HD3 PRO   198      21.154  35.134  28.086  1.00 99.99
ATOM   3115  N   GLU   199      23.504  39.091  26.988  0.00  0.00
ATOM   3116  CA  GLU   199      24.144  40.387  27.137  0.00  0.00
ATOM   3117  C   GLU   199      25.469  40.475  27.872  0.00  0.00
ATOM   3118  O   GLU   199      26.296  41.282  27.433  0.00  0.00
ATOM   3119  CB  GLU   199      23.141  41.315  27.857  0.00  0.00
ATOM   3120  CG  GLU   199      23.209  42.801  27.493  0.00  0.00
ATOM   3121  CD  GLU   199      22.577  43.112  26.124  0.00  0.00
ATOM   3122  OE1 GLU   199      21.704  44.012  26.008  0.00  0.00
ATOM   3123  OE2 GLU   199      22.922  42.418  25.147  0.00  0.00
ATOM   3124  H   GLU   199      23.007  38.737  27.795  1.00 99.99
ATOM   3125  HA  GLU   199      24.258  40.682  26.094  1.00 99.99
ATOM   3126  HB2 GLU   199      22.133  41.080  27.514  1.00 99.99
ATOM   3127  HB3 GLU   199      23.342  41.278  28.928  1.00 99.99
ATOM   3128  HG2 GLU   199      22.653  43.394  28.218  1.00 99.99
ATOM   3129  HG3 GLU   199      24.223  43.183  27.598  1.00 99.99
ATOM   3130  N   LEU   200      25.812  39.535  28.768  0.00  0.00
ATOM   3131  CA  LEU   200      27.200  39.348  29.141  0.00  0.00
ATOM   3132  C   LEU   200      28.100  39.159  27.898  0.00  0.00
ATOM   3133  O   LEU   200      29.198  39.809  27.826  0.00  0.00
ATOM   3134  CB  LEU   200      27.175  38.107  30.107  0.00  0.00
ATOM   3135  CG  LEU   200      28.628  37.814  30.591  0.00  0.00
ATOM   3136  CD1 LEU   200      29.062  38.764  31.688  0.00  0.00
ATOM   3137  CD2 LEU   200      28.657  36.383  31.187  0.00  0.00
ATOM   3138  H   LEU   200      25.210  38.870  29.231  1.00 99.99
ATOM   3139  HA  LEU   200      27.477  40.307  29.576  1.00 99.99
ATOM   3140  HB2 LEU   200      26.493  38.213  30.951  1.00 99.99
ATOM   3141  HB3 LEU   200      26.825  37.281  29.489  1.00 99.99
ATOM   3142  HG  LEU   200      29.350  37.848  29.776  1.00 99.99
ATOM   3143 1HD1 LEU   200      30.100  38.515  31.909  1.00 99.99
ATOM   3144 2HD1 LEU   200      28.997  39.793  31.333  1.00 99.99
ATOM   3145 3HD1 LEU   200      28.470  38.538  32.575  1.00 99.99
ATOM   3146 1HD2 LEU   200      27.956  36.289  32.016  1.00 99.99
ATOM   3147 2HD2 LEU   200      28.423  35.622  30.443  1.00 99.99
ATOM   3148 3HD2 LEU   200      29.651  36.090  31.521  1.00 99.99
ATOM   3149  N   ARG   201      27.671  38.411  26.873  0.00  0.00
ATOM   3150  CA  ARG   201      28.421  38.201  25.614  0.00  0.00
ATOM   3151  C   ARG   201      28.543  39.491  24.804  0.00  0.00
ATOM   3152  O   ARG   201      29.568  39.733  24.249  0.00  0.00
ATOM   3153  CB  ARG   201      27.836  37.091  24.779  0.00  0.00
ATOM   3154  CG  ARG   201      28.051  35.697  25.328  0.00  0.00
ATOM   3155  CD  ARG   201      27.206  35.113  26.480  0.00  0.00
ATOM   3156  NE  ARG   201      27.984  34.232  27.353  0.00  0.00
ATOM   3157  CZ  ARG   201      27.747  33.030  27.805  0.00  0.00
ATOM   3158  NH1 ARG   201      26.761  32.193  27.530  0.00  0.00
ATOM   3159  NH2 ARG   201      28.569  32.540  28.661  0.00  0.00
ATOM   3160  H   ARG   201      26.824  37.909  27.107  1.00 99.99
ATOM   3161  HA  ARG   201      29.440  37.936  25.895  1.00 99.99
ATOM   3162  HB2 ARG   201      26.782  37.332  24.636  1.00 99.99
ATOM   3163  HB3 ARG   201      28.315  37.190  23.804  1.00 99.99
ATOM   3164  HG2 ARG   201      28.032  35.031  24.465  1.00 99.99
ATOM   3165  HG3 ARG   201      29.113  35.609  25.551  1.00 99.99
ATOM   3166  HD2 ARG   201      26.809  35.910  27.107  1.00 99.99
ATOM   3167  HD3 ARG   201      26.427  34.472  26.069  1.00 99.99
ATOM   3168  HE  ARG   201      28.937  34.494  27.562  1.00 99.99
ATOM   3169 1HH1 ARG   201      26.082  32.497  26.848  1.00 99.99
ATOM   3170 2HH1 ARG   201      26.818  31.229  27.826  1.00 99.99
ATOM   3171 1HH2 ARG   201      29.382  33.052  28.973  1.00 99.99
ATOM   3172 2HH2 ARG   201      28.482  31.543  28.803  1.00 99.99
ATOM   3173  N   THR   202      27.493  40.344  24.852  0.00  0.00
ATOM   3174  CA  THR   202      27.565  41.731  24.273  0.00  0.00
ATOM   3175  C   THR   202      28.693  42.527  24.961  0.00  0.00
ATOM   3176  O   THR   202      29.564  43.095  24.286  0.00  0.00
ATOM   3177  CB  THR   202      26.285  42.511  24.485  0.00  0.00
ATOM   3178  OG1 THR   202      25.254  41.807  23.866  0.00  0.00
ATOM   3179  CG2 THR   202      26.317  43.927  23.861  0.00  0.00
ATOM   3180  H   THR   202      26.727  40.127  25.474  1.00 99.99
ATOM   3181  HA  THR   202      27.782  41.730  23.205  1.00 99.99
ATOM   3182  HB  THR   202      25.950  42.538  25.523  1.00 99.99
ATOM   3183  HG1 THR   202      24.476  41.930  24.412  1.00 99.99
ATOM   3184 1HG2 THR   202      26.562  43.911  22.799  1.00 99.99
ATOM   3185 2HG2 THR   202      25.367  44.445  23.993  1.00 99.99
ATOM   3186 3HG2 THR   202      27.126  44.556  24.230  1.00 99.99
ATOM   3187  N   LEU   203      28.702  42.541  26.253  0.00  0.00
ATOM   3188  CA  LEU   203      29.656  43.333  27.058  0.00  0.00
ATOM   3189  C   LEU   203      31.080  42.674  26.884  0.00  0.00
ATOM   3190  O   LEU   203      32.043  43.486  26.872  0.00  0.00
ATOM   3191  CB  LEU   203      29.282  43.363  28.548  0.00  0.00
ATOM   3192  CG  LEU   203      30.163  44.242  29.471  0.00  0.00
ATOM   3193  CD1 LEU   203      30.136  45.706  29.112  0.00  0.00
ATOM   3194  CD2 LEU   203      29.574  44.241  30.926  0.00  0.00
ATOM   3195  H   LEU   203      27.860  42.172  26.673  1.00 99.99
ATOM   3196  HA  LEU   203      29.801  44.335  26.656  1.00 99.99
ATOM   3197  HB2 LEU   203      28.306  43.848  28.559  1.00 99.99
ATOM   3198  HB3 LEU   203      29.162  42.339  28.903  1.00 99.99
ATOM   3199  HG  LEU   203      31.190  43.900  29.594  1.00 99.99
ATOM   3200 1HD1 LEU   203      29.103  46.050  29.089  1.00 99.99
ATOM   3201 2HD1 LEU   203      30.731  46.267  29.835  1.00 99.99
ATOM   3202 3HD1 LEU   203      30.574  45.896  28.131  1.00 99.99
ATOM   3203 1HD2 LEU   203      29.832  43.320  31.451  1.00 99.99
ATOM   3204 2HD2 LEU   203      29.963  45.052  31.543  1.00 99.99
ATOM   3205 3HD2 LEU   203      28.486  44.291  30.912  1.00 99.99
ATOM   3206  N   CYS   204      31.200  41.360  26.710  0.00  0.00
ATOM   3207  CA  CYS   204      32.541  40.710  26.365  0.00  0.00
ATOM   3208  C   CYS   204      33.015  41.076  24.919  0.00  0.00
ATOM   3209  O   CYS   204      34.156  41.413  24.680  0.00  0.00
ATOM   3210  CB  CYS   204      32.466  39.152  26.551  0.00  0.00
ATOM   3211  SG  CYS   204      34.121  38.358  26.398  0.00  0.00
ATOM   3212  H   CYS   204      30.338  40.865  26.888  1.00 99.99
ATOM   3213  HA  CYS   204      33.238  41.121  27.095  1.00 99.99
ATOM   3214  HB2 CYS   204      32.027  38.931  27.523  1.00 99.99
ATOM   3215  HB3 CYS   204      31.840  38.690  25.788  1.00 99.99
ATOM   3216  HG  CYS   204      33.690  37.096  26.484  1.00 99.99
ATOM   3217  N   THR   205      32.180  41.041  23.935  0.00  0.00
ATOM   3218  CA  THR   205      32.520  41.321  22.472  0.00  0.00
ATOM   3219  C   THR   205      32.906  42.824  22.371  0.00  0.00
ATOM   3220  O   THR   205      33.792  43.162  21.598  0.00  0.00
ATOM   3221  CB  THR   205      31.424  41.082  21.456  0.00  0.00
ATOM   3222  OG1 THR   205      30.711  39.869  21.630  0.00  0.00
ATOM   3223  CG2 THR   205      31.797  41.129  19.978  0.00  0.00
ATOM   3224  H   THR   205      31.240  40.744  24.157  1.00 99.99
ATOM   3225  HA  THR   205      33.452  40.823  22.207  1.00 99.99
ATOM   3226  HB  THR   205      30.688  41.847  21.698  1.00 99.99
ATOM   3227  HG1 THR   205      30.211  39.855  22.449  1.00 99.99
ATOM   3228 1HG2 THR   205      32.211  42.115  19.764  1.00 99.99
ATOM   3229 2HG2 THR   205      32.450  40.343  19.596  1.00 99.99
ATOM   3230 3HG2 THR   205      30.841  40.989  19.477  1.00 99.99
ATOM   3231  N   GLN   206      32.360  43.707  23.174  0.00  0.00
ATOM   3232  CA  GLN   206      32.869  45.139  23.172  0.00  0.00
ATOM   3233  C   GLN   206      34.147  45.305  24.015  0.00  0.00
ATOM   3234  O   GLN   206      35.020  46.059  23.607  0.00  0.00
ATOM   3235  CB  GLN   206      31.803  46.195  23.666  0.00  0.00
ATOM   3236  CG  GLN   206      32.383  47.646  23.698  0.00  0.00
ATOM   3237  CD  GLN   206      31.432  48.811  23.831  0.00  0.00
ATOM   3238  OE1 GLN   206      30.254  48.665  23.491  0.00  0.00
ATOM   3239  NE2 GLN   206      31.918  50.031  24.165  0.00  0.00
ATOM   3240  H   GLN   206      31.514  43.415  23.639  1.00 99.99
ATOM   3241  HA  GLN   206      33.109  45.434  22.152  1.00 99.99
ATOM   3242  HB2 GLN   206      30.902  46.105  23.062  1.00 99.99
ATOM   3243  HB3 GLN   206      31.380  45.883  24.623  1.00 99.99
ATOM   3244  HG2 GLN   206      33.154  47.696  24.466  1.00 99.99
ATOM   3245  HG3 GLN   206      32.896  47.822  22.752  1.00 99.99
ATOM   3246 1HE2 GLN   206      31.229  50.731  24.406  1.00 99.99
ATOM   3247 2HE2 GLN   206      32.870  50.050  24.501  1.00 99.99
ATOM   3248  N   GLY   207      34.307  44.535  25.043  0.00  0.00
ATOM   3249  CA  GLY   207      35.565  44.587  25.820  0.00  0.00
ATOM   3250  C   GLY   207      36.839  44.037  25.108  0.00  0.00
ATOM   3251  O   GLY   207      37.924  44.598  25.298  0.00  0.00
ATOM   3252  H   GLY   207      33.570  43.879  25.257  1.00 99.99
ATOM   3253  HA2 GLY   207      35.788  45.629  26.055  1.00 99.99
ATOM   3254  HA3 GLY   207      35.526  44.013  26.745  1.00 99.99
ATOM   3255  N   LEU   208      36.723  42.933  24.361  0.00  0.00
ATOM   3256  CA  LEU   208      37.729  42.174  23.593  0.00  0.00
ATOM   3257  C   LEU   208      38.447  43.044  22.587  0.00  0.00
ATOM   3258  O   LEU   208      39.698  42.838  22.430  0.00  0.00
ATOM   3259  CB  LEU   208      37.056  40.965  23.019  0.00  0.00
ATOM   3260  CG  LEU   208      38.003  39.914  22.422  0.00  0.00
ATOM   3261  CD1 LEU   208      39.103  39.448  23.431  0.00  0.00
ATOM   3262  CD2 LEU   208      37.063  38.794  22.145  0.00  0.00
ATOM   3263  H   LEU   208      35.827  42.468  24.397  1.00 99.99
ATOM   3264  HA  LEU   208      38.390  41.871  24.406  1.00 99.99
ATOM   3265  HB2 LEU   208      36.479  40.508  23.823  1.00 99.99
ATOM   3266  HB3 LEU   208      36.296  41.284  22.306  1.00 99.99
ATOM   3267  HG  LEU   208      38.443  40.354  21.527  1.00 99.99
ATOM   3268 1HD1 LEU   208      38.553  39.103  24.305  1.00 99.99
ATOM   3269 2HD1 LEU   208      39.750  38.663  23.040  1.00 99.99
ATOM   3270 3HD1 LEU   208      39.753  40.303  23.625  1.00 99.99
ATOM   3271 1HD2 LEU   208      37.638  37.938  21.785  1.00 99.99
ATOM   3272 2HD2 LEU   208      36.488  38.531  23.034  1.00 99.99
ATOM   3273 3HD2 LEU   208      36.345  39.005  21.354  1.00 99.99
ATOM   3274  N   GLN   209      37.848  44.049  21.988  0.00  0.00
ATOM   3275  CA  GLN   209      38.437  44.735  20.824  0.00  0.00
ATOM   3276  C   GLN   209      39.614  45.647  21.298  0.00  0.00
ATOM   3277  O   GLN   209      40.407  46.026  20.467  0.00  0.00
ATOM   3278  CB  GLN   209      37.340  45.488  19.983  0.00  0.00
ATOM   3279  CG  GLN   209      36.819  46.855  20.467  0.00  0.00
ATOM   3280  CD  GLN   209      35.392  47.163  19.932  0.00  0.00
ATOM   3281  OE1 GLN   209      34.958  46.624  18.941  0.00  0.00
ATOM   3282  NE2 GLN   209      34.796  48.177  20.515  0.00  0.00
ATOM   3283  H   GLN   209      36.882  44.220  22.220  1.00 99.99
ATOM   3284  HA  GLN   209      38.963  44.052  20.158  1.00 99.99
ATOM   3285  HB2 GLN   209      37.726  45.691  18.985  1.00 99.99
ATOM   3286  HB3 GLN   209      36.494  44.806  19.887  1.00 99.99
ATOM   3287  HG2 GLN   209      36.759  46.720  21.547  1.00 99.99
ATOM   3288  HG3 GLN   209      37.535  47.640  20.225  1.00 99.99
ATOM   3289 1HE2 GLN   209      33.953  48.519  20.080  1.00 99.99
ATOM   3290 2HE2 GLN   209      35.092  48.470  21.435  1.00 99.99
ATOM   3291  N   ARG   210      39.720  45.921  22.610  0.00  0.00
ATOM   3292  CA  ARG   210      40.786  46.831  23.156  0.00  0.00
ATOM   3293  C   ARG   210      41.597  46.277  24.298  0.00  0.00
ATOM   3294  O   ARG   210      42.355  46.930  24.983  0.00  0.00
ATOM   3295  CB  ARG   210      39.989  48.097  23.650  0.00  0.00
ATOM   3296  CG  ARG   210      40.654  49.347  23.312  0.00  0.00
ATOM   3297  CD  ARG   210      39.926  50.538  24.007  0.00  0.00
ATOM   3298  NE  ARG   210      40.670  51.830  23.875  0.00  0.00
ATOM   3299  CZ  ARG   210      41.445  52.487  24.714  0.00  0.00
ATOM   3300  NH1 ARG   210      41.682  52.050  25.926  0.00  0.00
ATOM   3301  NH2 ARG   210      42.090  53.510  24.292  0.00  0.00
ATOM   3302  H   ARG   210      38.994  45.530  23.193  1.00 99.99
ATOM   3303  HA  ARG   210      41.437  47.035  22.306  1.00 99.99
ATOM   3304  HB2 ARG   210      38.948  48.136  23.331  1.00 99.99
ATOM   3305  HB3 ARG   210      39.944  48.041  24.738  1.00 99.99
ATOM   3306  HG2 ARG   210      41.608  49.284  23.834  1.00 99.99
ATOM   3307  HG3 ARG   210      40.776  49.566  22.250  1.00 99.99
ATOM   3308  HD2 ARG   210      38.959  50.624  23.513  1.00 99.99
ATOM   3309  HD3 ARG   210      39.811  50.239  25.049  1.00 99.99
ATOM   3310  HE  ARG   210      40.444  52.365  23.049  1.00 99.99
ATOM   3311 1HH1 ARG   210      41.420  51.092  26.108  1.00 99.99
ATOM   3312 2HH1 ARG   210      42.312  52.531  26.551  1.00 99.99
ATOM   3313 1HH2 ARG   210      42.078  53.588  23.284  1.00 99.99
ATOM   3314 2HH2 ARG   210      42.908  53.794  24.812  1.00 99.99
ATOM   3315  N   ILE   211      41.468  44.929  24.575  0.00  0.00
ATOM   3316  CA  ILE   211      42.020  44.403  25.828  0.00  0.00
ATOM   3317  C   ILE   211      43.543  44.506  25.969  0.00  0.00
ATOM   3318  O   ILE   211      44.195  44.625  27.075  0.00  0.00
ATOM   3319  CB  ILE   211      41.425  43.067  26.253  0.00  0.00
ATOM   3320  CG1 ILE   211      41.491  42.633  27.761  0.00  0.00
ATOM   3321  CG2 ILE   211      41.939  42.014  25.300  0.00  0.00
ATOM   3322  CD1 ILE   211      40.761  43.631  28.705  0.00  0.00
ATOM   3323  H   ILE   211      40.889  44.458  23.892  1.00 99.99
ATOM   3324  HA  ILE   211      41.727  45.132  26.584  1.00 99.99
ATOM   3325  HB  ILE   211      40.369  43.038  25.982  1.00 99.99
ATOM   3326 2HG1 ILE   211      41.145  41.605  27.885  1.00 99.99
ATOM   3327 3HG1 ILE   211      42.508  42.776  28.125  1.00 99.99
ATOM   3328 1HG2 ILE   211      43.021  41.930  25.414  1.00 99.99
ATOM   3329 2HG2 ILE   211      41.451  41.042  25.396  1.00 99.99
ATOM   3330 3HG2 ILE   211      41.617  42.162  24.268  1.00 99.99
ATOM   3331 1HD1 ILE   211      41.183  44.635  28.674  1.00 99.99
ATOM   3332 2HD1 ILE   211      39.750  43.713  28.305  1.00 99.99
ATOM   3333 3HD1 ILE   211      40.776  43.371  29.764  1.00 99.99
ATOM   3334  N   PHE   212      44.232  44.471  24.820  0.00  0.00
ATOM   3335  CA  PHE   212      45.640  44.438  24.720  0.00  0.00
ATOM   3336  C   PHE   212      46.316  45.745  24.209  0.00  0.00
ATOM   3337  O   PHE   212      47.551  45.762  24.019  0.00  0.00
ATOM   3338  CB  PHE   212      46.135  43.162  24.057  0.00  0.00
ATOM   3339  CG  PHE   212      45.780  43.126  22.565  0.00  0.00
ATOM   3340  CD1 PHE   212      44.728  42.372  21.987  0.00  0.00
ATOM   3341  CD2 PHE   212      46.520  43.894  21.646  0.00  0.00
ATOM   3342  CE1 PHE   212      44.461  42.373  20.593  0.00  0.00
ATOM   3343  CE2 PHE   212      46.279  43.984  20.275  0.00  0.00
ATOM   3344  CZ  PHE   212      45.227  43.229  19.766  0.00  0.00
ATOM   3345  H   PHE   212      43.807  44.604  23.914  1.00 99.99
ATOM   3346  HA  PHE   212      46.127  44.407  25.695  1.00 99.99
ATOM   3347  HB2 PHE   212      47.211  43.018  24.140  1.00 99.99
ATOM   3348  HB3 PHE   212      45.637  42.319  24.537  1.00 99.99
ATOM   3349  HD1 PHE   212      44.048  41.804  22.603  1.00 99.99
ATOM   3350  HD2 PHE   212      47.375  44.429  22.030  1.00 99.99
ATOM   3351  HE1 PHE   212      43.693  41.727  20.193  1.00 99.99
ATOM   3352  HE2 PHE   212      46.945  44.557  19.649  1.00 99.99
ATOM   3353  HZ  PHE   212      45.112  43.107  18.699  1.00 99.99
ATOM   3354  N   TYR   213      45.554  46.803  24.101  0.00  0.00
ATOM   3355  CA  TYR   213      45.861  48.130  23.533  0.00  0.00
ATOM   3356  C   TYR   213      47.182  48.693  24.027  0.00  0.00
ATOM   3357  O   TYR   213      47.953  49.142  23.152  0.00  0.00
ATOM   3358  CB  TYR   213      44.621  49.016  23.918  0.00  0.00
ATOM   3359  CG  TYR   213      44.894  50.408  23.542  0.00  0.00
ATOM   3360  CD1 TYR   213      44.739  50.805  22.237  0.00  0.00
ATOM   3361  CD2 TYR   213      45.297  51.332  24.544  0.00  0.00
ATOM   3362  CE1 TYR   213      45.135  52.078  21.869  0.00  0.00
ATOM   3363  CE2 TYR   213      45.743  52.611  24.204  0.00  0.00
ATOM   3364  CZ  TYR   213      45.673  52.994  22.853  0.00  0.00
ATOM   3365  OH  TYR   213      45.992  54.241  22.465  0.00  0.00
ATOM   3366  H   TYR   213      44.572  46.712  24.310  1.00 99.99
ATOM   3367  HA  TYR   213      45.954  47.952  22.463  1.00 99.99
ATOM   3368  HB2 TYR   213      43.711  48.553  23.535  1.00 99.99
ATOM   3369  HB3 TYR   213      44.487  48.806  24.978  1.00 99.99
ATOM   3370  HD1 TYR   213      44.494  50.038  21.515  1.00 99.99
ATOM   3371  HD2 TYR   213      45.374  51.038  25.582  1.00 99.99
ATOM   3372  HE1 TYR   213      45.012  52.397  20.844  1.00 99.99
ATOM   3373  HE2 TYR   213      46.205  53.299  24.897  1.00 99.99
ATOM   3374  HH  TYR   213      45.591  54.451  21.618  1.00 99.99
ATOM   3375  N   LEU   214      47.573  48.518  25.328  0.00  0.00
ATOM   3376  CA  LEU   214      48.889  48.962  25.904  0.00  0.00
ATOM   3377  C   LEU   214      50.052  47.952  25.687  0.00  0.00
ATOM   3378  O   LEU   214      51.260  48.345  25.685  0.00  0.00
ATOM   3379  CB  LEU   214      48.680  49.167  27.458  0.00  0.00
ATOM   3380  CG  LEU   214      47.524  50.134  27.855  0.00  0.00
ATOM   3381  CD1 LEU   214      47.578  50.253  29.431  0.00  0.00
ATOM   3382  CD2 LEU   214      47.721  51.503  27.223  0.00  0.00
ATOM   3383  H   LEU   214      46.884  48.241  26.012  1.00 99.99
ATOM   3384  HA  LEU   214      49.134  49.945  25.500  1.00 99.99
ATOM   3385  HB2 LEU   214      48.466  48.211  27.938  1.00 99.99
ATOM   3386  HB3 LEU   214      49.623  49.600  27.790  1.00 99.99
ATOM   3387  HG  LEU   214      46.563  49.865  27.416  1.00 99.99
ATOM   3388 1HD1 LEU   214      47.400  49.267  29.862  1.00 99.99
ATOM   3389 2HD1 LEU   214      48.606  50.484  29.704  1.00 99.99
ATOM   3390 3HD1 LEU   214      46.863  50.958  29.860  1.00 99.99
ATOM   3391 1HD2 LEU   214      48.682  51.906  27.546  1.00 99.99
ATOM   3392 2HD2 LEU   214      47.690  51.499  26.133  1.00 99.99
ATOM   3393 3HD2 LEU   214      46.937  52.140  27.631  1.00 99.99
ATOM   3394  N   LYS   215      49.755  46.699  25.391  0.00  0.00
ATOM   3395  CA  LYS   215      50.713  45.681  24.846  0.00  0.00
ATOM   3396  C   LYS   215      51.107  46.176  23.452  0.00  0.00
ATOM   3397  O   LYS   215      52.264  46.077  23.115  0.00  0.00
ATOM   3398  CB  LYS   215      50.117  44.271  24.896  0.00  0.00
ATOM   3399  CG  LYS   215      51.210  43.215  24.658  0.00  0.00
ATOM   3400  CD  LYS   215      50.743  41.793  25.090  0.00  0.00
ATOM   3401  CE  LYS   215      51.452  40.634  24.388  0.00  0.00
ATOM   3402  NZ  LYS   215      52.902  40.506  24.734  0.00  0.00
ATOM   3403  H   LYS   215      48.774  46.520  25.542  1.00 99.99
ATOM   3404  HA  LYS   215      51.576  45.682  25.513  1.00 99.99
ATOM   3405  HB2 LYS   215      49.732  44.060  25.893  1.00 99.99
ATOM   3406  HB3 LYS   215      49.343  44.101  24.150  1.00 99.99
ATOM   3407  HG2 LYS   215      51.504  43.132  23.613  1.00 99.99
ATOM   3408  HG3 LYS   215      52.064  43.494  25.275  1.00 99.99
ATOM   3409  HD2 LYS   215      50.856  41.649  26.164  1.00 99.99
ATOM   3410  HD3 LYS   215      49.708  41.649  24.782  1.00 99.99
ATOM   3411  HE2 LYS   215      50.866  39.742  24.612  1.00 99.99
ATOM   3412  HE3 LYS   215      51.278  40.809  23.327  1.00 99.99
ATOM   3413  HZ1 LYS   215      52.936  40.404  25.737  1.00 99.99
ATOM   3414  HZ2 LYS   215      53.306  39.676  24.322  1.00 99.99
ATOM   3415  HZ3 LYS   215      53.417  41.319  24.430  1.00 99.99
ATOM   3416  N   LEU   216      50.209  46.771  22.622  0.00  0.00
ATOM   3417  CA  LEU   216      50.554  47.218  21.266  0.00  0.00
ATOM   3418  C   LEU   216      50.891  48.738  21.181  0.00  0.00
ATOM   3419  O   LEU   216      51.630  49.005  20.250  0.00  0.00
ATOM   3420  CB  LEU   216      49.413  46.886  20.293  0.00  0.00
ATOM   3421  CG  LEU   216      49.567  47.126  18.772  0.00  0.00
ATOM   3422  CD1 LEU   216      51.020  46.755  18.225  0.00  0.00
ATOM   3423  CD2 LEU   216      48.489  46.403  18.040  0.00  0.00
ATOM   3424  H   LEU   216      49.292  46.717  23.036  1.00 99.99
ATOM   3425  HA  LEU   216      51.338  46.624  20.796  1.00 99.99
ATOM   3426  HB2 LEU   216      49.155  45.835  20.417  1.00 99.99
ATOM   3427  HB3 LEU   216      48.536  47.486  20.533  1.00 99.99
ATOM   3428  HG  LEU   216      49.321  48.177  18.619  1.00 99.99
ATOM   3429 1HD1 LEU   216      50.975  46.815  17.136  1.00 99.99
ATOM   3430 2HD1 LEU   216      51.725  47.459  18.667  1.00 99.99
ATOM   3431 3HD1 LEU   216      51.263  45.708  18.407  1.00 99.99
ATOM   3432 1HD2 LEU   216      47.503  46.456  18.502  1.00 99.99
ATOM   3433 2HD2 LEU   216      48.485  46.622  16.972  1.00 99.99
ATOM   3434 3HD2 LEU   216      48.829  45.372  18.123  1.00 99.99
ATOM   3435  N   GLU   217      50.418  49.587  22.126  0.00  0.00
ATOM   3436  CA  GLU   217      50.944  50.936  22.380  0.00  0.00
ATOM   3437  C   GLU   217      52.292  51.006  23.117  0.00  0.00
ATOM   3438  O   GLU   217      52.862  52.067  23.334  0.00  0.00
ATOM   3439  CB  GLU   217      49.847  51.711  23.165  0.00  0.00
ATOM   3440  CG  GLU   217      49.831  53.232  22.934  0.00  0.00
ATOM   3441  CD  GLU   217      49.761  53.631  21.436  0.00  0.00
ATOM   3442  OE1 GLU   217      49.077  52.949  20.611  0.00  0.00
ATOM   3443  OE2 GLU   217      50.479  54.606  21.061  0.00  0.00
ATOM   3444  H   GLU   217      49.587  49.334  22.638  1.00 99.99
ATOM   3445  HA  GLU   217      51.136  51.489  21.463  1.00 99.99
ATOM   3446  HB2 GLU   217      48.828  51.391  22.942  1.00 99.99
ATOM   3447  HB3 GLU   217      49.958  51.515  24.231  1.00 99.99
ATOM   3448  HG2 GLU   217      49.027  53.705  23.498  1.00 99.99
ATOM   3449  HG3 GLU   217      50.749  53.605  23.388  1.00 99.99
ATOM   3450  N   ASP   218      52.869  49.806  23.502  0.00  0.00
ATOM   3451  CA  ASP   218      54.201  49.572  24.278  0.00  0.00
ATOM   3452  C   ASP   218      54.519  50.416  25.597  0.00  0.00
ATOM   3453  O   ASP   218      55.641  50.849  25.845  0.00  0.00
ATOM   3454  CB  ASP   218      55.233  49.809  23.189  0.00  0.00
ATOM   3455  CG  ASP   218      56.651  49.389  23.475  0.00  0.00
ATOM   3456  OD1 ASP   218      56.754  48.245  23.945  0.00  0.00
ATOM   3457  OD2 ASP   218      57.651  50.050  23.055  0.00  0.00
ATOM   3458  H   ASP   218      52.357  49.013  23.143  1.00 99.99
ATOM   3459  HA  ASP   218      54.252  48.547  24.645  1.00 99.99
ATOM   3460  HB2 ASP   218      55.038  49.299  22.245  1.00 99.99
ATOM   3461  HB3 ASP   218      55.341  50.872  22.973  1.00 99.99
ATOM   3462  N   LEU   219      53.529  50.727  26.441  0.00  0.00
ATOM   3463  CA  LEU   219      53.604  51.573  27.670  0.00  0.00
ATOM   3464  C   LEU   219      54.313  50.836  28.810  0.00  0.00
ATOM   3465  O   LEU   219      55.287  51.282  29.406  0.00  0.00
ATOM   3466  CB  LEU   219      52.180  51.921  28.069  0.00  0.00
ATOM   3467  CG  LEU   219      52.175  53.409  28.749  0.00  0.00
ATOM   3468  CD1 LEU   219      50.700  53.834  28.702  0.00  0.00
ATOM   3469  CD2 LEU   219      52.581  53.467  30.200  0.00  0.00
ATOM   3470  H   LEU   219      52.648  50.325  26.150  1.00 99.99
ATOM   3471  HA  LEU   219      54.123  52.485  27.371  1.00 99.99
ATOM   3472  HB2 LEU   219      51.567  52.084  27.181  1.00 99.99
ATOM   3473  HB3 LEU   219      51.786  51.196  28.781  1.00 99.99
ATOM   3474  HG  LEU   219      52.750  54.115  28.151  1.00 99.99
ATOM   3475 1HD1 LEU   219      50.046  53.094  29.165  1.00 99.99
ATOM   3476 2HD1 LEU   219      50.564  54.864  29.026  1.00 99.99
ATOM   3477 3HD1 LEU   219      50.455  53.969  27.648  1.00 99.99
ATOM   3478 1HD2 LEU   219      51.860  52.872  30.762  1.00 99.99
ATOM   3479 2HD2 LEU   219      53.617  53.156  30.347  1.00 99.99
ATOM   3480 3HD2 LEU   219      52.474  54.467  30.616  1.00 99.99
ATOM   3481  N   VAL   220      53.879  49.639  29.134  0.00  0.00
ATOM   3482  CA  VAL   220      54.528  48.565  29.947  0.00  0.00
ATOM   3483  C   VAL   220      54.096  47.214  29.281  0.00  0.00
ATOM   3484  O   VAL   220      52.911  47.045  29.026  0.00  0.00
ATOM   3485  CB  VAL   220      54.129  48.526  31.410  0.00  0.00
ATOM   3486  CG1 VAL   220      55.225  47.752  32.086  0.00  0.00
ATOM   3487  CG2 VAL   220      54.167  49.921  32.157  0.00  0.00
ATOM   3488  H   VAL   220      53.127  49.337  28.531  1.00 99.99
ATOM   3489  HA  VAL   220      55.603  48.732  29.890  1.00 99.99
ATOM   3490  HB  VAL   220      53.137  48.081  31.501  1.00 99.99
ATOM   3491 1HG1 VAL   220      55.320  46.778  31.608  1.00 99.99
ATOM   3492 2HG1 VAL   220      56.146  48.296  31.882  1.00 99.99
ATOM   3493 3HG1 VAL   220      54.910  47.632  33.124  1.00 99.99
ATOM   3494 1HG2 VAL   220      55.112  50.429  31.964  1.00 99.99
ATOM   3495 2HG2 VAL   220      53.305  50.483  31.796  1.00 99.99
ATOM   3496 3HG2 VAL   220      54.008  49.773  33.224  1.00 99.99
ATOM   3497  N   PRO   221      54.961  46.228  29.133  0.00  0.00
ATOM   3498  CA  PRO   221      54.587  44.837  28.849  0.00  0.00
ATOM   3499  C   PRO   221      53.793  44.204  30.061  0.00  0.00
ATOM   3500  O   PRO   221      54.122  44.500  31.233  0.00  0.00
ATOM   3501  CB  PRO   221      55.837  44.082  28.556  0.00  0.00
ATOM   3502  CG  PRO   221      56.988  44.853  29.331  0.00  0.00
ATOM   3503  CD  PRO   221      56.490  46.283  29.165  0.00  0.00
ATOM   3504  HA  PRO   221      53.963  44.794  27.956  1.00 99.99
ATOM   3505  HB2 PRO   221      55.811  43.047  28.894  1.00 99.99
ATOM   3506  HB3 PRO   221      56.040  44.110  27.487  1.00 99.99
ATOM   3507  HG2 PRO   221      57.026  44.518  30.369  1.00 99.99
ATOM   3508  HG3 PRO   221      57.976  44.817  28.872  1.00 99.99
ATOM   3509  HD2 PRO   221      56.854  46.829  30.035  1.00 99.99
ATOM   3510  HD3 PRO   221      56.733  46.706  28.191  1.00 99.99
ATOM   3511  N   PRO   222      52.824  43.322  29.803  0.00  0.00
ATOM   3512  CA  PRO   222      52.334  42.351  30.834  0.00  0.00
ATOM   3513  C   PRO   222      53.379  41.321  31.338  0.00  0.00
ATOM   3514  O   PRO   222      54.401  41.133  30.728  0.00  0.00
ATOM   3515  CB  PRO   222      51.148  41.654  30.164  0.00  0.00
ATOM   3516  CG  PRO   222      50.747  42.521  29.005  0.00  0.00
ATOM   3517  CD  PRO   222      52.093  43.079  28.603  0.00  0.00
ATOM   3518  HA  PRO   222      51.967  42.925  31.683  1.00 99.99
ATOM   3519  HB2 PRO   222      51.479  40.681  29.796  1.00 99.99
ATOM   3520  HB3 PRO   222      50.282  41.495  30.806  1.00 99.99
ATOM   3521  HG2 PRO   222      50.217  42.051  28.176  1.00 99.99
ATOM   3522  HG3 PRO   222      50.158  43.329  29.443  1.00 99.99
ATOM   3523  HD2 PRO   222      52.695  42.307  28.124  1.00 99.99
ATOM   3524  HD3 PRO   222      51.906  43.938  27.960  1.00 99.99
ATOM   3525  N   PRO   223      53.137  40.625  32.456  0.00  0.00
ATOM   3526  CA  PRO   223      54.025  39.535  33.028  0.00  0.00
ATOM   3527  C   PRO   223      53.642  38.172  32.385  0.00  0.00
ATOM   3528  O   PRO   223      52.511  37.920  32.127  0.00  0.00
ATOM   3529  CB  PRO   223      53.937  39.599  34.526  0.00  0.00
ATOM   3530  CG  PRO   223      52.438  39.922  34.653  0.00  0.00
ATOM   3531  CD  PRO   223      52.139  40.902  33.474  0.00  0.00
ATOM   3532  HA  PRO   223      55.102  39.687  32.944  1.00 99.99
ATOM   3533  HB2 PRO   223      54.198  38.631  34.953  1.00 99.99
ATOM   3534  HB3 PRO   223      54.610  40.401  34.828  1.00 99.99
ATOM   3535  HG2 PRO   223      51.759  39.072  34.608  1.00 99.99
ATOM   3536  HG3 PRO   223      52.277  40.465  35.584  1.00 99.99
ATOM   3537  HD2 PRO   223      51.148  40.672  33.083  1.00 99.99
ATOM   3538  HD3 PRO   223      52.240  41.926  33.833  1.00 99.99
ATOM   3539  N   PRO   224      54.605  37.176  32.379  0.00  0.00
ATOM   3540  CA  PRO   224      54.367  35.924  31.564  0.00  0.00
ATOM   3541  C   PRO   224      53.189  34.970  31.845  0.00  0.00
ATOM   3542  O   PRO   224      52.778  34.283  30.912  0.00  0.00
ATOM   3543  CB  PRO   224      55.682  35.204  31.526  0.00  0.00
ATOM   3544  CG  PRO   224      56.670  36.341  31.643  0.00  0.00
ATOM   3545  CD  PRO   224      56.024  37.251  32.669  0.00  0.00
ATOM   3546  HA  PRO   224      54.254  36.310  30.552  1.00 99.99
ATOM   3547  HB2 PRO   224      55.782  34.571  32.408  1.00 99.99
ATOM   3548  HB3 PRO   224      55.781  34.744  30.544  1.00 99.99
ATOM   3549  HG2 PRO   224      57.632  35.971  31.997  1.00 99.99
ATOM   3550  HG3 PRO   224      56.727  36.935  30.730  1.00 99.99
ATOM   3551  HD2 PRO   224      56.208  36.788  33.638  1.00 99.99
ATOM   3552  HD3 PRO   224      56.461  38.243  32.563  1.00 99.99
ATOM   3553  N   ILE   225      52.627  35.086  33.008  0.00  0.00
ATOM   3554  CA  ILE   225      51.270  34.524  33.362  0.00  0.00
ATOM   3555  C   ILE   225      50.106  34.987  32.529  0.00  0.00
ATOM   3556  O   ILE   225      49.232  34.150  32.193  0.00  0.00
ATOM   3557  CB  ILE   225      51.076  34.669  34.893  0.00  0.00
ATOM   3558  CG1 ILE   225      49.807  34.020  35.398  0.00  0.00
ATOM   3559  CG2 ILE   225      51.063  36.179  35.377  0.00  0.00
ATOM   3560  CD1 ILE   225      50.000  33.481  36.805  0.00  0.00
ATOM   3561  H   ILE   225      53.161  35.660  33.645  1.00 99.99
ATOM   3562  HA  ILE   225      51.309  33.454  33.163  1.00 99.99
ATOM   3563  HB  ILE   225      51.966  34.185  35.296  1.00 99.99
ATOM   3564 2HG1 ILE   225      48.883  34.595  35.370  1.00 99.99
ATOM   3565 3HG1 ILE   225      49.525  33.137  34.823  1.00 99.99
ATOM   3566 1HG2 ILE   225      50.247  36.704  34.881  1.00 99.99
ATOM   3567 2HG2 ILE   225      50.965  36.331  36.453  1.00 99.99
ATOM   3568 3HG2 ILE   225      52.053  36.566  35.134  1.00 99.99
ATOM   3569 1HD1 ILE   225      50.386  34.356  37.329  1.00 99.99
ATOM   3570 2HD1 ILE   225      49.050  33.128  37.205  1.00 99.99
ATOM   3571 3HD1 ILE   225      50.748  32.688  36.832  1.00 99.99
ATOM   3572  N   ILE   226      49.992  36.196  32.006  0.00  0.00
ATOM   3573  CA  ILE   226      48.937  36.756  31.185  0.00  0.00
ATOM   3574  C   ILE   226      49.451  37.477  29.929  0.00  0.00
ATOM   3575  O   ILE   226      48.736  38.240  29.259  0.00  0.00
ATOM   3576  CB  ILE   226      48.056  37.754  32.039  0.00  0.00
ATOM   3577  CG1 ILE   226      49.010  38.805  32.698  0.00  0.00
ATOM   3578  CG2 ILE   226      47.166  36.963  33.004  0.00  0.00
ATOM   3579  CD1 ILE   226      48.303  40.032  33.195  0.00  0.00
ATOM   3580  H   ILE   226      50.669  36.900  32.262  1.00 99.99
ATOM   3581  HA  ILE   226      48.231  36.047  30.753  1.00 99.99
ATOM   3582  HB  ILE   226      47.447  38.289  31.311  1.00 99.99
ATOM   3583 2HG1 ILE   226      49.530  38.280  33.501  1.00 99.99
ATOM   3584 3HG1 ILE   226      49.817  39.140  32.046  1.00 99.99
ATOM   3585 1HG2 ILE   226      46.414  37.605  33.461  1.00 99.99
ATOM   3586 2HG2 ILE   226      46.590  36.200  32.480  1.00 99.99
ATOM   3587 3HG2 ILE   226      47.792  36.492  33.763  1.00 99.99
ATOM   3588 1HD1 ILE   226      48.263  40.800  32.422  1.00 99.99
ATOM   3589 2HD1 ILE   226      47.296  39.752  33.507  1.00 99.99
ATOM   3590 3HD1 ILE   226      48.908  40.474  33.986  1.00 99.99
ATOM   3591  N   ASP   227      50.731  37.283  29.514  0.00  0.00
ATOM   3592  CA  ASP   227      51.242  37.795  28.246  0.00  0.00
ATOM   3593  C   ASP   227      50.730  37.247  26.918  0.00  0.00
ATOM   3594  O   ASP   227      50.820  37.845  25.856  0.00  0.00
ATOM   3595  CB  ASP   227      52.777  37.722  28.244  0.00  0.00
ATOM   3596  CG  ASP   227      53.434  38.547  27.204  0.00  0.00
ATOM   3597  OD1 ASP   227      54.066  37.916  26.280  0.00  0.00
ATOM   3598  OD2 ASP   227      53.367  39.791  27.408  0.00  0.00
ATOM   3599  H   ASP   227      51.288  36.520  29.872  1.00 99.99
ATOM   3600  HA  ASP   227      51.050  38.867  28.263  1.00 99.99
ATOM   3601  HB2 ASP   227      53.152  37.991  29.231  1.00 99.99
ATOM   3602  HB3 ASP   227      53.076  36.689  28.070  1.00 99.99
ATOM   3603  N   LYS   228      50.085  36.060  26.873  0.00  0.00
ATOM   3604  CA  LYS   228      49.689  35.299  25.676  0.00  0.00
ATOM   3605  C   LYS   228      48.107  35.146  25.613  0.00  0.00
ATOM   3606  O   LYS   228      47.598  34.649  24.637  0.00  0.00
ATOM   3607  CB  LYS   228      50.429  33.979  25.673  0.00  0.00
ATOM   3608  CG  LYS   228      51.996  33.990  25.855  0.00  0.00
ATOM   3609  CD  LYS   228      52.804  32.708  25.668  0.00  0.00
ATOM   3610  CE  LYS   228      52.443  31.867  24.419  0.00  0.00
ATOM   3611  NZ  LYS   228      52.786  30.467  24.560  0.00  0.00
ATOM   3612  H   LYS   228      50.062  35.545  27.743  1.00 99.99
ATOM   3613  HA  LYS   228      50.000  35.843  24.783  1.00 99.99
ATOM   3614  HB2 LYS   228      49.973  33.400  26.475  1.00 99.99
ATOM   3615  HB3 LYS   228      50.171  33.492  24.732  1.00 99.99
ATOM   3616  HG2 LYS   228      52.371  34.704  25.123  1.00 99.99
ATOM   3617  HG3 LYS   228      52.186  34.347  26.868  1.00 99.99
ATOM   3618  HD2 LYS   228      53.822  33.036  25.466  1.00 99.99
ATOM   3619  HD3 LYS   228      52.700  32.099  26.566  1.00 99.99
ATOM   3620  HE2 LYS   228      51.364  31.995  24.334  1.00 99.99
ATOM   3621  HE3 LYS   228      52.894  32.330  23.541  1.00 99.99
ATOM   3622  HZ1 LYS   228      53.767  30.327  24.758  1.00 99.99
ATOM   3623  HZ2 LYS   228      52.155  30.030  25.218  1.00 99.99
ATOM   3624  HZ3 LYS   228      52.635  30.053  23.653  1.00 99.99
ATOM   3625  N   ILE   229      47.395  35.455  26.696  0.00  0.00
ATOM   3626  CA  ILE   229      45.931  35.160  26.942  0.00  0.00
ATOM   3627  C   ILE   229      44.936  35.929  26.026  0.00  0.00
ATOM   3628  O   ILE   229      43.898  35.383  25.647  0.00  0.00
ATOM   3629  CB  ILE   229      45.513  35.130  28.443  0.00  0.00
ATOM   3630  CG1 ILE   229      44.173  34.511  28.803  0.00  0.00
ATOM   3631  CG2 ILE   229      45.509  36.541  29.085  0.00  0.00
ATOM   3632  CD1 ILE   229      44.013  33.085  28.279  0.00  0.00
ATOM   3633  H   ILE   229      47.859  35.954  27.442  1.00 99.99
ATOM   3634  HA  ILE   229      45.868  34.123  26.610  1.00 99.99
ATOM   3635  HB  ILE   229      46.313  34.585  28.940  1.00 99.99
ATOM   3636 2HG1 ILE   229      44.072  34.528  29.889  1.00 99.99
ATOM   3637 3HG1 ILE   229      43.345  35.118  28.438  1.00 99.99
ATOM   3638 1HG2 ILE   229      46.404  37.110  28.836  1.00 99.99
ATOM   3639 2HG2 ILE   229      44.665  37.108  28.695  1.00 99.99
ATOM   3640 3HG2 ILE   229      45.402  36.593  30.170  1.00 99.99
ATOM   3641 1HD1 ILE   229      43.094  32.664  28.692  1.00 99.99
ATOM   3642 2HD1 ILE   229      43.950  33.017  27.193  1.00 99.99
ATOM   3643 3HD1 ILE   229      44.818  32.466  28.679  1.00 99.99
ATOM   3644  N   PHE   230      45.341  37.078  25.482  0.00  0.00
ATOM   3645  CA  PHE   230      44.550  37.923  24.581  0.00  0.00
ATOM   3646  C   PHE   230      45.313  38.373  23.259  0.00  0.00
ATOM   3647  O   PHE   230      44.661  38.794  22.316  0.00  0.00
ATOM   3648  CB  PHE   230      44.037  39.195  25.282  0.00  0.00
ATOM   3649  CG  PHE   230      43.313  39.001  26.612  0.00  0.00
ATOM   3650  CD1 PHE   230      43.568  39.845  27.731  0.00  0.00
ATOM   3651  CD2 PHE   230      42.205  38.090  26.752  0.00  0.00
ATOM   3652  CE1 PHE   230      42.874  39.806  28.910  0.00  0.00
ATOM   3653  CE2 PHE   230      41.499  37.971  27.959  0.00  0.00
ATOM   3654  CZ  PHE   230      41.796  38.901  29.028  0.00  0.00
ATOM   3655  H   PHE   230      46.244  37.450  25.740  1.00 99.99
ATOM   3656  HA  PHE   230      43.681  37.351  24.256  1.00 99.99
ATOM   3657  HB2 PHE   230      44.815  39.920  25.525  1.00 99.99
ATOM   3658  HB3 PHE   230      43.395  39.647  24.525  1.00 99.99
ATOM   3659  HD1 PHE   230      44.334  40.602  27.657  1.00 99.99
ATOM   3660  HD2 PHE   230      42.042  37.519  25.851  1.00 99.99
ATOM   3661  HE1 PHE   230      43.223  40.444  29.709  1.00 99.99
ATOM   3662  HE2 PHE   230      40.633  37.330  28.035  1.00 99.99
ATOM   3663  HZ  PHE   230      41.138  38.842  29.882  1.00 99.99
ATOM   3664  N   MET   231      46.645  38.338  23.218  0.00  0.00
ATOM   3665  CA  MET   231      47.333  38.627  21.929  0.00  0.00
ATOM   3666  C   MET   231      47.991  37.366  21.343  0.00  0.00
ATOM   3667  O   MET   231      48.505  36.484  22.032  0.00  0.00
ATOM   3668  CB  MET   231      48.269  39.773  22.144  0.00  0.00
ATOM   3669  CG  MET   231      48.888  40.339  20.870  0.00  0.00
ATOM   3670  SD  MET   231      50.038  41.735  21.018  0.00  0.00
ATOM   3671  CE  MET   231      49.972  42.453  19.291  0.00  0.00
ATOM   3672  H   MET   231      47.127  38.074  24.064  1.00 99.99
ATOM   3673  HA  MET   231      46.646  39.063  21.204  1.00 99.99
ATOM   3674  HB2 MET   231      47.789  40.589  22.685  1.00 99.99
ATOM   3675  HB3 MET   231      49.157  39.480  22.702  1.00 99.99
ATOM   3676  HG2 MET   231      49.282  39.563  20.213  1.00 99.99
ATOM   3677  HG3 MET   231      48.008  40.714  20.349  1.00 99.99
ATOM   3678  HE1 MET   231      50.469  41.718  18.660  1.00 99.99
ATOM   3679  HE2 MET   231      48.896  42.521  19.131  1.00 99.99
ATOM   3680  HE3 MET   231      50.449  43.429  19.212  1.00 99.99
ATOM   3681  N   ASP   232      47.880  37.250  20.004  0.00  0.00
ATOM   3682  CA  ASP   232      48.496  36.105  19.280  0.00  0.00
ATOM   3683  C   ASP   232      49.995  35.942  19.521  0.00  0.00
ATOM   3684  O   ASP   232      50.692  36.942  19.444  0.00  0.00
ATOM   3685  CB  ASP   232      48.170  36.223  17.793  0.00  0.00
ATOM   3686  CG  ASP   232      48.819  35.133  16.953  0.00  0.00
ATOM   3687  OD1 ASP   232      49.517  35.453  16.024  0.00  0.00
ATOM   3688  OD2 ASP   232      48.519  33.897  17.104  0.00  0.00
ATOM   3689  H   ASP   232      47.249  37.806  19.443  1.00 99.99
ATOM   3690  HA  ASP   232      47.888  35.251  19.572  1.00 99.99
ATOM   3691  HB2 ASP   232      47.081  36.245  17.734  1.00 99.99
ATOM   3692  HB3 ASP   232      48.476  37.197  17.411  1.00 99.99
ATOM   3693  N   THR   233      50.342  34.721  19.934  0.00  0.00
ATOM   3694  CA  THR   233      51.625  34.255  20.470  0.00  0.00
ATOM   3695  C   THR   233      51.857  32.807  20.117  0.00  0.00
ATOM   3696  O   THR   233      50.963  31.960  20.325  0.00  0.00
ATOM   3697  CB  THR   233      51.894  34.509  21.962  0.00  0.00
ATOM   3698  OG1 THR   233      51.433  35.833  22.218  0.00  0.00
ATOM   3699  CG2 THR   233      53.424  34.430  22.346  0.00  0.00
ATOM   3700  H   THR   233      49.667  33.991  20.108  1.00 99.99
ATOM   3701  HA  THR   233      52.470  34.726  19.970  1.00 99.99
ATOM   3702  HB  THR   233      51.258  33.872  22.578  1.00 99.99
ATOM   3703  HG1 THR   233      50.581  35.813  21.776  1.00 99.99
ATOM   3704 1HG2 THR   233      53.437  34.508  23.431  1.00 99.99
ATOM   3705 2HG2 THR   233      53.869  33.447  22.191  1.00 99.99
ATOM   3706 3HG2 THR   233      53.994  35.256  21.920  1.00 99.99
ATOM   3707  OXT THR   233      53.045  32.468  19.673  0.00  0.00
TER    
