# Supplementary material for: In Silico Adoption of an Orphan Nuclear Receptor NR4A1
Source: PLoS One. 2015 Aug 13;10(8):e0135246. doi: 10.1371/journal.pone.0135246 (PMC4535767; doi:10.1371/journal.pone.0135246)
Supplement: S1 Structures — (ZIP) [file pone.0135246.s001.zip › SI Structure Files/SI Section 5/1_docked_min.pdb]

ATOM      1  N   ASN     1      54.872  57.555  41.388
ATOM      2 1H   ASN     1      54.609  58.533  41.342
ATOM      3 2H   ASN     1      55.603  57.407  40.698
ATOM      4 2H   ASN     1      55.236  57.364  42.310
ATOM      5  CA  ASN     1      53.716  56.677  41.091
ATOM      6  HA  ASN     1      53.459  56.793  40.037
ATOM      7  CB  ASN     1      54.051  55.196  41.355
ATOM      8 2HB  ASN     1      54.941  54.899  40.802
ATOM      9 3HB  ASN     1      54.249  55.065  42.416
ATOM     10  CG  ASN     1      52.906  54.263  40.983
ATOM     11  OD1 ASN     1      52.069  53.939  41.806
ATOM     12  ND2 ASN     1      52.787  53.846  39.743
ATOM     13 1HD2 ASN     1      52.024  53.215  39.518
ATOM     14 2HD2 ASN     1      53.408  54.183  39.011
ATOM     15  C   ASN     1      52.514  57.095  41.928
ATOM     16  O   ASN     1      52.662  57.302  43.129
ATOM     17  N   LEU     2      51.333  57.191  41.309
ATOM     18  H   LEU     2      51.300  57.010  40.309
ATOM     19  CA  LEU     2      50.071  57.609  41.942
ATOM     20  HA  LEU     2      50.308  58.196  42.832
ATOM     21  CB  LEU     2      49.346  58.531  40.938
ATOM     22 2HB  LEU     2      50.023  59.347  40.677
ATOM     23 3HB  LEU     2      49.150  57.963  40.028
ATOM     24  CG  LEU     2      48.015  59.150  41.411
ATOM     25  HG  LEU     2      47.289  58.360  41.598
ATOM     26  CD1 LEU     2      48.173  59.996  42.676
ATOM     27 1HD1 LEU     2      48.920  60.776  42.518
ATOM     28 2HD1 LEU     2      47.221  60.462  42.930
ATOM     29 3HD1 LEU     2      48.476  59.371  43.514
ATOM     30  CD2 LEU     2      47.454  60.044  40.304
ATOM     31 1HD2 LEU     2      47.304  59.464  39.393
ATOM     32 2HD2 LEU     2      46.492  60.454  40.612
ATOM     33 3HD2 LEU     2      48.140  60.868  40.100
ATOM     34  C   LEU     2      49.193  56.428  42.414
ATOM     35  O   LEU     2      48.291  56.611  43.231
ATOM     36  N   LEU     3      49.464  55.199  41.957
ATOM     37  H   LEU     3      50.283  55.070  41.378
ATOM     38  CA  LEU     3      48.747  53.986  42.388
ATOM     39  HA  LEU     3      47.690  54.247  42.436
ATOM     40  CB  LEU     3      48.938  52.883  41.332
ATOM     41 2HB  LEU     3      49.017  53.345  40.353
ATOM     42 3HB  LEU     3      49.883  52.374  41.527
ATOM     43  CG  LEU     3      47.806  51.837  41.274
ATOM     44  HG  LEU     3      47.707  51.343  42.239
ATOM     45  CD1 LEU     3      46.454  52.450  40.887
ATOM     46 1HD1 LEU     3      46.561  53.110  40.029
ATOM     47 2HD1 LEU     3      45.747  51.664  40.626
ATOM     48 3HD1 LEU     3      46.047  53.015  41.722
ATOM     49  CD2 LEU     3      48.163  50.775  40.238
ATOM     50 1HD2 LEU     3      49.130  50.341  40.490
ATOM     51 2HD2 LEU     3      47.409  49.987  40.244
ATOM     52 3HD2 LEU     3      48.219  51.216  39.243
ATOM     53  C   LEU     3      49.144  53.524  43.805
ATOM     54  O   LEU     3      48.560  52.591  44.350
ATOM     55  N   THR     4      50.086  54.225  44.434
ATOM     56  H   THR     4      50.555  54.941  43.896
ATOM     57  CA  THR     4      50.276  54.313  45.893
ATOM     58  HA  THR     4      50.709  53.391  46.274
ATOM     59  CB  THR     4      51.233  55.479  46.195
ATOM     60  HB  THR     4      51.186  55.738  47.253
ATOM     61  CG2 THR     4      52.673  55.128  45.840
ATOM     62 1HG2 THR     4      52.755  54.864  44.785
ATOM     63 2HG2 THR     4      53.322  55.977  46.056
ATOM     64 3HG2 THR     4      52.990  54.282  46.448
ATOM     65  OG1 THR     4      50.882  56.602  45.411
ATOM     66  HG1 THR     4      51.694  57.054  45.148
ATOM     67  C   THR     4      48.966  54.567  46.648
ATOM     68  O   THR     4      48.774  54.052  47.746
ATOM     69  N   SER     5      48.027  55.297  46.038
ATOM     70  H   SER     5      48.277  55.730  45.158
ATOM     71  CA  SER     5      46.693  55.578  46.588
ATOM     72  HA  SER     5      46.819  55.868  47.631
ATOM     73  CB  SER     5      46.078  56.780  45.858
ATOM     74 2HB  SER     5      45.096  56.996  46.283
ATOM     75 3HB  SER     5      46.715  57.655  45.999
ATOM     76  OG  SER     5      45.940  56.521  44.474
ATOM     77  HG  SER     5      46.800  56.670  44.035
ATOM     78  C   SER     5      45.715  54.387  46.590
ATOM     79  O   SER     5      44.623  54.505  47.148
ATOM     80  N   LEU     6      46.069  53.220  46.027
ATOM     81  H   LEU     6      46.994  53.150  45.618
ATOM     82  CA  LEU     6      45.180  52.049  45.906
ATOM     83  HA  LEU     6      44.190  52.454  45.694
ATOM     84  CB  LEU     6      45.591  51.218  44.669
ATOM     85 2HB  LEU     6      45.650  51.904  43.824
ATOM     86 3HB  LEU     6      46.590  50.812  44.836
ATOM     87  CG  LEU     6      44.660  50.049  44.269
ATOM     88  HG  LEU     6      44.812  49.209  44.944
ATOM     89  CD1 LEU     6      43.175  50.418  44.281
ATOM     90 1HD1 LEU     6      42.998  51.261  43.620
ATOM     91 2HD1 LEU     6      42.581  49.568  43.944
ATOM     92 3HD1 LEU     6      42.864  50.681  45.288
ATOM     93  CD2 LEU     6      44.995  49.568  42.859
ATOM     94 1HD2 LEU     6      46.059  49.341  42.789
ATOM     95 2HD2 LEU     6      44.423  48.668  42.633
ATOM     96 3HD2 LEU     6      44.738  50.335  42.132
ATOM     97  C   LEU     6      45.024  51.249  47.223
ATOM     98  O   LEU     6      45.111  50.022  47.260
ATOM     99  N   VAL     7      44.713  51.934  48.328
ATOM    100  H   VAL     7      44.648  52.945  48.236
ATOM    101  CA  VAL     7      44.504  51.334  49.664
ATOM    102  HA  VAL     7      45.416  50.794  49.921
ATOM    103  CB  VAL     7      44.291  52.417  50.741
ATOM    104  HB  VAL     7      44.148  51.915  51.699
ATOM    105  CG1 VAL     7      45.528  53.314  50.873
ATOM    106 1HG1 VAL     7      45.681  53.897  49.964
ATOM    107 2HG1 VAL     7      45.396  54.001  51.710
ATOM    108 3HG1 VAL     7      46.414  52.707  51.059
ATOM    109  CG2 VAL     7      43.062  53.297  50.477
ATOM    110 1HG2 VAL     7      42.159  52.691  50.435
ATOM    111 2HG2 VAL     7      42.951  54.016  51.290
ATOM    112 3HG2 VAL     7      43.175  53.849  49.543
ATOM    113  C   VAL     7      43.367  50.298  49.710
ATOM    114  O   VAL     7      43.332  49.465  50.621
ATOM    115  N   ARG     8      42.488  50.289  48.694
ATOM    116  H   ARG     8      42.610  51.019  48.005
ATOM    117  CA  ARG     8      41.431  49.287  48.447
ATOM    118  HA  ARG     8      40.746  49.295  49.296
ATOM    119  CB  ARG     8      40.659  49.709  47.177
ATOM    120 2HB  ARG     8      40.522  50.792  47.206
ATOM    121 3HB  ARG     8      41.247  49.463  46.293
ATOM    122  CG  ARG     8      39.271  49.062  47.039
ATOM    123 2HG  ARG     8      39.373  48.001  46.806
ATOM    124 3HG  ARG     8      38.756  49.155  47.995
ATOM    125  CD  ARG     8      38.447  49.757  45.932
ATOM    126 2HD  ARG     8      38.608  50.836  45.978
ATOM    127 3HD  ARG     8      38.798  49.417  44.955
ATOM    128  NE  ARG     8      36.998  49.496  46.058
ATOM    129  HE  ARG     8      36.539  48.975  45.325
ATOM    130  CZ  ARG     8      36.197  49.959  47.002
ATOM    131  NH1 ARG     8      36.609  50.750  47.947
ATOM    132 1HH1 ARG     8      37.541  51.104  47.947
ATOM    133 2HH1 ARG     8      35.925  51.054  48.641
ATOM    134  NH2 ARG     8      34.941  49.642  47.011
ATOM    135 1HH2 ARG     8      34.548  49.140  46.224
ATOM    136 2HH2 ARG     8      34.364  49.993  47.774
ATOM    137  C   ARG     8      41.968  47.851  48.332
ATOM    138  O   ARG     8      41.238  46.913  48.646
ATOM    139  N   ALA     9      43.252  47.681  47.992
ATOM    140  H   ALA     9      43.791  48.503  47.745
ATOM    141  CA  ALA     9      43.938  46.386  47.897
ATOM    142  HA  ALA     9      43.492  45.824  47.078
ATOM    143  CB  ALA     9      45.402  46.659  47.528
ATOM    144 1HB  ALA     9      45.889  47.238  48.314
ATOM    145 2HB  ALA     9      45.930  45.712  47.403
ATOM    146 3HB  ALA     9      45.454  47.212  46.589
ATOM    147  C   ALA     9      43.844  45.510  49.170
ATOM    148  O   ALA     9      43.972  44.289  49.084
ATOM    149  N   HIS    10      43.569  46.109  50.341
ATOM    150  H   HIS    10      43.484  47.116  50.346
ATOM    151  CA  HIS    10      43.309  45.368  51.585
ATOM    152  HA  HIS    10      44.174  44.741  51.794
ATOM    153  CB  HIS    10      43.129  46.326  52.774
ATOM    154 2HB  HIS    10      42.328  47.036  52.563
ATOM    155 3HB  HIS    10      42.827  45.740  53.645
ATOM    156  CG  HIS    10      44.380  47.083  53.146
ATOM    157  ND1 HIS    10      44.665  48.400  52.832
ATOM    158  HD1 HIS    10      44.086  49.000  52.242
ATOM    159  CE1 HIS    10      45.842  48.723  53.409
ATOM    160  HE1 HIS    10      46.333  49.691  53.376
ATOM    161  NE2 HIS    10      46.309  47.642  54.066
ATOM    162  HE2 HIS    10      47.170  47.611  54.632
ATOM    163  CD2 HIS    10      45.408  46.607  53.912
ATOM    164  HD2 HIS    10      45.488  45.615  54.340
ATOM    165  C   HIS    10      42.112  44.414  51.445
ATOM    166  O   HIS    10      42.283  43.204  51.526
ATOM    167  N   LEU    11      40.917  44.946  51.163
ATOM    168  H   LEU    11      40.854  45.940  51.016
ATOM    169  CA  LEU    11      39.697  44.141  51.000
ATOM    170  HA  LEU    11      39.653  43.429  51.826
ATOM    171  CB  LEU    11      38.478  45.080  51.089
ATOM    172 2HB  LEU    11      38.538  45.637  52.025
ATOM    173 3HB  LEU    11      38.530  45.795  50.266
ATOM    174  CG  LEU    11      37.107  44.373  51.033
ATOM    175  HG  LEU    11      36.997  43.865  50.076
ATOM    176  CD1 LEU    11      36.919  43.356  52.163
ATOM    177 1HD1 LEU    11      37.079  43.833  53.130
ATOM    178 2HD1 LEU    11      35.908  42.951  52.125
ATOM    179 3HD1 LEU    11      37.617  42.528  52.041
ATOM    180  CD2 LEU    11      35.998  45.419  51.144
ATOM    181 1HD2 LEU    11      36.089  46.145  50.337
ATOM    182 2HD2 LEU    11      35.025  44.933  51.063
ATOM    183 3HD2 LEU    11      36.058  45.936  52.102
ATOM    184  C   LEU    11      39.711  43.315  49.701
ATOM    185  O   LEU    11      39.120  42.241  49.643
ATOM    186  N   ASP    12      40.459  43.765  48.691
ATOM    187  H   ASP    12      40.873  44.683  48.777
ATOM    188  CA  ASP    12      40.735  43.005  47.461
ATOM    189  HA  ASP    12      39.779  42.757  46.996
ATOM    190  CB  ASP    12      41.536  43.929  46.523
ATOM    191 2HB  ASP    12      41.244  44.965  46.704
ATOM    192 3HB  ASP    12      42.597  43.831  46.753
ATOM    193  CG  ASP    12      41.327  43.671  45.033
ATOM    194  OD1 ASP    12      40.431  42.895  44.647
ATOM    195  OD2 ASP    12      42.009  44.321  44.211
ATOM    196  C   ASP    12      41.490  41.678  47.728
ATOM    197  O   ASP    12      41.420  40.741  46.932
ATOM    198  N   SER    13      42.159  41.583  48.886
ATOM    199  H   SER    13      42.169  42.400  49.483
ATOM    200  CA  SER    13      42.827  40.380  49.415
ATOM    201  HA  SER    13      43.020  39.701  48.586
ATOM    202  CB  SER    13      44.186  40.754  50.021
ATOM    203 2HB  SER    13      44.019  41.276  50.960
ATOM    204 3HB  SER    13      44.749  39.843  50.230
ATOM    205  OG  SER    13      44.943  41.582  49.151
ATOM    206  HG  SER    13      44.518  42.453  49.101
ATOM    207  C   SER    13      41.972  39.609  50.445
ATOM    208  O   SER    13      42.444  38.659  51.074
ATOM    209  N   GLY    14      40.707  40.002  50.626
ATOM    210  H   GLY    14      40.384  40.807  50.102
ATOM    211  CA  GLY    14      39.744  39.391  51.547
ATOM    212  HA2 GLY    14      38.754  39.467  51.100
ATOM    213  HA3 GLY    14      39.973  38.331  51.669
ATOM    214  C   GLY    14      39.685  40.040  52.940
ATOM    215  O   GLY    14      40.389  41.018  53.213
ATOM    216  N   PRO    15      38.836  39.520  53.849
ATOM    217  CD  PRO    15      37.898  38.430  53.628
ATOM    218 2HD  PRO    15      38.416  37.477  53.738
ATOM    219 3HD  PRO    15      37.428  38.487  52.645
ATOM    220  CG  PRO    15      36.841  38.586  54.719
ATOM    221 2HG  PRO    15      36.391  37.629  54.985
ATOM    222 3HG  PRO    15      36.076  39.289  54.385
ATOM    223  CB  PRO    15      37.618  39.195  55.889
ATOM    224 2HB  PRO    15      38.076  38.400  56.478
ATOM    225 3HB  PRO    15      36.972  39.803  56.523
ATOM    226  CA  PRO    15      38.698  40.045  55.209
ATOM    227  HA  PRO    15      38.348  41.076  55.144
ATOM    228  C   PRO    15      40.030  40.007  55.969
ATOM    229  O   PRO    15      40.807  39.058  55.823
ATOM    230  N   SER    16      40.327  41.052  56.748
ATOM    231  H   SER    16      39.638  41.781  56.883
ATOM    232  CA  SER    16      41.635  41.251  57.398
ATOM    233  HA  SER    16      41.631  42.262  57.805
ATOM    234  CB  SER    16      41.816  40.303  58.595
ATOM    235 2HB  SER    16      41.874  39.274  58.237
ATOM    236 3HB  SER    16      42.743  40.542  59.118
ATOM    237  OG  SER    16      40.731  40.421  59.497
ATOM    238  HG  SER    16      41.023  40.935  60.270
ATOM    239  C   SER    16      42.836  41.200  56.433
ATOM    240  O   SER    16      43.961  40.976  56.865
ATOM    241  N   THR    17      42.630  41.430  55.127
ATOM    242  H   THR    17      41.680  41.595  54.816
ATOM    243  CA  THR    17      43.638  41.267  54.052
ATOM    244  HA  THR    17      43.138  41.544  53.127
ATOM    245  CB  THR    17      44.830  42.245  54.227
ATOM    246  HB  THR    17      45.518  41.834  54.967
ATOM    247  CG2 THR    17      45.632  42.568  52.964
ATOM    248 1HG2 THR    17      44.962  42.817  52.147
ATOM    249 2HG2 THR    17      46.304  43.404  53.154
ATOM    250 3HG2 THR    17      46.238  41.713  52.671
ATOM    251  OG1 THR    17      44.373  43.491  54.715
ATOM    252  HG1 THR    17      44.060  43.299  55.604
ATOM    253  C   THR    17      44.094  39.811  53.836
ATOM    254  O   THR    17      45.104  39.579  53.177
ATOM    255  N   ALA    18      43.388  38.813  54.391
ATOM    256  H   ALA    18      42.547  39.045  54.903
ATOM    257  CA  ALA    18      43.883  37.431  54.414
ATOM    258  HA  ALA    18      44.531  37.272  53.550
ATOM    259  CB  ALA    18      44.741  37.278  55.679
ATOM    260 1HB  ALA    18      44.133  37.443  56.570
ATOM    261 2HB  ALA    18      45.169  36.275  55.716
ATOM    262 3HB  ALA    18      45.556  38.004  55.666
ATOM    263  C   ALA    18      42.827  36.310  54.366
ATOM    264  O   ALA    18      43.095  35.278  53.745
ATOM    265  N   LYS    19      41.672  36.446  55.038
ATOM    266  H   LYS    19      41.458  37.352  55.444
ATOM    267  CA  LYS    19      40.816  35.299  55.408
ATOM    268  HA  LYS    19      41.435  34.622  55.997
ATOM    269  CB  LYS    19      39.650  35.765  56.311
ATOM    270 2HB  LYS    19      40.055  36.283  57.182
ATOM    271 3HB  LYS    19      39.019  36.454  55.752
ATOM    272  CG  LYS    19      38.797  34.571  56.780
ATOM    273 2HG  LYS    19      38.325  34.143  55.900
ATOM    274 3HG  LYS    19      39.459  33.831  57.234
ATOM    275  CD  LYS    19      37.661  34.889  57.765
ATOM    276 2HD  LYS    19      38.038  35.558  58.541
ATOM    277 3HD  LYS    19      36.851  35.395  57.237
ATOM    278  CE  LYS    19      37.126  33.612  58.450
ATOM    279 2HE  LYS    19      37.935  33.193  59.055
ATOM    280 3HE  LYS    19      36.314  33.884  59.132
ATOM    281  NZ  LYS    19      36.649  32.570  57.503
ATOM    282  HZ1 LYS    19      35.728  32.762  57.109
ATOM    283  HZ2 LYS    19      37.309  32.396  56.749
ATOM    284  HZ3 LYS    19      36.537  31.669  57.967
ATOM    285  C   LYS    19      40.305  34.500  54.197
ATOM    286  O   LYS    19      39.690  35.060  53.296
ATOM    287  N   LEU    20      40.472  33.175  54.260
ATOM    288  H   LEU    20      40.993  32.811  55.040
ATOM    289  CA  LEU    20      39.702  32.204  53.472
ATOM    290  HA  LEU    20      39.391  32.669  52.538
ATOM    291  CB  LEU    20      40.547  30.954  53.154
ATOM    292 2HB  LEU    20      40.771  30.442  54.092
ATOM    293 3HB  LEU    20      39.930  30.281  52.556
ATOM    294  CG  LEU    20      41.871  31.181  52.405
ATOM    295  HG  LEU    20      42.558  31.737  53.044
ATOM    296  CD1 LEU    20      42.499  29.825  52.076
ATOM    297 1HD1 LEU    20      41.846  29.262  51.410
ATOM    298 2HD1 LEU    20      43.463  29.982  51.592
ATOM    299 3HD1 LEU    20      42.657  29.260  52.994
ATOM    300  CD2 LEU    20      41.675  31.952  51.104
ATOM    301 1HD2 LEU    20      41.363  32.968  51.337
ATOM    302 2HD2 LEU    20      42.617  31.999  50.560
ATOM    303 3HD2 LEU    20      40.919  31.466  50.488
ATOM    304  C   LEU    20      38.437  31.777  54.231
ATOM    305  O   LEU    20      38.434  31.752  55.465
ATOM    306  N   ASP    21      37.382  31.376  53.525
ATOM    307  H   ASP    21      37.417  31.423  52.513
ATOM    308  CA  ASP    21      36.230  30.701  54.138
ATOM    309  HA  ASP    21      36.531  30.332  55.120
ATOM    310  CB  ASP    21      35.071  31.686  54.361
ATOM    311 2HB  ASP    21      35.479  32.669  54.607
ATOM    312 3HB  ASP    21      34.479  31.782  53.450
ATOM    313  CG  ASP    21      34.184  31.223  55.520
ATOM    314  OD1 ASP    21      33.616  30.111  55.423
ATOM    315  OD2 ASP    21      34.156  31.947  56.547
ATOM    316  C   ASP    21      35.806  29.474  53.321
ATOM    317  O   ASP    21      35.663  29.542  52.101
ATOM    318  N   TYR    22      35.624  28.341  54.004
ATOM    319  H   TYR    22      35.689  28.383  55.010
ATOM    320  CA  TYR    22      35.292  27.052  53.392
ATOM    321  HA  TYR    22      35.622  27.068  52.352
ATOM    322  CB  TYR    22      36.072  25.930  54.100
ATOM    323 2HB  TYR    22      35.861  25.971  55.170
ATOM    324 3HB  TYR    22      35.706  24.968  53.741
ATOM    325  CG  TYR    22      37.577  25.952  53.874
ATOM    326  CD1 TYR    22      38.107  25.476  52.658
ATOM    327  HD1 TYR    22      37.439  25.126  51.883
ATOM    328  CE1 TYR    22      39.501  25.443  52.454
ATOM    329  HE1 TYR    22      39.899  25.077  51.524
ATOM    330  CZ  TYR    22      40.377  25.882  53.471
ATOM    331  OH  TYR    22      41.726  25.809  53.284
ATOM    332  HH  TYR    22      42.201  26.137  54.073
ATOM    333  CE2 TYR    22      39.846  26.371  54.685
ATOM    334  HE2 TYR    22      40.506  26.710  55.469
ATOM    335  CD2 TYR    22      38.450  26.407  54.883
ATOM    336  HD2 TYR    22      38.052  26.772  55.820
ATOM    337  C   TYR    22      33.780  26.767  53.349
ATOM    338  O   TYR    22      33.375  25.722  52.845
ATOM    339  N   SER    23      32.917  27.676  53.817
ATOM    340  H   SER    23      33.295  28.529  54.223
ATOM    341  CA  SER    23      31.473  27.417  54.017
ATOM    342  HA  SER    23      31.396  26.449  54.511
ATOM    343  CB  SER    23      30.879  28.443  54.995
ATOM    344 2HB  SER    23      30.812  29.418  54.509
ATOM    345 3HB  SER    23      29.877  28.123  55.287
ATOM    346  OG  SER    23      31.693  28.552  56.156
ATOM    347  HG  SER    23      32.406  29.210  55.941
ATOM    348  C   SER    23      30.626  27.280  52.726
ATOM    349  O   SER    23      29.394  27.253  52.788
ATOM    350  N   LYS    24      31.275  27.165  51.555
ATOM    351  H   LYS    24      32.282  27.220  51.615
ATOM    352  CA  LYS    24      30.691  26.803  50.242
ATOM    353  HA  LYS    24      29.759  26.272  50.442
ATOM    354  CB  LYS    24      30.346  28.100  49.470
ATOM    355 2HB  LYS    24      30.165  28.892  50.200
ATOM    356 3HB  LYS    24      31.193  28.407  48.853
ATOM    357  CG  LYS    24      29.078  27.979  48.600
ATOM    358 2HG  LYS    24      29.289  27.374  47.717
ATOM    359 3HG  LYS    24      28.301  27.483  49.185
ATOM    360  CD  LYS    24      28.549  29.363  48.176
ATOM    361 2HD  LYS    24      28.488  29.995  49.064
ATOM    362 3HD  LYS    24      29.235  29.834  47.468
ATOM    363  CE  LYS    24      27.134  29.278  47.586
ATOM    364 2HE  LYS    24      26.575  28.518  48.140
ATOM    365 3HE  LYS    24      26.623  30.232  47.745
ATOM    366  NZ  LYS    24      27.126  28.961  46.140
ATOM    367  HZ1 LYS    24      26.255  28.510  45.878
ATOM    368  HZ2 LYS    24      27.246  29.798  45.563
ATOM    369  HZ3 LYS    24      27.869  28.319  45.883
ATOM    370  C   LYS    24      31.573  25.806  49.446
ATOM    371  O   LYS    24      31.441  25.657  48.231
ATOM    372  N   PHE    25      32.505  25.132  50.126
ATOM    373  H   PHE    25      32.535  25.249  51.133
ATOM    374  CA  PHE    25      33.489  24.208  49.551
ATOM    375  HA  PHE    25      33.706  24.510  48.525
ATOM    376  CB  PHE    25      34.786  24.323  50.368
ATOM    377 2HB  PHE    25      35.070  25.376  50.423
ATOM    378 3HB  PHE    25      34.588  23.986  51.386
ATOM    379  CG  PHE    25      35.969  23.539  49.838
ATOM    380  CD1 PHE    25      36.863  24.148  48.943
ATOM    381  HD1 PHE    25      36.682  25.163  48.625
ATOM    382  CE1 PHE    25      37.995  23.454  48.486
ATOM    383  HE1 PHE    25      38.670  23.937  47.796
ATOM    384  CZ  PHE    25      38.240  22.141  48.926
ATOM    385  HZ  PHE    25      39.111  21.602  48.585
ATOM    386  CE2 PHE    25      37.343  21.523  49.815
ATOM    387  HE2 PHE    25      37.522  20.511  50.151
ATOM    388  CD2 PHE    25      36.212  22.223  50.275
ATOM    389  HD2 PHE    25      35.532  21.752  50.974
ATOM    390  C   PHE    25      32.978  22.758  49.538
ATOM    391  O   PHE    25      32.447  22.268  50.531
ATOM    392  N   GLN    26      33.190  22.031  48.438
ATOM    393  H   GLN    26      33.616  22.480  47.635
ATOM    394  CA  GLN    26      32.878  20.600  48.360
ATOM    395  HA  GLN    26      31.968  20.412  48.933
ATOM    396  CB  GLN    26      32.575  20.235  46.893
ATOM    397 2HB  GLN    26      31.752  20.863  46.548
ATOM    398 3HB  GLN    26      33.449  20.440  46.272
ATOM    399  CG  GLN    26      32.177  18.760  46.732
ATOM    400 2HG  GLN    26      33.059  18.151  46.920
ATOM    401 3HG  GLN    26      31.409  18.505  47.462
ATOM    402  CD  GLN    26      31.652  18.425  45.338
ATOM    403  OE1 GLN    26      32.266  17.706  44.564
ATOM    404  NE2 GLN    26      30.498  18.931  44.959
ATOM    405 1HE2 GLN    26      30.197  18.736  44.014
ATOM    406 2HE2 GLN    26      29.955  19.504  45.578
ATOM    407  C   GLN    26      34.009  19.765  48.993
ATOM    408  O   GLN    26      35.042  19.551  48.364
ATOM    409  N   GLU    27      33.814  19.290  50.230
ATOM    410  H   GLU    27      32.979  19.594  50.716
ATOM    411  CA  GLU    27      34.818  18.546  51.026
ATOM    412  HA  GLU    27      35.670  19.194  51.228
ATOM    413  CB  GLU    27      34.198  18.121  52.375
ATOM    414 2HB  GLU    27      33.308  17.520  52.183
ATOM    415 3HB  GLU    27      34.922  17.494  52.898
ATOM    416  CG  GLU    27      33.817  19.291  53.296
ATOM    417 2HG  GLU    27      34.717  19.868  53.523
ATOM    418 3HG  GLU    27      33.121  19.946  52.767
ATOM    419  CD  GLU    27      33.172  18.811  54.610
ATOM    420  OE1 GLU    27      32.106  19.354  54.984
ATOM    421  OE2 GLU    27      33.745  17.911  55.275
ATOM    422  C   GLU    27      35.360  17.281  50.328
ATOM    423  O   GLU    27      36.567  17.018  50.346
ATOM    424  N   LEU    28      34.464  16.511  49.704
ATOM    425  H   LEU    28      33.508  16.838  49.696
ATOM    426  CA  LEU    28      34.709  15.246  49.001
ATOM    427  HA  LEU    28      35.758  15.176  48.716
ATOM    428  CB  LEU    28      34.333  14.058  49.914
ATOM    429 2HB  LEU    28      33.288  14.175  50.206
ATOM    430 3HB  LEU    28      34.408  13.135  49.336
ATOM    431  CG  LEU    28      35.179  13.897  51.190
ATOM    432  HG  LEU    28      35.165  14.823  51.765
ATOM    433  CD1 LEU    28      34.592  12.786  52.060
ATOM    434 1HD1 LEU    28      34.586  11.844  51.512
ATOM    435 2HD1 LEU    28      35.185  12.672  52.967
ATOM    436 3HD1 LEU    28      33.571  13.042  52.345
ATOM    437  CD2 LEU    28      36.628  13.529  50.868
ATOM    438 1HD2 LEU    28      37.097  14.316  50.282
ATOM    439 2HD2 LEU    28      37.182  13.423  51.798
ATOM    440 3HD2 LEU    28      36.665  12.588  50.318
ATOM    441  C   LEU    28      33.857  15.207  47.724
ATOM    442  O   LEU    28      32.789  15.816  47.686
ATOM    443  N   VAL    29      34.303  14.489  46.687
ATOM    444  H   VAL    29      35.151  13.952  46.794
ATOM    445  CA  VAL    29      33.599  14.436  45.392
ATOM    446  HA  VAL    29      33.494  15.456  45.021
ATOM    447  CB  VAL    29      34.399  13.642  44.339
ATOM    448  HB  VAL    29      34.635  12.658  44.738
ATOM    449  CG1 VAL    29      33.624  13.445  43.029
ATOM    450 1HG1 VAL    29      33.301  14.408  42.636
ATOM    451 2HG1 VAL    29      34.263  12.946  42.300
ATOM    452 3HG1 VAL    29      32.752  12.813  43.194
ATOM    453  CG2 VAL    29      35.714  14.362  44.011
ATOM    454 1HG2 VAL    29      36.337  14.442  44.902
ATOM    455 2HG2 VAL    29      36.268  13.794  43.262
ATOM    456 3HG2 VAL    29      35.509  15.358  43.619
ATOM    457  C   VAL    29      32.190  13.859  45.563
ATOM    458  O   VAL    29      32.023  12.714  45.991
ATOM    459  N   LEU    30      31.182  14.650  45.198
ATOM    460  H   LEU    30      31.413  15.580  44.873
ATOM    461  CA  LEU    30      29.767  14.274  45.239
ATOM    462  HA  LEU    30      29.579  13.800  46.202
ATOM    463  CB  LEU    30      28.967  15.593  45.161
ATOM    464 2HB  LEU    30      29.387  16.299  45.879
ATOM    465 3HB  LEU    30      29.125  16.019  44.174
ATOM    466  CG  LEU    30      27.455  15.500  45.427
ATOM    467  HG  LEU    30      27.035  14.651  44.889
ATOM    468  CD1 LEU    30      27.164  15.365  46.925
ATOM    469 1HD1 LEU    30      27.464  16.274  47.448
ATOM    470 2HD1 LEU    30      26.095  15.210  47.076
ATOM    471 3HD1 LEU    30      27.707  14.528  47.356
ATOM    472  CD2 LEU    30      26.755  16.770  44.941
ATOM    473 1HD2 LEU    30      26.885  16.876  43.865
ATOM    474 2HD2 LEU    30      25.688  16.704  45.153
ATOM    475 3HD2 LEU    30      27.167  17.646  45.442
ATOM    476  C   LEU    30      29.439  13.265  44.104
ATOM    477  O   LEU    30      29.979  13.410  43.001
ATOM    478  N   PRO    31      28.578  12.245  44.316
ATOM    479  CD  PRO    31      27.863  11.917  45.540
ATOM    480 2HD  PRO    31      27.555  12.797  46.093
ATOM    481 3HD  PRO    31      28.494  11.284  46.163
ATOM    482  CG  PRO    31      26.628  11.138  45.095
ATOM    483 2HG  PRO    31      25.850  11.833  44.774
ATOM    484 3HG  PRO    31      26.259  10.477  45.880
ATOM    485  CB  PRO    31      27.153  10.357  43.893
ATOM    486 2HB  PRO    31      26.349  10.089  43.205
ATOM    487 3HB  PRO    31      27.655   9.460  44.248
ATOM    488  CA  PRO    31      28.176  11.310  43.259
ATOM    489  HA  PRO    31      29.048  10.741  42.938
ATOM    490  C   PRO    31      27.588  12.036  42.043
ATOM    491  O   PRO    31      26.925  13.062  42.191
ATOM    492  N   HIS    32      27.839  11.509  40.837
ATOM    493  H   HIS    32      28.326  10.618  40.826
ATOM    494  CA  HIS    32      27.457  12.093  39.527
ATOM    495  HA  HIS    32      27.854  11.438  38.749
ATOM    496  CB  HIS    32      25.920  12.064  39.388
ATOM    497 2HB  HIS    32      25.482  12.788  40.076
ATOM    498 3HB  HIS    32      25.638  12.384  38.387
ATOM    499  CG  HIS    32      25.305  10.711  39.649
ATOM    500  ND1 HIS    32      25.543   9.553  38.933
ATOM    501  HD1 HIS    32      26.151   9.485  38.103
ATOM    502  CE1 HIS    32      24.812   8.562  39.480
ATOM    503  HE1 HIS    32      24.780   7.534  39.131
ATOM    504  NE2 HIS    32      24.115   9.068  40.520
ATOM    505  HE2 HIS    32      23.444   8.566  41.111
ATOM    506  CD2 HIS    32      24.416  10.412  40.642
ATOM    507  HD2 HIS    32      24.019  11.100  41.379
ATOM    508  C   HIS    32      28.011  13.499  39.193
ATOM    509  O   HIS    32      27.934  13.911  38.037
ATOM    510  N   PHE    33      28.571  14.233  40.158
ATOM    511  H   PHE    33      28.595  13.835  41.086
ATOM    512  CA  PHE    33      28.831  15.673  40.059
ATOM    513  HA  PHE    33      27.934  16.142  39.656
ATOM    514  CB  PHE    33      29.029  16.226  41.472
ATOM    515 2HB  PHE    33      28.158  15.952  42.068
ATOM    516 3HB  PHE    33      29.903  15.743  41.911
ATOM    517  CG  PHE    33      29.216  17.728  41.559
ATOM    518  CD1 PHE    33      30.497  18.264  41.781
ATOM    519  HD1 PHE    33      31.342  17.604  41.896
ATOM    520  CE1 PHE    33      30.683  19.656  41.853
ATOM    521  HE1 PHE    33      31.674  20.055  42.011
ATOM    522  CZ  PHE    33      29.581  20.518  41.722
ATOM    523  HZ  PHE    33      29.711  21.590  41.773
ATOM    524  CE2 PHE    33      28.299  19.984  41.514
ATOM    525  HE2 PHE    33      27.452  20.646  41.413
ATOM    526  CD2 PHE    33      28.115  18.593  41.422
ATOM    527  HD2 PHE    33      27.127  18.194  41.234
ATOM    528  C   PHE    33      30.002  16.050  39.137
ATOM    529  O   PHE    33      31.048  15.388  39.123
ATOM    530  N   GLY    34      29.816  17.136  38.381
ATOM    531  H   GLY    34      28.886  17.548  38.400
ATOM    532  CA  GLY    34      30.720  17.611  37.332
ATOM    533  HA2 GLY    34      30.367  18.579  36.978
ATOM    534  HA3 GLY    34      31.716  17.750  37.746
ATOM    535  C   GLY    34      30.815  16.670  36.123
ATOM    536  O   GLY    34      31.801  16.738  35.386
ATOM    537  N   LYS    35      29.858  15.740  35.954
ATOM    538  H   LYS    35      29.049  15.795  36.570
ATOM    539  CA  LYS    35      29.949  14.617  34.993
ATOM    540  HA  LYS    35      30.637  14.881  34.189
ATOM    541  CB  LYS    35      30.484  13.348  35.691
ATOM    542 2HB  LYS    35      29.779  13.048  36.465
ATOM    543 3HB  LYS    35      30.535  12.540  34.958
ATOM    544  CG  LYS    35      31.872  13.506  36.329
ATOM    545 2HG  LYS    35      32.619  13.648  35.547
ATOM    546 3HG  LYS    35      31.882  14.379  36.972
ATOM    547  CD  LYS    35      32.229  12.276  37.174
ATOM    548 2HD  LYS    35      31.388  11.993  37.809
ATOM    549 3HD  LYS    35      32.446  11.444  36.504
ATOM    550  CE  LYS    35      33.455  12.555  38.051
ATOM    551 2HE  LYS    35      33.858  11.603  38.413
ATOM    552 3HE  LYS    35      34.227  13.027  37.435
ATOM    553  NZ  LYS    35      33.127  13.423  39.211
ATOM    554  HZ1 LYS    35      32.549  12.937  39.879
ATOM    555  HZ2 LYS    35      33.991  13.688  39.685
ATOM    556  HZ3 LYS    35      32.627  14.265  38.930
ATOM    557  C   LYS    35      28.615  14.288  34.321
ATOM    558  O   LYS    35      28.552  14.254  33.097
ATOM    559  N   GLU    36      27.574  14.049  35.119
ATOM    560  H   GLU    36      27.735  14.099  36.121
ATOM    561  CA  GLU    36      26.259  13.525  34.691
ATOM    562  HA  GLU    36      26.214  13.497  33.601
ATOM    563  CB  GLU    36      26.081  12.085  35.215
ATOM    564 2HB  GLU    36      26.062  12.126  36.300
ATOM    565 3HB  GLU    36      25.121  11.696  34.875
ATOM    566  CG  GLU    36      27.172  11.088  34.790
ATOM    567 2HG  GLU    36      27.139  10.962  33.705
ATOM    568 3HG  GLU    36      28.157  11.474  35.058
ATOM    569  CD  GLU    36      26.981   9.735  35.487
ATOM    570  OE1 GLU    36      27.090   9.676  36.732
ATOM    571  OE2 GLU    36      26.737   8.716  34.794
ATOM    572  C   GLU    36      25.090  14.429  35.153
ATOM    573  O   GLU    36      23.929  14.041  35.119
ATOM    574  N   ASP    37      25.419  15.629  35.628
ATOM    575  H   ASP    37      26.409  15.820  35.704
ATOM    576  CA  ASP    37      24.549  16.628  36.261
ATOM    577  HA  ASP    37      23.505  16.325  36.174
ATOM    578  CB  ASP    37      24.947  16.666  37.748
ATOM    579 2HB  ASP    37      24.195  17.227  38.305
ATOM    580 3HB  ASP    37      24.977  15.652  38.154
ATOM    581  CG  ASP    37      26.315  17.330  37.920
ATOM    582  OD1 ASP    37      27.293  16.886  37.273
ATOM    583  OD2 ASP    37      26.389  18.374  38.596
ATOM    584  C   ASP    37      24.725  18.019  35.598
ATOM    585  O   ASP    37      25.281  18.107  34.504
ATOM    586  N   ALA    38      24.336  19.113  36.272
ATOM    587  H   ALA    38      23.878  18.980  37.160
ATOM    588  CA  ALA    38      24.601  20.498  35.840
ATOM    589  HA  ALA    38      25.449  20.488  35.153
ATOM    590  CB  ALA    38      23.376  20.994  35.058
ATOM    591 1HB  ALA    38      22.508  21.051  35.716
ATOM    592 2HB  ALA    38      23.575  21.983  34.643
ATOM    593 3HB  ALA    38      23.159  20.311  34.235
ATOM    594  C   ALA    38      24.997  21.474  36.982
ATOM    595  O   ALA    38      24.970  22.695  36.802
ATOM    596  N   GLY    39      25.341  20.979  38.178
ATOM    597  H   GLY    39      25.509  19.978  38.275
ATOM    598  CA  GLY    39      25.520  21.820  39.371
ATOM    599  HA2 GLY    39      24.641  22.452  39.500
ATOM    600  HA3 GLY    39      25.601  21.169  40.240
ATOM    601  C   GLY    39      26.758  22.725  39.334
ATOM    602  O   GLY    39      26.730  23.837  39.861
ATOM    603  N   ASP    40      27.823  22.296  38.656
ATOM    604  H   ASP    40      27.764  21.406  38.179
ATOM    605  CA  ASP    40      29.026  23.106  38.426
ATOM    606  HA  ASP    40      29.324  23.538  39.382
ATOM    607  CB  ASP    40      30.186  22.213  37.946
ATOM    608 2HB  ASP    40      31.102  22.801  37.964
ATOM    609 3HB  ASP    40      30.309  21.382  38.642
ATOM    610  CG  ASP    40      29.999  21.656  36.533
ATOM    611  OD1 ASP    40      28.844  21.385  36.141
ATOM    612  OD2 ASP    40      31.001  21.434  35.822
ATOM    613  C   ASP    40      28.788  24.286  37.465
ATOM    614  O   ASP    40      29.496  25.285  37.555
ATOM    615  N   VAL    41      27.771  24.223  36.595
ATOM    616  H   VAL    41      27.255  23.353  36.537
ATOM    617  CA  VAL    41      27.350  25.355  35.748
ATOM    618  HA  VAL    41      28.242  25.832  35.341
ATOM    619  CB  VAL    41      26.489  24.890  34.554
ATOM    620  HB  VAL    41      25.592  24.396  34.924
ATOM    621  CG1 VAL    41      26.051  26.072  33.676
ATOM    622 1HG1 VAL    41      26.918  26.658  33.371
ATOM    623 2HG1 VAL    41      25.529  25.708  32.790
ATOM    624 3HG1 VAL    41      25.368  26.721  34.225
ATOM    625  CG2 VAL    41      27.264  23.899  33.674
ATOM    626 1HG2 VAL    41      27.507  23.001  34.243
ATOM    627 2HG2 VAL    41      26.652  23.605  32.821
ATOM    628 3HG2 VAL    41      28.187  24.357  33.317
ATOM    629  C   VAL    41      26.620  26.410  36.581
ATOM    630  O   VAL    41      26.933  27.595  36.478
ATOM    631  N   GLN    42      25.712  25.994  37.472
ATOM    632  H   GLN    42      25.517  25.003  37.529
ATOM    633  CA  GLN    42      25.055  26.908  38.419
ATOM    634  HA  GLN    42      24.565  27.708  37.860
ATOM    635  CB  GLN    42      23.987  26.149  39.228
ATOM    636 2HB  GLN    42      24.422  25.225  39.609
ATOM    637 3HB  GLN    42      23.692  26.751  40.089
ATOM    638  CG  GLN    42      22.729  25.803  38.408
ATOM    639 2HG  GLN    42      23.022  25.366  37.454
ATOM    640 3HG  GLN    42      22.158  25.050  38.952
ATOM    641  CD  GLN    42      21.800  26.998  38.173
ATOM    642  OE1 GLN    42      21.493  27.777  39.061
ATOM    643  NE2 GLN    42      21.279  27.176  36.979
ATOM    644 1HE2 GLN    42      20.639  27.948  36.882
ATOM    645 2HE2 GLN    42      21.467  26.539  36.227
ATOM    646  C   GLN    42      26.081  27.584  39.346
ATOM    647  O   GLN    42      26.057  28.804  39.503
ATOM    648  N   GLN    43      27.042  26.830  39.896
ATOM    649  H   GLN    43      27.014  25.823  39.763
ATOM    650  CA  GLN    43      28.107  27.406  40.728
ATOM    651  HA  GLN    43      27.626  28.082  41.436
ATOM    652  CB  GLN    43      28.777  26.289  41.546
ATOM    653 2HB  GLN    43      28.008  25.778  42.127
ATOM    654 3HB  GLN    43      29.203  25.563  40.856
ATOM    655  CG  GLN    43      29.877  26.762  42.519
ATOM    656 2HG  GLN    43      30.255  25.895  43.059
ATOM    657 3HG  GLN    43      30.709  27.186  41.955
ATOM    658  CD  GLN    43      29.382  27.783  43.543
ATOM    659  OE1 GLN    43      28.885  27.439  44.609
ATOM    660  NE2 GLN    43      29.464  29.059  43.247
ATOM    661 1HE2 GLN    43      28.950  29.738  43.810
ATOM    662 2HE2 GLN    43      29.781  29.333  42.323
ATOM    663  C   GLN    43      29.109  28.256  39.916
ATOM    664  O   GLN    43      29.641  29.231  40.448
ATOM    665  N   PHE    44      29.334  27.965  38.631
ATOM    666  H   PHE    44      28.951  27.109  38.244
ATOM    667  CA  PHE    44      30.108  28.836  37.739
ATOM    668  HA  PHE    44      31.054  29.077  38.226
ATOM    669  CB  PHE    44      30.428  28.076  36.444
ATOM    670 2HB  PHE    44      31.022  27.199  36.698
ATOM    671 3HB  PHE    44      29.496  27.724  36.004
ATOM    672  CG  PHE    44      31.195  28.858  35.394
ATOM    673  CD1 PHE    44      30.579  29.190  34.172
ATOM    674  HD1 PHE    44      29.547  28.920  33.993
ATOM    675  CE1 PHE    44      31.307  29.865  33.175
ATOM    676  HE1 PHE    44      30.833  30.122  32.237
ATOM    677  CZ  PHE    44      32.653  30.204  33.395
ATOM    678  HZ  PHE    44      33.211  30.721  32.626
ATOM    679  CE2 PHE    44      33.271  29.876  34.615
ATOM    680  HE2 PHE    44      34.306  30.139  34.782
ATOM    681  CD2 PHE    44      32.541  29.208  35.615
ATOM    682  HD2 PHE    44      33.016  28.963  36.553
ATOM    683  C   PHE    44      29.394  30.173  37.472
ATOM    684  O   PHE    44      30.047  31.213  37.490
ATOM    685  N   TYR    45      28.067  30.189  37.308
ATOM    686  H   TYR    45      27.572  29.304  37.250
ATOM    687  CA  TYR    45      27.292  31.432  37.151
ATOM    688  HA  TYR    45      27.803  32.080  36.439
ATOM    689  CB  TYR    45      25.901  31.110  36.580
ATOM    690 2HB  TYR    45      25.436  30.347  37.206
ATOM    691 3HB  TYR    45      25.293  32.011  36.669
ATOM    692  CG  TYR    45      25.812  30.660  35.124
ATOM    693  CD1 TYR    45      24.536  30.380  34.594
ATOM    694  HD1 TYR    45      23.663  30.463  35.226
ATOM    695  CE1 TYR    45      24.386  30.015  33.243
ATOM    696  HE1 TYR    45      23.405  29.839  32.835
ATOM    697  CZ  TYR    45      25.516  29.902  32.409
ATOM    698  OH  TYR    45      25.379  29.571  31.098
ATOM    699  HH  TYR    45      24.445  29.463  30.840
ATOM    700  CE2 TYR    45      26.797  30.170  32.935
ATOM    701  HE2 TYR    45      27.655  30.098  32.285
ATOM    702  CD2 TYR    45      26.944  30.554  34.283
ATOM    703  HD2 TYR    45      27.934  30.772  34.655
ATOM    704  C   TYR    45      27.190  32.242  38.458
ATOM    705  O   TYR    45      27.304  33.468  38.423
ATOM    706  N   ASP    46      27.053  31.582  39.612
ATOM    707  H   ASP    46      26.871  30.584  39.564
ATOM    708  CA  ASP    46      27.136  32.194  40.954
ATOM    709  HA  ASP    46      26.386  32.982  41.043
ATOM    710  CB  ASP    46      26.799  31.082  41.967
ATOM    711 2HB  ASP    46      25.815  30.680  41.717
ATOM    712 3HB  ASP    46      27.515  30.275  41.832
ATOM    713  CG  ASP    46      26.772  31.474  43.452
ATOM    714  OD1 ASP    46      27.554  30.866  44.225
ATOM    715  OD2 ASP    46      25.872  32.245  43.864
ATOM    716  C   ASP    46      28.523  32.838  41.188
ATOM    717  O   ASP    46      28.618  33.977  41.644
ATOM    718  N   LEU    47      29.604  32.173  40.758
ATOM    719  H   LEU    47      29.471  31.239  40.387
ATOM    720  CA  LEU    47      30.968  32.718  40.787
ATOM    721  HA  LEU    47      31.154  33.107  41.789
ATOM    722  CB  LEU    47      31.958  31.567  40.509
ATOM    723 2HB  LEU    47      31.840  30.810  41.286
ATOM    724 3HB  LEU    47      31.691  31.107  39.557
ATOM    725  CG  LEU    47      33.442  31.977  40.438
ATOM    726  HG  LEU    47      33.578  32.735  39.666
ATOM    727  CD1 LEU    47      33.960  32.526  41.768
ATOM    728 1HD1 LEU    47      33.821  31.785  42.554
ATOM    729 2HD1 LEU    47      35.019  32.769  41.679
ATOM    730 3HD1 LEU    47      33.422  33.437  42.029
ATOM    731  CD2 LEU    47      34.296  30.767  40.058
ATOM    732 1HD2 LEU    47      33.966  30.376  39.096
ATOM    733 2HD2 LEU    47      35.341  31.063  39.978
ATOM    734 3HD2 LEU    47      34.194  29.987  40.813
ATOM    735  C   LEU    47      31.163  33.888  39.803
ATOM    736  O   LEU    47      31.781  34.894  40.158
ATOM    737  N   LEU    48      30.666  33.778  38.568
ATOM    738  H   LEU    48      30.215  32.905  38.312
ATOM    739  CA  LEU    48      30.856  34.787  37.519
ATOM    740  HA  LEU    48      31.914  35.050  37.492
ATOM    741  CB  LEU    48      30.478  34.165  36.160
ATOM    742 2HB  LEU    48      31.027  33.230  36.038
ATOM    743 3HB  LEU    48      29.413  33.929  36.173
ATOM    744  CG  LEU    48      30.774  35.057  34.939
ATOM    745  HG  LEU    48      30.256  36.010  35.044
ATOM    746  CD1 LEU    48      32.272  35.317  34.759
ATOM    747 1HD1 LEU    48      32.816  34.374  34.708
ATOM    748 2HD1 LEU    48      32.443  35.879  33.841
ATOM    749 3HD1 LEU    48      32.654  35.907  35.592
ATOM    750  CD2 LEU    48      30.261  34.372  33.671
ATOM    751 1HD2 LEU    48      29.191  34.191  33.756
ATOM    752 2HD2 LEU    48      30.435  35.017  32.809
ATOM    753 3HD2 LEU    48      30.776  33.423  33.522
ATOM    754  C   LEU    48      30.073  36.077  37.810
ATOM    755  O   LEU    48      30.609  37.170  37.647
ATOM    756  N   SER    49      28.838  35.962  38.302
ATOM    757  H   SER    49      28.458  35.031  38.433
ATOM    758  CA  SER    49      28.027  37.115  38.719
ATOM    759  HA  SER    49      28.067  37.867  37.930
ATOM    760  CB  SER    49      26.557  36.719  38.895
ATOM    761 2HB  SER    49      26.004  37.574  39.284
ATOM    762 3HB  SER    49      26.139  36.447  37.926
ATOM    763  OG  SER    49      26.408  35.629  39.781
ATOM    764  HG  SER    49      26.675  34.810  39.325
ATOM    765  C   SER    49      28.576  37.780  39.987
ATOM    766  O   SER    49      28.742  39.000  40.011
ATOM    767  N   GLY    50      28.953  36.998  41.007
ATOM    768  H   GLY    50      28.729  36.007  40.972
ATOM    769  CA  GLY    50      29.577  37.522  42.226
ATOM    770  HA2 GLY    50      28.902  38.237  42.698
ATOM    771  HA3 GLY    50      29.747  36.695  42.915
ATOM    772  C   GLY    50      30.919  38.218  41.965
ATOM    773  O   GLY    50      31.173  39.299  42.495
ATOM    774  N   SER    51      31.768  37.654  41.099
ATOM    775  H   SER    51      31.517  36.764  40.684
ATOM    776  CA  SER    51      33.043  38.286  40.725
ATOM    777  HA  SER    51      33.499  38.658  41.642
ATOM    778  CB  SER    51      34.037  37.279  40.140
ATOM    779 2HB  SER    51      34.946  37.806  39.845
ATOM    780 3HB  SER    51      34.296  36.546  40.905
ATOM    781  OG  SER    51      33.514  36.602  39.020
ATOM    782  HG  SER    51      32.840  35.977  39.347
ATOM    783  C   SER    51      32.873  39.512  39.818
ATOM    784  O   SER    51      33.661  40.450  39.949
ATOM    785  N   LEU    52      31.831  39.578  38.978
ATOM    786  H   LEU    52      31.251  38.756  38.846
ATOM    787  CA  LEU    52      31.480  40.800  38.245
ATOM    788  HA  LEU    52      32.385  41.159  37.756
ATOM    789  CB  LEU    52      30.444  40.483  37.149
ATOM    790 2HB  LEU    52      30.860  39.724  36.486
ATOM    791 3HB  LEU    52      29.552  40.067  37.618
ATOM    792  CG  LEU    52      30.025  41.705  36.302
ATOM    793  HG  LEU    52      29.545  42.443  36.946
ATOM    794  CD1 LEU    52      31.197  42.374  35.577
ATOM    795 1HD1 LEU    52      31.702  41.652  34.936
ATOM    796 2HD1 LEU    52      30.826  43.193  34.961
ATOM    797 3HD1 LEU    52      31.903  42.785  36.296
ATOM    798  CD2 LEU    52      29.013  41.277  35.242
ATOM    799 1HD2 LEU    52      28.140  40.838  35.723
ATOM    800 2HD2 LEU    52      28.684  42.145  34.670
ATOM    801 3HD2 LEU    52      29.466  40.554  34.565
ATOM    802  C   LEU    52      31.003  41.920  39.186
ATOM    803  O   LEU    52      31.429  43.059  39.020
ATOM    804  N   GLU    53      30.196  41.618  40.209
ATOM    805  H   GLU    53      29.828  40.673  40.273
ATOM    806  CA  GLU    53      29.785  42.605  41.225
ATOM    807  HA  GLU    53      29.341  43.459  40.715
ATOM    808  CB  GLU    53      28.719  41.973  42.141
ATOM    809 2HB  GLU    53      27.895  41.608  41.526
ATOM    810 3HB  GLU    53      29.160  41.114  42.647
ATOM    811  CG  GLU    53      28.145  42.913  43.216
ATOM    812 2HG  GLU    53      27.537  42.316  43.900
ATOM    813 3HG  GLU    53      28.955  43.345  43.806
ATOM    814  CD  GLU    53      27.279  44.030  42.622
ATOM    815  OE1 GLU    53      27.817  44.949  41.967
ATOM    816  OE2 GLU    53      26.040  44.016  42.805
ATOM    817  C   GLU    53      30.992  43.131  42.028
ATOM    818  O   GLU    53      31.143  44.339  42.227
ATOM    819  N   VAL    54      31.919  42.243  42.413
ATOM    820  H   VAL    54      31.727  41.257  42.259
ATOM    821  CA  VAL    54      33.199  42.637  43.031
ATOM    822  HA  VAL    54      32.982  43.227  43.921
ATOM    823  CB  VAL    54      34.007  41.397  43.467
ATOM    824  HB  VAL    54      34.041  40.683  42.645
ATOM    825  CG1 VAL    54      35.454  41.717  43.874
ATOM    826 1HG1 VAL    54      35.463  42.485  44.648
ATOM    827 2HG1 VAL    54      35.942  40.819  44.253
ATOM    828 3HG1 VAL    54      36.019  42.071  43.012
ATOM    829  CG2 VAL    54      33.343  40.726  44.677
ATOM    830 1HG2 VAL    54      32.304  40.487  44.455
ATOM    831 2HG2 VAL    54      33.862  39.799  44.921
ATOM    832 3HG2 VAL    54      33.368  41.393  45.539
ATOM    833  C   VAL    54      34.006  43.545  42.097
ATOM    834  O   VAL    54      34.525  44.562  42.550
ATOM    835  N   ILE    55      34.079  43.241  40.797
ATOM    836  H   ILE    55      33.634  42.386  40.476
ATOM    837  CA  ILE    55      34.775  44.081  39.808
ATOM    838  HA  ILE    55      35.753  44.332  40.217
ATOM    839  CB  ILE    55      35.023  43.278  38.506
ATOM    840  HB  ILE    55      34.114  42.731  38.252
ATOM    841  CG2 ILE    55      35.377  44.184  37.311
ATOM    842 1HG2 ILE    55      36.264  44.778  37.534
ATOM    843 2HG2 ILE    55      35.555  43.588  36.417
ATOM    844 3HG2 ILE    55      34.544  44.850  37.085
ATOM    845  CG1 ILE    55      36.169  42.267  38.766
ATOM    846 2HG1 ILE    55      37.103  42.811  38.914
ATOM    847 3HG1 ILE    55      35.963  41.718  39.684
ATOM    848  CD1 ILE    55      36.379  41.228  37.656
ATOM    849 1HD1 ILE    55      36.745  41.705  36.747
ATOM    850 2HD1 ILE    55      37.119  40.497  37.983
ATOM    851 3HD1 ILE    55      35.441  40.713  37.451
ATOM    852  C   ILE    55      34.059  45.430  39.603
ATOM    853  O   ILE    55      34.734  46.459  39.537
ATOM    854  N   ARG    56      32.719  45.478  39.609
ATOM    855  H   ARG    56      32.217  44.593  39.642
ATOM    856  CA  ARG    56      31.930  46.724  39.555
ATOM    857  HA  ARG    56      32.230  47.281  38.665
ATOM    858  CB  ARG    56      30.428  46.379  39.432
ATOM    859 2HB  ARG    56      30.293  45.739  38.558
ATOM    860 3HB  ARG    56      30.098  45.826  40.311
ATOM    861  CG  ARG    56      29.544  47.630  39.265
ATOM    862 2HG  ARG    56      29.528  48.197  40.197
ATOM    863 3HG  ARG    56      29.987  48.261  38.492
ATOM    864  CD  ARG    56      28.099  47.321  38.837
ATOM    865 2HD  ARG    56      27.636  48.266  38.548
ATOM    866 3HD  ARG    56      28.117  46.675  37.957
ATOM    867  NE  ARG    56      27.288  46.683  39.897
ATOM    868  HE  ARG    56      27.754  46.086  40.584
ATOM    869  CZ  ARG    56      25.973  46.719  40.032
ATOM    870  NH1 ARG    56      25.198  47.411  39.248
ATOM    871 1HH1 ARG    56      25.608  48.046  38.577
ATOM    872 2HH1 ARG    56      24.208  47.476  39.435
ATOM    873  NH2 ARG    56      25.394  46.054  40.982
ATOM    874 1HH2 ARG    56      25.974  45.459  41.587
ATOM    875 2HH2 ARG    56      24.402  46.050  41.104
ATOM    876  C   ARG    56      32.239  47.627  40.752
ATOM    877  O   ARG    56      32.566  48.801  40.575
ATOM    878  N   LYS    57      32.233  47.076  41.971
ATOM    879  H   LYS    57      31.947  46.099  42.038
ATOM    880  CA  LYS    57      32.560  47.809  43.212
ATOM    881  HA  LYS    57      32.185  48.822  43.076
ATOM    882  CB  LYS    57      31.783  47.160  44.376
ATOM    883 2HB  LYS    57      30.781  46.906  44.024
ATOM    884 3HB  LYS    57      32.271  46.222  44.646
ATOM    885  CG  LYS    57      31.623  48.021  45.645
ATOM    886 2HG  LYS    57      30.951  47.492  46.322
ATOM    887 3HG  LYS    57      32.586  48.094  46.148
ATOM    888  CD  LYS    57      31.072  49.446  45.440
ATOM    889 2HD  LYS    57      30.921  49.895  46.424
ATOM    890 3HD  LYS    57      31.814  50.050  44.914
ATOM    891  CE  LYS    57      29.746  49.477  44.664
ATOM    892 2HE  LYS    57      29.917  49.076  43.660
ATOM    893 3HE  LYS    57      29.019  48.831  45.165
ATOM    894  NZ  LYS    57      29.212  50.856  44.562
ATOM    895  HZ1 LYS    57      28.386  50.897  43.964
ATOM    896  HZ2 LYS    57      28.961  51.226  45.464
ATOM    897  HZ3 LYS    57      29.919  51.493  44.182
ATOM    898  C   LYS    57      34.074  47.981  43.459
ATOM    899  O   LYS    57      34.476  48.629  44.429
ATOM    900  N   TRP    58      34.922  47.464  42.569
ATOM    901  H   TRP    58      34.534  46.840  41.874
ATOM    902  CA  TRP    58      36.356  47.762  42.480
ATOM    903  HA  TRP    58      36.734  48.043  43.461
ATOM    904  CB  TRP    58      37.095  46.486  42.050
ATOM    905 2HB  TRP    58      36.810  45.686  42.734
ATOM    906 3HB  TRP    58      36.754  46.196  41.059
ATOM    907  CG  TRP    58      38.592  46.510  42.022
ATOM    908  CD1 TRP    58      39.389  46.304  43.094
ATOM    909  HD1 TRP    58      39.035  46.118  44.101
ATOM    910  NE1 TRP    58      40.707  46.231  42.692
ATOM    911  HE1 TRP    58      41.436  45.851  43.305
ATOM    912  CE2 TRP    58      40.827  46.366  41.326
ATOM    913  CZ2 TRP    58      41.920  46.267  40.451
ATOM    914  HZ2 TRP    58      42.916  46.115  40.841
ATOM    915  CH2 TRP    58      41.700  46.389  39.067
ATOM    916  HH2 TRP    58      42.530  46.342  38.374
ATOM    917  CZ3 TRP    58      40.395  46.590  38.582
ATOM    918  HZ3 TRP    58      40.229  46.688  37.517
ATOM    919  CE3 TRP    58      39.303  46.669  39.470
ATOM    920  HE3 TRP    58      38.304  46.811  39.081
ATOM    921  CD2 TRP    58      39.488  46.558  40.866
ATOM    922  C   TRP    58      36.605  48.952  41.542
ATOM    923  O   TRP    58      37.171  49.956  41.971
ATOM    924  N   ALA    59      36.102  48.884  40.304
ATOM    925  H   ALA    59      35.602  48.043  40.034
ATOM    926  CA  ALA    59      36.295  49.903  39.269
ATOM    927  HA  ALA    59      37.364  50.091  39.167
ATOM    928  CB  ALA    59      35.783  49.331  37.941
ATOM    929 1HB  ALA    59      34.712  49.129  38.007
ATOM    930 2HB  ALA    59      35.961  50.050  37.140
ATOM    931 3HB  ALA    59      36.308  48.404  37.705
ATOM    932  C   ALA    59      35.629  51.256  39.594
ATOM    933  O   ALA    59      36.177  52.300  39.253
ATOM    934  N   GLU    60      34.502  51.266  40.317
ATOM    935  H   GLU    60      34.037  50.382  40.495
ATOM    936  CA  GLU    60      33.838  52.504  40.768
ATOM    937  HA  GLU    60      33.646  53.130  39.895
ATOM    938  CB  GLU    60      32.480  52.116  41.389
ATOM    939 2HB  GLU    60      31.955  51.500  40.658
ATOM    940 3HB  GLU    60      32.654  51.490  42.266
ATOM    941  CG  GLU    60      31.539  53.288  41.741
ATOM    942 2HG  GLU    60      31.841  54.184  41.195
ATOM    943 3HG  GLU    60      30.537  53.027  41.393
ATOM    944  CD  GLU    60      31.439  53.578  43.249
ATOM    945  OE1 GLU    60      31.183  52.625  44.026
ATOM    946  OE2 GLU    60      31.556  54.754  43.667
ATOM    947  C   GLU    60      34.699  53.344  41.737
ATOM    948  O   GLU    60      34.430  54.530  41.937
ATOM    949  N   LYS    61      35.743  52.753  42.341
ATOM    950  H   LYS    61      35.946  51.793  42.082
ATOM    951  CA  LYS    61      36.600  53.384  43.361
ATOM    952  HA  LYS    61      36.535  54.468  43.241
ATOM    953  CB  LYS    61      36.069  53.046  44.773
ATOM    954 2HB  LYS    61      36.153  51.972  44.935
ATOM    955 3HB  LYS    61      36.694  53.556  45.509
ATOM    956  CG  LYS    61      34.605  53.471  45.002
ATOM    957 2HG  LYS    61      34.488  54.516  44.716
ATOM    958 3HG  LYS    61      33.953  52.855  44.384
ATOM    959  CD  LYS    61      34.178  53.304  46.466
ATOM    960 2HD  LYS    61      34.367  52.277  46.763
ATOM    961 3HD  LYS    61      34.786  53.952  47.098
ATOM    962  CE  LYS    61      32.691  53.593  46.731
ATOM    963 2HE  LYS    61      32.082  52.864  46.190
ATOM    964 3HE  LYS    61      32.511  53.466  47.803
ATOM    965  NZ  LYS    61      32.299  54.958  46.315
ATOM    966  HZ1 LYS    61      32.130  54.985  45.307
ATOM    967  HZ2 LYS    61      31.447  55.276  46.770
ATOM    968  HZ3 LYS    61      33.029  55.623  46.541
ATOM    969  C   LYS    61      38.091  53.044  43.166
ATOM    970  O   LYS    61      38.776  52.668  44.120
ATOM    971  N   ILE    62      38.594  53.168  41.930
ATOM    972  H   ILE    62      37.964  53.463  41.197
ATOM    973  CA  ILE    62      40.006  52.932  41.560
ATOM    974  HA  ILE    62      40.507  52.594  42.461
ATOM    975  CB  ILE    62      40.108  51.757  40.555
ATOM    976  HB  ILE    62      39.452  50.963  40.915
ATOM    977  CG2 ILE    62      39.645  52.150  39.143
ATOM    978 1HG2 ILE    62      40.393  52.786  38.672
ATOM    979 2HG2 ILE    62      39.496  51.261  38.531
ATOM    980 3HG2 ILE    62      38.702  52.692  39.191
ATOM    981  CG1 ILE    62      41.543  51.187  40.524
ATOM    982 2HG1 ILE    62      42.227  51.926  40.105
ATOM    983 3HG1 ILE    62      41.853  50.969  41.546
ATOM    984  CD1 ILE    62      41.677  49.890  39.719
ATOM    985 1HD1 ILE    62      41.506  50.078  38.659
ATOM    986 2HD1 ILE    62      42.684  49.489  39.844
ATOM    987 3HD1 ILE    62      40.955  49.159  40.081
ATOM    988  C   ILE    62      40.712  54.224  41.069
ATOM    989  O   ILE    62      40.098  55.008  40.341
ATOM    990  N   PRO    63      41.992  54.480  41.424
ATOM    991  CD  PRO    63      42.769  53.798  42.450
ATOM    992 2HD  PRO    63      43.309  52.963  42.003
ATOM    993 3HD  PRO    63      42.150  53.459  43.281
ATOM    994  CG  PRO    63      43.762  54.830  42.968
ATOM    995 2HG  PRO    63      44.657  54.358  43.373
ATOM    996 3HG  PRO    63      43.282  55.459  43.720
ATOM    997  CB  PRO    63      44.064  55.655  41.719
ATOM    998 2HB  PRO    63      44.830  55.147  41.131
ATOM    999 3HB  PRO    63      44.389  56.664  41.974
ATOM   1000  CA  PRO    63      42.730  55.662  40.960
ATOM   1001  HA  PRO    63      42.165  56.547  41.255
ATOM   1002  C   PRO    63      42.968  55.706  39.441
ATOM   1003  O   PRO    63      43.091  54.673  38.786
ATOM   1004  N   GLY    64      43.097  56.917  38.886
ATOM   1005  H   GLY    64      42.979  57.720  39.483
ATOM   1006  CA  GLY    64      43.499  57.186  37.493
ATOM   1007  HA2 GLY    64      43.794  58.232  37.398
ATOM   1008  HA3 GLY    64      44.370  56.575  37.267
ATOM   1009  C   GLY    64      42.442  56.893  36.419
ATOM   1010  O   GLY    64      42.296  57.658  35.473
ATOM   1011  N   PHE    65      41.634  55.842  36.579
ATOM   1012  H   PHE    65      41.821  55.225  37.362
ATOM   1013  CA  PHE    65      40.583  55.455  35.621
ATOM   1014  HA  PHE    65      41.055  55.236  34.662
ATOM   1015  CB  PHE    65      39.932  54.174  36.162
ATOM   1016 2HB  PHE    65      40.723  53.453  36.374
ATOM   1017 3HB  PHE    65      39.446  54.415  37.109
ATOM   1018  CG  PHE    65      38.931  53.475  35.259
ATOM   1019  CD1 PHE    65      37.661  53.122  35.759
ATOM   1020  HD1 PHE    65      37.374  53.396  36.766
ATOM   1021  CE1 PHE    65      36.764  52.390  34.962
ATOM   1022  HE1 PHE    65      35.791  52.123  35.349
ATOM   1023  CZ  PHE    65      37.135  51.998  33.664
ATOM   1024  HZ  PHE    65      36.448  51.423  33.058
ATOM   1025  CE2 PHE    65      38.392  52.362  33.154
ATOM   1026  HE2 PHE    65      38.671  52.060  32.156
ATOM   1027  CD2 PHE    65      39.290  53.097  33.949
ATOM   1028  HD2 PHE    65      40.264  53.348  33.557
ATOM   1029  C   PHE    65      39.542  56.567  35.368
ATOM   1030  O   PHE    65      38.963  56.647  34.286
ATOM   1031  N   ALA    66      39.363  57.473  36.335
ATOM   1032  H   ALA    66      39.879  57.339  37.189
ATOM   1033  CA  ALA    66      38.502  58.655  36.249
ATOM   1034  HA  ALA    66      37.536  58.340  35.855
ATOM   1035  CB  ALA    66      38.279  59.169  37.678
ATOM   1036 1HB  ALA    66      39.223  59.513  38.102
ATOM   1037 2HB  ALA    66      37.573  60.000  37.659
ATOM   1038 3HB  ALA    66      37.866  58.373  38.300
ATOM   1039  C   ALA    66      39.012  59.778  35.311
ATOM   1040  O   ALA    66      38.310  60.764  35.119
ATOM   1041  N   GLU    67      40.200  59.654  34.708
ATOM   1042  H   GLU    67      40.771  58.842  34.918
ATOM   1043  CA  GLU    67      40.768  60.639  33.763
ATOM   1044  HA  GLU    67      40.537  61.642  34.125
ATOM   1045  CB  GLU    67      42.304  60.489  33.738
ATOM   1046 2HB  GLU    67      42.554  59.464  33.459
ATOM   1047 3HB  GLU    67      42.715  61.157  32.981
ATOM   1048  CG  GLU    67      42.971  60.838  35.081
ATOM   1049 2HG  GLU    67      42.832  61.904  35.274
ATOM   1050 3HG  GLU    67      42.485  60.291  35.891
ATOM   1051  CD  GLU    67      44.473  60.513  35.092
ATOM   1052  OE1 GLU    67      45.027  60.218  36.176
ATOM   1053  OE2 GLU    67      45.144  60.586  34.038
ATOM   1054  C   GLU    67      40.176  60.546  32.334
ATOM   1055  O   GLU    67      40.708  61.142  31.391
ATOM   1056  N   LEU    68      39.095  59.777  32.149
ATOM   1057  H   LEU    68      38.627  59.440  32.979
ATOM   1058  CA  LEU    68      38.618  59.239  30.868
ATOM   1059  HA  LEU    68      39.113  59.759  30.047
ATOM   1060  CB  LEU    68      38.983  57.741  30.807
ATOM   1061 2HB  LEU    68      38.421  57.229  31.590
ATOM   1062 3HB  LEU    68      38.651  57.336  29.849
ATOM   1063  CG  LEU    68      40.478  57.404  30.989
ATOM   1064  HG  LEU    68      40.840  57.797  31.938
ATOM   1065  CD1 LEU    68      40.648  55.887  31.023
ATOM   1066 1HD1 LEU    68      40.285  55.458  30.091
ATOM   1067 2HD1 LEU    68      41.699  55.635  31.164
ATOM   1068 3HD1 LEU    68      40.073  55.476  31.854
ATOM   1069  CD2 LEU    68      41.341  57.966  29.856
ATOM   1070 1HD2 LEU    68      41.303  59.053  29.868
ATOM   1071 2HD2 LEU    68      42.376  57.659  29.998
ATOM   1072 3HD2 LEU    68      40.979  57.604  28.893
ATOM   1073  C   LEU    68      37.098  59.420  30.677
ATOM   1074  O   LEU    68      36.359  59.636  31.635
ATOM   1075  N   SER    69      36.624  59.292  29.432
ATOM   1076  H   SER    69      37.276  59.070  28.696
ATOM   1077  CA  SER    69      35.191  59.338  29.093
ATOM   1078  HA  SER    69      34.761  60.204  29.591
ATOM   1079  CB  SER    69      35.032  59.544  27.582
ATOM   1080 2HB  SER    69      35.544  60.464  27.293
ATOM   1081 3HB  SER    69      35.483  58.708  27.046
ATOM   1082  OG  SER    69      33.664  59.644  27.227
ATOM   1083  HG  SER    69      33.583  60.354  26.579
ATOM   1084  C   SER    69      34.453  58.058  29.538
ATOM   1085  O   SER    69      35.001  56.970  29.352
ATOM   1086  N   PRO    70      33.205  58.118  30.049
ATOM   1087  CD  PRO    70      32.508  59.320  30.486
ATOM   1088 2HD  PRO    70      32.000  59.778  29.636
ATOM   1089 3HD  PRO    70      33.186  60.034  30.956
ATOM   1090  CG  PRO    70      31.485  58.847  31.518
ATOM   1091 2HG  PRO    70      30.616  59.505  31.559
ATOM   1092 3HG  PRO    70      31.960  58.771  32.498
ATOM   1093  CB  PRO    70      31.123  57.452  31.015
ATOM   1094 2HB  PRO    70      30.398  57.534  30.203
ATOM   1095 3HB  PRO    70      30.734  56.822  31.816
ATOM   1096  CA  PRO    70      32.460  56.928  30.484
ATOM   1097  HA  PRO    70      33.000  56.478  31.313
ATOM   1098  C   PRO    70      32.255  55.846  29.412
ATOM   1099  O   PRO    70      32.259  54.660  29.729
ATOM   1100  N   ALA    71      32.134  56.223  28.134
ATOM   1101  H   ALA    71      32.150  57.206  27.911
ATOM   1102  CA  ALA    71      32.040  55.248  27.042
ATOM   1103  HA  ALA    71      31.339  54.464  27.336
ATOM   1104  CB  ALA    71      31.461  55.952  25.811
ATOM   1105 1HB  ALA    71      32.112  56.767  25.505
ATOM   1106 2HB  ALA    71      31.375  55.237  24.990
ATOM   1107 3HB  ALA    71      30.471  56.347  26.041
ATOM   1108  C   ALA    71      33.387  54.548  26.751
ATOM   1109  O   ALA    71      33.403  53.382  26.361
ATOM   1110  N   ASP    72      34.514  55.222  27.010
ATOM   1111  H   ASP    72      34.444  56.156  27.382
ATOM   1112  CA  ASP    72      35.845  54.605  26.974
ATOM   1113  HA  ASP    72      35.919  53.977  26.086
ATOM   1114  CB  ASP    72      36.949  55.685  26.897
ATOM   1115 2HB  ASP    72      36.748  56.478  27.614
ATOM   1116 3HB  ASP    72      37.896  55.230  27.189
ATOM   1117  CG  ASP    72      37.128  56.312  25.507
ATOM   1118  OD1 ASP    72      38.263  56.716  25.172
ATOM   1119  OD2 ASP    72      36.134  56.432  24.757
ATOM   1120  C   ASP    72      36.043  53.691  28.197
ATOM   1121  O   ASP    72      36.611  52.608  28.072
ATOM   1122  N   GLN    73      35.524  54.078  29.369
ATOM   1123  H   GLN    73      35.077  54.987  29.408
ATOM   1124  CA  GLN    73      35.555  53.265  30.592
ATOM   1125  HA  GLN    73      36.590  52.996  30.800
ATOM   1126  CB  GLN    73      35.024  54.085  31.781
ATOM   1127 2HB  GLN    73      34.056  54.502  31.518
ATOM   1128 3HB  GLN    73      34.876  53.424  32.636
ATOM   1129  CG  GLN    73      35.983  55.214  32.203
ATOM   1130 2HG  GLN    73      36.885  54.774  32.627
ATOM   1131 3HG  GLN    73      36.276  55.797  31.332
ATOM   1132  CD  GLN    73      35.379  56.179  33.222
ATOM   1133  OE1 GLN    73      34.182  56.275  33.434
ATOM   1134  NE2 GLN    73      36.184  56.969  33.890
ATOM   1135 1HE2 GLN    73      35.738  57.659  34.461
ATOM   1136 2HE2 GLN    73      37.189  56.885  33.794
ATOM   1137  C   GLN    73      34.778  51.945  30.436
ATOM   1138  O   GLN    73      35.317  50.897  30.793
ATOM   1139  N   ASP    74      33.573  51.966  29.849
ATOM   1140  H   ASP    74      33.153  52.868  29.646
ATOM   1141  CA  ASP    74      32.808  50.752  29.503
ATOM   1142  HA  ASP    74      32.573  50.199  30.413
ATOM   1143  CB  ASP    74      31.487  51.134  28.788
ATOM   1144 2HB  ASP    74      31.630  52.061  28.230
ATOM   1145 3HB  ASP    74      31.263  50.358  28.053
ATOM   1146  CG  ASP    74      30.235  51.267  29.671
ATOM   1147  OD1 ASP    74      30.317  51.187  30.917
ATOM   1148  OD2 ASP    74      29.133  51.426  29.085
ATOM   1149  C   ASP    74      33.628  49.808  28.595
ATOM   1150  O   ASP    74      33.743  48.613  28.876
ATOM   1151  N   LEU    75      34.242  50.344  27.530
ATOM   1152  H   LEU    75      34.119  51.337  27.369
ATOM   1153  CA  LEU    75      35.006  49.573  26.536
ATOM   1154  HA  LEU    75      34.380  48.745  26.200
ATOM   1155  CB  LEU    75      35.272  50.509  25.336
ATOM   1156 2HB  LEU    75      34.345  51.053  25.145
ATOM   1157 3HB  LEU    75      36.023  51.248  25.614
ATOM   1158  CG  LEU    75      35.677  49.835  24.008
ATOM   1159  HG  LEU    75      34.994  49.010  23.802
ATOM   1160  CD1 LEU    75      35.554  50.855  22.875
ATOM   1161 1HD1 LEU    75      36.224  51.696  23.052
ATOM   1162 2HD1 LEU    75      35.803  50.384  21.924
ATOM   1163 3HD1 LEU    75      34.531  51.226  22.816
ATOM   1164  CD2 LEU    75      37.115  49.315  23.971
ATOM   1165 1HD2 LEU    75      37.220  48.456  24.624
ATOM   1166 2HD2 LEU    75      37.359  48.983  22.961
ATOM   1167 3HD2 LEU    75      37.807  50.099  24.270
ATOM   1168  C   LEU    75      36.286  48.965  27.141
ATOM   1169  O   LEU    75      36.585  47.785  26.917
ATOM   1170  N   LEU    76      37.015  49.740  27.954
ATOM   1171  H   LEU    76      36.710  50.702  28.086
ATOM   1172  CA  LEU    76      38.168  49.261  28.723
ATOM   1173  HA  LEU    76      38.910  48.857  28.038
ATOM   1174  CB  LEU    76      38.788  50.425  29.529
ATOM   1175 2HB  LEU    76      37.986  50.928  30.070
ATOM   1176 3HB  LEU    76      39.471  50.007  30.269
ATOM   1177  CG  LEU    76      39.566  51.473  28.713
ATOM   1178  HG  LEU    76      38.948  51.853  27.911
ATOM   1179  CD1 LEU    76      39.970  52.642  29.609
ATOM   1180 1HD1 LEU    76      40.588  52.293  30.436
ATOM   1181 2HD1 LEU    76      40.524  53.371  29.020
ATOM   1182 3HD1 LEU    76      39.071  53.124  29.995
ATOM   1183  CD2 LEU    76      40.845  50.909  28.101
ATOM   1184 1HD2 LEU    76      40.591  50.138  27.382
ATOM   1185 2HD2 LEU    76      41.380  51.700  27.579
ATOM   1186 3HD2 LEU    76      41.482  50.498  28.879
ATOM   1187  C   LEU    76      37.774  48.122  29.674
ATOM   1188  O   LEU    76      38.460  47.099  29.712
ATOM   1189  N   LEU    77      36.679  48.286  30.425
ATOM   1190  H   LEU    77      36.143  49.144  30.321
ATOM   1191  CA  LEU    77      36.250  47.334  31.451
ATOM   1192  HA  LEU    77      37.125  47.088  32.051
ATOM   1193  CB  LEU    77      35.214  48.025  32.356
ATOM   1194 2HB  LEU    77      35.633  48.972  32.701
ATOM   1195 3HB  LEU    77      34.327  48.252  31.760
ATOM   1196  CG  LEU    77      34.787  47.209  33.590
ATOM   1197  HG  LEU    77      34.329  46.273  33.270
ATOM   1198  CD1 LEU    77      35.965  46.897  34.520
ATOM   1199 1HD1 LEU    77      36.493  47.816  34.772
ATOM   1200 2HD1 LEU    77      35.597  46.430  35.431
ATOM   1201 3HD1 LEU    77      36.647  46.202  34.031
ATOM   1202  CD2 LEU    77      33.756  48.002  34.395
ATOM   1203 1HD2 LEU    77      32.897  48.230  33.762
ATOM   1204 2HD2 LEU    77      33.415  47.412  35.245
ATOM   1205 3HD2 LEU    77      34.192  48.936  34.749
ATOM   1206  C   LEU    77      35.737  46.018  30.846
ATOM   1207  O   LEU    77      36.137  44.951  31.311
ATOM   1208  N   GLU    78      34.940  46.081  29.774
ATOM   1209  H   GLU    78      34.626  46.998  29.460
ATOM   1210  CA  GLU    78      34.534  44.910  28.980
ATOM   1211  HA  GLU    78      33.950  44.230  29.602
ATOM   1212  CB  GLU    78      33.658  45.383  27.803
ATOM   1213 2HB  GLU    78      32.755  45.842  28.209
ATOM   1214 3HB  GLU    78      34.197  46.157  27.254
ATOM   1215  CG  GLU    78      33.239  44.266  26.826
ATOM   1216 2HG  GLU    78      33.622  43.298  27.153
ATOM   1217 3HG  GLU    78      32.149  44.190  26.832
ATOM   1218  CD  GLU    78      33.716  44.558  25.396
ATOM   1219  OE1 GLU    78      34.813  44.101  24.987
ATOM   1220  OE2 GLU    78      33.010  45.280  24.659
ATOM   1221  C   GLU    78      35.758  44.139  28.469
ATOM   1222  O   GLU    78      35.890  42.937  28.707
ATOM   1223  N   SER    79      36.701  44.850  27.843
ATOM   1224  H   SER    79      36.536  45.841  27.703
ATOM   1225  CA  SER    79      37.913  44.245  27.282
ATOM   1226  HA  SER    79      37.626  43.463  26.578
ATOM   1227  CB  SER    79      38.726  45.298  26.538
ATOM   1228 2HB  SER    79      39.038  46.072  27.240
ATOM   1229 3HB  SER    79      39.609  44.804  26.138
ATOM   1230  OG  SER    79      38.025  45.894  25.464
ATOM   1231  HG  SER    79      37.319  46.453  25.843
ATOM   1232  C   SER    79      38.829  43.620  28.343
ATOM   1233  O   SER    79      39.609  42.722  28.030
ATOM   1234  N   ALA    80      38.770  44.098  29.589
ATOM   1235  H   ALA    80      38.141  44.874  29.768
ATOM   1236  CA  ALA    80      39.595  43.616  30.693
ATOM   1237  HA  ALA    80      40.519  43.201  30.288
ATOM   1238  CB  ALA    80      39.968  44.823  31.558
ATOM   1239 1HB  ALA    80      39.068  45.257  31.997
ATOM   1240 2HB  ALA    80      40.645  44.514  32.354
ATOM   1241 3HB  ALA    80      40.459  45.571  30.938
ATOM   1242  C   ALA    80      38.935  42.503  31.525
ATOM   1243  O   ALA    80      39.653  41.753  32.186
ATOM   1244  N   PHE    81      37.603  42.368  31.511
ATOM   1245  H   PHE    81      37.064  43.029  30.957
ATOM   1246  CA  PHE    81      36.857  41.494  32.429
ATOM   1247  HA  PHE    81      37.005  41.869  33.442
ATOM   1248  CB  PHE    81      35.355  41.591  32.103
ATOM   1249 2HB  PHE    81      35.023  42.613  32.293
ATOM   1250 3HB  PHE    81      35.223  41.402  31.037
ATOM   1251  CG  PHE    81      34.445  40.649  32.881
ATOM   1252  CD1 PHE    81      34.551  40.534  34.282
ATOM   1253  HD1 PHE    81      35.281  41.119  34.820
ATOM   1254  CE1 PHE    81      33.706  39.659  34.990
ATOM   1255  HE1 PHE    81      33.785  39.572  36.064
ATOM   1256  CZ  PHE    81      32.740  38.905  34.302
ATOM   1257  HZ  PHE    81      32.080  38.247  34.850
ATOM   1258  CE2 PHE    81      32.624  39.020  32.906
ATOM   1259  HE2 PHE    81      31.878  38.445  32.376
ATOM   1260  CD2 PHE    81      33.472  39.891  32.198
ATOM   1261  HD2 PHE    81      33.363  39.985  31.127
ATOM   1262  C   PHE    81      37.346  40.036  32.421
ATOM   1263  O   PHE    81      37.662  39.493  33.481
ATOM   1264  N   LEU    82      37.483  39.417  31.242
ATOM   1265  H   LEU    82      37.223  39.923  30.407
ATOM   1266  CA  LEU    82      37.897  38.011  31.126
ATOM   1267  HA  LEU    82      37.299  37.441  31.838
ATOM   1268  CB  LEU    82      37.561  37.511  29.706
ATOM   1269 2HB  LEU    82      36.511  37.729  29.504
ATOM   1270 3HB  LEU    82      38.163  38.072  28.988
ATOM   1271  CG  LEU    82      37.794  36.004  29.466
ATOM   1272  HG  LEU    82      38.852  35.775  29.594
ATOM   1273  CD1 LEU    82      36.982  35.116  30.414
ATOM   1274 1HD1 LEU    82      35.923  35.369  30.346
ATOM   1275 2HD1 LEU    82      37.119  34.070  30.145
ATOM   1276 3HD1 LEU    82      37.325  35.252  31.438
ATOM   1277  CD2 LEU    82      37.392  35.641  28.034
ATOM   1278 1HD2 LEU    82      37.969  36.239  27.328
ATOM   1279 2HD2 LEU    82      37.600  34.589  27.844
ATOM   1280 3HD2 LEU    82      36.330  35.834  27.879
ATOM   1281  C   LEU    82      39.375  37.787  31.511
ATOM   1282  O   LEU    82      39.700  36.769  32.121
ATOM   1283  N   GLU    83      40.258  38.753  31.229
ATOM   1284  H   GLU    83      39.917  39.594  30.785
ATOM   1285  CA  GLU    83      41.662  38.719  31.671
ATOM   1286  HA  GLU    83      42.108  37.763  31.394
ATOM   1287  CB  GLU    83      42.474  39.849  31.014
ATOM   1288 2HB  GLU    83      41.972  40.802  31.186
ATOM   1289 3HB  GLU    83      43.448  39.889  31.502
ATOM   1290  CG  GLU    83      42.703  39.675  29.506
ATOM   1291 2HG  GLU    83      43.235  38.737  29.331
ATOM   1292 3HG  GLU    83      41.738  39.622  28.998
ATOM   1293  CD  GLU    83      43.527  40.842  28.943
ATOM   1294  OE1 GLU    83      43.093  41.503  27.974
ATOM   1295  OE2 GLU    83      44.619  41.144  29.474
ATOM   1296  C   GLU    83      41.772  38.850  33.199
ATOM   1297  O   GLU    83      42.481  38.075  33.843
ATOM   1298  N   LEU    84      41.037  39.799  33.791
ATOM   1299  H   LEU    84      40.464  40.396  33.199
ATOM   1300  CA  LEU    84      40.995  40.017  35.238
ATOM   1301  HA  LEU    84      42.015  40.128  35.602
ATOM   1302  CB  LEU    84      40.200  41.302  35.547
ATOM   1303 2HB  LEU    84      39.241  41.247  35.029
ATOM   1304 3HB  LEU    84      39.992  41.336  36.617
ATOM   1305  CG  LEU    84      40.909  42.612  35.152
ATOM   1306  HG  LEU    84      41.209  42.571  34.107
ATOM   1307  CD1 LEU    84      39.951  43.790  35.336
ATOM   1308 1HD1 LEU    84      39.634  43.866  36.376
ATOM   1309 2HD1 LEU    84      40.444  44.716  35.040
ATOM   1310 3HD1 LEU    84      39.075  43.650  34.701
ATOM   1311  CD2 LEU    84      42.152  42.882  36.005
ATOM   1312 1HD2 LEU    84      42.906  42.118  35.824
ATOM   1313 2HD2 LEU    84      42.578  43.845  35.725
ATOM   1314 3HD2 LEU    84      41.891  42.899  37.062
ATOM   1315  C   LEU    84      40.400  38.811  35.974
ATOM   1316  O   LEU    84      40.911  38.447  37.031
ATOM   1317  N   PHE    85      39.371  38.164  35.419
ATOM   1318  H   PHE    85      38.965  38.551  34.571
ATOM   1319  CA  PHE    85      38.753  36.961  35.984
ATOM   1320  HA  PHE    85      38.378  37.197  36.980
ATOM   1321  CB  PHE    85      37.553  36.569  35.105
ATOM   1322 2HB  PHE    85      36.847  37.401  35.091
ATOM   1323 3HB  PHE    85      37.897  36.424  34.081
ATOM   1324  CG  PHE    85      36.802  35.325  35.547
ATOM   1325  CD1 PHE    85      35.895  35.389  36.622
ATOM   1326  HD1 PHE    85      35.733  36.321  37.145
ATOM   1327  CE1 PHE    85      35.169  34.246  37.004
ATOM   1328  HE1 PHE    85      34.463  34.307  37.820
ATOM   1329  CZ  PHE    85      35.340  33.037  36.307
ATOM   1330  HZ  PHE    85      34.763  32.166  36.589
ATOM   1331  CE2 PHE    85      36.242  32.970  35.231
ATOM   1332  HE2 PHE    85      36.359  32.048  34.679
ATOM   1333  CD2 PHE    85      36.975  34.111  34.854
ATOM   1334  HD2 PHE    85      37.654  34.060  34.015
ATOM   1335  C   PHE    85      39.766  35.814  36.141
ATOM   1336  O   PHE    85      39.922  35.284  37.244
ATOM   1337  N   ILE    86      40.520  35.474  35.085
ATOM   1338  H   ILE    86      40.372  35.952  34.202
ATOM   1339  CA  ILE    86      41.523  34.395  35.163
ATOM   1340  HA  ILE    86      41.068  33.578  35.726
ATOM   1341  CB  ILE    86      41.880  33.811  33.776
ATOM   1342  HB  ILE    86      42.567  32.980  33.949
ATOM   1343  CG2 ILE    86      40.612  33.222  33.132
ATOM   1344 1HG2 ILE    86      39.965  34.022  32.770
ATOM   1345 2HG2 ILE    86      40.889  32.580  32.298
ATOM   1346 3HG2 ILE    86      40.067  32.616  33.857
ATOM   1347  CG1 ILE    86      42.596  34.814  32.843
ATOM   1348 2HG1 ILE    86      41.964  35.687  32.694
ATOM   1349 3HG1 ILE    86      43.520  35.143  33.318
ATOM   1350  CD1 ILE    86      42.963  34.244  31.465
ATOM   1351 1HD1 ILE    86      42.063  34.029  30.889
ATOM   1352 2HD1 ILE    86      43.552  34.979  30.915
ATOM   1353 3HD1 ILE    86      43.550  33.333  31.584
ATOM   1354  C   ILE    86      42.763  34.795  35.975
ATOM   1355  O   ILE    86      43.277  33.976  36.738
ATOM   1356  N   LEU    87      43.209  36.055  35.897
ATOM   1357  H   LEU    87      42.761  36.688  35.237
ATOM   1358  CA  LEU    87      44.334  36.571  36.689
ATOM   1359  HA  LEU    87      45.201  35.936  36.509
ATOM   1360  CB  LEU    87      44.652  37.996  36.189
ATOM   1361 2HB  LEU    87      44.906  37.941  35.129
ATOM   1362 3HB  LEU    87      43.751  38.603  36.285
ATOM   1363  CG  LEU    87      45.792  38.720  36.928
ATOM   1364  HG  LEU    87      45.519  38.827  37.974
ATOM   1365  CD1 LEU    87      47.126  37.976  36.830
ATOM   1366 1HD1 LEU    87      47.399  37.838  35.784
ATOM   1367 2HD1 LEU    87      47.903  38.553  37.331
ATOM   1368 3HD1 LEU    87      47.050  37.007  37.321
ATOM   1369  CD2 LEU    87      45.984  40.120  36.344
ATOM   1370 1HD2 LEU    87      45.054  40.683  36.425
ATOM   1371 2HD2 LEU    87      46.754  40.651  36.905
ATOM   1372 3HD2 LEU    87      46.277  40.053  35.297
ATOM   1373  C   LEU    87      44.040  36.523  38.200
ATOM   1374  O   LEU    87      44.884  36.087  38.985
ATOM   1375  N   ARG    88      42.822  36.906  38.606
ATOM   1376  H   ARG    88      42.177  37.251  37.899
ATOM   1377  CA  ARG    88      42.370  36.906  40.009
ATOM   1378  HA  ARG    88      43.172  37.291  40.636
ATOM   1379  CB  ARG    88      41.148  37.825  40.148
ATOM   1380 2HB  ARG    88      40.408  37.553  39.395
ATOM   1381 3HB  ARG    88      40.702  37.681  41.133
ATOM   1382  CG  ARG    88      41.522  39.308  40.012
ATOM   1383 2HG  ARG    88      42.082  39.597  40.901
ATOM   1384 3HG  ARG    88      42.157  39.472  39.141
ATOM   1385  CD  ARG    88      40.264  40.178  39.874
ATOM   1386 2HD  ARG    88      39.922  40.147  38.838
ATOM   1387 3HD  ARG    88      39.466  39.770  40.497
ATOM   1388  NE  ARG    88      40.536  41.571  40.273
ATOM   1389  HE  ARG    88      40.756  42.234  39.550
ATOM   1390  CZ  ARG    88      40.607  42.006  41.519
ATOM   1391  NH1 ARG    88      40.330  41.245  42.534
ATOM   1392 1HH1 ARG    88      39.990  40.318  42.406
ATOM   1393 2HH1 ARG    88      40.335  41.695  43.457
ATOM   1394  NH2 ARG    88      40.971  43.220  41.787
ATOM   1395 1HH2 ARG    88      41.138  43.908  41.079
ATOM   1396 2HH2 ARG    88      41.076  43.487  42.773
ATOM   1397  C   ARG    88      42.073  35.516  40.573
ATOM   1398  O   ARG    88      42.037  35.368  41.793
ATOM   1399  N   LEU    89      41.898  34.504  39.721
ATOM   1400  H   LEU    89      41.854  34.725  38.735
ATOM   1401  CA  LEU    89      41.754  33.104  40.131
ATOM   1402  HA  LEU    89      41.354  33.085  41.145
ATOM   1403  CB  LEU    89      40.736  32.433  39.190
ATOM   1404 2HB  LEU    89      39.871  33.089  39.080
ATOM   1405 3HB  LEU    89      41.194  32.325  38.205
ATOM   1406  CG  LEU    89      40.238  31.054  39.666
ATOM   1407  HG  LEU    89      41.083  30.378  39.795
ATOM   1408  CD1 LEU    89      39.456  31.142  40.980
ATOM   1409 1HD1 LEU    89      38.666  31.888  40.897
ATOM   1410 2HD1 LEU    89      38.999  30.182  41.208
ATOM   1411 3HD1 LEU    89      40.125  31.405  41.798
ATOM   1412  CD2 LEU    89      39.308  30.465  38.607
ATOM   1413 1HD2 LEU    89      39.841  30.369  37.661
ATOM   1414 2HD2 LEU    89      38.969  29.477  38.916
ATOM   1415 3HD2 LEU    89      38.445  31.117  38.469
ATOM   1416  C   LEU    89      43.101  32.357  40.173
ATOM   1417  O   LEU    89      43.307  31.498  41.028
ATOM   1418  N   ALA    90      44.045  32.687  39.290
ATOM   1419  H   ALA    90      43.818  33.355  38.560
ATOM   1420  CA  ALA    90      45.344  32.011  39.218
ATOM   1421  HA  ALA    90      45.176  30.934  39.264
ATOM   1422  CB  ALA    90      45.956  32.338  37.852
ATOM   1423 1HB  ALA    90      46.098  33.415  37.753
ATOM   1424 2HB  ALA    90      46.918  31.837  37.747
ATOM   1425 3HB  ALA    90      45.291  31.989  37.061
ATOM   1426  C   ALA    90      46.305  32.366  40.375
ATOM   1427  O   ALA    90      47.220  31.601  40.674
ATOM   1428  N   TYR    91      46.113  33.517  41.029
ATOM   1429  H   TYR    91      45.369  34.116  40.696
ATOM   1430  CA  TYR    91      47.083  34.098  41.969
ATOM   1431  HA  TYR    91      48.068  34.049  41.503
ATOM   1432  CB  TYR    91      46.718  35.579  42.142
ATOM   1433 2HB  TYR    91      46.650  36.031  41.153
ATOM   1434 3HB  TYR    91      45.725  35.644  42.590
ATOM   1435  CG  TYR    91      47.687  36.420  42.955
ATOM   1436  CD1 TYR    91      49.033  36.550  42.552
ATOM   1437  HD1 TYR    91      49.392  36.020  41.682
ATOM   1438  CE1 TYR    91      49.906  37.397  43.265
ATOM   1439  HE1 TYR    91      50.932  37.514  42.953
ATOM   1440  CZ  TYR    91      49.435  38.118  44.383
ATOM   1441  OH  TYR    91      50.261  38.954  45.065
ATOM   1442  HH  TYR    91      51.163  38.960  44.698
ATOM   1443  CE2 TYR    91      48.091  37.982  44.787
ATOM   1444  HE2 TYR    91      47.734  38.544  45.635
ATOM   1445  CD2 TYR    91      47.220  37.138  44.073
ATOM   1446  HD2 TYR    91      46.184  37.069  44.371
ATOM   1447  C   TYR    91      47.201  33.356  43.318
ATOM   1448  O   TYR    91      48.314  33.039  43.747
ATOM   1449  N   ARG    92      46.071  33.044  43.979
ATOM   1450  H   ARG    92      45.192  33.321  43.562
ATOM   1451  CA  ARG    92      46.042  32.370  45.302
ATOM   1452  HA  ARG    92      47.000  32.533  45.799
ATOM   1453  CB  ARG    92      44.948  32.987  46.202
ATOM   1454 2HB  ARG    92      43.987  32.938  45.689
ATOM   1455 3HB  ARG    92      44.875  32.395  47.115
ATOM   1456  CG  ARG    92      45.228  34.447  46.601
ATOM   1457 2HG  ARG    92      46.210  34.518  47.072
ATOM   1458 3HG  ARG    92      45.236  35.059  45.699
ATOM   1459  CD  ARG    92      44.166  35.021  47.557
ATOM   1460 2HD  ARG    92      44.296  36.104  47.583
ATOM   1461 3HD  ARG    92      43.172  34.801  47.167
ATOM   1462  NE  ARG    92      44.277  34.501  48.933
ATOM   1463  HE  ARG    92      44.839  33.669  49.090
ATOM   1464  CZ  ARG    92      43.778  35.043  50.031
ATOM   1465  NH1 ARG    92      43.029  36.108  50.010
ATOM   1466 1HH1 ARG    92      42.788  36.547  49.130
ATOM   1467 2HH1 ARG    92      42.796  36.612  50.853
ATOM   1468  NH2 ARG    92      44.044  34.505  51.182
ATOM   1469 1HH2 ARG    92      44.626  33.671  51.196
ATOM   1470 2HH2 ARG    92      43.641  34.858  52.040
ATOM   1471  C   ARG    92      45.890  30.842  45.229
ATOM   1472  O   ARG    92      46.155  30.163  46.226
ATOM   1473  N   SER    93      45.459  30.311  44.080
ATOM   1474  H   SER    93      45.278  30.954  43.326
ATOM   1475  CA  SER    93      45.103  28.896  43.863
ATOM   1476  HA  SER    93      44.242  28.671  44.490
ATOM   1477  CB  SER    93      44.680  28.677  42.406
ATOM   1478 2HB  SER    93      45.377  29.169  41.725
ATOM   1479 3HB  SER    93      44.668  27.608  42.190
ATOM   1480  OG  SER    93      43.370  29.175  42.225
ATOM   1481  HG  SER    93      43.412  30.057  41.788
ATOM   1482  C   SER    93      46.203  27.891  44.237
ATOM   1483  O   SER    93      47.397  28.156  44.101
ATOM   1484  N   LYS    94      45.788  26.701  44.699
ATOM   1485  H   LYS    94      44.786  26.522  44.685
ATOM   1486  CA  LYS    94      46.654  25.648  45.264
ATOM   1487  HA  LYS    94      47.696  25.879  45.040
ATOM   1488  CB  LYS    94      46.519  25.650  46.801
ATOM   1489 2HB  LYS    94      45.466  25.631  47.080
ATOM   1490 3HB  LYS    94      47.005  24.763  47.212
ATOM   1491  CG  LYS    94      47.185  26.898  47.403
ATOM   1492 2HG  LYS    94      48.258  26.853  47.208
ATOM   1493 3HG  LYS    94      46.785  27.784  46.918
ATOM   1494  CD  LYS    94      46.951  27.039  48.912
ATOM   1495 2HD  LYS    94      45.887  27.160  49.117
ATOM   1496 3HD  LYS    94      47.303  26.136  49.415
ATOM   1497  CE  LYS    94      47.728  28.241  49.465
ATOM   1498 2HE  LYS    94      47.644  28.248  50.556
ATOM   1499 3HE  LYS    94      48.789  28.118  49.228
ATOM   1500  NZ  LYS    94      47.254  29.545  48.937
ATOM   1501  HZ1 LYS    94      46.367  29.827  49.349
ATOM   1502  HZ2 LYS    94      47.865  30.294  49.247
ATOM   1503  HZ3 LYS    94      47.149  29.582  47.928
ATOM   1504  C   LYS    94      46.340  24.283  44.622
ATOM   1505  O   LYS    94      45.555  23.505  45.176
ATOM   1506  N   PRO    95      46.947  23.966  43.456
ATOM   1507  CD  PRO    95      47.847  24.823  42.688
ATOM   1508 2HD  PRO    95      48.869  24.692  43.047
ATOM   1509 3HD  PRO    95      47.564  25.873  42.742
ATOM   1510  CG  PRO    95      47.743  24.349  41.242
ATOM   1511 2HG  PRO    95      48.660  24.540  40.683
ATOM   1512 3HG  PRO    95      46.892  24.834  40.762
ATOM   1513  CB  PRO    95      47.473  22.855  41.402
ATOM   1514 2HB  PRO    95      48.417  22.335  41.573
ATOM   1515 3HB  PRO    95      46.964  22.440  40.531
ATOM   1516  CA  PRO    95      46.593  22.788  42.657
ATOM   1517  HA  PRO    95      45.550  22.888  42.352
ATOM   1518  C   PRO    95      46.751  21.443  43.379
ATOM   1519  O   PRO    95      45.893  20.582  43.222
ATOM   1520  N   GLY    96      47.781  21.273  44.219
ATOM   1521  H   GLY    96      48.464  22.009  44.298
ATOM   1522  CA  GLY    96      48.041  20.012  44.937
ATOM   1523  HA2 GLY    96      48.131  19.201  44.212
ATOM   1524  HA3 GLY    96      48.990  20.097  45.468
ATOM   1525  C   GLY    96      46.966  19.612  45.960
ATOM   1526  O   GLY    96      46.815  18.431  46.261
ATOM   1527  N   GLU    97      46.169  20.570  46.446
ATOM   1528  H   GLU    97      46.329  21.520  46.142
ATOM   1529  CA  GLU    97      44.987  20.318  47.292
ATOM   1530  HA  GLU    97      45.061  19.317  47.722
ATOM   1531  CB  GLU    97      44.952  21.317  48.467
ATOM   1532 2HB  GLU    97      44.832  22.330  48.078
ATOM   1533 3HB  GLU    97      44.095  21.080  49.099
ATOM   1534  CG  GLU    97      46.230  21.250  49.323
ATOM   1535 2HG  GLU    97      46.443  20.201  49.542
ATOM   1536 3HG  GLU    97      47.067  21.649  48.745
ATOM   1537  CD  GLU    97      46.148  22.015  50.652
ATOM   1538  OE1 GLU    97      45.223  22.832  50.881
ATOM   1539  OE2 GLU    97      47.032  21.794  51.513
ATOM   1540  C   GLU    97      43.679  20.334  46.469
ATOM   1541  O   GLU    97      42.574  20.298  47.013
ATOM   1542  N   GLY    98      43.780  20.439  45.139
ATOM   1543  H   GLY    98      44.706  20.392  44.723
ATOM   1544  CA  GLY    98      42.652  20.615  44.228
ATOM   1545  HA2 GLY    98      43.037  20.665  43.209
ATOM   1546  HA3 GLY    98      41.989  19.754  44.305
ATOM   1547  C   GLY    98      41.850  21.892  44.500
ATOM   1548  O   GLY    98      40.630  21.877  44.310
ATOM   1549  N   LYS    99      42.485  22.955  45.018
ATOM   1550  H   LYS    99      43.492  22.892  45.136
ATOM   1551  CA  LYS    99      41.831  24.204  45.446
ATOM   1552  HA  LYS    99      40.758  24.040  45.548
ATOM   1553  CB  LYS    99      42.364  24.648  46.821
ATOM   1554 2HB  LYS    99      43.452  24.684  46.787
ATOM   1555 3HB  LYS    99      41.992  25.652  47.033
ATOM   1556  CG  LYS    99      41.924  23.720  47.959
ATOM   1557 2HG  LYS    99      40.838  23.698  47.999
ATOM   1558 3HG  LYS    99      42.284  22.713  47.762
ATOM   1559  CD  LYS    99      42.467  24.178  49.317
ATOM   1560 2HD  LYS    99      43.558  24.174  49.286
ATOM   1561 3HD  LYS    99      42.119  25.188  49.539
ATOM   1562  CE  LYS    99      41.978  23.215  50.404
ATOM   1563 2HE  LYS    99      40.891  23.296  50.506
ATOM   1564 3HE  LYS    99      42.209  22.191  50.096
ATOM   1565  NZ  LYS    99      42.625  23.477  51.707
ATOM   1566  HZ1 LYS    99      42.228  22.853  52.408
ATOM   1567  HZ2 LYS    99      43.629  23.308  51.635
ATOM   1568  HZ3 LYS    99      42.458  24.420  52.044
ATOM   1569  C   LYS    99      42.021  25.318  44.418
ATOM   1570  O   LYS    99      43.147  25.750  44.170
ATOM   1571  N   LEU   100      40.912  25.818  43.884
ATOM   1572  H   LEU   100      40.029  25.439  44.209
ATOM   1573  CA  LEU   100      40.840  27.118  43.220
ATOM   1574  HA  LEU   100      41.791  27.340  42.739
ATOM   1575  CB  LEU   100      39.729  27.102  42.154
ATOM   1576 2HB  LEU   100      38.779  26.893  42.650
ATOM   1577 3HB  LEU   100      39.663  28.097  41.718
ATOM   1578  CG  LEU   100      39.923  26.086  41.013
ATOM   1579  HG  LEU   100      40.002  25.082  41.429
ATOM   1580  CD1 LEU   100      38.709  26.119  40.083
ATOM   1581 1HD1 LEU   100      38.617  27.102  39.621
ATOM   1582 2HD1 LEU   100      38.818  25.370  39.298
ATOM   1583 3HD1 LEU   100      37.800  25.907  40.646
ATOM   1584  CD2 LEU   100      41.173  26.373  40.179
ATOM   1585 1HD2 LEU   100      42.068  26.256  40.789
ATOM   1586 2HD2 LEU   100      41.229  25.677  39.342
ATOM   1587 3HD2 LEU   100      41.138  27.391  39.790
ATOM   1588  C   LEU   100      40.577  28.182  44.295
ATOM   1589  O   LEU   100      39.728  27.965  45.159
ATOM   1590  N   ILE   101      41.312  29.297  44.276
ATOM   1591  H   ILE   101      41.990  29.414  43.529
ATOM   1592  CA  ILE   101      41.201  30.377  45.270
ATOM   1593  HA  ILE   101      40.227  30.303  45.750
ATOM   1594  CB  ILE   101      42.278  30.270  46.381
ATOM   1595  HB  ILE   101      43.246  30.507  45.945
ATOM   1596  CG2 ILE   101      41.976  31.307  47.481
ATOM   1597 1HG2 ILE   101      41.030  31.072  47.972
ATOM   1598 2HG2 ILE   101      42.774  31.319  48.223
ATOM   1599 3HG2 ILE   101      41.912  32.312  47.066
ATOM   1600  CG1 ILE   101      42.366  28.846  46.979
ATOM   1601 2HG1 ILE   101      41.382  28.565  47.345
ATOM   1602 3HG1 ILE   101      42.648  28.145  46.194
ATOM   1603  CD1 ILE   101      43.375  28.659  48.118
ATOM   1604 1HD1 ILE   101      43.054  29.204  49.006
ATOM   1605 2HD1 ILE   101      43.440  27.601  48.369
ATOM   1606 3HD1 ILE   101      44.357  29.012  47.807
ATOM   1607  C   ILE   101      41.275  31.734  44.561
ATOM   1608  O   ILE   101      42.264  32.031  43.890
ATOM   1609  N   PHE   102      40.237  32.554  44.723
ATOM   1610  H   PHE   102      39.492  32.253  45.346
ATOM   1611  CA  PHE   102      40.147  33.908  44.163
ATOM   1612  HA  PHE   102      40.711  33.932  43.232
ATOM   1613  CB  PHE   102      38.674  34.197  43.838
ATOM   1614 2HB  PHE   102      38.241  33.309  43.374
ATOM   1615 3HB  PHE   102      38.133  34.360  44.772
ATOM   1616  CG  PHE   102      38.418  35.362  42.897
ATOM   1617  CD1 PHE   102      37.947  36.593  43.393
ATOM   1618  HD1 PHE   102      37.803  36.726  44.455
ATOM   1619  CE1 PHE   102      37.617  37.635  42.507
ATOM   1620  HE1 PHE   102      37.227  38.567  42.893
ATOM   1621  CZ  PHE   102      37.746  37.446  41.119
ATOM   1622  HZ  PHE   102      37.460  38.233  40.434
ATOM   1623  CE2 PHE   102      38.225  36.221  40.620
ATOM   1624  HE2 PHE   102      38.317  36.066  39.552
ATOM   1625  CD2 PHE   102      38.567  35.186  41.508
ATOM   1626  HD2 PHE   102      38.917  34.244  41.116
ATOM   1627  C   PHE   102      40.757  34.945  45.124
ATOM   1628  O   PHE   102      40.750  34.728  46.337
ATOM   1629  N   CYS   103      41.266  36.079  44.619
ATOM   1630  H   CYS   103      41.335  36.153  43.609
ATOM   1631  CA  CYS   103      42.003  37.071  45.429
ATOM   1632  HA  CYS   103      42.963  36.637  45.699
ATOM   1633  CB  CYS   103      42.296  38.329  44.602
ATOM   1634 2HB  CYS   103      41.382  38.718  44.153
ATOM   1635 3HB  CYS   103      42.709  39.097  45.262
ATOM   1636  SG  CYS   103      43.524  37.930  43.328
ATOM   1637  HG  CYS   103      43.975  39.174  43.115
ATOM   1638  C   CYS   103      41.323  37.464  46.755
ATOM   1639  O   CYS   103      41.995  37.483  47.786
ATOM   1640  N   SER   104      40.003  37.676  46.758
ATOM   1641  H   SER   104      39.499  37.603  45.889
ATOM   1642  CA  SER   104      39.225  38.080  47.939
ATOM   1643  HA  SER   104      39.820  38.815  48.477
ATOM   1644  CB  SER   104      37.945  38.795  47.498
ATOM   1645 2HB  SER   104      37.349  39.057  48.374
ATOM   1646 3HB  SER   104      38.212  39.716  46.975
ATOM   1647  OG  SER   104      37.189  37.968  46.628
ATOM   1648  HG  SER   104      36.275  38.273  46.659
ATOM   1649  C   SER   104      38.921  36.957  48.951
ATOM   1650  O   SER   104      38.187  37.186  49.910
ATOM   1651  N   GLY   105      39.483  35.755  48.773
ATOM   1652  H   GLY   105      40.053  35.616  47.946
ATOM   1653  CA  GLY   105      39.474  34.675  49.772
ATOM   1654  HA2 GLY   105      40.460  34.215  49.764
ATOM   1655  HA3 GLY   105      39.308  35.096  50.763
ATOM   1656  C   GLY   105      38.445  33.556  49.560
ATOM   1657  O   GLY   105      38.424  32.592  50.327
ATOM   1658  N   LEU   106      37.617  33.627  48.512
ATOM   1659  H   LEU   106      37.675  34.437  47.916
ATOM   1660  CA  LEU   106      36.720  32.528  48.137
ATOM   1661  HA  LEU   106      36.176  32.220  49.032
ATOM   1662  CB  LEU   106      35.697  33.031  47.100
ATOM   1663 2HB  LEU   106      35.116  33.839  47.548
ATOM   1664 3HB  LEU   106      36.242  33.440  46.248
ATOM   1665  CG  LEU   106      34.726  31.952  46.575
ATOM   1666  HG  LEU   106      35.292  31.164  46.079
ATOM   1667  CD1 LEU   106      33.875  31.322  47.681
ATOM   1668 1HD1 LEU   106      33.324  32.096  48.217
ATOM   1669 2HD1 LEU   106      33.166  30.619  47.243
ATOM   1670 3HD1 LEU   106      34.501  30.773  48.383
ATOM   1671  CD2 LEU   106      33.781  32.575  45.548
ATOM   1672 1HD2 LEU   106      34.358  33.020  44.738
ATOM   1673 2HD2 LEU   106      33.128  31.807  45.133
ATOM   1674 3HD2 LEU   106      33.169  33.346  46.018
ATOM   1675  C   LEU   106      37.528  31.322  47.626
ATOM   1676  O   LEU   106      38.314  31.457  46.685
ATOM   1677  N   VAL   107      37.305  30.147  48.223
ATOM   1678  H   VAL   107      36.645  30.123  48.990
ATOM   1679  CA  VAL   107      37.984  28.879  47.904
ATOM   1680  HA  VAL   107      38.620  29.051  47.039
ATOM   1681  CB  VAL   107      38.926  28.449  49.054
ATOM   1682  HB  VAL   107      39.753  29.159  49.073
ATOM   1683  CG1 VAL   107      38.282  28.473  50.446
ATOM   1684 1HG1 VAL   107      37.400  27.832  50.473
ATOM   1685 2HG1 VAL   107      38.995  28.131  51.196
ATOM   1686 3HG1 VAL   107      37.989  29.490  50.704
ATOM   1687  CG2 VAL   107      39.528  27.052  48.839
ATOM   1688 1HG2 VAL   107      39.889  26.949  47.817
ATOM   1689 2HG2 VAL   107      40.358  26.913  49.531
ATOM   1690 3HG2 VAL   107      38.776  26.289  49.033
ATOM   1691  C   VAL   107      36.980  27.790  47.504
ATOM   1692  O   VAL   107      35.980  27.573  48.182
ATOM   1693  N   LEU   108      37.262  27.083  46.404
ATOM   1694  H   LEU   108      38.116  27.321  45.907
ATOM   1695  CA  LEU   108      36.423  26.024  45.821
ATOM   1696  HA  LEU   108      35.692  25.688  46.557
ATOM   1697  CB  LEU   108      35.665  26.578  44.595
ATOM   1698 2HB  LEU   108      36.404  26.927  43.871
ATOM   1699 3HB  LEU   108      35.112  25.761  44.132
ATOM   1700  CG  LEU   108      34.677  27.731  44.875
ATOM   1701  HG  LEU   108      35.195  28.549  45.375
ATOM   1702  CD1 LEU   108      34.122  28.260  43.550
ATOM   1703 1HD1 LEU   108      33.588  27.472  43.019
ATOM   1704 2HD1 LEU   108      33.437  29.087  43.742
ATOM   1705 3HD1 LEU   108      34.939  28.625  42.928
ATOM   1706  CD2 LEU   108      33.488  27.293  45.730
ATOM   1707 1HD2 LEU   108      33.827  26.947  46.705
ATOM   1708 2HD2 LEU   108      32.819  28.139  45.890
ATOM   1709 3HD2 LEU   108      32.937  26.498  45.232
ATOM   1710  C   LEU   108      37.276  24.806  45.422
ATOM   1711  O   LEU   108      38.437  24.943  45.027
ATOM   1712  N   HIS   109      36.716  23.593  45.483
ATOM   1713  H   HIS   109      35.740  23.533  45.767
ATOM   1714  CA  HIS   109      37.385  22.374  44.994
ATOM   1715  HA  HIS   109      38.446  22.485  45.199
ATOM   1716  CB  HIS   109      36.851  21.145  45.769
ATOM   1717 2HB  HIS   109      36.467  21.478  46.737
ATOM   1718 3HB  HIS   109      35.996  20.722  45.236
ATOM   1719  CG  HIS   109      37.848  20.040  46.070
ATOM   1720  ND1 HIS   109      39.233  20.107  46.017
ATOM   1721  HD1 HIS   109      39.783  20.889  45.665
ATOM   1722  CE1 HIS   109      39.736  18.970  46.539
ATOM   1723  HE1 HIS   109      40.789  18.741  46.684
ATOM   1724  NE2 HIS   109      38.714  18.178  46.913
ATOM   1725  HE2 HIS   109      38.812  17.279  47.403
ATOM   1726  CD2 HIS   109      37.528  18.831  46.630
ATOM   1727  HD2 HIS   109      36.532  18.485  46.882
ATOM   1728  C   HIS   109      37.184  22.292  43.470
ATOM   1729  O   HIS   109      36.055  22.474  43.024
ATOM   1730  N   ARG   110      38.232  22.047  42.656
ATOM   1731  H   ARG   110      39.130  21.910  43.107
ATOM   1732  CA  ARG   110      38.238  22.399  41.205
ATOM   1733  HA  ARG   110      38.131  23.485  41.161
ATOM   1734  CB  ARG   110      39.597  22.076  40.530
ATOM   1735 2HB  ARG   110      39.722  22.799  39.721
ATOM   1736 3HB  ARG   110      40.405  22.252  41.241
ATOM   1737  CG  ARG   110      39.763  20.667  39.908
ATOM   1738 2HG  ARG   110      39.750  19.911  40.694
ATOM   1739 3HG  ARG   110      38.940  20.475  39.219
ATOM   1740  CD  ARG   110      41.076  20.565  39.107
ATOM   1741 2HD  ARG   110      41.135  21.433  38.449
ATOM   1742 3HD  ARG   110      41.922  20.596  39.796
ATOM   1743  NE  ARG   110      41.154  19.331  38.290
ATOM   1744  HE  ARG   110      40.786  18.468  38.677
ATOM   1745  CZ  ARG   110      41.655  19.203  37.069
ATOM   1746  NH1 ARG   110      42.249  20.173  36.435
ATOM   1747 1HH1 ARG   110      42.431  21.040  36.892
ATOM   1748 2HH1 ARG   110      42.702  19.985  35.537
ATOM   1749  NH2 ARG   110      41.560  18.065  36.455
ATOM   1750 1HH2 ARG   110      41.186  17.270  36.966
ATOM   1751 2HH2 ARG   110      41.834  17.982  35.483
ATOM   1752  C   ARG   110      37.051  21.892  40.368
ATOM   1753  O   ARG   110      36.665  22.545  39.405
ATOM   1754  N   LEU   111      36.450  20.769  40.763
ATOM   1755  H   LEU   111      36.821  20.308  41.575
ATOM   1756  CA  LEU   111      35.261  20.186  40.136
ATOM   1757  HA  LEU   111      35.493  19.992  39.089
ATOM   1758  CB  LEU   111      35.004  18.843  40.847
ATOM   1759 2HB  LEU   111      35.942  18.285  40.883
ATOM   1760 3HB  LEU   111      34.701  19.052  41.875
ATOM   1761  CG  LEU   111      33.944  17.931  40.203
ATOM   1762  HG  LEU   111      32.981  18.437  40.187
ATOM   1763  CD1 LEU   111      34.317  17.509  38.781
ATOM   1764 1HD1 LEU   111      35.327  17.099  38.759
ATOM   1765 2HD1 LEU   111      33.623  16.749  38.425
ATOM   1766 3HD1 LEU   111      34.255  18.365  38.110
ATOM   1767  CD2 LEU   111      33.823  16.668  41.056
ATOM   1768 1HD2 LEU   111      33.603  16.935  42.090
ATOM   1769 2HD2 LEU   111      33.009  16.052  40.680
ATOM   1770 3HD2 LEU   111      34.753  16.100  41.024
ATOM   1771  C   LEU   111      34.023  21.112  40.173
ATOM   1772  O   LEU   111      33.186  21.033  39.282
ATOM   1773  N   GLN   112      33.923  22.023  41.151
ATOM   1774  H   GLN   112      34.681  22.084  41.822
ATOM   1775  CA  GLN   112      32.766  22.910  41.370
ATOM   1776  HA  GLN   112      31.872  22.289  41.403
ATOM   1777  CB  GLN   112      32.897  23.625  42.735
ATOM   1778 2HB  GLN   112      33.867  24.121  42.789
ATOM   1779 3HB  GLN   112      32.129  24.395  42.806
ATOM   1780  CG  GLN   112      32.727  22.690  43.946
ATOM   1781 2HG  GLN   112      31.751  22.208  43.891
ATOM   1782 3HG  GLN   112      33.492  21.914  43.920
ATOM   1783  CD  GLN   112      32.835  23.436  45.279
ATOM   1784  OE1 GLN   112      33.875  23.436  45.928
ATOM   1785  NE2 GLN   112      31.778  24.070  45.744
ATOM   1786 1HE2 GLN   112      31.850  24.603  46.610
ATOM   1787 2HE2 GLN   112      30.904  24.080  45.245
ATOM   1788  C   GLN   112      32.497  23.934  40.247
ATOM   1789  O   GLN   112      31.470  24.604  40.299
ATOM   1790  N   CYS   113      33.368  24.067  39.239
ATOM   1791  H   CYS   113      34.206  23.505  39.264
ATOM   1792  CA  CYS   113      33.138  24.916  38.056
ATOM   1793  HA  CYS   113      32.065  25.085  37.944
ATOM   1794  CB  CYS   113      33.817  26.285  38.256
ATOM   1795 2HB  CYS   113      34.895  26.153  38.360
ATOM   1796 3HB  CYS   113      33.630  26.896  37.372
ATOM   1797  SG  CYS   113      33.168  27.164  39.707
ATOM   1798  HG  CYS   113      32.004  26.493  39.777
ATOM   1799  C   CYS   113      33.599  24.261  36.733
ATOM   1800  O   CYS   113      33.820  24.964  35.744
ATOM   1801  N   ALA   114      33.811  22.938  36.708
ATOM   1802  H   ALA   114      33.490  22.380  37.490
ATOM   1803  CA  ALA   114      34.608  22.260  35.679
ATOM   1804  HA  ALA   114      35.633  22.626  35.749
ATOM   1805  CB  ALA   114      34.624  20.759  35.993
ATOM   1806 1HB  ALA   114      33.607  20.362  35.992
ATOM   1807 2HB  ALA   114      35.214  20.232  35.242
ATOM   1808 3HB  ALA   114      35.072  20.595  36.971
ATOM   1809  C   ALA   114      34.142  22.529  34.235
ATOM   1810  O   ALA   114      34.932  22.978  33.402
ATOM   1811  N   ARG   115      32.856  22.326  33.932
ATOM   1812  H   ARG   115      32.243  21.972  34.672
ATOM   1813  CA  ARG   115      32.287  22.516  32.584
ATOM   1814  HA  ARG   115      32.988  22.107  31.855
ATOM   1815  CB  ARG   115      30.973  21.729  32.472
ATOM   1816 2HB  ARG   115      30.310  22.011  33.292
ATOM   1817 3HB  ARG   115      30.478  21.979  31.531
ATOM   1818  CG  ARG   115      31.250  20.214  32.493
ATOM   1819 2HG  ARG   115      31.796  19.946  31.587
ATOM   1820 3HG  ARG   115      31.868  19.950  33.353
ATOM   1821  CD  ARG   115      29.966  19.386  32.555
ATOM   1822 2HD  ARG   115      29.277  19.720  31.777
ATOM   1823 3HD  ARG   115      30.227  18.342  32.372
ATOM   1824  NE  ARG   115      29.329  19.500  33.874
ATOM   1825  HE  ARG   115      29.625  20.260  34.488
ATOM   1826  CZ  ARG   115      28.418  18.699  34.381
ATOM   1827  NH1 ARG   115      27.903  17.689  33.746
ATOM   1828 1HH1 ARG   115      28.179  17.505  32.804
ATOM   1829 2HH1 ARG   115      26.965  17.436  34.044
ATOM   1830  NH2 ARG   115      28.002  18.916  35.581
ATOM   1831 1HH2 ARG   115      28.265  19.799  36.014
ATOM   1832 2HH2 ARG   115      27.513  18.197  36.105
ATOM   1833  C   ARG   115      32.122  23.987  32.195
ATOM   1834  O   ARG   115      32.050  24.285  31.002
ATOM   1835  N   GLY   116      32.169  24.906  33.162
ATOM   1836  H   GLY   116      32.275  24.583  34.114
ATOM   1837  CA  GLY   116      32.316  26.340  32.904
ATOM   1838  HA2 GLY   116      31.469  26.706  32.321
ATOM   1839  HA3 GLY   116      32.345  26.870  33.855
ATOM   1840  C   GLY   116      33.612  26.643  32.148
ATOM   1841  O   GLY   116      33.576  27.243  31.076
ATOM   1842  N   PHE   117      34.746  26.121  32.628
ATOM   1843  H   PHE   117      34.701  25.595  33.491
ATOM   1844  CA  PHE   117      36.057  26.294  31.985
ATOM   1845  HA  PHE   117      36.118  27.305  31.578
ATOM   1846  CB  PHE   117      37.162  26.154  33.043
ATOM   1847 2HB  PHE   117      37.009  25.228  33.600
ATOM   1848 3HB  PHE   117      38.123  26.074  32.532
ATOM   1849  CG  PHE   117      37.239  27.319  34.013
ATOM   1850  CD1 PHE   117      36.480  27.313  35.199
ATOM   1851  HD1 PHE   117      35.852  26.467  35.433
ATOM   1852  CE1 PHE   117      36.526  28.412  36.076
ATOM   1853  HE1 PHE   117      35.934  28.411  36.980
ATOM   1854  CZ  PHE   117      37.336  29.520  35.770
ATOM   1855  HZ  PHE   117      37.363  30.370  36.436
ATOM   1856  CE2 PHE   117      38.108  29.524  34.595
ATOM   1857  HE2 PHE   117      38.733  30.374  34.360
ATOM   1858  CD2 PHE   117      38.060  28.425  33.718
ATOM   1859  HD2 PHE   117      38.650  28.437  32.812
ATOM   1860  C   PHE   117      36.303  25.337  30.805
ATOM   1861  O   PHE   117      36.880  25.751  29.801
ATOM   1862  N   GLY   118      35.860  24.078  30.894
ATOM   1863  H   GLY   118      35.458  23.787  31.780
ATOM   1864  CA  GLY   118      36.288  23.013  29.977
ATOM   1865  HA2 GLY   118      35.619  22.158  30.072
ATOM   1866  HA3 GLY   118      36.248  23.373  28.949
ATOM   1867  C   GLY   118      37.718  22.538  30.274
ATOM   1868  O   GLY   118      38.261  22.829  31.336
ATOM   1869  N   ASP   119      38.361  21.838  29.338
ATOM   1870  H   ASP   119      37.946  21.717  28.422
ATOM   1871  CA  ASP   119      39.743  21.343  29.488
ATOM   1872  HA  ASP   119      39.797  20.772  30.416
ATOM   1873  CB  ASP   119      40.071  20.381  28.335
ATOM   1874 2HB  ASP   119      41.017  19.887  28.562
ATOM   1875 3HB  ASP   119      39.300  19.610  28.279
ATOM   1876  CG  ASP   119      40.180  21.079  26.975
ATOM   1877  OD1 ASP   119      39.283  21.893  26.663
ATOM   1878  OD2 ASP   119      41.158  20.776  26.250
ATOM   1879  C   ASP   119      40.788  22.473  29.593
ATOM   1880  O   ASP   119      41.842  22.298  30.204
ATOM   1881  N   TRP   120      40.443  23.674  29.114
ATOM   1882  H   TRP   120      39.601  23.707  28.554
ATOM   1883  CA  TRP   120      41.147  24.937  29.379
ATOM   1884  HA  TRP   120      42.148  24.862  28.953
ATOM   1885  CB  TRP   120      40.390  26.054  28.638
ATOM   1886 2HB  TRP   120      40.276  25.752  27.596
ATOM   1887 3HB  TRP   120      39.387  26.117  29.059
ATOM   1888  CG  TRP   120      40.972  27.442  28.632
ATOM   1889  CD1 TRP   120      42.089  27.838  27.977
ATOM   1890  HD1 TRP   120      42.720  27.183  27.390
ATOM   1891  NE1 TRP   120      42.269  29.202  28.131
ATOM   1892  HE1 TRP   120      42.999  29.743  27.680
ATOM   1893  CE2 TRP   120      41.259  29.759  28.884
ATOM   1894  CZ2 TRP   120      40.975  31.077  29.270
ATOM   1895  HZ2 TRP   120      41.635  31.882  28.980
ATOM   1896  CH2 TRP   120      39.806  31.337  30.005
ATOM   1897  HH2 TRP   120      39.557  32.351  30.288
ATOM   1898  CZ3 TRP   120      38.949  30.277  30.355
ATOM   1899  HZ3 TRP   120      38.045  30.483  30.913
ATOM   1900  CE3 TRP   120      39.249  28.955  29.967
ATOM   1901  HE3 TRP   120      38.573  28.151  30.218
ATOM   1902  CD2 TRP   120      40.412  28.660  29.220
ATOM   1903  C   TRP   120      41.322  25.237  30.887
ATOM   1904  O   TRP   120      42.184  26.041  31.244
ATOM   1905  N   ILE   121      40.611  24.536  31.788
ATOM   1906  H   ILE   121      39.904  23.892  31.446
ATOM   1907  CA  ILE   121      40.903  24.518  33.232
ATOM   1908  HA  ILE   121      40.758  25.534  33.592
ATOM   1909  CB  ILE   121      39.905  23.618  34.002
ATOM   1910  HB  ILE   121      38.906  23.853  33.638
ATOM   1911  CG2 ILE   121      40.145  22.111  33.776
ATOM   1912 1HG2 ILE   121      41.036  21.775  34.304
ATOM   1913 2HG2 ILE   121      39.283  21.541  34.124
ATOM   1914 3HG2 ILE   121      40.267  21.905  32.713
ATOM   1915  CG1 ILE   121      39.933  23.970  35.508
ATOM   1916 2HG1 ILE   121      40.902  23.701  35.931
ATOM   1917 3HG1 ILE   121      39.804  25.047  35.617
ATOM   1918  CD1 ILE   121      38.833  23.285  36.330
ATOM   1919 1HD1 ILE   121      38.984  22.206  36.349
ATOM   1920 2HD1 ILE   121      38.863  23.658  37.354
ATOM   1921 3HD1 ILE   121      37.857  23.512  35.901
ATOM   1922  C   ILE   121      42.360  24.123  33.527
ATOM   1923  O   ILE   121      42.982  24.707  34.412
ATOM   1924  N   ASP   122      42.945  23.185  32.774
ATOM   1925  H   ASP   122      42.417  22.757  32.017
ATOM   1926  CA  ASP   122      44.354  22.814  32.935
ATOM   1927  HA  ASP   122      44.589  22.864  33.995
ATOM   1928  CB  ASP   122      44.609  21.359  32.512
ATOM   1929 2HB  ASP   122      43.851  21.027  31.799
ATOM   1930 3HB  ASP   122      45.583  21.288  32.024
ATOM   1931  CG  ASP   122      44.621  20.446  33.742
ATOM   1932  OD1 ASP   122      45.656  20.415  34.453
ATOM   1933  OD2 ASP   122      43.583  19.804  34.038
ATOM   1934  C   ASP   122      45.302  23.824  32.273
ATOM   1935  O   ASP   122      46.378  24.070  32.812
ATOM   1936  N   SER   123      44.884  24.523  31.209
ATOM   1937  H   SER   123      43.991  24.293  30.798
ATOM   1938  CA  SER   123      45.637  25.677  30.685
ATOM   1939  HA  SER   123      46.657  25.353  30.473
ATOM   1940  CB  SER   123      45.038  26.207  29.376
ATOM   1941 2HB  SER   123      44.000  26.495  29.536
ATOM   1942 3HB  SER   123      45.597  27.093  29.070
ATOM   1943  OG  SER   123      45.112  25.246  28.334
ATOM   1944  HG  SER   123      44.884  25.690  27.507
ATOM   1945  C   SER   123      45.725  26.817  31.713
ATOM   1946  O   SER   123      46.799  27.398  31.886
ATOM   1947  N   ILE   124      44.648  27.115  32.457
ATOM   1948  H   ILE   124      43.769  26.647  32.254
ATOM   1949  CA  ILE   124      44.690  28.142  33.520
ATOM   1950  HA  ILE   124      45.359  28.914  33.152
ATOM   1951  CB  ILE   124      43.345  28.889  33.714
ATOM   1952  HB  ILE   124      43.516  29.696  34.428
ATOM   1953  CG2 ILE   124      42.935  29.553  32.385
ATOM   1954 1HG2 ILE   124      42.675  28.799  31.641
ATOM   1955 2HG2 ILE   124      42.066  30.195  32.540
ATOM   1956 3HG2 ILE   124      43.748  30.168  32.002
ATOM   1957  CG1 ILE   124      42.162  28.045  34.226
ATOM   1958 2HG1 ILE   124      41.231  28.569  34.007
ATOM   1959 3HG1 ILE   124      42.147  27.106  33.685
ATOM   1960  CD1 ILE   124      42.171  27.770  35.735
ATOM   1961 1HD1 ILE   124      42.210  28.712  36.284
ATOM   1962 2HD1 ILE   124      41.257  27.241  36.007
ATOM   1963 3HD1 ILE   124      43.020  27.153  36.013
ATOM   1964  C   ILE   124      45.352  27.644  34.821
ATOM   1965  O   ILE   124      45.885  28.453  35.584
ATOM   1966  N   LEU   125      45.440  26.328  35.054
ATOM   1967  H   LEU   125      44.926  25.699  34.446
ATOM   1968  CA  LEU   125      46.273  25.746  36.122
ATOM   1969  HA  LEU   125      46.186  26.373  37.008
ATOM   1970  CB  LEU   125      45.768  24.338  36.487
ATOM   1971 2HB  LEU   125      45.656  23.767  35.569
ATOM   1972 3HB  LEU   125      46.524  23.832  37.088
ATOM   1973  CG  LEU   125      44.440  24.338  37.272
ATOM   1974  HG  LEU   125      43.744  25.047  36.832
ATOM   1975  CD1 LEU   125      43.797  22.951  37.244
ATOM   1976 1HD1 LEU   125      44.475  22.214  37.677
ATOM   1977 2HD1 LEU   125      42.860  22.979  37.796
ATOM   1978 3HD1 LEU   125      43.595  22.685  36.206
ATOM   1979  CD2 LEU   125      44.646  24.720  38.741
ATOM   1980 1HD2 LEU   125      45.074  25.719  38.811
ATOM   1981 2HD2 LEU   125      43.686  24.724  39.254
ATOM   1982 3HD2 LEU   125      45.309  24.001  39.219
ATOM   1983  C   LEU   125      47.766  25.737  35.748
ATOM   1984  O   LEU   125      48.603  26.025  36.604
ATOM   1985  N   ALA   126      48.117  25.519  34.478
ATOM   1986  H   ALA   126      47.410  25.193  33.824
ATOM   1987  CA  ALA   126      49.472  25.725  33.966
ATOM   1988  HA  ALA   126      50.168  25.153  34.581
ATOM   1989  CB  ALA   126      49.554  25.187  32.532
ATOM   1990 1HB  ALA   126      48.869  25.729  31.881
ATOM   1991 2HB  ALA   126      50.570  25.300  32.152
ATOM   1992 3HB  ALA   126      49.289  24.128  32.520
ATOM   1993  C   ALA   126      49.878  27.207  34.062
ATOM   1994  O   ALA   126      50.955  27.518  34.567
ATOM   1995  N   PHE   127      48.978  28.135  33.714
ATOM   1996  H   PHE   127      48.132  27.834  33.239
ATOM   1997  CA  PHE   127      49.157  29.563  34.001
ATOM   1998  HA  PHE   127      50.074  29.904  33.521
ATOM   1999  CB  PHE   127      47.988  30.352  33.405
ATOM   2000 2HB  PHE   127      48.010  30.237  32.322
ATOM   2001 3HB  PHE   127      47.068  29.909  33.768
ATOM   2002  CG  PHE   127      47.959  31.832  33.749
ATOM   2003  CD1 PHE   127      49.038  32.669  33.408
ATOM   2004  HD1 PHE   127      49.896  32.266  32.889
ATOM   2005  CE1 PHE   127      49.006  34.035  33.745
ATOM   2006  HE1 PHE   127      49.836  34.676  33.483
ATOM   2007  CZ  PHE   127      47.890  34.570  34.413
ATOM   2008  HZ  PHE   127      47.862  35.621  34.666
ATOM   2009  CE2 PHE   127      46.803  33.740  34.739
ATOM   2010  HE2 PHE   127      45.938  34.150  35.240
ATOM   2011  CD2 PHE   127      46.840  32.374  34.411
ATOM   2012  HD2 PHE   127      46.001  31.743  34.668
ATOM   2013  C   PHE   127      49.310  29.845  35.503
ATOM   2014  O   PHE   127      50.163  30.643  35.874
ATOM   2015  N   SER   128      48.584  29.148  36.384
ATOM   2016  H   SER   128      47.859  28.539  36.027
ATOM   2017  CA  SER   128      48.766  29.268  37.842
ATOM   2018  HA  SER   128      48.675  30.319  38.116
ATOM   2019  CB  SER   128      47.681  28.501  38.609
ATOM   2020 2HB  SER   128      47.789  27.431  38.441
ATOM   2021 3HB  SER   128      47.809  28.691  39.676
ATOM   2022  OG  SER   128      46.374  28.901  38.237
ATOM   2023  HG  SER   128      46.246  28.797  37.276
ATOM   2024  C   SER   128      50.161  28.802  38.295
ATOM   2025  O   SER   128      50.788  29.467  39.125
ATOM   2026  N   ARG   129      50.707  27.717  37.710
ATOM   2027  H   ARG   129      50.136  27.204  37.042
ATOM   2028  CA  ARG   129      52.115  27.308  37.911
ATOM   2029  HA  ARG   129      52.293  27.169  38.977
ATOM   2030  CB  ARG   129      52.465  25.995  37.173
ATOM   2031 2HB  ARG   129      52.239  26.097  36.113
ATOM   2032 3HB  ARG   129      53.543  25.848  37.258
ATOM   2033  CG  ARG   129      51.771  24.729  37.704
ATOM   2034 2HG  ARG   129      52.053  24.570  38.746
ATOM   2035 3HG  ARG   129      50.692  24.863  37.657
ATOM   2036  CD  ARG   129      52.141  23.480  36.878
ATOM   2037 2HD  ARG   129      51.552  22.637  37.242
ATOM   2038 3HD  ARG   129      51.871  23.656  35.834
ATOM   2039  NE  ARG   129      53.578  23.147  36.977
ATOM   2040  HE  ARG   129      54.093  23.531  37.755
ATOM   2041  CZ  ARG   129      54.299  22.413  36.145
ATOM   2042  NH1 ARG   129      53.791  21.721  35.161
ATOM   2043 1HH1 ARG   129      52.785  21.629  35.067
ATOM   2044 2HH1 ARG   129      54.395  21.200  34.541
ATOM   2045  NH2 ARG   129      55.587  22.388  36.316
ATOM   2046 1HH2 ARG   129      55.994  22.938  37.061
ATOM   2047 2HH2 ARG   129      56.190  21.859  35.693
ATOM   2048  C   ARG   129      53.069  28.417  37.462
ATOM   2049  O   ARG   129      53.946  28.803  38.234
ATOM   2050  N   SER   130      52.888  28.954  36.254
ATOM   2051  H   SER   130      52.170  28.551  35.659
ATOM   2052  CA  SER   130      53.739  30.007  35.679
ATOM   2053  HA  SER   130      54.773  29.662  35.678
ATOM   2054  CB  SER   130      53.333  30.265  34.224
ATOM   2055 2HB  SER   130      52.289  30.582  34.186
ATOM   2056 3HB  SER   130      53.957  31.055  33.803
ATOM   2057  OG  SER   130      53.494  29.084  33.460
ATOM   2058  HG  SER   130      52.785  29.089  32.771
ATOM   2059  C   SER   130      53.690  31.313  36.481
ATOM   2060  O   SER   130      54.736  31.833  36.858
ATOM   2061  N   LEU   131      52.495  31.799  36.832
ATOM   2062  H   LEU   131      51.670  31.315  36.491
ATOM   2063  CA  LEU   131      52.273  33.010  37.628
ATOM   2064  HA  LEU   131      52.758  33.849  37.124
ATOM   2065  CB  LEU   131      50.754  33.276  37.696
ATOM   2066 2HB  LEU   131      50.381  33.411  36.679
ATOM   2067 3HB  LEU   131      50.267  32.392  38.111
ATOM   2068  CG  LEU   131      50.334  34.495  38.542
ATOM   2069  HG  LEU   131      50.661  34.353  39.572
ATOM   2070  CD1 LEU   131      50.913  35.808  38.017
ATOM   2071 1HD1 LEU   131      50.636  35.946  36.972
ATOM   2072 2HD1 LEU   131      50.531  36.642  38.604
ATOM   2073 3HD1 LEU   131      51.999  35.799  38.110
ATOM   2074  CD2 LEU   131      48.811  34.612  38.542
ATOM   2075 1HD2 LEU   131      48.382  33.702  38.956
ATOM   2076 2HD2 LEU   131      48.498  35.459  39.152
ATOM   2077 3HD2 LEU   131      48.445  34.749  37.524
ATOM   2078  C   LEU   131      52.895  32.888  39.023
ATOM   2079  O   LEU   131      53.606  33.790  39.458
ATOM   2080  N   HIS   132      52.713  31.751  39.709
ATOM   2081  H   HIS   132      52.106  31.033  39.321
ATOM   2082  CA  HIS   132      53.363  31.526  41.009
ATOM   2083  HA  HIS   132      53.279  32.457  41.572
ATOM   2084  CB  HIS   132      52.605  30.445  41.800
ATOM   2085 2HB  HIS   132      51.534  30.547  41.610
ATOM   2086 3HB  HIS   132      52.908  29.456  41.452
ATOM   2087  CG  HIS   132      52.828  30.560  43.292
ATOM   2088  ND1 HIS   132      51.994  31.197  44.199
ATOM   2089  HD1 HIS   132      51.098  31.629  43.981
ATOM   2090  CE1 HIS   132      52.621  31.213  45.397
ATOM   2091  HE1 HIS   132      52.259  31.703  46.296
ATOM   2092  NE2 HIS   132      53.815  30.593  45.272
ATOM   2093  HE2 HIS   132      54.566  30.544  45.975
ATOM   2094  CD2 HIS   132      53.953  30.173  43.966
ATOM   2095  HD2 HIS   132      54.841  29.723  43.532
ATOM   2096  C   HIS   132      54.879  31.265  40.885
ATOM   2097  O   HIS   132      55.596  31.422  41.866
ATOM   2098  N   SER   133      55.387  30.936  39.693
ATOM   2099  H   SER   133      54.747  30.815  38.920
ATOM   2100  CA  SER   133      56.832  30.859  39.397
ATOM   2101  HA  SER   133      57.356  30.525  40.294
ATOM   2102  CB  SER   133      57.117  29.825  38.297
ATOM   2103 2HB  SER   133      56.699  30.173  37.351
ATOM   2104 3HB  SER   133      58.196  29.718  38.181
ATOM   2105  OG  SER   133      56.559  28.559  38.620
ATOM   2106  HG  SER   133      55.586  28.664  38.579
ATOM   2107  C   SER   133      57.447  32.218  39.011
ATOM   2108  O   SER   133      58.656  32.305  38.820
ATOM   2109  N   LEU   134      56.628  33.273  38.903
ATOM   2110  H   LEU   134      55.637  33.106  39.015
ATOM   2111  CA  LEU   134      57.004  34.662  38.603
ATOM   2112  HA  LEU   134      58.079  34.784  38.738
ATOM   2113  CB  LEU   134      56.637  34.981  37.136
ATOM   2114 2HB  LEU   134      55.566  34.813  37.012
ATOM   2115 3HB  LEU   134      56.830  36.038  36.950
ATOM   2116  CG  LEU   134      57.390  34.171  36.066
ATOM   2117  HG  LEU   134      57.253  33.104  36.236
ATOM   2118  CD1 LEU   134      56.834  34.508  34.681
ATOM   2119 1HD1 LEU   134      56.996  35.562  34.456
ATOM   2120 2HD1 LEU   134      57.332  33.900  33.927
ATOM   2121 3HD1 LEU   134      55.766  34.293  34.655
ATOM   2122  CD2 LEU   134      58.887  34.489  36.058
ATOM   2123 1HD2 LEU   134      59.343  34.145  36.986
ATOM   2124 2HD2 LEU   134      59.370  33.977  35.227
ATOM   2125 3HD2 LEU   134      59.032  35.564  35.963
ATOM   2126  C   LEU   134      56.328  35.625  39.605
ATOM   2127  O   LEU   134      55.840  36.692  39.237
ATOM   2128  N   LEU   135      56.230  35.200  40.870
ATOM   2129  H   LEU   135      56.697  34.340  41.109
ATOM   2130  CA  LEU   135      55.354  35.801  41.877
ATOM   2131  HA  LEU   135      54.353  35.818  41.446
ATOM   2132  CB  LEU   135      55.347  34.892  43.122
ATOM   2133 2HB  LEU   135      55.159  33.865  42.809
ATOM   2134 3HB  LEU   135      56.341  34.924  43.571
ATOM   2135  CG  LEU   135      54.309  35.267  44.199
ATOM   2136  HG  LEU   135      54.435  36.307  44.495
ATOM   2137  CD1 LEU   135      52.874  35.055  43.709
ATOM   2138 1HD1 LEU   135      52.729  34.019  43.407
ATOM   2139 2HD1 LEU   135      52.173  35.307  44.506
ATOM   2140 3HD1 LEU   135      52.665  35.707  42.864
ATOM   2141  CD2 LEU   135      54.519  34.396  45.437
ATOM   2142 1HD2 LEU   135      55.501  34.612  45.861
ATOM   2143 2HD2 LEU   135      53.762  34.623  46.186
ATOM   2144 3HD2 LEU   135      54.482  33.344  45.163
ATOM   2145  C   LEU   135      55.737  37.247  42.237
ATOM   2146  O   LEU   135      56.911  37.578  42.392
ATOM   2147  N   VAL   136      54.719  38.084  42.448
ATOM   2148  H   VAL   136      53.784  37.729  42.333
ATOM   2149  CA  VAL   136      54.831  39.456  42.968
ATOM   2150  HA  VAL   136      55.818  39.588  43.409
ATOM   2151  CB  VAL   136      54.679  40.509  41.854
ATOM   2152  HB  VAL   136      54.823  41.491  42.299
ATOM   2153  CG1 VAL   136      55.758  40.340  40.781
ATOM   2154 1HG1 VAL   136      55.659  39.379  40.277
ATOM   2155 2HG1 VAL   136      55.656  41.131  40.046
ATOM   2156 3HG1 VAL   136      56.744  40.401  41.243
ATOM   2157  CG2 VAL   136      53.299  40.496  41.178
ATOM   2158 1HG2 VAL   136      52.520  40.693  41.914
ATOM   2159 2HG2 VAL   136      53.255  41.275  40.417
ATOM   2160 3HG2 VAL   136      53.117  39.529  40.711
ATOM   2161  C   VAL   136      53.811  39.685  44.084
ATOM   2162  O   VAL   136      52.772  39.020  44.115
ATOM   2163  N   ASP   137      54.094  40.609  45.002
ATOM   2164  H   ASP   137      54.955  41.141  44.908
ATOM   2165  CA  ASP   137      53.234  40.887  46.162
ATOM   2166  HA  ASP   137      52.804  39.935  46.478
ATOM   2167  CB  ASP   137      54.090  41.394  47.336
ATOM   2168 2HB  ASP   137      55.129  41.088  47.195
ATOM   2169 3HB  ASP   137      54.061  42.484  47.372
ATOM   2170  CG  ASP   137      53.590  40.808  48.660
ATOM   2171  OD1 ASP   137      54.287  39.944  49.251
ATOM   2172  OD2 ASP   137      52.471  41.168  49.088
ATOM   2173  C   ASP   137      52.037  41.804  45.816
ATOM   2174  O   ASP   137      51.953  42.362  44.714
ATOM   2175  N   VAL   138      51.072  41.948  46.730
ATOM   2176  H   VAL   138      51.236  41.558  47.659
ATOM   2177  CA  VAL   138      49.706  42.388  46.377
ATOM   2178  HA  VAL   138      49.380  41.696  45.600
ATOM   2179  CB  VAL   138      48.684  42.197  47.521
ATOM   2180  HB  VAL   138      47.697  42.422  47.117
ATOM   2181  CG1 VAL   138      48.662  40.741  48.002
ATOM   2182 1HG1 VAL   138      49.591  40.492  48.517
ATOM   2183 2HG1 VAL   138      47.825  40.595  48.687
ATOM   2184 3HG1 VAL   138      48.537  40.075  47.151
ATOM   2185  CG2 VAL   138      48.895  43.094  48.745
ATOM   2186 1HG2 VAL   138      48.832  44.142  48.459
ATOM   2187 2HG2 VAL   138      48.112  42.893  49.477
ATOM   2188 3HG2 VAL   138      49.863  42.885  49.203
ATOM   2189  C   VAL   138      49.587  43.779  45.719
ATOM   2190  O   VAL   138      48.771  43.904  44.801
ATOM   2191  N   PRO   139      50.398  44.815  46.039
ATOM   2192  CD  PRO   139      51.347  44.937  47.137
ATOM   2193 2HD  PRO   139      52.344  44.675  46.787
ATOM   2194 3HD  PRO   139      51.091  44.317  47.991
ATOM   2195  CG  PRO   139      51.303  46.410  47.531
ATOM   2196 2HG  PRO   139      52.237  46.732  47.993
ATOM   2197 3HG  PRO   139      50.461  46.582  48.203
ATOM   2198  CB  PRO   139      51.053  47.121  46.201
ATOM   2199 2HB  PRO   139      52.003  47.395  45.750
ATOM   2200 3HB  PRO   139      50.445  48.013  46.346
ATOM   2201  CA  PRO   139      50.317  46.096  45.327
ATOM   2202  HA  PRO   139      49.270  46.393  45.257
ATOM   2203  C   PRO   139      50.898  46.024  43.903
ATOM   2204  O   PRO   139      50.463  46.759  43.016
ATOM   2205  N   ALA   140      51.836  45.106  43.644
ATOM   2206  H   ALA   140      52.085  44.452  44.377
ATOM   2207  CA  ALA   140      52.374  44.854  42.307
ATOM   2208  HA  ALA   140      52.505  45.807  41.793
ATOM   2209  CB  ALA   140      53.757  44.207  42.439
ATOM   2210 1HB  ALA   140      53.696  43.309  43.053
ATOM   2211 2HB  ALA   140      54.132  43.941  41.452
ATOM   2212 3HB  ALA   140      54.453  44.908  42.900
ATOM   2213  C   ALA   140      51.400  44.013  41.461
ATOM   2214  O   ALA   140      51.221  44.296  40.277
ATOM   2215  N   PHE   141      50.687  43.059  42.075
ATOM   2216  H   PHE   141      50.916  42.832  43.039
ATOM   2217  CA  PHE   141      49.544  42.385  41.446
ATOM   2218  HA  PHE   141      49.879  41.907  40.524
ATOM   2219  CB  PHE   141      49.020  41.292  42.391
ATOM   2220 2HB  PHE   141      49.803  40.548  42.541
ATOM   2221 3HB  PHE   141      48.794  41.730  43.362
ATOM   2222  CG  PHE   141      47.771  40.603  41.876
ATOM   2223  CD1 PHE   141      47.881  39.483  41.032
ATOM   2224  HD1 PHE   141      48.853  39.076  40.796
ATOM   2225  CE1 PHE   141      46.725  38.893  40.494
ATOM   2226  HE1 PHE   141      46.809  38.030  39.849
ATOM   2227  CZ  PHE   141      45.460  39.433  40.781
ATOM   2228  HZ  PHE   141      44.579  38.994  40.340
ATOM   2229  CE2 PHE   141      45.344  40.546  41.631
ATOM   2230  HE2 PHE   141      44.373  40.971  41.845
ATOM   2231  CD2 PHE   141      46.499  41.122  42.188
ATOM   2232  HD2 PHE   141      46.408  41.982  42.837
ATOM   2233  C   PHE   141      48.433  43.383  41.064
ATOM   2234  O   PHE   141      47.896  43.330  39.953
ATOM   2235  N   ALA   142      48.125  44.344  41.943
ATOM   2236  H   ALA   142      48.530  44.298  42.873
ATOM   2237  CA  ALA   142      47.168  45.413  41.659
ATOM   2238  HA  ALA   142      46.237  44.958  41.318
ATOM   2239  CB  ALA   142      46.874  46.158  42.965
ATOM   2240 1HB  ALA   142      47.766  46.676  43.317
ATOM   2241 2HB  ALA   142      46.082  46.885  42.795
ATOM   2242 3HB  ALA   142      46.542  45.453  43.729
ATOM   2243  C   ALA   142      47.656  46.358  40.539
ATOM   2244  O   ALA   142      46.877  46.715  39.656
ATOM   2245  N   CYS   143      48.950  46.696  40.508
ATOM   2246  H   CYS   143      49.529  46.437  41.300
ATOM   2247  CA  CYS   143      49.567  47.469  39.424
ATOM   2248  HA  CYS   143      49.035  48.412  39.319
ATOM   2249  CB  CYS   143      51.020  47.770  39.812
ATOM   2250 2HB  CYS   143      51.035  48.287  40.773
ATOM   2251 3HB  CYS   143      51.545  46.823  39.932
ATOM   2252  SG  CYS   143      51.939  48.760  38.607
ATOM   2253  C   CYS   143      49.481  46.755  38.060
ATOM   2254  O   CYS   143      49.093  47.368  37.064
ATOM   2255  N   LEU   144      49.758  45.446  38.011
ATOM   2256  H   LEU   144      50.110  44.989  38.847
ATOM   2257  CA  LEU   144      49.589  44.647  36.794
ATOM   2258  HA  LEU   144      50.132  45.145  35.990
ATOM   2259  CB  LEU   144      50.206  43.255  37.024
ATOM   2260 2HB  LEU   144      51.237  43.382  37.357
ATOM   2261 3HB  LEU   144      49.656  42.759  37.825
ATOM   2262  CG  LEU   144      50.196  42.344  35.780
ATOM   2263  HG  LEU   144      49.171  42.185  35.446
ATOM   2264  CD1 LEU   144      51.017  42.922  34.623
ATOM   2265 1HD1 LEU   144      52.022  43.173  34.963
ATOM   2266 2HD1 LEU   144      51.086  42.190  33.819
ATOM   2267 3HD1 LEU   144      50.528  43.813  34.230
ATOM   2268  CD2 LEU   144      50.793  40.987  36.150
ATOM   2269 1HD2 LEU   144      50.212  40.536  36.955
ATOM   2270 2HD2 LEU   144      50.768  40.323  35.287
ATOM   2271 3HD2 LEU   144      51.824  41.116  36.477
ATOM   2272  C   LEU   144      48.112  44.568  36.369
ATOM   2273  O   LEU   144      47.807  44.704  35.187
ATOM   2274  N   SER   145      47.193  44.433  37.331
ATOM   2275  H   SER   145      47.519  44.303  38.281
ATOM   2276  CA  SER   145      45.743  44.458  37.084
ATOM   2277  HA  SER   145      45.499  43.688  36.351
ATOM   2278  CB  SER   145      44.972  44.143  38.371
ATOM   2279 2HB  SER   145      45.169  44.908  39.121
ATOM   2280 3HB  SER   145      43.904  44.144  38.150
ATOM   2281  OG  SER   145      45.326  42.874  38.887
ATOM   2282  HG  SER   145      46.230  42.914  39.246
ATOM   2283  C   SER   145      45.263  45.803  36.517
ATOM   2284  O   SER   145      44.361  45.831  35.682
ATOM   2285  N   ALA   146      45.887  46.921  36.904
ATOM   2286  H   ALA   146      46.580  46.864  37.642
ATOM   2287  CA  ALA   146      45.621  48.227  36.302
ATOM   2288  HA  ALA   146      44.540  48.376  36.267
ATOM   2289  CB  ALA   146      46.215  49.323  37.197
ATOM   2290 1HB  ALA   146      47.300  49.235  37.240
ATOM   2291 2HB  ALA   146      45.955  50.302  36.791
ATOM   2292 3HB  ALA   146      45.807  49.239  38.205
ATOM   2293  C   ALA   146      46.134  48.309  34.850
ATOM   2294  O   ALA   146      45.425  48.815  33.985
ATOM   2295  N   LEU   147      47.317  47.762  34.540
ATOM   2296  H   LEU   147      47.877  47.368  35.289
ATOM   2297  CA  LEU   147      47.849  47.739  33.167
ATOM   2298  HA  LEU   147      47.736  48.742  32.757
ATOM   2299  CB  LEU   147      49.350  47.413  33.231
ATOM   2300 2HB  LEU   147      49.822  48.101  33.933
ATOM   2301 3HB  LEU   147      49.470  46.402  33.622
ATOM   2302  CG  LEU   147      50.084  47.509  31.878
ATOM   2303  HG  LEU   147      49.687  46.756  31.200
ATOM   2304  CD1 LEU   147      49.964  48.881  31.210
ATOM   2305 1HD1 LEU   147      50.276  49.666  31.895
ATOM   2306 2HD1 LEU   147      50.592  48.913  30.319
ATOM   2307 3HD1 LEU   147      48.936  49.054  30.893
ATOM   2308  CD2 LEU   147      51.567  47.219  32.100
ATOM   2309 1HD2 LEU   147      51.679  46.244  32.572
ATOM   2310 2HD2 LEU   147      52.084  47.208  31.141
ATOM   2311 3HD2 LEU   147      52.011  47.981  32.740
ATOM   2312  C   LEU   147      47.072  46.788  32.230
ATOM   2313  O   LEU   147      46.930  47.069  31.037
ATOM   2314  N   VAL   148      46.497  45.707  32.773
ATOM   2315  H   VAL   148      46.723  45.485  33.738
ATOM   2316  CA  VAL   148      45.511  44.864  32.070
ATOM   2317  HA  VAL   148      45.979  44.470  31.171
ATOM   2318  CB  VAL   148      45.091  43.666  32.953
ATOM   2319  HB  VAL   148      44.939  44.009  33.974
ATOM   2320  CG1 VAL   148      43.801  42.971  32.499
ATOM   2321 1HG1 VAL   148      43.880  42.679  31.452
ATOM   2322 2HG1 VAL   148      43.625  42.081  33.103
ATOM   2323 3HG1 VAL   148      42.948  43.636  32.625
ATOM   2324  CG2 VAL   148      46.200  42.609  32.957
ATOM   2325 1HG2 VAL   148      47.147  43.052  33.261
ATOM   2326 2HG2 VAL   148      45.946  41.815  33.658
ATOM   2327 3HG2 VAL   148      46.305  42.180  31.960
ATOM   2328  C   VAL   148      44.303  45.692  31.612
ATOM   2329  O   VAL   148      43.819  45.485  30.499
ATOM   2330  N   LEU   149      43.859  46.669  32.411
ATOM   2331  H   LEU   149      44.304  46.796  33.310
ATOM   2332  CA  LEU   149      42.799  47.604  32.030
ATOM   2333  HA  LEU   149      41.993  47.023  31.586
ATOM   2334  CB  LEU   149      42.248  48.274  33.308
ATOM   2335 2HB  LEU   149      42.037  47.492  34.039
ATOM   2336 3HB  LEU   149      43.016  48.916  33.729
ATOM   2337  CG  LEU   149      40.980  49.130  33.144
ATOM   2338  HG  LEU   149      41.165  49.930  32.427
ATOM   2339  CD1 LEU   149      39.775  48.312  32.687
ATOM   2340 1HD1 LEU   149      39.588  47.489  33.377
ATOM   2341 2HD1 LEU   149      38.891  48.949  32.644
ATOM   2342 3HD1 LEU   149      39.955  47.916  31.690
ATOM   2343  CD2 LEU   149      40.637  49.749  34.501
ATOM   2344 1HD2 LEU   149      41.438  50.417  34.818
ATOM   2345 2HD2 LEU   149      39.714  50.323  34.425
ATOM   2346 3HD2 LEU   149      40.498  48.968  35.249
ATOM   2347  C   LEU   149      43.280  48.587  30.945
ATOM   2348  O   LEU   149      42.746  48.566  29.837
ATOM   2349  N   ILE   150      44.324  49.388  31.210
ATOM   2350  H   ILE   150      44.757  49.296  32.123
ATOM   2351  CA  ILE   150      44.791  50.488  30.328
ATOM   2352  HA  ILE   150      43.897  50.869  29.831
ATOM   2353  CB  ILE   150      45.338  51.692  31.136
ATOM   2354  HB  ILE   150      45.606  52.469  30.421
ATOM   2355  CG2 ILE   150      44.209  52.254  32.024
ATOM   2356 1HG2 ILE   150      43.988  51.567  32.842
ATOM   2357 2HG2 ILE   150      44.503  53.216  32.439
ATOM   2358 3HG2 ILE   150      43.306  52.407  31.433
ATOM   2359  CG1 ILE   150      46.599  51.377  31.970
ATOM   2360 2HG1 ILE   150      46.346  50.688  32.767
ATOM   2361 3HG1 ILE   150      47.346  50.900  31.340
ATOM   2362  CD1 ILE   150      47.238  52.618  32.603
ATOM   2363 1HD1 ILE   150      46.576  53.040  33.354
ATOM   2364 2HD1 ILE   150      48.171  52.334  33.088
ATOM   2365 3HD1 ILE   150      47.439  53.364  31.835
ATOM   2366  C   ILE   150      45.683  50.036  29.147
ATOM   2367  O   ILE   150      46.783  50.539  28.915
ATOM   2368  N   THR   151      45.181  49.063  28.388
ATOM   2369  H   THR   151      44.246  48.763  28.645
ATOM   2370  CA  THR   151      45.734  48.528  27.126
ATOM   2371  HA  THR   151      46.810  48.695  27.098
ATOM   2372  CB  THR   151      45.478  47.006  27.136
ATOM   2373  HB  THR   151      44.440  46.843  27.419
ATOM   2374  CG2 THR   151      45.732  46.252  25.831
ATOM   2375 1HG2 THR   151      46.766  46.382  25.511
ATOM   2376 2HG2 THR   151      45.519  45.194  25.974
ATOM   2377 3HG2 THR   151      45.060  46.602  25.049
ATOM   2378  OG1 THR   151      46.301  46.381  28.108
ATOM   2379  HG1 THR   151      46.294  46.934  28.909
ATOM   2380  C   THR   151      45.118  49.244  25.897
ATOM   2381  O   THR   151      44.086  49.896  26.022
ATOM   2382  N   ASP   152      45.714  49.108  24.700
ATOM   2383  H   ASP   152      46.571  48.580  24.665
ATOM   2384  CA  ASP   152      45.231  49.621  23.391
ATOM   2385  HA  ASP   152      44.998  50.682  23.502
ATOM   2386  CB  ASP   152      46.387  49.510  22.376
ATOM   2387 2HB  ASP   152      47.223  50.097  22.756
ATOM   2388 3HB  ASP   152      46.708  48.468  22.335
ATOM   2389  CG  ASP   152      46.055  49.993  20.951
ATOM   2390  OD1 ASP   152      46.294  49.223  19.984
ATOM   2391  OD2 ASP   152      45.579  51.137  20.788
ATOM   2392  C   ASP   152      43.933  48.936  22.891
ATOM   2393  O   ASP   152      43.876  48.315  21.822
ATOM   2394  N   ARG   153      42.862  49.011  23.688
ATOM   2395  H   ARG   153      42.957  49.547  24.547
ATOM   2396  CA  ARG   153      41.552  48.446  23.342
ATOM   2397  HA  ARG   153      41.695  47.408  23.043
ATOM   2398  CB  ARG   153      40.597  48.467  24.549
ATOM   2399 2HB  ARG   153      40.296  49.494  24.751
ATOM   2400 3HB  ARG   153      39.700  47.911  24.278
ATOM   2401  CG  ARG   153      41.164  47.868  25.851
ATOM   2402 2HG  ARG   153      41.905  48.546  26.269
ATOM   2403 3HG  ARG   153      40.346  47.795  26.565
ATOM   2404  CD  ARG   153      41.810  46.486  25.688
ATOM   2405 2HD  ARG   153      41.138  45.851  25.116
ATOM   2406 3HD  ARG   153      42.737  46.587  25.122
ATOM   2407  NE  ARG   153      42.093  45.865  26.997
ATOM   2408  HE  ARG   153      42.084  46.465  27.808
ATOM   2409  CZ  ARG   153      42.311  44.581  27.226
ATOM   2410  NH1 ARG   153      42.289  43.658  26.312
ATOM   2411 1HH1 ARG   153      42.042  43.867  25.363
ATOM   2412 2HH1 ARG   153      42.437  42.699  26.632
ATOM   2413  NH2 ARG   153      42.593  44.154  28.413
ATOM   2414 1HH2 ARG   153      42.768  44.775  29.192
ATOM   2415 2HH2 ARG   153      42.727  43.146  28.496
ATOM   2416  C   ARG   153      40.987  49.195  22.131
ATOM   2417  O   ARG   153      40.883  50.420  22.133
ATOM   2418  N   HIS   154      40.697  48.479  21.047
ATOM   2419  H   HIS   154      40.774  47.468  21.100
ATOM   2420  CA  HIS   154      40.334  49.099  19.767
ATOM   2421  HA  HIS   154      41.022  49.923  19.572
ATOM   2422  CB  HIS   154      40.498  48.062  18.641
ATOM   2423 2HB  HIS   154      39.908  47.176  18.888
ATOM   2424 3HB  HIS   154      40.076  48.481  17.725
ATOM   2425  CG  HIS   154      41.924  47.626  18.339
ATOM   2426  ND1 HIS   154      43.056  47.753  19.140
ATOM   2427  HD1 HIS   154      43.107  48.121  20.096
ATOM   2428  CE1 HIS   154      44.101  47.218  18.478
ATOM   2429  HE1 HIS   154      45.121  47.175  18.857
ATOM   2430  NE2 HIS   154      43.671  46.744  17.289
ATOM   2431  HE2 HIS   154      44.236  46.256  16.585
ATOM   2432  CD2 HIS   154      42.312  46.992  17.188
ATOM   2433  HD2 HIS   154      41.666  46.716  16.357
ATOM   2434  C   HIS   154      38.913  49.694  19.838
ATOM   2435  O   HIS   154      37.981  48.998  20.221
ATOM   2436  N   GLY   155      38.753  50.966  19.449
ATOM   2437  H   GLY   155      39.567  51.475  19.147
ATOM   2438  CA  GLY   155      37.460  51.681  19.430
ATOM   2439  HA2 GLY   155      37.335  52.142  18.451
ATOM   2440  HA3 GLY   155      36.642  50.972  19.564
ATOM   2441  C   GLY   155      37.279  52.791  20.480
ATOM   2442  O   GLY   155      36.221  53.409  20.520
ATOM   2443  N   LEU   156      38.289  53.059  21.315
ATOM   2444  H   LEU   156      39.115  52.485  21.261
ATOM   2445  CA  LEU   156      38.295  54.164  22.289
ATOM   2446  HA  LEU   156      37.398  54.101  22.906
ATOM   2447  CB  LEU   156      39.545  54.022  23.178
ATOM   2448 2HB  LEU   156      40.418  54.014  22.525
ATOM   2449 3HB  LEU   156      39.626  54.894  23.828
ATOM   2450  CG  LEU   156      39.572  52.756  24.050
ATOM   2451  HG  LEU   156      39.325  51.887  23.446
ATOM   2452  CD1 LEU   156      40.971  52.565  24.636
ATOM   2453 1HD1 LEU   156      41.252  53.439  25.219
ATOM   2454 2HD1 LEU   156      40.987  51.680  25.266
ATOM   2455 3HD1 LEU   156      41.686  52.420  23.827
ATOM   2456  CD2 LEU   156      38.574  52.828  25.199
ATOM   2457 1HD2 LEU   156      37.573  53.012  24.816
ATOM   2458 2HD2 LEU   156      38.564  51.879  25.731
ATOM   2459 3HD2 LEU   156      38.853  53.627  25.884
ATOM   2460  C   LEU   156      38.283  55.548  21.610
ATOM   2461  O   LEU   156      38.899  55.725  20.556
ATOM   2462  N   GLN   157      37.653  56.544  22.242
ATOM   2463  H   GLN   157      37.227  56.358  23.149
ATOM   2464  CA  GLN   157      37.598  57.928  21.751
ATOM   2465  HA  GLN   157      37.454  57.916  20.670
ATOM   2466  CB  GLN   157      36.419  58.677  22.396
ATOM   2467 2HB  GLN   157      36.573  58.687  23.475
ATOM   2468 3HB  GLN   157      36.432  59.714  22.057
ATOM   2469  CG  GLN   157      35.034  58.087  22.077
ATOM   2470 2HG  GLN   157      34.755  58.339  21.054
ATOM   2471 3HG  GLN   157      35.059  57.001  22.169
ATOM   2472  CD  GLN   157      33.980  58.613  23.045
ATOM   2473  OE1 GLN   157      33.146  59.460  22.727
ATOM   2474  NE2 GLN   157      34.005  58.156  24.274
ATOM   2475 1HE2 GLN   157      33.331  58.476  24.940
ATOM   2476 2HE2 GLN   157      34.730  57.465  24.511
ATOM   2477  C   GLN   157      38.895  58.700  22.036
ATOM   2478  O   GLN   157      39.349  59.459  21.181
ATOM   2479  N   GLU   158      39.507  58.519  23.215
ATOM   2480  H   GLU   158      39.070  57.886  23.891
ATOM   2481  CA  GLU   158      40.735  59.234  23.607
ATOM   2482  HA  GLU   158      41.153  59.703  22.716
ATOM   2483  CB  GLU   158      40.415  60.391  24.575
ATOM   2484 2HB  GLU   158      39.990  59.991  25.497
ATOM   2485 3HB  GLU   158      41.361  60.881  24.803
ATOM   2486  CG  GLU   158      39.478  61.472  24.009
ATOM   2487 2HG  GLU   158      39.879  61.828  23.057
ATOM   2488 3HG  GLU   158      38.491  61.042  23.826
ATOM   2489  CD  GLU   158      39.358  62.655  24.979
ATOM   2490  OE1 GLU   158      38.331  62.772  25.685
ATOM   2491  OE2 GLU   158      40.315  63.463  25.087
ATOM   2492  C   GLU   158      41.864  58.308  24.134
ATOM   2493  O   GLU   158      42.445  58.568  25.196
ATOM   2494  N   PRO   159      42.275  57.254  23.392
ATOM   2495  CD  PRO   159      41.801  56.901  22.062
ATOM   2496 2HD  PRO   159      41.661  57.778  21.430
ATOM   2497 3HD  PRO   159      40.866  56.351  22.150
ATOM   2498  CG  PRO   159      42.873  55.996  21.469
ATOM   2499 2HG  PRO   159      43.648  56.615  21.020
ATOM   2500 3HG  PRO   159      42.458  55.299  20.740
ATOM   2501  CB  PRO   159      43.430  55.276  22.696
ATOM   2502 2HB  PRO   159      44.452  54.932  22.532
ATOM   2503 3HB  PRO   159      42.788  54.430  22.941
ATOM   2504  CA  PRO   159      43.336  56.324  23.812
ATOM   2505  HA  PRO   159      43.031  55.827  24.733
ATOM   2506  C   PRO   159      44.698  56.998  24.068
ATOM   2507  O   PRO   159      45.514  56.476  24.828
ATOM   2508  N   ARG   160      44.927  58.199  23.515
ATOM   2509  H   ARG   160      44.206  58.574  22.918
ATOM   2510  CA  ARG   160      46.104  59.038  23.807
ATOM   2511  HA  ARG   160      47.000  58.448  23.624
ATOM   2512  CB  ARG   160      46.129  60.262  22.868
ATOM   2513 2HB  ARG   160      45.107  60.573  22.641
ATOM   2514 3HB  ARG   160      46.603  61.093  23.394
ATOM   2515  CG  ARG   160      46.910  60.081  21.548
ATOM   2516 2HG  ARG   160      46.804  61.009  20.985
ATOM   2517 3HG  ARG   160      47.971  59.966  21.771
ATOM   2518  CD  ARG   160      46.461  58.929  20.632
ATOM   2519 2HD  ARG   160      45.374  58.842  20.667
ATOM   2520 3HD  ARG   160      46.752  59.182  19.610
ATOM   2521  NE  ARG   160      47.102  57.649  20.993
ATOM   2522  HE  ARG   160      47.884  57.689  21.650
ATOM   2523  CZ  ARG   160      46.808  56.442  20.548
ATOM   2524  NH1 ARG   160      45.895  56.221  19.649
ATOM   2525 1HH1 ARG   160      45.428  56.983  19.199
ATOM   2526 2HH1 ARG   160      45.717  55.250  19.400
ATOM   2527  NH2 ARG   160      47.422  55.392  20.992
ATOM   2528 1HH2 ARG   160      48.186  55.480  21.667
ATOM   2529 2HH2 ARG   160      47.133  54.479  20.653
ATOM   2530  C   ARG   160      46.215  59.450  25.286
ATOM   2531  O   ARG   160      47.334  59.677  25.742
ATOM   2532  N   ARG   161      45.104  59.491  26.041
ATOM   2533  H   ARG   161      44.223  59.285  25.581
ATOM   2534  CA  ARG   161      45.082  59.669  27.513
ATOM   2535  HA  ARG   161      45.879  60.354  27.813
ATOM   2536  CB  ARG   161      43.724  60.268  27.956
ATOM   2537 2HB  ARG   161      42.917  59.663  27.540
ATOM   2538 3HB  ARG   161      43.646  60.224  29.044
ATOM   2539  CG  ARG   161      43.550  61.736  27.518
ATOM   2540 2HG  ARG   161      44.085  62.390  28.208
ATOM   2541 3HG  ARG   161      43.998  61.862  26.532
ATOM   2542  CD  ARG   161      42.088  62.197  27.392
ATOM   2543 2HD  ARG   161      42.097  63.122  26.812
ATOM   2544 3HD  ARG   161      41.528  61.452  26.832
ATOM   2545  NE  ARG   161      41.388  62.442  28.669
ATOM   2546  HE  ARG   161      41.663  61.913  29.486
ATOM   2547  CZ  ARG   161      40.365  63.267  28.832
ATOM   2548  NH1 ARG   161      39.836  63.975  27.872
ATOM   2549 1HH1 ARG   161      40.083  63.755  26.902
ATOM   2550 2HH1 ARG   161      38.915  64.355  28.010
ATOM   2551  NH2 ARG   161      39.832  63.399  30.007
ATOM   2552 1HH2 ARG   161      40.131  62.771  30.745
ATOM   2553 2HH2 ARG   161      39.143  64.124  30.173
ATOM   2554  C   ARG   161      45.371  58.349  28.239
ATOM   2555  O   ARG   161      46.157  58.322  29.182
ATOM   2556  N   VAL   162      44.790  57.246  27.756
ATOM   2557  H   VAL   162      44.184  57.361  26.958
ATOM   2558  CA  VAL   162      44.933  55.890  28.326
ATOM   2559  HA  VAL   162      44.608  55.916  29.367
ATOM   2560  CB  VAL   162      44.035  54.888  27.564
ATOM   2561  HB  VAL   162      44.359  54.833  26.526
ATOM   2562  CG1 VAL   162      44.093  53.473  28.152
ATOM   2563 1HG1 VAL   162      43.752  53.487  29.186
ATOM   2564 2HG1 VAL   162      43.457  52.807  27.569
ATOM   2565 3HG1 VAL   162      45.110  53.083  28.104
ATOM   2566  CG2 VAL   162      42.565  55.326  27.591
ATOM   2567 1HG2 VAL   162      42.431  56.279  27.079
ATOM   2568 2HG2 VAL   162      41.944  54.586  27.089
ATOM   2569 3HG2 VAL   162      42.229  55.422  28.621
ATOM   2570  C   VAL   162      46.392  55.413  28.323
ATOM   2571  O   VAL   162      46.859  54.854  29.314
ATOM   2572  N   GLU   163      47.133  55.662  27.241
ATOM   2573  H   GLU   163      46.682  56.072  26.428
ATOM   2574  CA  GLU   163      48.552  55.283  27.146
ATOM   2575  HA  GLU   163      48.661  54.282  27.567
ATOM   2576  CB  GLU   163      48.968  55.196  25.669
ATOM   2577 2HB  GLU   163      49.906  54.644  25.598
ATOM   2578 3HB  GLU   163      48.203  54.640  25.124
ATOM   2579  CG  GLU   163      49.160  56.579  25.028
ATOM   2580 2HG  GLU   163      48.309  57.207  25.295
ATOM   2581 3HG  GLU   163      50.063  57.040  25.433
ATOM   2582  CD  GLU   163      49.269  56.544  23.503
ATOM   2583  OE1 GLU   163      49.428  55.454  22.902
ATOM   2584  OE2 GLU   163      49.127  57.631  22.898
ATOM   2585  C   GLU   163      49.492  56.199  27.952
ATOM   2586  O   GLU   163      50.553  55.751  28.383
ATOM   2587  N   GLU   164      49.111  57.459  28.197
ATOM   2588  H   GLU   164      48.223  57.779  27.835
ATOM   2589  CA  GLU   164      49.878  58.365  29.063
ATOM   2590  HA  GLU   164      50.932  58.291  28.794
ATOM   2591  CB  GLU   164      49.428  59.824  28.857
ATOM   2592 2HB  GLU   164      49.215  59.974  27.798
ATOM   2593 3HB  GLU   164      48.506  60.011  29.409
ATOM   2594  CG  GLU   164      50.493  60.864  29.251
ATOM   2595 2HG  GLU   164      51.369  60.713  28.616
ATOM   2596 3HG  GLU   164      50.100  61.858  29.027
ATOM   2597  CD  GLU   164      50.920  60.826  30.727
ATOM   2598  OE1 GLU   164      52.153  60.754  30.983
ATOM   2599  OE2 GLU   164      50.033  60.876  31.610
ATOM   2600  C   GLU   164      49.739  57.932  30.525
ATOM   2601  O   GLU   164      50.738  57.809  31.224
ATOM   2602  N   LEU   165      48.529  57.580  30.968
ATOM   2603  H   LEU   165      47.743  57.703  30.335
ATOM   2604  CA  LEU   165      48.239  57.138  32.337
ATOM   2605  HA  LEU   165      48.441  57.977  33.004
ATOM   2606  CB  LEU   165      46.729  56.836  32.374
ATOM   2607 2HB  LEU   165      46.195  57.752  32.111
ATOM   2608 3HB  LEU   165      46.505  56.092  31.609
ATOM   2609  CG  LEU   165      46.170  56.322  33.707
ATOM   2610  HG  LEU   165      46.595  55.341  33.899
ATOM   2611  CD1 LEU   165      46.482  57.246  34.883
ATOM   2612 1HD1 LEU   165      46.084  58.238  34.679
ATOM   2613 2HD1 LEU   165      46.021  56.864  35.789
ATOM   2614 3HD1 LEU   165      47.554  57.323  35.044
ATOM   2615  CD2 LEU   165      44.655  56.164  33.601
ATOM   2616 1HD2 LEU   165      44.402  55.561  32.732
ATOM   2617 2HD2 LEU   165      44.271  55.679  34.496
ATOM   2618 3HD2 LEU   165      44.187  57.145  33.498
ATOM   2619  C   LEU   165      49.130  55.962  32.811
ATOM   2620  O   LEU   165      49.422  55.835  34.006
ATOM   2621  N   GLN   166      49.671  55.154  31.891
ATOM   2622  H   GLN   166      49.441  55.335  30.921
ATOM   2623  CA  GLN   166      50.677  54.127  32.196
ATOM   2624  HA  GLN   166      50.228  53.405  32.875
ATOM   2625  CB  GLN   166      51.092  53.394  30.910
ATOM   2626 2HB  GLN   166      51.537  54.110  30.217
ATOM   2627 3HB  GLN   166      51.856  52.661  31.172
ATOM   2628  CG  GLN   166      49.938  52.658  30.207
ATOM   2629 2HG  GLN   166      49.483  51.960  30.907
ATOM   2630 3HG  GLN   166      49.181  53.375  29.890
ATOM   2631  CD  GLN   166      50.396  51.870  28.983
ATOM   2632  OE1 GLN   166      51.565  51.808  28.637
ATOM   2633  NE2 GLN   166      49.501  51.204  28.287
ATOM   2634 1HE2 GLN   166      49.848  50.688  27.502
ATOM   2635 2HE2 GLN   166      48.524  51.170  28.570
ATOM   2636  C   GLN   166      51.932  54.697  32.890
ATOM   2637  O   GLN   166      52.455  54.072  33.814
ATOM   2638  N   ASN   167      52.374  55.902  32.517
ATOM   2639  H   ASN   167      51.839  56.399  31.808
ATOM   2640  CA  ASN   167      53.509  56.625  33.109
ATOM   2641  HA  ASN   167      54.388  55.979  33.098
ATOM   2642  CB  ASN   167      53.782  57.843  32.202
ATOM   2643 2HB  ASN   167      54.129  57.502  31.228
ATOM   2644 3HB  ASN   167      52.851  58.380  32.057
ATOM   2645  CG  ASN   167      54.770  58.864  32.736
ATOM   2646  OD1 ASN   167      55.897  58.547  33.108
ATOM   2647  ND2 ASN   167      54.373  60.116  32.780
ATOM   2648 1HD2 ASN   167      54.970  60.836  33.167
ATOM   2649 2HD2 ASN   167      53.486  60.371  32.339
ATOM   2650  C   ASN   167      53.271  57.038  34.577
ATOM   2651  O   ASN   167      54.238  57.315  35.285
ATOM   2652  N   ARG   168      52.014  57.064  35.048
ATOM   2653  H   ARG   168      51.270  56.827  34.400
ATOM   2654  CA  ARG   168      51.646  57.559  36.389
ATOM   2655  HA  ARG   168      52.550  57.901  36.896
ATOM   2656  CB  ARG   168      50.720  58.779  36.236
ATOM   2657 2HB  ARG   168      49.888  58.521  35.579
ATOM   2658 3HB  ARG   168      50.318  59.050  37.214
ATOM   2659  CG  ARG   168      51.491  59.989  35.671
ATOM   2660 2HG  ARG   168      52.284  60.256  36.371
ATOM   2661 3HG  ARG   168      51.953  59.730  34.717
ATOM   2662  CD  ARG   168      50.600  61.217  35.458
ATOM   2663 2HD  ARG   168      50.063  61.449  36.379
ATOM   2664 3HD  ARG   168      51.241  62.069  35.222
ATOM   2665  NE  ARG   168      49.672  61.016  34.334
ATOM   2666  HE  ARG   168      50.058  61.034  33.387
ATOM   2667  CZ  ARG   168      48.373  60.804  34.358
ATOM   2668  NH1 ARG   168      47.678  60.750  35.456
ATOM   2669 1HH1 ARG   168      48.080  60.975  36.335
ATOM   2670 2HH1 ARG   168      46.663  60.579  35.393
ATOM   2671  NH2 ARG   168      47.753  60.631  33.240
ATOM   2672 1HH2 ARG   168      48.299  60.702  32.382
ATOM   2673 2HH2 ARG   168      46.731  60.570  33.269
ATOM   2674  C   ARG   168      51.068  56.499  37.328
ATOM   2675  O   ARG   168      51.327  56.592  38.530
ATOM   2676  N   ILE   169      50.338  55.491  36.828
ATOM   2677  H   ILE   169      50.093  55.529  35.844
ATOM   2678  CA  ILE   169      49.817  54.384  37.665
ATOM   2679  HA  ILE   169      50.101  54.593  38.696
ATOM   2680  CB  ILE   169      48.272  54.313  37.696
ATOM   2681  HB  ILE   169      48.016  53.503  38.374
ATOM   2682  CG2 ILE   169      47.705  55.610  38.304
ATOM   2683 1HG2 ILE   169      47.842  56.445  37.615
ATOM   2684 2HG2 ILE   169      46.641  55.498  38.514
ATOM   2685 3HG2 ILE   169      48.209  55.833  39.244
ATOM   2686  CG1 ILE   169      47.621  53.959  36.345
ATOM   2687 2HG1 ILE   169      47.799  54.769  35.647
ATOM   2688 3HG1 ILE   169      48.078  53.055  35.946
ATOM   2689  CD1 ILE   169      46.111  53.696  36.450
ATOM   2690 1HD1 ILE   169      45.578  54.609  36.710
ATOM   2691 2HD1 ILE   169      45.734  53.342  35.491
ATOM   2692 3HD1 ILE   169      45.916  52.935  37.206
ATOM   2693  C   ILE   169      50.456  53.016  37.390
ATOM   2694  O   ILE   169      50.785  52.320  38.349
ATOM   2695  N   ALA   170      50.715  52.643  36.132
ATOM   2696  H   ALA   170      50.480  53.268  35.375
ATOM   2697  CA  ALA   170      51.379  51.370  35.801
ATOM   2698  HA  ALA   170      51.009  50.604  36.485
ATOM   2699  CB  ALA   170      50.976  50.941  34.387
ATOM   2700 1HB  ALA   170      51.392  51.627  33.652
ATOM   2701 2HB  ALA   170      51.374  49.945  34.192
ATOM   2702 3HB  ALA   170      49.889  50.911  34.298
ATOM   2703  C   ALA   170      52.913  51.418  35.982
ATOM   2704  O   ALA   170      53.599  50.399  35.920
ATOM   2705  N   SER   171      53.460  52.601  36.264
ATOM   2706  H   SER   171      52.844  53.401  36.255
ATOM   2707  CA  SER   171      54.885  52.901  36.433
ATOM   2708  HA  SER   171      55.411  52.535  35.551
ATOM   2709  CB  SER   171      55.040  54.422  36.480
ATOM   2710 2HB  SER   171      56.089  54.691  36.606
ATOM   2711 3HB  SER   171      54.682  54.842  35.541
ATOM   2712  OG  SER   171      54.278  54.938  37.554
ATOM   2713  HG  SER   171      54.856  55.606  38.015
ATOM   2714  C   SER   171      55.562  52.266  37.659
ATOM   2715  O   SER   171      56.720  52.578  37.936
ATOM   2716  N   CYS   172      54.898  51.361  38.386
ATOM   2717  H   CYS   172      53.985  51.075  38.060
ATOM   2718  CA  CYS   172      55.408  50.752  39.620
ATOM   2719  HA  CYS   172      55.587  51.553  40.337
ATOM   2720  CB  CYS   172      54.325  49.828  40.193
ATOM   2721 2HB  CYS   172      54.684  49.421  41.138
ATOM   2722 3HB  CYS   172      53.428  50.415  40.401
ATOM   2723  SG  CYS   172      53.882  48.436  39.117
ATOM   2724  C   CYS   172      56.741  49.992  39.437
ATOM   2725  O   CYS   172      57.568  49.978  40.349
ATOM   2726  N   LEU   173      56.984  49.407  38.256
ATOM   2727  H   LEU   173      56.237  49.390  37.575
ATOM   2728  CA  LEU   173      58.275  48.800  37.903
ATOM   2729  HA  LEU   173      58.667  48.294  38.788
ATOM   2730  CB  LEU   173      58.043  47.741  36.806
ATOM   2731 2HB  LEU   173      57.322  47.009  37.171
ATOM   2732 3HB  LEU   173      57.604  48.235  35.937
ATOM   2733  CG  LEU   173      59.315  46.994  36.347
ATOM   2734  HG  LEU   173      60.033  47.711  35.952
ATOM   2735  CD1 LEU   173      59.986  46.191  37.463
ATOM   2736 1HD1 LEU   173      59.289  45.467  37.877
ATOM   2737 2HD1 LEU   173      60.854  45.664  37.069
ATOM   2738 3HD1 LEU   173      60.324  46.856  38.257
ATOM   2739  CD2 LEU   173      58.965  46.033  35.214
ATOM   2740 1HD2 LEU   173      58.518  46.593  34.396
ATOM   2741 2HD2 LEU   173      59.874  45.558  34.846
ATOM   2742 3HD2 LEU   173      58.266  45.269  35.559
ATOM   2743  C   LEU   173      59.319  49.850  37.476
ATOM   2744  O   LEU   173      60.515  49.642  37.677
ATOM   2745  N   LYS   174      58.900  50.992  36.914
ATOM   2746  H   LYS   174      57.903  51.159  36.879
ATOM   2747  CA  LYS   174      59.803  52.071  36.478
ATOM   2748  HA  LYS   174      60.667  51.620  35.986
ATOM   2749  CB  LYS   174      59.098  52.981  35.452
ATOM   2750 2HB  LYS   174      58.712  52.361  34.640
ATOM   2751 3HB  LYS   174      58.261  53.499  35.921
ATOM   2752  CG  LYS   174      60.077  54.012  34.865
ATOM   2753 2HG  LYS   174      60.418  54.690  35.649
ATOM   2754 3HG  LYS   174      60.946  53.479  34.477
ATOM   2755  CD  LYS   174      59.484  54.840  33.717
ATOM   2756 2HD  LYS   174      60.307  55.369  33.235
ATOM   2757 3HD  LYS   174      59.038  54.172  32.978
ATOM   2758  CE  LYS   174      58.441  55.869  34.180
ATOM   2759 2HE  LYS   174      57.558  55.346  34.554
ATOM   2760 3HE  LYS   174      58.862  56.469  34.994
ATOM   2761  NZ  LYS   174      58.064  56.756  33.056
ATOM   2762  HZ1 LYS   174      58.871  57.291  32.749
ATOM   2763  HZ2 LYS   174      57.703  56.205  32.277
ATOM   2764  HZ3 LYS   174      57.322  57.402  33.316
ATOM   2765  C   LYS   174      60.347  52.847  37.676
ATOM   2766  O   LYS   174      61.552  52.865  37.900
ATOM   2767  N   GLU   175      59.461  53.397  38.500
ATOM   2768  H   GLU   175      58.479  53.249  38.290
ATOM   2769  CA  GLU   175      59.779  54.288  39.629
ATOM   2770  HA  GLU   175      60.598  54.944  39.325
ATOM   2771  CB  GLU   175      58.562  55.189  39.919
ATOM   2772 2HB  GLU   175      57.701  54.560  40.142
ATOM   2773 3HB  GLU   175      58.773  55.812  40.788
ATOM   2774  CG  GLU   175      58.198  56.119  38.751
ATOM   2775 2HG  GLU   175      59.033  56.797  38.558
ATOM   2776 3HG  GLU   175      58.017  55.533  37.847
ATOM   2777  CD  GLU   175      56.938  56.919  39.092
ATOM   2778  OE1 GLU   175      57.032  58.072  39.567
ATOM   2779  OE2 GLU   175      55.817  56.380  38.971
ATOM   2780  C   GLU   175      60.289  53.536  40.884
ATOM   2781  O   GLU   175      60.164  54.010  42.010
ATOM   2782  N   HIS   176      60.907  52.358  40.710
ATOM   2783  H   HIS   176      61.062  52.078  39.751
ATOM   2784  CA  HIS   176      61.367  51.443  41.776
ATOM   2785  HA  HIS   176      60.519  51.262  42.439
ATOM   2786  CB  HIS   176      61.766  50.095  41.140
ATOM   2787 2HB  HIS   176      61.983  49.376  41.933
ATOM   2788 3HB  HIS   176      60.915  49.698  40.582
ATOM   2789  CG  HIS   176      62.970  50.176  40.221
ATOM   2790  ND1 HIS   176      62.931  50.186  38.839
ATOM   2791  HD1 HIS   176      62.085  50.096  38.272
ATOM   2792  CE1 HIS   176      64.191  50.281  38.376
ATOM   2793  HE1 HIS   176      64.483  50.310  37.330
ATOM   2794  NE2 HIS   176      65.033  50.320  39.427
ATOM   2795  HE2 HIS   176      66.056  50.384  39.346
ATOM   2796  CD2 HIS   176      64.286  50.252  40.593
ATOM   2797  HD2 HIS   176      64.663  50.257  41.612
ATOM   2798  C   HIS   176      62.496  51.988  42.678
ATOM   2799  O   HIS   176      63.074  51.238  43.459
ATOM   2800  N   VAL   177      62.860  53.263  42.547
ATOM   2801  H   VAL   177      62.278  53.841  41.957
ATOM   2802  CA  VAL   177      64.018  53.893  43.205
ATOM   2803  HA  VAL   177      64.865  53.207  43.159
ATOM   2804  CB  VAL   177      64.409  55.174  42.435
ATOM   2805  HB  VAL   177      63.566  55.864  42.454
ATOM   2806  CG1 VAL   177      65.629  55.874  43.039
ATOM   2807 1HG1 VAL   177      66.454  55.170  43.149
ATOM   2808 2HG1 VAL   177      65.943  56.699  42.399
ATOM   2809 3HG1 VAL   177      65.370  56.290  44.010
ATOM   2810  CG2 VAL   177      64.749  54.855  40.968
ATOM   2811 1HG2 VAL   177      63.887  54.435  40.452
ATOM   2812 2HG2 VAL   177      65.024  55.776  40.454
ATOM   2813 3HG2 VAL   177      65.584  54.155  40.921
ATOM   2814  C   VAL   177      63.755  54.168  44.693
ATOM   2815  O   VAL   177      64.678  54.089  45.500
ATOM   2816  N   ALA   178      62.501  54.414  45.084
ATOM   2817  H   ALA   178      61.784  54.460  44.375
ATOM   2818  CA  ALA   178      62.098  54.711  46.468
ATOM   2819  HA  ALA   178      62.906  55.268  46.947
ATOM   2820  CB  ALA   178      60.879  55.643  46.410
ATOM   2821 1HB  ALA   178      60.023  55.111  45.993
ATOM   2822 2HB  ALA   178      60.628  55.980  47.417
ATOM   2823 3HB  ALA   178      61.102  56.517  45.797
ATOM   2824  C   ALA   178      61.851  53.462  47.354
ATOM   2825  O   ALA   178      61.251  53.563  48.421
ATOM   2826  N   ALA   179      62.267  52.269  46.913
ATOM   2827  H   ALA   179      62.784  52.232  46.047
ATOM   2828  CA  ALA   179      61.908  50.994  47.549
ATOM   2829  HA  ALA   179      60.887  51.079  47.925
ATOM   2830  CB  ALA   179      61.908  49.912  46.460
ATOM   2831 1HB  ALA   179      62.917  49.780  46.065
ATOM   2832 2HB  ALA   179      61.568  48.966  46.884
ATOM   2833 3HB  ALA   179      61.236  50.197  45.650
ATOM   2834  C   ALA   179      62.773  50.591  48.768
ATOM   2835  O   ALA   179      62.504  49.561  49.383
ATOM   2836  N   VAL   180      63.809  51.366  49.116
ATOM   2837  H   VAL   180      63.944  52.233  48.616
ATOM   2838  CA  VAL   180      64.774  51.039  50.183
ATOM   2839  HA  VAL   180      64.406  50.174  50.728
ATOM   2840  CB  VAL   180      66.144  50.637  49.592
ATOM   2841  HB  VAL   180      66.559  51.478  49.035
ATOM   2842  CG1 VAL   180      67.134  50.244  50.696
ATOM   2843 1HG1 VAL   180      66.729  49.427  51.293
ATOM   2844 2HG1 VAL   180      68.075  49.924  50.248
ATOM   2845 3HG1 VAL   180      67.347  51.097  51.340
ATOM   2846  CG2 VAL   180      66.025  49.438  48.638
ATOM   2847 1HG2 VAL   180      65.420  49.704  47.773
ATOM   2848 2HG2 VAL   180      67.014  49.146  48.284
ATOM   2849 3HG2 VAL   180      65.564  48.594  49.152
ATOM   2850  C   VAL   180      64.925  52.225  51.149
ATOM   2851  O   VAL   180      65.286  53.317  50.713
ATOM   2852  N   ALA   181      64.704  52.079  52.461
ATOM   2853  H   ALA   181      64.820  52.911  53.026
ATOM   2854  CA  ALA   181      64.192  50.892  53.154
ATOM   2855  HA  ALA   181      64.781  50.026  52.850
ATOM   2856  CB  ALA   181      64.406  51.079  54.661
ATOM   2857 1HB  ALA   181      63.820  51.928  55.019
ATOM   2858 2HB  ALA   181      64.092  50.180  55.194
ATOM   2859 3HB  ALA   181      65.461  51.260  54.867
ATOM   2860  C   ALA   181      62.710  50.607  52.823
ATOM   2861  O   ALA   181      61.932  51.522  52.542
ATOM   2862  N   GLY   182      62.320  49.333  52.861
ATOM   2863  H   GLY   182      62.989  48.619  53.116
ATOM   2864  CA  GLY   182      60.985  48.871  52.473
ATOM   2865  HA2 GLY   182      60.265  49.150  53.243
ATOM   2866  HA3 GLY   182      60.696  49.352  51.537
ATOM   2867  C   GLY   182      60.927  47.356  52.273
ATOM   2868  O   GLY   182      61.899  46.645  52.535
ATOM   2869  N   GLU   183      59.790  46.859  51.791
ATOM   2870  H   GLU   183      59.064  47.507  51.530
ATOM   2871  CA  GLU   183      59.560  45.445  51.455
ATOM   2872  HA  GLU   183      60.339  44.838  51.919
ATOM   2873  CB  GLU   183      58.204  44.992  52.033
ATOM   2874 2HB  GLU   183      57.414  45.537  51.515
ATOM   2875 3HB  GLU   183      58.061  43.934  51.819
ATOM   2876  CG  GLU   183      58.024  45.221  53.549
ATOM   2877 2HG  GLU   183      58.069  46.291  53.761
ATOM   2878 3HG  GLU   183      57.022  44.885  53.820
ATOM   2879  CD  GLU   183      59.038  44.477  54.435
ATOM   2880  OE1 GLU   183      59.369  44.991  55.532
ATOM   2881  OE2 GLU   183      59.462  43.355  54.057
ATOM   2882  C   GLU   183      59.637  45.231  49.919
ATOM   2883  O   GLU   183      59.363  46.172  49.167
ATOM   2884  N   PRO   184      60.013  44.034  49.422
ATOM   2885  CD  PRO   184      60.339  42.841  50.195
ATOM   2886 2HD  PRO   184      59.484  42.502  50.777
ATOM   2887 3HD  PRO   184      61.184  43.044  50.854
ATOM   2888  CG  PRO   184      60.736  41.772  49.178
ATOM   2889 2HG  PRO   184      59.853  41.206  48.876
ATOM   2890 3HG  PRO   184      61.504  41.107  49.573
ATOM   2891  CB  PRO   184      61.251  42.593  47.997
ATOM   2892 2HB  PRO   184      61.197  42.034  47.063
ATOM   2893 3HB  PRO   184      62.277  42.908  48.193
ATOM   2894  CA  PRO   184      60.331  43.818  48.006
ATOM   2895  HA  PRO   184      60.890  44.675  47.628
ATOM   2896  C   PRO   184      59.092  43.617  47.113
ATOM   2897  O   PRO   184      58.059  43.120  47.555
ATOM   2898  N   GLN   185      59.219  43.941  45.819
ATOM   2899  H   GLN   185      60.090  44.352  45.522
ATOM   2900  CA  GLN   185      58.143  43.774  44.824
ATOM   2901  HA  GLN   185      57.231  44.154  45.280
ATOM   2902  CB  GLN   185      58.411  44.654  43.587
ATOM   2903 2HB  GLN   185      59.446  44.549  43.269
ATOM   2904 3HB  GLN   185      57.759  44.334  42.772
ATOM   2905  CG  GLN   185      58.125  46.136  43.882
ATOM   2906 2HG  GLN   185      57.086  46.222  44.188
ATOM   2907 3HG  GLN   185      58.752  46.479  44.705
ATOM   2908  CD  GLN   185      58.340  47.069  42.691
ATOM   2909  OE1 GLN   185      59.005  46.760  41.715
ATOM   2910  NE2 GLN   185      57.783  48.260  42.739
ATOM   2911 1HE2 GLN   185      57.897  48.854  41.925
ATOM   2912 2HE2 GLN   185      57.257  48.534  43.554
ATOM   2913  C   GLN   185      57.792  42.308  44.458
ATOM   2914  O   GLN   185      56.596  42.022  44.350
ATOM   2915  N   PRO   186      58.742  41.357  44.301
ATOM   2916  CD  PRO   186      58.435  39.938  44.377
ATOM   2917 2HD  PRO   186      58.199  39.566  43.381
ATOM   2918 3HD  PRO   186      57.609  39.738  45.061
ATOM   2919  CG  PRO   186      59.712  39.285  44.892
ATOM   2920 2HG  PRO   186      59.766  38.231  44.619
ATOM   2921 3HG  PRO   186      59.781  39.413  45.973
ATOM   2922  CB  PRO   186      60.794  40.111  44.199
ATOM   2923 2HB  PRO   186      60.985  39.684  43.213
ATOM   2924 3HB  PRO   186      61.716  40.128  44.783
ATOM   2925  CA  PRO   186      60.183  41.516  44.066
ATOM   2926  HA  PRO   186      60.623  42.147  44.833
ATOM   2927  C   PRO   186      60.491  42.098  42.680
ATOM   2928  O   PRO   186      59.877  41.715  41.679
ATOM   2929  N   ALA   187      61.486  42.983  42.589
ATOM   2930  H   ALA   187      62.016  43.212  43.428
ATOM   2931  CA  ALA   187      61.877  43.619  41.325
ATOM   2932  HA  ALA   187      60.990  44.053  40.861
ATOM   2933  CB  ALA   187      62.857  44.754  41.643
ATOM   2934 1HB  ALA   187      63.753  44.356  42.124
ATOM   2935 2HB  ALA   187      63.141  45.260  40.720
ATOM   2936 3HB  ALA   187      62.381  45.476  42.309
ATOM   2937  C   ALA   187      62.473  42.605  40.327
ATOM   2938  O   ALA   187      62.296  42.739  39.118
ATOM   2939  N   SER   188      63.103  41.546  40.845
ATOM   2940  H   SER   188      63.192  41.502  41.852
ATOM   2941  CA  SER   188      63.594  40.375  40.105
ATOM   2942  HA  SER   188      64.260  40.705  39.309
ATOM   2943  CB  SER   188      64.376  39.492  41.084
ATOM   2944 2HB  SER   188      64.743  38.605  40.565
ATOM   2945 3HB  SER   188      65.227  40.046  41.484
ATOM   2946  OG  SER   188      63.519  39.107  42.145
ATOM   2947  HG  SER   188      63.841  38.249  42.507
ATOM   2948  C   SER   188      62.490  39.512  39.475
ATOM   2949  O   SER   188      62.788  38.649  38.645
ATOM   2950  N   CYS   189      61.231  39.690  39.884
ATOM   2951  H   CYS   189      61.058  40.398  40.587
ATOM   2952  CA  CYS   189      60.094  38.882  39.440
ATOM   2953  HA  CYS   189      60.437  38.086  38.778
ATOM   2954  CB  CYS   189      59.456  38.208  40.660
ATOM   2955 2HB  CYS   189      59.138  38.954  41.390
ATOM   2956 3HB  CYS   189      58.576  37.642  40.347
ATOM   2957  SG  CYS   189      60.657  37.068  41.416
ATOM   2958  HG  CYS   189      61.554  37.987  41.802
ATOM   2959  C   CYS   189      59.095  39.710  38.625
ATOM   2960  O   CYS   189      58.671  39.260  37.562
ATOM   2961  N   LEU   190      58.799  40.948  39.042
ATOM   2962  H   LEU   190      59.169  41.257  39.936
ATOM   2963  CA  LEU   190      57.897  41.854  38.319
ATOM   2964  HA  LEU   190      56.938  41.348  38.216
ATOM   2965  CB  LEU   190      57.699  43.125  39.171
ATOM   2966 2HB  LEU   190      57.353  42.831  40.163
ATOM   2967 3HB  LEU   190      58.667  43.612  39.297
ATOM   2968  CG  LEU   190      56.704  44.155  38.593
ATOM   2969  HG  LEU   190      57.078  44.519  37.638
ATOM   2970  CD1 LEU   190      55.296  43.594  38.377
ATOM   2971 1HD1 LEU   190      54.897  43.205  39.312
ATOM   2972 2HD1 LEU   190      54.639  44.383  38.013
ATOM   2973 3HD1 LEU   190      55.318  42.802  37.630
ATOM   2974  CD2 LEU   190      56.592  45.345  39.546
ATOM   2975 1HD2 LEU   190      57.572  45.805  39.679
ATOM   2976 2HD2 LEU   190      55.912  46.089  39.135
ATOM   2977 3HD2 LEU   190      56.224  45.018  40.518
ATOM   2978  C   LEU   190      58.384  42.167  36.891
ATOM   2979  O   LEU   190      57.563  42.283  35.982
ATOM   2980  N   SER   191      59.702  42.226  36.671
ATOM   2981  H   SER   191      60.329  42.103  37.456
ATOM   2982  CA  SER   191      60.313  42.354  35.340
ATOM   2983  HA  SER   191      59.953  43.267  34.871
ATOM   2984  CB  SER   191      61.839  42.455  35.498
ATOM   2985 2HB  SER   191      62.305  42.519  34.514
ATOM   2986 3HB  SER   191      62.080  43.358  36.061
ATOM   2987  OG  SER   191      62.348  41.326  36.194
ATOM   2988  HG  SER   191      63.310  41.457  36.339
ATOM   2989  C   SER   191      59.947  41.187  34.410
ATOM   2990  O   SER   191      59.415  41.387  33.316
ATOM   2991  N   ARG   192      60.188  39.954  34.868
ATOM   2992  H   ARG   192      60.643  39.901  35.772
ATOM   2993  CA  ARG   192      59.958  38.712  34.113
ATOM   2994  HA  ARG   192      60.316  38.853  33.091
ATOM   2995  CB  ARG   192      60.766  37.569  34.756
ATOM   2996 2HB  ARG   192      60.531  37.506  35.820
ATOM   2997 3HB  ARG   192      60.484  36.630  34.278
ATOM   2998  CG  ARG   192      62.282  37.775  34.565
ATOM   2999 2HG  ARG   192      62.485  37.839  33.495
ATOM   3000 3HG  ARG   192      62.598  38.712  35.025
ATOM   3001  CD  ARG   192      63.127  36.628  35.138
ATOM   3002 2HD  ARG   192      62.692  35.675  34.831
ATOM   3003 3HD  ARG   192      64.128  36.702  34.708
ATOM   3004  NE  ARG   192      63.243  36.684  36.610
ATOM   3005  HE  ARG   192      62.843  37.485  37.089
ATOM   3006  CZ  ARG   192      63.925  35.856  37.382
ATOM   3007  NH1 ARG   192      64.574  34.840  36.889
ATOM   3008 1HH1 ARG   192      64.565  34.684  35.901
ATOM   3009 2HH1 ARG   192      65.208  34.291  37.460
ATOM   3010  NH2 ARG   192      63.965  36.065  38.665
ATOM   3011 1HH2 ARG   192      63.476  36.873  39.025
ATOM   3012 2HH2 ARG   192      64.423  35.424  39.306
ATOM   3013  C   ARG   192      58.469  38.381  33.967
ATOM   3014  O   ARG   192      58.074  37.847  32.934
ATOM   3015  N   LEU   193      57.641  38.764  34.942
ATOM   3016  H   LEU   193      58.053  39.141  35.788
ATOM   3017  CA  LEU   193      56.181  38.674  34.870
ATOM   3018  HA  LEU   193      55.919  37.657  34.578
ATOM   3019  CB  LEU   193      55.602  38.955  36.271
ATOM   3020 2HB  LEU   193      56.038  38.252  36.981
ATOM   3021 3HB  LEU   193      55.900  39.958  36.576
ATOM   3022  CG  LEU   193      54.067  38.857  36.360
ATOM   3023  HG  LEU   193      53.621  39.585  35.684
ATOM   3024  CD1 LEU   193      53.540  37.467  36.002
ATOM   3025 1HD1 LEU   193      53.987  36.722  36.659
ATOM   3026 2HD1 LEU   193      52.457  37.451  36.117
ATOM   3027 3HD1 LEU   193      53.772  37.231  34.964
ATOM   3028  CD2 LEU   193      53.615  39.188  37.782
ATOM   3029 1HD2 LEU   193      53.938  40.194  38.046
ATOM   3030 2HD2 LEU   193      52.530  39.133  37.850
ATOM   3031 3HD2 LEU   193      54.051  38.476  38.484
ATOM   3032  C   LEU   193      55.605  39.621  33.806
ATOM   3033  O   LEU   193      54.853  39.180  32.935
ATOM   3034  N   LEU   194      55.992  40.904  33.824
ATOM   3035  H   LEU   194      56.617  41.221  34.559
ATOM   3036  CA  LEU   194      55.532  41.887  32.834
ATOM   3037  HA  LEU   194      54.442  41.897  32.860
ATOM   3038  CB  LEU   194      56.054  43.281  33.229
ATOM   3039 2HB  LEU   194      55.710  43.511  34.238
ATOM   3040 3HB  LEU   194      57.145  43.253  33.244
ATOM   3041  CG  LEU   194      55.604  44.411  32.281
ATOM   3042  HG  LEU   194      55.957  44.206  31.271
ATOM   3043  CD1 LEU   194      54.085  44.580  32.247
ATOM   3044 1HD1 LEU   194      53.703  44.761  33.251
ATOM   3045 2HD1 LEU   194      53.830  45.420  31.603
ATOM   3046 3HD1 LEU   194      53.618  43.689  31.831
ATOM   3047  CD2 LEU   194      56.219  45.736  32.727
ATOM   3048 1HD2 LEU   194      57.304  45.660  32.671
ATOM   3049 2HD2 LEU   194      55.893  46.537  32.064
ATOM   3050 3HD2 LEU   194      55.917  45.966  33.749
ATOM   3051  C   LEU   194      55.951  41.500  31.406
ATOM   3052  O   LEU   194      55.172  41.678  30.469
ATOM   3053  N   GLY   195      57.129  40.885  31.249
ATOM   3054  H   GLY   195      57.735  40.816  32.060
ATOM   3055  CA  GLY   195      57.618  40.342  29.977
ATOM   3056  HA2 GLY   195      57.769  41.165  29.277
ATOM   3057  HA3 GLY   195      58.578  39.860  30.156
ATOM   3058  C   GLY   195      56.698  39.310  29.304
ATOM   3059  O   GLY   195      56.859  39.058  28.111
ATOM   3060  N   LYS   196      55.710  38.745  30.018
ATOM   3061  H   LYS   196      55.653  38.972  31.007
ATOM   3062  CA  LYS   196      54.680  37.849  29.460
ATOM   3063  HA  LYS   196      54.779  37.865  28.378
ATOM   3064  CB  LYS   196      54.916  36.397  29.926
ATOM   3065 2HB  LYS   196      54.978  36.382  31.015
ATOM   3066 3HB  LYS   196      54.071  35.773  29.632
ATOM   3067  CG  LYS   196      56.192  35.761  29.340
ATOM   3068 2HG  LYS   196      57.059  36.359  29.622
ATOM   3069 3HG  LYS   196      56.307  34.774  29.790
ATOM   3070  CD  LYS   196      56.153  35.608  27.806
ATOM   3071 2HD  LYS   196      55.296  35.002  27.510
ATOM   3072 3HD  LYS   196      56.060  36.587  27.338
ATOM   3073  CE  LYS   196      57.438  34.983  27.263
ATOM   3074 2HE  LYS   196      57.453  35.103  26.175
ATOM   3075 3HE  LYS   196      58.295  35.531  27.669
ATOM   3076  NZ  LYS   196      57.540  33.545  27.601
ATOM   3077  HZ1 LYS   196      56.881  32.999  27.046
ATOM   3078  HZ2 LYS   196      58.481  33.219  27.398
ATOM   3079  HZ3 LYS   196      57.363  33.386  28.579
ATOM   3080  C   LYS   196      53.238  38.337  29.645
ATOM   3081  O   LYS   196      52.310  37.568  29.407
ATOM   3082  N   LEU   197      53.022  39.629  29.919
ATOM   3083  H   LEU   197      53.820  40.227  30.104
ATOM   3084  CA  LEU   197      51.694  40.248  29.789
ATOM   3085  HA  LEU   197      51.034  39.738  30.492
ATOM   3086  CB  LEU   197      51.767  41.729  30.216
ATOM   3087 2HB  LEU   197      52.087  41.768  31.258
ATOM   3088 3HB  LEU   197      52.526  42.233  29.618
ATOM   3089  CG  LEU   197      50.445  42.513  30.074
ATOM   3090  HG  LEU   197      50.144  42.527  29.026
ATOM   3091  CD1 LEU   197      49.300  41.934  30.908
ATOM   3092 1HD1 LEU   197      49.573  41.901  31.961
ATOM   3093 2HD1 LEU   197      48.413  42.556  30.787
ATOM   3094 3HD1 LEU   197      49.052  40.930  30.567
ATOM   3095  CD2 LEU   197      50.653  43.959  30.520
ATOM   3096 1HD2 LEU   197      51.445  44.419  29.930
ATOM   3097 2HD2 LEU   197      49.732  44.523  30.367
ATOM   3098 3HD2 LEU   197      50.923  43.992  31.575
ATOM   3099  C   LEU   197      51.062  40.049  28.386
ATOM   3100  O   LEU   197      49.862  39.787  28.335
ATOM   3101  N   PRO   198      51.800  40.063  27.253
ATOM   3102  CD  PRO   198      53.142  40.598  27.060
ATOM   3103 2HD  PRO   198      53.883  39.825  27.264
ATOM   3104 3HD  PRO   198      53.327  41.473  27.683
ATOM   3105  CG  PRO   198      53.206  40.986  25.585
ATOM   3106 2HG  PRO   198      54.228  40.976  25.206
ATOM   3107 3HG  PRO   198      52.747  41.965  25.443
ATOM   3108  CB  PRO   198      52.342  39.913  24.926
ATOM   3109 2HB  PRO   198      52.930  39.002  24.798
ATOM   3110 3HB  PRO   198      51.944  40.246  23.967
ATOM   3111  CA  PRO   198      51.226  39.689  25.954
ATOM   3112  HA  PRO   198      50.402  40.366  25.728
ATOM   3113  C   PRO   198      50.698  38.246  25.912
ATOM   3114  O   PRO   198      49.648  37.988  25.331
ATOM   3115  N   GLU   199      51.353  37.307  26.600
ATOM   3116  H   GLU   199      52.143  37.572  27.166
ATOM   3117  CA  GLU   199      50.942  35.897  26.608
ATOM   3118  HA  GLU   199      50.701  35.628  25.582
ATOM   3119  CB  GLU   199      52.118  35.013  27.065
ATOM   3120 2HB  GLU   199      53.061  35.483  26.780
ATOM   3121 3HB  GLU   199      52.100  34.948  28.154
ATOM   3122  CG  GLU   199      52.100  33.589  26.478
ATOM   3123 2HG  GLU   199      52.713  32.958  27.126
ATOM   3124 3HG  GLU   199      51.085  33.189  26.498
ATOM   3125  CD  GLU   199      52.663  33.516  25.047
ATOM   3126  OE1 GLU   199      53.590  32.706  24.801
ATOM   3127  OE2 GLU   199      52.214  34.279  24.162
ATOM   3128  C   GLU   199      49.661  35.657  27.435
ATOM   3129  O   GLU   199      48.954  34.676  27.205
ATOM   3130  N   LEU   200      49.280  36.589  28.323
ATOM   3131  H   LEU   200      49.897  37.374  28.490
ATOM   3132  CA  LEU   200      47.942  36.602  28.931
ATOM   3133  HA  LEU   200      47.769  35.623  29.378
ATOM   3134  CB  LEU   200      47.883  37.669  30.045
ATOM   3135 2HB  LEU   200      48.688  37.478  30.755
ATOM   3136 3HB  LEU   200      48.052  38.646  29.596
ATOM   3137  CG  LEU   200      46.546  37.743  30.815
ATOM   3138  HG  LEU   200      45.739  37.987  30.125
ATOM   3139  CD1 LEU   200      46.206  36.434  31.530
ATOM   3140 1HD1 LEU   200      47.031  36.131  32.171
ATOM   3141 2HD1 LEU   200      45.308  36.569  32.133
ATOM   3142 3HD1 LEU   200      46.008  35.653  30.797
ATOM   3143  CD2 LEU   200      46.619  38.851  31.866
ATOM   3144 1HD2 LEU   200      46.799  39.806  31.371
ATOM   3145 2HD2 LEU   200      45.669  38.918  32.397
ATOM   3146 3HD2 LEU   200      47.420  38.650  32.577
ATOM   3147  C   LEU   200      46.847  36.825  27.873
ATOM   3148  O   LEU   200      45.766  36.250  27.989
ATOM   3149  N   ARG   201      47.127  37.592  26.807
ATOM   3150  H   ARG   201      48.068  37.963  26.723
ATOM   3151  CA  ARG   201      46.207  37.766  25.671
ATOM   3152  HA  ARG   201      45.192  37.856  26.062
ATOM   3153  CB  ARG   201      46.502  39.049  24.864
ATOM   3154 2HB  ARG   201      47.540  39.080  24.536
ATOM   3155 3HB  ARG   201      45.881  39.020  23.966
ATOM   3156  CG  ARG   201      46.143  40.343  25.618
ATOM   3157 2HG  ARG   201      45.963  41.134  24.888
ATOM   3158 3HG  ARG   201      45.209  40.180  26.158
ATOM   3159  CD  ARG   201      47.221  40.844  26.594
ATOM   3160 2HD  ARG   201      47.700  39.999  27.081
ATOM   3161 3HD  ARG   201      47.987  41.391  26.043
ATOM   3162  NE  ARG   201      46.611  41.676  27.643
ATOM   3163  HE  ARG   201      45.937  41.214  28.256
ATOM   3164  CZ  ARG   201      46.665  42.974  27.842
ATOM   3165  NH1 ARG   201      47.446  43.786  27.192
ATOM   3166 1HH1 ARG   201      48.040  43.431  26.468
ATOM   3167 2HH1 ARG   201      47.357  44.776  27.381
ATOM   3168  NH2 ARG   201      45.879  43.486  28.733
ATOM   3169 1HH2 ARG   201      45.239  42.829  29.186
ATOM   3170 2HH2 ARG   201      45.802  44.486  28.835
ATOM   3171  C   ARG   201      46.182  36.516  24.790
ATOM   3172  O   ARG   201      45.094  36.106  24.388
ATOM   3173  N   THR   202      47.319  35.841  24.591
ATOM   3174  H   THR   202      48.192  36.279  24.859
ATOM   3175  CA  THR   202      47.377  34.501  23.968
ATOM   3176  HA  THR   202      47.001  34.577  22.947
ATOM   3177  CB  THR   202      48.830  33.979  23.901
ATOM   3178  HB  THR   202      49.174  33.736  24.904
ATOM   3179  CG2 THR   202      48.965  32.735  23.027
ATOM   3180 1HG2 THR   202      48.645  32.959  22.008
ATOM   3181 2HG2 THR   202      50.008  32.416  23.013
ATOM   3182 3HG2 THR   202      48.359  31.923  23.427
ATOM   3183  OG1 THR   202      49.696  34.952  23.357
ATOM   3184  HG1 THR   202      50.617  34.674  23.552
ATOM   3185  C   THR   202      46.486  33.497  24.723
ATOM   3186  O   THR   202      45.625  32.851  24.123
ATOM   3187  N   LEU   203      46.615  33.422  26.055
ATOM   3188  H   LEU   203      47.358  33.965  26.489
ATOM   3189  CA  LEU   203      45.818  32.544  26.924
ATOM   3190  HA  LEU   203      45.903  31.523  26.550
ATOM   3191  CB  LEU   203      46.415  32.611  28.343
ATOM   3192 2HB  LEU   203      47.456  32.286  28.300
ATOM   3193 3HB  LEU   203      46.408  33.653  28.667
ATOM   3194  CG  LEU   203      45.673  31.775  29.404
ATOM   3195  HG  LEU   203      44.625  32.068  29.445
ATOM   3196  CD1 LEU   203      45.755  30.270  29.132
ATOM   3197 1HD1 LEU   203      46.798  29.952  29.106
ATOM   3198 2HD1 LEU   203      45.234  29.727  29.920
ATOM   3199 3HD1 LEU   203      45.283  30.036  28.180
ATOM   3200  CD2 LEU   203      46.289  32.055  30.772
ATOM   3201 1HD2 LEU   203      46.161  33.107  31.027
ATOM   3202 2HD2 LEU   203      45.796  31.452  31.533
ATOM   3203 3HD2 LEU   203      47.354  31.825  30.752
ATOM   3204  C   LEU   203      44.322  32.907  26.938
ATOM   3205  O   LEU   203      43.474  32.015  26.878
ATOM   3206  N   CYS   204      43.999  34.201  27.006
ATOM   3207  H   CYS   204      44.748  34.875  27.125
ATOM   3208  CA  CYS   204      42.625  34.706  26.985
ATOM   3209  HA  CYS   204      42.050  34.205  27.765
ATOM   3210  CB  CYS   204      42.662  36.209  27.298
ATOM   3211 2HB  CYS   204      43.232  36.375  28.214
ATOM   3212 3HB  CYS   204      43.142  36.747  26.480
ATOM   3213  SG  CYS   204      40.981  36.842  27.542
ATOM   3214  HG  CYS   204      41.305  38.130  27.722
ATOM   3215  C   CYS   204      41.939  34.398  25.643
ATOM   3216  O   CYS   204      40.815  33.898  25.631
ATOM   3217  N   THR   205      42.646  34.578  24.519
ATOM   3218  H   THR   205      43.575  34.976  24.602
ATOM   3219  CA  THR   205      42.149  34.252  23.167
ATOM   3220  HA  THR   205      41.263  34.855  22.970
ATOM   3221  CB  THR   205      43.199  34.589  22.086
ATOM   3222  HB  THR   205      44.073  33.951  22.220
ATOM   3223  CG2 THR   205      42.665  34.404  20.666
ATOM   3224 1HG2 THR   205      41.763  35.001  20.527
ATOM   3225 2HG2 THR   205      43.420  34.724  19.948
ATOM   3226 3HG2 THR   205      42.436  33.355  20.481
ATOM   3227  OG1 THR   205      43.612  35.941  22.165
ATOM   3228  HG1 THR   205      44.135  36.036  22.982
ATOM   3229  C   THR   205      41.734  32.776  23.064
ATOM   3230  O   THR   205      40.688  32.476  22.488
ATOM   3231  N   GLN   206      42.481  31.854  23.693
ATOM   3232  H   GLN   206      43.333  32.151  24.153
ATOM   3233  CA  GLN   206      42.136  30.425  23.707
ATOM   3234  HA  GLN   206      42.027  30.112  22.669
ATOM   3235  CB  GLN   206      43.293  29.608  24.323
ATOM   3236 2HB  GLN   206      44.213  29.837  23.783
ATOM   3237 3HB  GLN   206      43.423  29.884  25.369
ATOM   3238  CG  GLN   206      43.026  28.091  24.236
ATOM   3239 2HG  GLN   206      42.144  27.845  24.825
ATOM   3240 3HG  GLN   206      42.825  27.827  23.197
ATOM   3241  CD  GLN   206      44.156  27.198  24.738
ATOM   3242  OE1 GLN   206      45.238  27.620  25.125
ATOM   3243  NE2 GLN   206      43.931  25.904  24.768
ATOM   3244 1HE2 GLN   206      44.726  25.287  24.916
ATOM   3245 2HE2 GLN   206      43.066  25.528  24.415
ATOM   3246  C   GLN   206      40.794  30.124  24.408
ATOM   3247  O   GLN   206      40.116  29.174  24.013
ATOM   3248  N   GLY   207      40.400  30.913  25.417
ATOM   3249  H   GLY   207      40.996  31.692  25.671
ATOM   3250  CA  GLY   207      39.118  30.773  26.122
ATOM   3251  HA2 GLY   207      38.826  29.723  26.158
ATOM   3252  HA3 GLY   207      39.246  31.122  27.145
ATOM   3253  C   GLY   207      37.968  31.579  25.503
ATOM   3254  O   GLY   207      36.827  31.116  25.489
ATOM   3255  N   LEU   208      38.263  32.760  24.946
ATOM   3256  H   LEU   208      39.220  33.091  25.020
ATOM   3257  CA  LEU   208      37.282  33.671  24.342
ATOM   3258  HA  LEU   208      36.581  33.981  25.118
ATOM   3259  CB  LEU   208      38.034  34.915  23.831
ATOM   3260 2HB  LEU   208      38.556  35.375  24.673
ATOM   3261 3HB  LEU   208      38.785  34.594  23.108
ATOM   3262  CG  LEU   208      37.148  35.984  23.161
ATOM   3263  HG  LEU   208      36.659  35.554  22.287
ATOM   3264  CD1 LEU   208      36.080  36.535  24.108
ATOM   3265 1HD1 LEU   208      36.540  36.920  25.017
ATOM   3266 2HD1 LEU   208      35.534  37.337  23.610
ATOM   3267 3HD1 LEU   208      35.365  35.752  24.356
ATOM   3268  CD2 LEU   208      38.024  37.147  22.697
ATOM   3269 1HD2 LEU   208      38.781  36.785  22.000
ATOM   3270 2HD2 LEU   208      37.408  37.882  22.175
ATOM   3271 3HD2 LEU   208      38.510  37.623  23.549
ATOM   3272  C   LEU   208      36.469  32.989  23.231
ATOM   3273  O   LEU   208      35.244  33.072  23.231
ATOM   3274  N   GLN   209      37.133  32.203  22.376
ATOM   3275  H   GLN   209      38.141  32.193  22.458
ATOM   3276  CA  GLN   209      36.535  31.394  21.295
ATOM   3277  HA  GLN   209      35.955  32.075  20.670
ATOM   3278  CB  GLN   209      37.673  30.824  20.415
ATOM   3279 2HB  GLN   209      37.242  30.303  19.559
ATOM   3280 3HB  GLN   209      38.273  31.654  20.036
ATOM   3281  CG  GLN   209      38.591  29.859  21.187
ATOM   3282 2HG  GLN   209      38.989  30.378  22.054
ATOM   3283 3HG  GLN   209      38.004  29.012  21.544
ATOM   3284  CD  GLN   209      39.782  29.310  20.400
ATOM   3285  OE1 GLN   209      39.993  29.530  19.215
ATOM   3286  NE2 GLN   209      40.628  28.547  21.056
ATOM   3287 1HE2 GLN   209      41.406  28.172  20.532
ATOM   3288 2HE2 GLN   209      40.471  28.377  22.040
ATOM   3289  C   GLN   209      35.537  30.294  21.753
ATOM   3290  O   GLN   209      35.085  29.492  20.933
ATOM   3291  N   ARG   210      35.197  30.225  23.050
ATOM   3292  H   ARG   210      35.660  30.886  23.664
ATOM   3293  CA  ARG   210      34.231  29.289  23.661
ATOM   3294  HA  ARG   210      33.632  28.821  22.877
ATOM   3295  CB  ARG   210      35.067  28.200  24.373
ATOM   3296 2HB  ARG   210      35.706  27.717  23.631
ATOM   3297 3HB  ARG   210      35.714  28.682  25.109
ATOM   3298  CG  ARG   210      34.251  27.113  25.089
ATOM   3299 2HG  ARG   210      33.647  27.572  25.868
ATOM   3300 3HG  ARG   210      33.592  26.618  24.375
ATOM   3301  CD  ARG   210      35.157  26.071  25.763
ATOM   3302 2HD  ARG   210      35.669  25.495  24.990
ATOM   3303 3HD  ARG   210      35.917  26.578  26.361
ATOM   3304  NE  ARG   210      34.370  25.160  26.620
ATOM   3305  HE  ARG   210      34.139  24.265  26.228
ATOM   3306  CZ  ARG   210      33.894  25.428  27.827
ATOM   3307  NH1 ARG   210      34.154  26.544  28.441
ATOM   3308 1HH1 ARG   210      34.819  27.177  28.043
ATOM   3309 2HH1 ARG   210      33.792  26.735  29.371
ATOM   3310  NH2 ARG   210      33.131  24.563  28.430
ATOM   3311 1HH2 ARG   210      32.879  23.704  27.987
ATOM   3312 2HH2 ARG   210      32.773  24.757  29.363
ATOM   3313  C   ARG   210      33.231  29.968  24.620
ATOM   3314  O   ARG   210      32.231  29.354  24.987
ATOM   3315  N   ILE   211      33.490  31.195  25.078
ATOM   3316  H   ILE   211      34.234  31.717  24.630
ATOM   3317  CA  ILE   211      33.072  31.642  26.423
ATOM   3318  HA  ILE   211      33.443  30.887  27.113
ATOM   3319  CB  ILE   211      33.802  32.966  26.759
ATOM   3320  HB  ILE   211      34.849  32.851  26.475
ATOM   3321  CG2 ILE   211      33.242  34.145  25.947
ATOM   3322 1HG2 ILE   211      32.204  34.328  26.214
ATOM   3323 2HG2 ILE   211      33.816  35.048  26.160
ATOM   3324 3HG2 ILE   211      33.308  33.942  24.878
ATOM   3325  CG1 ILE   211      33.787  33.325  28.260
ATOM   3326 2HG1 ILE   211      34.257  34.301  28.389
ATOM   3327 3HG1 ILE   211      32.759  33.399  28.613
ATOM   3328  CD1 ILE   211      34.544  32.327  29.147
ATOM   3329 1HD1 ILE   211      35.560  32.194  28.774
ATOM   3330 2HD1 ILE   211      34.588  32.716  30.165
ATOM   3331 3HD1 ILE   211      34.030  31.367  29.166
ATOM   3332  C   ILE   211      31.547  31.707  26.673
ATOM   3333  O   ILE   211      31.103  31.475  27.794
ATOM   3334  N   PHE   212      30.735  31.956  25.642
ATOM   3335  H   PHE   212      31.161  32.126  24.742
ATOM   3336  CA  PHE   212      29.267  32.082  25.723
ATOM   3337  HA  PHE   212      28.999  32.482  26.702
ATOM   3338  CB  PHE   212      28.819  33.100  24.660
ATOM   3339 2HB  PHE   212      27.730  33.126  24.603
ATOM   3340 3HB  PHE   212      29.145  34.087  24.979
ATOM   3341  CG  PHE   212      29.390  32.822  23.281
ATOM   3342  CD1 PHE   212      30.521  33.536  22.842
ATOM   3343  HD1 PHE   212      30.925  34.341  23.441
ATOM   3344  CE1 PHE   212      31.131  33.208  21.620
ATOM   3345  HE1 PHE   212      32.000  33.759  21.283
ATOM   3346  CZ  PHE   212      30.604  32.172  20.831
ATOM   3347  HZ  PHE   212      31.073  31.922  19.892
ATOM   3348  CE2 PHE   212      29.459  31.473  21.252
ATOM   3349  HE2 PHE   212      29.052  30.688  20.629
ATOM   3350  CD2 PHE   212      28.849  31.800  22.477
ATOM   3351  HD2 PHE   212      27.971  31.260  22.799
ATOM   3352  C   PHE   212      28.489  30.759  25.564
ATOM   3353  O   PHE   212      27.266  30.742  25.715
ATOM   3354  N   TYR   213      29.165  29.650  25.239
ATOM   3355  H   TYR   213      30.175  29.727  25.175
ATOM   3356  CA  TYR   213      28.558  28.427  24.685
ATOM   3357  HA  TYR   213      28.194  28.655  23.684
ATOM   3358  CB  TYR   213      29.682  27.385  24.558
ATOM   3359 2HB  TYR   213      30.443  27.784  23.886
ATOM   3360 3HB  TYR   213      30.146  27.255  25.537
ATOM   3361  CG  TYR   213      29.278  26.026  24.020
ATOM   3362  CD1 TYR   213      28.666  25.922  22.756
ATOM   3363  HD1 TYR   213      28.460  26.809  22.174
ATOM   3364  CE1 TYR   213      28.308  24.660  22.247
ATOM   3365  HE1 TYR   213      27.821  24.581  21.285
ATOM   3366  CZ  TYR   213      28.577  23.493  22.993
ATOM   3367  OH  TYR   213      28.224  22.272  22.513
ATOM   3368  HH  TYR   213      27.571  22.369  21.786
ATOM   3369  CE2 TYR   213      29.204  23.596  24.252
ATOM   3370  HE2 TYR   213      29.389  22.696  24.818
ATOM   3371  CD2 TYR   213      29.546  24.861  24.769
ATOM   3372  HD2 TYR   213      30.008  24.937  25.741
ATOM   3373  C   TYR   213      27.358  27.860  25.473
ATOM   3374  O   TYR   213      26.393  27.390  24.873
ATOM   3375  N   LEU   214      27.365  27.958  26.807
ATOM   3376  H   LEU   214      28.145  28.429  27.238
ATOM   3377  CA  LEU   214      26.326  27.377  27.673
ATOM   3378  HA  LEU   214      26.117  26.367  27.318
ATOM   3379  CB  LEU   214      26.869  27.274  29.112
ATOM   3380 2HB  LEU   214      27.070  28.282  29.476
ATOM   3381 3HB  LEU   214      26.091  26.842  29.743
ATOM   3382  CG  LEU   214      28.155  26.435  29.268
ATOM   3383  HG  LEU   214      28.962  26.900  28.699
ATOM   3384  CD1 LEU   214      28.580  26.394  30.735
ATOM   3385 1HD1 LEU   214      27.819  25.880  31.321
ATOM   3386 2HD1 LEU   214      29.529  25.867  30.832
ATOM   3387 3HD1 LEU   214      28.699  27.410  31.113
ATOM   3388  CD2 LEU   214      27.991  24.991  28.787
ATOM   3389 1HD2 LEU   214      27.818  24.971  27.711
ATOM   3390 2HD2 LEU   214      28.897  24.424  29.000
ATOM   3391 3HD2 LEU   214      27.146  24.523  29.295
ATOM   3392  C   LEU   214      24.965  28.107  27.616
ATOM   3393  O   LEU   214      23.946  27.494  27.940
ATOM   3394  N   LYS   215      24.924  29.366  27.146
ATOM   3395  H   LYS   215      25.804  29.803  26.893
ATOM   3396  CA  LYS   215      23.677  30.082  26.796
ATOM   3397  HA  LYS   215      22.904  29.828  27.524
ATOM   3398  CB  LYS   215      23.934  31.605  26.862
ATOM   3399 2HB  LYS   215      24.292  31.849  27.862
ATOM   3400 3HB  LYS   215      24.725  31.859  26.154
ATOM   3401  CG  LYS   215      22.702  32.486  26.549
ATOM   3402 2HG  LYS   215      22.411  32.343  25.508
ATOM   3403 3HG  LYS   215      21.870  32.192  27.189
ATOM   3404  CD  LYS   215      23.013  33.978  26.767
ATOM   3405 2HD  LYS   215      23.222  34.161  27.820
ATOM   3406 3HD  LYS   215      23.915  34.227  26.207
ATOM   3407  CE  LYS   215      21.906  34.942  26.305
ATOM   3408 2HE  LYS   215      22.301  35.957  26.404
ATOM   3409 3HE  LYS   215      21.684  34.771  25.249
ATOM   3410  NZ  LYS   215      20.667  34.841  27.110
ATOM   3411  HZ1 LYS   215      20.873  34.705  28.101
ATOM   3412  HZ2 LYS   215      20.154  35.716  27.136
ATOM   3413  HZ3 LYS   215      20.034  34.112  26.794
ATOM   3414  C   LYS   215      23.137  29.657  25.422
ATOM   3415  O   LYS   215      21.935  29.725  25.195
ATOM   3416  N   LEU   216      24.021  29.229  24.516
ATOM   3417  H   LEU   216      24.981  29.132  24.810
ATOM   3418  CA  LEU   216      23.717  29.000  23.099
ATOM   3419  HA  LEU   216      22.887  29.651  22.823
ATOM   3420  CB  LEU   216      24.957  29.421  22.284
ATOM   3421 2HB  LEU   216      25.228  30.440  22.566
ATOM   3422 3HB  LEU   216      25.786  28.767  22.555
ATOM   3423  CG  LEU   216      24.784  29.370  20.753
ATOM   3424  HG  LEU   216      24.547  28.352  20.443
ATOM   3425  CD1 LEU   216      23.687  30.314  20.254
ATOM   3426 1HD1 LEU   216      23.872  31.329  20.605
ATOM   3427 2HD1 LEU   216      23.662  30.307  19.163
ATOM   3428 3HD1 LEU   216      22.715  29.975  20.612
ATOM   3429  CD2 LEU   216      26.099  29.779  20.087
ATOM   3430 1HD2 LEU   216      26.895  29.104  20.399
ATOM   3431 2HD2 LEU   216      25.998  29.713  19.004
ATOM   3432 3HD2 LEU   216      26.360  30.801  20.361
ATOM   3433  C   LEU   216      23.272  27.561  22.787
ATOM   3434  O   LEU   216      22.391  27.368  21.955
ATOM   3435  N   GLU   217      23.839  26.550  23.454
ATOM   3436  H   GLU   217      24.587  26.768  24.101
ATOM   3437  CA  GLU   217      23.555  25.124  23.185
ATOM   3438  HA  GLU   217      23.388  25.036  22.111
ATOM   3439  CB  GLU   217      24.800  24.278  23.526
ATOM   3440 2HB  GLU   217      25.689  24.821  23.208
ATOM   3441 3HB  GLU   217      24.862  24.166  24.611
ATOM   3442  CG  GLU   217      24.843  22.883  22.873
ATOM   3443 2HG  GLU   217      25.658  22.318  23.330
ATOM   3444 3HG  GLU   217      23.926  22.333  23.083
ATOM   3445  CD  GLU   217      25.060  22.948  21.355
ATOM   3446  OE1 GLU   217      26.193  22.698  20.870
ATOM   3447  OE2 GLU   217      24.100  23.261  20.619
ATOM   3448  C   GLU   217      22.245  24.625  23.842
ATOM   3449  O   GLU   217      22.204  23.566  24.464
ATOM   3450  N   ASP   218      21.170  25.418  23.736
ATOM   3451  H   ASP   218      21.291  26.250  23.167
ATOM   3452  CA  ASP   218      19.811  25.136  24.246
ATOM   3453  HA  ASP   218      19.250  26.063  24.132
ATOM   3454  CB  ASP   218      19.137  24.099  23.325
ATOM   3455 2HB  ASP   218      19.311  24.381  22.285
ATOM   3456 3HB  ASP   218      19.599  23.124  23.490
ATOM   3457  CG  ASP   218      17.625  23.994  23.534
ATOM   3458  OD1 ASP   218      16.935  25.046  23.483
ATOM   3459  OD2 ASP   218      17.114  22.858  23.718
ATOM   3460  C   ASP   218      19.724  24.799  25.758
ATOM   3461  O   ASP   218      18.765  24.173  26.212
ATOM   3462  N   LEU   219      20.738  25.210  26.534
ATOM   3463  H   LEU   219      21.477  25.709  26.065
ATOM   3464  CA  LEU   219      21.027  24.682  27.872
ATOM   3465  HA  LEU   219      20.371  23.822  28.017
ATOM   3466  CB  LEU   219      22.483  24.160  27.909
ATOM   3467 2HB  LEU   219      23.034  24.567  27.059
ATOM   3468 3HB  LEU   219      22.991  24.504  28.809
ATOM   3469  CG  LEU   219      22.566  22.624  27.864
ATOM   3470  HG  LEU   219      21.938  22.241  27.060
ATOM   3471  CD1 LEU   219      24.010  22.186  27.610
ATOM   3472 1HD1 LEU   219      24.664  22.578  28.388
ATOM   3473 2HD1 LEU   219      24.065  21.099  27.598
ATOM   3474 3HD1 LEU   219      24.330  22.564  26.639
ATOM   3475  CD2 LEU   219      22.120  22.002  29.193
ATOM   3476 1HD2 LEU   219      21.082  22.265  29.405
ATOM   3477 2HD2 LEU   219      22.183  20.915  29.131
ATOM   3478 3HD2 LEU   219      22.749  22.355  30.009
ATOM   3479  C   LEU   219      20.664  25.626  29.031
ATOM   3480  O   LEU   219      19.644  25.413  29.683
ATOM   3481  N   VAL   220      21.493  26.633  29.347
ATOM   3482  H   VAL   220      22.313  26.795  28.769
ATOM   3483  CA  VAL   220      21.325  27.445  30.572
ATOM   3484  HA  VAL   220      20.292  27.359  30.898
ATOM   3485  CB  VAL   220      22.181  26.916  31.753
ATOM   3486  HB  VAL   220      23.224  27.205  31.615
ATOM   3487  CG1 VAL   220      21.669  27.511  33.075
ATOM   3488 1HG1 VAL   220      20.684  27.104  33.307
ATOM   3489 2HG1 VAL   220      22.362  27.269  33.879
ATOM   3490 3HG1 VAL   220      21.580  28.593  33.003
ATOM   3491  CG2 VAL   220      22.154  25.391  31.933
ATOM   3492 1HG2 VAL   220      22.631  24.907  31.084
ATOM   3493 2HG2 VAL   220      22.701  25.110  32.833
ATOM   3494 3HG2 VAL   220      21.124  25.040  32.012
ATOM   3495  C   VAL   220      21.626  28.933  30.314
ATOM   3496  O   VAL   220      22.793  29.336  30.368
ATOM   3497  N   PRO   221      20.611  29.790  30.082
ATOM   3498  CD  PRO   221      19.207  29.459  29.868
ATOM   3499 2HD  PRO   221      18.822  28.790  30.638
ATOM   3500 3HD  PRO   221      19.088  29.007  28.882
ATOM   3501  CG  PRO   221      18.446  30.784  29.929
ATOM   3502 2HG  PRO   221      18.124  30.971  30.954
ATOM   3503 3HG  PRO   221      17.588  30.788  29.255
ATOM   3504  CB  PRO   221      19.492  31.820  29.518
ATOM   3505 2HB  PRO   221      19.276  32.805  29.934
ATOM   3506 3HB  PRO   221      19.537  31.873  28.429
ATOM   3507  CA  PRO   221      20.806  31.239  30.050
ATOM   3508  HA  PRO   221      21.588  31.474  29.334
ATOM   3509  C   PRO   221      21.170  31.773  31.456
ATOM   3510  O   PRO   221      20.472  31.436  32.421
ATOM   3511  N   PRO   222      22.240  32.580  31.614
ATOM   3512  CD  PRO   222      23.224  32.896  30.588
ATOM   3513 2HD  PRO   222      22.849  33.704  29.964
ATOM   3514 3HD  PRO   222      23.469  32.025  29.983
ATOM   3515  CG  PRO   222      24.479  33.355  31.317
ATOM   3516 2HG  PRO   222      25.031  34.098  30.739
ATOM   3517 3HG  PRO   222      25.110  32.497  31.541
ATOM   3518  CB  PRO   222      23.929  33.942  32.609
ATOM   3519 2HB  PRO   222      23.680  34.990  32.446
ATOM   3520 3HB  PRO   222      24.658  33.837  33.409
ATOM   3521  CA  PRO   222      22.654  33.144  32.904
ATOM   3522  HA  PRO   222      22.898  32.315  33.565
ATOM   3523  C   PRO   222      21.595  34.032  33.594
ATOM   3524  O   PRO   222      20.657  34.506  32.948
ATOM   3525  N   PRO   223      21.723  34.308  34.909
ATOM   3526  CD  PRO   223      22.713  33.779  35.838
ATOM   3527 2HD  PRO   223      23.705  33.722  35.396
ATOM   3528 3HD  PRO   223      22.397  32.792  36.176
ATOM   3529  CG  PRO   223      22.727  34.749  37.020
ATOM   3530 2HG  PRO   223      23.408  35.575  36.811
ATOM   3531 3HG  PRO   223      23.004  34.250  37.950
ATOM   3532  CB  PRO   223      21.288  35.263  37.055
ATOM   3533 2HB  PRO   223      21.219  36.239  37.538
ATOM   3534 3HB  PRO   223      20.658  34.540  37.576
ATOM   3535  CA  PRO   223      20.891  35.313  35.575
ATOM   3536  HA  PRO   223      19.849  35.017  35.473
ATOM   3537  C   PRO   223      21.108  36.712  34.955
ATOM   3538  O   PRO   223      22.222  36.998  34.505
ATOM   3539  N   PRO   224      20.106  37.620  34.958
ATOM   3540  CD  PRO   224      18.778  37.431  35.534
ATOM   3541 2HD  PRO   224      18.820  37.607  36.610
ATOM   3542 3HD  PRO   224      18.376  36.439  35.330
ATOM   3543  CG  PRO   224      17.876  38.474  34.873
ATOM   3544 2HG  PRO   224      17.079  38.802  35.540
ATOM   3545 3HG  PRO   224      17.462  38.067  33.948
ATOM   3546  CB  PRO   224      18.847  39.605  34.546
ATOM   3547 2HB  PRO   224      19.028  40.202  35.442
ATOM   3548 3HB  PRO   224      18.479  40.232  33.734
ATOM   3549  CA  PRO   224      20.116  38.848  34.146
ATOM   3550  HA  PRO   224      20.017  38.557  33.100
ATOM   3551  C   PRO   224      21.357  39.747  34.263
ATOM   3552  O   PRO   224      21.765  40.341  33.270
ATOM   3553  N   ILE   225      22.007  39.792  35.434
ATOM   3554  H   ILE   225      21.632  39.252  36.196
ATOM   3555  CA  ILE   225      23.263  40.534  35.671
ATOM   3556  HA  ILE   225      23.070  41.582  35.437
ATOM   3557  CB  ILE   225      23.626  40.443  37.175
ATOM   3558  HB  ILE   225      22.733  40.727  37.734
ATOM   3559  CG2 ILE   225      23.997  39.005  37.591
ATOM   3560 1HG2 ILE   225      24.971  38.740  37.182
ATOM   3561 2HG2 ILE   225      24.039  38.935  38.678
ATOM   3562 3HG2 ILE   225      23.254  38.291  37.239
ATOM   3563  CG1 ILE   225      24.739  41.445  37.560
ATOM   3564 2HG1 ILE   225      25.685  41.140  37.112
ATOM   3565 3HG1 ILE   225      24.477  42.427  37.163
ATOM   3566  CD1 ILE   225      24.954  41.592  39.073
ATOM   3567 1HD1 ILE   225      25.340  40.664  39.495
ATOM   3568 2HD1 ILE   225      25.680  42.384  39.258
ATOM   3569 3HD1 ILE   225      24.014  41.853  39.560
ATOM   3570  C   ILE   225      24.430  40.099  34.756
ATOM   3571  O   ILE   225      25.370  40.864  34.559
ATOM   3572  N   ILE   226      24.367  38.894  34.178
ATOM   3573  H   ILE   226      23.563  38.314  34.394
ATOM   3574  CA  ILE   226      25.350  38.349  33.229
ATOM   3575  HA  ILE   226      25.948  39.183  32.864
ATOM   3576  CB  ILE   226      26.324  37.359  33.928
ATOM   3577  HB  ILE   226      26.855  36.799  33.159
ATOM   3578  CG2 ILE   226      27.387  38.141  34.717
ATOM   3579 1HG2 ILE   226      26.926  38.686  35.540
ATOM   3580 2HG2 ILE   226      28.150  37.471  35.109
ATOM   3581 3HG2 ILE   226      27.874  38.854  34.052
ATOM   3582  CG1 ILE   226      25.603  36.346  34.845
ATOM   3583 2HG1 ILE   226      25.248  36.852  35.742
ATOM   3584 3HG1 ILE   226      24.731  35.961  34.322
ATOM   3585  CD1 ILE   226      26.478  35.158  35.267
ATOM   3586 1HD1 ILE   226      27.332  35.498  35.851
ATOM   3587 2HD1 ILE   226      25.892  34.475  35.882
ATOM   3588 3HD1 ILE   226      26.831  34.625  34.384
ATOM   3589  C   ILE   226      24.719  37.754  31.952
ATOM   3590  O   ILE   226      25.438  37.198  31.128
ATOM   3591  N   ASP   227      23.408  37.889  31.718
ATOM   3592  H   ASP   227      22.837  38.376  32.396
ATOM   3593  CA  ASP   227      22.739  37.236  30.572
ATOM   3594  HA  ASP   227      23.038  36.187  30.571
ATOM   3595  CB  ASP   227      21.214  37.269  30.764
ATOM   3596 2HB  ASP   227      20.979  36.951  31.780
ATOM   3597 3HB  ASP   227      20.852  38.290  30.631
ATOM   3598  CG  ASP   227      20.504  36.323  29.790
ATOM   3599  OD1 ASP   227      19.650  36.779  28.991
ATOM   3600  OD2 ASP   227      20.852  35.120  29.765
ATOM   3601  C   ASP   227      23.163  37.804  29.197
ATOM   3602  O   ASP   227      23.211  37.067  28.212
ATOM   3603  N   LYS   228      23.562  39.086  29.138
ATOM   3604  H   LYS   228      23.465  39.633  29.981
ATOM   3605  CA  LYS   228      24.175  39.715  27.947
ATOM   3606  HA  LYS   228      23.664  39.366  27.046
ATOM   3607  CB  LYS   228      24.054  41.254  28.016
ATOM   3608 2HB  LYS   228      24.363  41.607  29.002
ATOM   3609 3HB  LYS   228      24.760  41.666  27.297
ATOM   3610  CG  LYS   228      22.658  41.816  27.688
ATOM   3611 2HG  LYS   228      22.202  41.218  26.899
ATOM   3612 3HG  LYS   228      22.029  41.734  28.575
ATOM   3613  CD  LYS   228      22.694  43.290  27.224
ATOM   3614 2HD  LYS   228      21.664  43.631  27.101
ATOM   3615 3HD  LYS   228      23.183  43.909  27.977
ATOM   3616  CE  LYS   228      23.426  43.418  25.877
ATOM   3617 2HE  LYS   228      24.492  43.220  26.001
ATOM   3618 3HE  LYS   228      23.027  42.640  25.226
ATOM   3619  NZ  LYS   228      23.219  44.710  25.186
ATOM   3620  HZ1 LYS   228      22.227  44.912  25.112
ATOM   3621  HZ2 LYS   228      23.696  45.504  25.598
ATOM   3622  HZ3 LYS   228      23.510  44.597  24.212
ATOM   3623  C   LYS   228      25.660  39.378  27.739
ATOM   3624  O   LYS   228      26.178  39.606  26.650
ATOM   3625  N   ILE   229      26.382  38.939  28.777
ATOM   3626  H   ILE   229      25.871  38.580  29.573
ATOM   3627  CA  ILE   229      27.764  39.413  29.027
ATOM   3628  HA  ILE   229      27.703  40.500  29.035
ATOM   3629  CB  ILE   229      28.219  38.969  30.441
ATOM   3630  HB  ILE   229      27.382  39.138  31.117
ATOM   3631  CG2 ILE   229      28.559  37.471  30.491
ATOM   3632 1HG2 ILE   229      29.481  37.285  29.945
ATOM   3633 2HG2 ILE   229      28.695  37.157  31.525
ATOM   3634 3HG2 ILE   229      27.757  36.879  30.050
ATOM   3635  CG1 ILE   229      29.417  39.752  31.023
ATOM   3636 2HG1 ILE   229      29.636  39.352  32.014
ATOM   3637 3HG1 ILE   229      30.300  39.604  30.402
ATOM   3638  CD1 ILE   229      29.166  41.256  31.184
ATOM   3639 1HD1 ILE   229      28.252  41.423  31.755
ATOM   3640 2HD1 ILE   229      30.004  41.703  31.720
ATOM   3641 3HD1 ILE   229      29.085  41.735  30.209
ATOM   3642  C   ILE   229      28.804  39.082  27.939
ATOM   3643  O   ILE   229      29.802  39.787  27.827
ATOM   3644  N   PHE   230      28.561  38.059  27.112
ATOM   3645  H   PHE   230      27.689  37.570  27.236
ATOM   3646  CA  PHE   230      29.414  37.679  25.979
ATOM   3647  HA  PHE   230      30.046  38.530  25.722
ATOM   3648  CB  PHE   230      30.338  36.511  26.391
ATOM   3649 2HB  PHE   230      29.712  35.642  26.593
ATOM   3650 3HB  PHE   230      30.975  36.265  25.541
ATOM   3651  CG  PHE   230      31.262  36.730  27.582
ATOM   3652  CD1 PHE   230      31.258  35.818  28.657
ATOM   3653  HD1 PHE   230      30.579  34.978  28.651
ATOM   3654  CE1 PHE   230      32.129  36.000  29.748
ATOM   3655  HE1 PHE   230      32.112  35.303  30.574
ATOM   3656  CZ  PHE   230      33.022  37.085  29.763
ATOM   3657  HZ  PHE   230      33.690  37.227  30.601
ATOM   3658  CE2 PHE   230      33.043  37.987  28.685
ATOM   3659  HE2 PHE   230      33.720  38.830  28.693
ATOM   3660  CD2 PHE   230      32.169  37.807  27.597
ATOM   3661  HD2 PHE   230      32.183  38.514  26.779
ATOM   3662  C   PHE   230      28.612  37.357  24.693
ATOM   3663  O   PHE   230      29.012  36.476  23.934
ATOM   3664  N   MET   231      27.459  38.002  24.447
ATOM   3665  H   MET   231      27.155  38.738  25.080
ATOM   3666  CA  MET   231      26.570  37.663  23.318
ATOM   3667  HA  MET   231      27.148  37.101  22.583
ATOM   3668  CB  MET   231      25.453  36.734  23.830
ATOM   3669 2HB  MET   231      25.908  35.919  24.394
ATOM   3670 3HB  MET   231      24.793  37.289  24.499
ATOM   3671  CG  MET   231      24.623  36.117  22.696
ATOM   3672 2HG  MET   231      24.056  36.905  22.201
ATOM   3673 3HG  MET   231      25.299  35.671  21.966
ATOM   3674  SD  MET   231      23.458  34.840  23.238
ATOM   3675  CE  MET   231      22.558  34.571  21.688
ATOM   3676 1HE  MET   231      23.248  34.241  20.912
ATOM   3677 2HE  MET   231      21.794  33.808  21.838
ATOM   3678 3HE  MET   231      22.079  35.500  21.374
ATOM   3679  C   MET   231      25.998  38.887  22.576
ATOM   3680  O   MET   231      25.714  39.918  23.179
ATOM   3681  N   ASP   232      25.774  38.733  21.266
ATOM   3682  H   ASP   232      26.052  37.858  20.854
ATOM   3683  CA  ASP   232      25.110  39.683  20.353
ATOM   3684  HA  ASP   232      25.668  40.620  20.335
ATOM   3685  CB  ASP   232      25.179  39.057  18.943
ATOM   3686 2HB  ASP   232      26.229  38.944  18.664
ATOM   3687 3HB  ASP   232      24.741  38.057  18.978
ATOM   3688  CG  ASP   232      24.478  39.874  17.854
ATOM   3689  OD1 ASP   232      23.770  39.259  17.016
ATOM   3690  OD2 ASP   232      24.671  41.106  17.829
ATOM   3691  C   ASP   232      23.662  39.998  20.799
ATOM   3692  O   ASP   232      22.720  39.284  20.433
ATOM   3693  N   THR   233      23.518  41.021  21.656
ATOM   3694  H   THR   233      24.345  41.565  21.869
ATOM   3695  CA  THR   233      22.309  41.394  22.426
ATOM   3696  HA  THR   233      21.426  41.211  21.818
ATOM   3697  CB  THR   233      22.191  40.567  23.721
ATOM   3698  HB  THR   233      21.383  40.980  24.326
ATOM   3699  CG2 THR   233      21.867  39.092  23.485
ATOM   3700 1HG2 THR   233      22.712  38.590  23.020
ATOM   3701 2HG2 THR   233      21.654  38.614  24.441
ATOM   3702 3HG2 THR   233      20.995  39.007  22.838
ATOM   3703  OG1 THR   233      23.380  40.609  24.476
ATOM   3704  HG1 THR   233      24.128  40.397  23.889
ATOM   3705  C   THR   233      22.273  42.882  22.799
ATOM   3706  O   THR   233      23.294  43.593  22.652
ATOM   3707  OXT THR   233      21.243  43.352  23.329
TER   
ATOM   3708  C   BIN   234      54.790  50.275  44.367
ATOM   3709  C1  BIN   234      55.435  51.637  44.101
ATOM   3710  C2  BIN   234      56.295  51.784  43.013
ATOM   3711  C3  BIN   234      56.825  53.030  42.689
ATOM   3712  C4  BIN   234      56.523  54.140  43.469
ATOM   3713  C5  BIN   234      55.719  53.995  44.597
ATOM   3714  C6  BIN   234      55.177  52.748  44.913
ATOM   3715  O   BIN   234      56.951  55.388  43.072
ATOM   3716  C7  BIN   234      57.988  56.051  43.830
ATOM   3717  C8  BIN   234      55.635  49.479  45.335
ATOM   3718  C9  BIN   234      56.681  49.937  46.124
ATOM   3719  N   BIN   234      57.142  48.862  46.885
ATOM   3720  HN  BIN   234      57.881  48.862  47.579
ATOM   3721  C10 BIN   234      56.400  47.781  46.578
ATOM   3722  C11 BIN   234      56.475  46.512  47.136
ATOM   3723  C12 BIN   234      55.483  48.094  45.619
ATOM   3724  C13 BIN   234      55.582  45.543  46.670
ATOM   3725  C14 BIN   234      54.664  45.851  45.659
ATOM   3726  C15 BIN   234      54.599  47.145  45.120
ATOM   3727  C16 BIN   234      53.348  50.471  44.808
ATOM   3728  C17 BIN   234      52.767  50.379  46.115
ATOM   3729  C18 BIN   234      53.290  50.055  47.365
ATOM   3730  C19 BIN   234      51.451  50.724  45.982
ATOM   3731  C20 BIN   234      52.432  50.091  48.472
ATOM   3732  C21 BIN   234      51.087  50.454  48.323
ATOM   3733  C22 BIN   234      50.580  50.779  47.063
ATOM   3734  N1  BIN   234      51.166  51.020  44.702
ATOM   3735  C23 BIN   234      52.335  50.891  43.958
ATOM   3736 1H   BIN   234      50.256  51.344  44.387
ATOM   3737  HC  BIN   234      54.767  49.721  43.427
ATOM   3738  HC1 BIN   234      56.543  50.922  42.404
ATOM   3739  HC2 BIN   234      57.475  53.135  41.828
ATOM   3740  HC3 BIN   234      55.494  54.860  45.214
ATOM   3741  HC4 BIN   234      54.535  52.643  45.785
ATOM   3742  HC5 BIN   234      58.227  57.007  43.354
ATOM   3743  HC6 BIN   234      58.881  55.421  43.846
ATOM   3744  HC7 BIN   234      57.641  56.226  44.852
ATOM   3745  HC8 BIN   234      57.112  50.928  46.219
ATOM   3746  HC9 BIN   234      57.196  46.276  47.914
ATOM   3747 0HC1 BIN   234      55.619  44.537  47.089
ATOM   3748 1HC1 BIN   234      53.997  45.075  45.298
ATOM   3749 2HC1 BIN   234      53.877  47.402  44.351
ATOM   3750 3HC1 BIN   234      54.329  49.783  47.501
ATOM   3751 4HC1 BIN   234      52.819  49.844  49.457
ATOM   3752 5HC1 BIN   234      50.437  50.494  49.194
ATOM   3753 6HC1 BIN   234      49.541  51.076  46.934
ATOM   3754 7HC1 BIN   234      52.357  51.135  42.902
TER   
