# Supplementary material for: In Silico Adoption of an Orphan Nuclear Receptor NR4A1
Source: PLoS One. 2015 Aug 13;10(8):e0135246. doi: 10.1371/journal.pone.0135246 (PMC4535767; doi:10.1371/journal.pone.0135246)
Supplement: S1 Structures — (ZIP) [file pone.0135246.s001.zip › SI Structure Files/SI Section 5/2_docked_min.pdb]

ATOM      1  N   ASN     1      54.099  58.677  40.907
ATOM      2 1H   ASN     1      53.841  59.401  40.252
ATOM      3 2H   ASN     1      54.958  58.242  40.587
ATOM      4 2H   ASN     1      54.281  59.123  41.797
ATOM      5  CA  ASN     1      53.032  57.659  41.022
ATOM      6  HA  ASN     1      52.845  57.252  40.026
ATOM      7  CB  ASN     1      53.455  56.496  41.941
ATOM      8 2HB  ASN     1      54.499  56.237  41.790
ATOM      9 3HB  ASN     1      53.339  56.786  42.986
ATOM     10  CG  ASN     1      52.609  55.261  41.664
ATOM     11  OD1 ASN     1      51.547  55.093  42.233
ATOM     12  ND2 ASN     1      52.988  54.414  40.737
ATOM     13 1HD2 ASN     1      52.394  53.633  40.518
ATOM     14 2HD2 ASN     1      53.888  54.552  40.265
ATOM     15  C   ASN     1      51.740  58.293  41.541
ATOM     16  O   ASN     1      51.814  59.260  42.299
ATOM     17  N   LEU     2      50.577  57.746  41.169
ATOM     18  H   LEU     2      50.608  57.052  40.430
ATOM     19  CA  LEU     2      49.248  58.101  41.709
ATOM     20  HA  LEU     2      49.384  58.769  42.561
ATOM     21  CB  LEU     2      48.500  58.873  40.600
ATOM     22 2HB  LEU     2      49.112  59.730  40.313
ATOM     23 3HB  LEU     2      48.413  58.225  39.727
ATOM     24  CG  LEU     2      47.092  59.390  40.955
ATOM     25  HG  LEU     2      46.436  58.547  41.168
ATOM     26  CD1 LEU     2      47.094  60.338  42.156
ATOM     27 1HD1 LEU     2      47.769  61.176  41.974
ATOM     28 2HD1 LEU     2      46.088  60.717  42.326
ATOM     29 3HD1 LEU     2      47.415  59.811  43.054
ATOM     30  CD2 LEU     2      46.510  60.143  39.758
ATOM     31 1HD2 LEU     2      46.468  59.492  38.884
ATOM     32 2HD2 LEU     2      45.497  60.476  39.982
ATOM     33 3HD2 LEU     2      47.122  61.014  39.524
ATOM     34  C   LEU     2      48.448  56.882  42.240
ATOM     35  O   LEU     2      47.499  57.040  43.012
ATOM     36  N   LEU     3      48.848  55.656  41.878
ATOM     37  H   LEU     3      49.725  55.578  41.383
ATOM     38  CA  LEU     3      48.270  54.398  42.376
ATOM     39  HA  LEU     3      47.189  54.463  42.259
ATOM     40  CB  LEU     3      48.812  53.231  41.529
ATOM     41 2HB  LEU     3      48.828  53.529  40.485
ATOM     42 3HB  LEU     3      49.842  53.035  41.829
ATOM     43  CG  LEU     3      48.006  51.923  41.648
ATOM     44  HG  LEU     3      47.944  51.611  42.688
ATOM     45  CD1 LEU     3      46.590  52.061  41.080
ATOM     46 1HD1 LEU     3      46.623  52.469  40.071
ATOM     47 2HD1 LEU     3      46.115  51.083  41.044
ATOM     48 3HD1 LEU     3      45.994  52.712  41.717
ATOM     49  CD2 LEU     3      48.707  50.814  40.869
ATOM     50 1HD2 LEU     3      49.724  50.692  41.243
ATOM     51 2HD2 LEU     3      48.166  49.879  41.009
ATOM     52 3HD2 LEU     3      48.744  51.062  39.809
ATOM     53  C   LEU     3      48.557  54.163  43.869
ATOM     54  O   LEU     3      47.841  53.402  44.512
ATOM     55  N   THR     4      49.529  54.882  44.436
ATOM     56  H   THR     4      50.110  55.435  43.820
ATOM     57  CA  THR     4      49.773  55.040  45.883
ATOM     58  HA  THR     4      50.251  54.143  46.257
ATOM     59  CB  THR     4      50.705  56.239  46.134
ATOM     60  HB  THR     4      50.649  56.529  47.184
ATOM     61  CG2 THR     4      52.162  55.928  45.802
ATOM     62 1HG2 THR     4      52.243  55.523  44.795
ATOM     63 2HG2 THR     4      52.766  56.831  45.886
ATOM     64 3HG2 THR     4      52.542  55.192  46.510
ATOM     65  OG1 THR     4      50.327  57.340  45.330
ATOM     66  HG1 THR     4      50.820  58.106  45.639
ATOM     67  C   THR     4      48.500  55.266  46.706
ATOM     68  O   THR     4      48.408  54.807  47.842
ATOM     69  N   SER     5      47.494  55.927  46.125
ATOM     70  H   SER     5      47.659  56.285  45.194
ATOM     71  CA  SER     5      46.188  56.179  46.747
ATOM     72  HA  SER     5      46.363  56.504  47.773
ATOM     73  CB  SER     5      45.501  57.339  46.016
ATOM     74 2HB  SER     5      44.537  57.536  46.489
ATOM     75 3HB  SER     5      46.116  58.237  46.104
ATOM     76  OG  SER     5      45.295  57.047  44.644
ATOM     77  HG  SER     5      46.126  57.162  44.146
ATOM     78  C   SER     5      45.257  54.951  46.836
ATOM     79  O   SER     5      44.272  54.983  47.576
ATOM     80  N   LEU     6      45.545  53.841  46.140
ATOM     81  H   LEU     6      46.403  53.832  45.597
ATOM     82  CA  LEU     6      44.688  52.648  46.073
ATOM     83  HA  LEU     6      43.662  53.014  46.112
ATOM     84  CB  LEU     6      44.866  51.955  44.702
ATOM     85 2HB  LEU     6      44.771  52.710  43.922
ATOM     86 3HB  LEU     6      45.880  51.558  44.645
ATOM     87  CG  LEU     6      43.868  50.815  44.390
ATOM     88  HG  LEU     6      43.944  50.031  45.139
ATOM     89  CD1 LEU     6      42.414  51.289  44.347
ATOM     90 1HD1 LEU     6      42.297  52.046  43.578
ATOM     91 2HD1 LEU     6      41.760  50.449  44.109
ATOM     92 3HD1 LEU     6      42.116  51.712  45.302
ATOM     93  CD2 LEU     6      44.182  50.189  43.034
ATOM     94 1HD2 LEU     6      45.211  49.826  43.032
ATOM     95 2HD2 LEU     6      43.517  49.345  42.851
ATOM     96 3HD2 LEU     6      44.053  50.924  42.241
ATOM     97  C   LEU     6      44.862  51.726  47.299
ATOM     98  O   LEU     6      45.199  50.544  47.190
ATOM     99  N   VAL     7      44.551  52.243  48.492
ATOM    100  H   VAL     7      44.345  53.239  48.517
ATOM    101  CA  VAL     7      44.513  51.483  49.765
ATOM    102  HA  VAL     7      45.466  50.963  49.868
ATOM    103  CB  VAL     7      44.381  52.428  50.978
ATOM    104  HB  VAL     7      44.364  51.822  51.884
ATOM    105  CG1 VAL     7      45.588  53.369  51.078
ATOM    106 1HG1 VAL     7      45.623  54.049  50.226
ATOM    107 2HG1 VAL     7      45.519  53.959  51.993
ATOM    108 3HG1 VAL     7      46.511  52.790  51.110
ATOM    109  CG2 VAL     7      43.097  53.268  50.944
ATOM    110 1HG2 VAL     7      42.220  52.621  50.915
ATOM    111 2HG2 VAL     7      43.040  53.879  51.846
ATOM    112 3HG2 VAL     7      43.091  53.931  50.078
ATOM    113  C   VAL     7      43.426  50.389  49.807
ATOM    114  O   VAL     7      43.393  49.564  50.720
ATOM    115  N   ARG     8      42.571  50.335  48.774
ATOM    116  H   ARG     8      42.702  51.058  48.082
ATOM    117  CA  ARG     8      41.492  49.355  48.518
ATOM    118  HA  ARG     8      40.723  49.486  49.282
ATOM    119  CB  ARG     8      40.904  49.713  47.135
ATOM    120 2HB  ARG     8      40.910  50.801  47.062
ATOM    121 3HB  ARG     8      41.553  49.323  46.349
ATOM    122  CG  ARG     8      39.458  49.258  46.870
ATOM    123 2HG  ARG     8      39.442  48.207  46.578
ATOM    124 3HG  ARG     8      38.892  49.364  47.794
ATOM    125  CD  ARG     8      38.829  50.129  45.752
ATOM    126 2HD  ARG     8      39.125  51.172  45.882
ATOM    127 3HD  ARG     8      39.222  49.799  44.787
ATOM    128  NE  ARG     8      37.351  50.086  45.709
ATOM    129  HE  ARG     8      36.938  49.850  44.814
ATOM    130  CZ  ARG     8      36.516  50.494  46.653
ATOM    131  NH1 ARG     8      36.938  51.048  47.751
ATOM    132 1HH1 ARG     8      37.906  51.236  47.887
ATOM    133 2HH1 ARG     8      36.253  51.287  48.468
ATOM    134  NH2 ARG     8      35.227  50.376  46.541
ATOM    135 1HH2 ARG     8      34.795  49.992  45.706
ATOM    136 2HH2 ARG     8      34.663  50.630  47.349
ATOM    137  C   ARG     8      41.950  47.888  48.608
ATOM    138  O   ARG     8      41.149  47.013  48.940
ATOM    139  N   ALA     9      43.252  47.637  48.438
ATOM    140  H   ALA     9      43.838  48.411  48.164
ATOM    141  CA  ALA     9      43.915  46.357  48.701
ATOM    142  HA  ALA     9      43.593  45.641  47.948
ATOM    143  CB  ALA     9      45.424  46.572  48.529
ATOM    144 1HB  ALA     9      45.791  47.293  49.262
ATOM    145 2HB  ALA     9      45.947  45.624  48.670
ATOM    146 3HB  ALA     9      45.637  46.939  47.523
ATOM    147  C   ALA     9      43.598  45.747  50.089
ATOM    148  O   ALA     9      43.579  44.520  50.217
ATOM    149  N   HIS    10      43.278  46.575  51.103
ATOM    150  H   HIS    10      43.339  47.575  50.934
ATOM    151  CA  HIS    10      42.865  46.128  52.450
ATOM    152  HA  HIS    10      43.695  45.568  52.876
ATOM    153  CB  HIS    10      42.572  47.345  53.362
ATOM    154 2HB  HIS    10      42.424  48.242  52.760
ATOM    155 3HB  HIS    10      41.630  47.179  53.892
ATOM    156  CG  HIS    10      43.609  47.627  54.430
ATOM    157  ND1 HIS    10      44.127  46.712  55.333
ATOM    158  HD1 HIS    10      43.920  45.709  55.354
ATOM    159  CE1 HIS    10      44.852  47.384  56.249
ATOM    160  HE1 HIS    10      45.312  46.944  57.130
ATOM    161  NE2 HIS    10      44.820  48.699  55.949
ATOM    162  HE2 HIS    10      45.210  49.445  56.521
ATOM    163  CD2 HIS    10      44.036  48.869  54.818
ATOM    164  HD2 HIS    10      43.735  49.811  54.374
ATOM    165  C   HIS    10      41.659  45.166  52.457
ATOM    166  O   HIS    10      41.562  44.364  53.384
ATOM    167  N   LEU    11      40.774  45.227  51.456
ATOM    168  H   LEU    11      40.912  45.932  50.745
ATOM    169  CA  LEU    11      39.629  44.312  51.306
ATOM    170  HA  LEU    11      39.637  43.602  52.134
ATOM    171  CB  LEU    11      38.332  45.140  51.400
ATOM    172 2HB  LEU    11      38.360  45.719  52.325
ATOM    173 3HB  LEU    11      38.307  45.842  50.565
ATOM    174  CG  LEU    11      37.027  44.316  51.385
ATOM    175  HG  LEU    11      36.943  43.783  50.439
ATOM    176  CD1 LEU    11      36.947  43.308  52.536
ATOM    177 1HD1 LEU    11      37.089  43.816  53.490
ATOM    178 2HD1 LEU    11      35.972  42.822  52.529
ATOM    179 3HD1 LEU    11      37.708  42.539  52.412
ATOM    180  CD2 LEU    11      35.834  45.265  51.500
ATOM    181 1HD2 LEU    11      35.848  45.981  50.679
ATOM    182 2HD2 LEU    11      34.904  44.697  51.446
ATOM    183 3HD2 LEU    11      35.867  45.804  52.447
ATOM    184  C   LEU    11      39.702  43.465  50.023
ATOM    185  O   LEU    11      39.176  42.357  49.989
ATOM    186  N   ASP    12      40.416  43.932  48.993
ATOM    187  H   ASP    12      40.777  44.874  49.043
ATOM    188  CA  ASP    12      40.666  43.168  47.756
ATOM    189  HA  ASP    12      39.703  42.907  47.314
ATOM    190  CB  ASP    12      41.435  44.089  46.793
ATOM    191 2HB  ASP    12      41.094  45.117  46.927
ATOM    192 3HB  ASP    12      42.495  44.049  47.041
ATOM    193  CG  ASP    12      41.264  43.753  45.313
ATOM    194  OD1 ASP    12      40.410  42.922  44.948
ATOM    195  OD2 ASP    12      41.930  44.399  44.475
ATOM    196  C   ASP    12      41.441  41.851  48.011
ATOM    197  O   ASP    12      41.313  40.878  47.269
ATOM    198  N   SER    13      42.198  41.809  49.115
ATOM    199  H   SER    13      42.268  42.662  49.649
ATOM    200  CA  SER    13      42.919  40.629  49.630
ATOM    201  HA  SER    13      43.222  40.019  48.778
ATOM    202  CB  SER    13      44.197  41.067  50.363
ATOM    203 2HB  SER    13      43.926  41.454  51.343
ATOM    204 3HB  SER    13      44.847  40.202  50.499
ATOM    205  OG  SER    13      44.898  42.078  49.653
ATOM    206  HG  SER    13      44.462  42.927  49.825
ATOM    207  C   SER    13      42.058  39.726  50.542
ATOM    208  O   SER    13      42.576  38.821  51.200
ATOM    209  N   GLY    14      40.747  39.977  50.616
ATOM    210  H   GLY    14      40.387  40.761  50.084
ATOM    211  CA  GLY    14      39.798  39.289  51.496
ATOM    212  HA2 GLY    14      38.831  39.266  50.995
ATOM    213  HA3 GLY    14      40.116  38.258  51.655
ATOM    214  C   GLY    14      39.607  39.959  52.867
ATOM    215  O   GLY    14      40.244  40.977  53.161
ATOM    216  N   PRO    15      38.719  39.414  53.724
ATOM    217  CD  PRO    15      37.835  38.293  53.441
ATOM    218 2HD  PRO    15      38.376  37.356  53.577
ATOM    219 3HD  PRO    15      37.429  38.338  52.429
ATOM    220  CG  PRO    15      36.697  38.405  54.455
ATOM    221 2HG  PRO    15      36.281  37.428  54.702
ATOM    222 3HG  PRO    15      35.921  39.061  54.056
ATOM    223  CB  PRO    15      37.354  39.069  55.667
ATOM    224 2HB  PRO    15      37.807  38.308  56.302
ATOM    225 3HB  PRO    15      36.632  39.650  56.242
ATOM    226  CA  PRO    15      38.434  39.966  55.052
ATOM    227  HA  PRO    15      38.021  40.966  54.917
ATOM    228  C   PRO    15      39.690  40.056  55.932
ATOM    229  O   PRO    15      40.555  39.178  55.888
ATOM    230  N   SER    16      39.814  41.144  56.702
ATOM    231  H   SER    16      39.034  41.780  56.761
ATOM    232  CA  SER    16      41.043  41.521  57.433
ATOM    233  HA  SER    16      40.944  42.574  57.696
ATOM    234  CB  SER    16      41.163  40.755  58.760
ATOM    235 2HB  SER    16      41.172  39.681  58.564
ATOM    236 3HB  SER    16      42.092  41.030  59.265
ATOM    237  OG  SER    16      40.071  41.080  59.602
ATOM    238  HG  SER    16      40.389  41.707  60.275
ATOM    239  C   SER    16      42.321  41.441  56.575
ATOM    240  O   SER    16      43.395  41.110  57.069
ATOM    241  N   THR    17      42.196  41.716  55.269
ATOM    242  H   THR    17      41.268  41.910  54.914
ATOM    243  CA  THR    17      43.278  41.657  54.268
ATOM    244  HA  THR    17      42.809  41.895  53.315
ATOM    245  CB  THR    17      44.335  42.760  54.534
ATOM    246  HB  THR    17      45.009  42.440  55.328
ATOM    247  CG2 THR    17      45.157  43.184  53.314
ATOM    248 1HG2 THR    17      44.501  43.409  52.477
ATOM    249 2HG2 THR    17      45.753  44.062  53.559
ATOM    250 3HG2 THR    17      45.844  42.390  53.025
ATOM    251  OG1 THR    17      43.691  43.955  54.940
ATOM    252  HG1 THR    17      42.804  43.914  54.534
ATOM    253  C   THR    17      43.888  40.256  54.066
ATOM    254  O   THR    17      44.939  40.144  53.442
ATOM    255  N   ALA    18      43.260  39.179  54.563
ATOM    256  H   ALA    18      42.391  39.317  55.064
ATOM    257  CA  ALA    18      43.863  37.840  54.519
ATOM    258  HA  ALA    18      44.504  37.771  53.637
ATOM    259  CB  ALA    18      44.754  37.700  55.763
ATOM    260 1HB  ALA    18      44.151  37.781  56.668
ATOM    261 2HB  ALA    18      45.257  36.732  55.749
ATOM    262 3HB  ALA    18      45.511  38.487  55.767
ATOM    263  C   ALA    18      42.901  36.637  54.438
ATOM    264  O   ALA    18      43.264  35.638  53.810
ATOM    265  N   LYS    19      41.725  36.676  55.088
ATOM    266  H   LYS    19      41.439  37.559  55.500
ATOM    267  CA  LYS    19      40.910  35.479  55.393
ATOM    268  HA  LYS    19      41.508  34.838  56.040
ATOM    269  CB  LYS    19      39.639  35.888  56.174
ATOM    270 2HB  LYS    19      39.933  36.400  57.092
ATOM    271 3HB  LYS    19      39.061  36.577  55.562
ATOM    272  CG  LYS    19      38.751  34.679  56.527
ATOM    273 2HG  LYS    19      38.416  34.233  55.596
ATOM    274 3HG  LYS    19      39.352  33.956  57.082
ATOM    275  CD  LYS    19      37.478  34.996  57.328
ATOM    276 2HD  LYS    19      37.730  35.680  58.140
ATOM    277 3HD  LYS    19      36.753  35.488  56.677
ATOM    278  CE  LYS    19      36.847  33.730  57.946
ATOM    279 2HE  LYS    19      37.556  33.312  58.665
ATOM    280 3HE  LYS    19      35.948  34.017  58.500
ATOM    281  NZ  LYS    19      36.493  32.676  56.960
ATOM    282  HZ1 LYS    19      35.666  32.908  56.407
ATOM    283  HZ2 LYS    19      37.260  32.454  56.332
ATOM    284  HZ3 LYS    19      36.253  31.810  57.444
ATOM    285  C   LYS    19      40.552  34.656  54.145
ATOM    286  O   LYS    19      40.055  35.201  53.166
ATOM    287  N   LEU    20      40.714  33.332  54.244
ATOM    288  H   LEU    20      41.115  32.975  55.094
ATOM    289  CA  LEU    20      40.091  32.355  53.343
ATOM    290  HA  LEU    20      39.933  32.824  52.375
ATOM    291  CB  LEU    20      40.996  31.121  53.158
ATOM    292 2HB  LEU    20      41.153  30.656  54.132
ATOM    293 3HB  LEU    20      40.459  30.402  52.536
ATOM    294  CG  LEU    20      42.367  31.379  52.510
ATOM    295  HG  LEU    20      42.965  32.016  53.161
ATOM    296  CD1 LEU    20      43.099  30.047  52.327
ATOM    297 1HD1 LEU    20      42.538  29.402  51.651
ATOM    298 2HD1 LEU    20      44.092  30.233  51.918
ATOM    299 3HD1 LEU    20      43.205  29.551  53.292
ATOM    300  CD2 LEU    20      42.238  32.046  51.143
ATOM    301 1HD2 LEU    20      41.894  33.070  51.278
ATOM    302 2HD2 LEU    20      43.208  32.075  50.650
ATOM    303 3HD2 LEU    20      41.527  31.498  50.524
ATOM    304  C   LEU    20      38.716  31.916  53.869
ATOM    305  O   LEU    20      38.505  31.864  55.085
ATOM    306  N   ASP    21      37.793  31.546  52.981
ATOM    307  H   ASP    21      38.009  31.611  51.990
ATOM    308  CA  ASP    21      36.504  30.968  53.378
ATOM    309  HA  ASP    21      36.597  30.639  54.414
ATOM    310  CB  ASP    21      35.391  32.024  53.358
ATOM    311 2HB  ASP    21      35.815  33.004  53.586
ATOM    312 3HB  ASP    21      34.925  32.071  52.373
ATOM    313  CG  ASP    21      34.352  31.677  54.424
ATOM    314  OD1 ASP    21      34.252  32.462  55.396
ATOM    315  OD2 ASP    21      33.763  30.575  54.349
ATOM    316  C   ASP    21      36.129  29.719  52.570
ATOM    317  O   ASP    21      36.037  29.748  51.341
ATOM    318  N   TYR    22      35.904  28.625  53.302
ATOM    319  H   TYR    22      35.938  28.727  54.305
ATOM    320  CA  TYR    22      35.558  27.301  52.786
ATOM    321  HA  TYR    22      35.896  27.228  51.752
ATOM    322  CB  TYR    22      36.298  26.225  53.605
ATOM    323 2HB  TYR    22      36.043  26.349  54.659
ATOM    324 3HB  TYR    22      35.926  25.244  53.309
ATOM    325  CG  TYR    22      37.813  26.189  53.458
ATOM    326  CD1 TYR    22      38.393  25.499  52.374
ATOM    327  HD1 TYR    22      37.756  25.045  51.628
ATOM    328  CE1 TYR    22      39.793  25.384  52.271
ATOM    329  HE1 TYR    22      40.227  24.852  51.444
ATOM    330  CZ  TYR    22      40.626  25.948  53.263
ATOM    331  OH  TYR    22      41.979  25.795  53.186
ATOM    332  HH  TYR    22      42.405  26.174  53.981
ATOM    333  CE2 TYR    22      40.046  26.650  54.343
ATOM    334  HE2 TYR    22      40.674  27.080  55.110
ATOM    335  CD2 TYR    22      38.644  26.771  54.436
ATOM    336  HD2 TYR    22      38.207  27.290  55.279
ATOM    337  C   TYR    22      34.040  27.038  52.763
ATOM    338  O   TYR    22      33.629  25.940  52.404
ATOM    339  N   SER    23      33.177  28.004  53.099
ATOM    340  H   SER    23      33.545  28.903  53.406
ATOM    341  CA  SER    23      31.723  27.776  53.272
ATOM    342  HA  SER    23      31.617  26.839  53.820
ATOM    343  CB  SER    23      31.103  28.856  54.173
ATOM    344 2HB  SER    23      31.043  29.798  53.626
ATOM    345 3HB  SER    23      30.096  28.549  54.459
ATOM    346  OG  SER    23      31.886  29.045  55.345
ATOM    347  HG  SER    23      32.602  29.679  55.089
ATOM    348  C   SER    23      30.924  27.570  51.960
ATOM    349  O   SER    23      29.696  27.638  51.959
ATOM    350  N   LYS    24      31.619  27.293  50.845
ATOM    351  H   LYS    24      32.621  27.305  50.959
ATOM    352  CA  LYS    24      31.102  26.759  49.562
ATOM    353  HA  LYS    24      30.097  26.361  49.719
ATOM    354  CB  LYS    24      31.009  27.890  48.511
ATOM    355 2HB  LYS    24      31.947  28.446  48.509
ATOM    356 3HB  LYS    24      30.879  27.451  47.521
ATOM    357  CG  LYS    24      29.831  28.857  48.726
ATOM    358 2HG  LYS    24      28.895  28.304  48.639
ATOM    359 3HG  LYS    24      29.891  29.296  49.723
ATOM    360  CD  LYS    24      29.858  29.990  47.684
ATOM    361 2HD  LYS    24      30.741  30.602  47.871
ATOM    362 3HD  LYS    24      29.943  29.575  46.677
ATOM    363  CE  LYS    24      28.620  30.895  47.776
ATOM    364 2HE  LYS    24      28.215  30.856  48.791
ATOM    365 3HE  LYS    24      28.931  31.924  47.573
ATOM    366  NZ  LYS    24      27.575  30.525  46.794
ATOM    367  HZ1 LYS    24      26.758  31.118  46.889
ATOM    368  HZ2 LYS    24      27.907  30.682  45.840
ATOM    369  HZ3 LYS    24      27.268  29.561  46.886
ATOM    370  C   LYS    24      31.943  25.568  49.039
ATOM    371  O   LYS    24      31.818  25.169  47.883
ATOM    372  N   PHE    25      32.849  25.008  49.845
ATOM    373  H   PHE    25      32.881  25.297  50.816
ATOM    374  CA  PHE    25      33.846  24.024  49.409
ATOM    375  HA  PHE    25      34.137  24.268  48.386
ATOM    376  CB  PHE    25      35.102  24.151  50.282
ATOM    377 2HB  PHE    25      35.423  25.193  50.287
ATOM    378 3HB  PHE    25      34.850  23.878  51.308
ATOM    379  CG  PHE    25      36.266  23.293  49.826
ATOM    380  CD1 PHE    25      37.161  23.786  48.863
ATOM    381  HD1 PHE    25      37.014  24.777  48.463
ATOM    382  CE1 PHE    25      38.244  23.002  48.431
ATOM    383  HE1 PHE    25      38.916  23.389  47.681
ATOM    384  CZ  PHE    25      38.442  21.720  48.974
ATOM    385  HZ  PHE    25      39.278  21.114  48.658
ATOM    386  CE2 PHE    25      37.545  21.220  49.935
ATOM    387  HE2 PHE    25      37.687  20.231  50.347
ATOM    388  CD2 PHE    25      36.458  22.005  50.361
ATOM    389  HD2 PHE    25      35.769  21.620  51.102
ATOM    390  C   PHE    25      33.314  22.583  49.419
ATOM    391  O   PHE    25      32.789  22.097  50.418
ATOM    392  N   GLN    26      33.519  21.858  48.320
ATOM    393  H   GLN    26      33.909  22.323  47.508
ATOM    394  CA  GLN    26      33.171  20.442  48.200
ATOM    395  HA  GLN    26      32.197  20.283  48.666
ATOM    396  CB  GLN    26      33.028  20.135  46.702
ATOM    397 2HB  GLN    26      32.224  20.760  46.312
ATOM    398 3HB  GLN    26      33.951  20.401  46.185
ATOM    399  CG  GLN    26      32.700  18.674  46.383
ATOM    400 2HG  GLN    26      33.585  18.060  46.540
ATOM    401 3HG  GLN    26      31.901  18.323  47.037
ATOM    402  CD  GLN    26      32.259  18.544  44.933
ATOM    403  OE1 GLN    26      33.058  18.393  44.022
ATOM    404  NE2 GLN    26      30.978  18.671  44.662
ATOM    405 1HE2 GLN    26      30.711  18.671  43.687
ATOM    406 2HE2 GLN    26      30.309  18.829  45.392
ATOM    407  C   GLN    26      34.193  19.548  48.929
ATOM    408  O   GLN    26      35.261  19.251  48.396
ATOM    409  N   GLU    27      33.859  19.105  50.147
ATOM    410  H   GLU    27      33.018  19.490  50.560
ATOM    411  CA  GLU    27      34.755  18.342  51.039
ATOM    412  HA  GLU    27      35.650  18.935  51.226
ATOM    413  CB  GLU    27      34.051  18.098  52.390
ATOM    414 2HB  GLU    27      33.119  17.558  52.216
ATOM    415 3HB  GLU    27      34.698  17.465  53.000
ATOM    416  CG  GLU    27      33.748  19.384  53.179
ATOM    417 2HG  GLU    27      34.681  19.932  53.329
ATOM    418 3HG  GLU    27      33.076  20.013  52.592
ATOM    419  CD  GLU    27      33.112  19.076  54.546
ATOM    420  OE1 GLU    27      31.943  19.469  54.766
ATOM    421  OE2 GLU    27      33.797  18.429  55.380
ATOM    422  C   GLU    27      35.230  16.985  50.471
ATOM    423  O   GLU    27      36.361  16.572  50.738
ATOM    424  N   LEU    28      34.387  16.296  49.692
ATOM    425  H   LEU    28      33.501  16.734  49.479
ATOM    426  CA  LEU    28      34.627  14.987  49.057
ATOM    427  HA  LEU    28      35.694  14.853  48.878
ATOM    428  CB  LEU    28      34.101  13.857  49.971
ATOM    429 2HB  LEU    28      33.077  14.099  50.260
ATOM    430 3HB  LEU    28      34.063  12.932  49.395
ATOM    431  CG  LEU    28      34.922  13.578  51.245
ATOM    432  HG  LEU    28      34.984  14.478  51.855
ATOM    433  CD1 LEU    28      34.233  12.490  52.069
ATOM    434 1HD1 LEU    28      34.178  11.563  51.497
ATOM    435 2HD1 LEU    28      34.793  12.309  52.987
ATOM    436 3HD1 LEU    28      33.227  12.811  52.338
ATOM    437  CD2 LEU    28      36.334  13.093  50.913
ATOM    438 1HD2 LEU    28      36.921  13.903  50.484
ATOM    439 2HD2 LEU    28      36.830  12.744  51.817
ATOM    440 3HD2 LEU    28      36.287  12.268  50.203
ATOM    441  C   LEU    28      33.916  14.919  47.693
ATOM    442  O   LEU    28      32.996  15.699  47.438
ATOM    443  N   VAL    29      34.296  13.979  46.815
ATOM    444  H   VAL    29      35.005  13.306  47.080
ATOM    445  CA  VAL    29      33.618  13.813  45.514
ATOM    446  HA  VAL    29      33.410  14.809  45.121
ATOM    447  CB  VAL    29      34.479  13.104  44.447
ATOM    448  HB  VAL    29      34.602  12.055  44.709
ATOM    449  CG1 VAL    29      33.799  13.164  43.072
ATOM    450 1HG1 VAL    29      33.675  14.201  42.758
ATOM    451 2HG1 VAL    29      34.413  12.635  42.344
ATOM    452 3HG1 VAL    29      32.824  12.676  43.110
ATOM    453  CG2 VAL    29      35.869  13.739  44.312
ATOM    454 1HG2 VAL    29      36.431  13.617  45.238
ATOM    455 2HG2 VAL    29      36.422  13.248  43.511
ATOM    456 3HG2 VAL    29      35.774  14.800  44.081
ATOM    457  C   VAL    29      32.277  13.099  45.710
ATOM    458  O   VAL    29      32.220  11.888  45.946
ATOM    459  N   LEU    30      31.200  13.874  45.590
ATOM    460  H   LEU    30      31.356  14.862  45.463
ATOM    461  CA  LEU    30      29.815  13.406  45.556
ATOM    462  HA  LEU    30      29.650  12.777  46.430
ATOM    463  CB  LEU    30      28.917  14.661  45.636
ATOM    464 2HB  LEU    30      29.284  15.313  46.431
ATOM    465 3HB  LEU    30      29.025  15.205  44.697
ATOM    466  CG  LEU    30      27.420  14.401  45.886
ATOM    467  HG  LEU    30      27.071  13.593  45.246
ATOM    468  CD1 LEU    30      27.150  14.048  47.351
ATOM    469 1HD1 LEU    30      27.405  14.891  47.994
ATOM    470 2HD1 LEU    30      26.093  13.814  47.480
ATOM    471 3HD1 LEU    30      27.738  13.185  47.658
ATOM    472  CD2 LEU    30      26.610  15.656  45.557
ATOM    473 1HD2 LEU    30      26.726  15.903  44.503
ATOM    474 2HD2 LEU    30      25.553  15.473  45.752
ATOM    475 3HD2 LEU    30      26.946  16.495  46.167
ATOM    476  C   LEU    30      29.559  12.593  44.262
ATOM    477  O   LEU    30      30.037  13.003  43.197
ATOM    478  N   PRO    31      28.797  11.479  44.297
ATOM    479  CD  PRO    31      28.182  10.854  45.459
ATOM    480 2HD  PRO    31      27.806  11.580  46.174
ATOM    481 3HD  PRO    31      28.908  10.200  45.940
ATOM    482  CG  PRO    31      27.019  10.027  44.916
ATOM    483 2HG  PRO    31      26.142  10.664  44.788
ATOM    484 3HG  PRO    31      26.790   9.177  45.559
ATOM    485  CB  PRO    31      27.538   9.583  43.550
ATOM    486 2HB  PRO    31      26.723   9.351  42.862
ATOM    487 3HB  PRO    31      28.183   8.713  43.680
ATOM    488  CA  PRO    31      28.380  10.778  43.082
ATOM    489  HA  PRO    31      29.261  10.406  42.558
ATOM    490  C   PRO    31      27.602  11.713  42.142
ATOM    491  O   PRO    31      26.974  12.678  42.577
ATOM    492  N   HIS    32      27.654  11.431  40.835
ATOM    493  H   HIS    32      28.155  10.594  40.572
ATOM    494  CA  HIS    32      27.097  12.248  39.736
ATOM    495  HA  HIS    32      27.333  11.726  38.807
ATOM    496  CB  HIS    32      25.556  12.297  39.836
ATOM    497 2HB  HIS    32      25.269  12.944  40.666
ATOM    498 3HB  HIS    32      25.147  12.753  38.932
ATOM    499  CG  HIS    32      24.906  10.946  40.027
ATOM    500  ND1 HIS    32      25.090   9.836  39.227
ATOM    501  HD1 HIS    32      25.694   9.801  38.398
ATOM    502  CE1 HIS    32      24.377   8.816  39.745
ATOM    503  HE1 HIS    32      24.333   7.807  39.342
ATOM    504  NE2 HIS    32      23.736   9.256  40.849
ATOM    505  HE2 HIS    32      23.102   8.703  41.439
ATOM    506  CD2 HIS    32      24.062  10.587  41.043
ATOM    507  HD2 HIS    32      23.723  11.226  41.850
ATOM    508  C   HIS    32      27.691  13.661  39.547
ATOM    509  O   HIS    32      27.640  14.161  38.428
ATOM    510  N   PHE    33      28.272  14.303  40.565
ATOM    511  H   PHE    33      28.270  13.855  41.472
ATOM    512  CA  PHE    33      28.692  15.712  40.491
ATOM    513  HA  PHE    33      27.832  16.287  40.147
ATOM    514  CB  PHE    33      29.040  16.234  41.891
ATOM    515 2HB  PHE    33      28.215  15.999  42.563
ATOM    516 3HB  PHE    33      29.927  15.713  42.258
ATOM    517  CG  PHE    33      29.290  17.732  41.934
ATOM    518  CD1 PHE    33      30.555  18.249  41.597
ATOM    519  HD1 PHE    33      31.359  17.577  41.334
ATOM    520  CE1 PHE    33      30.777  19.638  41.579
ATOM    521  HE1 PHE    33      31.745  20.023  41.296
ATOM    522  CZ  PHE    33      29.736  20.519  41.918
ATOM    523  HZ  PHE    33      29.895  21.588  41.892
ATOM    524  CE2 PHE    33      28.476  20.007  42.276
ATOM    525  HE2 PHE    33      27.673  20.684  42.534
ATOM    526  CD2 PHE    33      28.250  18.619  42.274
ATOM    527  HD2 PHE    33      27.268  18.235  42.516
ATOM    528  C   PHE    33      29.842  15.973  39.498
ATOM    529  O   PHE    33      30.844  15.246  39.473
ATOM    530  N   GLY    34      29.707  17.053  38.718
ATOM    531  H   GLY    34      28.816  17.546  38.759
ATOM    532  CA  GLY    34      30.635  17.471  37.662
ATOM    533  HA2 GLY    34      30.317  18.444  37.288
ATOM    534  HA3 GLY    34      31.633  17.579  38.081
ATOM    535  C   GLY    34      30.702  16.508  36.469
ATOM    536  O   GLY    34      31.723  16.476  35.774
ATOM    537  N   LYS    35      29.677  15.660  36.283
ATOM    538  H   LYS    35      28.842  15.832  36.845
ATOM    539  CA  LYS    35      29.687  14.499  35.367
ATOM    540  HA  LYS    35      30.358  14.698  34.531
ATOM    541  CB  LYS    35      30.183  13.239  36.113
ATOM    542 2HB  LYS    35      29.488  13.018  36.924
ATOM    543 3HB  LYS    35      30.164  12.395  35.420
ATOM    544  CG  LYS    35      31.600  13.338  36.699
ATOM    545 2HG  LYS    35      32.321  13.429  35.886
ATOM    546 3HG  LYS    35      31.677  14.221  37.323
ATOM    547  CD  LYS    35      31.938  12.111  37.560
ATOM    548 2HD  LYS    35      31.125  11.904  38.258
ATOM    549 3HD  LYS    35      32.058  11.247  36.904
ATOM    550  CE  LYS    35      33.239  12.329  38.343
ATOM    551 2HE  LYS    35      33.595  11.367  38.726
ATOM    552 3HE  LYS    35      34.000  12.707  37.654
ATOM    553  NZ  LYS    35      33.068  13.281  39.469
ATOM    554  HZ1 LYS    35      32.520  12.873  40.211
ATOM    555  HZ2 LYS    35      33.989  13.515  39.846
ATOM    556  HZ3 LYS    35      32.596  14.131  39.173
ATOM    557  C   LYS    35      28.311  14.189  34.764
ATOM    558  O   LYS    35      28.218  13.948  33.567
ATOM    559  N   GLU    36      27.268  14.166  35.593
ATOM    560  H   GLU    36      27.444  14.419  36.561
ATOM    561  CA  GLU    36      25.925  13.621  35.305
ATOM    562  HA  GLU    36      25.756  13.619  34.227
ATOM    563  CB  GLU    36      25.826  12.173  35.823
ATOM    564 2HB  GLU    36      25.945  12.196  36.904
ATOM    565 3HB  GLU    36      24.832  11.783  35.599
ATOM    566  CG  GLU    36      26.857  11.192  35.245
ATOM    567 2HG  GLU    36      26.692  11.085  34.171
ATOM    568 3HG  GLU    36      27.866  11.567  35.405
ATOM    569  CD  GLU    36      26.747   9.832  35.937
ATOM    570  OE1 GLU    36      26.893   9.758  37.183
ATOM    571  OE2 GLU    36      26.511   8.802  35.267
ATOM    572  C   GLU    36      24.831  14.513  35.938
ATOM    573  O   GLU    36      23.852  14.047  36.515
ATOM    574  N   ASP    37      25.085  15.819  35.928
ATOM    575  H   ASP    37      25.950  16.091  35.489
ATOM    576  CA  ASP    37      24.428  16.870  36.714
ATOM    577  HA  ASP    37      23.358  16.671  36.782
ATOM    578  CB  ASP    37      25.054  16.847  38.123
ATOM    579 2HB  ASP    37      24.443  17.460  38.789
ATOM    580 3HB  ASP    37      25.056  15.830  38.520
ATOM    581  CG  ASP    37      26.485  17.393  38.105
ATOM    582  OD1 ASP    37      27.305  16.936  37.278
ATOM    583  OD2 ASP    37      26.770  18.355  38.847
ATOM    584  C   ASP    37      24.659  18.252  36.054
ATOM    585  O   ASP    37      25.165  18.318  34.933
ATOM    586  N   ALA    38      24.387  19.357  36.764
ATOM    587  H   ALA    38      23.957  19.241  37.668
ATOM    588  CA  ALA    38      24.748  20.725  36.349
ATOM    589  HA  ALA    38      25.558  20.661  35.621
ATOM    590  CB  ALA    38      23.535  21.346  35.638
ATOM    591 1HB  ALA    38      22.708  21.462  36.340
ATOM    592 2HB  ALA    38      23.801  22.324  35.235
ATOM    593 3HB  ALA    38      23.219  20.705  34.814
ATOM    594  C   ALA    38      25.285  21.621  37.498
ATOM    595  O   ALA    38      25.274  22.851  37.391
ATOM    596  N   GLY    39      25.731  21.041  38.621
ATOM    597  H   GLY    39      25.879  20.033  38.638
ATOM    598  CA  GLY    39      26.036  21.794  39.847
ATOM    599  HA2 GLY    39      25.167  22.386  40.133
ATOM    600  HA3 GLY    39      26.246  21.080  40.642
ATOM    601  C   GLY    39      27.241  22.735  39.730
ATOM    602  O   GLY    39      27.223  23.845  40.263
ATOM    603  N   ASP    40      28.261  22.335  38.972
ATOM    604  H   ASP    40      28.186  21.446  38.494
ATOM    605  CA  ASP    40      29.429  23.165  38.658
ATOM    606  HA  ASP    40      29.787  23.606  39.588
ATOM    607  CB  ASP    40      30.556  22.284  38.091
ATOM    608 2HB  ASP    40      31.463  22.882  38.033
ATOM    609 3HB  ASP    40      30.741  21.454  38.776
ATOM    610  CG  ASP    40      30.261  21.730  36.697
ATOM    611  OD1 ASP    40      29.099  21.354  36.436
ATOM    612  OD2 ASP    40      31.187  21.642  35.866
ATOM    613  C   ASP    40      29.109  24.332  37.708
ATOM    614  O   ASP    40      29.802  25.346  37.738
ATOM    615  N   VAL    41      28.042  24.238  36.904
ATOM    616  H   VAL    41      27.526  23.367  36.904
ATOM    617  CA  VAL    41      27.571  25.345  36.053
ATOM    618  HA  VAL    41      28.440  25.821  35.599
ATOM    619  CB  VAL    41      26.661  24.854  34.908
ATOM    620  HB  VAL    41      25.734  24.460  35.323
ATOM    621  CG1 VAL    41      26.314  26.008  33.958
ATOM    622 1HG1 VAL    41      27.223  26.437  33.535
ATOM    623 2HG1 VAL    41      25.681  25.644  33.151
ATOM    624 3HG1 VAL    41      25.769  26.791  34.485
ATOM    625  CG2 VAL    41      27.331  23.750  34.076
ATOM    626 1HG2 VAL    41      27.514  22.870  34.693
ATOM    627 2HG2 VAL    41      26.676  23.458  33.255
ATOM    628 3HG2 VAL    41      28.279  24.109  33.673
ATOM    629  C   VAL    41      26.864  26.407  36.897
ATOM    630  O   VAL    41      27.152  27.592  36.753
ATOM    631  N   GLN    42      26.001  26.003  37.837
ATOM    632  H   GLN    42      25.811  25.011  37.929
ATOM    633  CA  GLN    42      25.385  26.946  38.783
ATOM    634  HA  GLN    42      24.915  27.750  38.215
ATOM    635  CB  GLN    42      24.301  26.246  39.621
ATOM    636 2HB  GLN    42      24.705  25.312  40.015
ATOM    637 3HB  GLN    42      24.045  26.882  40.471
ATOM    638  CG  GLN    42      23.009  25.946  38.841
ATOM    639 2HG  GLN    42      23.248  25.401  37.927
ATOM    640 3HG  GLN    42      22.377  25.303  39.453
ATOM    641  CD  GLN    42      22.202  27.203  38.503
ATOM    642  OE1 GLN    42      21.516  27.783  39.332
ATOM    643  NE2 GLN    42      22.243  27.679  37.277
ATOM    644 1HE2 GLN    42      21.647  28.469  37.091
ATOM    645 2HE2 GLN    42      22.757  27.211  36.554
ATOM    646  C   GLN    42      26.439  27.619  39.679
ATOM    647  O   GLN    42      26.392  28.835  39.850
ATOM    648  N   GLN    43      27.438  26.882  40.184
ATOM    649  H   GLN    43      27.427  25.875  40.052
ATOM    650  CA  GLN    43      28.534  27.487  40.955
ATOM    651  HA  GLN    43      28.080  28.151  41.690
ATOM    652  CB  GLN    43      29.284  26.393  41.737
ATOM    653 2HB  GLN    43      28.567  25.871  42.372
ATOM    654 3HB  GLN    43      29.685  25.670  41.028
ATOM    655  CG  GLN    43      30.433  26.905  42.630
ATOM    656 2HG  GLN    43      30.859  26.058  43.166
ATOM    657 3HG  GLN    43      31.220  27.325  42.003
ATOM    658  CD  GLN    43      29.997  27.947  43.662
ATOM    659  OE1 GLN    43      29.557  27.627  44.756
ATOM    660  NE2 GLN    43      30.080  29.215  43.337
ATOM    661 1HE2 GLN    43      29.605  29.905  43.921
ATOM    662 2HE2 GLN    43      30.321  29.471  42.389
ATOM    663  C   GLN    43      29.461  28.361  40.083
ATOM    664  O   GLN    43      29.962  29.378  40.563
ATOM    665  N   PHE    44      29.653  28.045  38.799
ATOM    666  H   PHE    44      29.305  27.160  38.447
ATOM    667  CA  PHE    44      30.351  28.936  37.865
ATOM    668  HA  PHE    44      31.311  29.209  38.303
ATOM    669  CB  PHE    44      30.629  28.177  36.560
ATOM    670 2HB  PHE    44      31.231  27.299  36.794
ATOM    671 3HB  PHE    44      29.685  27.825  36.146
ATOM    672  CG  PHE    44      31.368  28.962  35.494
ATOM    673  CD1 PHE    44      30.718  29.314  34.295
ATOM    674  HD1 PHE    44      29.679  29.055  34.146
ATOM    675  CE1 PHE    44      31.420  29.994  33.284
ATOM    676  HE1 PHE    44      30.919  30.265  32.364
ATOM    677  CZ  PHE    44      32.775  30.321  33.466
ATOM    678  HZ  PHE    44      33.313  30.842  32.686
ATOM    679  CE2 PHE    44      33.427  29.973  34.663
ATOM    680  HE2 PHE    44      34.469  30.227  34.800
ATOM    681  CD2 PHE    44      32.724  29.298  35.676
ATOM    682  HD2 PHE    44      33.226  29.034  36.596
ATOM    683  C   PHE    44      29.578  30.248  37.634
ATOM    684  O   PHE    44      30.191  31.312  37.631
ATOM    685  N   TYR    45      28.245  30.212  37.524
ATOM    686  H   TYR    45      27.787  29.306  37.486
ATOM    687  CA  TYR    45      27.412  31.417  37.382
ATOM    688  HA  TYR    45      27.876  32.078  36.651
ATOM    689  CB  TYR    45      26.022  31.026  36.845
ATOM    690 2HB  TYR    45      25.598  30.268  37.506
ATOM    691 3HB  TYR    45      25.380  31.904  36.915
ATOM    692  CG  TYR    45      25.926  30.518  35.406
ATOM    693  CD1 TYR    45      24.676  30.060  34.939
ATOM    694  HD1 TYR    45      23.823  30.060  35.603
ATOM    695  CE1 TYR    45      24.522  29.622  33.608
ATOM    696  HE1 TYR    45      23.555  29.307  33.247
ATOM    697  CZ  TYR    45      25.624  29.626  32.729
ATOM    698  OH  TYR    45      25.493  29.210  31.442
ATOM    699  HH  TYR    45      24.583  28.951  31.214
ATOM    700  CE2 TYR    45      26.876  30.080  33.191
ATOM    701  HE2 TYR    45      27.711  30.093  32.507
ATOM    702  CD2 TYR    45      27.026  30.530  34.518
ATOM    703  HD2 TYR    45      27.994  30.884  34.838
ATOM    704  C   TYR    45      27.313  32.247  38.680
ATOM    705  O   TYR    45      27.366  33.476  38.612
ATOM    706  N   ASP    46      27.242  31.612  39.855
ATOM    707  H   ASP    46      27.116  30.604  39.840
ATOM    708  CA  ASP    46      27.347  32.260  41.181
ATOM    709  HA  ASP    46      26.563  33.011  41.283
ATOM    710  CB  ASP    46      27.112  31.168  42.247
ATOM    711 2HB  ASP    46      26.091  30.798  42.138
ATOM    712 3HB  ASP    46      27.777  30.334  42.026
ATOM    713  CG  ASP    46      27.330  31.563  43.717
ATOM    714  OD1 ASP    46      28.401  31.210  44.266
ATOM    715  OD2 ASP    46      26.388  32.033  44.398
ATOM    716  C   ASP    46      28.702  32.983  41.338
ATOM    717  O   ASP    46      28.743  34.160  41.701
ATOM    718  N   LEU    47      29.804  32.335  40.938
ATOM    719  H   LEU    47      29.707  31.373  40.634
ATOM    720  CA  LEU    47      31.144  32.931  40.940
ATOM    721  HA  LEU    47      31.315  33.360  41.928
ATOM    722  CB  LEU    47      32.172  31.807  40.700
ATOM    723 2HB  LEU    47      32.055  31.057  41.484
ATOM    724 3HB  LEU    47      31.943  31.330  39.746
ATOM    725  CG  LEU    47      33.645  32.260  40.669
ATOM    726  HG  LEU    47      33.781  33.002  39.884
ATOM    727  CD1 LEU    47      34.105  32.858  42.001
ATOM    728 1HD1 LEU    47      33.947  32.141  42.806
ATOM    729 2HD1 LEU    47      35.162  33.115  41.944
ATOM    730 3HD1 LEU    47      33.544  33.768  42.212
ATOM    731  CD2 LEU    47      34.543  31.064  40.348
ATOM    732 1HD2 LEU    47      34.254  30.638  39.387
ATOM    733 2HD2 LEU    47      35.582  31.388  40.290
ATOM    734 3HD2 LEU    47      34.442  30.302  41.121
ATOM    735  C   LEU    47      31.286  34.075  39.916
ATOM    736  O   LEU    47      31.858  35.118  40.238
ATOM    737  N   LEU    48      30.783  33.906  38.689
ATOM    738  H   LEU    48      30.365  33.008  38.464
ATOM    739  CA  LEU    48      30.920  34.892  37.610
ATOM    740  HA  LEU    48      31.964  35.204  37.568
ATOM    741  CB  LEU    48      30.565  34.214  36.272
ATOM    742 2HB  LEU    48      31.162  33.307  36.169
ATOM    743 3HB  LEU    48      29.515  33.923  36.301
ATOM    744  CG  LEU    48      30.803  35.087  35.023
ATOM    745  HG  LEU    48      30.253  36.023  35.118
ATOM    746  CD1 LEU    48      32.286  35.393  34.803
ATOM    747 1HD1 LEU    48      32.858  34.467  34.732
ATOM    748 2HD1 LEU    48      32.414  35.964  33.883
ATOM    749 3HD1 LEU    48      32.675  35.989  35.628
ATOM    750  CD2 LEU    48      30.288  34.355  33.783
ATOM    751 1HD2 LEU    48      29.227  34.136  33.897
ATOM    752 2HD2 LEU    48      30.418  34.986  32.903
ATOM    753 3HD2 LEU    48      30.834  33.421  33.644
ATOM    754  C   LEU    48      30.080  36.155  37.864
ATOM    755  O   LEU    48      30.575  37.264  37.682
ATOM    756  N   SER    49      28.838  36.004  38.333
ATOM    757  H   SER    49      28.493  35.064  38.491
ATOM    758  CA  SER    49      27.971  37.143  38.674
ATOM    759  HA  SER    49      28.015  37.862  37.855
ATOM    760  CB  SER    49      26.509  36.705  38.811
ATOM    761 2HB  SER    49      25.910  37.567  39.109
ATOM    762 3HB  SER    49      26.148  36.350  37.846
ATOM    763  OG  SER    49      26.346  35.678  39.768
ATOM    764  HG  SER    49      26.690  34.843  39.397
ATOM    765  C   SER    49      28.446  37.883  39.930
ATOM    766  O   SER    49      28.523  39.113  39.920
ATOM    767  N   GLY    50      28.854  37.156  40.978
ATOM    768  H   GLY    50      28.712  36.150  40.963
ATOM    769  CA  GLY    50      29.432  37.754  42.183
ATOM    770  HA2 GLY    50      28.716  38.448  42.623
ATOM    771  HA3 GLY    50      29.641  36.962  42.902
ATOM    772  C   GLY    50      30.735  38.510  41.900
ATOM    773  O   GLY    50      30.896  39.651  42.331
ATOM    774  N   SER    51      31.650  37.919  41.122
ATOM    775  H   SER    51      31.467  36.984  40.778
ATOM    776  CA  SER    51      32.914  38.580  40.764
ATOM    777  HA  SER    51      33.335  38.985  41.683
ATOM    778  CB  SER    51      33.953  37.592  40.226
ATOM    779 2HB  SER    51      34.860  38.138  39.963
ATOM    780 3HB  SER    51      34.198  36.868  41.004
ATOM    781  OG  SER    51      33.485  36.903  39.090
ATOM    782  HG  SER    51      32.835  36.246  39.401
ATOM    783  C   SER    51      32.737  39.775  39.819
ATOM    784  O   SER    51      33.508  40.727  39.935
ATOM    785  N   LEU    52      31.710  39.796  38.957
ATOM    786  H   LEU    52      31.148  38.958  38.850
ATOM    787  CA  LEU    52      31.368  40.965  38.136
ATOM    788  HA  LEU    52      32.259  41.256  37.578
ATOM    789  CB  LEU    52      30.272  40.573  37.125
ATOM    790 2HB  LEU    52      30.653  39.770  36.496
ATOM    791 3HB  LEU    52      29.414  40.183  37.673
ATOM    792  CG  LEU    52      29.778  41.720  36.220
ATOM    793  HG  LEU    52      29.314  42.491  36.835
ATOM    794  CD1 LEU    52      30.893  42.361  35.391
ATOM    795 1HD1 LEU    52      31.383  41.607  34.775
ATOM    796 2HD1 LEU    52      30.472  43.129  34.742
ATOM    797 3HD1 LEU    52      31.627  42.831  36.043
ATOM    798  CD2 LEU    52      28.722  41.184  35.254
ATOM    799 1HD2 LEU    52      27.892  40.752  35.814
ATOM    800 2HD2 LEU    52      28.334  41.997  34.639
ATOM    801 3HD2 LEU    52      29.160  40.424  34.607
ATOM    802  C   LEU    52      30.958  42.173  38.995
ATOM    803  O   LEU    52      31.516  43.257  38.825
ATOM    804  N   GLU    53      30.039  41.999  39.951
ATOM    805  H   GLU    53      29.604  41.087  40.053
ATOM    806  CA  GLU    53      29.617  43.096  40.841
ATOM    807  HA  GLU    53      29.366  43.955  40.219
ATOM    808  CB  GLU    53      28.357  42.679  41.621
ATOM    809 2HB  GLU    53      27.598  42.338  40.916
ATOM    810 3HB  GLU    53      28.615  41.838  42.267
ATOM    811  CG  GLU    53      27.745  43.790  42.496
ATOM    812 2HG  GLU    53      26.990  43.331  43.138
ATOM    813 3HG  GLU    53      28.507  44.208  43.157
ATOM    814  CD  GLU    53      27.088  44.915  41.681
ATOM    815  OE1 GLU    53      27.790  45.649  40.951
ATOM    816  OE2 GLU    53      25.850  45.083  41.756
ATOM    817  C   GLU    53      30.755  43.538  41.780
ATOM    818  O   GLU    53      30.956  44.734  42.001
ATOM    819  N   VAL    54      31.572  42.595  42.269
ATOM    820  H   VAL    54      31.346  41.620  42.086
ATOM    821  CA  VAL    54      32.791  42.915  43.031
ATOM    822  HA  VAL    54      32.508  43.545  43.875
ATOM    823  CB  VAL    54      33.448  41.640  43.597
ATOM    824  HB  VAL    54      33.508  40.891  42.810
ATOM    825  CG1 VAL    54      34.866  41.867  44.143
ATOM    826 1HG1 VAL    54      34.857  42.668  44.884
ATOM    827 2HG1 VAL    54      35.235  40.952  44.607
ATOM    828 3HG1 VAL    54      35.544  42.134  43.333
ATOM    829  CG2 VAL    54      32.608  41.084  44.755
ATOM    830 1HG2 VAL    54      31.578  40.926  44.436
ATOM    831 2HG2 VAL    54      33.014  40.127  45.083
ATOM    832 3HG2 VAL    54      32.609  41.782  45.592
ATOM    833  C   VAL    54      33.766  43.742  42.189
ATOM    834  O   VAL    54      34.271  44.745  42.686
ATOM    835  N   ILE    55      33.997  43.401  40.915
ATOM    836  H   ILE    55      33.552  42.564  40.547
ATOM    837  CA  ILE    55      34.849  44.193  40.010
ATOM    838  HA  ILE    55      35.793  44.385  40.518
ATOM    839  CB  ILE    55      35.177  43.385  38.727
ATOM    840  HB  ILE    55      34.262  42.910  38.369
ATOM    841  CG2 ILE    55      35.723  44.277  37.593
ATOM    842 1HG2 ILE    55      36.618  44.806  37.923
ATOM    843 2HG2 ILE    55      35.959  43.678  36.715
ATOM    844 3HG2 ILE    55      34.970  45.003  37.285
ATOM    845  CG1 ILE    55      36.218  42.292  39.078
ATOM    846 2HG1 ILE    55      37.176  42.764  39.300
ATOM    847 3HG1 ILE    55      35.900  41.766  39.978
ATOM    848  CD1 ILE    55      36.432  41.234  37.985
ATOM    849 1HD1 ILE    55      36.893  41.677  37.102
ATOM    850 2HD1 ILE    55      37.092  40.453  38.363
ATOM    851 3HD1 ILE    55      35.476  40.786  37.713
ATOM    852  C   ILE    55      34.233  45.577  39.736
ATOM    853  O   ILE    55      34.961  46.571  39.752
ATOM    854  N   ARG    56      32.907  45.684  39.574
ATOM    855  H   ARG    56      32.361  44.825  39.545
ATOM    856  CA  ARG    56      32.210  46.967  39.364
ATOM    857  HA  ARG    56      32.708  47.489  38.545
ATOM    858  CB  ARG    56      30.754  46.687  38.937
ATOM    859 2HB  ARG    56      30.769  45.967  38.117
ATOM    860 3HB  ARG    56      30.203  46.244  39.769
ATOM    861  CG  ARG    56      30.026  47.954  38.455
ATOM    862 2HG  ARG    56      29.832  48.613  39.303
ATOM    863 3HG  ARG    56      30.675  48.483  37.755
ATOM    864  CD  ARG    56      28.704  47.656  37.728
ATOM    865 2HD  ARG    56      28.346  48.591  37.290
ATOM    866 3HD  ARG    56      28.893  46.953  36.914
ATOM    867  NE  ARG    56      27.666  47.107  38.624
ATOM    868  HE  ARG    56      27.961  46.638  39.485
ATOM    869  CZ  ARG    56      26.359  47.132  38.452
ATOM    870  NH1 ARG    56      25.803  47.640  37.382
ATOM    871 1HH1 ARG    56      26.383  47.827  36.570
ATOM    872 2HH1 ARG    56      24.813  47.529  37.208
ATOM    873  NH2 ARG    56      25.578  46.646  39.370
ATOM    874 1HH2 ARG    56      26.001  46.205  40.199
ATOM    875 2HH2 ARG    56      24.583  46.659  39.293
ATOM    876  C   ARG    56      32.322  47.893  40.584
ATOM    877  O   ARG    56      32.723  49.048  40.442
ATOM    878  N   LYS    57      32.064  47.393  41.798
ATOM    879  H   LYS    57      31.721  46.434  41.845
ATOM    880  CA  LYS    57      32.192  48.172  43.050
ATOM    881  HA  LYS    57      31.812  49.173  42.846
ATOM    882  CB  LYS    57      31.296  47.523  44.120
ATOM    883 2HB  LYS    57      30.298  47.384  43.699
ATOM    884 3HB  LYS    57      31.687  46.530  44.353
ATOM    885  CG  LYS    57      31.157  48.312  45.437
ATOM    886 2HG  LYS    57      30.417  47.801  46.055
ATOM    887 3HG  LYS    57      32.106  48.270  45.973
ATOM    888  CD  LYS    57      30.740  49.791  45.314
ATOM    889 2HD  LYS    57      30.579  50.179  46.321
ATOM    890 3HD  LYS    57      31.554  50.363  44.867
ATOM    891  CE  LYS    57      29.466  49.999  44.484
ATOM    892 2HE  LYS    57      29.667  49.706  43.449
ATOM    893 3HE  LYS    57      28.672  49.350  44.866
ATOM    894  NZ  LYS    57      29.024  51.413  44.524
ATOM    895  HZ1 LYS    57      28.279  51.577  43.845
ATOM    896  HZ2 LYS    57      28.665  51.660  45.433
ATOM    897  HZ3 LYS    57      29.801  52.050  44.334
ATOM    898  C   LYS    57      33.650  48.371  43.501
ATOM    899  O   LYS    57      33.950  49.328  44.219
ATOM    900  N   TRP    58      34.582  47.540  43.037
ATOM    901  H   TRP    58      34.278  46.699  42.557
ATOM    902  CA  TRP    58      36.024  47.796  43.121
ATOM    903  HA  TRP    58      36.281  48.039  44.150
ATOM    904  CB  TRP    58      36.781  46.515  42.748
ATOM    905 2HB  TRP    58      36.523  45.745  43.476
ATOM    906 3HB  TRP    58      36.427  46.170  41.780
ATOM    907  CG  TRP    58      38.274  46.578  42.671
ATOM    908  CD1 TRP    58      39.119  46.358  43.702
ATOM    909  HD1 TRP    58      38.812  46.119  44.713
ATOM    910  NE1 TRP    58      40.421  46.352  43.244
ATOM    911  HE1 TRP    58      41.191  45.963  43.798
ATOM    912  CE2 TRP    58      40.481  46.556  41.883
ATOM    913  CZ2 TRP    58      41.542  46.551  40.965
ATOM    914  HZ2 TRP    58      42.559  46.430  41.311
ATOM    915  CH2 TRP    58      41.262  46.718  39.598
ATOM    916  HH2 TRP    58      42.066  46.737  38.874
ATOM    917  CZ3 TRP    58      39.930  46.871  39.171
ATOM    918  HZ3 TRP    58      39.716  47.001  38.118
ATOM    919  CE3 TRP    58      38.872  46.861  40.102
ATOM    920  HE3 TRP    58      37.851  46.960  39.757
ATOM    921  CD2 TRP    58      39.119  46.706  41.484
ATOM    922  C   TRP    58      36.414  48.996  42.244
ATOM    923  O   TRP    58      37.013  49.942  42.760
ATOM    924  N   ALA    59      35.996  49.002  40.973
ATOM    925  H   ALA    59      35.495  48.187  40.630
ATOM    926  CA  ALA    59      36.315  50.037  39.987
ATOM    927  HA  ALA    59      37.393  50.198  39.998
ATOM    928  CB  ALA    59      35.935  49.509  38.599
ATOM    929 1HB  ALA    59      34.861  49.324  38.548
ATOM    930 2HB  ALA    59      36.205  50.246  37.841
ATOM    931 3HB  ALA    59      36.469  48.581  38.392
ATOM    932  C   ALA    59      35.651  51.403  40.259
ATOM    933  O   ALA    59      36.256  52.429  39.961
ATOM    934  N   GLU    60      34.465  51.447  40.883
ATOM    935  H   GLU    60      33.968  50.568  40.988
ATOM    936  CA  GLU    60      33.725  52.693  41.192
ATOM    937  HA  GLU    60      33.433  53.158  40.249
ATOM    938  CB  GLU    60      32.440  52.324  41.968
ATOM    939 2HB  GLU    60      31.931  51.541  41.404
ATOM    940 3HB  GLU    60      32.716  51.892  42.931
ATOM    941  CG  GLU    60      31.421  53.472  42.169
ATOM    942 2HG  GLU    60      31.630  54.281  41.469
ATOM    943 3HG  GLU    60      30.432  53.083  41.916
ATOM    944  CD  GLU    60      31.345  54.005  43.612
ATOM    945  OE1 GLU    60      31.454  55.233  43.859
ATOM    946  OE2 GLU    60      31.119  53.192  44.538
ATOM    947  C   GLU    60      34.547  53.741  41.973
ATOM    948  O   GLU    60      34.199  54.923  41.966
ATOM    949  N   LYS    61      35.639  53.326  42.634
ATOM    950  H   LYS    61      35.877  52.347  42.537
ATOM    951  CA  LYS    61      36.519  54.179  43.449
ATOM    952  HA  LYS    61      36.290  55.221  43.217
ATOM    953  CB  LYS    61      36.213  53.971  44.948
ATOM    954 2HB  LYS    61      36.625  53.012  45.262
ATOM    955 3HB  LYS    61      36.720  54.758  45.509
ATOM    956  CG  LYS    61      34.712  53.998  45.301
ATOM    957 2HG  LYS    61      34.247  54.876  44.849
ATOM    958 3HG  LYS    61      34.231  53.097  44.917
ATOM    959  CD  LYS    61      34.519  54.056  46.821
ATOM    960 2HD  LYS    61      35.162  53.312  47.287
ATOM    961 3HD  LYS    61      34.842  55.033  47.175
ATOM    962  CE  LYS    61      33.080  53.798  47.293
ATOM    963 2HE  LYS    61      32.798  52.770  47.052
ATOM    964 3HE  LYS    61      33.064  53.895  48.383
ATOM    965  NZ  LYS    61      32.109  54.739  46.691
ATOM    966  HZ1 LYS    61      31.850  54.450  45.744
ATOM    967  HZ2 LYS    61      31.252  54.804  47.233
ATOM    968  HZ3 LYS    61      32.497  55.674  46.644
ATOM    969  C   LYS    61      38.015  54.010  43.108
ATOM    970  O   LYS    61      38.859  54.057  44.004
ATOM    971  N   ILE    62      38.359  53.757  41.839
ATOM    972  H   ILE    62      37.621  53.699  41.146
ATOM    973  CA  ILE    62      39.748  53.519  41.391
ATOM    974  HA  ILE    62      40.291  53.187  42.271
ATOM    975  CB  ILE    62      39.794  52.328  40.404
ATOM    976  HB  ILE    62      39.095  51.576  40.774
ATOM    977  CG2 ILE    62      39.360  52.722  38.983
ATOM    978 1HG2 ILE    62      40.149  53.298  38.500
ATOM    979 2HG2 ILE    62      39.150  51.833  38.389
ATOM    980 3HG2 ILE    62      38.456  53.330  39.016
ATOM    981  CG1 ILE    62      41.194  51.676  40.389
ATOM    982 2HG1 ILE    62      41.917  52.361  39.943
ATOM    983 3HG1 ILE    62      41.499  51.476  41.416
ATOM    984  CD1 ILE    62      41.246  50.344  39.632
ATOM    985 1HD1 ILE    62      41.064  50.501  38.569
ATOM    986 2HD1 ILE    62      42.233  49.898  39.755
ATOM    987 3HD1 ILE    62      40.496  49.662  40.035
ATOM    988  C   ILE    62      40.445  54.799  40.853
ATOM    989  O   ILE    62      39.812  55.587  40.146
ATOM    990  N   PRO    63      41.746  55.031  41.140
ATOM    991  CD  PRO    63      42.529  54.398  42.191
ATOM    992 2HD  PRO    63      42.999  53.493  41.807
ATOM    993 3HD  PRO    63      41.921  54.183  43.069
ATOM    994  CG  PRO    63      43.597  55.413  42.573
ATOM    995 2HG  PRO    63      44.485  54.935  42.986
ATOM    996 3HG  PRO    63      43.176  56.131  43.278
ATOM    997  CB  PRO    63      43.889  56.106  41.247
ATOM    998 2HB  PRO    63      44.590  55.497  40.672
ATOM    999 3HB  PRO    63      44.290  57.109  41.397
ATOM   1000  CA  PRO    63      42.519  56.135  40.556
ATOM   1001  HA  PRO    63      42.017  57.070  40.807
ATOM   1002  C   PRO    63      42.680  56.049  39.030
ATOM   1003  O   PRO    63      42.612  54.971  38.441
ATOM   1004  N   GLY    64      42.946  57.191  38.387
ATOM   1005  H   GLY    64      42.997  58.040  38.928
ATOM   1006  CA  GLY    64      43.276  57.305  36.958
ATOM   1007  HA2 GLY    64      43.722  58.281  36.771
ATOM   1008  HA3 GLY    64      44.019  56.547  36.715
ATOM   1009  C   GLY    64      42.098  57.126  35.991
ATOM   1010  O   GLY    64      41.961  57.884  35.038
ATOM   1011  N   PHE    65      41.189  56.186  36.251
ATOM   1012  H   PHE    65      41.365  55.570  37.038
ATOM   1013  CA  PHE    65      40.049  55.885  35.369
ATOM   1014  HA  PHE    65      40.438  55.610  34.388
ATOM   1015  CB  PHE    65      39.323  54.673  35.969
ATOM   1016 2HB  PHE    65      40.073  53.927  36.237
ATOM   1017 3HB  PHE    65      38.827  54.980  36.891
ATOM   1018  CG  PHE    65      38.327  53.974  35.065
ATOM   1019  CD1 PHE    65      36.961  53.930  35.409
ATOM   1020  HD1 PHE    65      36.601  54.453  36.283
ATOM   1021  CE1 PHE    65      36.062  53.180  34.629
ATOM   1022  HE1 PHE    65      35.014  53.145  34.895
ATOM   1023  CZ  PHE    65      36.525  52.469  33.509
ATOM   1024  HZ  PHE    65      35.835  51.880  32.919
ATOM   1025  CE2 PHE    65      37.881  52.531  33.150
ATOM   1026  HE2 PHE    65      38.233  51.987  32.286
ATOM   1027  CD2 PHE    65      38.781  53.282  33.926
ATOM   1028  HD2 PHE    65      39.828  53.304  33.660
ATOM   1029  C   PHE    65      39.102  57.086  35.161
ATOM   1030  O   PHE    65      38.511  57.238  34.094
ATOM   1031  N   ALA    66      39.016  57.985  36.149
ATOM   1032  H   ALA    66      39.535  57.794  36.991
ATOM   1033  CA  ALA    66      38.239  59.228  36.096
ATOM   1034  HA  ALA    66      37.272  59.001  35.643
ATOM   1035  CB  ALA    66      37.985  59.682  37.539
ATOM   1036 1HB  ALA    66      38.928  59.944  38.020
ATOM   1037 2HB  ALA    66      37.331  60.556  37.538
ATOM   1038 3HB  ALA    66      37.498  58.884  38.101
ATOM   1039  C   ALA    66      38.865  60.356  35.237
ATOM   1040  O   ALA    66      38.251  61.415  35.093
ATOM   1041  N   GLU    67      40.056  60.144  34.661
ATOM   1042  H   GLU    67      40.530  59.264  34.838
ATOM   1043  CA  GLU    67      40.717  61.051  33.702
ATOM   1044  HA  GLU    67      40.521  62.084  33.994
ATOM   1045  CB  GLU    67      42.244  60.823  33.723
ATOM   1046 2HB  GLU    67      42.449  59.809  33.376
ATOM   1047 3HB  GLU    67      42.706  61.513  33.016
ATOM   1048  CG  GLU    67      42.914  61.038  35.092
ATOM   1049 2HG  GLU    67      42.818  62.091  35.367
ATOM   1050 3HG  GLU    67      42.397  60.448  35.852
ATOM   1051  CD  GLU    67      44.402  60.645  35.090
ATOM   1052  OE1 GLU    67      44.959  60.370  36.177
ATOM   1053  OE2 GLU    67      45.061  60.636  34.026
ATOM   1054  C   GLU    67      40.196  60.879  32.257
ATOM   1055  O   GLU    67      40.713  61.505  31.328
ATOM   1056  N   LEU    68      39.205  60.005  32.048
ATOM   1057  H   LEU    68      38.784  59.579  32.861
ATOM   1058  CA  LEU    68      38.767  59.489  30.747
ATOM   1059  HA  LEU    68      39.302  60.006  29.950
ATOM   1060  CB  LEU    68      39.103  57.985  30.675
ATOM   1061 2HB  LEU    68      38.472  57.464  31.397
ATOM   1062 3HB  LEU    68      38.835  57.615  29.684
ATOM   1063  CG  LEU    68      40.573  57.613  30.962
ATOM   1064  HG  LEU    68      40.862  57.963  31.953
ATOM   1065  CD1 LEU    68      40.718  56.092  30.953
ATOM   1066 1HD1 LEU    68      40.392  55.695  29.993
ATOM   1067 2HD1 LEU    68      41.757  55.817  31.134
ATOM   1068 3HD1 LEU    68      40.097  55.666  31.741
ATOM   1069  CD2 LEU    68      41.530  58.216  29.929
ATOM   1070 1HD2 LEU    68      41.539  59.300  30.027
ATOM   1071 2HD2 LEU    68      42.542  57.853  30.107
ATOM   1072 3HD2 LEU    68      41.213  57.951  28.921
ATOM   1073  C   LEU    68      37.263  59.714  30.517
ATOM   1074  O   LEU    68      36.489  59.809  31.469
ATOM   1075  N   SER    69      36.842  59.754  29.249
ATOM   1076  H   SER    69      37.519  59.640  28.512
ATOM   1077  CA  SER    69      35.427  59.885  28.873
ATOM   1078  HA  SER    69      35.040  60.796  29.326
ATOM   1079  CB  SER    69      35.304  60.041  27.354
ATOM   1080 2HB  SER    69      35.836  60.941  27.042
ATOM   1081 3HB  SER    69      35.751  59.178  26.857
ATOM   1082  OG  SER    69      33.942  60.144  26.977
ATOM   1083  HG  SER    69      33.921  60.515  26.087
ATOM   1084  C   SER    69      34.601  58.668  29.333
ATOM   1085  O   SER    69      34.999  57.537  29.041
ATOM   1086  N   PRO    70      33.423  58.843  29.969
ATOM   1087  CD  PRO    70      32.925  60.085  30.543
ATOM   1088 2HD  PRO    70      32.425  60.669  29.769
ATOM   1089 3HD  PRO    70      33.726  60.666  31.002
ATOM   1090  CG  PRO    70      31.923  59.663  31.615
ATOM   1091 2HG  PRO    70      31.154  60.420  31.773
ATOM   1092 3HG  PRO    70      32.451  59.447  32.546
ATOM   1093  CB  PRO    70      31.344  58.371  31.043
ATOM   1094 2HB  PRO    70      30.575  58.613  30.306
ATOM   1095 3HB  PRO    70      30.937  57.728  31.825
ATOM   1096  CA  PRO    70      32.552  57.727  30.358
ATOM   1097  HA  PRO    70      33.082  57.122  31.089
ATOM   1098  C   PRO    70      32.123  56.816  29.198
ATOM   1099  O   PRO    70      31.922  55.621  29.391
ATOM   1100  N   ALA    71      32.047  57.349  27.974
ATOM   1101  H   ALA    71      32.258  58.329  27.858
ATOM   1102  CA  ALA    71      31.747  56.556  26.781
ATOM   1103  HA  ALA    71      30.909  55.895  27.009
ATOM   1104  CB  ALA    71      31.289  57.525  25.685
ATOM   1105 1HB  ALA    71      32.028  58.313  25.544
ATOM   1106 2HB  ALA    71      31.136  56.981  24.752
ATOM   1107 3HB  ALA    71      30.343  57.985  25.978
ATOM   1108  C   ALA    71      32.914  55.634  26.347
ATOM   1109  O   ALA    71      32.675  54.647  25.656
ATOM   1110  N   ASP    72      34.147  55.910  26.791
ATOM   1111  H   ASP    72      34.274  56.726  27.375
ATOM   1112  CA  ASP    72      35.300  55.003  26.666
ATOM   1113  HA  ASP    72      35.169  54.363  25.790
ATOM   1114  CB  ASP    72      36.595  55.827  26.465
ATOM   1115 2HB  ASP    72      36.573  56.710  27.105
ATOM   1116 3HB  ASP    72      37.439  55.222  26.794
ATOM   1117  CG  ASP    72      36.864  56.266  25.015
ATOM   1118  OD1 ASP    72      37.977  56.767  24.733
ATOM   1119  OD2 ASP    72      35.976  56.113  24.147
ATOM   1120  C   ASP    72      35.423  54.058  27.884
ATOM   1121  O   ASP    72      35.906  52.933  27.748
ATOM   1122  N   GLN    73      34.953  54.468  29.072
ATOM   1123  H   GLN    73      34.564  55.401  29.128
ATOM   1124  CA  GLN    73      35.015  53.665  30.306
ATOM   1125  HA  GLN    73      36.058  53.418  30.502
ATOM   1126  CB  GLN    73      34.483  54.475  31.503
ATOM   1127 2HB  GLN    73      33.521  54.910  31.243
ATOM   1128 3HB  GLN    73      34.312  53.797  32.340
ATOM   1129  CG  GLN    73      35.450  55.578  31.974
ATOM   1130 2HG  GLN    73      36.377  55.118  32.314
ATOM   1131 3HG  GLN    73      35.693  56.236  31.143
ATOM   1132  CD  GLN    73      34.885  56.436  33.109
ATOM   1133  OE1 GLN    73      33.709  56.438  33.434
ATOM   1134  NE2 GLN    73      35.695  57.235  33.763
ATOM   1135 1HE2 GLN    73      35.265  57.839  34.433
ATOM   1136 2HE2 GLN    73      36.687  57.261  33.556
ATOM   1137  C   GLN    73      34.263  52.325  30.193
ATOM   1138  O   GLN    73      34.811  51.295  30.588
ATOM   1139  N   ASP    74      33.059  52.304  29.609
ATOM   1140  H   ASP    74      32.618  53.188  29.383
ATOM   1141  CA  ASP    74      32.298  51.059  29.387
ATOM   1142  HA  ASP    74      32.172  50.547  30.342
ATOM   1143  CB  ASP    74      30.894  51.384  28.826
ATOM   1144 2HB  ASP    74      30.961  52.220  28.127
ATOM   1145 3HB  ASP    74      30.543  50.517  28.263
ATOM   1146  CG  ASP    74      29.834  51.694  29.896
ATOM   1147  OD1 ASP    74      28.632  51.405  29.654
ATOM   1148  OD2 ASP    74      30.177  52.211  30.980
ATOM   1149  C   ASP    74      33.044  50.082  28.449
ATOM   1150  O   ASP    74      33.038  48.870  28.677
ATOM   1151  N   LEU    75      33.745  50.601  27.431
ATOM   1152  H   LEU    75      33.765  51.607  27.341
ATOM   1153  CA  LEU    75      34.533  49.806  26.478
ATOM   1154  HA  LEU    75      33.914  48.975  26.134
ATOM   1155  CB  LEU    75      34.858  50.706  25.265
ATOM   1156 2HB  LEU    75      33.919  51.170  24.957
ATOM   1157 3HB  LEU    75      35.529  51.509  25.569
ATOM   1158  CG  LEU    75      35.451  49.992  24.031
ATOM   1159  HG  LEU    75      34.937  49.043  23.876
ATOM   1160  CD1 LEU    75      35.239  50.865  22.792
ATOM   1161 1HD1 LEU    75      35.735  51.828  22.920
ATOM   1162 2HD1 LEU    75      35.640  50.362  21.912
ATOM   1163 3HD1 LEU    75      34.175  51.034  22.635
ATOM   1164  CD2 LEU    75      36.960  49.743  24.129
ATOM   1165 1HD2 LEU    75      37.181  49.021  24.907
ATOM   1166 2HD2 LEU    75      37.323  49.335  23.185
ATOM   1167 3HD2 LEU    75      37.476  50.676  24.340
ATOM   1168  C   LEU    75      35.776  49.199  27.150
ATOM   1169  O   LEU    75      36.088  48.022  26.939
ATOM   1170  N   LEU    76      36.457  49.972  28.005
ATOM   1171  H   LEU    76      36.153  50.936  28.112
ATOM   1172  CA  LEU    76      37.558  49.480  28.843
ATOM   1173  HA  LEU    76      38.310  49.022  28.202
ATOM   1174  CB  LEU    76      38.193  50.655  29.614
ATOM   1175 2HB  LEU    76      37.408  51.172  30.165
ATOM   1176 3HB  LEU    76      38.891  50.245  30.341
ATOM   1177  CG  LEU    76      38.958  51.689  28.768
ATOM   1178  HG  LEU    76      38.291  52.130  28.035
ATOM   1179  CD1 LEU    76      39.493  52.804  29.666
ATOM   1180 1HD1 LEU    76      40.175  52.398  30.413
ATOM   1181 2HD1 LEU    76      40.017  53.538  29.054
ATOM   1182 3HD1 LEU    76      38.659  53.303  30.161
ATOM   1183  CD2 LEU    76      40.148  51.068  28.037
ATOM   1184 1HD2 LEU    76      39.775  50.410  27.257
ATOM   1185 2HD2 LEU    76      40.735  51.852  27.562
ATOM   1186 3HD2 LEU    76      40.777  50.511  28.731
ATOM   1187  C   LEU    76      37.091  48.388  29.823
ATOM   1188  O   LEU    76      37.802  47.399  30.010
ATOM   1189  N   LEU    77      35.903  48.543  30.418
ATOM   1190  H   LEU    77      35.380  49.394  30.227
ATOM   1191  CA  LEU    77      35.333  47.591  31.377
ATOM   1192  HA  LEU    77      36.079  47.416  32.152
ATOM   1193  CB  LEU    77      34.092  48.232  32.029
ATOM   1194 2HB  LEU    77      34.393  49.166  32.507
ATOM   1195 3HB  LEU    77      33.378  48.479  31.244
ATOM   1196  CG  LEU    77      33.374  47.350  33.068
ATOM   1197  HG  LEU    77      33.042  46.426  32.595
ATOM   1198  CD1 LEU    77      34.266  46.999  34.263
ATOM   1199 1HD1 LEU    77      34.648  47.910  34.724
ATOM   1200 2HD1 LEU    77      33.691  46.434  34.995
ATOM   1201 3HD1 LEU    77      35.098  46.379  33.931
ATOM   1202  CD2 LEU    77      32.138  48.085  33.593
ATOM   1203 1HD2 LEU    77      31.482  48.322  32.755
ATOM   1204 2HD2 LEU    77      31.601  47.447  34.294
ATOM   1205 3HD2 LEU    77      32.435  49.010  34.088
ATOM   1206  C   LEU    77      35.029  46.229  30.731
ATOM   1207  O   LEU    77      35.476  45.206  31.253
ATOM   1208  N   GLU    78      34.344  46.208  29.579
ATOM   1209  H   GLU    78      33.983  47.087  29.213
ATOM   1210  CA  GLU    78      34.128  44.978  28.795
ATOM   1211  HA  GLU    78      33.544  44.269  29.383
ATOM   1212  CB  GLU    78      33.360  45.307  27.497
ATOM   1213 2HB  GLU    78      32.450  45.856  27.743
ATOM   1214 3HB  GLU    78      33.982  45.956  26.878
ATOM   1215  CG  GLU    78      32.974  44.049  26.693
ATOM   1216 2HG  GLU    78      33.663  43.232  26.909
ATOM   1217 3HG  GLU    78      31.981  43.720  27.007
ATOM   1218  CD  GLU    78      32.995  44.300  25.179
ATOM   1219  OE1 GLU    78      34.054  44.076  24.539
ATOM   1220  OE2 GLU    78      31.962  44.706  24.603
ATOM   1221  C   GLU    78      35.471  44.317  28.446
ATOM   1222  O   GLU    78      35.691  43.134  28.713
ATOM   1223  N   SER    79      36.394  45.118  27.908
ATOM   1224  H   SER    79      36.131  46.086  27.754
ATOM   1225  CA  SER    79      37.695  44.674  27.405
ATOM   1226  HA  SER    79      37.539  43.966  26.590
ATOM   1227  CB  SER    79      38.443  45.893  26.865
ATOM   1228 2HB  SER    79      38.441  46.694  27.605
ATOM   1229 3HB  SER    79      39.469  45.616  26.671
ATOM   1230  OG  SER    79      37.881  46.351  25.653
ATOM   1231  HG  SER    79      37.078  46.857  25.886
ATOM   1232  C   SER    79      38.577  43.986  28.455
ATOM   1233  O   SER    79      39.415  43.156  28.097
ATOM   1234  N   ALA    80      38.427  44.328  29.738
ATOM   1235  H   ALA    80      37.739  45.040  29.961
ATOM   1236  CA  ALA    80      39.273  43.817  30.818
ATOM   1237  HA  ALA    80      40.164  43.358  30.387
ATOM   1238  CB  ALA    80      39.739  45.015  31.648
ATOM   1239 1HB  ALA    80      38.880  45.497  32.118
ATOM   1240 2HB  ALA    80      40.437  44.683  32.417
ATOM   1241 3HB  ALA    80      40.239  45.728  30.994
ATOM   1242  C   ALA    80      38.613  42.739  31.696
ATOM   1243  O   ALA    80      39.336  42.013  32.381
ATOM   1244  N   PHE    81      37.280  42.605  31.697
ATOM   1245  H   PHE    81      36.730  43.224  31.108
ATOM   1246  CA  PHE    81      36.561  41.745  32.651
ATOM   1247  HA  PHE    81      36.750  42.128  33.654
ATOM   1248  CB  PHE    81      35.047  41.840  32.390
ATOM   1249 2HB  PHE    81      34.715  42.852  32.625
ATOM   1250 3HB  PHE    81      34.871  41.681  31.324
ATOM   1251  CG  PHE    81      34.186  40.859  33.177
ATOM   1252  CD1 PHE    81      34.372  40.683  34.564
ATOM   1253  HD1 PHE    81      35.120  41.257  35.089
ATOM   1254  CE1 PHE    81      33.595  39.747  35.273
ATOM   1255  HE1 PHE    81      33.743  39.607  36.334
ATOM   1256  CZ  PHE    81      32.616  38.995  34.603
ATOM   1257  HZ  PHE    81      32.011  38.287  35.152
ATOM   1258  CE2 PHE    81      32.413  39.178  33.224
ATOM   1259  HE2 PHE    81      31.653  38.607  32.708
ATOM   1260  CD2 PHE    81      33.194  40.108  32.514
ATOM   1261  HD2 PHE    81      33.024  40.246  31.455
ATOM   1262  C   PHE    81      37.048  40.284  32.645
ATOM   1263  O   PHE    81      37.417  39.760  33.697
ATOM   1264  N   LEU    82      37.120  39.643  31.471
ATOM   1265  H   LEU    82      36.818  40.133  30.642
ATOM   1266  CA  LEU    82      37.521  38.232  31.360
ATOM   1267  HA  LEU    82      36.925  37.670  32.080
ATOM   1268  CB  LEU    82      37.173  37.729  29.944
ATOM   1269 2HB  LEU    82      36.120  37.941  29.750
ATOM   1270 3HB  LEU    82      37.766  38.292  29.221
ATOM   1271  CG  LEU    82      37.417  36.223  29.706
ATOM   1272  HG  LEU    82      38.474  35.999  29.847
ATOM   1273  CD1 LEU    82      36.596  35.332  30.643
ATOM   1274 1HD1 LEU    82      35.536  35.573  30.554
ATOM   1275 2HD1 LEU    82      36.749  34.286  30.382
ATOM   1276 3HD1 LEU    82      36.918  35.476  31.674
ATOM   1277  CD2 LEU    82      37.037  35.861  28.269
ATOM   1278 1HD2 LEU    82      37.624  36.461  27.573
ATOM   1279 2HD2 LEU    82      37.252  34.809  28.082
ATOM   1280 3HD2 LEU    82      35.976  36.050  28.100
ATOM   1281  C   LEU    82      39.001  38.000  31.726
ATOM   1282  O   LEU    82      39.330  36.981  32.333
ATOM   1283  N   GLU    83      39.886  38.956  31.422
ATOM   1284  H   GLU    83      39.548  39.798  30.980
ATOM   1285  CA  GLU    83      41.303  38.889  31.809
ATOM   1286  HA  GLU    83      41.714  37.923  31.510
ATOM   1287  CB  GLU    83      42.117  39.997  31.123
ATOM   1288 2HB  GLU    83      41.734  40.974  31.422
ATOM   1289 3HB  GLU    83      43.147  39.917  31.475
ATOM   1290  CG  GLU    83      42.122  39.914  29.595
ATOM   1291 2HG  GLU    83      42.327  38.885  29.290
ATOM   1292 3HG  GLU    83      41.143  40.202  29.206
ATOM   1293  CD  GLU    83      43.209  40.838  29.041
ATOM   1294  OE1 GLU    83      42.972  42.056  28.865
ATOM   1295  OE2 GLU    83      44.343  40.366  28.828
ATOM   1296  C   GLU    83      41.481  39.017  33.327
ATOM   1297  O   GLU    83      42.196  38.227  33.946
ATOM   1298  N   LEU    84      40.795  39.987  33.941
ATOM   1299  H   LEU    84      40.210  40.596  33.373
ATOM   1300  CA  LEU    84      40.824  40.202  35.386
ATOM   1301  HA  LEU    84      41.864  40.250  35.708
ATOM   1302  CB  LEU    84      40.132  41.537  35.722
ATOM   1303 2HB  LEU    84      39.137  41.532  35.272
ATOM   1304 3HB  LEU    84      40.004  41.602  36.803
ATOM   1305  CG  LEU    84      40.893  42.792  35.245
ATOM   1306  HG  LEU    84      41.097  42.722  34.178
ATOM   1307  CD1 LEU    84      40.034  44.033  35.493
ATOM   1308 1HD1 LEU    84      39.817  44.140  36.556
ATOM   1309 2HD1 LEU    84      40.559  44.921  35.139
ATOM   1310 3HD1 LEU    84      39.099  43.943  34.940
ATOM   1311  CD2 LEU    84      42.225  42.987  35.978
ATOM   1312 1HD2 LEU    84      42.910  42.177  35.732
ATOM   1313 2HD2 LEU    84      42.684  43.922  35.655
ATOM   1314 3HD2 LEU    84      42.065  43.017  37.055
ATOM   1315  C   LEU    84      40.194  39.024  36.142
ATOM   1316  O   LEU    84      40.703  38.657  37.199
ATOM   1317  N   PHE    85      39.150  38.393  35.597
ATOM   1318  H   PHE    85      38.745  38.781  34.750
ATOM   1319  CA  PHE    85      38.533  37.186  36.157
ATOM   1320  HA  PHE    85      38.189  37.408  37.168
ATOM   1321  CB  PHE    85      37.304  36.820  35.309
ATOM   1322 2HB  PHE    85      36.593  37.647  35.353
ATOM   1323 3HB  PHE    85      37.608  36.717  34.268
ATOM   1324  CG  PHE    85      36.584  35.552  35.727
ATOM   1325  CD1 PHE    85      35.710  35.566  36.830
ATOM   1326  HD1 PHE    85      35.552  36.480  37.386
ATOM   1327  CE1 PHE    85      35.016  34.399  37.198
ATOM   1328  HE1 PHE    85      34.335  34.425  38.037
ATOM   1329  CZ  PHE    85      35.188  33.214  36.462
ATOM   1330  HZ  PHE    85      34.637  32.325  36.735
ATOM   1331  CE2 PHE    85      36.059  33.196  35.358
ATOM   1332  HE2 PHE    85      36.179  32.292  34.778
ATOM   1333  CD2 PHE    85      36.757  34.362  34.993
ATOM   1334  HD2 PHE    85      37.413  34.348  34.134
ATOM   1335  C   PHE    85      39.536  36.024  36.268
ATOM   1336  O   PHE    85      39.736  35.495  37.365
ATOM   1337  N   ILE    86      40.230  35.662  35.178
ATOM   1338  H   ILE    86      40.050  36.138  34.298
ATOM   1339  CA  ILE    86      41.205  34.555  35.215
ATOM   1340  HA  ILE    86      40.734  33.735  35.760
ATOM   1341  CB  ILE    86      41.544  34.002  33.810
ATOM   1342  HB  ILE    86      42.211  33.151  33.958
ATOM   1343  CG2 ILE    86      40.261  33.460  33.153
ATOM   1344 1HG2 ILE    86      39.636  34.284  32.806
ATOM   1345 2HG2 ILE    86      40.522  32.828  32.306
ATOM   1346 3HG2 ILE    86      39.698  32.859  33.866
ATOM   1347  CG1 ILE    86      42.278  35.011  32.896
ATOM   1348 2HG1 ILE    86      41.647  35.883  32.740
ATOM   1349 3HG1 ILE    86      43.193  35.339  33.388
ATOM   1350  CD1 ILE    86      42.675  34.450  31.523
ATOM   1351 1HD1 ILE    86      41.787  34.234  30.928
ATOM   1352 2HD1 ILE    86      43.272  35.191  30.990
ATOM   1353 3HD1 ILE    86      43.264  33.541  31.647
ATOM   1354  C   ILE    86      42.462  34.903  36.026
ATOM   1355  O   ILE    86      42.962  34.058  36.769
ATOM   1356  N   LEU    87      42.936  36.154  35.966
ATOM   1357  H   LEU    87      42.497  36.806  35.320
ATOM   1358  CA  LEU    87      44.089  36.622  36.741
ATOM   1359  HA  LEU    87      44.929  35.958  36.537
ATOM   1360  CB  LEU    87      44.444  38.039  36.248
ATOM   1361 2HB  LEU    87      44.661  37.990  35.180
ATOM   1362 3HB  LEU    87      43.570  38.678  36.380
ATOM   1363  CG  LEU    87      45.634  38.707  36.959
ATOM   1364  HG  LEU    87      45.402  38.802  38.016
ATOM   1365  CD1 LEU    87      46.934  37.913  36.800
ATOM   1366 1HD1 LEU    87      47.154  37.770  35.743
ATOM   1367 2HD1 LEU    87      47.753  38.459  37.268
ATOM   1368 3HD1 LEU    87      46.844  36.945  37.292
ATOM   1369  CD2 LEU    87      45.855  40.109  36.393
ATOM   1370 1HD2 LEU    87      44.952  40.705  36.523
ATOM   1371 2HD2 LEU    87      46.667  40.600  36.931
ATOM   1372 3HD2 LEU    87      46.102  40.053  35.332
ATOM   1373  C   LEU    87      43.818  36.568  38.256
ATOM   1374  O   LEU    87      44.656  36.087  39.022
ATOM   1375  N   ARG    88      42.625  37.001  38.688
ATOM   1376  H   ARG    88      41.980  37.376  37.996
ATOM   1377  CA  ARG    88      42.201  37.001  40.099
ATOM   1378  HA  ARG    88      43.031  37.351  40.713
ATOM   1379  CB  ARG    88      41.016  37.961  40.278
ATOM   1380 2HB  ARG    88      40.248  37.722  39.541
ATOM   1381 3HB  ARG    88      40.587  37.815  41.271
ATOM   1382  CG  ARG    88      41.428  39.436  40.154
ATOM   1383 2HG  ARG    88      42.033  39.695  41.022
ATOM   1384 3HG  ARG    88      42.031  39.598  39.260
ATOM   1385  CD  ARG    88      40.190  40.344  40.087
ATOM   1386 2HD  ARG    88      39.804  40.340  39.066
ATOM   1387 3HD  ARG    88      39.407  39.943  40.734
ATOM   1388  NE  ARG    88      40.507  41.726  40.499
ATOM   1389  HE  ARG    88      40.683  42.401  39.775
ATOM   1390  CZ  ARG    88      40.623  42.148  41.748
ATOM   1391  NH1 ARG    88      40.411  41.362  42.760
ATOM   1392 1HH1 ARG    88      40.096  40.428  42.623
ATOM   1393 2HH1 ARG    88      40.412  41.798  43.690
ATOM   1394  NH2 ARG    88      40.963  43.369  42.020
ATOM   1395 1HH2 ARG    88      41.064  44.075  41.316
ATOM   1396 2HH2 ARG    88      41.106  43.626  43.004
ATOM   1397  C   ARG    88      41.867  35.612  40.649
ATOM   1398  O   ARG    88      41.890  35.444  41.866
ATOM   1399  N   LEU    89      41.599  34.624  39.790
ATOM   1400  H   LEU    89      41.499  34.864  38.812
ATOM   1401  CA  LEU    89      41.434  33.218  40.187
ATOM   1402  HA  LEU    89      41.042  33.198  41.203
ATOM   1403  CB  LEU    89      40.401  32.561  39.252
ATOM   1404 2HB  LEU    89      39.521  33.203  39.189
ATOM   1405 3HB  LEU    89      40.833  32.494  38.252
ATOM   1406  CG  LEU    89      39.949  31.154  39.695
ATOM   1407  HG  LEU    89      40.811  30.491  39.761
ATOM   1408  CD1 LEU    89      39.225  31.163  41.046
ATOM   1409 1HD1 LEU    89      38.396  31.870  41.023
ATOM   1410 2HD1 LEU    89      38.832  30.171  41.262
ATOM   1411 3HD1 LEU    89      39.919  31.433  41.840
ATOM   1412  CD2 LEU    89      38.992  30.578  38.653
ATOM   1413 1HD2 LEU    89      39.501  30.515  37.692
ATOM   1414 2HD2 LEU    89      38.679  29.577  38.947
ATOM   1415 3HD2 LEU    89      38.113  31.218  38.557
ATOM   1416  C   LEU    89      42.767  32.447  40.216
ATOM   1417  O   LEU    89      42.943  31.548  41.037
ATOM   1418  N   ALA    90      43.732  32.791  39.360
ATOM   1419  H   ALA    90      43.530  33.476  38.640
ATOM   1420  CA  ALA    90      45.046  32.144  39.356
ATOM   1421  HA  ALA    90      44.909  31.061  39.344
ATOM   1422  CB  ALA    90      45.769  32.545  38.065
ATOM   1423 1HB  ALA    90      45.919  33.625  38.037
ATOM   1424 2HB  ALA    90      46.737  32.045  38.017
ATOM   1425 3HB  ALA    90      45.173  32.243  37.203
ATOM   1426  C   ALA    90      45.881  32.489  40.607
ATOM   1427  O   ALA    90      46.557  31.625  41.163
ATOM   1428  N   TYR    91      45.821  33.743  41.071
ATOM   1429  H   TYR    91      45.232  34.393  40.563
ATOM   1430  CA  TYR    91      46.805  34.321  41.998
ATOM   1431  HA  TYR    91      47.784  34.223  41.532
ATOM   1432  CB  TYR    91      46.490  35.819  42.129
ATOM   1433 2HB  TYR    91      46.404  36.236  41.126
ATOM   1434 3HB  TYR    91      45.515  35.925  42.606
ATOM   1435  CG  TYR    91      47.508  36.665  42.877
ATOM   1436  CD1 TYR    91      48.878  36.618  42.540
ATOM   1437  HD1 TYR    91      49.227  35.944  41.773
ATOM   1438  CE1 TYR    91      49.800  37.462  43.194
ATOM   1439  HE1 TYR    91      50.847  37.432  42.936
ATOM   1440  CZ  TYR    91      49.353  38.361  44.184
ATOM   1441  OH  TYR    91      50.230  39.193  44.804
ATOM   1442  HH  TYR    91      51.139  39.081  44.476
ATOM   1443  CE2 TYR    91      47.983  38.411  44.517
ATOM   1444  HE2 TYR    91      47.643  39.114  45.259
ATOM   1445  CD2 TYR    91      47.066  37.566  43.866
ATOM   1446  HD2 TYR    91      46.015  37.632  44.109
ATOM   1447  C   TYR    91      46.920  33.634  43.376
ATOM   1448  O   TYR    91      48.034  33.484  43.876
ATOM   1449  N   ARG    92      45.810  33.173  43.980
ATOM   1450  H   ARG    92      44.924  33.313  43.510
ATOM   1451  CA  ARG    92      45.814  32.487  45.297
ATOM   1452  HA  ARG    92      46.791  32.637  45.762
ATOM   1453  CB  ARG    92      44.770  33.122  46.244
ATOM   1454 2HB  ARG    92      43.781  33.062  45.789
ATOM   1455 3HB  ARG    92      44.749  32.556  47.177
ATOM   1456  CG  ARG    92      45.076  34.593  46.583
ATOM   1457 2HG  ARG    92      46.095  34.679  46.965
ATOM   1458 3HG  ARG    92      45.007  35.183  45.668
ATOM   1459  CD  ARG    92      44.099  35.194  47.609
ATOM   1460 2HD  ARG    92      44.202  36.280  47.571
ATOM   1461 3HD  ARG    92      43.078  34.933  47.332
ATOM   1462  NE  ARG    92      44.362  34.750  48.992
ATOM   1463  HE  ARG    92      45.039  34.006  49.136
ATOM   1464  CZ  ARG    92      43.881  35.284  50.102
ATOM   1465  NH1 ARG    92      43.015  36.256  50.096
ATOM   1466 1HH1 ARG    92      42.687  36.643  49.219
ATOM   1467 2HH1 ARG    92      42.806  36.774  50.937
ATOM   1468  NH2 ARG    92      44.284  34.835  51.252
ATOM   1469 1HH2 ARG    92      44.968  34.082  51.258
ATOM   1470 2HH2 ARG    92      43.890  35.180  52.120
ATOM   1471  C   ARG    92      45.665  30.957  45.214
ATOM   1472  O   ARG    92      45.744  30.283  46.246
ATOM   1473  N   SER    93      45.444  30.401  44.019
ATOM   1474  H   SER    93      45.487  31.006  43.211
ATOM   1475  CA  SER    93      45.101  28.984  43.800
ATOM   1476  HA  SER    93      44.249  28.750  44.437
ATOM   1477  CB  SER    93      44.653  28.767  42.351
ATOM   1478 2HB  SER    93      45.315  29.289  41.659
ATOM   1479 3HB  SER    93      44.674  27.700  42.124
ATOM   1480  OG  SER    93      43.321  29.218  42.211
ATOM   1481  HG  SER    93      43.308  30.109  41.794
ATOM   1482  C   SER    93      46.217  27.998  44.181
ATOM   1483  O   SER    93      47.406  28.307  44.097
ATOM   1484  N   LYS    94      45.835  26.786  44.615
ATOM   1485  H   LYS    94      44.840  26.572  44.585
ATOM   1486  CA  LYS    94      46.732  25.763  45.196
ATOM   1487  HA  LYS    94      47.768  26.034  44.988
ATOM   1488  CB  LYS    94      46.583  25.754  46.733
ATOM   1489 2HB  LYS    94      45.541  25.600  47.001
ATOM   1490 3HB  LYS    94      47.172  24.934  47.149
ATOM   1491  CG  LYS    94      47.070  27.076  47.351
ATOM   1492 2HG  LYS    94      48.134  27.197  47.138
ATOM   1493 3HG  LYS    94      46.530  27.899  46.892
ATOM   1494  CD  LYS    94      46.846  27.153  48.866
ATOM   1495 2HD  LYS    94      45.784  27.046  49.094
ATOM   1496 3HD  LYS    94      47.385  26.336  49.351
ATOM   1497  CE  LYS    94      47.366  28.489  49.420
ATOM   1498 2HE  LYS    94      47.307  28.464  50.513
ATOM   1499 3HE  LYS    94      48.421  28.592  49.150
ATOM   1500  NZ  LYS    94      46.604  29.659  48.913
ATOM   1501  HZ1 LYS    94      45.667  29.694  49.286
ATOM   1502  HZ2 LYS    94      47.006  30.535  49.248
ATOM   1503  HZ3 LYS    94      46.547  29.716  47.899
ATOM   1504  C   LYS    94      46.478  24.384  44.553
ATOM   1505  O   LYS    94      45.695  23.590  45.086
ATOM   1506  N   PRO    95      47.128  24.076  43.407
ATOM   1507  CD  PRO    95      48.030  24.954  42.665
ATOM   1508 2HD  PRO    95      49.047  24.831  43.041
ATOM   1509 3HD  PRO    95      47.733  26.001  42.727
ATOM   1510  CG  PRO    95      47.958  24.499  41.210
ATOM   1511 2HG  PRO    95      48.883  24.708  40.672
ATOM   1512 3HG  PRO    95      47.110  24.979  40.721
ATOM   1513  CB  PRO    95      47.704  23.000  41.348
ATOM   1514 2HB  PRO    95      48.650  22.490  41.536
ATOM   1515 3HB  PRO    95      47.221  22.588  40.461
ATOM   1516  CA  PRO    95      46.795  22.910  42.580
ATOM   1517  HA  PRO    95      45.760  23.020  42.250
ATOM   1518  C   PRO    95      46.924  21.547  43.274
ATOM   1519  O   PRO    95      46.037  20.717  43.112
ATOM   1520  N   GLY    96      47.968  21.320  44.085
ATOM   1521  H   GLY    96      48.673  22.033  44.174
ATOM   1522  CA  GLY    96      48.203  20.026  44.755
ATOM   1523  HA2 GLY    96      48.231  19.234  44.006
ATOM   1524  HA3 GLY    96      49.173  20.057  45.252
ATOM   1525  C   GLY    96      47.151  19.643  45.808
ATOM   1526  O   GLY    96      46.959  18.464  46.096
ATOM   1527  N   GLU    97      46.414  20.625  46.334
ATOM   1528  H   GLU    97      46.606  21.571  46.040
ATOM   1529  CA  GLU    97      45.257  20.417  47.222
ATOM   1530  HA  GLU    97      45.339  19.437  47.697
ATOM   1531  CB  GLU    97      45.266  21.480  48.338
ATOM   1532 2HB  GLU    97      45.071  22.460  47.899
ATOM   1533 3HB  GLU    97      44.464  21.246  49.039
ATOM   1534  CG  GLU    97      46.596  21.533  49.113
ATOM   1535 2HG  GLU    97      46.873  20.515  49.398
ATOM   1536 3HG  GLU    97      47.379  21.931  48.463
ATOM   1537  CD  GLU    97      46.519  22.399  50.377
ATOM   1538  OE1 GLU    97      45.752  23.383  50.419
ATOM   1539  OE2 GLU    97      47.197  22.069  51.382
ATOM   1540  C   GLU    97      43.924  20.418  46.438
ATOM   1541  O   GLU    97      42.836  20.353  47.012
ATOM   1542  N   GLY    98      43.987  20.548  45.107
ATOM   1543  H   GLY    98      44.903  20.528  44.668
ATOM   1544  CA  GLY    98      42.834  20.705  44.226
ATOM   1545  HA2 GLY    98      43.195  20.775  43.199
ATOM   1546  HA3 GLY    98      42.198  19.824  44.309
ATOM   1547  C   GLY    98      42.000  21.954  44.526
ATOM   1548  O   GLY    98      40.786  21.915  44.309
ATOM   1549  N   LYS    99      42.597  23.017  45.087
ATOM   1550  H   LYS    99      43.604  22.978  45.213
ATOM   1551  CA  LYS    99      41.905  24.245  45.520
ATOM   1552  HA  LYS    99      40.840  24.047  45.632
ATOM   1553  CB  LYS    99      42.440  24.710  46.889
ATOM   1554 2HB  LYS    99      43.519  24.820  46.813
ATOM   1555 3HB  LYS    99      42.017  25.690  47.112
ATOM   1556  CG  LYS    99      42.121  23.768  48.062
ATOM   1557 2HG  LYS    99      41.044  23.699  48.191
ATOM   1558 3HG  LYS    99      42.515  22.778  47.845
ATOM   1559  CD  LYS    99      42.752  24.275  49.368
ATOM   1560 2HD  LYS    99      43.816  24.440  49.195
ATOM   1561 3HD  LYS    99      42.301  25.225  49.654
ATOM   1562  CE  LYS    99      42.577  23.262  50.510
ATOM   1563 2HE  LYS    99      41.518  23.171  50.766
ATOM   1564 3HE  LYS    99      42.928  22.288  50.160
ATOM   1565  NZ  LYS    99      43.366  23.657  51.702
ATOM   1566  HZ1 LYS    99      43.367  22.928  52.411
ATOM   1567  HZ2 LYS    99      44.346  23.777  51.425
ATOM   1568  HZ3 LYS    99      43.023  24.513  52.126
ATOM   1569  C   LYS    99      42.061  25.361  44.482
ATOM   1570  O   LYS    99      43.180  25.800  44.210
ATOM   1571  N   LEU   100      40.941  25.853  43.956
ATOM   1572  H   LEU   100      40.064  25.475  44.299
ATOM   1573  CA  LEU   100      40.856  27.127  43.237
ATOM   1574  HA  LEU   100      41.823  27.368  42.801
ATOM   1575  CB  LEU   100      39.809  27.041  42.111
ATOM   1576 2HB  LEU   100      38.840  26.811  42.557
ATOM   1577 3HB  LEU   100      39.734  28.023  41.643
ATOM   1578  CG  LEU   100      40.102  26.004  41.011
ATOM   1579  HG  LEU   100      40.162  25.011  41.456
ATOM   1580  CD1 LEU   100      38.961  26.005  39.993
ATOM   1581 1HD1 LEU   100      38.898  26.977  39.502
ATOM   1582 2HD1 LEU   100      39.133  25.239  39.238
ATOM   1583 3HD1 LEU   100      38.014  25.799  40.492
ATOM   1584  CD2 LEU   100      41.408  26.287  40.266
ATOM   1585 1HD2 LEU   100      42.257  26.179  40.940
ATOM   1586 2HD2 LEU   100      41.524  25.583  39.442
ATOM   1587 3HD2 LEU   100      41.397  27.302  39.866
ATOM   1588  C   LEU   100      40.494  28.223  44.247
ATOM   1589  O   LEU   100      39.590  28.014  45.055
ATOM   1590  N   ILE   101      41.205  29.353  44.240
ATOM   1591  H   ILE   101      41.918  29.473  43.526
ATOM   1592  CA  ILE   101      41.057  30.421  45.245
ATOM   1593  HA  ILE   101      40.077  30.322  45.709
ATOM   1594  CB  ILE   101      42.121  30.308  46.368
ATOM   1595  HB  ILE   101      43.081  30.606  45.956
ATOM   1596  CG2 ILE   101      41.773  31.287  47.506
ATOM   1597 1HG2 ILE   101      40.833  31.001  47.981
ATOM   1598 2HG2 ILE   101      42.568  31.304  48.250
ATOM   1599 3HG2 ILE   101      41.673  32.302  47.126
ATOM   1600  CG1 ILE   101      42.271  28.856  46.886
ATOM   1601 2HG1 ILE   101      41.284  28.459  47.095
ATOM   1602 3HG1 ILE   101      42.711  28.246  46.097
ATOM   1603  CD1 ILE   101      43.139  28.665  48.135
ATOM   1604 1HD1 ILE   101      42.653  29.105  49.006
ATOM   1605 2HD1 ILE   101      43.278  27.599  48.318
ATOM   1606 3HD1 ILE   101      44.108  29.130  47.980
ATOM   1607  C   ILE   101      41.121  31.796  44.572
ATOM   1608  O   ILE   101      42.116  32.125  43.927
ATOM   1609  N   PHE   102      40.073  32.604  44.746
ATOM   1610  H   PHE   102      39.323  32.281  45.351
ATOM   1611  CA  PHE   102      39.997  33.975  44.222
ATOM   1612  HA  PHE   102      40.531  34.005  43.274
ATOM   1613  CB  PHE   102      38.521  34.314  43.950
ATOM   1614 2HB  PHE   102      38.034  33.431  43.531
ATOM   1615 3HB  PHE   102      38.026  34.528  44.899
ATOM   1616  CG  PHE   102      38.279  35.456  42.978
ATOM   1617  CD1 PHE   102      37.856  36.718  43.438
ATOM   1618  HD1 PHE   102      37.726  36.891  44.495
ATOM   1619  CE1 PHE   102      37.552  37.743  42.521
ATOM   1620  HE1 PHE   102      37.198  38.700  42.879
ATOM   1621  CZ  PHE   102      37.665  37.506  41.139
ATOM   1622  HZ  PHE   102      37.405  38.281  40.430
ATOM   1623  CE2 PHE   102      38.096  36.251  40.676
ATOM   1624  HE2 PHE   102      38.176  36.060  39.612
ATOM   1625  CD2 PHE   102      38.406  35.232  41.594
ATOM   1626  HD2 PHE   102      38.716  34.264  41.230
ATOM   1627  C   PHE   102      40.667  34.980  45.179
ATOM   1628  O   PHE   102      40.778  34.701  46.373
ATOM   1629  N   CYS   103      41.083  36.164  44.704
ATOM   1630  H   CYS   103      41.086  36.290  43.698
ATOM   1631  CA  CYS   103      41.787  37.169  45.530
ATOM   1632  HA  CYS   103      42.781  36.787  45.757
ATOM   1633  CB  CYS   103      41.963  38.477  44.748
ATOM   1634 2HB  CYS   103      41.004  38.822  44.361
ATOM   1635 3HB  CYS   103      42.355  39.240  45.426
ATOM   1636  SG  CYS   103      43.150  38.231  43.400
ATOM   1637  HG  CYS   103      43.494  39.516  43.245
ATOM   1638  C   CYS   103      41.117  37.477  46.885
ATOM   1639  O   CYS   103      41.814  37.565  47.895
ATOM   1640  N   SER   104      39.781  37.547  46.926
ATOM   1641  H   SER   104      39.267  37.402  46.072
ATOM   1642  CA  SER   104      38.986  37.808  48.137
ATOM   1643  HA  SER   104      39.441  38.651  48.655
ATOM   1644  CB  SER   104      37.566  38.226  47.740
ATOM   1645 2HB  SER   104      36.968  38.389  48.639
ATOM   1646 3HB  SER   104      37.609  39.160  47.178
ATOM   1647  OG  SER   104      36.965  37.223  46.938
ATOM   1648  HG  SER   104      36.008  37.342  46.984
ATOM   1649  C   SER   104      38.926  36.647  49.146
ATOM   1650  O   SER   104      38.307  36.792  50.197
ATOM   1651  N   GLY   105      39.559  35.507  48.851
ATOM   1652  H   GLY   105      40.027  35.444  47.954
ATOM   1653  CA  GLY   105      39.730  34.376  49.768
ATOM   1654  HA2 GLY   105      40.704  33.933  49.569
ATOM   1655  HA3 GLY   105      39.725  34.744  50.791
ATOM   1656  C   GLY   105      38.687  33.258  49.666
ATOM   1657  O   GLY   105      38.840  32.230  50.326
ATOM   1658  N   LEU   106      37.659  33.400  48.822
ATOM   1659  H   LEU   106      37.577  34.267  48.314
ATOM   1660  CA  LEU   106      36.733  32.305  48.510
ATOM   1661  HA  LEU   106      36.292  31.952  49.445
ATOM   1662  CB  LEU   106      35.607  32.835  47.600
ATOM   1663 2HB  LEU   106      35.049  33.599  48.145
ATOM   1664 3HB  LEU   106      36.063  33.307  46.728
ATOM   1665  CG  LEU   106      34.622  31.758  47.100
ATOM   1666  HG  LEU   106      35.164  31.007  46.525
ATOM   1667  CD1 LEU   106      33.878  31.057  48.239
ATOM   1668 1HD1 LEU   106      33.328  31.787  48.834
ATOM   1669 2HD1 LEU   106      33.183  30.332  47.820
ATOM   1670 3HD1 LEU   106      34.575  30.522  48.882
ATOM   1671  CD2 LEU   106      33.583  32.395  46.177
ATOM   1672 1HD2 LEU   106      34.083  32.879  45.338
ATOM   1673 2HD2 LEU   106      32.914  31.628  45.786
ATOM   1674 3HD2 LEU   106      32.999  33.138  46.721
ATOM   1675  C   LEU   106      37.493  31.135  47.861
ATOM   1676  O   LEU   106      38.175  31.329  46.849
ATOM   1677  N   VAL   107      37.353  29.931  48.427
ATOM   1678  H   VAL   107      36.794  29.861  49.274
ATOM   1679  CA  VAL   107      38.042  28.708  47.982
ATOM   1680  HA  VAL   107      38.573  28.948  47.064
ATOM   1681  CB  VAL   107      39.134  28.276  48.990
ATOM   1682  HB  VAL   107      39.965  28.971  48.875
ATOM   1683  CG1 VAL   107      38.724  28.345  50.462
ATOM   1684 1HG1 VAL   107      37.826  27.752  50.626
ATOM   1685 2HG1 VAL   107      39.528  27.975  51.097
ATOM   1686 3HG1 VAL   107      38.534  29.380  50.742
ATOM   1687  CG2 VAL   107      39.675  26.865  48.719
ATOM   1688 1HG2 VAL   107      39.891  26.742  47.659
ATOM   1689 2HG2 VAL   107      40.588  26.721  49.294
ATOM   1690 3HG2 VAL   107      38.943  26.119  49.028
ATOM   1691  C   VAL   107      37.061  27.585  47.622
ATOM   1692  O   VAL   107      36.175  27.234  48.397
ATOM   1693  N   LEU   108      37.262  26.987  46.442
ATOM   1694  H   LEU   108      38.041  27.326  45.885
ATOM   1695  CA  LEU   108      36.464  25.895  45.866
ATOM   1696  HA  LEU   108      35.749  25.531  46.605
ATOM   1697  CB  LEU   108      35.679  26.416  44.644
ATOM   1698 2HB  LEU   108      36.400  26.733  43.889
ATOM   1699 3HB  LEU   108      35.108  25.587  44.226
ATOM   1700  CG  LEU   108      34.708  27.587  44.902
ATOM   1701  HG  LEU   108      35.257  28.440  45.302
ATOM   1702  CD1 LEU   108      34.065  28.009  43.580
ATOM   1703 1HD1 LEU   108      33.508  27.178  43.148
ATOM   1704 2HD1 LEU   108      33.385  28.845  43.750
ATOM   1705 3HD1 LEU   108      34.836  28.327  42.878
ATOM   1706  CD2 LEU   108      33.584  27.223  45.871
ATOM   1707 1HD2 LEU   108      33.992  26.989  46.854
ATOM   1708 2HD2 LEU   108      32.903  28.067  45.979
ATOM   1709 3HD2 LEU   108      33.024  26.365  45.500
ATOM   1710  C   LEU   108      37.366  24.713  45.461
ATOM   1711  O   LEU   108      38.551  24.886  45.166
ATOM   1712  N   HIS   109      36.823  23.494  45.400
ATOM   1713  H   HIS   109      35.831  23.408  45.608
ATOM   1714  CA  HIS   109      37.532  22.311  44.880
ATOM   1715  HA  HIS   109      38.582  22.437  45.123
ATOM   1716  CB  HIS   109      37.002  21.045  45.592
ATOM   1717 2HB  HIS   109      36.537  21.339  46.538
ATOM   1718 3HB  HIS   109      36.209  20.595  44.991
ATOM   1719  CG  HIS   109      38.024  19.980  45.946
ATOM   1720  ND1 HIS   109      39.407  20.094  45.956
ATOM   1721  HD1 HIS   109      39.943  20.893  45.621
ATOM   1722  CE1 HIS   109      39.924  18.982  46.517
ATOM   1723  HE1 HIS   109      40.979  18.794  46.717
ATOM   1724  NE2 HIS   109      38.910  18.160  46.852
ATOM   1725  HE2 HIS   109      39.006  17.272  47.360
ATOM   1726  CD2 HIS   109      37.718  18.769  46.506
ATOM   1727  HD2 HIS   109      36.722  18.397  46.718
ATOM   1728  C   HIS   109      37.388  22.273  43.346
ATOM   1729  O   HIS   109      36.292  22.526  42.854
ATOM   1730  N   ARG   110      38.448  21.977  42.569
ATOM   1731  H   ARG   110      39.326  21.802  43.046
ATOM   1732  CA  ARG   110      38.507  22.317  41.116
ATOM   1733  HA  ARG   110      38.411  23.402  41.062
ATOM   1734  CB  ARG   110      39.883  21.978  40.488
ATOM   1735 2HB  ARG   110      40.050  22.708  39.694
ATOM   1736 3HB  ARG   110      40.669  22.131  41.230
ATOM   1737  CG  ARG   110      40.045  20.575  39.854
ATOM   1738 2HG  ARG   110      39.993  19.808  40.628
ATOM   1739 3HG  ARG   110      39.245  20.405  39.133
ATOM   1740  CD  ARG   110      41.384  20.463  39.098
ATOM   1741 2HD  ARG   110      41.481  21.340  38.457
ATOM   1742 3HD  ARG   110      42.205  20.471  39.818
ATOM   1743  NE  ARG   110      41.473  19.239  38.269
ATOM   1744  HE  ARG   110      41.121  18.366  38.652
ATOM   1745  CZ  ARG   110      41.984  19.122  37.050
ATOM   1746  NH1 ARG   110      42.536  20.113  36.410
ATOM   1747 1HH1 ARG   110      42.659  20.998  36.852
ATOM   1748 2HH1 ARG   110      42.968  19.951  35.497
ATOM   1749  NH2 ARG   110      41.941  17.973  36.451
ATOM   1750 1HH2 ARG   110      41.578  17.175  36.964
ATOM   1751 2HH2 ARG   110      42.274  17.873  35.499
ATOM   1752  C   ARG   110      37.341  21.819  40.245
ATOM   1753  O   ARG   110      37.006  22.467  39.260
ATOM   1754  N   LEU   111      36.702  20.711  40.627
ATOM   1755  H   LEU   111      37.028  20.247  41.457
ATOM   1756  CA  LEU   111      35.528  20.152  39.949
ATOM   1757  HA  LEU   111      35.797  19.965  38.909
ATOM   1758  CB  LEU   111      35.212  18.807  40.633
ATOM   1759 2HB  LEU   111      36.129  18.217  40.674
ATOM   1760 3HB  LEU   111      34.896  19.006  41.659
ATOM   1761  CG  LEU   111      34.130  17.946  39.954
ATOM   1762  HG  LEU   111      33.182  18.480  39.953
ATOM   1763  CD1 LEU   111      34.492  17.570  38.516
ATOM   1764 1HD1 LEU   111      35.495  17.145  38.477
ATOM   1765 2HD1 LEU   111      33.786  16.838  38.128
ATOM   1766 3HD1 LEU   111      34.445  18.452  37.878
ATOM   1767  CD2 LEU   111      33.960  16.654  40.754
ATOM   1768 1HD2 LEU   111      33.718  16.891  41.790
ATOM   1769 2HD2 LEU   111      33.144  16.073  40.332
ATOM   1770 3HD2 LEU   111      34.880  16.069  40.724
ATOM   1771  C   LEU   111      34.312  21.106  39.947
ATOM   1772  O   LEU   111      33.500  21.055  39.031
ATOM   1773  N   GLN   112      34.206  22.013  40.926
ATOM   1774  H   GLN   112      34.944  22.051  41.619
ATOM   1775  CA  GLN   112      33.061  22.916  41.128
ATOM   1776  HA  GLN   112      32.150  22.320  41.066
ATOM   1777  CB  GLN   112      33.129  23.529  42.539
ATOM   1778 2HB  GLN   112      34.068  24.073  42.649
ATOM   1779 3HB  GLN   112      32.315  24.244  42.650
ATOM   1780  CG  GLN   112      32.999  22.497  43.671
ATOM   1781 2HG  GLN   112      32.058  21.956  43.561
ATOM   1782 3HG  GLN   112      33.815  21.777  43.622
ATOM   1783  CD  GLN   112      33.023  23.175  45.037
ATOM   1784  OE1 GLN   112      34.027  23.175  45.740
ATOM   1785  NE2 GLN   112      31.931  23.772  45.456
ATOM   1786 1HE2 GLN   112      31.952  24.260  46.352
ATOM   1787 2HE2 GLN   112      31.095  23.802  44.902
ATOM   1788  C   GLN   112      32.895  24.025  40.069
ATOM   1789  O   GLN   112      31.948  24.799  40.167
ATOM   1790  N   CYS   113      33.770  24.114  39.060
ATOM   1791  H   CYS   113      34.551  23.475  39.058
ATOM   1792  CA  CYS   113      33.586  24.986  37.886
ATOM   1793  HA  CYS   113      32.525  25.227  37.787
ATOM   1794  CB  CYS   113      34.360  26.305  38.083
ATOM   1795 2HB  CYS   113      35.424  26.096  38.203
ATOM   1796 3HB  CYS   113      34.230  26.922  37.192
ATOM   1797  SG  CYS   113      33.759  27.248  39.516
ATOM   1798  HG  CYS   113      32.608  26.568  39.674
ATOM   1799  C   CYS   113      33.987  24.301  36.558
ATOM   1800  O   CYS   113      34.234  24.990  35.564
ATOM   1801  N   ALA   114      34.110  22.967  36.528
ATOM   1802  H   ALA   114      33.772  22.426  37.315
ATOM   1803  CA  ALA   114      34.805  22.239  35.461
ATOM   1804  HA  ALA   114      35.848  22.559  35.453
ATOM   1805  CB  ALA   114      34.776  20.744  35.799
ATOM   1806 1HB  ALA   114      33.744  20.394  35.875
ATOM   1807 2HB  ALA   114      35.289  20.179  35.020
ATOM   1808 3HB  ALA   114      35.283  20.574  36.748
ATOM   1809  C   ALA   114      34.248  22.513  34.051
ATOM   1810  O   ALA   114      35.002  22.884  33.150
ATOM   1811  N   ARG   115      32.930  22.411  33.854
ATOM   1812  H   ARG   115      32.355  22.105  34.642
ATOM   1813  CA  ARG   115      32.264  22.683  32.566
ATOM   1814  HA  ARG   115      32.868  22.249  31.768
ATOM   1815  CB  ARG   115      30.885  22.009  32.547
ATOM   1816 2HB  ARG   115      30.327  22.288  33.442
ATOM   1817 3HB  ARG   115      30.326  22.351  31.674
ATOM   1818  CG  ARG   115      31.039  20.482  32.458
ATOM   1819 2HG  ARG   115      31.499  20.232  31.501
ATOM   1820 3HG  ARG   115      31.687  20.116  33.256
ATOM   1821  CD  ARG   115      29.692  19.765  32.554
ATOM   1822 2HD  ARG   115      28.974  20.239  31.882
ATOM   1823 3HD  ARG   115      29.838  18.730  32.238
ATOM   1824  NE  ARG   115      29.181  19.781  33.932
ATOM   1825  HE  ARG   115      29.571  20.456  34.590
ATOM   1826  CZ  ARG   115      28.289  18.960  34.443
ATOM   1827  NH1 ARG   115      27.645  18.071  33.748
ATOM   1828 1HH1 ARG   115      27.786  18.019  32.761
ATOM   1829 2HH1 ARG   115      26.752  17.791  34.142
ATOM   1830  NH2 ARG   115      28.021  19.036  35.700
ATOM   1831 1HH2 ARG   115      28.408  19.825  36.214
ATOM   1832 2HH2 ARG   115      27.547  18.278  36.185
ATOM   1833  C   ARG   115      32.174  24.171  32.233
ATOM   1834  O   ARG   115      32.045  24.507  31.056
ATOM   1835  N   GLY   116      32.334  25.057  33.218
ATOM   1836  H   GLY   116      32.482  24.701  34.152
ATOM   1837  CA  GLY   116      32.532  26.489  32.985
ATOM   1838  HA2 GLY   116      31.674  26.905  32.455
ATOM   1839  HA3 GLY   116      32.634  26.996  33.943
ATOM   1840  C   GLY   116      33.799  26.750  32.167
ATOM   1841  O   GLY   116      33.733  27.357  31.100
ATOM   1842  N   PHE   117      34.937  26.192  32.592
ATOM   1843  H   PHE   117      34.916  25.667  33.458
ATOM   1844  CA  PHE   117      36.229  26.371  31.913
ATOM   1845  HA  PHE   117      36.272  27.382  31.504
ATOM   1846  CB  PHE   117      37.360  26.250  32.946
ATOM   1847 2HB  PHE   117      37.206  25.352  33.547
ATOM   1848 3HB  PHE   117      38.306  26.130  32.414
ATOM   1849  CG  PHE   117      37.481  27.458  33.858
ATOM   1850  CD1 PHE   117      36.707  27.551  35.031
ATOM   1851  HD1 PHE   117      36.044  26.745  35.305
ATOM   1852  CE1 PHE   117      36.780  28.701  35.839
ATOM   1853  HE1 PHE   117      36.177  28.775  36.733
ATOM   1854  CZ  PHE   117      37.629  29.761  35.476
ATOM   1855  HZ  PHE   117      37.673  30.652  36.085
ATOM   1856  CE2 PHE   117      38.420  29.662  34.318
ATOM   1857  HE2 PHE   117      39.079  30.473  34.040
ATOM   1858  CD2 PHE   117      38.348  28.512  33.512
ATOM   1859  HD2 PHE   117      38.955  28.447  32.621
ATOM   1860  C   PHE   117      36.458  25.421  30.722
ATOM   1861  O   PHE   117      37.019  25.844  29.712
ATOM   1862  N   GLY   118      36.021  24.161  30.804
ATOM   1863  H   GLY   118      35.613  23.862  31.685
ATOM   1864  CA  GLY   118      36.477  23.098  29.897
ATOM   1865  HA2 GLY   118      35.814  22.237  29.983
ATOM   1866  HA3 GLY   118      36.453  23.454  28.867
ATOM   1867  C   GLY   118      37.905  22.639  30.226
ATOM   1868  O   GLY   118      38.431  22.962  31.288
ATOM   1869  N   ASP   119      38.569  21.921  29.319
ATOM   1870  H   ASP   119      38.171  21.767  28.398
ATOM   1871  CA  ASP   119      39.951  21.439  29.508
ATOM   1872  HA  ASP   119      39.997  20.918  30.466
ATOM   1873  CB  ASP   119      40.294  20.414  28.417
ATOM   1874 2HB  ASP   119      41.252  19.954  28.667
ATOM   1875 3HB  ASP   119      39.540  19.625  28.417
ATOM   1876  CG  ASP   119      40.375  21.025  27.016
ATOM   1877  OD1 ASP   119      39.414  21.727  26.632
ATOM   1878  OD2 ASP   119      41.389  20.757  26.327
ATOM   1879  C   ASP   119      40.994  22.576  29.572
ATOM   1880  O   ASP   119      42.064  22.413  30.156
ATOM   1881  N   TRP   120      40.629  23.773  29.098
ATOM   1882  H   TRP   120      39.763  23.805  28.580
ATOM   1883  CA  TRP   120      41.320  25.044  29.362
ATOM   1884  HA  TRP   120      42.321  24.983  28.933
ATOM   1885  CB  TRP   120      40.541  26.145  28.620
ATOM   1886 2HB  TRP   120      40.447  25.846  27.574
ATOM   1887 3HB  TRP   120      39.531  26.172  29.029
ATOM   1888  CG  TRP   120      41.071  27.553  28.626
ATOM   1889  CD1 TRP   120      42.189  27.995  28.001
ATOM   1890  HD1 TRP   120      42.863  27.369  27.431
ATOM   1891  NE1 TRP   120      42.304  29.367  28.155
ATOM   1892  HE1 TRP   120      43.011  29.944  27.708
ATOM   1893  CE2 TRP   120      41.255  29.880  28.884
ATOM   1894  CZ2 TRP   120      40.908  31.184  29.264
ATOM   1895  HZ2 TRP   120      41.547  32.013  29.000
ATOM   1896  CH2 TRP   120      39.705  31.397  29.959
ATOM   1897  HH2 TRP   120      39.409  32.400  30.236
ATOM   1898  CZ3 TRP   120      38.875  30.304  30.272
ATOM   1899  HZ3 TRP   120      37.944  30.473  30.797
ATOM   1900  CE3 TRP   120      39.239  28.997  29.890
ATOM   1901  HE3 TRP   120      38.584  28.168  30.113
ATOM   1902  CD2 TRP   120      40.441  28.748  29.190
ATOM   1903  C   TRP   120      41.495  25.341  30.872
ATOM   1904  O   TRP   120      42.351  26.150  31.233
ATOM   1905  N   ILE   121      40.791  24.629  31.770
ATOM   1906  H   ILE   121      40.084  23.987  31.424
ATOM   1907  CA  ILE   121      41.083  24.599  33.214
ATOM   1908  HA  ILE   121      40.938  25.611  33.584
ATOM   1909  CB  ILE   121      40.081  23.693  33.973
ATOM   1910  HB  ILE   121      39.083  23.938  33.611
ATOM   1911  CG2 ILE   121      40.314  22.189  33.727
ATOM   1912 1HG2 ILE   121      41.201  21.840  34.255
ATOM   1913 2HG2 ILE   121      39.448  21.618  34.063
ATOM   1914 3HG2 ILE   121      40.441  21.996  32.662
ATOM   1915  CG1 ILE   121      40.107  24.023  35.483
ATOM   1916 2HG1 ILE   121      41.074  23.744  35.905
ATOM   1917 3HG1 ILE   121      39.983  25.100  35.608
ATOM   1918  CD1 ILE   121      39.001  23.331  36.292
ATOM   1919 1HD1 ILE   121      39.144  22.250  36.290
ATOM   1920 2HD1 ILE   121      39.034  23.682  37.323
ATOM   1921 3HD1 ILE   121      38.026  23.572  35.868
ATOM   1922  C   ILE   121      42.539  24.198  33.509
ATOM   1923  O   ILE   121      43.162  24.774  34.398
ATOM   1924  N   ASP   122      43.122  23.264  32.749
ATOM   1925  H   ASP   122      42.594  22.842  31.988
ATOM   1926  CA  ASP   122      44.531  22.891  32.903
ATOM   1927  HA  ASP   122      44.765  22.905  33.965
ATOM   1928  CB  ASP   122      44.790  21.453  32.425
ATOM   1929 2HB  ASP   122      44.028  21.143  31.708
ATOM   1930 3HB  ASP   122      45.759  21.407  31.924
ATOM   1931  CG  ASP   122      44.819  20.493  33.618
ATOM   1932  OD1 ASP   122      45.888  20.365  34.262
ATOM   1933  OD2 ASP   122      43.767  19.892  33.947
ATOM   1934  C   ASP   122      45.473  23.924  32.268
ATOM   1935  O   ASP   122      46.538  24.179  32.824
ATOM   1936  N   SER   123      45.058  24.628  31.206
ATOM   1937  H   SER   123      44.176  24.386  30.778
ATOM   1938  CA  SER   123      45.807  25.788  30.691
ATOM   1939  HA  SER   123      46.826  25.467  30.472
ATOM   1940  CB  SER   123      45.203  26.328  29.386
ATOM   1941 2HB  SER   123      44.172  26.633  29.556
ATOM   1942 3HB  SER   123      45.774  27.204  29.076
ATOM   1943  OG  SER   123      45.250  25.365  28.343
ATOM   1944  HG  SER   123      45.029  25.814  27.517
ATOM   1945  C   SER   123      45.899  26.920  31.728
ATOM   1946  O   SER   123      46.972  27.501  31.900
ATOM   1947  N   ILE   124      44.825  27.210  32.481
ATOM   1948  H   ILE   124      43.946  26.741  32.277
ATOM   1949  CA  ILE   124      44.869  28.228  33.552
ATOM   1950  HA  ILE   124      45.537  29.005  33.191
ATOM   1951  CB  ILE   124      43.522  28.966  33.757
ATOM   1952  HB  ILE   124      43.688  29.766  34.481
ATOM   1953  CG2 ILE   124      43.105  29.645  32.436
ATOM   1954 1HG2 ILE   124      42.844  28.897  31.684
ATOM   1955 2HG2 ILE   124      42.237  30.284  32.601
ATOM   1956 3HG2 ILE   124      43.916  30.265  32.057
ATOM   1957  CG1 ILE   124      42.343  28.111  34.259
ATOM   1958 2HG1 ILE   124      41.409  28.634  34.048
ATOM   1959 3HG1 ILE   124      42.330  27.179  33.704
ATOM   1960  CD1 ILE   124      42.352  27.814  35.763
ATOM   1961 1HD1 ILE   124      42.390  28.748  36.326
ATOM   1962 2HD1 ILE   124      41.439  27.280  36.028
ATOM   1963 3HD1 ILE   124      43.202  27.195  36.032
ATOM   1964  C   ILE   124      45.534  27.720  34.849
ATOM   1965  O   ILE   124      46.073  28.520  35.618
ATOM   1966  N   LEU   125      45.614  26.401  35.072
ATOM   1967  H   LEU   125      45.098  25.780  34.458
ATOM   1968  CA  LEU   125      46.447  25.808  36.132
ATOM   1969  HA  LEU   125      46.356  26.421  37.028
ATOM   1970  CB  LEU   125      45.947  24.391  36.471
ATOM   1971 2HB  LEU   125      45.829  23.839  35.541
ATOM   1972 3HB  LEU   125      46.708  23.874  37.056
ATOM   1973  CG  LEU   125      44.624  24.370  37.263
ATOM   1974  HG  LEU   125      43.920  25.081  36.838
ATOM   1975  CD1 LEU   125      43.990  22.978  37.218
ATOM   1976 1HD1 LEU   125      44.673  22.240  37.641
ATOM   1977 2HD1 LEU   125      43.053  22.994  37.773
ATOM   1978 3HD1 LEU   125      43.784  22.724  36.178
ATOM   1979  CD2 LEU   125      44.839  24.730  38.736
ATOM   1980 1HD2 LEU   125      45.248  25.737  38.819
ATOM   1981 2HD2 LEU   125      43.885  24.707  39.260
ATOM   1982 3HD2 LEU   125      45.520  24.017  39.195
ATOM   1983  C   LEU   125      47.940  25.812  35.759
ATOM   1984  O   LEU   125      48.776  26.097  36.617
ATOM   1985  N   ALA   126      48.290  25.604  34.487
ATOM   1986  H   ALA   126      47.581  25.285  33.833
ATOM   1987  CA  ALA   126      49.644  25.810  33.973
ATOM   1988  HA  ALA   126      50.340  25.234  34.583
ATOM   1989  CB  ALA   126      49.720  25.278  32.536
ATOM   1990 1HB  ALA   126      49.034  25.826  31.890
ATOM   1991 2HB  ALA   126      50.735  25.391  32.154
ATOM   1992 3HB  ALA   126      49.452  24.220  32.519
ATOM   1993  C   ALA   126      50.054  27.290  34.074
ATOM   1994  O   ALA   126      51.132  27.594  34.584
ATOM   1995  N   PHE   127      49.159  28.222  33.724
ATOM   1996  H   PHE   127      48.312  27.925  33.248
ATOM   1997  CA  PHE   127      49.338  29.650  34.015
ATOM   1998  HA  PHE   127      50.246  29.998  33.524
ATOM   1999  CB  PHE   127      48.157  30.439  33.443
ATOM   2000 2HB  PHE   127      48.140  30.308  32.361
ATOM   2001 3HB  PHE   127      47.241  30.018  33.843
ATOM   2002  CG  PHE   127      48.167  31.924  33.761
ATOM   2003  CD1 PHE   127      49.154  32.763  33.209
ATOM   2004  HD1 PHE   127      49.907  32.353  32.550
ATOM   2005  CE1 PHE   127      49.160  34.137  33.509
ATOM   2006  HE1 PHE   127      49.917  34.780  33.081
ATOM   2007  CZ  PHE   127      48.179  34.678  34.359
ATOM   2008  HZ  PHE   127      48.181  35.735  34.584
ATOM   2009  CE2 PHE   127      47.189  33.844  34.908
ATOM   2010  HE2 PHE   127      46.428  34.260  35.552
ATOM   2011  CD2 PHE   127      47.185  32.470  34.611
ATOM   2012  HD2 PHE   127      46.420  31.834  35.034
ATOM   2013  C   PHE   127      49.512  29.923  35.517
ATOM   2014  O   PHE   127      50.365  30.721  35.885
ATOM   2015  N   SER   128      48.801  29.216  36.401
ATOM   2016  H   SER   128      48.076  28.604  36.050
ATOM   2017  CA  SER   128      48.987  29.340  37.858
ATOM   2018  HA  SER   128      48.918  30.396  38.121
ATOM   2019  CB  SER   128      47.872  28.614  38.621
ATOM   2020 2HB  SER   128      47.925  27.542  38.435
ATOM   2021 3HB  SER   128      48.011  28.782  39.690
ATOM   2022  OG  SER   128      46.590  29.093  38.254
ATOM   2023  HG  SER   128      46.431  28.940  37.304
ATOM   2024  C   SER   128      50.373  28.847  38.322
ATOM   2025  O   SER   128      51.000  29.495  39.166
ATOM   2026  N   ARG   129      50.911  27.762  37.731
ATOM   2027  H   ARG   129      50.338  27.262  37.055
ATOM   2028  CA  ARG   129      52.316  27.336  37.930
ATOM   2029  HA  ARG   129      52.494  27.185  38.995
ATOM   2030  CB  ARG   129      52.644  26.022  37.182
ATOM   2031 2HB  ARG   129      52.410  26.134  36.125
ATOM   2032 3HB  ARG   129      53.720  25.856  37.258
ATOM   2033  CG  ARG   129      51.931  24.765  37.714
ATOM   2034 2HG  ARG   129      52.236  24.587  38.746
ATOM   2035 3HG  ARG   129      50.855  24.931  37.701
ATOM   2036  CD  ARG   129      52.236  23.512  36.867
ATOM   2037 2HD  ARG   129      51.638  22.683  37.249
ATOM   2038 3HD  ARG   129      51.937  23.702  35.834
ATOM   2039  NE  ARG   129      53.664  23.134  36.911
ATOM   2040  HE  ARG   129      54.246  23.594  37.601
ATOM   2041  CZ  ARG   129      54.299  22.252  36.158
ATOM   2042  NH1 ARG   129      53.712  21.487  35.278
ATOM   2043 1HH1 ARG   129      52.705  21.481  35.167
ATOM   2044 2HH1 ARG   129      54.240  20.802  34.762
ATOM   2045  NH2 ARG   129      55.587  22.146  36.302
ATOM   2046 1HH2 ARG   129      56.048  22.743  36.971
ATOM   2047 2HH2 ARG   129      56.138  21.530  35.708
ATOM   2048  C   ARG   129      53.281  28.442  37.486
ATOM   2049  O   ARG   129      54.164  28.828  38.256
ATOM   2050  N   SER   130      53.089  28.991  36.286
ATOM   2051  H   SER   130      52.369  28.593  35.690
ATOM   2052  CA  SER   130      53.903  30.084  35.732
ATOM   2053  HA  SER   130      54.945  29.763  35.696
ATOM   2054  CB  SER   130      53.459  30.389  34.296
ATOM   2055 2HB  SER   130      52.412  30.695  34.293
ATOM   2056 3HB  SER   130      54.064  31.200  33.890
ATOM   2057  OG  SER   130      53.615  29.238  33.487
ATOM   2058  HG  SER   130      52.918  29.272  32.788
ATOM   2059  C   SER   130      53.839  31.358  36.585
ATOM   2060  O   SER   130      54.876  31.943  36.883
ATOM   2061  N   LEU   131      52.654  31.741  37.068
ATOM   2062  H   LEU   131      51.832  31.232  36.758
ATOM   2063  CA  LEU   131      52.426  32.933  37.890
ATOM   2064  HA  LEU   131      52.870  33.785  37.373
ATOM   2065  CB  LEU   131      50.905  33.162  37.998
ATOM   2066 2HB  LEU   131      50.496  33.234  36.988
ATOM   2067 3HB  LEU   131      50.455  32.290  38.476
ATOM   2068  CG  LEU   131      50.475  34.419  38.781
ATOM   2069  HG  LEU   131      50.822  34.340  39.812
ATOM   2070  CD1 LEU   131      51.021  35.712  38.172
ATOM   2071 1HD1 LEU   131      50.731  35.784  37.124
ATOM   2072 2HD1 LEU   131      50.625  36.571  38.714
ATOM   2073 3HD1 LEU   131      52.108  35.736  38.251
ATOM   2074  CD2 LEU   131      48.948  34.504  38.794
ATOM   2075 1HD2 LEU   131      48.535  33.611  39.261
ATOM   2076 2HD2 LEU   131      48.626  35.379  39.358
ATOM   2077 3HD2 LEU   131      48.569  34.580  37.773
ATOM   2078  C   LEU   131      53.109  32.829  39.261
ATOM   2079  O   LEU   131      53.745  33.786  39.692
ATOM   2080  N   HIS   132      53.084  31.660  39.922
ATOM   2081  H   HIS   132      52.521  30.899  39.551
ATOM   2082  CA  HIS   132      53.906  31.455  41.131
ATOM   2083  HA  HIS   132      53.779  32.334  41.764
ATOM   2084  CB  HIS   132      53.422  30.234  41.935
ATOM   2085 2HB  HIS   132      52.331  30.249  41.982
ATOM   2086 3HB  HIS   132      53.718  29.317  41.420
ATOM   2087  CG  HIS   132      53.966  30.220  43.352
ATOM   2088  ND1 HIS   132      53.350  30.772  44.464
ATOM   2089  HD1 HIS   132      52.441  31.223  44.469
ATOM   2090  CE1 HIS   132      54.210  30.696  45.504
ATOM   2091  HE1 HIS   132      54.048  31.107  46.498
ATOM   2092  NE2 HIS   132      55.348  30.105  45.086
ATOM   2093  HE2 HIS   132      56.208  30.000  45.639
ATOM   2094  CD2 HIS   132      55.210  29.796  43.744
ATOM   2095  HD2 HIS   132      55.985  29.395  43.098
ATOM   2096  C   HIS   132      55.412  31.382  40.818
ATOM   2097  O   HIS   132      56.225  31.649  41.695
ATOM   2098  N   SER   133      55.794  31.051  39.583
ATOM   2099  H   SER   133      55.077  30.869  38.895
ATOM   2100  CA  SER   133      57.198  31.002  39.137
ATOM   2101  HA  SER   133      57.814  30.669  39.974
ATOM   2102  CB  SER   133      57.373  29.967  38.017
ATOM   2103 2HB  SER   133      56.883  30.322  37.109
ATOM   2104 3HB  SER   133      58.437  29.844  37.810
ATOM   2105  OG  SER   133      56.822  28.711  38.391
ATOM   2106  HG  SER   133      55.849  28.814  38.415
ATOM   2107  C   SER   133      57.757  32.373  38.709
ATOM   2108  O   SER   133      58.950  32.480  38.440
ATOM   2109  N   LEU   134      56.915  33.414  38.665
ATOM   2110  H   LEU   134      55.935  33.219  38.820
ATOM   2111  CA  LEU   134      57.252  34.820  38.391
ATOM   2112  HA  LEU   134      58.317  34.975  38.569
ATOM   2113  CB  LEU   134      56.932  35.152  36.915
ATOM   2114 2HB  LEU   134      55.883  34.910  36.734
ATOM   2115 3HB  LEU   134      57.056  36.224  36.764
ATOM   2116  CG  LEU   134      57.796  34.436  35.861
ATOM   2117  HG  LEU   134      57.741  33.357  36.002
ATOM   2118  CD1 LEU   134      57.267  34.759  34.462
ATOM   2119 1HD1 LEU   134      57.342  35.829  34.269
ATOM   2120 2HD1 LEU   134      57.848  34.220  33.714
ATOM   2121 3HD1 LEU   134      56.225  34.451  34.384
ATOM   2122  CD2 LEU   134      59.259  34.883  35.918
ATOM   2123 1HD2 LEU   134      59.704  34.568  36.861
ATOM   2124 2HD2 LEU   134      59.818  34.421  35.106
ATOM   2125 3HD2 LEU   134      59.320  35.968  35.833
ATOM   2126  C   LEU   134      56.510  35.753  39.378
ATOM   2127  O   LEU   134      55.972  36.791  38.995
ATOM   2128  N   LEU   135      56.418  35.335  40.645
ATOM   2129  H   LEU   135      56.920  34.500  40.899
ATOM   2130  CA  LEU   135      55.501  35.905  41.637
ATOM   2131  HA  LEU   135      54.507  35.883  41.191
ATOM   2132  CB  LEU   135      55.505  34.991  42.878
ATOM   2133 2HB  LEU   135      55.319  33.968  42.555
ATOM   2134 3HB  LEU   135      56.503  35.025  43.320
ATOM   2135  CG  LEU   135      54.476  35.349  43.968
ATOM   2136  HG  LEU   135      54.640  36.368  44.316
ATOM   2137  CD1 LEU   135      53.034  35.212  43.471
ATOM   2138 1HD1 LEU   135      52.853  34.205  43.100
ATOM   2139 2HD1 LEU   135      52.343  35.431  44.286
ATOM   2140 3HD1 LEU   135      52.841  35.926  42.672
ATOM   2141  CD2 LEU   135      54.656  34.404  45.156
ATOM   2142 1HD2 LEU   135      55.660  34.528  45.566
ATOM   2143 2HD2 LEU   135      53.932  34.649  45.933
ATOM   2144 3HD2 LEU   135      54.528  33.376  44.831
ATOM   2145  C   LEU   135      55.816  37.365  42.008
ATOM   2146  O   LEU   135      56.973  37.747  42.172
ATOM   2147  N   VAL   136      54.761  38.155  42.222
ATOM   2148  H   VAL   136      53.842  37.762  42.100
ATOM   2149  CA  VAL   136      54.816  39.536  42.730
ATOM   2150  HA  VAL   136      55.805  39.714  43.151
ATOM   2151  CB  VAL   136      54.608  40.571  41.607
ATOM   2152  HB  VAL   136      54.702  41.563  42.045
ATOM   2153  CG1 VAL   136      55.694  40.449  40.533
ATOM   2154 1HG1 VAL   136      55.639  39.480  40.035
ATOM   2155 2HG1 VAL   136      55.555  41.228  39.791
ATOM   2156 3HG1 VAL   136      56.677  40.557  40.993
ATOM   2157  CG2 VAL   136      53.233  40.482  40.930
ATOM   2158 1HG2 VAL   136      52.443  40.626  41.667
ATOM   2159 2HG2 VAL   136      53.144  41.263  40.175
ATOM   2160 3HG2 VAL   136      53.109  39.510  40.452
ATOM   2161  C   VAL   136      53.812  39.740  43.868
ATOM   2162  O   VAL   136      52.790  39.051  43.931
ATOM   2163  N   ASP   137      54.101  40.675  44.772
ATOM   2164  H   ASP   137      54.949  41.220  44.644
ATOM   2165  CA  ASP   137      53.288  40.962  45.961
ATOM   2166  HA  ASP   137      52.914  40.008  46.340
ATOM   2167  CB  ASP   137      54.184  41.575  47.052
ATOM   2168 2HB  ASP   137      55.229  41.325  46.856
ATOM   2169 3HB  ASP   137      54.095  42.663  47.042
ATOM   2170  CG  ASP   137      53.813  41.031  48.431
ATOM   2171  OD1 ASP   137      52.661  41.241  48.869
ATOM   2172  OD2 ASP   137      54.663  40.337  49.047
ATOM   2173  C   ASP   137      52.050  41.830  45.645
ATOM   2174  O   ASP   137      51.938  42.406  44.558
ATOM   2175  N   VAL   138      51.100  41.937  46.581
ATOM   2176  H   VAL   138      51.289  41.537  47.500
ATOM   2177  CA  VAL   138      49.735  42.412  46.273
ATOM   2178  HA  VAL   138      49.384  41.760  45.473
ATOM   2179  CB  VAL   138      48.729  42.186  47.426
ATOM   2180  HB  VAL   138      47.734  42.388  47.028
ATOM   2181  CG1 VAL   138      48.745  40.729  47.905
ATOM   2182 1HG1 VAL   138      49.676  40.508  48.429
ATOM   2183 2HG1 VAL   138      47.909  40.556  48.583
ATOM   2184 3HG1 VAL   138      48.652  40.056  47.055
ATOM   2185  CG2 VAL   138      48.915  43.076  48.659
ATOM   2186 1HG2 VAL   138      48.850  44.127  48.382
ATOM   2187 2HG2 VAL   138      48.122  42.866  49.378
ATOM   2188 3HG2 VAL   138      49.875  42.868  49.133
ATOM   2189  C   VAL   138      49.644  43.834  45.679
ATOM   2190  O   VAL   138      48.836  44.024  44.764
ATOM   2191  N   PRO   139      50.482  44.831  46.050
ATOM   2192  CD  PRO   139      51.426  44.871  47.159
ATOM   2193 2HD  PRO   139      52.428  44.638  46.794
ATOM   2194 3HD  PRO   139      51.168  44.196  47.969
ATOM   2195  CG  PRO   139      51.378  46.313  47.647
ATOM   2196 2HG  PRO   139      52.278  46.589  48.196
ATOM   2197 3HG  PRO   139      50.486  46.472  48.255
ATOM   2198  CB  PRO   139      51.257  47.075  46.331
ATOM   2199 2HB  PRO   139      52.251  47.211  45.913
ATOM   2200 3HB  PRO   139      50.767  48.036  46.478
ATOM   2201  CA  PRO   139      50.443  46.153  45.414
ATOM   2202  HA  PRO   139      49.411  46.506  45.384
ATOM   2203  C   PRO   139      51.016  46.148  43.985
ATOM   2204  O   PRO   139      50.632  46.976  43.153
ATOM   2205  N   ALA   140      51.920  45.210  43.678
ATOM   2206  H   ALA   140      52.139  44.510  44.378
ATOM   2207  CA  ALA   140      52.479  45.008  42.342
ATOM   2208  HA  ALA   140      52.626  45.979  41.869
ATOM   2209  CB  ALA   140      53.857  44.351  42.485
ATOM   2210 1HB  ALA   140      53.771  43.406  43.019
ATOM   2211 2HB  ALA   140      54.278  44.167  41.497
ATOM   2212 3HB  ALA   140      54.526  45.010  43.039
ATOM   2213  C   ALA   140      51.517  44.201  41.449
ATOM   2214  O   ALA   140      51.354  44.530  40.274
ATOM   2215  N   PHE   141      50.790  43.230  42.013
ATOM   2216  H   PHE   141      51.012  42.959  42.969
ATOM   2217  CA  PHE   141      49.655  42.574  41.353
ATOM   2218  HA  PHE   141      50.000  42.111  40.427
ATOM   2219  CB  PHE   141      49.119  41.468  42.274
ATOM   2220 2HB  PHE   141      49.900  40.720  42.412
ATOM   2221 3HB  PHE   141      48.900  41.891  43.253
ATOM   2222  CG  PHE   141      47.865  40.784  41.764
ATOM   2223  CD1 PHE   141      47.965  39.662  40.922
ATOM   2224  HD1 PHE   141      48.935  39.268  40.657
ATOM   2225  CE1 PHE   141      46.802  39.039  40.439
ATOM   2226  HE1 PHE   141      46.881  38.168  39.804
ATOM   2227  CZ  PHE   141      45.535  39.541  40.786
ATOM   2228  HZ  PHE   141      44.645  39.062  40.405
ATOM   2229  CE2 PHE   141      45.431  40.664  41.624
ATOM   2230  HE2 PHE   141      44.461  41.061  41.884
ATOM   2231  CD2 PHE   141      46.595  41.279  42.121
ATOM   2232  HD2 PHE   141      46.510  42.138  42.771
ATOM   2233  C   PHE   141      48.553  43.583  40.978
ATOM   2234  O   PHE   141      48.046  43.560  39.853
ATOM   2235  N   ALA   142      48.226  44.524  41.872
ATOM   2236  H   ALA   142      48.601  44.449  42.812
ATOM   2237  CA  ALA   142      47.291  45.614  41.584
ATOM   2238  HA  ALA   142      46.362  45.183  41.207
ATOM   2239  CB  ALA   142      46.973  46.333  42.900
ATOM   2240 1HB  ALA   142      47.888  46.712  43.352
ATOM   2241 2HB  ALA   142      46.292  47.164  42.714
ATOM   2242 3HB  ALA   142      46.500  45.638  43.595
ATOM   2243  C   ALA   142      47.818  46.579  40.497
ATOM   2244  O   ALA   142      47.069  46.956  39.597
ATOM   2245  N   CYS   143      49.114  46.916  40.520
ATOM   2246  H   CYS   143      49.672  46.605  41.305
ATOM   2247  CA  CYS   143      49.773  47.713  39.476
ATOM   2248  HA  CYS   143      49.264  48.671  39.382
ATOM   2249  CB  CYS   143      51.217  47.974  39.924
ATOM   2250 2HB  CYS   143      51.204  48.520  40.867
ATOM   2251 3HB  CYS   143      51.696  47.012  40.098
ATOM   2252  SG  CYS   143      52.263  48.880  38.758
ATOM   2253  C   CYS   143      49.708  47.041  38.088
ATOM   2254  O   CYS   143      49.338  47.682  37.103
ATOM   2255  N   LEU   144      49.976  45.732  38.007
ATOM   2256  H   LEU   144      50.313  45.251  38.835
ATOM   2257  CA  LEU   144      49.840  44.968  36.762
ATOM   2258  HA  LEU   144      50.377  45.509  35.982
ATOM   2259  CB  LEU   144      50.500  43.591  36.956
ATOM   2260 2HB  LEU   144      51.519  43.741  37.318
ATOM   2261 3HB  LEU   144      49.949  43.047  37.725
ATOM   2262  CG  LEU   144      50.554  42.725  35.681
ATOM   2263  HG  LEU   144      49.543  42.541  35.318
ATOM   2264  CD1 LEU   144      51.377  43.374  34.564
ATOM   2265 1HD1 LEU   144      52.364  43.651  34.936
ATOM   2266 2HD1 LEU   144      51.491  42.675  33.737
ATOM   2267 3HD1 LEU   144      50.864  44.260  34.191
ATOM   2268  CD2 LEU   144      51.196  41.380  36.015
ATOM   2269 1HD2 LEU   144      50.621  40.882  36.796
ATOM   2270 2HD2 LEU   144      51.204  40.744  35.130
ATOM   2271 3HD2 LEU   144      52.218  41.533  36.360
ATOM   2272  C   LEU   144      48.371  44.858  36.313
ATOM   2273  O   LEU   144      48.083  44.992  35.126
ATOM   2274  N   SER   145      47.435  44.694  37.253
ATOM   2275  H   SER   145      47.743  44.566  38.210
ATOM   2276  CA  SER   145      45.990  44.672  36.973
ATOM   2277  HA  SER   145      45.786  43.892  36.239
ATOM   2278  CB  SER   145      45.195  44.347  38.242
ATOM   2279 2HB  SER   145      45.373  45.111  38.999
ATOM   2280 3HB  SER   145      44.132  44.341  38.000
ATOM   2281  OG  SER   145      45.548  43.078  38.759
ATOM   2282  HG  SER   145      46.448  43.125  39.127
ATOM   2283  C   SER   145      45.480  45.998  36.389
ATOM   2284  O   SER   145      44.584  45.989  35.546
ATOM   2285  N   ALA   146      46.072  47.135  36.770
ATOM   2286  H   ALA   146      46.764  47.106  37.510
ATOM   2287  CA  ALA   146      45.787  48.421  36.133
ATOM   2288  HA  ALA   146      44.705  48.561  36.105
ATOM   2289  CB  ALA   146      46.387  49.546  36.986
ATOM   2290 1HB  ALA   146      47.473  49.470  37.010
ATOM   2291 2HB  ALA   146      46.111  50.510  36.557
ATOM   2292 3HB  ALA   146      46.000  49.488  38.004
ATOM   2293  C   ALA   146      46.287  48.462  34.675
ATOM   2294  O   ALA   146      45.573  48.942  33.798
ATOM   2295  N   LEU   147      47.470  47.907  34.383
ATOM   2296  H   LEU   147      48.019  47.517  35.140
ATOM   2297  CA  LEU   147      48.020  47.857  33.019
ATOM   2298  HA  LEU   147      47.926  48.856  32.595
ATOM   2299  CB  LEU   147      49.511  47.497  33.110
ATOM   2300 2HB  LEU   147      49.978  48.147  33.848
ATOM   2301 3HB  LEU   147      49.603  46.472  33.469
ATOM   2302  CG  LEU   147      50.284  47.620  31.782
ATOM   2303  HG  LEU   147      49.896  46.894  31.070
ATOM   2304  CD1 LEU   147      50.205  49.013  31.155
ATOM   2305 1HD1 LEU   147      50.513  49.770  31.874
ATOM   2306 2HD1 LEU   147      50.859  49.061  30.284
ATOM   2307 3HD1 LEU   147      49.189  49.213  30.816
ATOM   2308  CD2 LEU   147      51.756  47.305  32.039
ATOM   2309 1HD2 LEU   147      51.844  46.315  32.482
ATOM   2310 2HD2 LEU   147      52.300  47.321  31.094
ATOM   2311 3HD2 LEU   147      52.190  48.042  32.714
ATOM   2312  C   LEU   147      47.249  46.900  32.087
ATOM   2313  O   LEU   147      47.127  47.172  30.890
ATOM   2314  N   VAL   148      46.670  45.822  32.631
ATOM   2315  H   VAL   148      46.875  45.616  33.604
ATOM   2316  CA  VAL   148      45.722  44.954  31.904
ATOM   2317  HA  VAL   148      46.240  44.514  31.052
ATOM   2318  CB  VAL   148      45.213  43.802  32.801
ATOM   2319  HB  VAL   148      44.889  44.210  33.755
ATOM   2320  CG1 VAL   148      44.035  43.021  32.201
ATOM   2321 1HG1 VAL   148      44.306  42.624  31.223
ATOM   2322 2HG1 VAL   148      43.767  42.193  32.857
ATOM   2323 3HG1 VAL   148      43.158  43.661  32.100
ATOM   2324  CG2 VAL   148      46.329  42.784  33.061
ATOM   2325 1HG2 VAL   148      47.213  43.276  33.460
ATOM   2326 2HG2 VAL   148      45.989  42.043  33.785
ATOM   2327 3HG2 VAL   148      46.593  42.277  32.133
ATOM   2328  C   VAL   148      44.560  45.783  31.345
ATOM   2329  O   VAL   148      44.222  45.626  30.172
ATOM   2330  N   LEU   149      43.995  46.708  32.131
ATOM   2331  H   LEU   149      44.350  46.812  33.074
ATOM   2332  CA  LEU   149      42.904  47.592  31.707
ATOM   2333  HA  LEU   149      42.095  46.970  31.327
ATOM   2334  CB  LEU   149      42.385  48.355  32.945
ATOM   2335 2HB  LEU   149      42.139  47.629  33.722
ATOM   2336 3HB  LEU   149      43.185  48.982  33.328
ATOM   2337  CG  LEU   149      41.163  49.264  32.724
ATOM   2338  HG  LEU   149      41.370  49.979  31.927
ATOM   2339  CD1 LEU   149      39.913  48.464  32.370
ATOM   2340 1HD1 LEU   149      39.751  47.671  33.100
ATOM   2341 2HD1 LEU   149      39.038  49.114  32.367
ATOM   2342 3HD1 LEU   149      40.020  48.034  31.376
ATOM   2343  CD2 LEU   149      40.879  50.039  34.011
ATOM   2344 1HD2 LEU   149      41.736  50.663  34.265
ATOM   2345 2HD2 LEU   149      40.010  50.680  33.871
ATOM   2346 3HD2 LEU   149      40.679  49.348  34.830
ATOM   2347  C   LEU   149      43.336  48.522  30.555
ATOM   2348  O   LEU   149      42.800  48.410  29.449
ATOM   2349  N   ILE   150      44.337  49.381  30.788
ATOM   2350  H   ILE   150      44.772  49.345  31.704
ATOM   2351  CA  ILE   150      44.767  50.467  29.874
ATOM   2352  HA  ILE   150      43.871  50.786  29.339
ATOM   2353  CB  ILE   150      45.242  51.718  30.653
ATOM   2354  HB  ILE   150      45.505  52.481  29.920
ATOM   2355  CG2 ILE   150      44.067  52.266  31.488
ATOM   2356 1HG2 ILE   150      43.873  51.621  32.345
ATOM   2357 2HG2 ILE   150      44.300  53.269  31.840
ATOM   2358 3HG2 ILE   150      43.166  52.329  30.877
ATOM   2359  CG1 ILE   150      46.483  51.458  31.534
ATOM   2360 2HG1 ILE   150      46.239  50.731  32.300
ATOM   2361 3HG1 ILE   150      47.279  51.038  30.922
ATOM   2362  CD1 ILE   150      47.026  52.713  32.228
ATOM   2363 1HD1 ILE   150      46.305  53.088  32.953
ATOM   2364 2HD1 ILE   150      47.946  52.463  32.756
ATOM   2365 3HD1 ILE   150      47.233  53.484  31.486
ATOM   2366  C   ILE   150      45.712  50.004  28.744
ATOM   2367  O   ILE   150      46.763  50.584  28.472
ATOM   2368  N   THR   151      45.303  48.923  28.081
ATOM   2369  H   THR   151      44.402  48.566  28.377
ATOM   2370  CA  THR   151      45.856  48.374  26.830
ATOM   2371  HA  THR   151      46.927  48.574  26.782
ATOM   2372  CB  THR   151      45.644  46.847  26.886
ATOM   2373  HB  THR   151      44.603  46.657  27.135
ATOM   2374  CG2 THR   151      45.971  46.052  25.621
ATOM   2375 1HG2 THR   151      47.002  46.232  25.313
ATOM   2376 2HG2 THR   151      45.824  44.990  25.807
ATOM   2377 3HG2 THR   151      45.287  46.319  24.817
ATOM   2378  OG1 THR   151      46.443  46.298  27.921
ATOM   2379  HG1 THR   151      46.397  46.895  28.687
ATOM   2380  C   THR   151      45.196  49.045  25.600
ATOM   2381  O   THR   151      44.198  49.745  25.749
ATOM   2382  N   ASP   152      45.716  48.823  24.383
ATOM   2383  H   ASP   152      46.554  48.263  24.340
ATOM   2384  CA  ASP   152      45.212  49.303  23.071
ATOM   2385  HA  ASP   152      45.136  50.391  23.109
ATOM   2386  CB  ASP   152      46.277  48.946  22.015
ATOM   2387 2HB  ASP   152      47.215  49.407  22.318
ATOM   2388 3HB  ASP   152      46.424  47.864  22.023
ATOM   2389  CG  ASP   152      45.953  49.392  20.579
ATOM   2390  OD1 ASP   152      46.319  48.654  19.629
ATOM   2391  OD2 ASP   152      45.339  50.462  20.380
ATOM   2392  C   ASP   152      43.809  48.767  22.684
ATOM   2393  O   ASP   152      43.625  48.056  21.687
ATOM   2394  N   ARG   153      42.788  49.076  23.491
ATOM   2395  H   ARG   153      42.990  49.655  24.301
ATOM   2396  CA  ARG   153      41.410  48.620  23.265
ATOM   2397  HA  ARG   153      41.434  47.548  23.062
ATOM   2398  CB  ARG   153      40.519  48.838  24.504
ATOM   2399 2HB  ARG   153      40.274  49.895  24.596
ATOM   2400 3HB  ARG   153      39.583  48.307  24.326
ATOM   2401  CG  ARG   153      41.084  48.357  25.858
ATOM   2402 2HG  ARG   153      41.735  49.126  26.272
ATOM   2403 3HG  ARG   153      40.245  48.227  26.542
ATOM   2404  CD  ARG   153      41.866  47.041  25.779
ATOM   2405 2HD  ARG   153      41.336  46.375  25.108
ATOM   2406 3HD  ARG   153      42.847  47.231  25.344
ATOM   2407  NE  ARG   153      42.045  46.405  27.098
ATOM   2408  HE  ARG   153      42.261  47.010  27.881
ATOM   2409  CZ  ARG   153      41.951  45.109  27.354
ATOM   2410  NH1 ARG   153      41.552  44.222  26.488
ATOM   2411 1HH1 ARG   153      41.133  44.516  25.609
ATOM   2412 2HH1 ARG   153      41.294  43.317  26.855
ATOM   2413  NH2 ARG   153      42.260  44.656  28.524
ATOM   2414 1HH2 ARG   153      42.740  45.241  29.192
ATOM   2415 2HH2 ARG   153      42.301  43.641  28.659
ATOM   2416  C   ARG   153      40.865  49.309  22.012
ATOM   2417  O   ARG   153      40.786  50.533  21.937
ATOM   2418  N   HIS   154      40.561  48.528  20.977
ATOM   2419  H   HIS   154      40.564  47.529  21.113
ATOM   2420  CA  HIS   154      40.143  49.076  19.681
ATOM   2421  HA  HIS   154      40.813  49.896  19.418
ATOM   2422  CB  HIS   154      40.255  47.992  18.594
ATOM   2423 2HB  HIS   154      39.659  47.127  18.893
ATOM   2424 3HB  HIS   154      39.806  48.382  17.678
ATOM   2425  CG  HIS   154      41.662  47.519  18.252
ATOM   2426  ND1 HIS   154      42.830  47.646  19.000
ATOM   2427  HD1 HIS   154      42.935  48.057  19.934
ATOM   2428  CE1 HIS   154      43.831  47.047  18.322
ATOM   2429  HE1 HIS   154      44.862  46.976  18.663
ATOM   2430  NE2 HIS   154      43.341  46.542  17.171
ATOM   2431  HE2 HIS   154      43.867  46.006  16.470
ATOM   2432  CD2 HIS   154      41.988  46.831  17.112
ATOM   2433  HD2 HIS   154      41.302  46.547  16.319
ATOM   2434  C   HIS   154      38.725  49.669  19.806
ATOM   2435  O   HIS   154      37.873  49.067  20.447
ATOM   2436  N   GLY   155      38.485  50.839  19.207
ATOM   2437  H   GLY   155      39.233  51.283  18.699
ATOM   2438  CA  GLY   155      37.194  51.549  19.268
ATOM   2439  HA2 GLY   155      37.000  52.001  18.296
ATOM   2440  HA3 GLY   155      36.392  50.835  19.464
ATOM   2441  C   GLY   155      37.083  52.666  20.320
ATOM   2442  O   GLY   155      36.051  53.327  20.369
ATOM   2443  N   LEU   156      38.126  52.912  21.125
ATOM   2444  H   LEU   156      38.930  52.308  21.071
ATOM   2445  CA  LEU   156      38.211  54.085  22.010
ATOM   2446  HA  LEU   156      37.353  54.088  22.686
ATOM   2447  CB  LEU   156      39.516  54.016  22.827
ATOM   2448 2HB  LEU   156      40.340  53.884  22.126
ATOM   2449 3HB  LEU   156      39.663  54.971  23.335
ATOM   2450  CG  LEU   156      39.579  52.900  23.882
ATOM   2451  HG  LEU   156      39.271  51.955  23.440
ATOM   2452  CD1 LEU   156      41.016  52.765  24.392
ATOM   2453 1HD1 LEU   156      41.372  53.726  24.757
ATOM   2454 2HD1 LEU   156      41.063  52.031  25.193
ATOM   2455 3HD1 LEU   156      41.659  52.431  23.579
ATOM   2456  CD2 LEU   156      38.680  53.193  25.079
ATOM   2457 1HD2 LEU   156      37.647  53.312  24.756
ATOM   2458 2HD2 LEU   156      38.724  52.365  25.781
ATOM   2459 3HD2 LEU   156      39.011  54.108  25.570
ATOM   2460  C   LEU   156      38.179  55.406  21.218
ATOM   2461  O   LEU   156      38.804  55.514  20.160
ATOM   2462  N   GLN   157      37.528  56.431  21.771
ATOM   2463  H   GLN   157      37.076  56.279  22.674
ATOM   2464  CA  GLN   157      37.488  57.792  21.223
ATOM   2465  HA  GLN   157      37.343  57.739  20.144
ATOM   2466  CB  GLN   157      36.308  58.562  21.846
ATOM   2467 2HB  GLN   157      36.403  58.521  22.932
ATOM   2468 3HB  GLN   157      36.366  59.611  21.551
ATOM   2469  CG  GLN   157      34.930  58.020  21.423
ATOM   2470 2HG  GLN   157      34.670  58.411  20.440
ATOM   2471 3HG  GLN   157      34.964  56.932  21.356
ATOM   2472  CD  GLN   157      33.840  58.387  22.426
ATOM   2473  OE1 GLN   157      33.033  59.298  22.242
ATOM   2474  NE2 GLN   157      33.785  57.697  23.539
ATOM   2475 1HE2 GLN   157      33.045  57.866  24.186
ATOM   2476 2HE2 GLN   157      34.508  56.988  23.726
ATOM   2477  C   GLN   157      38.798  58.552  21.480
ATOM   2478  O   GLN   157      39.277  59.251  20.583
ATOM   2479  N   GLU   158      39.390  58.405  22.676
ATOM   2480  H   GLU   158      38.915  57.820  23.370
ATOM   2481  CA  GLU   158      40.601  59.135  23.097
ATOM   2482  HA  GLU   158      41.005  59.652  22.227
ATOM   2483  CB  GLU   158      40.239  60.232  24.118
ATOM   2484 2HB  GLU   158      39.849  59.771  25.026
ATOM   2485 3HB  GLU   158      41.164  60.754  24.361
ATOM   2486  CG  GLU   158      39.242  61.290  23.619
ATOM   2487 2HG  GLU   158      39.601  61.702  22.673
ATOM   2488 3HG  GLU   158      38.268  60.826  23.445
ATOM   2489  CD  GLU   158      39.104  62.420  24.648
ATOM   2490  OE1 GLU   158      38.155  62.401  25.465
ATOM   2491  OE2 GLU   158      39.986  63.314  24.698
ATOM   2492  C   GLU   158      41.757  58.228  23.609
ATOM   2493  O   GLU   158      42.342  58.494  24.666
ATOM   2494  N   PRO   159      42.178  57.174  22.873
ATOM   2495  CD  PRO   159      41.729  56.820  21.535
ATOM   2496 2HD  PRO   159      41.609  57.699  20.900
ATOM   2497 3HD  PRO   159      40.789  56.278  21.604
ATOM   2498  CG  PRO   159      42.806  55.906  20.968
ATOM   2499 2HG  PRO   159      43.590  56.516  20.523
ATOM   2500 3HG  PRO   159      42.399  55.204  20.239
ATOM   2501  CB  PRO   159      43.344  55.193  22.208
ATOM   2502 2HB  PRO   159      44.370  54.851  22.065
ATOM   2503 3HB  PRO   159      42.701  54.345  22.442
ATOM   2504  CA  PRO   159      43.227  56.242  23.321
ATOM   2505  HA  PRO   159      42.898  55.748  24.234
ATOM   2506  C   PRO   159      44.584  56.914  23.609
ATOM   2507  O   PRO   159      45.337  56.441  24.459
ATOM   2508  N   ARG   160      44.861  58.064  22.978
ATOM   2509  H   ARG   160      44.176  58.390  22.313
ATOM   2510  CA  ARG   160      46.056  58.904  23.203
ATOM   2511  HA  ARG   160      46.947  58.277  23.135
ATOM   2512  CB  ARG   160      46.134  59.979  22.096
ATOM   2513 2HB  ARG   160      45.135  60.375  21.903
ATOM   2514 3HB  ARG   160      46.736  60.811  22.466
ATOM   2515  CG  ARG   160      46.772  59.544  20.757
ATOM   2516 2HG  ARG   160      46.722  60.401  20.086
ATOM   2517 3HG  ARG   160      47.830  59.336  20.924
ATOM   2518  CD  ARG   160      46.136  58.346  20.024
ATOM   2519 2HD  ARG   160      45.055  58.358  20.168
ATOM   2520 3HD  ARG   160      46.337  58.451  18.956
ATOM   2521  NE  ARG   160      46.716  57.072  20.485
ATOM   2522  HE  ARG   160      47.414  57.121  21.230
ATOM   2523  CZ  ARG   160      46.508  55.843  20.059
ATOM   2524  NH1 ARG   160      45.684  55.530  19.101
ATOM   2525 1HH1 ARG   160      45.163  56.224  18.588
ATOM   2526 2HH1 ARG   160      45.562  54.542  18.901
ATOM   2527  NH2 ARG   160      47.143  54.854  20.606
ATOM   2528 1HH2 ARG   160      47.836  55.035  21.341
ATOM   2529 2HH2 ARG   160      46.932  53.907  20.315
ATOM   2530  C   ARG   160      46.133  59.521  24.616
ATOM   2531  O   ARG   160      47.205  59.984  25.007
ATOM   2532  N   ARG   161      45.031  59.505  25.388
ATOM   2533  H   ARG   161      44.182  59.152  24.962
ATOM   2534  CA  ARG   161      44.998  59.772  26.846
ATOM   2535  HA  ARG   161      45.828  60.427  27.123
ATOM   2536  CB  ARG   161      43.670  60.459  27.239
ATOM   2537 2HB  ARG   161      42.836  59.884  26.835
ATOM   2538 3HB  ARG   161      43.576  60.460  28.327
ATOM   2539  CG  ARG   161      43.575  61.915  26.749
ATOM   2540 2HG  ARG   161      44.210  62.551  27.368
ATOM   2541 3HG  ARG   161      43.943  61.968  25.724
ATOM   2542  CD  ARG   161      42.141  62.470  26.740
ATOM   2543 2HD  ARG   161      42.160  63.436  26.231
ATOM   2544 3HD  ARG   161      41.512  61.799  26.160
ATOM   2545  NE  ARG   161      41.529  62.639  28.074
ATOM   2546  HE  ARG   161      41.965  62.196  28.867
ATOM   2547  CZ  ARG   161      40.436  63.346  28.319
ATOM   2548  NH1 ARG   161      39.761  63.977  27.404
ATOM   2549 1HH1 ARG   161      39.931  63.741  26.421
ATOM   2550 2HH1 ARG   161      38.834  64.307  27.620
ATOM   2551  NH2 ARG   161      39.982  63.454  29.527
ATOM   2552 1HH2 ARG   161      40.366  62.880  30.272
ATOM   2553 2HH2 ARG   161      39.205  64.079  29.703
ATOM   2554  C   ARG   161      45.194  58.483  27.653
ATOM   2555  O   ARG   161      45.991  58.457  28.586
ATOM   2556  N   VAL   162      44.503  57.407  27.262
ATOM   2557  H   VAL   162      43.896  57.516  26.463
ATOM   2558  CA  VAL   162      44.511  56.097  27.949
ATOM   2559  HA  VAL   162      44.142  56.237  28.965
ATOM   2560  CB  VAL   162      43.574  55.102  27.226
ATOM   2561  HB  VAL   162      43.926  54.952  26.206
ATOM   2562  CG1 VAL   162      43.520  53.732  27.914
ATOM   2563 1HG1 VAL   162      43.208  53.849  28.952
ATOM   2564 2HG1 VAL   162      42.815  53.084  27.394
ATOM   2565 3HG1 VAL   162      44.498  53.254  27.877
ATOM   2566  CG2 VAL   162      42.136  55.635  27.169
ATOM   2567 1HG2 VAL   162      42.084  56.555  26.589
ATOM   2568 2HG2 VAL   162      41.479  54.904  26.701
ATOM   2569 3HG2 VAL   162      41.777  55.823  28.177
ATOM   2570  C   VAL   162      45.922  55.508  28.065
ATOM   2571  O   VAL   162      46.286  54.989  29.119
ATOM   2572  N   GLU   163      46.736  55.612  27.012
ATOM   2573  H   GLU   163      46.370  56.010  26.152
ATOM   2574  CA  GLU   163      48.094  55.049  27.000
ATOM   2575  HA  GLU   163      48.059  54.091  27.520
ATOM   2576  CB  GLU   163      48.511  54.742  25.553
ATOM   2577 2HB  GLU   163      49.389  54.094  25.569
ATOM   2578 3HB  GLU   163      47.697  54.192  25.077
ATOM   2579  CG  GLU   163      48.836  55.991  24.718
ATOM   2580 2HG  GLU   163      48.088  56.761  24.918
ATOM   2581 3HG  GLU   163      49.809  56.381  25.022
ATOM   2582  CD  GLU   163      48.852  55.696  23.212
ATOM   2583  OE1 GLU   163      49.095  54.541  22.788
ATOM   2584  OE2 GLU   163      48.561  56.617  22.421
ATOM   2585  C   GLU   163      49.140  55.892  27.755
ATOM   2586  O   GLU   163      50.175  55.357  28.151
ATOM   2587  N   GLU   164      48.877  57.179  28.019
ATOM   2588  H   GLU   164      47.990  57.565  27.725
ATOM   2589  CA  GLU   164      49.772  58.021  28.831
ATOM   2590  HA  GLU   164      50.795  57.884  28.479
ATOM   2591  CB  GLU   164      49.402  59.509  28.674
ATOM   2592 2HB  GLU   164      49.201  59.701  27.619
ATOM   2593 3HB  GLU   164      48.486  59.723  29.226
ATOM   2594  CG  GLU   164      50.513  60.483  29.113
ATOM   2595 2HG  GLU   164      51.406  60.268  28.522
ATOM   2596 3HG  GLU   164      50.196  61.497  28.863
ATOM   2597  CD  GLU   164      50.859  60.436  30.610
ATOM   2598  OE1 GLU   164      52.066  60.291  30.938
ATOM   2599  OE2 GLU   164      49.925  60.537  31.441
ATOM   2600  C   GLU   164      49.727  57.592  30.301
ATOM   2601  O   GLU   164      50.770  57.424  30.927
ATOM   2602  N   LEU   165      48.530  57.318  30.832
ATOM   2603  H   LEU   165      47.726  57.447  30.230
ATOM   2604  CA  LEU   165      48.277  56.973  32.237
ATOM   2605  HA  LEU   165      48.522  57.848  32.842
ATOM   2606  CB  LEU   165      46.760  56.714  32.336
ATOM   2607 2HB  LEU   165      46.239  57.626  32.036
ATOM   2608 3HB  LEU   165      46.498  55.935  31.619
ATOM   2609  CG  LEU   165      46.220  56.284  33.708
ATOM   2610  HG  LEU   165      46.650  55.319  33.959
ATOM   2611  CD1 LEU   165      46.537  57.282  34.822
ATOM   2612 1HD1 LEU   165      46.112  58.255  34.574
ATOM   2613 2HD1 LEU   165      46.107  56.942  35.761
ATOM   2614 3HD1 LEU   165      47.612  57.385  34.947
ATOM   2615  CD2 LEU   165      44.703  56.113  33.631
ATOM   2616 1HD2 LEU   165      44.446  55.454  32.803
ATOM   2617 2HD2 LEU   165      44.332  55.676  34.555
ATOM   2618 3HD2 LEU   165      44.226  57.083  33.471
ATOM   2619  C   LEU   165      49.147  55.804  32.763
ATOM   2620  O   LEU   165      49.431  55.717  33.963
ATOM   2621  N   GLN   166      49.668  54.954  31.872
ATOM   2622  H   GLN   166      49.457  55.129  30.897
ATOM   2623  CA  GLN   166      50.674  53.932  32.184
ATOM   2624  HA  GLN   166      50.222  53.193  32.843
ATOM   2625  CB  GLN   166      51.114  53.234  30.886
ATOM   2626 2HB  GLN   166      51.578  53.966  30.223
ATOM   2627 3HB  GLN   166      51.864  52.485  31.145
ATOM   2628  CG  GLN   166      49.969  52.534  30.130
ATOM   2629 2HG  GLN   166      49.472  51.841  30.805
ATOM   2630 3HG  GLN   166      49.240  53.271  29.793
ATOM   2631  CD  GLN   166      50.454  51.748  28.912
ATOM   2632  OE1 GLN   166      51.637  51.621  28.639
ATOM   2633  NE2 GLN   166      49.570  51.143  28.150
ATOM   2634 1HE2 GLN   166      49.941  50.632  27.372
ATOM   2635 2HE2 GLN   166      48.575  51.163  28.356
ATOM   2636  C   GLN   166      51.915  54.508  32.902
ATOM   2637  O   GLN   166      52.419  53.895  33.841
ATOM   2638  N   ASN   167      52.363  55.710  32.524
ATOM   2639  H   ASN   167      51.846  56.191  31.790
ATOM   2640  CA  ASN   167      53.495  56.441  33.112
ATOM   2641  HA  ASN   167      54.341  55.760  33.205
ATOM   2642  CB  ASN   167      53.875  57.545  32.098
ATOM   2643 2HB  ASN   167      54.326  57.092  31.216
ATOM   2644 3HB  ASN   167      52.964  58.037  31.773
ATOM   2645  CG  ASN   167      54.807  58.638  32.601
ATOM   2646  OD1 ASN   167      55.950  58.402  32.996
ATOM   2647  ND2 ASN   167      54.345  59.867  32.582
ATOM   2648 1HD2 ASN   167      54.931  60.643  32.850
ATOM   2649 2HD2 ASN   167      53.447  60.048  32.117
ATOM   2650  C   ASN   167      53.216  56.980  34.536
ATOM   2651  O   ASN   167      54.152  57.422  35.200
ATOM   2652  N   ARG   168      51.965  56.930  35.027
ATOM   2653  H   ARG   168      51.239  56.572  34.415
ATOM   2654  CA  ARG   168      51.570  57.489  36.338
ATOM   2655  HA  ARG   168      52.468  57.838  36.850
ATOM   2656  CB  ARG   168      50.661  58.709  36.108
ATOM   2657 2HB  ARG   168      49.830  58.422  35.461
ATOM   2658 3HB  ARG   168      50.255  59.040  37.065
ATOM   2659  CG  ARG   168      51.440  59.880  35.477
ATOM   2660 2HG  ARG   168      52.251  60.163  36.149
ATOM   2661 3HG  ARG   168      51.876  59.574  34.525
ATOM   2662  CD  ARG   168      50.559  61.109  35.234
ATOM   2663 2HD  ARG   168      50.048  61.386  36.157
ATOM   2664 3HD  ARG   168      51.202  61.942  34.944
ATOM   2665  NE  ARG   168      49.601  60.872  34.143
ATOM   2666  HE  ARG   168      49.972  60.806  33.191
ATOM   2667  CZ  ARG   168      48.294  60.721  34.201
ATOM   2668  NH1 ARG   168      47.618  60.763  35.312
ATOM   2669 1HH1 ARG   168      48.049  61.001  36.174
ATOM   2670 2HH1 ARG   168      46.597  60.632  35.271
ATOM   2671  NH2 ARG   168      47.643  60.513  33.106
ATOM   2672 1HH2 ARG   168      48.173  60.510  32.235
ATOM   2673 2HH2 ARG   168      46.620  60.505  33.160
ATOM   2674  C   ARG   168      50.949  56.490  37.323
ATOM   2675  O   ARG   168      51.051  56.727  38.531
ATOM   2676  N   ILE   169      50.335  55.394  36.854
ATOM   2677  H   ILE   169      50.202  55.328  35.852
ATOM   2678  CA  ILE   169      49.807  54.323  37.733
ATOM   2679  HA  ILE   169      50.073  54.577  38.759
ATOM   2680  CB  ILE   169      48.260  54.241  37.719
ATOM   2681  HB  ILE   169      47.979  53.465  38.429
ATOM   2682  CG2 ILE   169      47.669  55.566  38.235
ATOM   2683 1HG2 ILE   169      47.812  56.358  37.499
ATOM   2684 2HG2 ILE   169      46.603  55.455  38.434
ATOM   2685 3HG2 ILE   169      48.156  55.853  39.165
ATOM   2686  CG1 ILE   169      47.660  53.824  36.361
ATOM   2687 2HG1 ILE   169      47.914  54.571  35.617
ATOM   2688 3HG1 ILE   169      48.092  52.873  36.051
ATOM   2689  CD1 ILE   169      46.137  53.639  36.385
ATOM   2690 1HD1 ILE   169      45.637  54.594  36.538
ATOM   2691 2HD1 ILE   169      45.808  53.227  35.431
ATOM   2692 3HD1 ILE   169      45.857  52.951  37.183
ATOM   2693  C   ILE   169      50.466  52.952  37.522
ATOM   2694  O   ILE   169      50.820  52.307  38.506
ATOM   2695  N   ALA   170      50.703  52.524  36.276
ATOM   2696  H   ALA   170      50.448  53.116  35.500
ATOM   2697  CA  ALA   170      51.390  51.258  35.973
ATOM   2698  HA  ALA   170      51.055  50.505  36.689
ATOM   2699  CB  ALA   170      50.968  50.784  34.580
ATOM   2700 1HB  ALA   170      51.321  51.482  33.822
ATOM   2701 2HB  ALA   170      51.422  49.813  34.387
ATOM   2702 3HB  ALA   170      49.883  50.691  34.525
ATOM   2703  C   ALA   170      52.927  51.356  36.109
ATOM   2704  O   ALA   170      53.655  50.375  35.965
ATOM   2705  N   SER   171      53.427  52.550  36.420
ATOM   2706  H   SER   171      52.776  53.315  36.522
ATOM   2707  CA  SER   171      54.836  52.926  36.492
ATOM   2708  HA  SER   171      55.324  52.577  35.582
ATOM   2709  CB  SER   171      54.902  54.458  36.495
ATOM   2710 2HB  SER   171      55.918  54.800  36.697
ATOM   2711 3HB  SER   171      54.606  54.813  35.509
ATOM   2712  OG  SER   171      54.007  54.989  37.455
ATOM   2713  HG  SER   171      54.522  55.077  38.297
ATOM   2714  C   SER   171      55.614  52.324  37.670
ATOM   2715  O   SER   171      56.816  52.561  37.770
ATOM   2716  N   CYS   172      54.997  51.494  38.520
ATOM   2717  H   CYS   172      54.026  51.282  38.340
ATOM   2718  CA  CYS   172      55.617  50.915  39.722
ATOM   2719  HA  CYS   172      55.853  51.733  40.404
ATOM   2720  CB  CYS   172      54.594  50.002  40.417
ATOM   2721 2HB  CYS   172      55.027  49.673  41.363
ATOM   2722 3HB  CYS   172      53.693  50.572  40.647
ATOM   2723  SG  CYS   172      54.138  48.524  39.466
ATOM   2724  C   CYS   172      56.934  50.145  39.460
ATOM   2725  O   CYS   172      57.811  50.120  40.324
ATOM   2726  N   LEU   173      57.116  49.557  38.267
ATOM   2727  H   LEU   173      56.343  49.565  37.616
ATOM   2728  CA  LEU   173      58.377  48.913  37.872
ATOM   2729  HA  LEU   173      58.735  48.332  38.724
ATOM   2730  CB  LEU   173      58.108  47.939  36.709
ATOM   2731 2HB  LEU   173      57.361  47.210  37.024
ATOM   2732 3HB  LEU   173      57.692  48.504  35.873
ATOM   2733  CG  LEU   173      59.360  47.184  36.211
ATOM   2734  HG  LEU   173      60.105  47.904  35.874
ATOM   2735  CD1 LEU   173      59.995  46.286  37.276
ATOM   2736 1HD1 LEU   173      59.274  45.550  37.624
ATOM   2737 2HD1 LEU   173      60.854  45.765  36.855
ATOM   2738 3HD1 LEU   173      60.338  46.881  38.121
ATOM   2739  CD2 LEU   173      58.991  46.314  35.013
ATOM   2740 1HD2 LEU   173      58.553  46.941  34.237
ATOM   2741 2HD2 LEU   173      59.889  45.849  34.609
ATOM   2742 3HD2 LEU   173      58.276  45.544  35.304
ATOM   2743  C   LEU   173      59.476  49.935  37.522
ATOM   2744  O   LEU   173      60.643  49.710  37.841
ATOM   2745  N   LYS   174      59.124  51.080  36.923
ATOM   2746  H   LYS   174      58.136  51.247  36.777
ATOM   2747  CA  LYS   174      60.049  52.209  36.703
ATOM   2748  HA  LYS   174      60.980  51.829  36.279
ATOM   2749  CB  LYS   174      59.414  53.190  35.692
ATOM   2750 2HB  LYS   174      59.123  52.623  34.806
ATOM   2751 3HB  LYS   174      58.518  53.639  36.121
ATOM   2752  CG  LYS   174      60.375  54.309  35.257
ATOM   2753 2HG  LYS   174      60.536  54.998  36.088
ATOM   2754 3HG  LYS   174      61.335  53.858  34.999
ATOM   2755  CD  LYS   174      59.882  55.096  34.029
ATOM   2756 2HD  LYS   174      60.701  55.735  33.698
ATOM   2757 3HD  LYS   174      59.661  54.395  33.221
ATOM   2758  CE  LYS   174      58.648  55.976  34.291
ATOM   2759 2HE  LYS   174      57.809  55.342  34.588
ATOM   2760 3HE  LYS   174      58.871  56.662  35.114
ATOM   2761  NZ  LYS   174      58.285  56.755  33.079
ATOM   2762  HZ1 LYS   174      59.059  57.352  32.799
ATOM   2763  HZ2 LYS   174      58.043  56.136  32.304
ATOM   2764  HZ3 LYS   174      57.467  57.342  33.237
ATOM   2765  C   LYS   174      60.410  52.865  38.041
ATOM   2766  O   LYS   174      61.575  53.099  38.336
ATOM   2767  N   GLU   175      59.415  53.027  38.906
ATOM   2768  H   GLU   175      58.482  52.812  38.569
ATOM   2769  CA  GLU   175      59.508  53.631  40.241
ATOM   2770  HA  GLU   175      60.249  54.432  40.204
ATOM   2771  CB  GLU   175      58.150  54.279  40.577
ATOM   2772 2HB  GLU   175      57.382  53.506  40.555
ATOM   2773 3HB  GLU   175      58.184  54.700  41.583
ATOM   2774  CG  GLU   175      57.783  55.408  39.592
ATOM   2775 2HG  GLU   175      58.476  56.240  39.738
ATOM   2776 3HG  GLU   175      57.892  55.065  38.562
ATOM   2777  CD  GLU   175      56.339  55.884  39.775
ATOM   2778  OE1 GLU   175      56.110  57.074  40.078
ATOM   2779  OE2 GLU   175      55.406  55.068  39.590
ATOM   2780  C   GLU   175      59.999  52.646  41.333
ATOM   2781  O   GLU   175      59.923  52.943  42.528
ATOM   2782  N   HIS   176      60.559  51.483  40.956
ATOM   2783  H   HIS   176      60.585  51.278  39.968
ATOM   2784  CA  HIS   176      61.025  50.450  41.907
ATOM   2785  HA  HIS   176      60.222  50.316  42.630
ATOM   2786  CB  HIS   176      61.203  49.084  41.217
ATOM   2787 2HB  HIS   176      61.073  48.314  41.979
ATOM   2788 3HB  HIS   176      60.412  48.931  40.483
ATOM   2789  CG  HIS   176      62.554  48.853  40.579
ATOM   2790  ND1 HIS   176      62.889  49.068  39.257
ATOM   2791  HD1 HIS   176      62.244  49.407  38.538
ATOM   2792  CE1 HIS   176      64.181  48.721  39.089
ATOM   2793  HE1 HIS   176      64.744  48.800  38.162
ATOM   2794  NE2 HIS   176      64.670  48.289  40.269
ATOM   2795  HE2 HIS   176      65.628  47.967  40.449
ATOM   2796  CD2 HIS   176      63.663  48.363  41.212
ATOM   2797  HD2 HIS   176      63.732  48.095  42.262
ATOM   2798  C   HIS   176      62.249  50.847  42.755
ATOM   2799  O   HIS   176      62.703  50.060  43.581
ATOM   2800  N   VAL   177      62.793  52.052  42.556
ATOM   2801  H   VAL   177      62.380  52.629  41.841
ATOM   2802  CA  VAL   177      63.811  52.659  43.435
ATOM   2803  HA  VAL   177      64.604  51.933  43.613
ATOM   2804  CB  VAL   177      64.435  53.906  42.769
ATOM   2805  HB  VAL   177      63.663  54.666  42.647
ATOM   2806  CG1 VAL   177      65.579  54.499  43.602
ATOM   2807 1HG1 VAL   177      66.356  53.752  43.763
ATOM   2808 2HG1 VAL   177      66.006  55.359  43.085
ATOM   2809 3HG1 VAL   177      65.208  54.840  44.569
ATOM   2810  CG2 VAL   177      65.010  53.577  41.381
ATOM   2811 1HG2 VAL   177      64.219  53.262  40.701
ATOM   2812 2HG2 VAL   177      65.478  54.466  40.957
ATOM   2813 3HG2 VAL   177      65.756  52.786  41.461
ATOM   2814  C   VAL   177      63.203  53.012  44.802
ATOM   2815  O   VAL   177      63.864  52.858  45.826
ATOM   2816  N   ALA   178      61.923  53.403  44.839
ATOM   2817  H   ALA   178      61.406  53.457  43.971
ATOM   2818  CA  ALA   178      61.171  53.657  46.067
ATOM   2819  HA  ALA   178      61.820  54.179  46.774
ATOM   2820  CB  ALA   178      60.002  54.595  45.733
ATOM   2821 1HB  ALA   178      59.331  54.124  45.014
ATOM   2822 2HB  ALA   178      59.444  54.821  46.642
ATOM   2823 3HB  ALA   178      60.382  55.528  45.312
ATOM   2824  C   ALA   178      60.739  52.333  46.734
ATOM   2825  O   ALA   178      59.569  51.948  46.682
ATOM   2826  N   ALA   179      61.712  51.601  47.285
ATOM   2827  H   ALA   179      62.660  51.930  47.146
ATOM   2828  CA  ALA   179      61.519  50.294  47.925
ATOM   2829  HA  ALA   179      60.522  50.266  48.370
ATOM   2830  CB  ALA   179      61.588  49.220  46.827
ATOM   2831 1HB  ALA   179      62.581  49.210  46.376
ATOM   2832 2HB  ALA   179      61.381  48.240  47.258
ATOM   2833 3HB  ALA   179      60.845  49.426  46.055
ATOM   2834  C   ALA   179      62.517  49.987  49.070
ATOM   2835  O   ALA   179      62.502  48.880  49.603
ATOM   2836  N   VAL   180      63.404  50.927  49.434
ATOM   2837  H   VAL   180      63.340  51.840  49.012
ATOM   2838  CA  VAL   180      64.453  50.721  50.451
ATOM   2839  HA  VAL   180      64.223  49.814  51.005
ATOM   2840  CB  VAL   180      65.835  50.487  49.802
ATOM   2841  HB  VAL   180      66.146  51.383  49.263
ATOM   2842  CG1 VAL   180      66.885  50.167  50.873
ATOM   2843 1HG1 VAL   180      66.562  49.313  51.468
ATOM   2844 2HG1 VAL   180      67.839  49.932  50.400
ATOM   2845 3HG1 VAL   180      67.035  51.026  51.527
ATOM   2846  CG2 VAL   180      65.826  49.313  48.811
ATOM   2847 1HG2 VAL   180      65.178  49.540  47.965
ATOM   2848 2HG2 VAL   180      66.832  49.133  48.432
ATOM   2849 3HG2 VAL   180      65.462  48.410  49.305
ATOM   2850  C   VAL   180      64.504  51.910  51.429
ATOM   2851  O   VAL   180      64.892  53.010  51.034
ATOM   2852  N   ALA   181      64.170  51.748  52.713
ATOM   2853  H   ALA   181      64.233  52.577  53.294
ATOM   2854  CA  ALA   181      63.629  50.545  53.357
ATOM   2855  HA  ALA   181      64.307  49.711  53.166
ATOM   2856  CB  ALA   181      63.615  50.778  54.873
ATOM   2857 1HB  ALA   181      62.943  51.602  55.118
ATOM   2858 2HB  ALA   181      63.275  49.878  55.388
ATOM   2859 3HB  ALA   181      64.619  51.022  55.223
ATOM   2860  C   ALA   181      62.230  50.147  52.828
ATOM   2861  O   ALA   181      61.496  50.972  52.286
ATOM   2862  N   GLY   182      61.875  48.868  52.978
ATOM   2863  H   GLY   182      62.524  48.237  53.425
ATOM   2864  CA  GLY   182      60.623  48.293  52.472
ATOM   2865  HA2 GLY   182      59.832  48.465  53.203
ATOM   2866  HA3 GLY   182      60.343  48.786  51.540
ATOM   2867  C   GLY   182      60.723  46.789  52.196
ATOM   2868  O   GLY   182      61.817  46.222  52.181
ATOM   2869  N   GLU   183      59.585  46.128  51.985
ATOM   2870  H   GLU   183      58.726  46.654  51.959
ATOM   2871  CA  GLU   183      59.522  44.714  51.576
ATOM   2872  HA  GLU   183      60.403  44.200  51.963
ATOM   2873  CB  GLU   183      58.287  44.027  52.192
ATOM   2874 2HB  GLU   183      57.406  44.347  51.634
ATOM   2875 3HB  GLU   183      58.381  42.951  52.056
ATOM   2876  CG  GLU   183      58.014  44.310  53.685
ATOM   2877 2HG  GLU   183      57.701  45.351  53.785
ATOM   2878 3HG  GLU   183      57.167  43.694  53.993
ATOM   2879  CD  GLU   183      59.183  44.045  54.651
ATOM   2880  OE1 GLU   183      59.234  44.730  55.704
ATOM   2881  OE2 GLU   183      60.036  43.155  54.391
ATOM   2882  C   GLU   183      59.542  44.594  50.029
ATOM   2883  O   GLU   183      59.141  45.538  49.341
ATOM   2884  N   PRO   184      60.007  43.479  49.432
ATOM   2885  CD  PRO   184      60.485  42.269  50.087
ATOM   2886 2HD  PRO   184      59.690  41.780  50.651
ATOM   2887 3HD  PRO   184      61.319  42.509  50.748
ATOM   2888  CG  PRO   184      60.972  41.348  48.968
ATOM   2889 2HG  PRO   184      60.157  40.705  48.638
ATOM   2890 3HG  PRO   184      61.828  40.750  49.282
ATOM   2891  CB  PRO   184      61.342  42.318  47.847
ATOM   2892 2HB  PRO   184      61.293  41.843  46.867
ATOM   2893 3HB  PRO   184      62.344  42.712  48.028
ATOM   2894  CA  PRO   184      60.323  43.449  48.002
ATOM   2895  HA  PRO   184      60.815  44.385  47.732
ATOM   2896  C   PRO   184      59.093  43.271  47.094
ATOM   2897  O   PRO   184      58.207  42.458  47.370
ATOM   2898  N   GLN   185      59.089  43.974  45.949
ATOM   2899  H   GLN   185      59.819  44.659  45.834
ATOM   2900  CA  GLN   185      58.041  43.902  44.910
ATOM   2901  HA  GLN   185      57.115  44.274  45.354
ATOM   2902  CB  GLN   185      58.391  44.820  43.720
ATOM   2903 2HB  GLN   185      59.434  44.675  43.452
ATOM   2904 3HB  GLN   185      57.774  44.525  42.869
ATOM   2905  CG  GLN   185      58.169  46.325  43.959
ATOM   2906 2HG  GLN   185      57.135  46.477  44.261
ATOM   2907 3HG  GLN   185      58.820  46.674  44.761
ATOM   2908  CD  GLN   185      58.423  47.172  42.704
ATOM   2909  OE1 GLN   185      58.862  46.690  41.670
ATOM   2910  NE2 GLN   185      58.167  48.463  42.734
ATOM   2911 1HE2 GLN   185      58.243  48.980  41.865
ATOM   2912 2HE2 GLN   185      57.941  48.959  43.588
ATOM   2913  C   GLN   185      57.714  42.467  44.414
ATOM   2914  O   GLN   185      56.523  42.162  44.316
ATOM   2915  N   PRO   186      58.683  41.564  44.130
ATOM   2916  CD  PRO   186      58.435  40.133  44.139
ATOM   2917 2HD  PRO   186      58.239  39.791  43.122
ATOM   2918 3HD  PRO   186      57.605  39.866  44.795
ATOM   2919  CG  PRO   186      59.731  39.524  44.657
ATOM   2920 2HG  PRO   186      59.840  38.483  44.349
ATOM   2921 3HG  PRO   186      59.768  39.614  45.744
ATOM   2922  CB  PRO   186      60.796  40.422  44.026
ATOM   2923 2HB  PRO   186      61.097  39.996  43.067
ATOM   2924 3HB  PRO   186      61.666  40.513  44.677
ATOM   2925  CA  PRO   186      60.102  41.782  43.821
ATOM   2926  HA  PRO   186      60.538  42.496  44.516
ATOM   2927  C   PRO   186      60.305  42.274  42.376
ATOM   2928  O   PRO   186      59.713  41.743  41.434
ATOM   2929  N   ALA   187      61.185  43.260  42.174
ATOM   2930  H   ALA   187      61.678  43.648  42.964
ATOM   2931  CA  ALA   187      61.377  43.891  40.861
ATOM   2932  HA  ALA   187      60.405  44.222  40.489
ATOM   2933  CB  ALA   187      62.259  45.131  41.044
ATOM   2934 1HB  ALA   187      63.243  44.846  41.419
ATOM   2935 2HB  ALA   187      62.376  45.635  40.083
ATOM   2936 3HB  ALA   187      61.784  45.820  41.744
ATOM   2937  C   ALA   187      61.963  42.917  39.818
ATOM   2938  O   ALA   187      61.579  42.954  38.651
ATOM   2939  N   SER   188      62.818  41.993  40.271
ATOM   2940  H   SER   188      63.039  42.006  41.256
ATOM   2941  CA  SER   188      63.413  40.886  39.505
ATOM   2942  HA  SER   188      63.952  41.290  38.647
ATOM   2943  CB  SER   188      64.399  40.161  40.427
ATOM   2944 2HB  SER   188      64.838  39.310  39.904
ATOM   2945 3HB  SER   188      65.195  40.845  40.726
ATOM   2946  OG  SER   188      63.702  39.712  41.576
ATOM   2947  HG  SER   188      64.265  39.074  42.067
ATOM   2948  C   SER   188      62.405  39.848  38.990
ATOM   2949  O   SER   188      62.750  39.025  38.135
ATOM   2950  N   CYS   189      61.182  39.850  39.525
ATOM   2951  H   CYS   189      60.990  40.525  40.253
ATOM   2952  CA  CYS   189      60.077  38.998  39.090
ATOM   2953  HA  CYS   189      60.448  38.205  38.439
ATOM   2954  CB  CYS   189      59.447  38.330  40.319
ATOM   2955 2HB  CYS   189      59.094  39.083  41.027
ATOM   2956 3HB  CYS   189      58.591  37.727  40.011
ATOM   2957  SG  CYS   189      60.678  37.258  41.119
ATOM   2958  HG  CYS   189      61.558  38.218  41.432
ATOM   2959  C   CYS   189      59.070  39.809  38.267
ATOM   2960  O   CYS   189      58.697  39.382  37.177
ATOM   2961  N   LEU   190      58.721  41.020  38.721
ATOM   2962  H   LEU   190      59.064  41.304  39.633
ATOM   2963  CA  LEU   190      57.822  41.941  38.014
ATOM   2964  HA  LEU   190      56.859  41.443  37.903
ATOM   2965  CB  LEU   190      57.640  43.197  38.891
ATOM   2966 2HB  LEU   190      57.298  42.890  39.880
ATOM   2967 3HB  LEU   190      58.614  43.671  39.016
ATOM   2968  CG  LEU   190      56.656  44.249  38.337
ATOM   2969  HG  LEU   190      57.016  44.608  37.374
ATOM   2970  CD1 LEU   190      55.232  43.717  38.159
ATOM   2971 1HD1 LEU   190      54.842  43.354  39.108
ATOM   2972 2HD1 LEU   190      54.587  44.517  37.795
ATOM   2973 3HD1 LEU   190      55.220  42.914  37.423
ATOM   2974  CD2 LEU   190      56.595  45.437  39.297
ATOM   2975 1HD2 LEU   190      57.588  45.871  39.417
ATOM   2976 2HD2 LEU   190      55.928  46.200  38.898
ATOM   2977 3HD2 LEU   190      56.233  45.118  40.274
ATOM   2978  C   LEU   190      58.316  42.290  36.598
ATOM   2979  O   LEU   190      57.505  42.367  35.677
ATOM   2980  N   SER   191      59.631  42.435  36.399
ATOM   2981  H   SER   191      60.255  42.368  37.198
ATOM   2982  CA  SER   191      60.249  42.655  35.083
ATOM   2983  HA  SER   191      59.851  43.573  34.655
ATOM   2984  CB  SER   191      61.767  42.815  35.260
ATOM   2985 2HB  SER   191      62.232  42.972  34.286
ATOM   2986 3HB  SER   191      61.965  43.685  35.888
ATOM   2987  OG  SER   191      62.326  41.663  35.873
ATOM   2988  HG  SER   191      63.286  41.817  36.012
ATOM   2989  C   SER   191      59.952  41.523  34.089
ATOM   2990  O   SER   191      59.471  41.758  32.979
ATOM   2991  N   ARG   192      60.202  40.277  34.502
ATOM   2992  H   ARG   192      60.612  40.192  35.425
ATOM   2993  CA  ARG   192      60.063  39.072  33.669
ATOM   2994  HA  ARG   192      60.360  39.321  32.649
ATOM   2995  CB  ARG   192      61.030  37.989  34.188
ATOM   2996 2HB  ARG   192      60.887  37.851  35.262
ATOM   2997 3HB  ARG   192      60.819  37.046  33.681
ATOM   2998  CG  ARG   192      62.493  38.393  33.895
ATOM   2999 2HG  ARG   192      62.611  38.472  32.813
ATOM   3000 3HG  ARG   192      62.708  39.372  34.325
ATOM   3001  CD  ARG   192      63.547  37.401  34.408
ATOM   3002 2HD  ARG   192      63.262  36.390  34.109
ATOM   3003 3HD  ARG   192      64.496  37.643  33.927
ATOM   3004  NE  ARG   192      63.727  37.465  35.873
ATOM   3005  HE  ARG   192      63.153  38.118  36.397
ATOM   3006  CZ  ARG   192      64.564  36.738  36.592
ATOM   3007  NH1 ARG   192      65.438  35.937  36.056
ATOM   3008 1HH1 ARG   192      65.639  36.003  35.067
ATOM   3009 2HH1 ARG   192      65.929  35.259  36.626
ATOM   3010  NH2 ARG   192      64.531  36.811  37.889
ATOM   3011 1HH2 ARG   192      63.861  37.445  38.307
ATOM   3012 2HH2 ARG   192      65.220  36.321  38.449
ATOM   3013  C   ARG   192      58.602  38.620  33.537
ATOM   3014  O   ARG   192      58.235  38.085  32.495
ATOM   3015  N   LEU   193      57.753  38.937  34.519
ATOM   3016  H   LEU   193      58.144  39.320  35.372
ATOM   3017  CA  LEU   193      56.294  38.815  34.434
ATOM   3018  HA  LEU   193      56.054  37.801  34.114
ATOM   3019  CB  LEU   193      55.706  39.049  35.841
ATOM   3020 2HB  LEU   193      56.182  38.363  36.542
ATOM   3021 3HB  LEU   193      55.956  40.063  36.155
ATOM   3022  CG  LEU   193      54.180  38.873  35.953
ATOM   3023  HG  LEU   193      53.685  39.562  35.270
ATOM   3024  CD1 LEU   193      53.727  37.447  35.633
ATOM   3025 1HD1 LEU   193      54.235  36.741  36.292
ATOM   3026 2HD1 LEU   193      52.651  37.363  35.781
ATOM   3027 3HD1 LEU   193      53.949  37.206  34.595
ATOM   3028  CD2 LEU   193      53.733  39.203  37.378
ATOM   3029 1HD2 LEU   193      54.020  40.223  37.630
ATOM   3030 2HD2 LEU   193      52.650  39.109  37.458
ATOM   3031 3HD2 LEU   193      54.203  38.517  38.083
ATOM   3032  C   LEU   193      55.706  39.779  33.387
ATOM   3033  O   LEU   193      54.971  39.348  32.499
ATOM   3034  N   LEU   194      56.079  41.066  33.430
ATOM   3035  H   LEU   194      56.679  41.376  34.189
ATOM   3036  CA  LEU   194      55.646  42.068  32.444
ATOM   3037  HA  LEU   194      54.556  42.083  32.439
ATOM   3038  CB  LEU   194      56.163  43.450  32.886
ATOM   3039 2HB  LEU   194      55.767  43.670  33.879
ATOM   3040 3HB  LEU   194      57.250  43.409  32.961
ATOM   3041  CG  LEU   194      55.786  44.604  31.935
ATOM   3042  HG  LEU   194      56.204  44.417  30.947
ATOM   3043  CD1 LEU   194      54.274  44.780  31.807
ATOM   3044 1HD1 LEU   194      53.829  44.931  32.790
ATOM   3045 2HD1 LEU   194      54.063  45.640  31.173
ATOM   3046 3HD1 LEU   194      53.834  43.904  31.334
ATOM   3047  CD2 LEU   194      56.378  45.913  32.453
ATOM   3048 1HD2 LEU   194      57.463  45.827  32.480
ATOM   3049 2HD2 LEU   194      56.110  46.729  31.782
ATOM   3050 3HD2 LEU   194      56.000  46.129  33.452
ATOM   3051  C   LEU   194      56.108  41.716  31.019
ATOM   3052  O   LEU   194      55.362  41.918  30.058
ATOM   3053  N   GLY   195      57.290  41.105  30.887
ATOM   3054  H   GLY   195      57.876  41.033  31.711
ATOM   3055  CA  GLY   195      57.804  40.567  29.623
ATOM   3056  HA2 GLY   195      57.981  41.391  28.931
ATOM   3057  HA3 GLY   195      58.753  40.071  29.822
ATOM   3058  C   GLY   195      56.884  39.549  28.930
ATOM   3059  O   GLY   195      57.010  39.358  27.722
ATOM   3060  N   LYS   196      55.927  38.941  29.650
ATOM   3061  H   LYS   196      55.895  39.131  30.648
ATOM   3062  CA  LYS   196      54.903  38.034  29.100
ATOM   3063  HA  LYS   196      54.984  38.054  28.015
ATOM   3064  CB  LYS   196      55.166  36.586  29.564
ATOM   3065 2HB  LYS   196      55.235  36.571  30.654
ATOM   3066 3HB  LYS   196      54.327  35.951  29.278
ATOM   3067  CG  LYS   196      56.443  35.960  28.971
ATOM   3068 2HG  LYS   196      57.311  36.552  29.264
ATOM   3069 3HG  LYS   196      56.555  34.964  29.400
ATOM   3070  CD  LYS   196      56.400  35.843  27.435
ATOM   3071 2HD  LYS   196      55.498  35.314  27.122
ATOM   3072 3HD  LYS   196      56.381  36.839  26.994
ATOM   3073  CE  LYS   196      57.634  35.134  26.873
ATOM   3074 2HE  LYS   196      57.650  35.288  25.790
ATOM   3075 3HE  LYS   196      58.534  35.599  27.288
ATOM   3076  NZ  LYS   196      57.621  33.681  27.159
ATOM   3077  HZ1 LYS   196      56.836  33.229  26.692
ATOM   3078  HZ2 LYS   196      58.471  33.252  26.804
ATOM   3079  HZ3 LYS   196      57.577  33.500  28.148
ATOM   3080  C   LYS   196      53.456  38.494  29.322
ATOM   3081  O   LYS   196      52.539  37.716  29.071
ATOM   3082  N   LEU   197      53.219  39.768  29.659
ATOM   3083  H   LEU   197      54.009  40.372  29.849
ATOM   3084  CA  LEU   197      51.869  40.355  29.648
ATOM   3085  HA  LEU   197      51.281  39.814  30.392
ATOM   3086  CB  LEU   197      51.943  41.829  30.098
ATOM   3087 2HB  LEU   197      52.346  41.859  31.111
ATOM   3088 3HB  LEU   197      52.638  42.363  29.450
ATOM   3089  CG  LEU   197      50.596  42.583  30.079
ATOM   3090  HG  LEU   197      50.202  42.596  29.063
ATOM   3091  CD1 LEU   197      49.547  41.968  31.009
ATOM   3092 1HD1 LEU   197      49.921  41.927  32.030
ATOM   3093 2HD1 LEU   197      48.643  42.574  30.981
ATOM   3094 3HD1 LEU   197      49.288  40.964  30.676
ATOM   3095  CD2 LEU   197      50.807  44.032  30.515
ATOM   3096 1HD2 LEU   197      51.529  44.516  29.856
ATOM   3097 2HD2 LEU   197      49.863  44.573  30.452
ATOM   3098 3HD2 LEU   197      51.174  44.068  31.539
ATOM   3099  C   LEU   197      51.124  40.171  28.299
ATOM   3100  O   LEU   197      49.928  39.885  28.340
ATOM   3101  N   PRO   198      51.768  40.236  27.111
ATOM   3102  CD  PRO   198      53.080  40.806  26.829
ATOM   3103 2HD  PRO   198      53.851  40.047  26.967
ATOM   3104 3HD  PRO   198      53.290  41.675  27.452
ATOM   3105  CG  PRO   198      53.032  41.220  25.361
ATOM   3106 2HG  PRO   198      54.025  41.228  24.908
ATOM   3107 3HG  PRO   198      52.554  42.196  25.266
ATOM   3108  CB  PRO   198      52.137  40.143  24.751
ATOM   3109 2HB  PRO   198      52.725  39.241  24.571
ATOM   3110 3HB  PRO   198      51.667  40.482  23.828
ATOM   3111  CA  PRO   198      51.100  39.891  25.852
ATOM   3112  HA  PRO   198      50.261  40.572  25.706
ATOM   3113  C   PRO   198      50.568  38.449  25.803
ATOM   3114  O   PRO   198      49.507  38.209  25.234
ATOM   3115  N   GLU   199      51.231  37.491  26.455
ATOM   3116  H   GLU   199      52.028  37.737  27.026
ATOM   3117  CA  GLU   199      50.819  36.081  26.428
ATOM   3118  HA  GLU   199      50.557  35.846  25.398
ATOM   3119  CB  GLU   199      52.005  35.181  26.830
ATOM   3120 2HB  GLU   199      52.944  35.654  26.537
ATOM   3121 3HB  GLU   199      52.013  35.086  27.917
ATOM   3122  CG  GLU   199      51.966  33.773  26.206
ATOM   3123 2HG  GLU   199      52.596  33.124  26.820
ATOM   3124 3HG  GLU   199      50.953  33.371  26.246
ATOM   3125  CD  GLU   199      52.488  33.731  24.759
ATOM   3126  OE1 GLU   199      53.385  32.904  24.463
ATOM   3127  OE2 GLU   199      52.042  34.536  23.910
ATOM   3128  C   GLU   199      49.554  35.815  27.272
ATOM   3129  O   GLU   199      48.874  34.809  27.064
ATOM   3130  N   LEU   200      49.156  36.747  28.154
ATOM   3131  H   LEU   200      49.742  37.562  28.289
ATOM   3132  CA  LEU   200      47.827  36.730  28.783
ATOM   3133  HA  LEU   200      47.698  35.764  29.271
ATOM   3134  CB  LEU   200      47.739  37.846  29.844
ATOM   3135 2HB  LEU   200      48.567  37.731  30.544
ATOM   3136 3HB  LEU   200      47.850  38.807  29.342
ATOM   3137  CG  LEU   200      46.415  37.885  30.639
ATOM   3138  HG  LEU   200      45.579  38.022  29.955
ATOM   3139  CD1 LEU   200      46.180  36.609  31.452
ATOM   3140 1HD1 LEU   200      47.032  36.412  32.101
ATOM   3141 2HD1 LEU   200      45.281  36.722  32.059
ATOM   3142 3HD1 LEU   200      46.028  35.765  30.780
ATOM   3143  CD2 LEU   200      46.436  39.068  31.608
ATOM   3144 1HD2 LEU   200      46.535  39.993  31.038
ATOM   3145 2HD2 LEU   200      45.497  39.108  32.159
ATOM   3146 3HD2 LEU   200      47.268  38.976  32.305
ATOM   3147  C   LEU   200      46.715  36.873  27.731
ATOM   3148  O   LEU   200      45.679  36.218  27.845
ATOM   3149  N   ARG   201      46.950  37.654  26.665
ATOM   3150  H   ARG   201      47.865  38.084  26.585
ATOM   3151  CA  ARG   201      46.017  37.786  25.537
ATOM   3152  HA  ARG   201      45.008  37.907  25.936
ATOM   3153  CB  ARG   201      46.327  39.020  24.661
ATOM   3154 2HB  ARG   201      47.360  39.017  24.321
ATOM   3155 3HB  ARG   201      45.697  38.955  23.772
ATOM   3156  CG  ARG   201      45.996  40.358  25.345
ATOM   3157 2HG  ARG   201      45.877  41.120  24.574
ATOM   3158 3HG  ARG   201      45.027  40.250  25.837
ATOM   3159  CD  ARG   201      47.037  40.876  26.358
ATOM   3160 2HD  ARG   201      47.604  40.051  26.783
ATOM   3161 3HD  ARG   201      47.738  41.532  25.841
ATOM   3162  NE  ARG   201      46.347  41.575  27.453
ATOM   3163  HE  ARG   201      45.604  41.044  27.913
ATOM   3164  CZ  ARG   201      46.405  42.833  27.828
ATOM   3165  NH1 ARG   201      47.362  43.633  27.459
ATOM   3166 1HH1 ARG   201      48.086  43.286  26.864
ATOM   3167 2HH1 ARG   201      47.274  44.621  27.674
ATOM   3168  NH2 ARG   201      45.462  43.318  28.577
ATOM   3169 1HH2 ARG   201      44.648  42.721  28.765
ATOM   3170 2HH2 ARG   201      45.431  44.297  28.812
ATOM   3171  C   ARG   201      45.984  36.498  24.720
ATOM   3172  O   ARG   201      44.893  36.038  24.388
ATOM   3173  N   THR   202      47.132  35.855  24.489
ATOM   3174  H   THR   202      47.999  36.323  24.719
ATOM   3175  CA  THR   202      47.217  34.512  23.878
ATOM   3176  HA  THR   202      46.809  34.566  22.869
ATOM   3177  CB  THR   202      48.687  34.049  23.771
ATOM   3178  HB  THR   202      49.065  33.812  24.764
ATOM   3179  CG2 THR   202      48.852  32.822  22.878
ATOM   3180 1HG2 THR   202      48.487  33.041  21.874
ATOM   3181 2HG2 THR   202      49.907  32.552  22.823
ATOM   3182 3HG2 THR   202      48.296  31.979  23.289
ATOM   3183  OG1 THR   202      49.491  35.067  23.217
ATOM   3184  HG1 THR   202      50.432  34.835  23.384
ATOM   3185  C   THR   202      46.384  33.485  24.666
ATOM   3186  O   THR   202      45.537  32.800  24.091
ATOM   3187  N   LEU   203      46.544  33.435  25.996
ATOM   3188  H   LEU   203      47.267  34.020  26.408
ATOM   3189  CA  LEU   203      45.800  32.539  26.895
ATOM   3190  HA  LEU   203      45.920  31.517  26.533
ATOM   3191  CB  LEU   203      46.427  32.652  28.299
ATOM   3192 2HB  LEU   203      47.477  32.360  28.236
ATOM   3193 3HB  LEU   203      46.395  33.699  28.604
ATOM   3194  CG  LEU   203      45.741  31.815  29.397
ATOM   3195  HG  LEU   203      44.689  32.090  29.471
ATOM   3196  CD1 LEU   203      45.841  30.309  29.141
ATOM   3197 1HD1 LEU   203      46.887  30.009  29.077
ATOM   3198 2HD1 LEU   203      45.360  29.766  29.955
ATOM   3199 3HD1 LEU   203      45.335  30.054  28.210
ATOM   3200  CD2 LEU   203      46.399  32.120  30.741
ATOM   3201 1HD2 LEU   203      46.274  33.176  30.983
ATOM   3202 2HD2 LEU   203      45.932  31.528  31.528
ATOM   3203 3HD2 LEU   203      47.463  31.891  30.695
ATOM   3204  C   LEU   203      44.290  32.839  26.935
ATOM   3205  O   LEU   203      43.481  31.909  26.918
ATOM   3206  N   CYS   204      43.910  34.119  26.983
ATOM   3207  H   CYS   204      44.634  34.827  27.059
ATOM   3208  CA  CYS   204      42.516  34.564  27.021
ATOM   3209  HA  CYS   204      41.989  34.013  27.802
ATOM   3210  CB  CYS   204      42.506  36.053  27.397
ATOM   3211 2HB  CYS   204      43.124  36.211  28.283
ATOM   3212 3HB  CYS   204      42.913  36.648  26.577
ATOM   3213  SG  CYS   204      40.814  36.592  27.768
ATOM   3214  HG  CYS   204      41.107  37.873  28.031
ATOM   3215  C   CYS   204      41.788  34.280  25.694
ATOM   3216  O   CYS   204      40.668  33.768  25.699
ATOM   3217  N   THR   205      42.460  34.503  24.556
ATOM   3218  H   THR   205      43.387  34.908  24.628
ATOM   3219  CA  THR   205      41.927  34.218  23.207
ATOM   3220  HA  THR   205      41.033  34.822  23.052
ATOM   3221  CB  THR   205      42.948  34.589  22.108
ATOM   3222  HB  THR   205      43.816  33.933  22.187
ATOM   3223  CG2 THR   205      42.367  34.472  20.699
ATOM   3224 1HG2 THR   205      41.473  35.092  20.614
ATOM   3225 2HG2 THR   205      43.104  34.809  19.970
ATOM   3226 3HG2 THR   205      42.110  33.436  20.479
ATOM   3227  OG1 THR   205      43.388  35.929  22.225
ATOM   3228  HG1 THR   205      43.902  35.988  23.053
ATOM   3229  C   THR   205      41.517  32.743  23.070
ATOM   3230  O   THR   205      40.468  32.449  22.499
ATOM   3231  N   GLN   206      42.278  31.812  23.668
ATOM   3232  H   GLN   206      43.131  32.107  24.127
ATOM   3233  CA  GLN   206      41.949  30.380  23.661
ATOM   3234  HA  GLN   206      41.826  30.081  22.620
ATOM   3235  CB  GLN   206      43.135  29.579  24.244
ATOM   3236 2HB  GLN   206      44.039  29.840  23.691
ATOM   3237 3HB  GLN   206      43.279  29.846  25.290
ATOM   3238  CG  GLN   206      42.912  28.057  24.143
ATOM   3239 2HG  GLN   206      42.060  27.778  24.761
ATOM   3240 3HG  GLN   206      42.677  27.802  23.109
ATOM   3241  CD  GLN   206      44.092  27.193  24.584
ATOM   3242  OE1 GLN   206      45.185  27.639  24.904
ATOM   3243  NE2 GLN   206      43.900  25.893  24.629
ATOM   3244 1HE2 GLN   206      44.712  25.298  24.768
ATOM   3245 2HE2 GLN   206      43.026  25.492  24.333
ATOM   3246  C   GLN   206      40.622  30.049  24.381
ATOM   3247  O   GLN   206      39.958  29.085  23.993
ATOM   3248  N   GLY   207      40.223  30.828  25.394
ATOM   3249  H   GLY   207      40.795  31.628  25.635
ATOM   3250  CA  GLY   207      38.973  30.634  26.145
ATOM   3251  HA2 GLY   207      38.709  29.576  26.161
ATOM   3252  HA3 GLY   207      39.137  30.953  27.172
ATOM   3253  C   GLY   207      37.775  31.427  25.607
ATOM   3254  O   GLY   207      36.648  30.930  25.636
ATOM   3255  N   LEU   208      38.006  32.637  25.079
ATOM   3256  H   LEU   208      38.956  32.994  25.113
ATOM   3257  CA  LEU   208      36.955  33.544  24.591
ATOM   3258  HA  LEU   208      36.309  33.800  25.431
ATOM   3259  CB  LEU   208      37.634  34.831  24.080
ATOM   3260 2HB  LEU   208      38.193  35.278  24.905
ATOM   3261 3HB  LEU   208      38.349  34.561  23.301
ATOM   3262  CG  LEU   208      36.672  35.891  23.505
ATOM   3263  HG  LEU   208      36.144  35.474  22.648
ATOM   3264  CD1 LEU   208      35.648  36.374  24.534
ATOM   3265 1HD1 LEU   208      36.153  36.765  25.416
ATOM   3266 2HD1 LEU   208      35.034  37.160  24.092
ATOM   3267 3HD1 LEU   208      34.987  35.556  24.817
ATOM   3268  CD2 LEU   208      37.478  37.100  23.027
ATOM   3269 1HD2 LEU   208      38.197  36.790  22.269
ATOM   3270 2HD2 LEU   208      36.806  37.831  22.575
ATOM   3271 3HD2 LEU   208      38.005  37.562  23.862
ATOM   3272  C   LEU   208      36.069  32.892  23.514
ATOM   3273  O   LEU   208      34.845  32.943  23.607
ATOM   3274  N   GLN   209      36.687  32.172  22.571
ATOM   3275  H   GLN   209      37.697  32.185  22.600
ATOM   3276  CA  GLN   209      36.069  31.430  21.453
ATOM   3277  HA  GLN   209      35.502  32.150  20.861
ATOM   3278  CB  GLN   209      37.208  30.887  20.562
ATOM   3279 2HB  GLN   209      36.781  30.384  19.693
ATOM   3280 3HB  GLN   209      37.806  31.726  20.202
ATOM   3281  CG  GLN   209      38.127  29.910  21.320
ATOM   3282 2HG  GLN   209      38.581  30.427  22.163
ATOM   3283 3HG  GLN   209      37.535  29.084  21.712
ATOM   3284  CD  GLN   209      39.260  29.316  20.486
ATOM   3285  OE1 GLN   209      39.390  29.499  19.287
ATOM   3286  NE2 GLN   209      40.126  28.552  21.114
ATOM   3287 1HE2 GLN   209      40.838  28.123  20.553
ATOM   3288 2HE2 GLN   209      40.040  28.432  22.117
ATOM   3289  C   GLN   209      35.065  30.308  21.838
ATOM   3290  O   GLN   209      34.654  29.516  20.985
ATOM   3291  N   ARG   210      34.688  30.196  23.118
ATOM   3292  H   ARG   210      35.093  30.878  23.750
ATOM   3293  CA  ARG   210      33.801  29.169  23.695
ATOM   3294  HA  ARG   210      33.247  28.668  22.899
ATOM   3295  CB  ARG   210      34.737  28.150  24.383
ATOM   3296 2HB  ARG   210      35.405  27.730  23.629
ATOM   3297 3HB  ARG   210      35.349  28.680  25.114
ATOM   3298  CG  ARG   210      34.035  26.992  25.106
ATOM   3299 2HG  ARG   210      33.399  27.397  25.891
ATOM   3300 3HG  ARG   210      33.417  26.436  24.400
ATOM   3301  CD  ARG   210      35.051  26.048  25.763
ATOM   3302 2HD  ARG   210      35.572  25.486  24.984
ATOM   3303 3HD  ARG   210      35.796  26.630  26.310
ATOM   3304  NE  ARG   210      34.374  25.114  26.684
ATOM   3305  HE  ARG   210      34.171  24.197  26.329
ATOM   3306  CZ  ARG   210      33.921  25.405  27.893
ATOM   3307  NH1 ARG   210      34.167  26.544  28.471
ATOM   3308 1HH1 ARG   210      34.816  27.178  28.047
ATOM   3309 2HH1 ARG   210      33.824  26.753  29.405
ATOM   3310  NH2 ARG   210      33.188  24.541  28.531
ATOM   3311 1HH2 ARG   210      32.938  23.669  28.111
ATOM   3312 2HH2 ARG   210      32.812  24.775  29.447
ATOM   3313  C   ARG   210      32.745  29.735  24.667
ATOM   3314  O   ARG   210      31.788  29.039  25.001
ATOM   3315  N   ILE   211      32.925  30.959  25.168
ATOM   3316  H   ILE   211      33.629  31.545  24.735
ATOM   3317  CA  ILE   211      32.528  31.314  26.544
ATOM   3318  HA  ILE   211      32.960  30.548  27.185
ATOM   3319  CB  ILE   211      33.205  32.655  26.922
ATOM   3320  HB  ILE   211      34.258  32.586  26.638
ATOM   3321  CG2 ILE   211      32.601  33.829  26.138
ATOM   3322 1HG2 ILE   211      31.550  33.951  26.394
ATOM   3323 2HG2 ILE   211      33.130  34.751  26.385
ATOM   3324 3HG2 ILE   211      32.691  33.667  25.064
ATOM   3325  CG1 ILE   211      33.173  32.984  28.430
ATOM   3326 2HG1 ILE   211      33.650  33.954  28.582
ATOM   3327 3HG1 ILE   211      32.142  33.063  28.772
ATOM   3328  CD1 ILE   211      33.911  31.965  29.308
ATOM   3329 1HD1 ILE   211      34.930  31.829  28.945
ATOM   3330 2HD1 ILE   211      33.946  32.335  30.333
ATOM   3331 3HD1 ILE   211      33.388  31.009  29.304
ATOM   3332  C   ILE   211      31.013  31.289  26.851
ATOM   3333  O   ILE   211      30.639  30.991  27.982
ATOM   3334  N   PHE   212      30.133  31.546  25.875
ATOM   3335  H   PHE   212      30.494  31.768  24.959
ATOM   3336  CA  PHE   212      28.676  31.667  26.084
ATOM   3337  HA  PHE   212      28.499  31.932  27.128
ATOM   3338  CB  PHE   212      28.151  32.834  25.233
ATOM   3339 2HB  PHE   212      27.093  32.985  25.456
ATOM   3340 3HB  PHE   212      28.671  33.746  25.530
ATOM   3341  CG  PHE   212      28.309  32.639  23.735
ATOM   3342  CD1 PHE   212      29.420  33.187  23.064
ATOM   3343  HD1 PHE   212      30.138  33.789  23.603
ATOM   3344  CE1 PHE   212      29.585  32.979  21.683
ATOM   3345  HE1 PHE   212      30.433  33.412  21.171
ATOM   3346  CZ  PHE   212      28.637  32.226  20.966
ATOM   3347  HZ  PHE   212      28.760  32.072  19.903
ATOM   3348  CE2 PHE   212      27.519  31.692  21.629
ATOM   3349  HE2 PHE   212      26.779  31.130  21.076
ATOM   3350  CD2 PHE   212      27.354  31.900  23.010
ATOM   3351  HD2 PHE   212      26.483  31.499  23.512
ATOM   3352  C   PHE   212      27.861  30.377  25.834
ATOM   3353  O   PHE   212      26.642  30.379  26.006
ATOM   3354  N   TYR   213      28.511  29.282  25.422
ATOM   3355  H   TYR   213      29.519  29.361  25.356
ATOM   3356  CA  TYR   213      27.913  28.075  24.817
ATOM   3357  HA  TYR   213      27.758  28.279  23.757
ATOM   3358  CB  TYR   213      28.964  26.955  24.932
ATOM   3359 2HB  TYR   213      29.803  27.201  24.279
ATOM   3360 3HB  TYR   213      29.342  26.948  25.956
ATOM   3361  CG  TYR   213      28.501  25.548  24.590
ATOM   3362  CD1 TYR   213      27.776  25.297  23.407
ATOM   3363  HD1 TYR   213      27.543  26.104  22.726
ATOM   3364  CE1 TYR   213      27.318  23.997  23.122
ATOM   3365  HE1 TYR   213      26.731  23.807  22.234
ATOM   3366  CZ  TYR   213      27.605  22.937  24.006
ATOM   3367  OH  TYR   213      27.134  21.689  23.758
ATOM   3368  HH  TYR   213      26.387  21.731  23.128
ATOM   3369  CE2 TYR   213      28.360  23.180  25.171
ATOM   3370  HE2 TYR   213      28.558  22.360  25.844
ATOM   3371  CD2 TYR   213      28.798  24.485  25.468
ATOM   3372  HD2 TYR   213      29.349  24.671  26.378
ATOM   3373  C   TYR   213      26.543  27.613  25.371
ATOM   3374  O   TYR   213      25.610  27.389  24.595
ATOM   3375  N   LEU   214      26.377  27.494  26.694
ATOM   3376  H   LEU   214      27.138  27.772  27.294
ATOM   3377  CA  LEU   214      25.175  26.896  27.303
ATOM   3378  HA  LEU   214      24.959  25.974  26.764
ATOM   3379  CB  LEU   214      25.461  26.529  28.769
ATOM   3380 2HB  LEU   214      25.720  27.439  29.310
ATOM   3381 3HB  LEU   214      24.545  26.132  29.208
ATOM   3382  CG  LEU   214      26.581  25.488  28.965
ATOM   3383  HG  LEU   214      27.513  25.874  28.553
ATOM   3384  CD1 LEU   214      26.790  25.238  30.457
ATOM   3385 1HD1 LEU   214      25.889  24.803  30.890
ATOM   3386 2HD1 LEU   214      27.627  24.557  30.607
ATOM   3387 3HD1 LEU   214      27.010  26.182  30.957
ATOM   3388  CD2 LEU   214      26.267  24.144  28.302
ATOM   3389 1HD2 LEU   214      26.243  24.253  27.218
ATOM   3390 2HD2 LEU   214      27.042  23.418  28.548
ATOM   3391 3HD2 LEU   214      25.303  23.770  28.647
ATOM   3392  C   LEU   214      23.889  27.738  27.166
ATOM   3393  O   LEU   214      22.795  27.196  27.352
ATOM   3394  N   LYS   215      24.006  29.017  26.774
ATOM   3395  H   LYS   215      24.946  29.383  26.649
ATOM   3396  CA  LYS   215      22.883  29.896  26.394
ATOM   3397  HA  LYS   215      22.073  29.761  27.113
ATOM   3398  CB  LYS   215      23.374  31.357  26.477
ATOM   3399 2HB  LYS   215      23.734  31.544  27.490
ATOM   3400 3HB  LYS   215      24.209  31.499  25.789
ATOM   3401  CG  LYS   215      22.289  32.391  26.140
ATOM   3402 2HG  LYS   215      22.082  32.347  25.071
ATOM   3403 3HG  LYS   215      21.379  32.151  26.692
ATOM   3404  CD  LYS   215      22.724  33.821  26.489
ATOM   3405 2HD  LYS   215      22.754  33.929  27.574
ATOM   3406 3HD  LYS   215      23.728  34.002  26.106
ATOM   3407  CE  LYS   215      21.788  34.884  25.895
ATOM   3408 2HE  LYS   215      22.167  35.868  26.191
ATOM   3409 3HE  LYS   215      21.824  34.833  24.803
ATOM   3410  NZ  LYS   215      20.395  34.728  26.376
ATOM   3411  HZ1 LYS   215      20.396  34.675  27.399
ATOM   3412  HZ2 LYS   215      19.841  35.543  26.157
ATOM   3413  HZ3 LYS   215      19.965  33.893  26.000
ATOM   3414  C   LYS   215      22.289  29.559  25.013
ATOM   3415  O   LYS   215      21.142  29.922  24.745
ATOM   3416  N   LEU   216      23.046  28.855  24.163
ATOM   3417  H   LEU   216      23.976  28.604  24.474
ATOM   3418  CA  LEU   216      22.663  28.459  22.799
ATOM   3419  HA  LEU   216      21.714  28.939  22.556
ATOM   3420  CB  LEU   216      23.734  29.007  21.835
ATOM   3421 2HB  LEU   216      23.859  30.074  22.031
ATOM   3422 3HB  LEU   216      24.682  28.514  22.057
ATOM   3423  CG  LEU   216      23.426  28.826  20.335
ATOM   3424  HG  LEU   216      23.360  27.764  20.102
ATOM   3425  CD1 LEU   216      22.129  29.516  19.907
ATOM   3426 1HD1 LEU   216      22.143  30.567  20.196
ATOM   3427 2HD1 LEU   216      22.010  29.446  18.826
ATOM   3428 3HD1 LEU   216      21.273  29.026  20.371
ATOM   3429  CD2 LEU   216      24.571  29.424  19.515
ATOM   3430 1HD2 LEU   216      25.510  28.941  19.781
ATOM   3431 2HD2 LEU   216      24.384  29.265  18.452
ATOM   3432 3HD2 LEU   216      24.646  30.496  19.702
ATOM   3433  C   LEU   216      22.436  26.939  22.650
ATOM   3434  O   LEU   216      21.611  26.521  21.842
ATOM   3435  N   GLU   217      23.074  26.111  23.487
ATOM   3436  H   GLU   217      23.811  26.501  24.062
ATOM   3437  CA  GLU   217      22.794  24.661  23.623
ATOM   3438  HA  GLU   217      22.883  24.194  22.640
ATOM   3439  CB  GLU   217      23.871  24.051  24.546
ATOM   3440 2HB  GLU   217      24.848  24.334  24.160
ATOM   3441 3HB  GLU   217      23.769  24.519  25.526
ATOM   3442  CG  GLU   217      23.869  22.523  24.770
ATOM   3443 2HG  GLU   217      24.703  22.289  25.436
ATOM   3444 3HG  GLU   217      22.966  22.237  25.304
ATOM   3445  CD  GLU   217      24.004  21.653  23.509
ATOM   3446  OE1 GLU   217      24.750  22.044  22.578
ATOM   3447  OE2 GLU   217      23.449  20.525  23.497
ATOM   3448  C   GLU   217      21.365  24.358  24.136
ATOM   3449  O   GLU   217      20.953  23.201  24.152
ATOM   3450  N   ASP   218      20.590  25.386  24.519
ATOM   3451  H   ASP   218      20.972  26.311  24.404
ATOM   3452  CA  ASP   218      19.205  25.282  25.016
ATOM   3453  HA  ASP   218      18.883  26.296  25.253
ATOM   3454  CB  ASP   218      18.301  24.804  23.865
ATOM   3455 2HB  ASP   218      18.468  25.444  22.997
ATOM   3456 3HB  ASP   218      18.578  23.790  23.590
ATOM   3457  CG  ASP   218      16.817  24.838  24.202
ATOM   3458  OD1 ASP   218      16.314  25.931  24.557
ATOM   3459  OD2 ASP   218      16.138  23.788  24.080
ATOM   3460  C   ASP   218      19.086  24.501  26.349
ATOM   3461  O   ASP   218      18.100  23.807  26.618
ATOM   3462  N   LEU   219      20.130  24.628  27.183
ATOM   3463  H   LEU   219      20.882  25.223  26.869
ATOM   3464  CA  LEU   219      20.363  23.800  28.372
ATOM   3465  HA  LEU   219      19.493  23.157  28.522
ATOM   3466  CB  LEU   219      21.581  22.894  28.080
ATOM   3467 2HB  LEU   219      21.657  22.774  27.000
ATOM   3468 3HB  LEU   219      22.493  23.388  28.415
ATOM   3469  CG  LEU   219      21.521  21.466  28.657
ATOM   3470  HG  LEU   219      20.664  20.948  28.227
ATOM   3471  CD1 LEU   219      22.798  20.723  28.254
ATOM   3472 1HD1 LEU   219      23.676  21.247  28.629
ATOM   3473 2HD1 LEU   219      22.786  19.712  28.657
ATOM   3474 3HD1 LEU   219      22.853  20.656  27.167
ATOM   3475  CD2 LEU   219      21.416  21.397  30.179
ATOM   3476 1HD2 LEU   219      20.488  21.860  30.510
ATOM   3477 2HD2 LEU   219      21.393  20.355  30.498
ATOM   3478 3HD2 LEU   219      22.265  21.892  30.643
ATOM   3479  C   LEU   219      20.532  24.626  29.661
ATOM   3480  O   LEU   219      19.858  24.343  30.647
ATOM   3481  N   VAL   220      21.406  25.649  29.685
ATOM   3482  H   VAL   220      21.892  25.899  28.832
ATOM   3483  CA  VAL   220      21.647  26.462  30.901
ATOM   3484  HA  VAL   220      20.738  26.424  31.500
ATOM   3485  CB  VAL   220      22.775  25.899  31.812
ATOM   3486  HB  VAL   220      23.745  26.277  31.493
ATOM   3487  CG1 VAL   220      22.520  26.353  33.257
ATOM   3488 1HG1 VAL   220      21.613  25.880  33.638
ATOM   3489 2HG1 VAL   220      23.360  26.075  33.891
ATOM   3490 3HG1 VAL   220      22.388  27.432  33.294
ATOM   3491  CG2 VAL   220      22.911  24.373  31.850
ATOM   3492 1HG2 VAL   220      23.194  24.008  30.864
ATOM   3493 2HG2 VAL   220      23.688  24.084  32.557
ATOM   3494 3HG2 VAL   220      21.967  23.918  32.154
ATOM   3495  C   VAL   220      21.892  27.949  30.570
ATOM   3496  O   VAL   220      23.044  28.403  30.588
ATOM   3497  N   PRO   221      20.844  28.747  30.282
ATOM   3498  CD  PRO   221      19.441  28.364  30.160
ATOM   3499 2HD  PRO   221      19.135  27.660  30.933
ATOM   3500 3HD  PRO   221      19.270  27.933  29.172
ATOM   3501  CG  PRO   221      18.643  29.662  30.305
ATOM   3502 2HG  PRO   221      18.439  29.851  31.360
ATOM   3503 3HG  PRO   221      17.714  29.632  29.735
ATOM   3504  CB  PRO   221      19.604  30.724  29.770
ATOM   3505 2HB  PRO   221      19.388  31.712  30.181
ATOM   3506 3HB  PRO   221      19.547  30.748  28.680
ATOM   3507  CA  PRO   221      20.979  30.201  30.199
ATOM   3508  HA  PRO   221      21.695  30.440  29.418
ATOM   3509  C   PRO   221      21.429  30.797  31.555
ATOM   3510  O   PRO   221      21.038  30.278  32.607
ATOM   3511  N   PRO   222      22.256  31.860  31.578
ATOM   3512  CD  PRO   222      23.015  32.402  30.462
ATOM   3513 2HD  PRO   222      22.449  33.205  29.991
ATOM   3514 3HD  PRO   222      23.279  31.641  29.731
ATOM   3515  CG  PRO   222      24.296  32.950  31.077
ATOM   3516 2HG  PRO   222      24.712  33.766  30.486
ATOM   3517 3HG  PRO   222      25.023  32.143  31.183
ATOM   3518  CB  PRO   222      23.845  33.418  32.458
ATOM   3519 2HB  PRO   222      23.520  34.454  32.399
ATOM   3520 3HB  PRO   222      24.655  33.314  33.179
ATOM   3521  CA  PRO   222      22.655  32.521  32.822
ATOM   3522  HA  PRO   222      22.993  31.757  33.518
ATOM   3523  C   PRO   222      21.514  33.321  33.487
ATOM   3524  O   PRO   222      20.535  33.683  32.830
ATOM   3525  N   PRO   223      21.631  33.666  34.787
ATOM   3526  CD  PRO   223      22.677  33.267  35.717
ATOM   3527 2HD  PRO   223      23.667  33.316  35.265
ATOM   3528 3HD  PRO   223      22.476  32.255  36.070
ATOM   3529  CG  PRO   223      22.588  34.249  36.885
ATOM   3530 2HG  PRO   223      23.188  35.133  36.671
ATOM   3531 3HG  PRO   223      22.903  33.791  37.823
ATOM   3532  CB  PRO   223      21.106  34.628  36.905
ATOM   3533 2HB  PRO   223      20.943  35.601  37.370
ATOM   3534 3HB  PRO   223      20.542  33.857  37.433
ATOM   3535  CA  PRO   223      20.718  34.617  35.422
ATOM   3536  HA  PRO   223      19.702  34.239  35.319
ATOM   3537  C   PRO   223      20.832  36.016  34.771
ATOM   3538  O   PRO   223      21.919  36.372  34.306
ATOM   3539  N   PRO   224      19.773  36.856  34.773
ATOM   3540  CD  PRO   224      18.453  36.576  35.334
ATOM   3541 2HD  PRO   224      18.462  36.788  36.404
ATOM   3542 3HD  PRO   224      18.136  35.549  35.157
ATOM   3543  CG  PRO   224      17.484  37.521  34.625
ATOM   3544 2HG  PRO   224      16.639  37.788  35.261
ATOM   3545 3HG  PRO   224      17.137  37.066  33.696
ATOM   3546  CB  PRO   224      18.363  38.727  34.308
ATOM   3547 2HB  PRO   224      18.456  39.354  35.198
ATOM   3548 3HB  PRO   224      17.969  39.305  33.472
ATOM   3549  CA  PRO   224      19.712  38.088  33.968
ATOM   3550  HA  PRO   224      19.696  37.797  32.916
ATOM   3551  C   PRO   224      20.856  39.101  34.151
ATOM   3552  O   PRO   224      21.145  39.854  33.227
ATOM   3553  N   ILE   225      21.542  39.101  35.301
ATOM   3554  H   ILE   225      21.260  38.448  36.013
ATOM   3555  CA  ILE   225      22.735  39.931  35.559
ATOM   3556  HA  ILE   225      22.473  40.963  35.325
ATOM   3557  CB  ILE   225      23.089  39.866  37.067
ATOM   3558  HB  ILE   225      22.179  40.116  37.617
ATOM   3559  CG2 ILE   225      23.520  38.450  37.499
ATOM   3560 1HG2 ILE   225      24.498  38.217  37.082
ATOM   3561 2HG2 ILE   225      23.579  38.396  38.586
ATOM   3562 3HG2 ILE   225      22.801  37.703  37.167
ATOM   3563  CG1 ILE   225      24.156  40.919  37.447
ATOM   3564 2HG1 ILE   225      25.117  40.648  37.010
ATOM   3565 3HG1 ILE   225      23.856  41.884  37.036
ATOM   3566  CD1 ILE   225      24.353  41.095  38.959
ATOM   3567 1HD1 ILE   225      24.776  40.190  39.396
ATOM   3568 2HD1 ILE   225      25.044  41.919  39.137
ATOM   3569 3HD1 ILE   225      23.400  41.323  39.437
ATOM   3570  C   ILE   225      23.937  39.580  34.656
ATOM   3571  O   ILE   225      24.809  40.419  34.448
ATOM   3572  N   ILE   226      23.983  38.361  34.102
ATOM   3573  H   ILE   226      23.229  37.720  34.318
ATOM   3574  CA  ILE   226      25.041  37.885  33.193
ATOM   3575  HA  ILE   226      25.575  38.762  32.829
ATOM   3576  CB  ILE   226      26.080  37.002  33.934
ATOM   3577  HB  ILE   226      26.698  36.506  33.184
ATOM   3578  CG2 ILE   226      27.024  37.885  34.771
ATOM   3579 1HG2 ILE   226      26.478  38.370  35.580
ATOM   3580 2HG2 ILE   226      27.839  37.294  35.186
ATOM   3581 3HG2 ILE   226      27.458  38.657  34.134
ATOM   3582  CG1 ILE   226      25.424  35.911  34.807
ATOM   3583 2HG1 ILE   226      24.988  36.369  35.694
ATOM   3584 3HG1 ILE   226      24.617  35.449  34.244
ATOM   3585  CD1 ILE   226      26.392  34.807  35.252
ATOM   3586 1HD1 ILE   226      27.197  35.220  35.858
ATOM   3587 2HD1 ILE   226      25.852  34.074  35.850
ATOM   3588 3HD1 ILE   226      26.812  34.309  34.377
ATOM   3589  C   ILE   226      24.519  37.214  31.907
ATOM   3590  O   ILE   226      25.329  36.849  31.061
ATOM   3591  N   ASP   227      23.202  37.103  31.689
ATOM   3592  H   ASP   227      22.570  37.366  32.433
ATOM   3593  CA  ASP   227      22.614  36.495  30.473
ATOM   3594  HA  ASP   227      22.881  35.440  30.438
ATOM   3595  CB  ASP   227      21.079  36.589  30.555
ATOM   3596 2HB  ASP   227      20.743  36.106  31.473
ATOM   3597 3HB  ASP   227      20.789  37.640  30.599
ATOM   3598  CG  ASP   227      20.383  35.915  29.363
ATOM   3599  OD1 ASP   227      19.579  36.581  28.668
ATOM   3600  OD2 ASP   227      20.656  34.726  29.095
ATOM   3601  C   ASP   227      23.127  37.128  29.163
ATOM   3602  O   ASP   227      23.322  36.437  28.166
ATOM   3603  N   LYS   228      23.417  38.435  29.181
ATOM   3604  H   LYS   228      23.233  38.929  30.042
ATOM   3605  CA  LYS   228      23.909  39.196  28.020
ATOM   3606  HA  LYS   228      23.652  38.647  27.110
ATOM   3607  CB  LYS   228      23.190  40.559  27.956
ATOM   3608 2HB  LYS   228      23.457  41.158  28.828
ATOM   3609 3HB  LYS   228      23.552  41.076  27.067
ATOM   3610  CG  LYS   228      21.655  40.419  27.885
ATOM   3611 2HG  LYS   228      21.406  39.639  27.168
ATOM   3612 3HG  LYS   228      21.280  40.096  28.857
ATOM   3613  CD  LYS   228      20.902  41.700  27.481
ATOM   3614 2HD  LYS   228      19.849  41.438  27.362
ATOM   3615 3HD  LYS   228      20.988  42.443  28.274
ATOM   3616  CE  LYS   228      21.443  42.290  26.171
ATOM   3617 2HE  LYS   228      22.228  43.018  26.391
ATOM   3618 3HE  LYS   228      21.906  41.482  25.596
ATOM   3619  NZ  LYS   228      20.394  42.893  25.317
ATOM   3620  HZ1 LYS   228      19.707  42.183  25.054
ATOM   3621  HZ2 LYS   228      19.966  43.724  25.689
ATOM   3622  HZ3 LYS   228      20.806  43.054  24.394
ATOM   3623  C   LYS   228      25.437  39.369  27.960
ATOM   3624  O   LYS   228      25.930  39.976  27.017
ATOM   3625  N   ILE   229      26.202  38.894  28.951
ATOM   3626  H   ILE   229      25.769  38.302  29.650
ATOM   3627  CA  ILE   229      27.562  39.422  29.213
ATOM   3628  HA  ILE   229      27.469  40.506  29.179
ATOM   3629  CB  ILE   229      28.019  39.039  30.643
ATOM   3630  HB  ILE   229      27.163  39.170  31.305
ATOM   3631  CG2 ILE   229      28.461  37.570  30.738
ATOM   3632 1HG2 ILE   229      29.418  37.442  30.237
ATOM   3633 2HG2 ILE   229      28.575  37.286  31.784
ATOM   3634 3HG2 ILE   229      27.727  36.914  30.273
ATOM   3635  CG1 ILE   229      29.161  39.911  31.213
ATOM   3636 2HG1 ILE   229      29.408  39.542  32.209
ATOM   3637 3HG1 ILE   229      30.053  39.811  30.593
ATOM   3638  CD1 ILE   229      28.814  41.398  31.348
ATOM   3639 1HD1 ILE   229      27.887  41.515  31.911
ATOM   3640 2HD1 ILE   229      29.618  41.906  31.882
ATOM   3641 3HD1 ILE   229      28.709  41.857  30.366
ATOM   3642  C   ILE   229      28.612  39.076  28.139
ATOM   3643  O   ILE   229      29.583  39.810  27.987
ATOM   3644  N   PHE   230      28.416  37.990  27.380
ATOM   3645  H   PHE   230      27.588  37.445  27.558
ATOM   3646  CA  PHE   230      29.336  37.539  26.321
ATOM   3647  HA  PHE   230      29.947  38.388  26.011
ATOM   3648  CB  PHE   230      30.283  36.444  26.859
ATOM   3649 2HB  PHE   230      29.682  35.565  27.094
ATOM   3650 3HB  PHE   230      30.958  36.172  26.049
ATOM   3651  CG  PHE   230      31.175  36.765  28.051
ATOM   3652  CD1 PHE   230      31.251  35.864  29.133
ATOM   3653  HD1 PHE   230      30.636  34.976  29.140
ATOM   3654  CE1 PHE   230      32.122  36.115  30.210
ATOM   3655  HE1 PHE   230      32.171  35.423  31.038
ATOM   3656  CZ  PHE   230      32.930  37.265  30.207
ATOM   3657  HZ  PHE   230      33.596  37.462  31.035
ATOM   3658  CE2 PHE   230      32.866  38.161  29.126
ATOM   3659  HE2 PHE   230      33.480  39.051  29.119
ATOM   3660  CD2 PHE   230      31.998  37.907  28.048
ATOM   3661  HD2 PHE   230      31.956  38.603  27.223
ATOM   3662  C   PHE   230      28.617  37.058  25.037
ATOM   3663  O   PHE   230      29.152  36.215  24.318
ATOM   3664  N   MET   231      27.394  37.524  24.751
ATOM   3665  H   MET   231      26.994  38.256  25.327
ATOM   3666  CA  MET   231      26.610  37.064  23.590
ATOM   3667  HA  MET   231      27.297  36.773  22.793
ATOM   3668  CB  MET   231      25.795  35.818  23.994
ATOM   3669 2HB  MET   231      26.488  35.043  24.318
ATOM   3670 3HB  MET   231      25.141  36.067  24.832
ATOM   3671  CG  MET   231      24.938  35.253  22.854
ATOM   3672 2HG  MET   231      24.147  35.967  22.634
ATOM   3673 3HG  MET   231      25.558  35.139  21.964
ATOM   3674  SD  MET   231      24.162  33.653  23.213
ATOM   3675  CE  MET   231      22.962  33.595  21.853
ATOM   3676 1HE  MET   231      23.486  33.604  20.897
ATOM   3677 2HE  MET   231      22.364  32.686  21.930
ATOM   3678 3HE  MET   231      22.302  34.462  21.908
ATOM   3679  C   MET   231      25.696  38.164  23.035
ATOM   3680  O   MET   231      25.024  38.849  23.803
ATOM   3681  N   ASP   232      25.607  38.273  21.703
ATOM   3682  H   ASP   232      26.185  37.674  21.136
ATOM   3683  CA  ASP   232      24.599  39.085  21.001
ATOM   3684  HA  ASP   232      24.755  40.137  21.249
ATOM   3685  CB  ASP   232      24.798  38.918  19.482
ATOM   3686 2HB  ASP   232      25.813  39.236  19.234
ATOM   3687 3HB  ASP   232      24.724  37.860  19.225
ATOM   3688  CG  ASP   232      23.805  39.715  18.619
ATOM   3689  OD1 ASP   232      22.627  39.292  18.514
ATOM   3690  OD2 ASP   232      24.243  40.705  17.993
ATOM   3691  C   ASP   232      23.189  38.675  21.468
ATOM   3692  O   ASP   232      22.743  37.553  21.211
ATOM   3693  N   THR   233      22.554  39.567  22.232
ATOM   3694  H   THR   233      22.978  40.479  22.346
ATOM   3695  CA  THR   233      21.297  39.391  22.984
ATOM   3696  HA  THR   233      20.594  38.800  22.401
ATOM   3697  CB  THR   233      21.536  38.729  24.357
ATOM   3698  HB  THR   233      21.886  39.492  25.049
ATOM   3699  CG2 THR   233      20.282  38.064  24.930
ATOM   3700 1HG2 THR   233      19.930  37.293  24.245
ATOM   3701 2HG2 THR   233      20.519  37.622  25.897
ATOM   3702 3HG2 THR   233      19.493  38.798  25.079
ATOM   3703  OG1 THR   233      22.519  37.723  24.325
ATOM   3704  HG1 THR   233      23.337  38.162  24.040
ATOM   3705  C   THR   233      20.696  40.773  23.235
ATOM   3706  O   THR   233      21.431  41.779  23.130
ATOM   3707  OXT THR   233      19.533  40.870  23.690
TER   
ATOM   3708  C   SUB   234      48.082  49.724  45.539
ATOM   3709  C1  SUB   234      48.983  49.453  44.531
ATOM   3710 2H   SUB   234      48.681  48.811  43.714
ATOM   3711  C2  SUB   234      50.254  50.017  44.550
ATOM   3712  C3  SUB   234      50.644  50.908  45.571
ATOM   3713  C4  SUB   234      49.735  51.094  46.647
ATOM   3714  C5  SUB   234      48.465  50.520  46.602
ATOM   3715 1H   SUB   234      47.776  50.666  47.427
ATOM   3716  C6  SUB   234      51.986  51.632  45.569
ATOM   3717  O   SUB   234      52.168  52.606  46.274
ATOM   3718  C7  SUB   234      53.209  51.196  44.782
ATOM   3719 2H   SUB   234      52.994  50.970  43.742
ATOM   3720  H4  SUB   234      53.916  52.030  44.764
ATOM   3721  C8  SUB   234      53.857  50.014  45.532
ATOM   3722  H5  SUB   234      53.993  50.306  46.578
ATOM   3723  H16 SUB   234      53.164  49.174  45.522
ATOM   3724  C9  SUB   234      55.220  49.577  44.954
ATOM   3725  H7  SUB   234      55.073  49.021  44.025
ATOM   3726  H17 SUB   234      55.811  50.464  44.714
ATOM   3727  C10 SUB   234      56.014  48.725  45.975
ATOM   3728  H8  SUB   234      56.997  48.495  45.561
ATOM   3729  H18 SUB   234      56.188  49.331  46.867
ATOM   3730  C11 SUB   234      55.290  47.411  46.363
ATOM   3731  H9  SUB   234      54.307  47.633  46.776
ATOM   3732  H19 SUB   234      55.123  46.813  45.465
ATOM   3733  C12 SUB   234      56.072  46.562  47.394
ATOM   3734  H10 SUB   234      55.540  45.619  47.544
ATOM   3735  H20 SUB   234      57.053  46.305  46.986
ATOM   3736  C13 SUB   234      56.269  47.242  48.773
ATOM   3737  H11 SUB   234      56.774  46.537  49.435
ATOM   3738  H21 SUB   234      56.929  48.107  48.678
ATOM   3739  C14 SUB   234      54.951  47.667  49.453
ATOM   3740  H12 SUB   234      55.156  48.045  50.457
ATOM   3741  H22 SUB   234      54.274  46.816  49.544
ATOM   3742  H6  SUB   234      54.450  48.461  48.896
ATOM   3743  C15 SUB   234      50.114  51.736  47.988
ATOM   3744  H13 SUB   234      50.365  52.786  47.876
ATOM   3745  H23 SUB   234      49.274  51.722  48.681
ATOM   3746  C16 SUB   234      51.262  51.029  48.673
ATOM   3747  O1  SUB   234      51.645  49.906  48.397
ATOM   3748  O2  SUB   234      51.815  51.788  49.639
ATOM   3749  C17 SUB   234      52.985  51.283  50.322
ATOM   3750  H14 SUB   234      52.734  50.348  50.833
ATOM   3751  H24 SUB   234      53.780  51.101  49.592
ATOM   3752  C18 SUB   234      53.434  52.342  51.339
ATOM   3753  H15 SUB   234      54.321  51.999  51.876
ATOM   3754  H25 SUB   234      52.642  52.535  52.065
ATOM   3755  H26 SUB   234      53.677  53.278  50.832
ATOM   3756  O3  SUB   234      51.059  49.635  43.530
ATOM   3757  H   SUB   234      50.802  48.710  43.277
ATOM   3758  O4  SUB   234      46.844  49.169  45.517
ATOM   3759  H27 SUB   234      46.289  49.639  46.191
TER   
