# Supplementary material for: In Silico Adoption of an Orphan Nuclear Receptor NR4A1
Source: PLoS One. 2015 Aug 13;10(8):e0135246. doi: 10.1371/journal.pone.0135246 (PMC4535767; doi:10.1371/journal.pone.0135246)
Supplement: S1 Structures — (ZIP) [file pone.0135246.s001.zip › SI Structure Files/SI Section 6/md_1_100 ns.pdb]

ATOM      1  N   ASN     1      54.662  59.246  38.782  0.00  0.00
ATOM      2  H1  ASN     1      54.887  59.504  38.828  0.00  0.00
ATOM      3  H2  ASN     1      54.858  59.525  38.838  0.00  0.00
ATOM      4  H3  ASN     1      54.869  59.522  38.803  0.00  0.00
ATOM      5  CA  ASN     1      53.775  58.105  38.609  0.00  0.00
ATOM      6  HA  ASN     1      53.517  58.043  37.573  0.00  0.00
ATOM      7  CB  ASN     1      54.467  56.808  39.000  0.00  0.00
ATOM      8  HB2 ASN     1      55.402  56.744  38.488  0.00  0.00
ATOM      9  HB3 ASN     1      54.669  56.810  40.046  0.00  0.00
ATOM     10  CG  ASN     1      53.653  55.575  38.673  0.00  0.00
ATOM     11  OD1 ASN     1      52.522  55.436  39.059  0.00  0.00
ATOM     12  ND2 ASN     1      54.184  54.641  37.957  0.00  0.00
ATOM     13 1HD2 ASN     1      53.630  53.849  37.736  0.00  0.00
ATOM     14 2HD2 ASN     1      55.108  54.733  37.615  0.00  0.00
ATOM     15  C   ASN     1      52.496  58.338  39.375  0.00  0.00
ATOM     16  O   ASN     1      52.538  58.629  40.524  0.00  0.00
ATOM     17  N   LEU     2      51.358  58.209  38.747  0.00  0.00
ATOM     18  H   LEU     2      51.406  57.931  37.814  0.00  0.00
ATOM     19  CA  LEU     2      50.042  58.510  39.290  0.00  0.00
ATOM     20  HA  LEU     2      50.120  59.426  39.841  0.00  0.00
ATOM     21  CB  LEU     2      49.119  58.743  38.107  0.00  0.00
ATOM     22  HB2 LEU     2      49.553  59.401  37.477  0.00  0.00
ATOM     23  HB3 LEU     2      49.016  57.884  37.602  0.00  0.00
ATOM     24  CG  LEU     2      47.778  59.236  38.353  0.00  0.00
ATOM     25  HG  LEU     2      47.349  58.587  38.958  0.00  0.00
ATOM     26  CD1 LEU     2      47.719  60.507  38.904  0.00  0.00
ATOM     27 1HD1 LEU     2      47.710  60.783  39.129  0.00  0.00
ATOM     28 2HD1 LEU     2      47.765  60.842  38.981  0.00  0.00
ATOM     29 3HD1 LEU     2      47.624  60.824  39.019  0.00  0.00
ATOM     30  CD2 LEU     2      47.014  59.330  37.168  0.00  0.00
ATOM     31 1HD2 LEU     2      46.819  59.355  36.901  0.00  0.00
ATOM     32 2HD2 LEU     2      46.839  59.359  36.879  0.00  0.00
ATOM     33 3HD2 LEU     2      46.818  59.339  36.870  0.00  0.00
ATOM     34  C   LEU     2      49.498  57.454  40.258  0.00  0.00
ATOM     35  O   LEU     2      48.649  57.751  41.060  0.00  0.00
ATOM     36  N   LEU     3      49.988  56.230  40.229  0.00  0.00
ATOM     37  H   LEU     3      50.731  56.049  39.604  0.00  0.00
ATOM     38  CA  LEU     3      49.483  55.116  41.030  0.00  0.00
ATOM     39  HA  LEU     3      48.414  55.167  41.004  0.00  0.00
ATOM     40  CB  LEU     3      49.908  53.805  40.383  0.00  0.00
ATOM     41  HB2 LEU     3      49.848  53.907  39.329  0.00  0.00
ATOM     42  HB3 LEU     3      50.926  53.637  40.611  0.00  0.00
ATOM     43  CG  LEU     3      49.102  52.583  40.774  0.00  0.00
ATOM     44  HG  LEU     3      49.020  52.507  41.555  0.00  0.00
ATOM     45  CD1 LEU     3      48.001  52.424  40.386  0.00  0.00
ATOM     46 1HD1 LEU     3      47.677  52.408  40.378  0.00  0.00
ATOM     47 2HD1 LEU     3      47.771  52.440  40.226  0.00  0.00
ATOM     48 3HD1 LEU     3      47.743  52.299  40.284  0.00  0.00
ATOM     49  CD2 LEU     3      49.509  51.527  40.464  0.00  0.00
ATOM     50 1HD2 LEU     3      49.614  51.233  40.335  0.00  0.00
ATOM     51 2HD2 LEU     3      49.639  51.306  40.480  0.00  0.00
ATOM     52 3HD2 LEU     3      49.569  51.273  40.364  0.00  0.00
ATOM     53  C   LEU     3      49.873  55.188  42.503  0.00  0.00
ATOM     54  O   LEU     3      49.310  54.482  43.311  0.00  0.00
ATOM     55  N   THR     4      50.779  56.074  42.886  0.00  0.00
ATOM     56  H   THR     4      51.179  56.658  42.192  0.00  0.00
ATOM     57  CA  THR     4      51.227  56.259  44.269  0.00  0.00
ATOM     58  HA  THR     4      51.516  55.298  44.648  0.00  0.00
ATOM     59  CB  THR     4      52.451  57.154  44.336  0.00  0.00
ATOM     60  HB  THR     4      52.709  57.306  45.355  0.00  0.00
ATOM     61  CG2 THR     4      53.643  56.580  43.636  0.00  0.00
ATOM     62 1HG2 THR     4      53.964  56.489  43.490  0.00  0.00
ATOM     63 2HG2 THR     4      53.934  56.392  43.508  0.00  0.00
ATOM     64 3HG2 THR     4      53.913  56.438  43.420  0.00  0.00
ATOM     65  OG1 THR     4      52.195  58.373  43.750  0.00  0.00
ATOM     66  HG1 THR     4      52.644  58.726  43.662  0.00  0.00
ATOM     67  C   THR     4      50.156  56.771  45.222  0.00  0.00
ATOM     68  O   THR     4      50.362  56.809  46.406  0.00  0.00
ATOM     69  N   SER     5      48.989  57.124  44.739  0.00  0.00
ATOM     70  H   SER     5      48.891  57.124  43.765  0.00  0.00
ATOM     71  CA  SER     5      47.808  57.413  45.538  0.00  0.00
ATOM     72  HA  SER     5      48.111  57.923  46.426  0.00  0.00
ATOM     73  CB  SER     5      46.899  58.337  44.786  0.00  0.00
ATOM     74  HB2 SER     5      46.276  58.253  44.793  0.00  0.00
ATOM     75  HB3 SER     5      46.839  58.982  44.903  0.00  0.00
ATOM     76  OG  SER     5      46.926  58.494  43.939  0.00  0.00
ATOM     77  HG  SER     5      46.789  58.761  43.589  0.00  0.00
ATOM     78  C   SER     5      47.044  56.178  45.988  0.00  0.00
ATOM     79  O   SER     5      46.187  56.287  46.825  0.00  0.00
ATOM     80  N   LEU     6      47.351  54.999  45.478  0.00  0.00
ATOM     81  H   LEU     6      48.063  54.974  44.803  0.00  0.00
ATOM     82  CA  LEU     6      46.733  53.729  45.831  0.00  0.00
ATOM     83  HA  LEU     6      45.704  53.918  46.058  0.00  0.00
ATOM     84  CB  LEU     6      46.780  52.809  44.616  0.00  0.00
ATOM     85  HB2 LEU     6      46.526  53.358  43.764  0.00  0.00
ATOM     86  HB3 LEU     6      47.761  52.485  44.479  0.00  0.00
ATOM     87  CG  LEU     6      45.893  51.606  44.662  0.00  0.00
ATOM     88  HG  LEU     6      46.000  51.151  45.518  0.00  0.00
ATOM     89  CD1 LEU     6      44.545  51.897  44.515  0.00  0.00
ATOM     90 1HD1 LEU     6      44.221  51.907  44.426  0.00  0.00
ATOM     91 2HD1 LEU     6      44.189  51.929  44.558  0.00  0.00
ATOM     92 3HD1 LEU     6      44.234  52.051  44.470  0.00  0.00
ATOM     93  CD2 LEU     6      46.190  50.665  43.646  0.00  0.00
ATOM     94 1HD2 LEU     6      46.257  50.414  43.429  0.00  0.00
ATOM     95 2HD2 LEU     6      46.230  50.459  43.388  0.00  0.00
ATOM     96 3HD2 LEU     6      46.300  50.424  43.393  0.00  0.00
ATOM     97  C   LEU     6      47.368  53.147  47.090  0.00  0.00
ATOM     98  O   LEU     6      48.055  52.159  47.061  0.00  0.00
ATOM     99  N   VAL     7      47.186  53.798  48.203  0.00  0.00
ATOM    100  H   VAL     7      46.612  54.591  48.146  0.00  0.00
ATOM    101  CA  VAL     7      47.881  53.546  49.456  0.00  0.00
ATOM    102  HA  VAL     7      48.908  53.445  49.224  0.00  0.00
ATOM    103  CB  VAL     7      47.767  54.720  50.394  0.00  0.00
ATOM    104  HB  VAL     7      48.250  54.477  51.273  0.00  0.00
ATOM    105  CG1 VAL     7      48.424  55.910  49.858  0.00  0.00
ATOM    106 1HG1 VAL     7      48.538  56.251  49.769  0.00  0.00
ATOM    107 2HG1 VAL     7      48.645  56.182  49.762  0.00  0.00
ATOM    108 3HG1 VAL     7      48.582  56.173  49.675  0.00  0.00
ATOM    109  CG2 VAL     7      46.403  55.083  50.746  0.00  0.00
ATOM    110 1HG2 VAL     7      46.068  55.212  50.753  0.00  0.00
ATOM    111 2HG2 VAL     7      46.032  55.085  50.852  0.00  0.00
ATOM    112 3HG2 VAL     7      46.118  55.228  50.917  0.00  0.00
ATOM    113  C   VAL     7      47.519  52.253  50.162  0.00  0.00
ATOM    114  O   VAL     7      48.160  51.888  51.073  0.00  0.00
ATOM    115  N   ARG     8      46.530  51.529  49.739  0.00  0.00
ATOM    116  H   ARG     8      46.030  51.912  49.014  0.00  0.00
ATOM    117  CA  ARG     8      46.122  50.223  50.255  0.00  0.00
ATOM    118  HA  ARG     8      46.644  50.040  51.156  0.00  0.00
ATOM    119  CB  ARG     8      44.659  50.244  50.590  0.00  0.00
ATOM    120  HB2 ARG     8      44.159  50.600  49.992  0.00  0.00
ATOM    121  HB3 ARG     8      44.336  49.460  50.675  0.00  0.00
ATOM    122  CG  ARG     8      44.264  50.822  51.620  0.00  0.00
ATOM    123  HG2 ARG     8      44.549  50.960  51.716  0.00  0.00
ATOM    124  HG3 ARG     8      44.031  51.148  51.732  0.00  0.00
ATOM    125  CD  ARG     8      43.761  50.778  52.370  0.00  0.00
ATOM    126  HD2 ARG     8      43.490  50.612  52.489  0.00  0.00
ATOM    127  HD3 ARG     8      43.977  50.615  52.232  0.00  0.00
ATOM    128  NE  ARG     8      43.353  51.166  53.111  0.00  0.00
ATOM    129  HE  ARG     8      43.155  51.300  53.193  0.00  0.00
ATOM    130  CZ  ARG     8      43.205  51.362  53.690  0.00  0.00
ATOM    131  NH1 ARG     8      43.414  51.230  53.688  0.00  0.00
ATOM    132 1HH1 ARG     8      43.693  50.968  53.246  0.00  0.00
ATOM    133 2HH1 ARG     8      43.287  51.390  54.141  0.00  0.00
ATOM    134  NH2 ARG     8      42.838  51.703  54.295  0.00  0.00
ATOM    135 1HH2 ARG     8      42.667  51.817  54.323  0.00  0.00
ATOM    136 2HH2 ARG     8      42.727  51.849  54.729  0.00  0.00
ATOM    137  C   ARG     8      46.503  49.057  49.365  0.00  0.00
ATOM    138  O   ARG     8      45.989  48.030  49.475  0.00  0.00
ATOM    139  N   ALA     9      47.415  49.189  48.487  0.00  0.00
ATOM    140  H   ALA     9      47.808  50.047  48.452  0.00  0.00
ATOM    141  CA  ALA     9      47.818  48.189  47.516  0.00  0.00
ATOM    142  HA  ALA     9      46.950  47.894  46.975  0.00  0.00
ATOM    143  CB  ALA     9      48.758  48.838  46.534  0.00  0.00
ATOM    144  HB1 ALA     9      48.946  49.048  46.293  0.00  0.00
ATOM    145  HB2 ALA     9      49.029  48.982  46.335  0.00  0.00
ATOM    146  HB3 ALA     9      48.969  48.946  46.247  0.00  0.00
ATOM    147  C   ALA     9      48.424  46.908  48.100  0.00  0.00
ATOM    148  O   ALA     9      48.329  45.874  47.487  0.00  0.00
ATOM    149  N   HIS    10      48.991  46.931  49.296  0.00  0.00
ATOM    150  H   HIS    10      49.079  47.806  49.734  0.00  0.00
ATOM    151  CA  HIS    10      49.484  45.745  49.999  0.00  0.00
ATOM    152  HA  HIS    10      50.126  45.210  49.330  0.00  0.00
ATOM    153  CB  HIS    10      50.311  46.168  51.197  0.00  0.00
ATOM    154  HB2 HIS    10      50.444  46.723  51.389  0.00  0.00
ATOM    155  HB3 HIS    10      50.157  46.040  51.709  0.00  0.00
ATOM    156  CG  HIS    10      51.181  46.023  51.494  0.00  0.00
ATOM    157  ND1 HIS    10      51.887  45.777  51.517  0.00  0.00
ATOM    158  HD1 HIS    10      51.915  45.666  51.337  0.00  0.00
ATOM    159  CE1 HIS    10      52.553  45.716  51.857  0.00  0.00
ATOM    160  HE1 HIS    10      53.198  45.539  51.973  0.00  0.00
ATOM    161  NE2 HIS    10      52.290  45.915  52.049  0.00  0.00
ATOM    162  HE2 HIS    10      52.664  45.922  52.318  0.00  0.00
ATOM    163  CD2 HIS    10      51.435  46.109  51.831  0.00  0.00
ATOM    164  HD2 HIS    10      51.053  46.297  51.926  0.00  0.00
ATOM    165  C   HIS    10      48.394  44.755  50.402  0.00  0.00
ATOM    166  O   HIS    10      48.690  43.618  50.654  0.00  0.00
ATOM    167  N   LEU    11      47.146  45.164  50.445  0.00  0.00
ATOM    168  H   LEU    11      46.983  46.110  50.241  0.00  0.00
ATOM    169  CA  LEU    11      45.988  44.361  50.817  0.00  0.00
ATOM    170  HA  LEU    11      46.327  43.430  51.187  0.00  0.00
ATOM    171  CB  LEU    11      45.255  45.060  51.929  0.00  0.00
ATOM    172  HB2 LEU    11      45.210  45.813  51.848  0.00  0.00
ATOM    173  HB3 LEU    11      44.502  44.879  52.011  0.00  0.00
ATOM    174  CG  LEU    11      45.528  45.030  53.049  0.00  0.00
ATOM    175  HG  LEU    11      45.790  45.297  52.804  0.00  0.00
ATOM    176  CD1 LEU    11      45.241  45.128  53.827  0.00  0.00
ATOM    177 1HD1 LEU    11      45.098  45.170  53.881  0.00  0.00
ATOM    178 2HD1 LEU    11      45.177  45.060  54.135  0.00  0.00
ATOM    179 3HD1 LEU    11      45.241  45.228  54.036  0.00  0.00
ATOM    180  CD2 LEU    11      45.705  44.580  53.789  0.00  0.00
ATOM    181 1HD2 LEU    11      45.716  44.448  53.849  0.00  0.00
ATOM    182 2HD2 LEU    11      45.784  44.472  53.980  0.00  0.00
ATOM    183 3HD2 LEU    11      45.747  44.493  54.084  0.00  0.00
ATOM    184  C   LEU    11      45.068  44.020  49.649  0.00  0.00
ATOM    185  O   LEU    11      43.991  43.518  49.853  0.00  0.00
ATOM    186  N   ASP    12      45.462  44.292  48.417  0.00  0.00
ATOM    187  H   ASP    12      46.354  44.695  48.295  0.00  0.00
ATOM    188  CA  ASP    12      44.590  44.212  47.246  0.00  0.00
ATOM    189  HA  ASP    12      43.700  44.762  47.479  0.00  0.00
ATOM    190  CB  ASP    12      45.260  44.904  46.069  0.00  0.00
ATOM    191  HB2 ASP    12      45.677  45.831  46.399  0.00  0.00
ATOM    192  HB3 ASP    12      46.052  44.295  45.700  0.00  0.00
ATOM    193  CG  ASP    12      44.284  45.196  44.953  0.00  0.00
ATOM    194  OD1 ASP    12      43.435  46.004  45.139  0.00  0.00
ATOM    195  OD2 ASP    12      44.331  44.608  43.910  0.00  0.00
ATOM    196  C   ASP    12      44.141  42.801  46.871  0.00  0.00
ATOM    197  O   ASP    12      43.135  42.638  46.228  0.00  0.00
ATOM    198  N   SER    13      44.835  41.770  47.310  0.00  0.00
ATOM    199  H   SER    13      45.622  41.964  47.865  0.00  0.00
ATOM    200  CA  SER    13      44.507  40.368  47.082  0.00  0.00
ATOM    201  HA  SER    13      44.086  40.296  46.111  0.00  0.00
ATOM    202  CB  SER    13      45.751  39.549  47.065  0.00  0.00
ATOM    203  HB2 SER    13      45.507  38.556  46.912  0.00  0.00
ATOM    204  HB3 SER    13      46.350  39.865  46.287  0.00  0.00
ATOM    205  OG  SER    13      46.468  39.649  48.186  0.00  0.00
ATOM    206  HG  SER    13      46.538  39.564  48.705  0.00  0.00
ATOM    207  C   SER    13      43.471  39.777  48.023  0.00  0.00
ATOM    208  O   SER    13      43.173  38.609  47.940  0.00  0.00
ATOM    209  N   GLY    14      42.905  40.560  48.910  0.00  0.00
ATOM    210  H   GLY    14      43.210  41.493  48.948  0.00  0.00
ATOM    211  CA  GLY    14      41.884  40.143  49.850  0.00  0.00
ATOM    212  HA2 GLY    14      41.368  40.992  50.198  0.00  0.00
ATOM    213  HA3 GLY    14      41.189  39.534  49.341  0.00  0.00
ATOM    214  C   GLY    14      42.395  39.396  51.054  0.00  0.00
ATOM    215  O   GLY    14      43.535  39.550  51.393  0.00  0.00
ATOM    216  N   PRO    15      41.574  38.599  51.722  0.00  0.00
ATOM    217  CD  PRO    15      40.200  38.406  51.450  0.00  0.00
ATOM    218  HD2 PRO    15      40.071  37.844  50.600  0.00  0.00
ATOM    219  HD3 PRO    15      39.707  39.295  51.338  0.00  0.00
ATOM    220  CG  PRO    15      39.656  37.693  52.601  0.00  0.00
ATOM    221  HG2 PRO    15      39.184  36.997  52.330  0.00  0.00
ATOM    222  HG3 PRO    15      39.143  38.221  53.102  0.00  0.00
ATOM    223  CB  PRO    15      40.658  37.254  53.406  0.00  0.00
ATOM    224  HB2 PRO    15      40.692  36.323  53.349  0.00  0.00
ATOM    225  HB3 PRO    15      40.432  37.487  54.293  0.00  0.00
ATOM    226  CA  PRO    15      41.928  37.884  52.924  0.00  0.00
ATOM    227  HA  PRO    15      42.247  38.587  53.647  0.00  0.00
ATOM    228  C   PRO    15      43.020  36.857  52.750  0.00  0.00
ATOM    229  O   PRO    15      43.258  36.373  51.674  0.00  0.00
ATOM    230  N   SER    16      43.665  36.501  53.829  0.00  0.00
ATOM    231  H   SER    16      43.420  36.940  54.667  0.00  0.00
ATOM    232  CA  SER    16      44.680  35.477  53.896  0.00  0.00
ATOM    233  HA  SER    16      45.314  35.610  53.095  0.00  0.00
ATOM    234  CB  SER    16      45.474  35.629  55.119  0.00  0.00
ATOM    235  HB2 SER    16      45.918  35.278  55.296  0.00  0.00
ATOM    236  HB3 SER    16      45.835  36.097  55.272  0.00  0.00
ATOM    237  OG  SER    16      45.202  35.623  55.830  0.00  0.00
ATOM    238  HG  SER    16      45.503  35.871  56.374  0.00  0.00
ATOM    239  C   SER    16      44.157  34.094  53.822  0.00  0.00
ATOM    240  O   SER    16      43.025  33.873  54.039  0.00  0.00
ATOM    241  N   THR    17      44.984  33.133  53.559  0.00  0.00
ATOM    242  H   THR    17      45.897  33.363  53.397  0.00  0.00
ATOM    243  CA  THR    17      44.642  31.757  53.425  0.00  0.00
ATOM    244  HA  THR    17      43.967  31.659  52.652  0.00  0.00
ATOM    245  CB  THR    17      45.820  30.985  53.077  0.00  0.00
ATOM    246  HB  THR    17      46.032  30.485  53.549  0.00  0.00
ATOM    247  CG2 THR    17      45.841  30.418  52.227  0.00  0.00
ATOM    248 1HG2 THR    17      45.890  30.230  52.004  0.00  0.00
ATOM    249 2HG2 THR    17      45.801  30.282  52.054  0.00  0.00
ATOM    250 3HG2 THR    17      45.855  30.313  52.007  0.00  0.00
ATOM    251  OG1 THR    17      46.687  31.414  52.902  0.00  0.00
ATOM    252  HG1 THR    17      47.177  31.218  52.888  0.00  0.00
ATOM    253  C   THR    17      43.976  31.160  54.584  0.00  0.00
ATOM    254  O   THR    17      43.233  30.297  54.400  0.00  0.00
ATOM    255  N   ALA    18      44.173  31.639  55.770  0.00  0.00
ATOM    256  H   ALA    18      44.812  32.324  55.865  0.00  0.00
ATOM    257  CA  ALA    18      43.502  31.232  56.942  0.00  0.00
ATOM    258  HA  ALA    18      43.366  30.210  56.891  0.00  0.00
ATOM    259  CB  ALA    18      44.379  31.517  58.094  0.00  0.00
ATOM    260  HB1 ALA    18      44.584  31.599  58.373  0.00  0.00
ATOM    261  HB2 ALA    18      44.580  31.570  58.387  0.00  0.00
ATOM    262  HB3 ALA    18      44.604  31.576  58.368  0.00  0.00
ATOM    263  C   ALA    18      42.145  31.822  57.124  0.00  0.00
ATOM    264  O   ALA    18      41.445  31.421  57.948  0.00  0.00
ATOM    265  N   LYS    19      41.765  32.770  56.373  0.00  0.00
ATOM    266  H   LYS    19      42.392  33.048  55.718  0.00  0.00
ATOM    267  CA  LYS    19      40.547  33.508  56.461  0.00  0.00
ATOM    268  HA  LYS    19      39.951  33.082  57.207  0.00  0.00
ATOM    269  CB  LYS    19      40.855  34.902  56.891  0.00  0.00
ATOM    270  HB2 LYS    19      41.503  35.273  56.359  0.00  0.00
ATOM    271  HB3 LYS    19      40.116  35.454  56.795  0.00  0.00
ATOM    272  CG  LYS    19      41.272  35.089  58.162  0.00  0.00
ATOM    273  HG2 LYS    19      41.113  34.704  58.507  0.00  0.00
ATOM    274  HG3 LYS    19      41.828  35.046  58.269  0.00  0.00
ATOM    275  CD  LYS    19      41.168  35.879  58.824  0.00  0.00
ATOM    276  HD2 LYS    19      41.345  36.119  58.699  0.00  0.00
ATOM    277  HD3 LYS    19      40.868  36.001  58.719  0.00  0.00
ATOM    278  CE  LYS    19      41.251  36.174  59.808  0.00  0.00
ATOM    279  HE2 LYS    19      41.277  35.995  59.965  0.00  0.00
ATOM    280  HE3 LYS    19      41.472  36.248  59.837  0.00  0.00
ATOM    281  NZ  LYS    19      41.010  36.591  60.505  0.00  0.00
ATOM    282  HZ1 LYS    19      40.952  36.687  60.653  0.00  0.00
ATOM    283  HZ2 LYS    19      40.956  36.691  60.674  0.00  0.00
ATOM    284  HZ3 LYS    19      40.946  36.705  60.710  0.00  0.00
ATOM    285  C   LYS    19      39.707  33.435  55.204  0.00  0.00
ATOM    286  O   LYS    19      39.038  34.322  54.857  0.00  0.00
ATOM    287  N   LEU    20      39.727  32.377  54.519  0.00  0.00
ATOM    288  H   LEU    20      40.288  31.700  54.868  0.00  0.00
ATOM    289  CA  LEU    20      38.922  32.100  53.340  0.00  0.00
ATOM    290  HA  LEU    20      38.922  32.966  52.712  0.00  0.00
ATOM    291  CB  LEU    20      39.529  30.944  52.564  0.00  0.00
ATOM    292  HB2 LEU    20      39.531  30.095  53.193  0.00  0.00
ATOM    293  HB3 LEU    20      38.894  30.726  51.742  0.00  0.00
ATOM    294  CG  LEU    20      40.935  31.141  52.035  0.00  0.00
ATOM    295  HG  LEU    20      41.564  31.345  52.827  0.00  0.00
ATOM    296  CD1 LEU    20      41.432  29.929  51.372  0.00  0.00
ATOM    297 1HD1 LEU    20      41.594  29.578  51.337  0.00  0.00
ATOM    298 2HD1 LEU    20      41.421  29.617  51.160  0.00  0.00
ATOM    299 3HD1 LEU    20      41.654  29.706  51.150  0.00  0.00
ATOM    300  CD2 LEU    20      41.048  32.224  51.074  0.00  0.00
ATOM    301 1HD2 LEU    20      40.952  32.456  50.796  0.00  0.00
ATOM    302 2HD2 LEU    20      41.095  32.591  50.938  0.00  0.00
ATOM    303 3HD2 LEU    20      41.199  32.423  50.800  0.00  0.00
ATOM    304  C   LEU    20      37.463  31.810  53.686  0.00  0.00
ATOM    305  O   LEU    20      37.154  31.387  54.772  0.00  0.00
ATOM    306  N   ASP    21      36.564  32.012  52.751  0.00  0.00
ATOM    307  H   ASP    21      36.889  32.326  51.876  0.00  0.00
ATOM    308  CA  ASP    21      35.140  31.735  52.871  0.00  0.00
ATOM    309  HA  ASP    21      34.879  31.681  53.915  0.00  0.00
ATOM    310  CB  ASP    21      34.349  32.893  52.280  0.00  0.00
ATOM    311  HB2 ASP    21      34.656  33.794  52.761  0.00  0.00
ATOM    312  HB3 ASP    21      34.573  32.990  51.242  0.00  0.00
ATOM    313  CG  ASP    21      32.858  32.755  52.447  0.00  0.00
ATOM    314  OD1 ASP    21      32.261  32.799  52.507  0.00  0.00
ATOM    315  OD2 ASP    21      32.262  32.634  52.548  0.00  0.00
ATOM    316  C   ASP    21      34.786  30.395  52.230  0.00  0.00
ATOM    317  O   ASP    21      34.721  30.268  51.022  0.00  0.00
ATOM    318  N   TYR    22      34.538  29.396  53.052  0.00  0.00
ATOM    319  H   TYR    22      34.599  29.591  54.017  0.00  0.00
ATOM    320  CA  TYR    22      34.218  28.021  52.672  0.00  0.00
ATOM    321  HA  TYR    22      34.659  27.824  51.708  0.00  0.00
ATOM    322  CB  TYR    22      34.873  27.063  53.665  0.00  0.00
ATOM    323  HB2 TYR    22      34.627  27.355  54.649  0.00  0.00
ATOM    324  HB3 TYR    22      34.475  26.089  53.536  0.00  0.00
ATOM    325  CG  TYR    22      36.349  26.939  53.553  0.00  0.00
ATOM    326  CD1 TYR    22      37.176  27.718  54.293  0.00  0.00
ATOM    327  HD1 TYR    22      36.766  28.417  54.940  0.00  0.00
ATOM    328  CE1 TYR    22      38.539  27.583  54.192  0.00  0.00
ATOM    329  HE1 TYR    22      39.166  28.178  54.762  0.00  0.00
ATOM    330  CZ  TYR    22      39.081  26.670  53.341  0.00  0.00
ATOM    331  OH  TYR    22      40.389  26.541  53.229  0.00  0.00
ATOM    332  HH  TYR    22      40.834  27.102  53.791  0.00  0.00
ATOM    333  CE2 TYR    22      38.255  25.883  52.607  0.00  0.00
ATOM    334  HE2 TYR    22      38.668  25.181  51.967  0.00  0.00
ATOM    335  CD2 TYR    22      36.895  26.017  52.718  0.00  0.00
ATOM    336  HD2 TYR    22      36.269  25.408  52.166  0.00  0.00
ATOM    337  C   TYR    22      32.715  27.749  52.509  0.00  0.00
ATOM    338  O   TYR    22      32.317  26.610  52.350  0.00  0.00
ATOM    339  N   SER    23      31.862  28.762  52.528  0.00  0.00
ATOM    340  H   SER    23      32.235  29.675  52.627  0.00  0.00
ATOM    341  CA  SER    23      30.402  28.617  52.523  0.00  0.00
ATOM    342  HA  SER    23      30.140  27.990  53.347  0.00  0.00
ATOM    343  CB  SER    23      29.743  29.949  52.764  0.00  0.00
ATOM    344  HB2 SER    23      28.687  29.821  52.741  0.00  0.00
ATOM    345  HB3 SER    23      30.019  30.318  53.725  0.00  0.00
ATOM    346  OG  SER    23      30.115  30.878  51.813  0.00  0.00
ATOM    347  HG  SER    23      30.890  31.287  52.098  0.00  0.00
ATOM    348  C   SER    23      29.793  27.962  51.287  0.00  0.00
ATOM    349  O   SER    23      28.693  27.478  51.358  0.00  0.00
ATOM    350  N   LYS    24      30.492  27.905  50.171  0.00  0.00
ATOM    351  H   LYS    24      31.368  28.359  50.182  0.00  0.00
ATOM    352  CA  LYS    24      30.087  27.250  48.920  0.00  0.00
ATOM    353  HA  LYS    24      29.113  26.814  49.051  0.00  0.00
ATOM    354  CB  LYS    24      29.982  28.295  47.815  0.00  0.00
ATOM    355  HB2 LYS    24      30.898  28.768  47.701  0.00  0.00
ATOM    356  HB3 LYS    24      29.758  27.825  46.908  0.00  0.00
ATOM    357  CG  LYS    24      28.941  29.326  48.052  0.00  0.00
ATOM    358  HG2 LYS    24      28.237  29.005  48.302  0.00  0.00
ATOM    359  HG3 LYS    24      29.147  29.849  48.638  0.00  0.00
ATOM    360  CD  LYS    24      28.574  30.097  47.142  0.00  0.00
ATOM    361  HD2 LYS    24      29.230  30.398  46.911  0.00  0.00
ATOM    362  HD3 LYS    24      28.368  29.633  46.584  0.00  0.00
ATOM    363  CE  LYS    24      27.581  31.084  47.333  0.00  0.00
ATOM    364  HE2 LYS    24      26.980  30.817  47.491  0.00  0.00
ATOM    365  HE3 LYS    24      27.720  31.468  47.878  0.00  0.00
ATOM    366  NZ  LYS    24      27.231  31.869  46.609  0.00  0.00
ATOM    367  HZ1 LYS    24      27.176  32.055  46.403  0.00  0.00
ATOM    368  HZ2 LYS    24      27.101  32.045  46.422  0.00  0.00
ATOM    369  HZ3 LYS    24      27.154  32.094  46.462  0.00  0.00
ATOM    370  C   LYS    24      30.989  26.085  48.510  0.00  0.00
ATOM    371  O   LYS    24      30.719  25.426  47.528  0.00  0.00
ATOM    372  N   PHE    25      32.043  25.807  49.247  0.00  0.00
ATOM    373  H   PHE    25      32.192  26.380  50.034  0.00  0.00
ATOM    374  CA  PHE    25      33.023  24.762  48.975  0.00  0.00
ATOM    375  HA  PHE    25      33.350  24.856  47.952  0.00  0.00
ATOM    376  CB  PHE    25      34.226  24.989  49.884  0.00  0.00
ATOM    377  HB2 PHE    25      34.554  26.001  49.774  0.00  0.00
ATOM    378  HB3 PHE    25      33.914  24.875  50.900  0.00  0.00
ATOM    379  CG  PHE    25      35.411  24.095  49.641  0.00  0.00
ATOM    380  CD1 PHE    25      36.289  24.362  48.623  0.00  0.00
ATOM    381  HD1 PHE    25      36.105  25.188  48.011  0.00  0.00
ATOM    382  CE1 PHE    25      37.415  23.577  48.421  0.00  0.00
ATOM    383  HE1 PHE    25      38.081  23.788  47.641  0.00  0.00
ATOM    384  CZ  PHE    25      37.673  22.523  49.246  0.00  0.00
ATOM    385  HZ  PHE    25      38.538  21.926  49.105  0.00  0.00
ATOM    386  CE2 PHE    25      36.800  22.249  50.262  0.00  0.00
ATOM    387  HE2 PHE    25      37.003  21.448  50.900  0.00  0.00
ATOM    388  CD2 PHE    25      35.668  23.029  50.458  0.00  0.00
ATOM    389  HD2 PHE    25      35.009  22.816  51.246  0.00  0.00
ATOM    390  C   PHE    25      32.450  23.360  49.167  0.00  0.00
ATOM    391  O   PHE    25      31.752  23.112  50.105  0.00  0.00
ATOM    392  N   GLN    26      32.778  22.433  48.308  0.00  0.00
ATOM    393  H   GLN    26      33.329  22.707  47.554  0.00  0.00
ATOM    394  CA  GLN    26      32.439  21.027  48.416  0.00  0.00
ATOM    395  HA  GLN    26      32.000  20.833  49.330  0.00  0.00
ATOM    396  CB  GLN    26      31.482  20.642  47.385  0.00  0.00
ATOM    397  HB2 GLN    26      31.521  21.041  46.704  0.00  0.00
ATOM    398  HB3 GLN    26      31.569  19.916  47.179  0.00  0.00
ATOM    399  CG  GLN    26      30.349  20.669  47.529  0.00  0.00
ATOM    400  HG2 GLN    26      30.358  20.544  47.997  0.00  0.00
ATOM    401  HG3 GLN    26      30.096  21.093  47.567  0.00  0.00
ATOM    402  CD  GLN    26      29.518  20.303  46.980  0.00  0.00
ATOM    403  OE1 GLN    26      29.688  19.848  46.505  0.00  0.00
ATOM    404  NE2 GLN    26      28.589  20.493  47.014  0.00  0.00
ATOM    405 1HE2 GLN    26      28.058  20.268  46.647  0.00  0.00
ATOM    406 2HE2 GLN    26      28.430  20.870  47.392  0.00  0.00
ATOM    407  C   GLN    26      33.621  20.179  48.328  0.00  0.00
ATOM    408  O   GLN    26      34.384  20.312  47.476  0.00  0.00
ATOM    409  N   GLU    27      33.753  19.281  49.183  0.00  0.00
ATOM    410  H   GLU    27      33.109  19.241  49.862  0.00  0.00
ATOM    411  CA  GLU    27      34.771  18.338  49.206  0.00  0.00
ATOM    412  HA  GLU    27      35.449  18.658  48.563  0.00  0.00
ATOM    413  CB  GLU    27      35.379  18.273  50.470  0.00  0.00
ATOM    414  HB2 GLU    27      35.284  18.402  50.853  0.00  0.00
ATOM    415  HB3 GLU    27      35.512  17.942  50.749  0.00  0.00
ATOM    416  CG  GLU    27      35.964  18.480  50.843  0.00  0.00
ATOM    417  HG2 GLU    27      36.023  18.388  50.492  0.00  0.00
ATOM    418  HG3 GLU    27      35.833  18.770  50.617  0.00  0.00
ATOM    419  CD  GLU    27      36.646  18.419  51.992  0.00  0.00
ATOM    420  OE1 GLU    27      36.806  18.336  52.531  0.00  0.00
ATOM    421  OE2 GLU    27      37.034  18.450  52.368  0.00  0.00
ATOM    422  C   GLU    27      34.383  16.990  48.822  0.00  0.00
ATOM    423  O   GLU    27      35.104  16.285  48.388  0.00  0.00
ATOM    424  N   LEU    28      33.243  16.637  48.947  0.00  0.00
ATOM    425  H   LEU    28      32.709  17.268  49.303  0.00  0.00
ATOM    426  CA  LEU    28      32.682  15.419  48.579  0.00  0.00
ATOM    427  HA  LEU    28      33.392  14.821  48.416  0.00  0.00
ATOM    428  CB  LEU    28      31.952  14.890  49.606  0.00  0.00
ATOM    429  HB2 LEU    28      31.883  14.876  49.860  0.00  0.00
ATOM    430  HB3 LEU    28      31.738  14.838  49.720  0.00  0.00
ATOM    431  CG  LEU    28      31.591  14.427  50.167  0.00  0.00
ATOM    432  HG  LEU    28      31.488  14.672  50.010  0.00  0.00
ATOM    433  CD1 LEU    28      31.268  13.798  50.549  0.00  0.00
ATOM    434 1HD1 LEU    28      31.184  13.535  50.689  0.00  0.00
ATOM    435 2HD1 LEU    28      31.194  13.721  50.670  0.00  0.00
ATOM    436 3HD1 LEU    28      31.187  13.679  50.570  0.00  0.00
ATOM    437  CD2 LEU    28      31.647  14.223  50.618  0.00  0.00
ATOM    438 1HD2 LEU    28      31.614  14.166  50.665  0.00  0.00
ATOM    439 2HD2 LEU    28      31.721  14.208  50.764  0.00  0.00
ATOM    440 3HD2 LEU    28      31.644  14.146  50.757  0.00  0.00
ATOM    441  C   LEU    28      31.898  15.470  47.400  0.00  0.00
ATOM    442  O   LEU    28      31.367  16.369  47.165  0.00  0.00
ATOM    443  N   VAL    29      31.802  14.500  46.665  0.00  0.00
ATOM    444  H   VAL    29      32.261  13.796  46.914  0.00  0.00
ATOM    445  CA  VAL    29      31.017  14.390  45.531  0.00  0.00
ATOM    446  HA  VAL    29      30.904  15.274  45.212  0.00  0.00
ATOM    447  CB  VAL    29      31.644  13.718  44.568  0.00  0.00
ATOM    448  HB  VAL    29      31.411  13.261  44.591  0.00  0.00
ATOM    449  CG1 VAL    29      31.654  13.904  43.775  0.00  0.00
ATOM    450 1HG1 VAL    29      31.742  13.920  43.668  0.00  0.00
ATOM    451 2HG1 VAL    29      31.689  13.849  43.520  0.00  0.00
ATOM    452 3HG1 VAL    29      31.535  14.069  43.549  0.00  0.00
ATOM    453  CG2 VAL    29      32.600  13.480  44.298  0.00  0.00
ATOM    454 1HG2 VAL    29      32.781  13.429  44.236  0.00  0.00
ATOM    455 2HG2 VAL    29      32.797  13.439  44.232  0.00  0.00
ATOM    456 3HG2 VAL    29      32.925  13.390  44.220  0.00  0.00
ATOM    457  C   VAL    29      29.698  13.827  45.716  0.00  0.00
ATOM    458  O   VAL    29      29.559  12.890  46.304  0.00  0.00
ATOM    459  N   LEU    30      28.722  14.399  45.211  0.00  0.00
ATOM    460  H   LEU    30      28.911  15.156  44.756  0.00  0.00
ATOM    461  CA  LEU    30      27.389  14.001  45.264  0.00  0.00
ATOM    462  HA  LEU    30      27.266  13.454  46.125  0.00  0.00
ATOM    463  CB  LEU    30      26.555  15.168  45.377  0.00  0.00
ATOM    464  HB2 LEU    30      26.396  15.351  45.125  0.00  0.00
ATOM    465  HB3 LEU    30      26.174  15.274  45.525  0.00  0.00
ATOM    466  CG  LEU    30      26.384  15.965  45.642  0.00  0.00
ATOM    467  HG  LEU    30      26.660  15.902  45.426  0.00  0.00
ATOM    468  CD1 LEU    30      25.680  16.673  45.834  0.00  0.00
ATOM    469 1HD1 LEU    30      25.484  16.811  45.821  0.00  0.00
ATOM    470 2HD1 LEU    30      25.485  16.798  45.931  0.00  0.00
ATOM    471 3HD1 LEU    30      25.559  16.933  45.888  0.00  0.00
ATOM    472  CD2 LEU    30      26.493  16.204  46.015  0.00  0.00
ATOM    473 1HD2 LEU    30      26.593  16.226  46.231  0.00  0.00
ATOM    474 2HD2 LEU    30      26.512  16.271  46.030  0.00  0.00
ATOM    475 3HD2 LEU    30      26.454  16.297  46.057  0.00  0.00
ATOM    476  C   LEU    30      27.007  13.153  44.117  0.00  0.00
ATOM    477  O   LEU    30      27.607  13.256  43.113  0.00  0.00
ATOM    478  N   PRO    31      26.015  12.327  44.219  0.00  0.00
ATOM    479  CD  PRO    31      25.298  12.021  45.361  0.00  0.00
ATOM    480  HD2 PRO    31      24.750  12.779  45.647  0.00  0.00
ATOM    481  HD3 PRO    31      25.891  11.748  46.114  0.00  0.00
ATOM    482  CG  PRO    31      24.447  10.955  45.025  0.00  0.00
ATOM    483  HG2 PRO    31      23.626  11.143  45.208  0.00  0.00
ATOM    484  HG3 PRO    31      24.689  10.259  45.464  0.00  0.00
ATOM    485  CB  PRO    31      24.507  10.678  43.713  0.00  0.00
ATOM    486  HB2 PRO    31      23.665  10.829  43.338  0.00  0.00
ATOM    487  HB3 PRO    31      24.710   9.783  43.614  0.00  0.00
ATOM    488  CA  PRO    31      25.546  11.542  43.156  0.00  0.00
ATOM    489  HA  PRO    31      26.318  10.956  42.829  0.00  0.00
ATOM    490  C   PRO    31      25.044  12.330  42.028  0.00  0.00
ATOM    491  O   PRO    31      24.513  13.353  42.201  0.00  0.00
ATOM    492  N   HIS    32      25.190  11.841  40.865  0.00  0.00
ATOM    493  H   HIS    32      25.614  10.992  40.819  0.00  0.00
ATOM    494  CA  HIS    32      24.803  12.437  39.641  0.00  0.00
ATOM    495  HA  HIS    32      25.217  11.873  38.899  0.00  0.00
ATOM    496  CB  HIS    32      23.370  12.306  39.473  0.00  0.00
ATOM    497  HB2 HIS    32      23.005  12.883  39.792  0.00  0.00
ATOM    498  HB3 HIS    32      23.185  12.358  38.738  0.00  0.00
ATOM    499  CG  HIS    32      22.645  11.371  39.821  0.00  0.00
ATOM    500  ND1 HIS    32      22.206  10.762  39.633  0.00  0.00
ATOM    501  HD1 HIS    32      22.300  10.866  39.229  0.00  0.00
ATOM    502  CE1 HIS    32      21.602  10.017  40.064  0.00  0.00
ATOM    503  HE1 HIS    32      21.150   9.429  40.040  0.00  0.00
ATOM    504  NE2 HIS    32      21.644  10.135  40.519  0.00  0.00
ATOM    505  HE2 HIS    32      21.260   9.689  40.891  0.00  0.00
ATOM    506  CD2 HIS    32      22.291  10.980  40.372  0.00  0.00
ATOM    507  HD2 HIS    32      22.476  11.281  40.635  0.00  0.00
ATOM    508  C   HIS    32      25.327  13.809  39.370  0.00  0.00
ATOM    509  O   HIS    32      24.832  14.467  38.581  0.00  0.00
ATOM    510  N   PHE    33      26.330  14.250  40.003  0.00  0.00
ATOM    511  H   PHE    33      26.688  13.666  40.619  0.00  0.00
ATOM    512  CA  PHE    33      26.938  15.536  39.876  0.00  0.00
ATOM    513  HA  PHE    33      26.206  16.257  39.853  0.00  0.00
ATOM    514  CB  PHE    33      27.762  15.819  41.064  0.00  0.00
ATOM    515  HB2 PHE    33      27.199  15.672  41.904  0.00  0.00
ATOM    516  HB3 PHE    33      28.516  15.134  41.102  0.00  0.00
ATOM    517  CG  PHE    33      28.317  17.172  41.130  0.00  0.00
ATOM    518  CD1 PHE    33      28.977  17.590  40.881  0.00  0.00
ATOM    519  HD1 PHE    33      29.097  16.953  40.648  0.00  0.00
ATOM    520  CE1 PHE    33      29.478  18.843  40.931  0.00  0.00
ATOM    521  HE1 PHE    33      29.977  19.159  40.736  0.00  0.00
ATOM    522  CZ  PHE    33      29.328  19.680  41.235  0.00  0.00
ATOM    523  HZ  PHE    33      29.710  20.638  41.275  0.00  0.00
ATOM    524  CE2 PHE    33      28.674  19.267  41.487  0.00  0.00
ATOM    525  HE2 PHE    33      28.557  19.907  41.720  0.00  0.00
ATOM    526  CD2 PHE    33      28.169  18.016  41.433  0.00  0.00
ATOM    527  HD2 PHE    33      27.667  17.706  41.624  0.00  0.00
ATOM    528  C   PHE    33      27.702  15.656  38.637  0.00  0.00
ATOM    529  O   PHE    33      28.311  14.744  38.226  0.00  0.00
ATOM    530  N   GLY    34      27.671  16.783  38.034  0.00  0.00
ATOM    531  H   GLY    34      27.167  17.492  38.423  0.00  0.00
ATOM    532  CA  GLY    34      28.359  17.078  36.861  0.00  0.00
ATOM    533  HA2 GLY    34      28.322  18.106  36.713  0.00  0.00
ATOM    534  HA3 GLY    34      29.336  16.826  36.989  0.00  0.00
ATOM    535  C   GLY    34      27.873  16.401  35.633  0.00  0.00
ATOM    536  O   GLY    34      28.502  16.470  34.703  0.00  0.00
ATOM    537  N   LYS    35      26.786  15.732  35.615  0.00  0.00
ATOM    538  H   LYS    35      26.338  15.717  36.414  0.00  0.00
ATOM    539  CA  LYS    35      26.276  14.942  34.538  0.00  0.00
ATOM    540  HA  LYS    35      26.783  15.213  33.671  0.00  0.00
ATOM    541  CB  LYS    35      26.555  13.508  34.823  0.00  0.00
ATOM    542  HB2 LYS    35      26.979  13.259  35.019  0.00  0.00
ATOM    543  HB3 LYS    35      26.324  13.229  35.132  0.00  0.00
ATOM    544  CG  LYS    35      26.598  12.755  34.435  0.00  0.00
ATOM    545  HG2 LYS    35      26.503  12.673  34.498  0.00  0.00
ATOM    546  HG3 LYS    35      26.356  12.897  34.312  0.00  0.00
ATOM    547  CD  LYS    35      27.091  11.890  34.145  0.00  0.00
ATOM    548  HD2 LYS    35      27.193  11.934  34.166  0.00  0.00
ATOM    549  HD3 LYS    35      27.181  11.725  34.219  0.00  0.00
ATOM    550  CE  LYS    35      27.317  11.184  33.731  0.00  0.00
ATOM    551  HE2 LYS    35      27.382  11.101  33.705  0.00  0.00
ATOM    552  HE3 LYS    35      27.172  11.202  33.748  0.00  0.00
ATOM    553  NZ  LYS    35      27.637  10.592  33.350  0.00  0.00
ATOM    554  HZ1 LYS    35      27.744  10.426  33.277  0.00  0.00
ATOM    555  HZ2 LYS    35      27.695  10.447  33.250  0.00  0.00
ATOM    556  HZ3 LYS    35      27.709  10.462  33.236  0.00  0.00
ATOM    557  C   LYS    35      24.853  15.146  34.213  0.00  0.00
ATOM    558  O   LYS    35      24.524  15.146  33.122  0.00  0.00
ATOM    559  N   GLU    36      24.015  15.312  35.129  0.00  0.00
ATOM    560  H   GLU    36      24.354  15.296  36.001  0.00  0.00
ATOM    561  CA  GLU    36      22.617  15.376  34.957  0.00  0.00
ATOM    562  HA  GLU    36      22.413  15.534  33.948  0.00  0.00
ATOM    563  CB  GLU    36      22.019  14.084  35.355  0.00  0.00
ATOM    564  HB2 GLU    36      21.579  13.901  35.495  0.00  0.00
ATOM    565  HB3 GLU    36      21.971  13.731  35.121  0.00  0.00
ATOM    566  CG  GLU    36      22.053  13.491  35.857  0.00  0.00
ATOM    567  HG2 GLU    36      22.483  13.602  35.737  0.00  0.00
ATOM    568  HG3 GLU    36      22.091  13.846  36.106  0.00  0.00
ATOM    569  CD  GLU    36      21.454  12.262  36.185  0.00  0.00
ATOM    570  OE1 GLU    36      21.082  11.837  36.419  0.00  0.00
ATOM    571  OE2 GLU    36      21.348  11.705  36.223  0.00  0.00
ATOM    572  C   GLU    36      21.957  16.494  35.648  0.00  0.00
ATOM    573  O   GLU    36      20.919  16.754  35.455  0.00  0.00
ATOM    574  N   ASP    37      22.554  17.175  36.440  0.00  0.00
ATOM    575  H   ASP    37      23.397  16.919  36.556  0.00  0.00
ATOM    576  CA  ASP    37      22.092  18.313  37.135  0.00  0.00
ATOM    577  HA  ASP    37      21.110  18.501  36.872  0.00  0.00
ATOM    578  CB  ASP    37      22.142  17.994  38.577  0.00  0.00
ATOM    579  HB2 ASP    37      21.617  17.118  38.762  0.00  0.00
ATOM    580  HB3 ASP    37      23.106  17.821  38.863  0.00  0.00
ATOM    581  CG  ASP    37      21.596  19.071  39.385  0.00  0.00
ATOM    582  OD1 ASP    37      21.585  19.584  39.889  0.00  0.00
ATOM    583  OD2 ASP    37      21.176  19.429  39.490  0.00  0.00
ATOM    584  C   ASP    37      22.873  19.546  36.787  0.00  0.00
ATOM    585  O   ASP    37      24.001  19.457  36.539  0.00  0.00
ATOM    586  N   ALA    38      22.298  20.704  36.785  0.00  0.00
ATOM    587  H   ALA    38      21.376  20.722  37.003  0.00  0.00
ATOM    588  CA  ALA    38      22.913  21.949  36.386  0.00  0.00
ATOM    589  HA  ALA    38      23.595  21.745  35.620  0.00  0.00
ATOM    590  CB  ALA    38      21.853  22.795  35.810  0.00  0.00
ATOM    591  HB1 ALA    38      21.619  23.006  35.640  0.00  0.00
ATOM    592  HB2 ALA    38      21.572  22.979  35.665  0.00  0.00
ATOM    593  HB3 ALA    38      21.608  23.021  35.699  0.00  0.00
ATOM    594  C   ALA    38      23.707  22.691  37.454  0.00  0.00
ATOM    595  O   ALA    38      24.276  23.726  37.164  0.00  0.00
ATOM    596  N   GLY    39      23.766  22.193  38.678  0.00  0.00
ATOM    597  H   GLY    39      23.292  21.343  38.853  0.00  0.00
ATOM    598  CA  GLY    39      24.310  22.891  39.832  0.00  0.00
ATOM    599  HA2 GLY    39      23.684  23.720  40.059  0.00  0.00
ATOM    600  HA3 GLY    39      24.278  22.225  40.660  0.00  0.00
ATOM    601  C   GLY    39      25.737  23.404  39.713  0.00  0.00
ATOM    602  O   GLY    39      26.020  24.490  40.171  0.00  0.00
ATOM    603  N   ASP    40      26.630  22.685  39.053  0.00  0.00
ATOM    604  H   ASP    40      26.344  21.805  38.702  0.00  0.00
ATOM    605  CA  ASP    40      28.008  23.110  38.798  0.00  0.00
ATOM    606  HA  ASP    40      28.402  23.547  39.705  0.00  0.00
ATOM    607  CB  ASP    40      28.870  21.891  38.477  0.00  0.00
ATOM    608  HB2 ASP    40      29.902  22.183  38.492  0.00  0.00
ATOM    609  HB3 ASP    40      28.735  21.153  39.241  0.00  0.00
ATOM    610  CG  ASP    40      28.556  21.269  37.135  0.00  0.00
ATOM    611  OD1 ASP    40      29.403  21.279  36.248  0.00  0.00
ATOM    612  OD2 ASP    40      27.459  20.769  36.960  0.00  0.00
ATOM    613  C   ASP    40      28.127  24.178  37.704  0.00  0.00
ATOM    614  O   ASP    40      29.053  24.967  37.699  0.00  0.00
ATOM    615  N   VAL    41      27.185  24.246  36.778  0.00  0.00
ATOM    616  H   VAL    41      26.440  23.594  36.832  0.00  0.00
ATOM    617  CA  VAL    41      27.116  25.304  35.763  0.00  0.00
ATOM    618  HA  VAL    41      28.118  25.538  35.440  0.00  0.00
ATOM    619  CB  VAL    41      26.330  24.860  34.526  0.00  0.00
ATOM    620  HB  VAL    41      25.324  24.798  34.763  0.00  0.00
ATOM    621  CG1 VAL    41      26.472  25.813  33.406  0.00  0.00
ATOM    622 1HG1 VAL    41      26.444  25.998  33.070  0.00  0.00
ATOM    623 2HG1 VAL    41      26.468  26.109  33.198  0.00  0.00
ATOM    624 3HG1 VAL    41      26.592  26.040  33.132  0.00  0.00
ATOM    625  CG2 VAL    41      26.749  23.541  34.015  0.00  0.00
ATOM    626 1HG2 VAL    41      26.806  23.213  33.887  0.00  0.00
ATOM    627 2HG2 VAL    41      26.862  23.237  33.852  0.00  0.00
ATOM    628 3HG2 VAL    41      26.862  23.201  33.932  0.00  0.00
ATOM    629  C   VAL    41      26.534  26.574  36.375  0.00  0.00
ATOM    630  O   VAL    41      27.057  27.656  36.170  0.00  0.00
ATOM    631  N   GLN    42      25.528  26.438  37.231  0.00  0.00
ATOM    632  H   GLN    42      25.142  25.527  37.351  0.00  0.00
ATOM    633  CA  GLN    42      24.994  27.529  38.039  0.00  0.00
ATOM    634  HA  GLN    42      24.731  28.343  37.383  0.00  0.00
ATOM    635  CB  GLN    42      23.731  27.066  38.752  0.00  0.00
ATOM    636  HB2 GLN    42      23.914  26.190  39.265  0.00  0.00
ATOM    637  HB3 GLN    42      23.451  27.779  39.446  0.00  0.00
ATOM    638  CG  GLN    42      22.587  26.845  37.858  0.00  0.00
ATOM    639  HG2 GLN    42      22.421  27.561  37.381  0.00  0.00
ATOM    640  HG3 GLN    42      22.746  26.217  37.264  0.00  0.00
ATOM    641  CD  GLN    42      21.429  26.501  38.382  0.00  0.00
ATOM    642  OE1 GLN    42      21.341  26.020  39.023  0.00  0.00
ATOM    643  NE2 GLN    42      20.493  26.724  38.127  0.00  0.00
ATOM    644 1HE2 GLN    42      19.744  26.494  38.468  0.00  0.00
ATOM    645 2HE2 GLN    42      20.526  27.138  37.616  0.00  0.00
ATOM    646  C   GLN    42      26.027  28.081  39.029  0.00  0.00
ATOM    647  O   GLN    42      26.067  29.280  39.235  0.00  0.00
ATOM    648  N   GLN    43      26.911  27.252  39.580  0.00  0.00
ATOM    649  H   GLN    43      26.795  26.277  39.428  0.00  0.00
ATOM    650  CA  GLN    43      28.013  27.689  40.440  0.00  0.00
ATOM    651  HA  GLN    43      27.609  28.414  41.134  0.00  0.00
ATOM    652  CB  GLN    43      28.528  26.505  41.265  0.00  0.00
ATOM    653  HB2 GLN    43      27.704  26.086  41.811  0.00  0.00
ATOM    654  HB3 GLN    43      28.894  25.750  40.595  0.00  0.00
ATOM    655  CG  GLN    43      29.632  26.835  42.268  0.00  0.00
ATOM    656  HG2 GLN    43      29.877  25.941  42.810  0.00  0.00
ATOM    657  HG3 GLN    43      30.516  27.140  41.741  0.00  0.00
ATOM    658  CD  GLN    43      29.249  27.902  43.269  0.00  0.00
ATOM    659  OE1 GLN    43      28.601  27.656  44.237  0.00  0.00
ATOM    660  NE2 GLN    43      29.596  29.123  43.055  0.00  0.00
ATOM    661 1HE2 GLN    43      29.300  29.831  43.661  0.00  0.00
ATOM    662 2HE2 GLN    43      30.037  29.351  42.210  0.00  0.00
ATOM    663  C   GLN    43      29.131  28.393  39.659  0.00  0.00
ATOM    664  O   GLN    43      29.719  29.331  40.172  0.00  0.00
ATOM    665  N   PHE    44      29.390  28.021  38.409  0.00  0.00
ATOM    666  H   PHE    44      28.934  27.215  38.053  0.00  0.00
ATOM    667  CA  PHE    44      30.262  28.784  37.512  0.00  0.00
ATOM    668  HA  PHE    44      31.212  28.945  38.002  0.00  0.00
ATOM    669  CB  PHE    44      30.521  27.968  36.246  0.00  0.00
ATOM    670  HB2 PHE    44      31.160  27.145  36.492  0.00  0.00
ATOM    671  HB3 PHE    44      29.601  27.545  35.901  0.00  0.00
ATOM    672  CG  PHE    44      31.138  28.730  35.108  0.00  0.00
ATOM    673  CD1 PHE    44      30.368  29.096  34.015  0.00  0.00
ATOM    674  HD1 PHE    44      29.341  28.850  33.988  0.00  0.00
ATOM    675  CE1 PHE    44      30.943  29.771  32.948  0.00  0.00
ATOM    676  HE1 PHE    44      30.359  30.038  32.111  0.00  0.00
ATOM    677  CZ  PHE    44      32.284  30.089  32.972  0.00  0.00
ATOM    678  HZ  PHE    44      32.724  30.602  32.155  0.00  0.00
ATOM    679  CE2 PHE    44      33.049  29.739  34.064  0.00  0.00
ATOM    680  HE2 PHE    44      34.073  29.987  34.082  0.00  0.00
ATOM    681  CD2 PHE    44      32.480  29.059  35.130  0.00  0.00
ATOM    682  HD2 PHE    44      33.074  28.788  35.960  0.00  0.00
ATOM    683  C   PHE    44      29.690  30.174  37.206  0.00  0.00
ATOM    684  O   PHE    44      30.392  31.166  37.329  0.00  0.00
ATOM    685  N   TYR    45      28.401  30.276  36.896  0.00  0.00
ATOM    686  H   TYR    45      27.873  29.441  36.764  0.00  0.00
ATOM    687  CA  TYR    45      27.736  31.562  36.697  0.00  0.00
ATOM    688  HA  TYR    45      28.309  32.137  35.983  0.00  0.00
ATOM    689  CB  TYR    45      26.335  31.345  36.126  0.00  0.00
ATOM    690  HB2 TYR    45      25.776  30.750  36.826  0.00  0.00
ATOM    691  HB3 TYR    45      25.850  32.303  36.073  0.00  0.00
ATOM    692  CG  TYR    45      26.226  30.703  34.757  0.00  0.00
ATOM    693  CD1 TYR    45      25.144  29.870  34.482  0.00  0.00
ATOM    694  HD1 TYR    45      24.425  29.675  35.238  0.00  0.00
ATOM    695  CE1 TYR    45      24.988  29.293  33.219  0.00  0.00
ATOM    696  HE1 TYR    45      24.152  28.667  33.016  0.00  0.00
ATOM    697  CZ  TYR    45      25.919  29.546  32.216  0.00  0.00
ATOM    698  OH  TYR    45      25.772  29.000  30.994  0.00  0.00
ATOM    699  HH  TYR    45      25.011  28.451  30.938  0.00  0.00
ATOM    700  CE2 TYR    45      26.999  30.387  32.482  0.00  0.00
ATOM    701  HE2 TYR    45      27.697  30.585  31.708  0.00  0.00
ATOM    702  CD2 TYR    45      27.149  30.967  33.746  0.00  0.00
ATOM    703  HD2 TYR    45      27.976  31.611  33.925  0.00  0.00
ATOM    704  C   TYR    45      27.676  32.413  37.971  0.00  0.00
ATOM    705  O   TYR    45      27.808  33.623  37.890  0.00  0.00
ATOM    706  N   ASP    46      27.542  31.810  39.146  0.00  0.00
ATOM    707  H   ASP    46      27.378  30.829  39.146  0.00  0.00
ATOM    708  CA  ASP    46      27.581  32.498  40.438  0.00  0.00
ATOM    709  HA  ASP    46      26.929  33.356  40.391  0.00  0.00
ATOM    710  CB  ASP    46      27.039  31.560  41.510  0.00  0.00
ATOM    711  HB2 ASP    46      26.049  31.263  41.251  0.00  0.00
ATOM    712  HB3 ASP    46      27.639  30.683  41.548  0.00  0.00
ATOM    713  CG  ASP    46      27.001  32.183  42.874  0.00  0.00
ATOM    714  OD1 ASP    46      27.557  31.947  43.661  0.00  0.00
ATOM    715  OD2 ASP    46      26.396  32.898  43.179  0.00  0.00
ATOM    716  C   ASP    46      28.981  33.012  40.790  0.00  0.00
ATOM    717  O   ASP    46      29.111  34.113  41.300  0.00  0.00
ATOM    718  N   LEU    47      30.036  32.271  40.456  0.00  0.00
ATOM    719  H   LEU    47      29.867  31.373  40.062  0.00  0.00
ATOM    720  CA  LEU    47      31.422  32.715  40.585  0.00  0.00
ATOM    721  HA  LEU    47      31.584  33.020  41.609  0.00  0.00
ATOM    722  CB  LEU    47      32.365  31.541  40.278  0.00  0.00
ATOM    723  HB2 LEU    47      32.185  30.757  40.988  0.00  0.00
ATOM    724  HB3 LEU    47      32.125  31.155  39.309  0.00  0.00
ATOM    725  CG  LEU    47      33.855  31.877  40.290  0.00  0.00
ATOM    726  HG  LEU    47      34.038  32.670  39.596  0.00  0.00
ATOM    727  CD1 LEU    47      34.350  32.314  41.642  0.00  0.00
ATOM    728 1HD1 LEU    47      34.495  32.399  41.975  0.00  0.00
ATOM    729 2HD1 LEU    47      34.485  32.452  41.957  0.00  0.00
ATOM    730 3HD1 LEU    47      34.445  32.423  41.985  0.00  0.00
ATOM    731  CD2 LEU    47      34.672  30.684  39.840  0.00  0.00
ATOM    732 1HD2 LEU    47      34.799  30.385  39.635  0.00  0.00
ATOM    733 2HD2 LEU    47      34.965  30.465  39.725  0.00  0.00
ATOM    734 3HD2 LEU    47      34.844  30.339  39.828  0.00  0.00
ATOM    735  C   LEU    47      31.698  33.934  39.699  0.00  0.00
ATOM    736  O   LEU    47      32.270  34.903  40.164  0.00  0.00
ATOM    737  N   LEU    48      31.251  33.920  38.450  0.00  0.00
ATOM    738  H   LEU    48      30.813  33.087  38.126  0.00  0.00
ATOM    739  CA  LEU    48      31.388  35.048  37.531  0.00  0.00
ATOM    740  HA  LEU    48      32.418  35.371  37.534  0.00  0.00
ATOM    741  CB  LEU    48      31.012  34.600  36.117  0.00  0.00
ATOM    742  HB2 LEU    48      30.344  33.961  36.152  0.00  0.00
ATOM    743  HB3 LEU    48      30.652  35.312  35.636  0.00  0.00
ATOM    744  CG  LEU    48      31.961  34.086  35.266  0.00  0.00
ATOM    745  HG  LEU    48      32.231  33.920  35.601  0.00  0.00
ATOM    746  CD1 LEU    48      31.974  33.524  34.636  0.00  0.00
ATOM    747 1HD1 LEU    48      32.078  33.449  34.497  0.00  0.00
ATOM    748 2HD1 LEU    48      31.915  33.350  34.585  0.00  0.00
ATOM    749 3HD1 LEU    48      31.951  33.350  34.368  0.00  0.00
ATOM    750  CD2 LEU    48      32.528  34.344  34.504  0.00  0.00
ATOM    751 1HD2 LEU    48      32.718  34.326  34.422  0.00  0.00
ATOM    752 2HD2 LEU    48      32.646  34.360  34.205  0.00  0.00
ATOM    753 3HD2 LEU    48      32.646  34.528  34.332  0.00  0.00
ATOM    754  C   LEU    48      30.560  36.257  37.973  0.00  0.00
ATOM    755  O   LEU    48      31.072  37.358  37.998  0.00  0.00
ATOM    756  N   SER    49      29.313  36.058  38.378  0.00  0.00
ATOM    757  H   SER    49      28.963  35.130  38.338  0.00  0.00
ATOM    758  CA  SER    49      28.403  37.127  38.804  0.00  0.00
ATOM    759  HA  SER    49      28.369  37.882  38.038  0.00  0.00
ATOM    760  CB  SER    49      26.994  36.594  38.999  0.00  0.00
ATOM    761  HB2 SER    49      26.987  35.872  39.785  0.00  0.00
ATOM    762  HB3 SER    49      26.355  37.406  39.274  0.00  0.00
ATOM    763  OG  SER    49      26.499  35.999  37.839  0.00  0.00
ATOM    764  HG  SER    49      26.860  35.189  37.747  0.00  0.00
ATOM    765  C   SER    49      28.853  37.806  40.091  0.00  0.00
ATOM    766  O   SER    49      28.821  39.016  40.185  0.00  0.00
ATOM    767  N   GLY    50      29.321  37.044  41.068  0.00  0.00
ATOM    768  H   GLY    50      29.294  36.059  40.951  0.00  0.00
ATOM    769  CA  GLY    50      29.870  37.565  42.309  0.00  0.00
ATOM    770  HA2 GLY    50      29.182  38.266  42.742  0.00  0.00
ATOM    771  HA3 GLY    50      29.999  36.754  42.996  0.00  0.00
ATOM    772  C   GLY    50      31.213  38.252  42.133  0.00  0.00
ATOM    773  O   GLY    50      31.477  39.222  42.780  0.00  0.00
ATOM    774  N   SER    51      32.036  37.804  41.211  0.00  0.00
ATOM    775  H   SER    51      31.772  36.993  40.731  0.00  0.00
ATOM    776  CA  SER    51      33.316  38.432  40.885  0.00  0.00
ATOM    777  HA  SER    51      33.828  38.670  41.802  0.00  0.00
ATOM    778  CB  SER    51      34.210  37.481  40.117  0.00  0.00
ATOM    779  HB2 SER    51      33.764  37.235  39.178  0.00  0.00
ATOM    780  HB3 SER    51      35.150  37.960  39.941  0.00  0.00
ATOM    781  OG  SER    51      34.423  36.311  40.846  0.00  0.00
ATOM    782  HG  SER    51      33.735  35.745  40.687  0.00  0.00
ATOM    783  C   SER    51      33.154  39.735  40.112  0.00  0.00
ATOM    784  O   SER    51      33.921  40.651  40.325  0.00  0.00
ATOM    785  N   LEU    52      32.137  39.863  39.265  0.00  0.00
ATOM    786  H   LEU    52      31.561  39.069  39.101  0.00  0.00
ATOM    787  CA  LEU    52      31.820  41.095  38.544  0.00  0.00
ATOM    788  HA  LEU    52      32.695  41.391  37.986  0.00  0.00
ATOM    789  CB  LEU    52      30.689  40.807  37.552  0.00  0.00
ATOM    790  HB2 LEU    52      31.008  40.022  36.894  0.00  0.00
ATOM    791  HB3 LEU    52      29.844  40.439  38.100  0.00  0.00
ATOM    792  CG  LEU    52      30.218  41.991  36.705  0.00  0.00
ATOM    793  HG  LEU    52      29.846  42.741  37.332  0.00  0.00
ATOM    794  CD1 LEU    52      31.270  42.584  35.849  0.00  0.00
ATOM    795 1HD1 LEU    52      31.382  42.867  35.562  0.00  0.00
ATOM    796 2HD1 LEU    52      31.634  42.792  35.800  0.00  0.00
ATOM    797 3HD1 LEU    52      31.554  42.544  35.552  0.00  0.00
ATOM    798  CD2 LEU    52      29.117  41.562  35.817  0.00  0.00
ATOM    799 1HD2 LEU    52      28.859  41.532  35.538  0.00  0.00
ATOM    800 2HD2 LEU    52      28.902  41.381  35.602  0.00  0.00
ATOM    801 3HD2 LEU    52      28.780  41.466  35.666  0.00  0.00
ATOM    802  C   LEU    52      31.484  42.247  39.490  0.00  0.00
ATOM    803  O   LEU    52      31.980  43.343  39.309  0.00  0.00
ATOM    804  N   GLU    53      30.709  41.999  40.536  0.00  0.00
ATOM    805  H   GLU    53      30.332  41.087  40.631  0.00  0.00
ATOM    806  CA  GLU    53      30.362  43.008  41.532  0.00  0.00
ATOM    807  HA  GLU    53      29.977  43.866  41.019  0.00  0.00
ATOM    808  CB  GLU    53      29.263  42.486  42.434  0.00  0.00
ATOM    809  HB2 GLU    53      28.947  42.267  42.485  0.00  0.00
ATOM    810  HB3 GLU    53      29.179  42.312  42.721  0.00  0.00
ATOM    811  CG  GLU    53      28.673  42.506  42.878  0.00  0.00
ATOM    812  HG2 GLU    53      29.007  42.478  42.745  0.00  0.00
ATOM    813  HG3 GLU    53      28.653  42.674  42.817  0.00  0.00
ATOM    814  CD  GLU    53      27.658  42.334  43.586  0.00  0.00
ATOM    815  OE1 GLU    53      27.236  42.287  43.940  0.00  0.00
ATOM    816  OE2 GLU    53      27.269  42.250  43.803  0.00  0.00
ATOM    817  C   GLU    53      31.563  43.491  42.340  0.00  0.00
ATOM    818  O   GLU    53      31.669  44.663  42.622  0.00  0.00
ATOM    819  N   VAL    54      32.509  42.622  42.655  0.00  0.00
ATOM    820  H   VAL    54      32.366  41.681  42.403  0.00  0.00
ATOM    821  CA  VAL    54      33.753  42.987  43.337  0.00  0.00
ATOM    822  HA  VAL    54      33.514  43.701  44.094  0.00  0.00
ATOM    823  CB  VAL    54      34.379  41.808  44.044  0.00  0.00
ATOM    824  HB  VAL    54      34.776  41.627  43.839  0.00  0.00
ATOM    825  CG1 VAL    54      34.703  41.716  44.808  0.00  0.00
ATOM    826 1HG1 VAL    54      34.747  41.743  45.052  0.00  0.00
ATOM    827 2HG1 VAL    54      34.782  41.613  44.937  0.00  0.00
ATOM    828 3HG1 VAL    54      34.823  41.719  45.003  0.00  0.00
ATOM    829  CG2 VAL    54      34.173  40.927  44.340  0.00  0.00
ATOM    830 1HG2 VAL    54      34.116  40.750  44.404  0.00  0.00
ATOM    831 2HG2 VAL    54      34.120  40.701  44.410  0.00  0.00
ATOM    832 3HG2 VAL    54      34.134  40.677  44.430  0.00  0.00
ATOM    833  C   VAL    54      34.740  43.681  42.414  0.00  0.00
ATOM    834  O   VAL    54      35.408  44.588  42.847  0.00  0.00
ATOM    835  N   ILE    55      34.796  43.337  41.135  0.00  0.00
ATOM    836  H   ILE    55      34.246  42.566  40.847  0.00  0.00
ATOM    837  CA  ILE    55      35.608  44.030  40.127  0.00  0.00
ATOM    838  HA  ILE    55      36.599  44.170  40.534  0.00  0.00
ATOM    839  CB  ILE    55      35.753  43.163  38.860  0.00  0.00
ATOM    840  HB  ILE    55      34.799  42.749  38.620  0.00  0.00
ATOM    841  CG2 ILE    55      36.213  43.958  37.658  0.00  0.00
ATOM    842 1HG2 ILE    55      36.293  44.172  37.358  0.00  0.00
ATOM    843 2HG2 ILE    55      36.344  44.162  37.377  0.00  0.00
ATOM    844 3HG2 ILE    55      36.321  44.127  37.341  0.00  0.00
ATOM    845  CG1 ILE    55      36.728  42.019  39.120  0.00  0.00
ATOM    846 2HG1 ILE    55      37.638  42.359  39.213  0.00  0.00
ATOM    847 3HG1 ILE    55      36.521  41.574  39.970  0.00  0.00
ATOM    848  CD1 ILE    55      36.794  40.972  38.167  0.00  0.00
ATOM    849 1HD1 ILE    55      36.768  40.716  37.952  0.00  0.00
ATOM    850 2HD1 ILE    55      36.822  40.732  37.922  0.00  0.00
ATOM    851 3HD1 ILE    55      36.851  40.688  37.948  0.00  0.00
ATOM    852  C   ILE    55      35.068  45.438  39.858  0.00  0.00
ATOM    853  O   ILE    55      35.847  46.375  39.796  0.00  0.00
ATOM    854  N   ARG    56      33.750  45.627  39.793  0.00  0.00
ATOM    855  H   ARG    56      33.165  44.821  39.821  0.00  0.00
ATOM    856  CA  ARG    56      33.115  46.949  39.685  0.00  0.00
ATOM    857  HA  ARG    56      33.530  47.466  38.833  0.00  0.00
ATOM    858  CB  ARG    56      31.608  46.793  39.468  0.00  0.00
ATOM    859  HB2 ARG    56      31.239  46.060  40.018  0.00  0.00
ATOM    860  HB3 ARG    56      31.128  47.612  39.741  0.00  0.00
ATOM    861  CG  ARG    56      31.229  46.555  38.129  0.00  0.00
ATOM    862  HG2 ARG    56      31.470  47.351  37.614  0.00  0.00
ATOM    863  HG3 ARG    56      31.778  45.812  37.785  0.00  0.00
ATOM    864  CD  ARG    56      29.765  46.263  37.951  0.00  0.00
ATOM    865  HD2 ARG    56      29.543  45.404  38.415  0.00  0.00
ATOM    866  HD3 ARG    56      29.217  46.991  38.377  0.00  0.00
ATOM    867  NE  ARG    56      29.385  46.175  36.625  0.00  0.00
ATOM    868  HE  ARG    56      29.901  46.633  36.010  0.00  0.00
ATOM    869  CZ  ARG    56      28.396  45.619  36.142  0.00  0.00
ATOM    870  NH1 ARG    56      27.585  45.026  36.802  0.00  0.00
ATOM    871 1HH1 ARG    56      27.665  44.992  37.725  0.00  0.00
ATOM    872 2HH1 ARG    56      26.838  44.665  36.374  0.00  0.00
ATOM    873  NH2 ARG    56      28.197  45.647  34.950  0.00  0.00
ATOM    874 1HH2 ARG    56      28.765  46.127  34.402  0.00  0.00
ATOM    875 2HH2 ARG    56      27.448  45.227  34.587  0.00  0.00
ATOM    876  C   ARG    56      33.421  47.844  40.880  0.00  0.00
ATOM    877  O   ARG    56      33.740  48.992  40.691  0.00  0.00
ATOM    878  N   LYS    57      33.409  47.315  42.093  0.00  0.00
ATOM    879  H   LYS    57      33.107  46.379  42.163  0.00  0.00
ATOM    880  CA  LYS    57      33.778  48.038  43.316  0.00  0.00
ATOM    881  HA  LYS    57      33.307  49.006  43.278  0.00  0.00
ATOM    882  CB  LYS    57      33.230  47.279  44.521  0.00  0.00
ATOM    883  HB2 LYS    57      32.280  47.024  44.362  0.00  0.00
ATOM    884  HB3 LYS    57      33.719  46.421  44.648  0.00  0.00
ATOM    885  CG  LYS    57      33.262  47.949  45.778  0.00  0.00
ATOM    886  HG2 LYS    57      32.961  47.479  46.448  0.00  0.00
ATOM    887  HG3 LYS    57      34.084  48.104  45.915  0.00  0.00
ATOM    888  CD  LYS    57      32.614  48.998  46.009  0.00  0.00
ATOM    889  HD2 LYS    57      32.797  49.314  46.324  0.00  0.00
ATOM    890  HD3 LYS    57      32.633  49.292  45.659  0.00  0.00
ATOM    891  CE  LYS    57      31.709  49.226  46.324  0.00  0.00
ATOM    892  HE2 LYS    57      31.510  48.898  46.003  0.00  0.00
ATOM    893  HE3 LYS    57      31.660  48.940  46.741  0.00  0.00
ATOM    894  NZ  LYS    57      31.168  50.243  46.497  0.00  0.00
ATOM    895  HZ1 LYS    57      31.095  50.521  46.523  0.00  0.00
ATOM    896  HZ2 LYS    57      30.993  50.474  46.489  0.00  0.00
ATOM    897  HZ3 LYS    57      31.015  50.484  46.600  0.00  0.00
ATOM    898  C   LYS    57      35.277  48.307  43.426  0.00  0.00
ATOM    899  O   LYS    57      35.666  49.318  43.953  0.00  0.00
ATOM    900  N   TRP    58      36.117  47.452  42.887  0.00  0.00
ATOM    901  H   TRP    58      35.734  46.622  42.520  0.00  0.00
ATOM    902  CA  TRP    58      37.568  47.628  42.826  0.00  0.00
ATOM    903  HA  TRP    58      37.928  47.916  43.801  0.00  0.00
ATOM    904  CB  TRP    58      38.216  46.296  42.462  0.00  0.00
ATOM    905  HB2 TRP    58      37.968  45.581  43.207  0.00  0.00
ATOM    906  HB3 TRP    58      37.814  45.948  41.544  0.00  0.00
ATOM    907  CG  TRP    58      39.683  46.309  42.323  0.00  0.00
ATOM    908  CD1 TRP    58      40.546  46.170  43.309  0.00  0.00
ATOM    909  HD1 TRP    58      40.282  46.007  44.311  0.00  0.00
ATOM    910  NE1 TRP    58      41.809  46.292  42.841  0.00  0.00
ATOM    911  HE1 TRP    58      42.607  46.194  43.408  0.00  0.00
ATOM    912  CE2 TRP    58      41.824  46.533  41.522  0.00  0.00
ATOM    913  CZ2 TRP    58      42.833  46.775  40.632  0.00  0.00
ATOM    914  HZ2 TRP    58      43.830  46.817  40.960  0.00  0.00
ATOM    915  CH2 TRP    58      42.511  46.997  39.321  0.00  0.00
ATOM    916  HH2 TRP    58      43.264  47.225  38.631  0.00  0.00
ATOM    917  CZ3 TRP    58      41.201  46.935  38.912  0.00  0.00
ATOM    918  HZ3 TRP    58      40.966  47.092  37.904  0.00  0.00
ATOM    919  CE3 TRP    58      40.194  46.696  39.817  0.00  0.00
ATOM    920  HE3 TRP    58      39.192  46.676  39.499  0.00  0.00
ATOM    921  CD2 TRP    58      40.477  46.510  41.151  0.00  0.00
ATOM    922  C   TRP    58      37.983  48.734  41.857  0.00  0.00
ATOM    923  O   TRP    58      38.823  49.549  42.184  0.00  0.00
ATOM    924  N   ALA    59      37.364  48.806  40.693  0.00  0.00
ATOM    925  H   ALA    59      36.696  48.103  40.480  0.00  0.00
ATOM    926  CA  ALA    59      37.690  49.763  39.654  0.00  0.00
ATOM    927  HA  ALA    59      38.746  49.715  39.464  0.00  0.00
ATOM    928  CB  ALA    59      36.969  49.337  38.394  0.00  0.00
ATOM    929  HB1 ALA    59      36.866  49.233  38.048  0.00  0.00
ATOM    930  HB2 ALA    59      36.770  49.175  38.121  0.00  0.00
ATOM    931  HB3 ALA    59      36.760  49.305  38.090  0.00  0.00
ATOM    932  C   ALA    59      37.373  51.209  40.020  0.00  0.00
ATOM    933  O   ALA    59      38.024  52.113  39.572  0.00  0.00
ATOM    934  N   GLU    60      36.411  51.441  40.868  0.00  0.00
ATOM    935  H   GLU    60      35.931  50.657  41.205  0.00  0.00
ATOM    936  CA  GLU    60      35.915  52.748  41.227  0.00  0.00
ATOM    937  HA  GLU    60      35.617  53.216  40.356  0.00  0.00
ATOM    938  CB  GLU    60      34.713  52.597  42.084  0.00  0.00
ATOM    939  HB2 GLU    60      34.311  52.525  42.035  0.00  0.00
ATOM    940  HB3 GLU    60      34.675  52.349  42.303  0.00  0.00
ATOM    941  CG  GLU    60      34.078  52.865  42.710  0.00  0.00
ATOM    942  HG2 GLU    60      34.403  52.929  42.770  0.00  0.00
ATOM    943  HG3 GLU    60      34.144  53.075  42.490  0.00  0.00
ATOM    944  CD  GLU    60      32.920  52.756  43.557  0.00  0.00
ATOM    945  OE1 GLU    60      32.584  52.815  44.057  0.00  0.00
ATOM    946  OE2 GLU    60      32.326  52.607  43.747  0.00  0.00
ATOM    947  C   GLU    60      36.905  53.669  41.865  0.00  0.00
ATOM    948  O   GLU    60      36.697  54.825  41.862  0.00  0.00
ATOM    949  N   LYS    61      37.982  53.179  42.396  0.00  0.00
ATOM    950  H   LYS    61      38.074  52.224  42.356  0.00  0.00
ATOM    951  CA  LYS    61      39.012  53.928  43.065  0.00  0.00
ATOM    952  HA  LYS    61      38.706  54.900  43.138  0.00  0.00
ATOM    953  CB  LYS    61      39.146  53.429  44.416  0.00  0.00
ATOM    954  HB2 LYS    61      39.575  53.128  44.744  0.00  0.00
ATOM    955  HB3 LYS    61      39.178  53.710  44.865  0.00  0.00
ATOM    956  CG  LYS    61      38.680  52.964  44.760  0.00  0.00
ATOM    957  HG2 LYS    61      38.116  52.762  44.330  0.00  0.00
ATOM    958  HG3 LYS    61      38.951  52.731  44.792  0.00  0.00
ATOM    959  CD  LYS    61      38.607  53.067  45.667  0.00  0.00
ATOM    960  HD2 LYS    61      39.091  53.264  46.012  0.00  0.00
ATOM    961  HD3 LYS    61      38.274  53.247  45.754  0.00  0.00
ATOM    962  CE  LYS    61      38.321  52.651  45.973  0.00  0.00
ATOM    963  HE2 LYS    61      37.942  52.407  45.792  0.00  0.00
ATOM    964  HE3 LYS    61      38.608  52.620  45.889  0.00  0.00
ATOM    965  NZ  LYS    61      38.165  52.615  46.612  0.00  0.00
ATOM    966  HZ1 LYS    61      38.131  52.620  46.773  0.00  0.00
ATOM    967  HZ2 LYS    61      38.131  52.589  46.780  0.00  0.00
ATOM    968  HZ3 LYS    61      38.120  52.607  46.753  0.00  0.00
ATOM    969  C   LYS    61      40.343  54.023  42.374  0.00  0.00
ATOM    970  O   LYS    61      41.258  54.570  42.908  0.00  0.00
ATOM    971  N   ILE    62      40.480  53.503  41.207  0.00  0.00
ATOM    972  H   ILE    62      39.685  53.111  40.800  0.00  0.00
ATOM    973  CA  ILE    62      41.741  53.472  40.479  0.00  0.00
ATOM    974  HA  ILE    62      42.511  53.252  41.183  0.00  0.00
ATOM    975  CB  ILE    62      41.740  52.338  39.460  0.00  0.00
ATOM    976  HB  ILE    62      40.911  52.485  38.812  0.00  0.00
ATOM    977  CG2 ILE    62      42.989  52.327  38.602  0.00  0.00
ATOM    978 1HG2 ILE    62      43.222  52.414  38.274  0.00  0.00
ATOM    979 2HG2 ILE    62      43.379  52.389  38.498  0.00  0.00
ATOM    980 3HG2 ILE    62      43.274  52.167  38.377  0.00  0.00
ATOM    981  CG1 ILE    62      41.552  50.982  40.109  0.00  0.00
ATOM    982 2HG1 ILE    62      40.834  50.970  40.634  0.00  0.00
ATOM    983 3HG1 ILE    62      41.380  50.346  39.506  0.00  0.00
ATOM    984  CD1 ILE    62      42.472  50.427  40.856  0.00  0.00
ATOM    985 1HD1 ILE    62      42.735  50.268  40.983  0.00  0.00
ATOM    986 2HD1 ILE    62      42.701  50.342  41.072  0.00  0.00
ATOM    987 3HD1 ILE    62      42.632  50.235  41.071  0.00  0.00
ATOM    988  C   ILE    62      42.041  54.829  39.863  0.00  0.00
ATOM    989  O   ILE    62      41.199  55.348  39.159  0.00  0.00
ATOM    990  N   PRO    63      43.216  55.415  40.087  0.00  0.00
ATOM    991  CD  PRO    63      44.265  54.967  40.945  0.00  0.00
ATOM    992  HD2 PRO    63      44.717  54.110  40.582  0.00  0.00
ATOM    993  HD3 PRO    63      43.916  54.795  41.899  0.00  0.00
ATOM    994  CG  PRO    63      45.248  56.039  40.985  0.00  0.00
ATOM    995  HG2 PRO    63      46.052  55.726  40.792  0.00  0.00
ATOM    996  HG3 PRO    63      45.266  56.428  41.778  0.00  0.00
ATOM    997  CB  PRO    63      44.934  57.002  40.093  0.00  0.00
ATOM    998  HB2 PRO    63      45.581  56.996  39.435  0.00  0.00
ATOM    999  HB3 PRO    63      44.971  57.817  40.540  0.00  0.00
ATOM   1000  CA  PRO    63      43.571  56.697  39.548  0.00  0.00
ATOM   1001  HA  PRO    63      42.883  57.415  39.920  0.00  0.00
ATOM   1002  C   PRO    63      43.546  56.750  38.044  0.00  0.00
ATOM   1003  O   PRO    63      43.878  55.804  37.381  0.00  0.00
ATOM   1004  N   GLY    64      43.126  57.860  37.498  0.00  0.00
ATOM   1005  H   GLY    64      42.895  58.596  38.098  0.00  0.00
ATOM   1006  CA  GLY    64      42.932  58.079  36.092  0.00  0.00
ATOM   1007  HA2 GLY    64      42.888  59.116  35.907  0.00  0.00
ATOM   1008  HA3 GLY    64      43.766  57.686  35.580  0.00  0.00
ATOM   1009  C   GLY    64      41.685  57.464  35.516  0.00  0.00
ATOM   1010  O   GLY    64      41.035  58.049  34.733  0.00  0.00
ATOM   1011  N   PHE    65      41.296  56.324  35.939  0.00  0.00
ATOM   1012  H   PHE    65      41.884  55.892  36.572  0.00  0.00
ATOM   1013  CA  PHE    65      40.046  55.691  35.580  0.00  0.00
ATOM   1014  HA  PHE    65      39.895  55.790  34.532  0.00  0.00
ATOM   1015  CB  PHE    65      40.128  54.212  35.899  0.00  0.00
ATOM   1016  HB2 PHE    65      40.974  53.806  35.420  0.00  0.00
ATOM   1017  HB3 PHE    65      40.281  54.092  36.934  0.00  0.00
ATOM   1018  CG  PHE    65      38.941  53.407  35.499  0.00  0.00
ATOM   1019  CD1 PHE    65      37.927  53.174  36.389  0.00  0.00
ATOM   1020  HD1 PHE    65      37.979  53.578  37.352  0.00  0.00
ATOM   1021  CE1 PHE    65      36.845  52.406  36.031  0.00  0.00
ATOM   1022  HE1 PHE    65      36.076  52.230  36.717  0.00  0.00
ATOM   1023  CZ  PHE    65      36.775  51.862  34.783  0.00  0.00
ATOM   1024  HZ  PHE    65      35.954  51.265  34.513  0.00  0.00
ATOM   1025  CE2 PHE    65      37.776  52.102  33.887  0.00  0.00
ATOM   1026  HE2 PHE    65      37.722  51.683  32.934  0.00  0.00
ATOM   1027  CD2 PHE    65      38.857  52.873  34.244  0.00  0.00
ATOM   1028  HD2 PHE    65      39.626  53.043  33.558  0.00  0.00
ATOM   1029  C   PHE    65      38.869  56.354  36.254  0.00  0.00
ATOM   1030  O   PHE    65      37.849  56.552  35.645  0.00  0.00
ATOM   1031  N   ALA    66      39.031  56.781  37.480  0.00  0.00
ATOM   1032  H   ALA    66      39.865  56.543  37.941  0.00  0.00
ATOM   1033  CA  ALA    66      38.046  57.494  38.236  0.00  0.00
ATOM   1034  HA  ALA    66      37.161  56.920  38.228  0.00  0.00
ATOM   1035  CB  ALA    66      38.525  57.581  39.639  0.00  0.00
ATOM   1036  HB1 ALA    66      38.575  57.822  39.985  0.00  0.00
ATOM   1037  HB2 ALA    66      38.485  57.436  40.034  0.00  0.00
ATOM   1038  HB3 ALA    66      38.847  57.542  39.919  0.00  0.00
ATOM   1039  C   ALA    66      37.687  58.860  37.699  0.00  0.00
ATOM   1040  O   ALA    66      36.729  59.415  38.099  0.00  0.00
ATOM   1041  N   GLU    67      38.423  59.403  36.783  0.00  0.00
ATOM   1042  H   GLU    67      39.201  58.910  36.509  0.00  0.00
ATOM   1043  CA  GLU    67      38.154  60.658  36.119  0.00  0.00
ATOM   1044  HA  GLU    67      37.539  61.249  36.739  0.00  0.00
ATOM   1045  CB  GLU    67      39.428  61.415  35.940  0.00  0.00
ATOM   1046  HB2 GLU    67      39.812  61.280  35.719  0.00  0.00
ATOM   1047  HB3 GLU    67      39.538  61.854  35.716  0.00  0.00
ATOM   1048  CG  GLU    67      40.046  61.787  36.358  0.00  0.00
ATOM   1049  HG2 GLU    67      39.857  61.683  36.583  0.00  0.00
ATOM   1050  HG3 GLU    67      40.061  61.528  36.373  0.00  0.00
ATOM   1051  CD  GLU    67      40.907  62.651  36.456  0.00  0.00
ATOM   1052  OE1 GLU    67      41.378  62.845  36.638  0.00  0.00
ATOM   1053  OE2 GLU    67      41.126  63.150  36.361  0.00  0.00
ATOM   1054  C   GLU    67      37.394  60.512  34.819  0.00  0.00
ATOM   1055  O   GLU    67      37.008  61.476  34.245  0.00  0.00
ATOM   1056  N   LEU    68      37.151  59.322  34.353  0.00  0.00
ATOM   1057  H   LEU    68      37.470  58.572  34.879  0.00  0.00
ATOM   1058  CA  LEU    68      36.315  59.024  33.210  0.00  0.00
ATOM   1059  HA  LEU    68      36.457  59.781  32.475  0.00  0.00
ATOM   1060  CB  LEU    68      36.709  57.681  32.614  0.00  0.00
ATOM   1061  HB2 LEU    68      36.695  57.002  33.302  0.00  0.00
ATOM   1062  HB3 LEU    68      36.045  57.411  31.962  0.00  0.00
ATOM   1063  CG  LEU    68      37.953  57.530  31.980  0.00  0.00
ATOM   1064  HG  LEU    68      38.385  57.766  32.506  0.00  0.00
ATOM   1065  CD1 LEU    68      38.340  56.526  31.590  0.00  0.00
ATOM   1066 1HD1 LEU    68      38.454  56.252  31.599  0.00  0.00
ATOM   1067 2HD1 LEU    68      38.330  56.269  31.484  0.00  0.00
ATOM   1068 3HD1 LEU    68      38.526  56.326  31.410  0.00  0.00
ATOM   1069  CD2 LEU    68      38.258  57.996  30.995  0.00  0.00
ATOM   1070 1HD2 LEU    68      38.380  58.075  30.828  0.00  0.00
ATOM   1071 2HD2 LEU    68      38.235  58.080  30.680  0.00  0.00
ATOM   1072 3HD2 LEU    68      38.393  58.178  30.763  0.00  0.00
ATOM   1073  C   LEU    68      34.851  59.042  33.586  0.00  0.00
ATOM   1074  O   LEU    68      34.502  58.795  34.703  0.00  0.00
ATOM   1075  N   SER    69      33.982  59.309  32.653  0.00  0.00
ATOM   1076  H   SER    69      34.321  59.507  31.765  0.00  0.00
ATOM   1077  CA  SER    69      32.549  59.294  32.843  0.00  0.00
ATOM   1078  HA  SER    69      32.345  59.861  33.707  0.00  0.00
ATOM   1079  CB  SER    69      31.873  59.962  31.704  0.00  0.00
ATOM   1080  HB2 SER    69      31.722  59.875  31.265  0.00  0.00
ATOM   1081  HB3 SER    69      31.473  60.166  31.619  0.00  0.00
ATOM   1082  OG  SER    69      31.936  60.444  31.322  0.00  0.00
ATOM   1083  HG  SER    69      31.961  60.713  30.995  0.00  0.00
ATOM   1084  C   SER    69      31.995  57.898  33.023  0.00  0.00
ATOM   1085  O   SER    69      32.547  56.974  32.480  0.00  0.00
ATOM   1086  N   PRO    70      30.900  57.697  33.731  0.00  0.00
ATOM   1087  CD  PRO    70      30.183  58.675  34.466  0.00  0.00
ATOM   1088  HD2 PRO    70      29.618  59.261  33.839  0.00  0.00
ATOM   1089  HD3 PRO    70      30.810  59.277  35.029  0.00  0.00
ATOM   1090  CG  PRO    70      29.296  57.945  35.352  0.00  0.00
ATOM   1091  HG2 PRO    70      28.434  58.367  35.411  0.00  0.00
ATOM   1092  HG3 PRO    70      29.700  57.894  36.215  0.00  0.00
ATOM   1093  CB  PRO    70      29.151  56.631  34.832  0.00  0.00
ATOM   1094  HB2 PRO    70      28.325  56.601  34.270  0.00  0.00
ATOM   1095  HB3 PRO    70      29.065  55.977  35.571  0.00  0.00
ATOM   1096  CA  PRO    70      30.384  56.392  34.028  0.00  0.00
ATOM   1097  HA  PRO    70      31.096  55.901  34.639  0.00  0.00
ATOM   1098  C   PRO    70      30.107  55.500  32.848  0.00  0.00
ATOM   1099  O   PRO    70      30.329  54.333  32.930  0.00  0.00
ATOM   1100  N   ALA    71      29.677  56.024  31.741  0.00  0.00
ATOM   1101  H   ALA    71      29.486  56.974  31.732  0.00  0.00
ATOM   1102  CA  ALA    71      29.466  55.273  30.537  0.00  0.00
ATOM   1103  HA  ALA    71      28.984  54.381  30.778  0.00  0.00
ATOM   1104  CB  ALA    71      28.556  56.036  29.673  0.00  0.00
ATOM   1105  HB1 ALA    71      28.301  56.257  29.532  0.00  0.00
ATOM   1106  HB2 ALA    71      28.408  56.246  29.421  0.00  0.00
ATOM   1107  HB3 ALA    71      28.296  56.142  29.431  0.00  0.00
ATOM   1108  C   ALA    71      30.733  54.891  29.815  0.00  0.00
ATOM   1109  O   ALA    71      30.775  53.910  29.150  0.00  0.00
ATOM   1110  N   ASP    72      31.777  55.629  29.966  0.00  0.00
ATOM   1111  H   ASP    72      31.688  56.406  30.539  0.00  0.00
ATOM   1112  CA  ASP    72      33.071  55.318  29.442  0.00  0.00
ATOM   1113  HA  ASP    72      32.963  54.877  28.474  0.00  0.00
ATOM   1114  CB  ASP    72      33.861  56.573  29.317  0.00  0.00
ATOM   1115  HB2 ASP    72      33.624  57.124  29.854  0.00  0.00
ATOM   1116  HB3 ASP    72      34.641  56.449  29.477  0.00  0.00
ATOM   1117  CG  ASP    72      33.951  57.265  28.260  0.00  0.00
ATOM   1118  OD1 ASP    72      33.967  57.505  27.776  0.00  0.00
ATOM   1119  OD2 ASP    72      34.023  57.604  27.894  0.00  0.00
ATOM   1120  C   ASP    72      33.793  54.324  30.294  0.00  0.00
ATOM   1121  O   ASP    72      34.433  53.463  29.781  0.00  0.00
ATOM   1122  N   GLN    73      33.632  54.387  31.588  0.00  0.00
ATOM   1123  H   GLN    73      33.120  55.138  31.939  0.00  0.00
ATOM   1124  CA  GLN    73      34.109  53.394  32.519  0.00  0.00
ATOM   1125  HA  GLN    73      35.166  53.280  32.406  0.00  0.00
ATOM   1126  CB  GLN    73      33.821  53.827  33.944  0.00  0.00
ATOM   1127  HB2 GLN    73      32.793  54.080  34.024  0.00  0.00
ATOM   1128  HB3 GLN    73      33.998  53.003  34.586  0.00  0.00
ATOM   1129  CG  GLN    73      34.658  54.984  34.450  0.00  0.00
ATOM   1130  HG2 GLN    73      35.683  54.739  34.376  0.00  0.00
ATOM   1131  HG3 GLN    73      34.479  55.830  33.849  0.00  0.00
ATOM   1132  CD  GLN    73      34.363  55.349  35.871  0.00  0.00
ATOM   1133  OE1 GLN    73      33.506  54.980  36.456  0.00  0.00
ATOM   1134  NE2 GLN    73      35.050  56.084  36.492  0.00  0.00
ATOM   1135 1HE2 GLN    73      34.843  56.314  37.415  0.00  0.00
ATOM   1136 2HE2 GLN    73      35.763  56.404  36.036  0.00  0.00
ATOM   1137  C   GLN    73      33.468  52.041  32.266  0.00  0.00
ATOM   1138  O   GLN    73      34.137  51.053  32.265  0.00  0.00
ATOM   1139  N   ASP    74      32.181  51.989  32.027  0.00  0.00
ATOM   1140  H   ASP    74      31.689  52.831  32.059  0.00  0.00
ATOM   1141  CA  ASP    74      31.434  50.765  31.830  0.00  0.00
ATOM   1142  HA  ASP    74      31.640  50.124  32.644  0.00  0.00
ATOM   1143  CB  ASP    74      29.972  51.082  31.841  0.00  0.00
ATOM   1144  HB2 ASP    74      29.745  51.653  32.681  0.00  0.00
ATOM   1145  HB3 ASP    74      29.727  51.647  31.019  0.00  0.00
ATOM   1146  CG  ASP    74      29.136  49.886  31.855  0.00  0.00
ATOM   1147  OD1 ASP    74      28.841  49.459  31.768  0.00  0.00
ATOM   1148  OD2 ASP    74      28.747  49.384  31.971  0.00  0.00
ATOM   1149  C   ASP    74      31.816  50.018  30.576  0.00  0.00
ATOM   1150  O   ASP    74      31.938  48.827  30.600  0.00  0.00
ATOM   1151  N   LEU    75      32.071  50.711  29.505  0.00  0.00
ATOM   1152  H   LEU    75      31.954  51.678  29.562  0.00  0.00
ATOM   1153  CA  LEU    75      32.508  50.139  28.260  0.00  0.00
ATOM   1154  HA  LEU    75      31.868  49.329  28.024  0.00  0.00
ATOM   1155  CB  LEU    75      32.365  51.176  27.206  0.00  0.00
ATOM   1156  HB2 LEU    75      31.428  51.545  27.239  0.00  0.00
ATOM   1157  HB3 LEU    75      32.979  51.947  27.403  0.00  0.00
ATOM   1158  CG  LEU    75      32.617  50.752  25.854  0.00  0.00
ATOM   1159  HG  LEU    75      33.232  50.342  25.803  0.00  0.00
ATOM   1160  CD1 LEU    75      31.893  50.168  25.264  0.00  0.00
ATOM   1161 1HD1 LEU    75      31.722  50.073  25.092  0.00  0.00
ATOM   1162 2HD1 LEU    75      31.772  49.962  25.065  0.00  0.00
ATOM   1163 3HD1 LEU    75      31.661  50.033  25.196  0.00  0.00
ATOM   1164  CD2 LEU    75      32.765  51.509  25.090  0.00  0.00
ATOM   1165 1HD2 LEU    75      32.711  51.719  24.958  0.00  0.00
ATOM   1166 2HD2 LEU    75      32.878  51.707  24.938  0.00  0.00
ATOM   1167 3HD2 LEU    75      32.827  51.647  24.811  0.00  0.00
ATOM   1168  C   LEU    75      33.903  49.587  28.331  0.00  0.00
ATOM   1169  O   LEU    75      34.168  48.570  27.769  0.00  0.00
ATOM   1170  N   LEU    76      34.790  50.220  29.046  0.00  0.00
ATOM   1171  H   LEU    76      34.511  51.043  29.481  0.00  0.00
ATOM   1172  CA  LEU    76      36.135  49.749  29.255  0.00  0.00
ATOM   1173  HA  LEU    76      36.526  49.422  28.315  0.00  0.00
ATOM   1174  CB  LEU    76      36.990  50.895  29.775  0.00  0.00
ATOM   1175  HB2 LEU    76      36.614  51.576  29.795  0.00  0.00
ATOM   1176  HB3 LEU    76      37.215  50.808  30.517  0.00  0.00
ATOM   1177  CG  LEU    76      38.040  51.276  29.308  0.00  0.00
ATOM   1178  HG  LEU    76      37.823  51.001  29.401  0.00  0.00
ATOM   1179  CD1 LEU    76      38.631  51.662  28.870  0.00  0.00
ATOM   1180 1HD1 LEU    76      38.952  51.768  28.783  0.00  0.00
ATOM   1181 2HD1 LEU    76      38.789  51.733  28.680  0.00  0.00
ATOM   1182 3HD1 LEU    76      38.576  51.763  28.825  0.00  0.00
ATOM   1183  CD2 LEU    76      38.842  51.703  29.167  0.00  0.00
ATOM   1184 1HD2 LEU    76      39.012  51.786  29.044  0.00  0.00
ATOM   1185 2HD2 LEU    76      39.013  51.895  29.126  0.00  0.00
ATOM   1186 3HD2 LEU    76      39.089  51.735  29.227  0.00  0.00
ATOM   1187  C   LEU    76      36.165  48.547  30.172  0.00  0.00
ATOM   1188  O   LEU    76      36.832  47.590  29.877  0.00  0.00
ATOM   1189  N   LEU    77      35.394  48.556  31.237  0.00  0.00
ATOM   1190  H   LEU    77      34.871  49.369  31.417  0.00  0.00
ATOM   1191  CA  LEU    77      35.292  47.458  32.172  0.00  0.00
ATOM   1192  HA  LEU    77      36.288  47.182  32.454  0.00  0.00
ATOM   1193  CB  LEU    77      34.568  47.945  33.411  0.00  0.00
ATOM   1194  HB2 LEU    77      34.988  48.815  33.704  0.00  0.00
ATOM   1195  HB3 LEU    77      33.599  48.144  33.191  0.00  0.00
ATOM   1196  CG  LEU    77      34.575  47.071  34.560  0.00  0.00
ATOM   1197  HG  LEU    77      34.576  46.449  34.332  0.00  0.00
ATOM   1198  CD1 LEU    77      35.296  47.082  35.327  0.00  0.00
ATOM   1199 1HD1 LEU    77      35.507  47.074  35.403  0.00  0.00
ATOM   1200 2HD1 LEU    77      35.471  47.170  35.580  0.00  0.00
ATOM   1201 3HD1 LEU    77      35.437  46.996  35.557  0.00  0.00
ATOM   1202  CD2 LEU    77      33.834  47.040  35.334  0.00  0.00
ATOM   1203 1HD2 LEU    77      33.663  47.019  35.565  0.00  0.00
ATOM   1204 2HD2 LEU    77      33.661  47.048  35.499  0.00  0.00
ATOM   1205 3HD2 LEU    77      33.631  47.019  35.498  0.00  0.00
ATOM   1206  C   LEU    77      34.643  46.227  31.553  0.00  0.00
ATOM   1207  O   LEU    77      35.101  45.139  31.784  0.00  0.00
ATOM   1208  N   GLU    78      33.645  46.381  30.708  0.00  0.00
ATOM   1209  H   GLU    78      33.297  47.291  30.570  0.00  0.00
ATOM   1210  CA  GLU    78      33.021  45.286  29.976  0.00  0.00
ATOM   1211  HA  GLU    78      32.705  44.546  30.679  0.00  0.00
ATOM   1212  CB  GLU    78      31.798  45.808  29.250  0.00  0.00
ATOM   1213  HB2 GLU    78      31.269  46.363  29.792  0.00  0.00
ATOM   1214  HB3 GLU    78      32.046  46.322  28.533  0.00  0.00
ATOM   1215  CG  GLU    78      30.925  44.907  28.781  0.00  0.00
ATOM   1216  HG2 GLU    78      31.416  44.374  28.226  0.00  0.00
ATOM   1217  HG3 GLU    78      30.692  44.396  29.471  0.00  0.00
ATOM   1218  CD  GLU    78      29.704  45.420  28.132  0.00  0.00
ATOM   1219  OE1 GLU    78      29.258  45.535  27.805  0.00  0.00
ATOM   1220  OE2 GLU    78      29.169  45.701  27.941  0.00  0.00
ATOM   1221  C   GLU    78      33.986  44.599  29.017  0.00  0.00
ATOM   1222  O   GLU    78      33.920  43.432  28.819  0.00  0.00
ATOM   1223  N   SER    79      34.926  45.301  28.466  0.00  0.00
ATOM   1224  H   SER    79      34.924  46.251  28.667  0.00  0.00
ATOM   1225  CA  SER    79      35.960  44.767  27.591  0.00  0.00
ATOM   1226  HA  SER    79      35.549  43.952  27.039  0.00  0.00
ATOM   1227  CB  SER    79      36.388  45.808  26.600  0.00  0.00
ATOM   1228  HB2 SER    79      36.817  46.566  27.063  0.00  0.00
ATOM   1229  HB3 SER    79      37.052  45.426  25.963  0.00  0.00
ATOM   1230  OG  SER    79      35.407  46.284  25.890  0.00  0.00
ATOM   1231  HG  SER    79      35.013  46.738  26.200  0.00  0.00
ATOM   1232  C   SER    79      37.178  44.226  28.321  0.00  0.00
ATOM   1233  O   SER    79      37.939  43.515  27.748  0.00  0.00
ATOM   1234  N   ALA    80      37.365  44.528  29.576  0.00  0.00
ATOM   1235  H   ALA    80      36.731  45.146  29.966  0.00  0.00
ATOM   1236  CA  ALA    80      38.466  44.084  30.416  0.00  0.00
ATOM   1237  HA  ALA    80      39.238  43.667  29.793  0.00  0.00
ATOM   1238  CB  ALA    80      39.047  45.300  31.107  0.00  0.00
ATOM   1239  HB1 ALA    80      39.050  45.691  31.243  0.00  0.00
ATOM   1240  HB2 ALA    80      39.203  45.506  31.422  0.00  0.00
ATOM   1241  HB3 ALA    80      39.316  45.583  31.156  0.00  0.00
ATOM   1242  C   ALA    80      38.094  42.997  31.428  0.00  0.00
ATOM   1243  O   ALA    80      38.975  42.430  32.043  0.00  0.00
ATOM   1244  N   PHE    81      36.815  42.706  31.623  0.00  0.00
ATOM   1245  H   PHE    81      36.147  43.228  31.115  0.00  0.00
ATOM   1246  CA  PHE    81      36.315  41.840  32.686  0.00  0.00
ATOM   1247  HA  PHE    81      36.559  42.302  33.627  0.00  0.00
ATOM   1248  CB  PHE    81      34.794  41.741  32.602  0.00  0.00
ATOM   1249  HB2 PHE    81      34.373  42.671  32.887  0.00  0.00
ATOM   1250  HB3 PHE    81      34.522  41.573  31.595  0.00  0.00
ATOM   1251  CG  PHE    81      34.172  40.666  33.441  0.00  0.00
ATOM   1252  CD1 PHE    81      33.500  39.642  32.855  0.00  0.00
ATOM   1253  HD1 PHE    81      33.403  39.628  31.815  0.00  0.00
ATOM   1254  CE1 PHE    81      32.954  38.635  33.622  0.00  0.00
ATOM   1255  HE1 PHE    81      32.436  37.862  33.171  0.00  0.00
ATOM   1256  CZ  PHE    81      33.090  38.636  34.978  0.00  0.00
ATOM   1257  HZ  PHE    81      32.677  37.868  35.567  0.00  0.00
ATOM   1258  CE2 PHE    81      33.769  39.647  35.568  0.00  0.00
ATOM   1259  HE2 PHE    81      33.882  39.640  36.607  0.00  0.00
ATOM   1260  CD2 PHE    81      34.301  40.665  34.804  0.00  0.00
ATOM   1261  HD2 PHE    81      34.821  41.437  35.264  0.00  0.00
ATOM   1262  C   PHE    81      36.950  40.450  32.714  0.00  0.00
ATOM   1263  O   PHE    81      37.364  40.018  33.775  0.00  0.00
ATOM   1264  N   LEU    82      37.067  39.762  31.583  0.00  0.00
ATOM   1265  H   LEU    82      36.747  40.180  30.742  0.00  0.00
ATOM   1266  CA  LEU    82      37.598  38.401  31.541  0.00  0.00
ATOM   1267  HA  LEU    82      37.075  37.833  32.296  0.00  0.00
ATOM   1268  CB  LEU    82      37.302  37.782  30.173  0.00  0.00
ATOM   1269  HB2 LEU    82      36.344  37.978  29.902  0.00  0.00
ATOM   1270  HB3 LEU    82      37.892  38.216  29.478  0.00  0.00
ATOM   1271  CG  LEU    82      37.484  36.345  30.048  0.00  0.00
ATOM   1272  HG  LEU    82      38.422  36.211  30.263  0.00  0.00
ATOM   1273  CD1 LEU    82      36.671  35.537  30.853  0.00  0.00
ATOM   1274 1HD1 LEU    82      36.544  35.297  31.062  0.00  0.00
ATOM   1275 2HD1 LEU    82      36.454  35.365  31.087  0.00  0.00
ATOM   1276 3HD1 LEU    82      36.433  35.349  30.999  0.00  0.00
ATOM   1277  CD2 LEU    82      37.203  35.852  28.763  0.00  0.00
ATOM   1278 1HD2 LEU    82      37.164  35.519  28.514  0.00  0.00
ATOM   1279 2HD2 LEU    82      36.940  35.838  28.458  0.00  0.00
ATOM   1280 3HD2 LEU    82      37.317  35.844  28.372  0.00  0.00
ATOM   1281  C   LEU    82      39.087  38.345  31.896  0.00  0.00
ATOM   1282  O   LEU    82      39.499  37.483  32.647  0.00  0.00
ATOM   1283  N   GLU    83      39.881  39.298  31.427  0.00  0.00
ATOM   1284  H   GLU    83      39.474  39.991  30.846  0.00  0.00
ATOM   1285  CA  GLU    83      41.300  39.416  31.768  0.00  0.00
ATOM   1286  HA  GLU    83      41.787  38.465  31.604  0.00  0.00
ATOM   1287  CB  GLU    83      41.962  40.462  30.867  0.00  0.00
ATOM   1288  HB2 GLU    83      41.385  41.355  30.893  0.00  0.00
ATOM   1289  HB3 GLU    83      42.930  40.681  31.247  0.00  0.00
ATOM   1290  CG  GLU    83      42.128  40.024  29.432  0.00  0.00
ATOM   1291  HG2 GLU    83      42.929  39.357  29.373  0.00  0.00
ATOM   1292  HG3 GLU    83      41.265  39.511  29.128  0.00  0.00
ATOM   1293  CD  GLU    83      42.364  41.164  28.471  0.00  0.00
ATOM   1294  OE1 GLU    83      42.927  42.197  28.811  0.00  0.00
ATOM   1295  OE2 GLU    83      41.942  41.062  27.346  0.00  0.00
ATOM   1296  C   GLU    83      41.505  39.764  33.246  0.00  0.00
ATOM   1297  O   GLU    83      42.348  39.174  33.901  0.00  0.00
ATOM   1298  N   LEU    84      40.696  40.662  33.800  0.00  0.00
ATOM   1299  H   LEU    84      40.026  41.103  33.212  0.00  0.00
ATOM   1300  CA  LEU    84      40.711  41.007  35.219  0.00  0.00
ATOM   1301  HA  LEU    84      41.731  41.226  35.505  0.00  0.00
ATOM   1302  CB  LEU    84      39.840  42.242  35.457  0.00  0.00
ATOM   1303  HB2 LEU    84      39.168  42.255  34.914  0.00  0.00
ATOM   1304  HB3 LEU    84      39.476  42.246  36.247  0.00  0.00
ATOM   1305  CG  LEU    84      40.306  43.459  35.378  0.00  0.00
ATOM   1306  HG  LEU    84      40.471  43.281  34.734  0.00  0.00
ATOM   1307  CD1 LEU    84      39.762  44.395  35.525  0.00  0.00
ATOM   1308 1HD1 LEU    84      39.560  44.618  35.581  0.00  0.00
ATOM   1309 2HD1 LEU    84      39.636  44.475  35.608  0.00  0.00
ATOM   1310 3HD1 LEU    84      39.703  44.777  35.477  0.00  0.00
ATOM   1311  CD2 LEU    84      41.070  44.055  36.019  0.00  0.00
ATOM   1312 1HD2 LEU    84      41.247  44.148  36.144  0.00  0.00
ATOM   1313 2HD2 LEU    84      41.239  44.122  36.131  0.00  0.00
ATOM   1314 3HD2 LEU    84      41.289  44.342  36.235  0.00  0.00
ATOM   1315  C   LEU    84      40.257  39.843  36.100  0.00  0.00
ATOM   1316  O   LEU    84      40.850  39.607  37.132  0.00  0.00
ATOM   1317  N   PHE    85      39.244  39.093  35.692  0.00  0.00
ATOM   1318  H   PHE    85      38.781  39.354  34.851  0.00  0.00
ATOM   1319  CA  PHE    85      38.766  37.913  36.400  0.00  0.00
ATOM   1320  HA  PHE    85      38.570  38.188  37.427  0.00  0.00
ATOM   1321  CB  PHE    85      37.451  37.435  35.782  0.00  0.00
ATOM   1322  HB2 PHE    85      36.696  38.180  35.955  0.00  0.00
ATOM   1323  HB3 PHE    85      37.575  37.353  34.718  0.00  0.00
ATOM   1324  CG  PHE    85      36.947  36.114  36.309  0.00  0.00
ATOM   1325  CD1 PHE    85      36.561  35.979  37.629  0.00  0.00
ATOM   1326  HD1 PHE    85      36.601  36.816  38.269  0.00  0.00
ATOM   1327  CE1 PHE    85      36.137  34.749  38.123  0.00  0.00
ATOM   1328  HE1 PHE    85      35.857  34.651  39.136  0.00  0.00
ATOM   1329  CZ  PHE    85      36.086  33.650  37.296  0.00  0.00
ATOM   1330  HZ  PHE    85      35.758  32.711  37.672  0.00  0.00
ATOM   1331  CE2 PHE    85      36.461  33.780  35.977  0.00  0.00
ATOM   1332  HE2 PHE    85      36.416  32.943  35.341  0.00  0.00
ATOM   1333  CD2 PHE    85      36.891  35.009  35.484  0.00  0.00
ATOM   1334  HD2 PHE    85      37.180  35.102  34.474  0.00  0.00
ATOM   1335  C   PHE    85      39.825  36.811  36.434  0.00  0.00
ATOM   1336  O   PHE    85      40.153  36.330  37.504  0.00  0.00
ATOM   1337  N   ILE    86      40.420  36.453  35.300  0.00  0.00
ATOM   1338  H   ILE    86      40.134  36.899  34.456  0.00  0.00
ATOM   1339  CA  ILE    86      41.414  35.377  35.227  0.00  0.00
ATOM   1340  HA  ILE    86      41.022  34.531  35.775  0.00  0.00
ATOM   1341  CB  ILE    86      41.620  34.931  33.767  0.00  0.00
ATOM   1342  HB  ILE    86      41.852  35.806  33.184  0.00  0.00
ATOM   1343  CG2 ILE    86      42.792  33.965  33.608  0.00  0.00
ATOM   1344 1HG2 ILE    86      43.144  33.801  33.597  0.00  0.00
ATOM   1345 2HG2 ILE    86      43.038  33.671  33.625  0.00  0.00
ATOM   1346 3HG2 ILE    86      43.063  33.730  33.466  0.00  0.00
ATOM   1347  CG1 ILE    86      40.349  34.300  33.168  0.00  0.00
ATOM   1348 2HG1 ILE    86      39.556  35.009  33.190  0.00  0.00
ATOM   1349 3HG1 ILE    86      40.529  34.084  32.139  0.00  0.00
ATOM   1350  CD1 ILE    86      39.837  33.040  33.823  0.00  0.00
ATOM   1351 1HD1 ILE    86      39.696  32.721  33.946  0.00  0.00
ATOM   1352 2HD1 ILE    86      39.733  32.731  33.989  0.00  0.00
ATOM   1353 3HD1 ILE    86      39.679  32.749  33.993  0.00  0.00
ATOM   1354  C   ILE    86      42.711  35.747  35.950  0.00  0.00
ATOM   1355  O   ILE    86      43.243  34.911  36.662  0.00  0.00
ATOM   1356  N   LEU    87      43.184  36.992  35.880  0.00  0.00
ATOM   1357  H   LEU    87      42.726  37.642  35.277  0.00  0.00
ATOM   1358  CA  LEU    87      44.342  37.449  36.656  0.00  0.00
ATOM   1359  HA  LEU    87      45.176  36.800  36.428  0.00  0.00
ATOM   1360  CB  LEU    87      44.696  38.878  36.221  0.00  0.00
ATOM   1361  HB2 LEU    87      44.927  38.865  35.172  0.00  0.00
ATOM   1362  HB3 LEU    87      43.829  39.497  36.348  0.00  0.00
ATOM   1363  CG  LEU    87      45.859  39.534  36.967  0.00  0.00
ATOM   1364  HG  LEU    87      45.616  39.590  38.005  0.00  0.00
ATOM   1365  CD1 LEU    87      47.156  38.784  36.821  0.00  0.00
ATOM   1366 1HD1 LEU    87      47.468  38.622  36.623  0.00  0.00
ATOM   1367 2HD1 LEU    87      47.550  38.720  36.892  0.00  0.00
ATOM   1368 3HD1 LEU    87      47.400  38.465  36.868  0.00  0.00
ATOM   1369  CD2 LEU    87      46.070  40.944  36.471  0.00  0.00
ATOM   1370 1HD2 LEU    87      46.271  41.206  36.180  0.00  0.00
ATOM   1371 2HD2 LEU    87      45.876  41.305  36.309  0.00  0.00
ATOM   1372 3HD2 LEU    87      46.206  41.352  36.580  0.00  0.00
ATOM   1373  C   LEU    87      44.096  37.360  38.169  0.00  0.00
ATOM   1374  O   LEU    87      44.922  36.839  38.906  0.00  0.00
ATOM   1375  N   ARG    88      42.944  37.839  38.634  0.00  0.00
ATOM   1376  H   ARG    88      42.304  38.216  37.969  0.00  0.00
ATOM   1377  CA  ARG    88      42.584  37.919  40.059  0.00  0.00
ATOM   1378  HA  ARG    88      43.491  38.086  40.625  0.00  0.00
ATOM   1379  CB  ARG    88      41.682  39.144  40.289  0.00  0.00
ATOM   1380  HB2 ARG    88      40.761  39.014  39.746  0.00  0.00
ATOM   1381  HB3 ARG    88      41.446  39.208  41.338  0.00  0.00
ATOM   1382  CG  ARG    88      42.344  40.459  39.846  0.00  0.00
ATOM   1383  HG2 ARG    88      43.275  40.588  40.365  0.00  0.00
ATOM   1384  HG3 ARG    88      42.581  40.416  38.799  0.00  0.00
ATOM   1385  CD  ARG    88      41.485  41.699  40.058  0.00  0.00
ATOM   1386  HD2 ARG    88      41.914  42.513  39.504  0.00  0.00
ATOM   1387  HD3 ARG    88      40.506  41.515  39.658  0.00  0.00
ATOM   1388  NE  ARG    88      41.373  42.082  41.464  0.00  0.00
ATOM   1389  HE  ARG    88      40.535  41.853  41.931  0.00  0.00
ATOM   1390  CZ  ARG    88      42.231  42.762  42.181  0.00  0.00
ATOM   1391  NH1 ARG    88      43.358  43.198  41.746  0.00  0.00
ATOM   1392 1HH1 ARG    88      43.663  43.025  40.823  0.00  0.00
ATOM   1393 2HH1 ARG    88      43.912  43.724  42.384  0.00  0.00
ATOM   1394  NH2 ARG    88      41.980  43.018  43.404  0.00  0.00
ATOM   1395 1HH2 ARG    88      41.124  42.753  43.809  0.00  0.00
ATOM   1396 2HH2 ARG    88      42.646  43.542  43.919  0.00  0.00
ATOM   1397  C   ARG    88      42.039  36.599  40.624  0.00  0.00
ATOM   1398  O   ARG    88      41.893  36.469  41.817  0.00  0.00
ATOM   1399  N   LEU    89      41.837  35.597  39.787  0.00  0.00
ATOM   1400  H   LEU    89      41.844  35.833  38.829  0.00  0.00
ATOM   1401  CA  LEU    89      41.662  34.185  40.133  0.00  0.00
ATOM   1402  HA  LEU    89      41.210  34.112  41.114  0.00  0.00
ATOM   1403  CB  LEU    89      40.709  33.563  39.095  0.00  0.00
ATOM   1404  HB2 LEU    89      39.811  34.151  39.050  0.00  0.00
ATOM   1405  HB3 LEU    89      41.175  33.631  38.130  0.00  0.00
ATOM   1406  CG  LEU    89      40.305  32.108  39.327  0.00  0.00
ATOM   1407  HG  LEU    89      41.158  31.529  39.500  0.00  0.00
ATOM   1408  CD1 LEU    89      39.388  31.943  40.469  0.00  0.00
ATOM   1409 1HD1 LEU    89      39.167  31.928  40.761  0.00  0.00
ATOM   1410 2HD1 LEU    89      39.150  31.889  40.728  0.00  0.00
ATOM   1411 3HD1 LEU    89      39.188  31.875  40.764  0.00  0.00
ATOM   1412  CD2 LEU    89      39.629  31.559  38.131  0.00  0.00
ATOM   1413 1HD2 LEU    89      39.461  31.426  37.846  0.00  0.00
ATOM   1414 2HD2 LEU    89      39.473  31.432  37.834  0.00  0.00
ATOM   1415 3HD2 LEU    89      39.472  31.414  37.836  0.00  0.00
ATOM   1416  C   LEU    89      43.014  33.457  40.196  0.00  0.00
ATOM   1417  O   LEU    89      43.322  32.791  41.171  0.00  0.00
ATOM   1418  N   ALA    90      43.856  33.601  39.180  0.00  0.00
ATOM   1419  H   ALA    90      43.571  34.156  38.402  0.00  0.00
ATOM   1420  CA  ALA    90      45.113  32.871  39.057  0.00  0.00
ATOM   1421  HA  ALA    90      44.907  31.823  39.207  0.00  0.00
ATOM   1422  CB  ALA    90      45.636  33.044  37.642  0.00  0.00
ATOM   1423  HB1 ALA    90      45.829  32.892  37.306  0.00  0.00
ATOM   1424  HB2 ALA    90      45.578  33.121  37.233  0.00  0.00
ATOM   1425  HB3 ALA    90      45.883  33.232  37.362  0.00  0.00
ATOM   1426  C   ALA    90      46.167  33.265  40.096  0.00  0.00
ATOM   1427  O   ALA    90      46.965  32.439  40.487  0.00  0.00
ATOM   1428  N   TYR    91      46.153  34.497  40.594  0.00  0.00
ATOM   1429  H   TYR    91      45.528  35.152  40.185  0.00  0.00
ATOM   1430  CA  TYR    91      47.090  34.970  41.617  0.00  0.00
ATOM   1431  HA  TYR    91      48.086  34.696  41.305  0.00  0.00
ATOM   1432  CB  TYR    91      47.031  36.496  41.678  0.00  0.00
ATOM   1433  HB2 TYR    91      47.168  36.883  40.684  0.00  0.00
ATOM   1434  HB3 TYR    91      46.050  36.790  42.001  0.00  0.00
ATOM   1435  CG  TYR    91      48.068  37.148  42.566  0.00  0.00
ATOM   1436  CD1 TYR    91      49.420  37.027  42.270  0.00  0.00
ATOM   1437  HD1 TYR    91      49.724  36.472  41.420  0.00  0.00
ATOM   1438  CE1 TYR    91      50.383  37.623  43.088  0.00  0.00
ATOM   1439  HE1 TYR    91      51.412  37.516  42.866  0.00  0.00
ATOM   1440  CZ  TYR    91      49.997  38.356  44.203  0.00  0.00
ATOM   1441  OH  TYR    91      50.916  38.925  44.999  0.00  0.00
ATOM   1442  HH  TYR    91      51.784  38.745  44.722  0.00  0.00
ATOM   1443  CE2 TYR    91      48.646  38.486  44.497  0.00  0.00
ATOM   1444  HE2 TYR    91      48.362  39.054  45.343  0.00  0.00
ATOM   1445  CD2 TYR    91      47.685  37.880  43.684  0.00  0.00
ATOM   1446  HD2 TYR    91      46.656  37.995  43.907  0.00  0.00
ATOM   1447  C   TYR    91      46.883  34.338  43.000  0.00  0.00
ATOM   1448  O   TYR    91      47.782  34.373  43.812  0.00  0.00
ATOM   1449  N   ARG    92      45.727  33.744  43.283  0.00  0.00
ATOM   1450  H   ARG    92      45.033  33.757  42.580  0.00  0.00
ATOM   1451  CA  ARG    92      45.409  33.100  44.569  0.00  0.00
ATOM   1452  HA  ARG    92      46.297  33.070  45.174  0.00  0.00
ATOM   1453  CB  ARG    92      44.361  33.922  45.309  0.00  0.00
ATOM   1454  HB2 ARG    92      43.542  34.092  44.666  0.00  0.00
ATOM   1455  HB3 ARG    92      44.000  33.360  46.135  0.00  0.00
ATOM   1456  CG  ARG    92      44.822  35.259  45.831  0.00  0.00
ATOM   1457  HG2 ARG    92      45.201  35.834  45.053  0.00  0.00
ATOM   1458  HG3 ARG    92      43.996  35.760  46.217  0.00  0.00
ATOM   1459  CD  ARG    92      45.820  35.180  46.902  0.00  0.00
ATOM   1460  HD2 ARG    92      45.575  35.319  47.452  0.00  0.00
ATOM   1461  HD3 ARG    92      46.093  34.591  47.031  0.00  0.00
ATOM   1462  NE  ARG    92      46.718  35.697  47.061  0.00  0.00
ATOM   1463  HE  ARG    92      46.538  35.797  46.896  0.00  0.00
ATOM   1464  CZ  ARG    92      47.769  35.997  47.451  0.00  0.00
ATOM   1465  NH1 ARG    92      48.151  35.915  47.719  0.00  0.00
ATOM   1466 1HH1 ARG    92      47.642  35.612  47.628  0.00  0.00
ATOM   1467 2HH1 ARG    92      48.955  36.157  48.013  0.00  0.00
ATOM   1468  NH2 ARG    92      48.476  36.395  47.581  0.00  0.00
ATOM   1469 1HH2 ARG    92      48.224  36.466  47.392  0.00  0.00
ATOM   1470 2HH2 ARG    92      49.273  36.606  47.886  0.00  0.00
ATOM   1471  C   ARG    92      45.009  31.629  44.485  0.00  0.00
ATOM   1472  O   ARG    92      45.115  30.942  45.482  0.00  0.00
ATOM   1473  N   SER    93      44.599  31.123  43.333  0.00  0.00
ATOM   1474  H   SER    93      44.498  31.745  42.572  0.00  0.00
ATOM   1475  CA  SER    93      44.247  29.709  43.130  0.00  0.00
ATOM   1476  HA  SER    93      43.489  29.440  43.851  0.00  0.00
ATOM   1477  CB  SER    93      43.656  29.507  41.744  0.00  0.00
ATOM   1478  HB2 SER    93      44.334  29.871  40.996  0.00  0.00
ATOM   1479  HB3 SER    93      43.481  28.459  41.578  0.00  0.00
ATOM   1480  OG  SER    93      42.437  30.186  41.652  0.00  0.00
ATOM   1481  HG  SER    93      42.609  31.103  41.617  0.00  0.00
ATOM   1482  C   SER    93      45.428  28.761  43.340  0.00  0.00
ATOM   1483  O   SER    93      46.557  29.106  43.055  0.00  0.00
ATOM   1484  N   LYS    94      45.167  27.553  43.824  0.00  0.00
ATOM   1485  H   LYS    94      44.212  27.323  43.962  0.00  0.00
ATOM   1486  CA  LYS    94      46.161  26.546  44.217  0.00  0.00
ATOM   1487  HA  LYS    94      47.155  26.927  44.038  0.00  0.00
ATOM   1488  CB  LYS    94      46.072  26.292  45.721  0.00  0.00
ATOM   1489  HB2 LYS    94      45.128  26.049  45.982  0.00  0.00
ATOM   1490  HB3 LYS    94      46.659  25.502  45.963  0.00  0.00
ATOM   1491  CG  LYS    94      46.487  27.393  46.562  0.00  0.00
ATOM   1492  HG2 LYS    94      47.222  27.723  46.260  0.00  0.00
ATOM   1493  HG3 LYS    94      45.910  28.038  46.521  0.00  0.00
ATOM   1494  CD  LYS    94      46.675  27.177  47.881  0.00  0.00
ATOM   1495  HD2 LYS    94      46.282  27.398  48.233  0.00  0.00
ATOM   1496  HD3 LYS    94      46.618  26.605  48.018  0.00  0.00
ATOM   1497  CE  LYS    94      47.468  27.455  48.534  0.00  0.00
ATOM   1498  HE2 LYS    94      47.665  27.390  48.178  0.00  0.00
ATOM   1499  HE3 LYS    94      47.521  27.853  48.605  0.00  0.00
ATOM   1500  NZ  LYS    94      47.899  27.281  49.529  0.00  0.00
ATOM   1501  HZ1 LYS    94      48.033  27.312  49.795  0.00  0.00
ATOM   1502  HZ2 LYS    94      47.943  27.221  49.793  0.00  0.00
ATOM   1503  HZ3 LYS    94      48.044  27.174  49.731  0.00  0.00
ATOM   1504  C   LYS    94      45.998  25.256  43.406  0.00  0.00
ATOM   1505  O   LYS    94      45.173  24.435  43.753  0.00  0.00
ATOM   1506  N   PRO    95      46.747  25.056  42.324  0.00  0.00
ATOM   1507  CD  PRO    95      47.682  25.980  41.768  0.00  0.00
ATOM   1508  HD2 PRO    95      48.529  26.045  42.349  0.00  0.00
ATOM   1509  HD3 PRO    95      47.271  26.926  41.659  0.00  0.00
ATOM   1510  CG  PRO    95      48.040  25.461  40.450  0.00  0.00
ATOM   1511  HG2 PRO    95      48.931  25.405  40.350  0.00  0.00
ATOM   1512  HG3 PRO    95      47.698  25.991  39.819  0.00  0.00
ATOM   1513  CB  PRO    95      47.525  24.210  40.273  0.00  0.00
ATOM   1514  HB2 PRO    95      48.255  23.611  40.230  0.00  0.00
ATOM   1515  HB3 PRO    95      47.085  24.186  39.449  0.00  0.00
ATOM   1516  CA  PRO    95      46.588  23.936  41.422  0.00  0.00
ATOM   1517  HA  PRO    95      45.587  23.937  41.057  0.00  0.00
ATOM   1518  C   PRO    95      46.845  22.577  42.020  0.00  0.00
ATOM   1519  O   PRO    95      46.139  21.660  41.711  0.00  0.00
ATOM   1520  N   GLY    96      47.801  22.438  42.900  0.00  0.00
ATOM   1521  H   GLY    96      48.334  23.224  43.129  0.00  0.00
ATOM   1522  CA  GLY    96      48.172  21.184  43.506  0.00  0.00
ATOM   1523  HA2 GLY    96      48.380  20.484  42.746  0.00  0.00
ATOM   1524  HA3 GLY    96      49.056  21.330  44.062  0.00  0.00
ATOM   1525  C   GLY    96      47.136  20.588  44.429  0.00  0.00
ATOM   1526  O   GLY    96      47.080  19.459  44.602  0.00  0.00
ATOM   1527  N   GLU    97      46.279  21.339  44.982  0.00  0.00
ATOM   1528  H   GLU    97      46.418  22.253  44.824  0.00  0.00
ATOM   1529  CA  GLU    97      45.146  20.926  45.799  0.00  0.00
ATOM   1530  HA  GLU    97      45.208  19.881  45.959  0.00  0.00
ATOM   1531  CB  GLU    97      45.236  21.569  47.144  0.00  0.00
ATOM   1532  HB2 GLU    97      44.744  21.571  47.451  0.00  0.00
ATOM   1533  HB3 GLU    97      45.590  21.302  47.536  0.00  0.00
ATOM   1534  CG  GLU    97      45.520  22.531  47.589  0.00  0.00
ATOM   1535  HG2 GLU    97      45.928  22.569  47.197  0.00  0.00
ATOM   1536  HG3 GLU    97      45.132  22.816  47.364  0.00  0.00
ATOM   1537  CD  GLU    97      45.785  23.046  48.872  0.00  0.00
ATOM   1538  OE1 GLU    97      46.156  23.306  49.298  0.00  0.00
ATOM   1539  OE2 GLU    97      45.625  23.197  49.472  0.00  0.00
ATOM   1540  C   GLU    97      43.794  21.140  45.139  0.00  0.00
ATOM   1541  O   GLU    97      42.770  20.936  45.750  0.00  0.00
ATOM   1542  N   GLY    98      43.770  21.557  43.891  0.00  0.00
ATOM   1543  H   GLY    98      44.637  21.677  43.439  0.00  0.00
ATOM   1544  CA  GLY    98      42.567  21.735  43.100  0.00  0.00
ATOM   1545  HA2 GLY    98      42.860  21.943  42.101  0.00  0.00
ATOM   1546  HA3 GLY    98      42.013  20.828  43.099  0.00  0.00
ATOM   1547  C   GLY    98      41.637  22.847  43.547  0.00  0.00
ATOM   1548  O   GLY    98      40.461  22.799  43.251  0.00  0.00
ATOM   1549  N   LYS    99      42.128  23.831  44.275  0.00  0.00
ATOM   1550  H   LYS    99      43.103  23.825  44.431  0.00  0.00
ATOM   1551  CA  LYS    99      41.342  24.940  44.820  0.00  0.00
ATOM   1552  HA  LYS    99      40.308  24.633  44.892  0.00  0.00
ATOM   1553  CB  LYS    99      41.807  25.291  46.231  0.00  0.00
ATOM   1554  HB2 LYS    99      42.849  25.407  46.241  0.00  0.00
ATOM   1555  HB3 LYS    99      41.379  26.205  46.507  0.00  0.00
ATOM   1556  CG  LYS    99      41.427  24.285  47.270  0.00  0.00
ATOM   1557  HG2 LYS    99      40.397  24.204  47.284  0.00  0.00
ATOM   1558  HG3 LYS    99      41.824  23.367  47.006  0.00  0.00
ATOM   1559  CD  LYS    99      41.917  24.648  48.648  0.00  0.00
ATOM   1560  HD2 LYS    99      42.947  24.767  48.627  0.00  0.00
ATOM   1561  HD3 LYS    99      41.497  25.549  48.932  0.00  0.00
ATOM   1562  CE  LYS    99      41.573  23.632  49.668  0.00  0.00
ATOM   1563  HE2 LYS    99      40.901  23.769  50.038  0.00  0.00
ATOM   1564  HE3 LYS    99      41.465  22.935  49.351  0.00  0.00
ATOM   1565  NZ  LYS    99      42.269  23.385  50.582  0.00  0.00
ATOM   1566  HZ1 LYS    99      42.562  23.333  50.799  0.00  0.00
ATOM   1567  HZ2 LYS    99      42.358  23.375  50.837  0.00  0.00
ATOM   1568  HZ3 LYS    99      42.406  23.249  50.785  0.00  0.00
ATOM   1569  C   LYS    99      41.379  26.157  43.906  0.00  0.00
ATOM   1570  O   LYS    99      42.424  26.731  43.674  0.00  0.00
ATOM   1571  N   LEU   100      40.224  26.583  43.444  0.00  0.00
ATOM   1572  H   LEU   100      39.422  26.082  43.740  0.00  0.00
ATOM   1573  CA  LEU   100      39.995  27.868  42.803  0.00  0.00
ATOM   1574  HA  LEU   100      40.877  28.170  42.256  0.00  0.00
ATOM   1575  CB  LEU   100      38.816  27.764  41.831  0.00  0.00
ATOM   1576  HB2 LEU   100      37.966  27.446  42.369  0.00  0.00
ATOM   1577  HB3 LEU   100      38.601  28.732  41.463  0.00  0.00
ATOM   1578  CG  LEU   100      38.986  26.845  40.654  0.00  0.00
ATOM   1579  HG  LEU   100      39.202  26.002  40.963  0.00  0.00
ATOM   1580  CD1 LEU   100      37.870  26.707  39.905  0.00  0.00
ATOM   1581 1HD1 LEU   100      37.615  26.616  39.702  0.00  0.00
ATOM   1582 2HD1 LEU   100      37.558  26.658  39.764  0.00  0.00
ATOM   1583 3HD1 LEU   100      37.621  26.741  39.706  0.00  0.00
ATOM   1584  CD2 LEU   100      39.921  27.182  39.757  0.00  0.00
ATOM   1585 1HD2 LEU   100      40.097  27.151  39.489  0.00  0.00
ATOM   1586 2HD2 LEU   100      40.105  27.411  39.541  0.00  0.00
ATOM   1587 3HD2 LEU   100      40.250  27.220  39.584  0.00  0.00
ATOM   1588  C   LEU   100      39.722  28.906  43.888  0.00  0.00
ATOM   1589  O   LEU   100      38.797  28.743  44.659  0.00  0.00
ATOM   1590  N   ILE   101      40.518  29.957  43.964  0.00  0.00
ATOM   1591  H   ILE   101      41.219  30.054  43.269  0.00  0.00
ATOM   1592  CA  ILE   101      40.415  31.019  44.972  0.00  0.00
ATOM   1593  HA  ILE   101      39.452  30.953  45.461  0.00  0.00
ATOM   1594  CB  ILE   101      41.501  30.895  46.063  0.00  0.00
ATOM   1595  HB  ILE   101      42.446  31.117  45.615  0.00  0.00
ATOM   1596  CG2 ILE   101      41.249  31.919  47.155  0.00  0.00
ATOM   1597 1HG2 ILE   101      41.220  32.188  47.413  0.00  0.00
ATOM   1598 2HG2 ILE   101      41.165  32.187  47.414  0.00  0.00
ATOM   1599 3HG2 ILE   101      41.195  32.155  47.446  0.00  0.00
ATOM   1600  CG1 ILE   101      41.600  29.496  46.670  0.00  0.00
ATOM   1601 2HG1 ILE   101      40.735  29.290  47.169  0.00  0.00
ATOM   1602 3HG1 ILE   101      41.697  28.808  45.922  0.00  0.00
ATOM   1603  CD1 ILE   101      42.722  29.218  47.599  0.00  0.00
ATOM   1604 1HD1 ILE   101      43.006  29.119  47.803  0.00  0.00
ATOM   1605 2HD1 ILE   101      43.003  29.173  47.819  0.00  0.00
ATOM   1606 3HD1 ILE   101      42.967  29.136  47.845  0.00  0.00
ATOM   1607  C   ILE   101      40.496  32.369  44.269  0.00  0.00
ATOM   1608  O   ILE   101      41.460  32.648  43.587  0.00  0.00
ATOM   1609  N   PHE   102      39.500  33.209  44.444  0.00  0.00
ATOM   1610  H   PHE   102      38.753  32.912  45.017  0.00  0.00
ATOM   1611  CA  PHE   102      39.470  34.580  43.942  0.00  0.00
ATOM   1612  HA  PHE   102      40.153  34.663  43.110  0.00  0.00
ATOM   1613  CB  PHE   102      38.069  34.892  43.417  0.00  0.00
ATOM   1614  HB2 PHE   102      37.755  34.096  42.782  0.00  0.00
ATOM   1615  HB3 PHE   102      37.391  34.923  44.239  0.00  0.00
ATOM   1616  CG  PHE   102      37.964  36.167  42.629  0.00  0.00
ATOM   1617  CD1 PHE   102      37.431  37.299  43.184  0.00  0.00
ATOM   1618  HD1 PHE   102      37.038  37.256  44.153  0.00  0.00
ATOM   1619  CE1 PHE   102      37.411  38.488  42.478  0.00  0.00
ATOM   1620  HE1 PHE   102      37.010  39.346  42.910  0.00  0.00
ATOM   1621  CZ  PHE   102      37.907  38.549  41.206  0.00  0.00
ATOM   1622  HZ  PHE   102      37.890  39.458  40.666  0.00  0.00
ATOM   1623  CE2 PHE   102      38.415  37.419  40.636  0.00  0.00
ATOM   1624  HE2 PHE   102      38.786  37.455  39.655  0.00  0.00
ATOM   1625  CD2 PHE   102      38.442  36.232  41.345  0.00  0.00
ATOM   1626  HD2 PHE   102      38.835  35.370  40.902  0.00  0.00
ATOM   1627  C   PHE   102      39.941  35.572  45.007  0.00  0.00
ATOM   1628  O   PHE   102      39.892  35.282  46.187  0.00  0.00
ATOM   1629  N   CYS   103      40.351  36.770  44.613  0.00  0.00
ATOM   1630  H   CYS   103      40.389  36.932  43.638  0.00  0.00
ATOM   1631  CA  CYS   103      40.800  37.844  45.503  0.00  0.00
ATOM   1632  HA  CYS   103      41.509  37.425  46.191  0.00  0.00
ATOM   1633  CB  CYS   103      41.538  38.888  44.684  0.00  0.00
ATOM   1634  HB2 CYS   103      40.933  39.205  43.863  0.00  0.00
ATOM   1635  HB3 CYS   103      41.753  39.737  45.302  0.00  0.00
ATOM   1636  SG  CYS   103      43.084  38.222  44.085  0.00  0.00
ATOM   1637  HG  CYS   103      42.634  37.364  43.429  0.00  0.00
ATOM   1638  C   CYS   103      39.708  38.456  46.389  0.00  0.00
ATOM   1639  O   CYS   103      39.806  39.478  46.829  0.00  0.00
ATOM   1640  N   SER   104      38.667  37.817  46.670  0.00  0.00
ATOM   1641  H   SER   104      38.634  36.999  46.237  0.00  0.00
ATOM   1642  CA  SER   104      37.622  38.076  47.651  0.00  0.00
ATOM   1643  HA  SER   104      37.715  39.077  48.021  0.00  0.00
ATOM   1644  CB  SER   104      36.276  37.939  46.990  0.00  0.00
ATOM   1645  HB2 SER   104      35.517  38.135  47.682  0.00  0.00
ATOM   1646  HB3 SER   104      36.194  38.625  46.205  0.00  0.00
ATOM   1647  OG  SER   104      36.112  36.681  46.494  0.00  0.00
ATOM   1648  HG  SER   104      35.335  36.640  46.055  0.00  0.00
ATOM   1649  C   SER   104      37.675  37.138  48.847  0.00  0.00
ATOM   1650  O   SER   104      36.992  37.347  49.805  0.00  0.00
ATOM   1651  N   GLY   105      38.464  36.090  48.795  0.00  0.00
ATOM   1652  H   GLY   105      39.018  35.998  48.002  0.00  0.00
ATOM   1653  CA  GLY   105      38.523  35.010  49.764  0.00  0.00
ATOM   1654  HA2 GLY   105      39.514  34.628  49.774  0.00  0.00
ATOM   1655  HA3 GLY   105      38.304  35.386  50.732  0.00  0.00
ATOM   1656  C   GLY   105      37.589  33.842  49.504  0.00  0.00
ATOM   1657  O   GLY   105      37.627  32.886  50.239  0.00  0.00
ATOM   1658  N   LEU   106      36.765  33.886  48.475  0.00  0.00
ATOM   1659  H   LEU   106      36.778  34.692  47.908  0.00  0.00
ATOM   1660  CA  LEU   106      35.842  32.815  48.115  0.00  0.00
ATOM   1661  HA  LEU   106      35.377  32.458  49.020  0.00  0.00
ATOM   1662  CB  LEU   106      34.753  33.407  47.215  0.00  0.00
ATOM   1663  HB2 LEU   106      34.391  34.292  47.681  0.00  0.00
ATOM   1664  HB3 LEU   106      35.193  33.712  46.293  0.00  0.00
ATOM   1665  CG  LEU   106      33.540  32.555  46.902  0.00  0.00
ATOM   1666  HG  LEU   106      33.083  32.929  46.444  0.00  0.00
ATOM   1667  CD1 LEU   106      33.526  31.532  46.360  0.00  0.00
ATOM   1668 1HD1 LEU   106      33.479  31.217  46.221  0.00  0.00
ATOM   1669 2HD1 LEU   106      33.541  31.334  46.224  0.00  0.00
ATOM   1670 3HD1 LEU   106      33.522  31.300  46.224  0.00  0.00
ATOM   1671  CD2 LEU   106      32.843  32.261  47.697  0.00  0.00
ATOM   1672 1HD2 LEU   106      32.556  32.337  47.916  0.00  0.00
ATOM   1673 2HD2 LEU   106      32.701  32.076  47.791  0.00  0.00
ATOM   1674 3HD2 LEU   106      32.744  32.157  47.961  0.00  0.00
ATOM   1675  C   LEU   106      36.594  31.643  47.479  0.00  0.00
ATOM   1676  O   LEU   106      37.250  31.809  46.468  0.00  0.00
ATOM   1677  N   VAL   107      36.487  30.459  48.060  0.00  0.00
ATOM   1678  H   VAL   107      35.941  30.414  48.882  0.00  0.00
ATOM   1679  CA  VAL   107      37.165  29.227  47.631  0.00  0.00
ATOM   1680  HA  VAL   107      37.797  29.477  46.790  0.00  0.00
ATOM   1681  CB  VAL   107      38.119  28.718  48.724  0.00  0.00
ATOM   1682  HB  VAL   107      38.869  29.476  48.859  0.00  0.00
ATOM   1683  CG1 VAL   107      37.468  28.501  50.073  0.00  0.00
ATOM   1684 1HG1 VAL   107      37.274  28.572  50.401  0.00  0.00
ATOM   1685 2HG1 VAL   107      37.246  28.358  50.365  0.00  0.00
ATOM   1686 3HG1 VAL   107      37.429  28.431  50.460  0.00  0.00
ATOM   1687  CG2 VAL   107      38.845  27.439  48.342  0.00  0.00
ATOM   1688 1HG2 VAL   107      38.877  27.065  48.190  0.00  0.00
ATOM   1689 2HG2 VAL   107      39.130  27.225  48.153  0.00  0.00
ATOM   1690 3HG2 VAL   107      39.070  27.100  48.421  0.00  0.00
ATOM   1691  C   VAL   107      36.189  28.159  47.135  0.00  0.00
ATOM   1692  O   VAL   107      35.164  27.915  47.747  0.00  0.00
ATOM   1693  N   LEU   108      36.527  27.499  46.033  0.00  0.00
ATOM   1694  H   LEU   108      37.377  27.769  45.590  0.00  0.00
ATOM   1695  CA  LEU   108      35.796  26.393  45.407  0.00  0.00
ATOM   1696  HA  LEU   108      35.082  25.978  46.106  0.00  0.00
ATOM   1697  CB  LEU   108      35.035  26.903  44.175  0.00  0.00
ATOM   1698  HB2 LEU   108      35.742  27.354  43.514  0.00  0.00
ATOM   1699  HB3 LEU   108      34.614  26.065  43.661  0.00  0.00
ATOM   1700  CG  LEU   108      33.912  27.905  44.433  0.00  0.00
ATOM   1701  HG  LEU   108      34.293  28.714  44.991  0.00  0.00
ATOM   1702  CD1 LEU   108      33.391  28.444  43.142  0.00  0.00
ATOM   1703 1HD1 LEU   108      33.239  28.638  42.864  0.00  0.00
ATOM   1704 2HD1 LEU   108      33.338  28.588  42.809  0.00  0.00
ATOM   1705 3HD1 LEU   108      33.233  28.519  42.823  0.00  0.00
ATOM   1706  CD2 LEU   108      32.749  27.324  45.160  0.00  0.00
ATOM   1707 1HD2 LEU   108      32.446  27.078  45.247  0.00  0.00
ATOM   1708 2HD2 LEU   108      32.552  27.180  45.460  0.00  0.00
ATOM   1709 3HD2 LEU   108      32.391  27.309  45.317  0.00  0.00
ATOM   1710  C   LEU   108      36.765  25.271  45.005  0.00  0.00
ATOM   1711  O   LEU   108      37.928  25.511  44.756  0.00  0.00
ATOM   1712  N   HIS   109      36.294  24.042  44.897  0.00  0.00
ATOM   1713  H   HIS   109      35.331  23.908  45.098  0.00  0.00
ATOM   1714  CA  HIS   109      37.031  22.923  44.299  0.00  0.00
ATOM   1715  HA  HIS   109      38.086  23.062  44.478  0.00  0.00
ATOM   1716  CB  HIS   109      36.594  21.621  44.959  0.00  0.00
ATOM   1717  HB2 HIS   109      36.041  21.798  45.700  0.00  0.00
ATOM   1718  HB3 HIS   109      36.056  21.097  44.380  0.00  0.00
ATOM   1719  CG  HIS   109      37.538  20.746  45.423  0.00  0.00
ATOM   1720  ND1 HIS   109      37.315  19.858  45.880  0.00  0.00
ATOM   1721  HD1 HIS   109      36.504  19.692  45.958  0.00  0.00
ATOM   1722  CE1 HIS   109      38.358  19.213  46.206  0.00  0.00
ATOM   1723  HE1 HIS   109      38.467  18.443  46.588  0.00  0.00
ATOM   1724  NE2 HIS   109      39.237  19.669  45.969  0.00  0.00
ATOM   1725  HE2 HIS   109      40.097  19.344  46.122  0.00  0.00
ATOM   1726  CD2 HIS   109      38.738  20.623  45.481  0.00  0.00
ATOM   1727  HD2 HIS   109      39.198  21.137  45.201  0.00  0.00
ATOM   1728  C   HIS   109      36.829  22.906  42.787  0.00  0.00
ATOM   1729  O   HIS   109      35.748  23.214  42.328  0.00  0.00
ATOM   1730  N   ARG   110      37.835  22.537  41.997  0.00  0.00
ATOM   1731  H   ARG   110      38.694  22.321  42.440  0.00  0.00
ATOM   1732  CA  ARG   110      37.818  22.618  40.523  0.00  0.00
ATOM   1733  HA  ARG   110      37.740  23.656  40.260  0.00  0.00
ATOM   1734  CB  ARG   110      39.139  22.117  39.946  0.00  0.00
ATOM   1735  HB2 ARG   110      39.198  22.244  39.112  0.00  0.00
ATOM   1736  HB3 ARG   110      39.770  22.553  40.265  0.00  0.00
ATOM   1737  CG  ARG   110      39.573  20.910  40.027  0.00  0.00
ATOM   1738  HG2 ARG   110      39.607  20.808  40.846  0.00  0.00
ATOM   1739  HG3 ARG   110      38.945  20.453  39.765  0.00  0.00
ATOM   1740  CD  ARG   110      40.841  20.442  39.381  0.00  0.00
ATOM   1741  HD2 ARG   110      41.583  21.163  39.550  0.00  0.00
ATOM   1742  HD3 ARG   110      41.140  19.552  39.843  0.00  0.00
ATOM   1743  NE  ARG   110      40.696  20.182  37.968  0.00  0.00
ATOM   1744  HE  ARG   110      39.794  20.069  37.624  0.00  0.00
ATOM   1745  CZ  ARG   110      41.623  19.984  37.106  0.00  0.00
ATOM   1746  NH1 ARG   110      42.844  20.020  37.402  0.00  0.00
ATOM   1747 1HH1 ARG   110      43.131  20.144  38.326  0.00  0.00
ATOM   1748 2HH1 ARG   110      43.501  19.863  36.707  0.00  0.00
ATOM   1749  NH2 ARG   110      41.333  19.746  35.896  0.00  0.00
ATOM   1750 1HH2 ARG   110      40.408  19.643  35.624  0.00  0.00
ATOM   1751 2HH2 ARG   110      42.037  19.579  35.253  0.00  0.00
ATOM   1752  C   ARG   110      36.605  21.974  39.848  0.00  0.00
ATOM   1753  O   ARG   110      36.054  22.567  38.938  0.00  0.00
ATOM   1754  N   LEU   111      36.126  20.837  40.340  0.00  0.00
ATOM   1755  H   LEU   111      36.637  20.405  41.074  0.00  0.00
ATOM   1756  CA  LEU   111      34.947  20.138  39.824  0.00  0.00
ATOM   1757  HA  LEU   111      35.130  19.913  38.788  0.00  0.00
ATOM   1758  CB  LEU   111      34.808  18.822  40.585  0.00  0.00
ATOM   1759  HB2 LEU   111      35.735  18.308  40.558  0.00  0.00
ATOM   1760  HB3 LEU   111      34.603  19.044  41.594  0.00  0.00
ATOM   1761  CG  LEU   111      33.747  17.875  40.088  0.00  0.00
ATOM   1762  HG  LEU   111      32.827  18.358  40.093  0.00  0.00
ATOM   1763  CD1 LEU   111      34.000  17.389  38.734  0.00  0.00
ATOM   1764 1HD1 LEU   111      34.102  17.233  38.423  0.00  0.00
ATOM   1765 2HD1 LEU   111      33.992  17.246  38.402  0.00  0.00
ATOM   1766 3HD1 LEU   111      34.070  17.328  38.378  0.00  0.00
ATOM   1767  CD2 LEU   111      33.646  16.692  40.975  0.00  0.00
ATOM   1768 1HD2 LEU   111      33.612  16.465  41.256  0.00  0.00
ATOM   1769 2HD2 LEU   111      33.544  16.376  41.155  0.00  0.00
ATOM   1770 3HD2 LEU   111      33.694  16.375  41.164  0.00  0.00
ATOM   1771  C   LEU   111      33.658  20.971  39.885  0.00  0.00
ATOM   1772  O   LEU   111      32.790  20.803  39.050  0.00  0.00
ATOM   1773  N   GLN   112      33.550  21.917  40.811  0.00  0.00
ATOM   1774  H   GLN   112      34.319  22.056  41.424  0.00  0.00
ATOM   1775  CA  GLN   112      32.392  22.798  40.974  0.00  0.00
ATOM   1776  HA  GLN   112      31.501  22.189  40.965  0.00  0.00
ATOM   1777  CB  GLN   112      32.455  23.520  42.327  0.00  0.00
ATOM   1778  HB2 GLN   112      33.294  24.191  42.334  0.00  0.00
ATOM   1779  HB3 GLN   112      31.566  24.118  42.425  0.00  0.00
ATOM   1780  CG  GLN   112      32.538  22.600  43.543  0.00  0.00
ATOM   1781  HG2 GLN   112      31.716  21.910  43.521  0.00  0.00
ATOM   1782  HG3 GLN   112      33.451  22.036  43.517  0.00  0.00
ATOM   1783  CD  GLN   112      32.490  23.381  44.842  0.00  0.00
ATOM   1784  OE1 GLN   112      33.480  23.628  45.493  0.00  0.00
ATOM   1785  NE2 GLN   112      31.340  23.810  45.258  0.00  0.00
ATOM   1786 1HE2 GLN   112      31.295  24.368  46.078  0.00  0.00
ATOM   1787 2HE2 GLN   112      30.518  23.597  44.748  0.00  0.00
ATOM   1788  C   GLN   112      32.223  23.822  39.842  0.00  0.00
ATOM   1789  O   GLN   112      31.222  24.504  39.811  0.00  0.00
ATOM   1790  N   CYS   113      33.182  23.952  38.929  0.00  0.00
ATOM   1791  H   CYS   113      34.001  23.407  39.054  0.00  0.00
ATOM   1792  CA  CYS   113      33.140  24.864  37.785  0.00  0.00
ATOM   1793  HA  CYS   113      32.117  25.148  37.599  0.00  0.00
ATOM   1794  CB  CYS   113      33.926  26.124  38.134  0.00  0.00
ATOM   1795  HB2 CYS   113      34.904  25.880  38.368  0.00  0.00
ATOM   1796  HB3 CYS   113      33.940  26.757  37.311  0.00  0.00
ATOM   1797  SG  CYS   113      33.243  27.018  39.471  0.00  0.00
ATOM   1798  HG  CYS   113      32.295  26.399  39.629  0.00  0.00
ATOM   1799  C   CYS   113      33.651  24.251  36.465  0.00  0.00
ATOM   1800  O   CYS   113      33.789  24.956  35.476  0.00  0.00
ATOM   1801  N   ALA   114      33.974  22.965  36.431  0.00  0.00
ATOM   1802  H   ALA   114      33.806  22.422  37.241  0.00  0.00
ATOM   1803  CA  ALA   114      34.728  22.346  35.347  0.00  0.00
ATOM   1804  HA  ALA   114      35.597  22.950  35.169  0.00  0.00
ATOM   1805  CB  ALA   114      35.219  20.992  35.808  0.00  0.00
ATOM   1806  HB1 ALA   114      35.370  20.682  35.940  0.00  0.00
ATOM   1807  HB2 ALA   114      35.308  20.658  35.929  0.00  0.00
ATOM   1808  HB3 ALA   114      35.355  20.652  35.879  0.00  0.00
ATOM   1809  C   ALA   114      33.998  22.259  34.003  0.00  0.00
ATOM   1810  O   ALA   114      34.631  22.341  32.991  0.00  0.00
ATOM   1811  N   ARG   115      32.687  22.148  33.957  0.00  0.00
ATOM   1812  H   ARG   115      32.219  22.086  34.815  0.00  0.00
ATOM   1813  CA  ARG   115      31.911  22.202  32.705  0.00  0.00
ATOM   1814  HA  ARG   115      32.461  21.688  31.931  0.00  0.00
ATOM   1815  CB  ARG   115      30.561  21.504  32.851  0.00  0.00
ATOM   1816  HB2 ARG   115      30.026  21.900  33.607  0.00  0.00
ATOM   1817  HB3 ARG   115      30.033  21.648  32.011  0.00  0.00
ATOM   1818  CG  ARG   115      30.628  20.080  33.059  0.00  0.00
ATOM   1819  HG2 ARG   115      31.277  19.720  32.395  0.00  0.00
ATOM   1820  HG3 ARG   115      30.999  19.916  33.965  0.00  0.00
ATOM   1821  CD  ARG   115      29.319  19.336  32.905  0.00  0.00
ATOM   1822  HD2 ARG   115      28.959  19.505  31.919  0.00  0.00
ATOM   1823  HD3 ARG   115      29.507  18.296  33.009  0.00  0.00
ATOM   1824  NE  ARG   115      28.312  19.732  33.878  0.00  0.00
ATOM   1825  HE  ARG   115      28.614  20.212  34.691  0.00  0.00
ATOM   1826  CZ  ARG   115      27.038  19.496  33.792  0.00  0.00
ATOM   1827  NH1 ARG   115      26.502  18.892  32.804  0.00  0.00
ATOM   1828 1HH1 ARG   115      27.055  18.561  32.065  0.00  0.00
ATOM   1829 2HH1 ARG   115      25.527  18.773  32.781  0.00  0.00
ATOM   1830  NH2 ARG   115      26.254  19.860  34.723  0.00  0.00
ATOM   1831 1HH2 ARG   115      26.638  20.268  35.537  0.00  0.00
ATOM   1832 2HH2 ARG   115      25.295  19.657  34.678  0.00  0.00
ATOM   1833  C   ARG   115      31.728  23.621  32.191  0.00  0.00
ATOM   1834  O   ARG   115      31.717  23.821  30.998  0.00  0.00
ATOM   1835  N   GLY   116      31.647  24.599  33.073  0.00  0.00
ATOM   1836  H   GLY   116      31.629  24.340  34.028  0.00  0.00
ATOM   1837  CA  GLY   116      31.578  26.013  32.742  0.00  0.00
ATOM   1838  HA2 GLY   116      30.751  26.192  32.088  0.00  0.00
ATOM   1839  HA3 GLY   116      31.420  26.555  33.650  0.00  0.00
ATOM   1840  C   GLY   116      32.838  26.553  32.087  0.00  0.00
ATOM   1841  O   GLY   116      32.766  27.175  31.052  0.00  0.00
ATOM   1842  N   PHE   117      34.004  26.247  32.631  0.00  0.00
ATOM   1843  H   PHE   117      33.999  25.767  33.497  0.00  0.00
ATOM   1844  CA  PHE   117      35.289  26.554  32.004  0.00  0.00
ATOM   1845  HA  PHE   117      35.253  27.558  31.610  0.00  0.00
ATOM   1846  CB  PHE   117      36.406  26.488  33.042  0.00  0.00
ATOM   1847  HB2 PHE   117      36.344  25.545  33.551  0.00  0.00
ATOM   1848  HB3 PHE   117      37.346  26.506  32.524  0.00  0.00
ATOM   1849  CG  PHE   117      36.447  27.604  34.055  0.00  0.00
ATOM   1850  CD1 PHE   117      36.773  28.886  33.663  0.00  0.00
ATOM   1851  HD1 PHE   117      36.961  29.080  32.644  0.00  0.00
ATOM   1852  CE1 PHE   117      36.874  29.910  34.598  0.00  0.00
ATOM   1853  HE1 PHE   117      37.133  30.882  34.288  0.00  0.00
ATOM   1854  CZ  PHE   117      36.652  29.659  35.934  0.00  0.00
ATOM   1855  HZ  PHE   117      36.733  30.438  36.651  0.00  0.00
ATOM   1856  CE2 PHE   117      36.329  28.383  36.333  0.00  0.00
ATOM   1857  HE2 PHE   117      36.165  28.191  37.356  0.00  0.00
ATOM   1858  CD2 PHE   117      36.231  27.358  35.397  0.00  0.00
ATOM   1859  HD2 PHE   117      36.001  26.378  35.709  0.00  0.00
ATOM   1860  C   PHE   117      35.621  25.635  30.825  0.00  0.00
ATOM   1861  O   PHE   117      36.345  26.027  29.944  0.00  0.00
ATOM   1862  N   GLY   118      35.118  24.416  30.801  0.00  0.00
ATOM   1863  H   GLY   118      34.560  24.144  31.559  0.00  0.00
ATOM   1864  CA  GLY   118      35.482  23.396  29.831  0.00  0.00
ATOM   1865  HA2 GLY   118      34.834  22.551  29.944  0.00  0.00
ATOM   1866  HA3 GLY   118      35.349  23.786  28.844  0.00  0.00
ATOM   1867  C   GLY   118      36.915  22.920  29.982  0.00  0.00
ATOM   1868  O   GLY   118      37.495  22.989  31.038  0.00  0.00
ATOM   1869  N   ASP   119      37.520  22.462  28.910  0.00  0.00
ATOM   1870  H   ASP   119      36.995  22.417  28.080  0.00  0.00
ATOM   1871  CA  ASP   119      38.904  21.994  28.870  0.00  0.00
ATOM   1872  HA  ASP   119      39.022  21.263  29.646  0.00  0.00
ATOM   1873  CB  ASP   119      39.162  21.290  27.551  0.00  0.00
ATOM   1874  HB2 ASP   119      39.987  20.720  27.634  0.00  0.00
ATOM   1875  HB3 ASP   119      38.404  20.665  27.328  0.00  0.00
ATOM   1876  CG  ASP   119      39.354  22.151  26.428  0.00  0.00
ATOM   1877  OD1 ASP   119      40.129  22.259  25.933  0.00  0.00
ATOM   1878  OD2 ASP   119      38.736  22.739  26.025  0.00  0.00
ATOM   1879  C   ASP   119      39.947  23.087  29.139  0.00  0.00
ATOM   1880  O   ASP   119      41.070  22.811  29.399  0.00  0.00
ATOM   1881  N   TRP   120      39.567  24.331  29.120  0.00  0.00
ATOM   1882  H   TRP   120      38.629  24.465  28.923  0.00  0.00
ATOM   1883  CA  TRP   120      40.379  25.510  29.409  0.00  0.00
ATOM   1884  HA  TRP   120      41.281  25.465  28.826  0.00  0.00
ATOM   1885  CB  TRP   120      39.582  26.718  28.954  0.00  0.00
ATOM   1886  HB2 TRP   120      39.375  26.599  27.924  0.00  0.00
ATOM   1887  HB3 TRP   120      38.656  26.704  29.462  0.00  0.00
ATOM   1888  CG  TRP   120      40.149  28.078  29.127  0.00  0.00
ATOM   1889  CD1 TRP   120      41.367  28.482  28.749  0.00  0.00
ATOM   1890  HD1 TRP   120      42.092  27.859  28.281  0.00  0.00
ATOM   1891  NE1 TRP   120      41.521  29.809  29.038  0.00  0.00
ATOM   1892  HE1 TRP   120      42.300  30.349  28.749  0.00  0.00
ATOM   1893  CE2 TRP   120      40.412  30.334  29.624  0.00  0.00
ATOM   1894  CZ2 TRP   120      40.086  31.613  30.060  0.00  0.00
ATOM   1895  HZ2 TRP   120      40.808  32.397  30.015  0.00  0.00
ATOM   1896  CH2 TRP   120      38.799  31.860  30.522  0.00  0.00
ATOM   1897  HH2 TRP   120      38.527  32.839  30.845  0.00  0.00
ATOM   1898  CZ3 TRP   120      37.861  30.831  30.547  0.00  0.00
ATOM   1899  HZ3 TRP   120      36.875  31.030  30.892  0.00  0.00
ATOM   1900  CE3 TRP   120      38.205  29.544  30.121  0.00  0.00
ATOM   1901  HE3 TRP   120      37.478  28.765  30.130  0.00  0.00
ATOM   1902  CD2 TRP   120      39.494  29.259  29.658  0.00  0.00
ATOM   1903  C   TRP   120      40.806  25.623  30.875  0.00  0.00
ATOM   1904  O   TRP   120      41.793  26.279  31.166  0.00  0.00
ATOM   1905  N   ILE   121      40.135  24.939  31.802  0.00  0.00
ATOM   1906  H   ILE   121      39.353  24.400  31.506  0.00  0.00
ATOM   1907  CA  ILE   121      40.468  24.961  33.233  0.00  0.00
ATOM   1908  HA  ILE   121      40.403  25.991  33.545  0.00  0.00
ATOM   1909  CB  ILE   121      39.431  24.166  34.045  0.00  0.00
ATOM   1910  HB  ILE   121      38.461  24.478  33.711  0.00  0.00
ATOM   1911  CG2 ILE   121      39.510  22.669  33.818  0.00  0.00
ATOM   1912 1HG2 ILE   121      39.507  22.278  33.837  0.00  0.00
ATOM   1913 2HG2 ILE   121      39.459  22.308  33.711  0.00  0.00
ATOM   1914 3HG2 ILE   121      39.594  22.313  33.736  0.00  0.00
ATOM   1915  CG1 ILE   121      39.517  24.491  35.529  0.00  0.00
ATOM   1916 2HG1 ILE   121      40.047  24.100  35.948  0.00  0.00
ATOM   1917 3HG1 ILE   121      39.718  25.212  35.655  0.00  0.00
ATOM   1918  CD1 ILE   121      38.624  24.398  36.321  0.00  0.00
ATOM   1919 1HD1 ILE   121      38.405  24.373  36.528  0.00  0.00
ATOM   1920 2HD1 ILE   121      38.416  24.387  36.528  0.00  0.00
ATOM   1921 3HD1 ILE   121      38.410  24.376  36.500  0.00  0.00
ATOM   1922  C   ILE   121      41.904  24.519  33.526  0.00  0.00
ATOM   1923  O   ILE   121      42.560  25.103  34.371  0.00  0.00
ATOM   1924  N   ASP   122      42.437  23.556  32.786  0.00  0.00
ATOM   1925  H   ASP   122      41.868  23.134  32.090  0.00  0.00
ATOM   1926  CA  ASP   122      43.818  23.103  32.927  0.00  0.00
ATOM   1927  HA  ASP   122      43.997  22.878  33.960  0.00  0.00
ATOM   1928  CB  ASP   122      43.999  21.829  32.136  0.00  0.00
ATOM   1929  HB2 ASP   122      43.344  21.290  32.066  0.00  0.00
ATOM   1930  HB3 ASP   122      44.168  21.970  31.369  0.00  0.00
ATOM   1931  CG  ASP   122      44.828  21.079  32.482  0.00  0.00
ATOM   1932  OD1 ASP   122      44.949  20.525  33.319  0.00  0.00
ATOM   1933  OD2 ASP   122      45.356  21.033  31.928  0.00  0.00
ATOM   1934  C   ASP   122      44.835  24.172  32.522  0.00  0.00
ATOM   1935  O   ASP   122      45.876  24.284  33.139  0.00  0.00
ATOM   1936  N   SER   123      44.508  25.013  31.550  0.00  0.00
ATOM   1937  H   SER   123      43.632  24.886  31.107  0.00  0.00
ATOM   1938  CA  SER   123      45.326  26.150  31.129  0.00  0.00
ATOM   1939  HA  SER   123      46.352  25.825  31.055  0.00  0.00
ATOM   1940  CB  SER   123      44.900  26.637  29.755  0.00  0.00
ATOM   1941  HB2 SER   123      43.994  27.004  29.771  0.00  0.00
ATOM   1942  HB3 SER   123      45.492  27.356  29.435  0.00  0.00
ATOM   1943  OG  SER   123      44.922  25.720  28.857  0.00  0.00
ATOM   1944  HG  SER   123      44.804  25.488  28.571  0.00  0.00
ATOM   1945  C   SER   123      45.284  27.306  32.124  0.00  0.00
ATOM   1946  O   SER   123      46.292  27.962  32.326  0.00  0.00
ATOM   1947  N   ILE   124      44.161  27.528  32.803  0.00  0.00
ATOM   1948  H   ILE   124      43.368  26.977  32.567  0.00  0.00
ATOM   1949  CA  ILE   124      44.044  28.490  33.909  0.00  0.00
ATOM   1950  HA  ILE   124      44.444  29.440  33.585  0.00  0.00
ATOM   1951  CB  ILE   124      42.569  28.701  34.310  0.00  0.00
ATOM   1952  HB  ILE   124      42.155  27.753  34.571  0.00  0.00
ATOM   1953  CG2 ILE   124      42.448  29.606  35.525  0.00  0.00
ATOM   1954 1HG2 ILE   124      42.459  29.844  35.819  0.00  0.00
ATOM   1955 2HG2 ILE   124      42.372  29.846  35.808  0.00  0.00
ATOM   1956 3HG2 ILE   124      42.409  29.786  35.861  0.00  0.00
ATOM   1957  CG1 ILE   124      41.745  29.275  33.160  0.00  0.00
ATOM   1958 2HG1 ILE   124      42.023  30.280  32.990  0.00  0.00
ATOM   1959 3HG1 ILE   124      41.953  28.738  32.272  0.00  0.00
ATOM   1960  CD1 ILE   124      40.247  29.215  33.374  0.00  0.00
ATOM   1961 1HD1 ILE   124      39.876  29.199  33.403  0.00  0.00
ATOM   1962 2HD1 ILE   124      39.880  29.191  33.428  0.00  0.00
ATOM   1963 3HD1 ILE   124      39.881  29.218  33.421  0.00  0.00
ATOM   1964  C   ILE   124      44.887  28.035  35.103  0.00  0.00
ATOM   1965  O   ILE   124      45.589  28.834  35.707  0.00  0.00
ATOM   1966  N   LEU   125      44.872  26.747  35.429  0.00  0.00
ATOM   1967  H   LEU   125      44.260  26.144  34.923  0.00  0.00
ATOM   1968  CA  LEU   125      45.677  26.178  36.507  0.00  0.00
ATOM   1969  HA  LEU   125      45.593  26.821  37.368  0.00  0.00
ATOM   1970  CB  LEU   125      45.116  24.809  36.886  0.00  0.00
ATOM   1971  HB2 LEU   125      45.047  24.212  36.001  0.00  0.00
ATOM   1972  HB3 LEU   125      45.809  24.320  37.546  0.00  0.00
ATOM   1973  CG  LEU   125      43.746  24.851  37.561  0.00  0.00
ATOM   1974  HG  LEU   125      43.081  25.383  36.972  0.00  0.00
ATOM   1975  CD1 LEU   125      43.199  23.505  37.731  0.00  0.00
ATOM   1976 1HD1 LEU   125      43.097  23.154  37.695  0.00  0.00
ATOM   1977 2HD1 LEU   125      43.123  23.182  37.844  0.00  0.00
ATOM   1978 3HD1 LEU   125      42.971  23.204  37.758  0.00  0.00
ATOM   1979  CD2 LEU   125      43.746  25.471  38.887  0.00  0.00
ATOM   1980 1HD2 LEU   125      43.804  25.637  39.214  0.00  0.00
ATOM   1981 2HD2 LEU   125      43.685  25.674  39.174  0.00  0.00
ATOM   1982 3HD2 LEU   125      43.724  25.557  39.239  0.00  0.00
ATOM   1983  C   LEU   125      47.174  26.151  36.167  0.00  0.00
ATOM   1984  O   LEU   125      47.984  26.428  37.032  0.00  0.00
ATOM   1985  N   ALA   126      47.551  25.955  34.909  0.00  0.00
ATOM   1986  H   ALA   126      46.861  25.682  34.247  0.00  0.00
ATOM   1987  CA  ALA   126      48.927  26.113  34.446  0.00  0.00
ATOM   1988  HA  ALA   126      49.572  25.528  35.084  0.00  0.00
ATOM   1989  CB  ALA   126      49.040  25.560  33.035  0.00  0.00
ATOM   1990  HB1 ALA   126      49.016  25.441  32.683  0.00  0.00
ATOM   1991  HB2 ALA   126      49.120  25.463  32.680  0.00  0.00
ATOM   1992  HB3 ALA   126      49.086  25.369  32.715  0.00  0.00
ATOM   1993  C   ALA   126      49.414  27.566  34.528  0.00  0.00
ATOM   1994  O   ALA   126      50.520  27.811  34.974  0.00  0.00
ATOM   1995  N   PHE   127      48.574  28.541  34.195  0.00  0.00
ATOM   1996  H   PHE   127      47.701  28.291  33.790  0.00  0.00
ATOM   1997  CA  PHE   127      48.871  29.962  34.379  0.00  0.00
ATOM   1998  HA  PHE   127      49.837  30.165  33.938  0.00  0.00
ATOM   1999  CB  PHE   127      47.834  30.794  33.627  0.00  0.00
ATOM   2000  HB2 PHE   127      47.820  30.475  32.607  0.00  0.00
ATOM   2001  HB3 PHE   127      46.865  30.595  34.028  0.00  0.00
ATOM   2002  CG  PHE   127      48.067  32.278  33.635  0.00  0.00
ATOM   2003  CD1 PHE   127      49.045  32.836  32.881  0.00  0.00
ATOM   2004  HD1 PHE   127      49.633  32.214  32.296  0.00  0.00
ATOM   2005  CE1 PHE   127      49.255  34.204  32.883  0.00  0.00
ATOM   2006  HE1 PHE   127      50.000  34.623  32.301  0.00  0.00
ATOM   2007  CZ  PHE   127      48.489  35.024  33.639  0.00  0.00
ATOM   2008  HZ  PHE   127      48.654  36.069  33.643  0.00  0.00
ATOM   2009  CE2 PHE   127      47.504  34.475  34.384  0.00  0.00
ATOM   2010  HE2 PHE   127      46.908  35.101  34.955  0.00  0.00
ATOM   2011  CD2 PHE   127      47.292  33.107  34.378  0.00  0.00
ATOM   2012  HD2 PHE   127      46.528  32.693  34.939  0.00  0.00
ATOM   2013  C   PHE   127      48.962  30.345  35.860  0.00  0.00
ATOM   2014  O   PHE   127      49.822  31.116  36.241  0.00  0.00
ATOM   2015  N   SER   128      48.152  29.736  36.720  0.00  0.00
ATOM   2016  H   SER   128      47.456  29.137  36.342  0.00  0.00
ATOM   2017  CA  SER   128      48.238  29.891  38.176  0.00  0.00
ATOM   2018  HA  SER   128      48.188  30.944  38.413  0.00  0.00
ATOM   2019  CB  SER   128      47.072  29.200  38.875  0.00  0.00
ATOM   2020  HB2 SER   128      47.052  28.314  38.724  0.00  0.00
ATOM   2021  HB3 SER   128      47.110  29.280  39.776  0.00  0.00
ATOM   2022  OG  SER   128      45.964  29.575  38.603  0.00  0.00
ATOM   2023  HG  SER   128      45.932  29.507  37.840  0.00  0.00
ATOM   2024  C   SER   128      49.559  29.366  38.736  0.00  0.00
ATOM   2025  O   SER   128      50.149  30.002  39.580  0.00  0.00
ATOM   2026  N   ARG   129      50.072  28.253  38.222  0.00  0.00
ATOM   2027  H   ARG   129      49.523  27.770  37.557  0.00  0.00
ATOM   2028  CA  ARG   129      51.394  27.717  38.551  0.00  0.00
ATOM   2029  HA  ARG   129      51.486  27.663  39.623  0.00  0.00
ATOM   2030  CB  ARG   129      51.527  26.302  37.987  0.00  0.00
ATOM   2031  HB2 ARG   129      50.797  25.833  38.072  0.00  0.00
ATOM   2032  HB3 ARG   129      51.685  26.288  37.134  0.00  0.00
ATOM   2033  CG  ARG   129      52.415  25.509  38.457  0.00  0.00
ATOM   2034  HG2 ARG   129      53.106  25.930  38.389  0.00  0.00
ATOM   2035  HG3 ARG   129      52.270  25.486  39.243  0.00  0.00
ATOM   2036  CD  ARG   129      52.560  24.161  37.964  0.00  0.00
ATOM   2037  HD2 ARG   129      52.824  23.746  38.213  0.00  0.00
ATOM   2038  HD3 ARG   129      52.133  23.865  37.893  0.00  0.00
ATOM   2039  NE  ARG   129      52.928  23.793  37.285  0.00  0.00
ATOM   2040  HE  ARG   129      53.299  24.050  37.167  0.00  0.00
ATOM   2041  CZ  ARG   129      52.830  23.151  36.803  0.00  0.00
ATOM   2042  NH1 ARG   129      52.379  22.731  36.867  0.00  0.00
ATOM   2043 1HH1 ARG   129      52.106  22.842  37.296  0.00  0.00
ATOM   2044 2HH1 ARG   129      52.332  22.246  36.483  0.00  0.00
ATOM   2045  NH2 ARG   129      53.190  22.917  36.229  0.00  0.00
ATOM   2046 1HH2 ARG   129      53.549  23.205  36.150  0.00  0.00
ATOM   2047 2HH2 ARG   129      53.120  22.424  35.863  0.00  0.00
ATOM   2048  C   ARG   129      52.509  28.632  38.074  0.00  0.00
ATOM   2049  O   ARG   129      53.385  28.956  38.848  0.00  0.00
ATOM   2050  N   SER   130      52.442  29.124  36.852  0.00  0.00
ATOM   2051  H   SER   130      51.709  28.804  36.268  0.00  0.00
ATOM   2052  CA  SER   130      53.423  30.047  36.290  0.00  0.00
ATOM   2053  HA  SER   130      54.393  29.604  36.380  0.00  0.00
ATOM   2054  CB  SER   130      53.152  30.251  34.823  0.00  0.00
ATOM   2055  HB2 SER   130      52.842  30.356  34.543  0.00  0.00
ATOM   2056  HB3 SER   130      53.285  30.481  34.528  0.00  0.00
ATOM   2057  OG  SER   130      53.143  30.005  34.191  0.00  0.00
ATOM   2058  HG  SER   130      52.873  29.929  33.567  0.00  0.00
ATOM   2059  C   SER   130      53.481  31.388  37.010  0.00  0.00
ATOM   2060  O   SER   130      54.547  31.912  37.217  0.00  0.00
ATOM   2061  N   LEU   131      52.360  31.912  37.473  0.00  0.00
ATOM   2062  H   LEU   131      51.512  31.474  37.217  0.00  0.00
ATOM   2063  CA  LEU   131      52.291  33.118  38.291  0.00  0.00
ATOM   2064  HA  LEU   131      52.963  33.844  37.866  0.00  0.00
ATOM   2065  CB  LEU   131      50.874  33.678  38.226  0.00  0.00
ATOM   2066  HB2 LEU   131      50.471  33.392  37.623  0.00  0.00
ATOM   2067  HB3 LEU   131      50.424  33.480  38.842  0.00  0.00
ATOM   2068  CG  LEU   131      50.543  34.863  38.137  0.00  0.00
ATOM   2069  HG  LEU   131      50.686  34.671  38.505  0.00  0.00
ATOM   2070  CD1 LEU   131      50.589  35.674  37.774  0.00  0.00
ATOM   2071 1HD1 LEU   131      50.639  35.790  37.626  0.00  0.00
ATOM   2072 2HD1 LEU   131      50.546  35.864  37.686  0.00  0.00
ATOM   2073 3HD1 LEU   131      50.619  35.961  37.751  0.00  0.00
ATOM   2074  CD2 LEU   131      49.890  35.537  37.911  0.00  0.00
ATOM   2075 1HD2 LEU   131      49.696  35.724  38.009  0.00  0.00
ATOM   2076 2HD2 LEU   131      49.794  35.781  37.799  0.00  0.00
ATOM   2077 3HD2 LEU   131      49.703  35.593  37.762  0.00  0.00
ATOM   2078  C   LEU   131      52.769  32.890  39.723  0.00  0.00
ATOM   2079  O   LEU   131      53.199  33.787  40.339  0.00  0.00
ATOM   2080  N   HIS   132      52.762  31.697  40.241  0.00  0.00
ATOM   2081  H   HIS   132      52.358  31.011  39.702  0.00  0.00
ATOM   2082  CA  HIS   132      53.354  31.335  41.529  0.00  0.00
ATOM   2083  HA  HIS   132      53.223  32.160  42.201  0.00  0.00
ATOM   2084  CB  HIS   132      52.614  30.146  42.114  0.00  0.00
ATOM   2085  HB2 HIS   132      51.574  30.338  42.103  0.00  0.00
ATOM   2086  HB3 HIS   132      52.773  29.292  41.515  0.00  0.00
ATOM   2087  CG  HIS   132      52.998  29.830  43.501  0.00  0.00
ATOM   2088  ND1 HIS   132      53.085  29.913  44.317  0.00  0.00
ATOM   2089  HD1 HIS   132      52.898  30.187  44.094  0.00  0.00
ATOM   2090  CE1 HIS   132      53.470  29.567  45.456  0.00  0.00
ATOM   2091  HE1 HIS   132      53.630  29.539  46.281  0.00  0.00
ATOM   2092  NE2 HIS   132      53.627  29.266  45.387  0.00  0.00
ATOM   2093  HE2 HIS   132      53.915  28.982  46.095  0.00  0.00
ATOM   2094  CD2 HIS   132      53.335  29.425  44.168  0.00  0.00
ATOM   2095  HD2 HIS   132      53.372  29.269  43.806  0.00  0.00
ATOM   2096  C   HIS   132      54.856  31.099  41.455  0.00  0.00
ATOM   2097  O   HIS   132      55.544  31.319  42.413  0.00  0.00
ATOM   2098  N   SER   133      55.384  30.710  40.321  0.00  0.00
ATOM   2099  H   SER   133      54.766  30.473  39.600  0.00  0.00
ATOM   2100  CA  SER   133      56.813  30.562  40.069  0.00  0.00
ATOM   2101  HA  SER   133      57.260  30.088  40.909  0.00  0.00
ATOM   2102  CB  SER   133      57.043  29.676  38.881  0.00  0.00
ATOM   2103  HB2 SER   133      56.801  30.048  38.135  0.00  0.00
ATOM   2104  HB3 SER   133      57.893  29.462  38.767  0.00  0.00
ATOM   2105  OG  SER   133      56.493  28.645  38.879  0.00  0.00
ATOM   2106  HG  SER   133      56.452  28.283  38.385  0.00  0.00
ATOM   2107  C   SER   133      57.541  31.877  39.884  0.00  0.00
ATOM   2108  O   SER   133      58.663  31.945  39.918  0.00  0.00
ATOM   2109  N   LEU   134      56.907  32.930  39.718  0.00  0.00
ATOM   2110  H   LEU   134      56.002  32.796  39.690  0.00  0.00
ATOM   2111  CA  LEU   134      57.406  34.279  39.684  0.00  0.00
ATOM   2112  HA  LEU   134      58.452  34.252  39.519  0.00  0.00
ATOM   2113  CB  LEU   134      56.764  35.017  38.544  0.00  0.00
ATOM   2114  HB2 LEU   134      56.523  34.598  38.062  0.00  0.00
ATOM   2115  HB3 LEU   134      56.198  35.372  38.718  0.00  0.00
ATOM   2116  CG  LEU   134      57.162  35.841  37.802  0.00  0.00
ATOM   2117  HG  LEU   134      57.293  35.976  38.229  0.00  0.00
ATOM   2118  CD1 LEU   134      57.636  35.956  37.056  0.00  0.00
ATOM   2119 1HD1 LEU   134      57.679  35.906  36.842  0.00  0.00
ATOM   2120 2HD1 LEU   134      57.718  36.075  36.938  0.00  0.00
ATOM   2121 3HD1 LEU   134      57.866  35.975  36.845  0.00  0.00
ATOM   2122  CD2 LEU   134      56.887  36.417  37.163  0.00  0.00
ATOM   2123 1HD2 LEU   134      56.729  36.509  36.993  0.00  0.00
ATOM   2124 2HD2 LEU   134      56.842  36.550  37.046  0.00  0.00
ATOM   2125 3HD2 LEU   134      56.893  36.615  36.991  0.00  0.00
ATOM   2126  C   LEU   134      57.157  34.949  41.002  0.00  0.00
ATOM   2127  O   LEU   134      56.108  35.029  41.443  0.00  0.00
ATOM   2128  N   LEU   135      58.104  35.442  41.633  0.00  0.00
ATOM   2129  H   LEU   135      58.942  35.321  41.239  0.00  0.00
ATOM   2130  CA  LEU   135      57.996  36.108  42.892  0.00  0.00
ATOM   2131  HA  LEU   135      57.267  35.636  43.443  0.00  0.00
ATOM   2132  CB  LEU   135      59.248  35.930  43.600  0.00  0.00
ATOM   2133  HB2 LEU   135      59.542  35.112  43.529  0.00  0.00
ATOM   2134  HB3 LEU   135      59.852  36.399  43.264  0.00  0.00
ATOM   2135  CG  LEU   135      59.341  36.196  44.837  0.00  0.00
ATOM   2136  HG  LEU   135      59.151  36.936  44.793  0.00  0.00
ATOM   2137  CD1 LEU   135      58.757  35.651  45.594  0.00  0.00
ATOM   2138 1HD1 LEU   135      58.640  35.610  45.942  0.00  0.00
ATOM   2139 2HD1 LEU   135      58.503  35.484  45.726  0.00  0.00
ATOM   2140 3HD1 LEU   135      58.699  35.469  45.680  0.00  0.00
ATOM   2141  CD2 LEU   135      60.333  36.012  45.425  0.00  0.00
ATOM   2142 1HD2 LEU   135      60.631  36.054  45.536  0.00  0.00
ATOM   2143 2HD2 LEU   135      60.512  35.956  45.676  0.00  0.00
ATOM   2144 3HD2 LEU   135      60.581  35.899  45.491  0.00  0.00
ATOM   2145  C   LEU   135      57.585  37.539  42.764  0.00  0.00
ATOM   2146  O   LEU   135      58.367  38.358  42.476  0.00  0.00
ATOM   2147  N   VAL   136      56.353  37.836  42.966  0.00  0.00
ATOM   2148  H   VAL   136      55.778  37.111  43.179  0.00  0.00
ATOM   2149  CA  VAL   136      55.755  39.131  42.873  0.00  0.00
ATOM   2150  HA  VAL   136      56.506  39.825  42.827  0.00  0.00
ATOM   2151  CB  VAL   136      54.977  39.267  41.641  0.00  0.00
ATOM   2152  HB  VAL   136      54.642  39.486  41.737  0.00  0.00
ATOM   2153  CG1 VAL   136      55.085  39.603  40.926  0.00  0.00
ATOM   2154 1HG1 VAL   136      55.126  39.680  40.777  0.00  0.00
ATOM   2155 2HG1 VAL   136      55.114  39.617  40.811  0.00  0.00
ATOM   2156 3HG1 VAL   136      55.087  39.762  40.667  0.00  0.00
ATOM   2157  CG2 VAL   136      54.528  38.824  40.922  0.00  0.00
ATOM   2158 1HG2 VAL   136      54.383  38.652  40.813  0.00  0.00
ATOM   2159 2HG2 VAL   136      54.433  38.767  40.737  0.00  0.00
ATOM   2160 3HG2 VAL   136      54.427  38.726  40.688  0.00  0.00
ATOM   2161  C   VAL   136      54.925  39.479  44.077  0.00  0.00
ATOM   2162  O   VAL   136      54.208  38.687  44.578  0.00  0.00
ATOM   2163  N   ASP   137      55.009  40.666  44.542  0.00  0.00
ATOM   2164  H   ASP   137      55.620  41.260  44.093  0.00  0.00
ATOM   2165  CA  ASP   137      54.263  41.177  45.673  0.00  0.00
ATOM   2166  HA  ASP   137      54.009  40.351  46.294  0.00  0.00
ATOM   2167  CB  ASP   137      55.159  42.080  46.474  0.00  0.00
ATOM   2168  HB2 ASP   137      56.106  41.617  46.553  0.00  0.00
ATOM   2169  HB3 ASP   137      55.284  42.988  45.960  0.00  0.00
ATOM   2170  CG  ASP   137      54.673  42.374  47.858  0.00  0.00
ATOM   2171  OD1 ASP   137      54.684  42.750  48.411  0.00  0.00
ATOM   2172  OD2 ASP   137      54.288  42.228  48.412  0.00  0.00
ATOM   2173  C   ASP   137      52.952  41.852  45.272  0.00  0.00
ATOM   2174  O   ASP   137      52.766  42.247  44.137  0.00  0.00
ATOM   2175  N   VAL   138      52.030  41.994  46.210  0.00  0.00
ATOM   2176  H   VAL   138      52.269  41.700  47.123  0.00  0.00
ATOM   2177  CA  VAL   138      50.653  42.441  45.973  0.00  0.00
ATOM   2178  HA  VAL   138      50.218  41.723  45.294  0.00  0.00
ATOM   2179  CB  VAL   138      49.811  42.392  47.259  0.00  0.00
ATOM   2180  HB  VAL   138      50.097  43.198  47.903  0.00  0.00
ATOM   2181  CG1 VAL   138      48.334  42.527  46.963  0.00  0.00
ATOM   2182 1HG1 VAL   138      47.968  42.543  46.884  0.00  0.00
ATOM   2183 2HG1 VAL   138      47.972  42.570  46.918  0.00  0.00
ATOM   2184 3HG1 VAL   138      47.984  42.582  46.880  0.00  0.00
ATOM   2185  CG2 VAL   138      49.983  41.101  48.030  0.00  0.00
ATOM   2186 1HG2 VAL   138      50.108  40.790  48.209  0.00  0.00
ATOM   2187 2HG2 VAL   138      49.995  40.823  48.299  0.00  0.00
ATOM   2188 3HG2 VAL   138      49.970  40.750  48.171  0.00  0.00
ATOM   2189  C   VAL   138      50.547  43.807  45.274  0.00  0.00
ATOM   2190  O   VAL   138      49.745  43.910  44.357  0.00  0.00
ATOM   2191  N   PRO   139      51.362  44.836  45.571  0.00  0.00
ATOM   2192  CD  PRO   139      52.233  44.976  46.716  0.00  0.00
ATOM   2193  HD2 PRO   139      53.179  44.552  46.502  0.00  0.00
ATOM   2194  HD3 PRO   139      51.827  44.532  47.590  0.00  0.00
ATOM   2195  CG  PRO   139      52.399  46.447  46.931  0.00  0.00
ATOM   2196  HG2 PRO   139      53.318  46.666  47.334  0.00  0.00
ATOM   2197  HG3 PRO   139      51.649  46.800  47.532  0.00  0.00
ATOM   2198  CB  PRO   139      52.262  47.030  45.580  0.00  0.00
ATOM   2199  HB2 PRO   139      53.198  47.021  45.124  0.00  0.00
ATOM   2200  HB3 PRO   139      51.895  48.005  45.628  0.00  0.00
ATOM   2201  CA  PRO   139      51.323  46.098  44.836  0.00  0.00
ATOM   2202  HA  PRO   139      50.320  46.492  44.900  0.00  0.00
ATOM   2203  C   PRO   139      51.704  45.997  43.354  0.00  0.00
ATOM   2204  O   PRO   139      51.186  46.749  42.543  0.00  0.00
ATOM   2205  N   ALA   140      52.553  45.046  42.972  0.00  0.00
ATOM   2206  H   ALA   140      52.919  44.433  43.663  0.00  0.00
ATOM   2207  CA  ALA   140      52.882  44.773  41.576  0.00  0.00
ATOM   2208  HA  ALA   140      53.099  45.708  41.081  0.00  0.00
ATOM   2209  CB  ALA   140      54.132  43.906  41.523  0.00  0.00
ATOM   2210  HB1 ALA   140      54.470  43.733  41.539  0.00  0.00
ATOM   2211  HB2 ALA   140      54.409  43.653  41.532  0.00  0.00
ATOM   2212  HB3 ALA   140      54.432  43.704  41.447  0.00  0.00
ATOM   2213  C   ALA   140      51.709  44.118  40.836  0.00  0.00
ATOM   2214  O   ALA   140      51.382  44.504  39.726  0.00  0.00
ATOM   2215  N   PHE   141      51.022  43.182  41.485  0.00  0.00
ATOM   2216  H   PHE   141      51.354  42.918  42.386  0.00  0.00
ATOM   2217  CA  PHE   141      49.773  42.584  41.015  0.00  0.00
ATOM   2218  HA  PHE   141      49.929  42.183  40.025  0.00  0.00
ATOM   2219  CB  PHE   141      49.428  41.417  41.944  0.00  0.00
ATOM   2220  HB2 PHE   141      49.966  40.552  41.615  0.00  0.00
ATOM   2221  HB3 PHE   141      49.782  41.629  42.933  0.00  0.00
ATOM   2222  CG  PHE   141      47.966  41.070  42.051  0.00  0.00
ATOM   2223  CD1 PHE   141      47.370  40.230  41.117  0.00  0.00
ATOM   2224  HD1 PHE   141      47.949  39.825  40.323  0.00  0.00
ATOM   2225  CE1 PHE   141      46.023  39.898  41.237  0.00  0.00
ATOM   2226  HE1 PHE   141      45.578  39.241  40.531  0.00  0.00
ATOM   2227  CZ  PHE   141      45.270  40.409  42.288  0.00  0.00
ATOM   2228  HZ  PHE   141      44.242  40.148  42.395  0.00  0.00
ATOM   2229  CE2 PHE   141      45.854  41.267  43.207  0.00  0.00
ATOM   2230  HE2 PHE   141      45.272  41.675  43.998  0.00  0.00
ATOM   2231  CD2 PHE   141      47.201  41.595  43.090  0.00  0.00
ATOM   2232  HD2 PHE   141      47.644  42.253  43.798  0.00  0.00
ATOM   2233  C   PHE   141      48.634  43.612  40.896  0.00  0.00
ATOM   2234  O   PHE   141      47.880  43.579  39.930  0.00  0.00
ATOM   2235  N   ALA   142      48.546  44.570  41.816  0.00  0.00
ATOM   2236  H   ALA   142      49.133  44.502  42.619  0.00  0.00
ATOM   2237  CA  ALA   142      47.598  45.674  41.754  0.00  0.00
ATOM   2238  HA  ALA   142      46.610  45.266  41.596  0.00  0.00
ATOM   2239  CB  ALA   142      47.589  46.397  43.094  0.00  0.00
ATOM   2240  HB1 ALA   142      47.469  46.344  43.538  0.00  0.00
ATOM   2241  HB2 ALA   142      47.861  46.606  43.413  0.00  0.00
ATOM   2242  HB3 ALA   142      47.414  46.767  43.303  0.00  0.00
ATOM   2243  C   ALA   142      47.896  46.626  40.586  0.00  0.00
ATOM   2244  O   ALA   142      46.982  47.008  39.873  0.00  0.00
ATOM   2245  N   CYS   143      49.165  46.945  40.323  0.00  0.00
ATOM   2246  H   CYS   143      49.872  46.642  40.955  0.00  0.00
ATOM   2247  CA  CYS   143      49.554  47.738  39.158  0.00  0.00
ATOM   2248  HA  CYS   143      48.948  48.634  39.153  0.00  0.00
ATOM   2249  CB  CYS   143      51.014  48.172  39.259  0.00  0.00
ATOM   2250  HB2 CYS   143      51.217  48.543  40.246  0.00  0.00
ATOM   2251  HB3 CYS   143      51.650  47.327  39.082  0.00  0.00
ATOM   2252  SG  CYS   143      51.407  49.463  38.073  0.00  0.00
ATOM   2253  C   CYS   143      49.285  47.008  37.835  0.00  0.00
ATOM   2254  O   CYS   143      48.762  47.604  36.908  0.00  0.00
ATOM   2255  N   LEU   144      49.554  45.704  37.754  0.00  0.00
ATOM   2256  H   LEU   144      50.021  45.269  38.520  0.00  0.00
ATOM   2257  CA  LEU   144      49.224  44.891  36.583  0.00  0.00
ATOM   2258  HA  LEU   144      49.649  45.381  35.718  0.00  0.00
ATOM   2259  CB  LEU   144      49.872  43.507  36.724  0.00  0.00
ATOM   2260  HB2 LEU   144      50.903  43.627  36.971  0.00  0.00
ATOM   2261  HB3 LEU   144      49.408  42.998  37.535  0.00  0.00
ATOM   2262  CG  LEU   144      49.780  42.630  35.489  0.00  0.00
ATOM   2263  HG  LEU   144      48.778  42.558  35.200  0.00  0.00
ATOM   2264  CD1 LEU   144      50.557  43.157  34.355  0.00  0.00
ATOM   2265 1HD1 LEU   144      50.734  43.228  34.047  0.00  0.00
ATOM   2266 2HD1 LEU   144      50.702  43.330  34.065  0.00  0.00
ATOM   2267 3HD1 LEU   144      50.790  43.288  34.110  0.00  0.00
ATOM   2268  CD2 LEU   144      50.276  41.248  35.763  0.00  0.00
ATOM   2269 1HD2 LEU   144      50.410  40.912  35.791  0.00  0.00
ATOM   2270 2HD2 LEU   144      50.413  40.929  35.856  0.00  0.00
ATOM   2271 3HD2 LEU   144      50.356  40.895  35.835  0.00  0.00
ATOM   2272  C   LEU   144      47.708  44.808  36.354  0.00  0.00
ATOM   2273  O   LEU   144      47.261  44.925  35.227  0.00  0.00
ATOM   2274  N   SER   145      46.910  44.698  37.413  0.00  0.00
ATOM   2275  H   SER   145      47.338  44.593  38.306  0.00  0.00
ATOM   2276  CA  SER   145      45.446  44.767  37.337  0.00  0.00
ATOM   2277  HA  SER   145      45.098  44.014  36.643  0.00  0.00
ATOM   2278  CB  SER   145      44.808  44.482  38.698  0.00  0.00
ATOM   2279  HB2 SER   145      45.127  45.219  39.410  0.00  0.00
ATOM   2280  HB3 SER   145      43.740  44.549  38.598  0.00  0.00
ATOM   2281  OG  SER   145      45.122  43.206  39.193  0.00  0.00
ATOM   2282  HG  SER   145      46.032  43.184  39.408  0.00  0.00
ATOM   2283  C   SER   145      44.959  46.123  36.815  0.00  0.00
ATOM   2284  O   SER   145      44.039  46.174  36.018  0.00  0.00
ATOM   2285  N   ALA   146      45.595  47.225  37.200  0.00  0.00
ATOM   2286  H   ALA   146      46.329  47.142  37.866  0.00  0.00
ATOM   2287  CA  ALA   146      45.286  48.552  36.679  0.00  0.00
ATOM   2288  HA  ALA   146      44.218  48.701  36.742  0.00  0.00
ATOM   2289  CB  ALA   146      45.949  49.604  37.561  0.00  0.00
ATOM   2290  HB1 ALA   146      46.046  49.897  37.775  0.00  0.00
ATOM   2291  HB2 ALA   146      46.120  49.815  37.821  0.00  0.00
ATOM   2292  HB3 ALA   146      46.150  49.875  37.724  0.00  0.00
ATOM   2293  C   ALA   146      45.669  48.701  35.199  0.00  0.00
ATOM   2294  O   ALA   146      44.894  49.240  34.432  0.00  0.00
ATOM   2295  N   LEU   147      46.808  48.163  34.770  0.00  0.00
ATOM   2296  H   LEU   147      47.410  47.757  35.451  0.00  0.00
ATOM   2297  CA  LEU   147      47.247  48.161  33.373  0.00  0.00
ATOM   2298  HA  LEU   147      47.205  49.179  33.012  0.00  0.00
ATOM   2299  CB  LEU   147      48.700  47.679  33.312  0.00  0.00
ATOM   2300  HB2 LEU   147      49.032  47.611  33.980  0.00  0.00
ATOM   2301  HB3 LEU   147      48.817  46.979  33.035  0.00  0.00
ATOM   2302  CG  LEU   147      49.585  48.188  32.753  0.00  0.00
ATOM   2303  HG  LEU   147      49.217  48.081  32.761  0.00  0.00
ATOM   2304  CD1 LEU   147      50.227  48.632  32.559  0.00  0.00
ATOM   2305 1HD1 LEU   147      50.338  48.726  32.557  0.00  0.00
ATOM   2306 2HD1 LEU   147      50.433  48.753  32.496  0.00  0.00
ATOM   2307 3HD1 LEU   147      50.376  48.739  32.478  0.00  0.00
ATOM   2308  CD2 LEU   147      50.402  48.386  32.372  0.00  0.00
ATOM   2309 1HD2 LEU   147      50.555  48.381  32.426  0.00  0.00
ATOM   2310 2HD2 LEU   147      50.530  48.309  32.180  0.00  0.00
ATOM   2311 3HD2 LEU   147      50.717  48.612  32.228  0.00  0.00
ATOM   2312  C   LEU   147      46.323  47.341  32.460  0.00  0.00
ATOM   2313  O   LEU   147      46.077  47.735  31.335  0.00  0.00
ATOM   2314  N   VAL   148      45.749  46.248  32.953  0.00  0.00
ATOM   2315  H   VAL   148      46.038  45.950  33.856  0.00  0.00
ATOM   2316  CA  VAL   148      44.708  45.475  32.259  0.00  0.00
ATOM   2317  HA  VAL   148      45.053  45.253  31.260  0.00  0.00
ATOM   2318  CB  VAL   148      44.468  44.138  32.972  0.00  0.00
ATOM   2319  HB  VAL   148      44.379  44.312  33.989  0.00  0.00
ATOM   2320  CG1 VAL   148      43.259  43.411  32.540  0.00  0.00
ATOM   2321 1HG1 VAL   148      43.042  42.969  32.620  0.00  0.00
ATOM   2322 2HG1 VAL   148      42.789  43.475  32.562  0.00  0.00
ATOM   2323 3HG1 VAL   148      43.058  43.248  32.134  0.00  0.00
ATOM   2324  CG2 VAL   148      45.582  43.198  32.772  0.00  0.00
ATOM   2325 1HG2 VAL   148      45.811  42.911  32.710  0.00  0.00
ATOM   2326 2HG2 VAL   148      45.884  42.990  32.661  0.00  0.00
ATOM   2327 3HG2 VAL   148      45.867  42.998  32.802  0.00  0.00
ATOM   2328  C   VAL   148      43.417  46.278  32.105  0.00  0.00
ATOM   2329  O   VAL   148      42.817  46.254  31.044  0.00  0.00
ATOM   2330  N   LEU   149      43.012  47.035  33.121  0.00  0.00
ATOM   2331  H   LEU   149      43.547  47.010  33.956  0.00  0.00
ATOM   2332  CA  LEU   149      41.817  47.880  33.098  0.00  0.00
ATOM   2333  HA  LEU   149      40.989  47.268  32.775  0.00  0.00
ATOM   2334  CB  LEU   149      41.532  48.363  34.525  0.00  0.00
ATOM   2335  HB2 LEU   149      41.439  47.506  35.165  0.00  0.00
ATOM   2336  HB3 LEU   149      42.379  48.924  34.865  0.00  0.00
ATOM   2337  CG  LEU   149      40.295  49.245  34.700  0.00  0.00
ATOM   2338  HG  LEU   149      40.376  50.104  34.072  0.00  0.00
ATOM   2339  CD1 LEU   149      39.016  48.535  34.371  0.00  0.00
ATOM   2340 1HD1 LEU   149      38.648  48.443  34.319  0.00  0.00
ATOM   2341 2HD1 LEU   149      38.727  48.368  34.198  0.00  0.00
ATOM   2342 3HD1 LEU   149      38.729  48.303  34.347  0.00  0.00
ATOM   2343  CD2 LEU   149      40.214  49.730  36.118  0.00  0.00
ATOM   2344 1HD2 LEU   149      40.284  49.965  36.429  0.00  0.00
ATOM   2345 2HD2 LEU   149      40.050  49.876  36.444  0.00  0.00
ATOM   2346 3HD2 LEU   149      40.245  49.729  36.507  0.00  0.00
ATOM   2347  C   LEU   149      41.925  49.042  32.103  0.00  0.00
ATOM   2348  O   LEU   149      40.958  49.345  31.431  0.00  0.00
ATOM   2349  N   ILE   150      43.091  49.657  31.957  0.00  0.00
ATOM   2350  H   ILE   150      43.827  49.377  32.561  0.00  0.00
ATOM   2351  CA  ILE   150      43.338  50.778  31.033  0.00  0.00
ATOM   2352  HA  ILE   150      42.380  51.114  30.679  0.00  0.00
ATOM   2353  CB  ILE   150      43.942  51.996  31.741  0.00  0.00
ATOM   2354  HB  ILE   150      43.980  52.797  31.028  0.00  0.00
ATOM   2355  CG2 ILE   150      43.031  52.454  32.858  0.00  0.00
ATOM   2356 1HG2 ILE   150      42.764  52.593  33.068  0.00  0.00
ATOM   2357 2HG2 ILE   150      42.802  52.496  33.154  0.00  0.00
ATOM   2358 3HG2 ILE   150      42.854  52.620  33.164  0.00  0.00
ATOM   2359  CG1 ILE   150      45.354  51.767  32.228  0.00  0.00
ATOM   2360 2HG1 ILE   150      45.353  51.195  33.023  0.00  0.00
ATOM   2361 3HG1 ILE   150      45.871  51.304  31.541  0.00  0.00
ATOM   2362  CD1 ILE   150      46.120  52.923  32.567  0.00  0.00
ATOM   2363 1HD1 ILE   150      46.360  53.173  32.633  0.00  0.00
ATOM   2364 2HD1 ILE   150      46.280  53.229  32.608  0.00  0.00
ATOM   2365 3HD1 ILE   150      46.293  53.192  32.702  0.00  0.00
ATOM   2366  C   ILE   150      44.064  50.383  29.745  0.00  0.00
ATOM   2367  O   ILE   150      44.666  51.204  29.091  0.00  0.00
ATOM   2368  N   THR   151      43.990  49.127  29.346  0.00  0.00
ATOM   2369  H   THR   151      43.496  48.507  29.930  0.00  0.00
ATOM   2370  CA  THR   151      44.358  48.664  28.001  0.00  0.00
ATOM   2371  HA  THR   151      45.357  48.991  27.770  0.00  0.00
ATOM   2372  CB  THR   151      44.334  47.139  27.961  0.00  0.00
ATOM   2373  HB  THR   151      43.387  46.811  28.295  0.00  0.00
ATOM   2374  CG2 THR   151      44.601  46.520  26.625  0.00  0.00
ATOM   2375 1HG2 THR   151      44.655  46.397  26.276  0.00  0.00
ATOM   2376 2HG2 THR   151      44.695  46.348  26.312  0.00  0.00
ATOM   2377 3HG2 THR   151      44.624  46.341  26.307  0.00  0.00
ATOM   2378  OG1 THR   151      45.295  46.616  28.803  0.00  0.00
ATOM   2379  HG1 THR   151      45.350  47.085  29.546  0.00  0.00
ATOM   2380  C   THR   151      43.409  49.256  26.960  0.00  0.00
ATOM   2381  O   THR   151      42.237  49.408  27.222  0.00  0.00
ATOM   2382  N   ASP   152      43.884  49.578  25.776  0.00  0.00
ATOM   2383  H   ASP   152      44.843  49.427  25.601  0.00  0.00
ATOM   2384  CA  ASP   152      43.052  50.033  24.667  0.00  0.00
ATOM   2385  HA  ASP   152      42.361  50.747  25.051  0.00  0.00
ATOM   2386  CB  ASP   152      43.883  50.754  23.650  0.00  0.00
ATOM   2387  HB2 ASP   152      43.393  51.320  23.146  0.00  0.00
ATOM   2388  HB3 ASP   152      44.475  51.262  24.059  0.00  0.00
ATOM   2389  CG  ASP   152      44.556  50.084  22.754  0.00  0.00
ATOM   2390  OD1 ASP   152      44.187  49.937  21.754  0.00  0.00
ATOM   2391  OD2 ASP   152      45.469  49.720  23.034  0.00  0.00
ATOM   2392  C   ASP   152      42.226  48.911  24.059  0.00  0.00
ATOM   2393  O   ASP   152      42.692  47.815  23.918  0.00  0.00
ATOM   2394  N   ARG   153      40.985  49.175  23.715  0.00  0.00
ATOM   2395  H   ARG   153      40.702  50.100  23.780  0.00  0.00
ATOM   2396  CA  ARG   153      39.972  48.194  23.330  0.00  0.00
ATOM   2397  HA  ARG   153      40.440  47.242  23.158  0.00  0.00
ATOM   2398  CB  ARG   153      38.952  48.039  24.453  0.00  0.00
ATOM   2399  HB2 ARG   153      38.444  48.973  24.572  0.00  0.00
ATOM   2400  HB3 ARG   153      38.221  47.316  24.162  0.00  0.00
ATOM   2401  CG  ARG   153      39.502  47.627  25.812  0.00  0.00
ATOM   2402  HG2 ARG   153      40.208  48.358  26.139  0.00  0.00
ATOM   2403  HG3 ARG   153      38.701  47.635  26.516  0.00  0.00
ATOM   2404  CD  ARG   153      40.147  46.255  25.844  0.00  0.00
ATOM   2405  HD2 ARG   153      39.430  45.527  25.551  0.00  0.00
ATOM   2406  HD3 ARG   153      40.951  46.233  25.151  0.00  0.00
ATOM   2407  NE  ARG   153      40.656  45.928  27.169  0.00  0.00
ATOM   2408  HE  ARG   153      40.591  46.635  27.863  0.00  0.00
ATOM   2409  CZ  ARG   153      41.227  44.816  27.544  0.00  0.00
ATOM   2410  NH1 ARG   153      41.373  43.813  26.764  0.00  0.00
ATOM   2411 1HH1 ARG   153      41.039  43.858  25.845  0.00  0.00
ATOM   2412 2HH1 ARG   153      41.774  42.976  27.107  0.00  0.00
ATOM   2413  NH2 ARG   153      41.691  44.680  28.729  0.00  0.00
ATOM   2414 1HH2 ARG   153      41.677  45.433  29.372  0.00  0.00
ATOM   2415 2HH2 ARG   153      42.133  43.819  28.954  0.00  0.00
ATOM   2416  C   ARG   153      39.272  48.569  22.040  0.00  0.00
ATOM   2417  O   ARG   153      39.282  49.706  21.637  0.00  0.00
ATOM   2418  N   HIS   154      38.610  47.626  21.425  0.00  0.00
ATOM   2419  H   HIS   154      38.662  46.724  21.811  0.00  0.00
ATOM   2420  CA  HIS   154      37.732  47.846  20.300  0.00  0.00
ATOM   2421  HA  HIS   154      38.281  48.311  19.541  0.00  0.00
ATOM   2422  CB  HIS   154      37.246  46.534  19.793  0.00  0.00
ATOM   2423  HB2 HIS   154      37.515  46.053  19.696  0.00  0.00
ATOM   2424  HB3 HIS   154      36.898  46.200  20.009  0.00  0.00
ATOM   2425  CG  HIS   154      36.864  46.273  19.117  0.00  0.00
ATOM   2426  ND1 HIS   154      36.784  46.130  18.676  0.00  0.00
ATOM   2427  HD1 HIS   154      36.971  46.172  18.747  0.00  0.00
ATOM   2428  CE1 HIS   154      36.408  45.899  18.128  0.00  0.00
ATOM   2429  HE1 HIS   154      36.259  45.738  17.697  0.00  0.00
ATOM   2430  NE2 HIS   154      36.247  45.890  18.209  0.00  0.00
ATOM   2431  HE2 HIS   154      35.970  45.733  17.878  0.00  0.00
ATOM   2432  CD2 HIS   154      36.528  46.120  18.825  0.00  0.00
ATOM   2433  HD2 HIS   154      36.489  46.164  19.036  0.00  0.00
ATOM   2434  C   HIS   154      36.604  48.759  20.636  0.00  0.00
ATOM   2435  O   HIS   154      36.093  48.692  21.685  0.00  0.00
ATOM   2436  N   GLY   155      36.210  49.610  19.754  0.00  0.00
ATOM   2437  H   GLY   155      36.673  49.615  18.922  0.00  0.00
ATOM   2438  CA  GLY   155      35.148  50.551  19.917  0.00  0.00
ATOM   2439  HA2 GLY   155      34.801  50.834  18.980  0.00  0.00
ATOM   2440  HA3 GLY   155      34.372  50.084  20.408  0.00  0.00
ATOM   2441  C   GLY   155      35.473  51.805  20.652  0.00  0.00
ATOM   2442  O   GLY   155      34.665  52.607  20.802  0.00  0.00
ATOM   2443  N   LEU   156      36.641  52.000  21.092  0.00  0.00
ATOM   2444  H   LEU   156      37.252  51.312  20.933  0.00  0.00
ATOM   2445  CA  LEU   156      37.114  53.191  21.721  0.00  0.00
ATOM   2446  HA  LEU   156      36.349  53.572  22.321  0.00  0.00
ATOM   2447  CB  LEU   156      38.288  52.860  22.601  0.00  0.00
ATOM   2448  HB2 LEU   156      38.224  52.167  22.917  0.00  0.00
ATOM   2449  HB3 LEU   156      38.938  52.816  22.206  0.00  0.00
ATOM   2450  CG  LEU   156      38.719  53.468  23.578  0.00  0.00
ATOM   2451  HG  LEU   156      38.695  53.946  23.244  0.00  0.00
ATOM   2452  CD1 LEU   156      38.365  53.565  24.414  0.00  0.00
ATOM   2453 1HD1 LEU   156      38.300  53.590  24.718  0.00  0.00
ATOM   2454 2HD1 LEU   156      38.205  53.572  24.532  0.00  0.00
ATOM   2455 3HD1 LEU   156      38.327  53.617  24.606  0.00  0.00
ATOM   2456  CD2 LEU   156      39.598  53.322  24.220  0.00  0.00
ATOM   2457 1HD2 LEU   156      39.777  53.246  24.346  0.00  0.00
ATOM   2458 2HD2 LEU   156      39.885  53.296  24.352  0.00  0.00
ATOM   2459 3HD2 LEU   156      39.770  53.328  24.424  0.00  0.00
ATOM   2460  C   LEU   156      37.437  54.212  20.690  0.00  0.00
ATOM   2461  O   LEU   156      38.203  53.986  19.866  0.00  0.00
ATOM   2462  N   GLN   157      36.856  55.328  20.722  0.00  0.00
ATOM   2463  H   GLN   157      36.247  55.453  21.422  0.00  0.00
ATOM   2464  CA  GLN   157      36.961  56.328  19.714  0.00  0.00
ATOM   2465  HA  GLN   157      36.954  55.861  18.819  0.00  0.00
ATOM   2466  CB  GLN   157      35.813  57.174  19.747  0.00  0.00
ATOM   2467  HB2 GLN   157      35.461  57.296  20.257  0.00  0.00
ATOM   2468  HB3 GLN   157      35.917  57.733  19.608  0.00  0.00
ATOM   2469  CG  GLN   157      34.986  57.130  19.262  0.00  0.00
ATOM   2470  HG2 GLN   157      35.051  57.121  19.102  0.00  0.00
ATOM   2471  HG3 GLN   157      34.876  56.907  19.204  0.00  0.00
ATOM   2472  CD  GLN   157      34.194  57.411  19.064  0.00  0.00
ATOM   2473  OE1 GLN   157      34.056  57.600  19.137  0.00  0.00
ATOM   2474  NE2 GLN   157      33.643  57.450  18.808  0.00  0.00
ATOM   2475 1HE2 GLN   157      33.129  57.632  18.681  0.00  0.00
ATOM   2476 2HE2 GLN   157      33.739  57.299  18.745  0.00  0.00
ATOM   2477  C   GLN   157      38.193  57.142  19.753  0.00  0.00
ATOM   2478  O   GLN   157      38.641  57.558  18.753  0.00  0.00
ATOM   2479  N   GLU   158      38.762  57.350  20.884  0.00  0.00
ATOM   2480  H   GLU   158      38.322  57.012  21.663  0.00  0.00
ATOM   2481  CA  GLU   158      39.963  58.073  21.074  0.00  0.00
ATOM   2482  HA  GLU   158      40.455  58.155  20.163  0.00  0.00
ATOM   2483  CB  GLU   158      39.650  59.448  21.497  0.00  0.00
ATOM   2484  HB2 GLU   158      39.132  59.547  21.894  0.00  0.00
ATOM   2485  HB3 GLU   158      40.115  59.738  21.859  0.00  0.00
ATOM   2486  CG  GLU   158      39.429  60.325  20.899  0.00  0.00
ATOM   2487  HG2 GLU   158      39.782  60.228  20.523  0.00  0.00
ATOM   2488  HG3 GLU   158      38.996  60.120  20.696  0.00  0.00
ATOM   2489  CD  GLU   158      39.320  61.617  21.091  0.00  0.00
ATOM   2490  OE1 GLU   158      39.207  62.115  21.198  0.00  0.00
ATOM   2491  OE2 GLU   158      39.362  62.159  21.144  0.00  0.00
ATOM   2492  C   GLU   158      40.889  57.376  22.047  0.00  0.00
ATOM   2493  O   GLU   158      40.860  57.657  23.208  0.00  0.00
ATOM   2494  N   PRO   159      41.724  56.468  21.621  0.00  0.00
ATOM   2495  CD  PRO   159      41.765  55.935  20.317  0.00  0.00
ATOM   2496  HD2 PRO   159      42.215  56.594  19.675  0.00  0.00
ATOM   2497  HD3 PRO   159      40.832  55.700  19.955  0.00  0.00
ATOM   2498  CG  PRO   159      42.546  54.720  20.412  0.00  0.00
ATOM   2499  HG2 PRO   159      43.099  54.627  19.655  0.00  0.00
ATOM   2500  HG3 PRO   159      41.970  53.970  20.489  0.00  0.00
ATOM   2501  CB  PRO   159      43.334  54.800  21.586  0.00  0.00
ATOM   2502  HB2 PRO   159      44.221  55.163  21.351  0.00  0.00
ATOM   2503  HB3 PRO   159      43.443  53.895  21.984  0.00  0.00
ATOM   2504  CA  PRO   159      42.607  55.727  22.478  0.00  0.00
ATOM   2505  HA  PRO   159      42.022  55.150  23.135  0.00  0.00
ATOM   2506  C   PRO   159      43.552  56.547  23.312  0.00  0.00
ATOM   2507  O   PRO   159      43.942  56.112  24.361  0.00  0.00
ATOM   2508  N   ARG   160      43.873  57.759  22.918  0.00  0.00
ATOM   2509  H   ARG   160      43.560  58.033  22.035  0.00  0.00
ATOM   2510  CA  ARG   160      44.716  58.675  23.651  0.00  0.00
ATOM   2511  HA  ARG   160      45.663  58.234  23.723  0.00  0.00
ATOM   2512  CB  ARG   160      44.884  59.964  22.902  0.00  0.00
ATOM   2513  HB2 ARG   160      45.577  60.551  23.398  0.00  0.00
ATOM   2514  HB3 ARG   160      45.265  59.757  21.974  0.00  0.00
ATOM   2515  CG  ARG   160      43.675  60.761  22.721  0.00  0.00
ATOM   2516  HG2 ARG   160      42.998  60.222  22.242  0.00  0.00
ATOM   2517  HG3 ARG   160      43.314  61.000  23.601  0.00  0.00
ATOM   2518  CD  ARG   160      43.880  61.981  21.991  0.00  0.00
ATOM   2519  HD2 ARG   160      44.348  62.539  22.459  0.00  0.00
ATOM   2520  HD3 ARG   160      44.341  61.845  21.273  0.00  0.00
ATOM   2521  NE  ARG   160      42.866  62.587  21.616  0.00  0.00
ATOM   2522  HE  ARG   160      42.309  62.321  21.496  0.00  0.00
ATOM   2523  CZ  ARG   160      42.599  63.452  21.402  0.00  0.00
ATOM   2524  NH1 ARG   160      43.227  63.925  21.502  0.00  0.00
ATOM   2525 1HH1 ARG   160      43.951  63.647  21.749  0.00  0.00
ATOM   2526 2HH1 ARG   160      42.980  64.577  21.329  0.00  0.00
ATOM   2527  NH2 ARG   160      41.665  63.861  21.076  0.00  0.00
ATOM   2528 1HH2 ARG   160      41.157  63.498  20.990  0.00  0.00
ATOM   2529 2HH2 ARG   160      41.454  64.508  20.914  0.00  0.00
ATOM   2530  C   ARG   160      44.309  58.919  25.053  0.00  0.00
ATOM   2531  O   ARG   160      45.135  59.160  25.859  0.00  0.00
ATOM   2532  N   ARG   161      43.067  58.790  25.372  0.00  0.00
ATOM   2533  H   ARG   161      42.456  58.561  24.660  0.00  0.00
ATOM   2534  CA  ARG   161      42.556  58.922  26.694  0.00  0.00
ATOM   2535  HA  ARG   161      42.936  59.811  27.079  0.00  0.00
ATOM   2536  CB  ARG   161      41.094  59.035  26.645  0.00  0.00
ATOM   2537  HB2 ARG   161      40.706  58.983  26.362  0.00  0.00
ATOM   2538  HB3 ARG   161      40.844  58.849  26.850  0.00  0.00
ATOM   2539  CG  ARG   161      40.472  59.487  26.710  0.00  0.00
ATOM   2540  HG2 ARG   161      40.749  59.552  26.906  0.00  0.00
ATOM   2541  HG3 ARG   161      40.638  59.546  26.585  0.00  0.00
ATOM   2542  CD  ARG   161      39.241  59.775  26.677  0.00  0.00
ATOM   2543  HD2 ARG   161      39.255  59.827  26.568  0.00  0.00
ATOM   2544  HD3 ARG   161      38.960  59.712  26.634  0.00  0.00
ATOM   2545  NE  ARG   161      38.427  60.079  26.833  0.00  0.00
ATOM   2546  HE  ARG   161      38.634  60.375  26.791  0.00  0.00
ATOM   2547  CZ  ARG   161      37.431  60.029  27.017  0.00  0.00
ATOM   2548  NH1 ARG   161      37.012  59.686  27.097  0.00  0.00
ATOM   2549 1HH1 ARG   161      37.421  59.464  27.013  0.00  0.00
ATOM   2550 2HH1 ARG   161      36.246  59.669  27.238  0.00  0.00
ATOM   2551  NH2 ARG   161      36.822  60.328  27.130  0.00  0.00
ATOM   2552 1HH2 ARG   161      37.104  60.602  27.077  0.00  0.00
ATOM   2553 2HH2 ARG   161      36.069  60.283  27.266  0.00  0.00
ATOM   2554  C   ARG   161      42.980  57.842  27.646  0.00  0.00
ATOM   2555  O   ARG   161      43.016  58.044  28.775  0.00  0.00
ATOM   2556  N   VAL   162      43.336  56.725  27.203  0.00  0.00
ATOM   2557  H   VAL   162      43.267  56.631  26.262  0.00  0.00
ATOM   2558  CA  VAL   162      43.887  55.652  27.991  0.00  0.00
ATOM   2559  HA  VAL   162      43.832  55.927  29.007  0.00  0.00
ATOM   2560  CB  VAL   162      43.085  54.396  27.861  0.00  0.00
ATOM   2561  HB  VAL   162      43.502  53.850  28.194  0.00  0.00
ATOM   2562  CG1 VAL   162      42.045  54.297  28.383  0.00  0.00
ATOM   2563 1HG1 VAL   162      41.763  54.323  28.489  0.00  0.00
ATOM   2564 2HG1 VAL   162      41.770  54.176  28.507  0.00  0.00
ATOM   2565 3HG1 VAL   162      41.847  54.302  28.545  0.00  0.00
ATOM   2566  CG2 VAL   162      42.729  53.891  26.834  0.00  0.00
ATOM   2567 1HG2 VAL   162      42.577  53.813  26.600  0.00  0.00
ATOM   2568 2HG2 VAL   162      42.691  53.793  26.531  0.00  0.00
ATOM   2569 3HG2 VAL   162      42.657  53.671  26.631  0.00  0.00
ATOM   2570  C   VAL   162      45.355  55.410  27.737  0.00  0.00
ATOM   2571  O   VAL   162      46.068  55.099  28.655  0.00  0.00
ATOM   2572  N   GLU   163      45.852  55.615  26.539  0.00  0.00
ATOM   2573  H   GLU   163      45.233  55.842  25.807  0.00  0.00
ATOM   2574  CA  GLU   163      47.255  55.416  26.218  0.00  0.00
ATOM   2575  HA  GLU   163      47.541  54.452  26.562  0.00  0.00
ATOM   2576  CB  GLU   163      47.454  55.448  24.731  0.00  0.00
ATOM   2577  HB2 GLU   163      46.986  55.843  24.326  0.00  0.00
ATOM   2578  HB3 GLU   163      48.087  55.731  24.503  0.00  0.00
ATOM   2579  CG  GLU   163      47.462  54.555  24.091  0.00  0.00
ATOM   2580  HG2 GLU   163      47.781  54.172  24.491  0.00  0.00
ATOM   2581  HG3 GLU   163      46.876  54.386  24.189  0.00  0.00
ATOM   2582  CD  GLU   163      47.837  54.402  22.780  0.00  0.00
ATOM   2583  OE1 GLU   163      47.991  54.354  22.196  0.00  0.00
ATOM   2584  OE2 GLU   163      48.005  54.327  22.318  0.00  0.00
ATOM   2585  C   GLU   163      48.183  56.397  26.904  0.00  0.00
ATOM   2586  O   GLU   163      49.263  56.040  27.292  0.00  0.00
ATOM   2587  N   GLU   164      47.759  57.610  27.132  0.00  0.00
ATOM   2588  H   GLU   164      46.885  57.870  26.773  0.00  0.00
ATOM   2589  CA  GLU   164      48.498  58.575  27.916  0.00  0.00
ATOM   2590  HA  GLU   164      49.521  58.540  27.636  0.00  0.00
ATOM   2591  CB  GLU   164      47.991  59.950  27.620  0.00  0.00
ATOM   2592  HB2 GLU   164      47.474  60.111  27.282  0.00  0.00
ATOM   2593  HB3 GLU   164      47.819  60.332  28.049  0.00  0.00
ATOM   2594  CG  GLU   164      48.411  60.621  27.201  0.00  0.00
ATOM   2595  HG2 GLU   164      48.646  60.532  27.274  0.00  0.00
ATOM   2596  HG3 GLU   164      48.375  60.429  27.060  0.00  0.00
ATOM   2597  CD  GLU   164      48.558  61.681  26.871  0.00  0.00
ATOM   2598  OE1 GLU   164      48.580  62.062  26.710  0.00  0.00
ATOM   2599  OE2 GLU   164      48.659  62.155  26.771  0.00  0.00
ATOM   2600  C   GLU   164      48.461  58.277  29.396  0.00  0.00
ATOM   2601  O   GLU   164      49.334  58.624  30.081  0.00  0.00
ATOM   2602  N   LEU   165      47.482  57.591  29.889  0.00  0.00
ATOM   2603  H   LEU   165      46.810  57.321  29.271  0.00  0.00
ATOM   2604  CA  LEU   165      47.361  57.171  31.265  0.00  0.00
ATOM   2605  HA  LEU   165      47.729  57.962  31.888  0.00  0.00
ATOM   2606  CB  LEU   165      45.887  56.955  31.579  0.00  0.00
ATOM   2607  HB2 LEU   165      45.377  57.458  31.181  0.00  0.00
ATOM   2608  HB3 LEU   165      45.612  56.223  31.351  0.00  0.00
ATOM   2609  CG  LEU   165      45.397  57.025  32.701  0.00  0.00
ATOM   2610  HG  LEU   165      45.500  56.403  32.882  0.00  0.00
ATOM   2611  CD1 LEU   165      45.708  57.761  33.593  0.00  0.00
ATOM   2612 1HD1 LEU   165      45.755  57.942  33.823  0.00  0.00
ATOM   2613 2HD1 LEU   165      45.799  57.888  33.870  0.00  0.00
ATOM   2614 3HD1 LEU   165      45.796  57.978  33.748  0.00  0.00
ATOM   2615  CD2 LEU   165      44.375  57.178  32.719  0.00  0.00
ATOM   2616 1HD2 LEU   165      44.158  57.151  32.843  0.00  0.00
ATOM   2617 2HD2 LEU   165      44.114  57.349  32.718  0.00  0.00
ATOM   2618 3HD2 LEU   165      44.104  57.139  32.611  0.00  0.00
ATOM   2619  C   LEU   165      48.219  55.952  31.564  0.00  0.00
ATOM   2620  O   LEU   165      48.791  55.867  32.629  0.00  0.00
ATOM   2621  N   GLN   166      48.396  55.056  30.612  0.00  0.00
ATOM   2622  H   GLN   166      47.874  55.164  29.779  0.00  0.00
ATOM   2623  CA  GLN   166      49.328  53.951  30.709  0.00  0.00
ATOM   2624  HA  GLN   166      49.050  53.333  31.536  0.00  0.00
ATOM   2625  CB  GLN   166      49.290  53.110  29.443  0.00  0.00
ATOM   2626  HB2 GLN   166      49.392  53.717  28.638  0.00  0.00
ATOM   2627  HB3 GLN   166      50.086  52.473  29.442  0.00  0.00
ATOM   2628  CG  GLN   166      48.092  52.286  29.244  0.00  0.00
ATOM   2629  HG2 GLN   166      48.065  51.569  29.962  0.00  0.00
ATOM   2630  HG3 GLN   166      47.263  52.866  29.374  0.00  0.00
ATOM   2631  CD  GLN   166      48.023  51.628  27.904  0.00  0.00
ATOM   2632  OE1 GLN   166      48.944  51.362  27.287  0.00  0.00
ATOM   2633  NE2 GLN   166      46.933  51.339  27.392  0.00  0.00
ATOM   2634 1HE2 GLN   166      46.907  50.909  26.513  0.00  0.00
ATOM   2635 2HE2 GLN   166      46.153  51.513  27.900  0.00  0.00
ATOM   2636  C   GLN   166      50.744  54.443  30.975  0.00  0.00
ATOM   2637  O   GLN   166      51.391  53.976  31.871  0.00  0.00
ATOM   2638  N   ASN   167      51.191  55.454  30.275  0.00  0.00
ATOM   2639  H   ASN   167      50.609  55.801  29.566  0.00  0.00
ATOM   2640  CA  ASN   167      52.490  56.069  30.465  0.00  0.00
ATOM   2641  HA  ASN   167      53.219  55.299  30.448  0.00  0.00
ATOM   2642  CB  ASN   167      52.751  56.979  29.300  0.00  0.00
ATOM   2643  HB2 ASN   167      52.635  56.631  28.551  0.00  0.00
ATOM   2644  HB3 ASN   167      52.255  57.625  29.274  0.00  0.00
ATOM   2645  CG  ASN   167      53.840  57.493  29.131  0.00  0.00
ATOM   2646  OD1 ASN   167      54.434  57.416  29.399  0.00  0.00
ATOM   2647  ND2 ASN   167      54.140  58.026  28.679  0.00  0.00
ATOM   2648 1HD2 ASN   167      54.853  58.361  28.561  0.00  0.00
ATOM   2649 2HD2 ASN   167      53.662  58.093  28.438  0.00  0.00
ATOM   2650  C   ASN   167      52.655  56.776  31.809  0.00  0.00
ATOM   2651  O   ASN   167      53.717  57.036  32.214  0.00  0.00
ATOM   2652  N   ARG   168      51.619  57.051  32.529  0.00  0.00
ATOM   2653  H   ARG   168      50.777  56.825  32.128  0.00  0.00
ATOM   2654  CA  ARG   168      51.623  57.655  33.862  0.00  0.00
ATOM   2655  HA  ARG   168      52.546  58.187  33.998  0.00  0.00
ATOM   2656  CB  ARG   168      50.496  58.668  33.964  0.00  0.00
ATOM   2657  HB2 ARG   168      49.746  58.373  33.627  0.00  0.00
ATOM   2658  HB3 ARG   168      50.303  58.866  34.793  0.00  0.00
ATOM   2659  CG  ARG   168      50.640  59.830  33.421  0.00  0.00
ATOM   2660  HG2 ARG   168      51.283  60.130  33.761  0.00  0.00
ATOM   2661  HG3 ARG   168      50.863  59.663  32.670  0.00  0.00
ATOM   2662  CD  ARG   168      49.614  60.823  33.416  0.00  0.00
ATOM   2663  HD2 ARG   168      49.282  60.915  33.095  0.00  0.00
ATOM   2664  HD3 ARG   168      49.277  60.831  33.713  0.00  0.00
ATOM   2665  NE  ARG   168      49.524  61.642  33.427  0.00  0.00
ATOM   2666  HE  ARG   168      50.140  61.718  33.462  0.00  0.00
ATOM   2667  CZ  ARG   168      48.725  62.310  33.371  0.00  0.00
ATOM   2668  NH1 ARG   168      47.873  62.351  33.309  0.00  0.00
ATOM   2669 1HH1 ARG   168      47.803  61.930  33.289  0.00  0.00
ATOM   2670 2HH1 ARG   168      47.293  62.867  33.266  0.00  0.00
ATOM   2671  NH2 ARG   168      48.767  62.963  33.378  0.00  0.00
ATOM   2672 1HH2 ARG   168      49.409  62.984  33.416  0.00  0.00
ATOM   2673 2HH2 ARG   168      48.162  63.468  33.333  0.00  0.00
ATOM   2674  C   ARG   168      51.592  56.655  35.008  0.00  0.00
ATOM   2675  O   ARG   168      51.828  57.062  36.125  0.00  0.00
ATOM   2676  N   ILE   169      51.334  55.376  34.761  0.00  0.00
ATOM   2677  H   ILE   169      51.094  55.134  33.835  0.00  0.00
ATOM   2678  CA  ILE   169      51.370  54.319  35.784  0.00  0.00
ATOM   2679  HA  ILE   169      51.714  54.769  36.700  0.00  0.00
ATOM   2680  CB  ILE   169      49.976  53.759  36.111  0.00  0.00
ATOM   2681  HB  ILE   169      50.107  53.108  36.956  0.00  0.00
ATOM   2682  CG2 ILE   169      49.038  54.871  36.558  0.00  0.00
ATOM   2683 1HG2 ILE   169      48.954  55.219  36.768  0.00  0.00
ATOM   2684 2HG2 ILE   169      48.788  55.179  36.487  0.00  0.00
ATOM   2685 3HG2 ILE   169      48.688  55.027  36.763  0.00  0.00
ATOM   2686  CG1 ILE   169      49.351  52.922  34.997  0.00  0.00
ATOM   2687 2HG1 ILE   169      48.953  53.500  34.299  0.00  0.00
ATOM   2688 3HG1 ILE   169      50.035  52.370  34.549  0.00  0.00
ATOM   2689  CD1 ILE   169      48.339  52.002  35.405  0.00  0.00
ATOM   2690 1HD1 ILE   169      48.097  51.769  35.522  0.00  0.00
ATOM   2691 2HD1 ILE   169      48.079  51.790  35.489  0.00  0.00
ATOM   2692 3HD1 ILE   169      48.108  51.762  35.482  0.00  0.00
ATOM   2693  C   ILE   169      52.372  53.193  35.525  0.00  0.00
ATOM   2694  O   ILE   169      52.808  52.561  36.469  0.00  0.00
ATOM   2695  N   ALA   170      52.772  52.938  34.290  0.00  0.00
ATOM   2696  H   ALA   170      52.413  53.497  33.557  0.00  0.00
ATOM   2697  CA  ALA   170      53.529  51.755  33.908  0.00  0.00
ATOM   2698  HA  ALA   170      53.000  50.905  34.268  0.00  0.00
ATOM   2699  CB  ALA   170      53.546  51.671  32.411  0.00  0.00
ATOM   2700  HB1 ALA   170      53.472  51.585  32.045  0.00  0.00
ATOM   2701  HB2 ALA   170      53.537  51.744  32.051  0.00  0.00
ATOM   2702  HB3 ALA   170      53.642  51.604  32.048  0.00  0.00
ATOM   2703  C   ALA   170      54.941  51.642  34.480  0.00  0.00
ATOM   2704  O   ALA   170      55.488  50.561  34.517  0.00  0.00
ATOM   2705  N   SER   171      55.531  52.713  34.979  0.00  0.00
ATOM   2706  H   SER   171      55.066  53.580  34.899  0.00  0.00
ATOM   2707  CA  SER   171      56.843  52.687  35.621  0.00  0.00
ATOM   2708  HA  SER   171      57.505  52.141  34.974  0.00  0.00
ATOM   2709  CB  SER   171      57.426  54.081  35.739  0.00  0.00
ATOM   2710  HB2 SER   171      58.421  54.011  36.071  0.00  0.00
ATOM   2711  HB3 SER   171      57.434  54.548  34.795  0.00  0.00
ATOM   2712  OG  SER   171      56.728  54.868  36.614  0.00  0.00
ATOM   2713  HG  SER   171      57.196  55.605  36.717  0.00  0.00
ATOM   2714  C   SER   171      56.877  51.966  36.963  0.00  0.00
ATOM   2715  O   SER   171      57.951  51.707  37.470  0.00  0.00
ATOM   2716  N   CYS   172      55.735  51.551  37.505  0.00  0.00
ATOM   2717  H   CYS   172      54.893  51.778  37.031  0.00  0.00
ATOM   2718  CA  CYS   172      55.620  50.760  38.724  0.00  0.00
ATOM   2719  HA  CYS   172      56.005  51.347  39.540  0.00  0.00
ATOM   2720  CB  CYS   172      54.140  50.485  38.977  0.00  0.00
ATOM   2721  HB2 CYS   172      54.029  50.055  39.951  0.00  0.00
ATOM   2722  HB3 CYS   172      53.605  51.415  38.969  0.00  0.00
ATOM   2723  SG  CYS   172      53.391  49.379  37.780  0.00  0.00
ATOM   2724  C   CYS   172      56.406  49.444  38.702  0.00  0.00
ATOM   2725  O   CYS   172      56.711  48.907  39.741  0.00  0.00
ATOM   2726  N   LEU   173      56.752  48.932  37.533  0.00  0.00
ATOM   2727  H   LEU   173      56.432  49.406  36.730  0.00  0.00
ATOM   2728  CA  LEU   173      57.533  47.718  37.337  0.00  0.00
ATOM   2729  HA  LEU   173      57.493  47.136  38.229  0.00  0.00
ATOM   2730  CB  LEU   173      56.912  46.891  36.228  0.00  0.00
ATOM   2731  HB2 LEU   173      57.076  47.397  35.320  0.00  0.00
ATOM   2732  HB3 LEU   173      57.437  45.968  36.175  0.00  0.00
ATOM   2733  CG  LEU   173      55.430  46.592  36.330  0.00  0.00
ATOM   2734  HG  LEU   173      54.894  47.489  36.306  0.00  0.00
ATOM   2735  CD1 LEU   173      54.972  45.789  35.185  0.00  0.00
ATOM   2736 1HD1 LEU   173      54.855  45.743  34.807  0.00  0.00
ATOM   2737 2HD1 LEU   173      55.005  45.504  34.910  0.00  0.00
ATOM   2738 3HD1 LEU   173      54.718  45.555  34.997  0.00  0.00
ATOM   2739  CD2 LEU   173      55.062  45.865  37.546  0.00  0.00
ATOM   2740 1HD2 LEU   173      55.002  45.740  37.893  0.00  0.00
ATOM   2741 2HD2 LEU   173      54.897  45.707  37.814  0.00  0.00
ATOM   2742 3HD2 LEU   173      55.006  45.631  37.818  0.00  0.00
ATOM   2743  C   LEU   173      59.020  47.974  37.084  0.00  0.00
ATOM   2744  O   LEU   173      59.761  47.057  36.914  0.00  0.00
ATOM   2745  N   LYS   174      59.465  49.205  37.037  0.00  0.00
ATOM   2746  H   LYS   174      58.804  49.897  37.208  0.00  0.00
ATOM   2747  CA  LYS   174      60.822  49.617  36.688  0.00  0.00
ATOM   2748  HA  LYS   174      61.452  48.762  36.709  0.00  0.00
ATOM   2749  CB  LYS   174      60.833  50.157  35.290  0.00  0.00
ATOM   2750  HB2 LYS   174      60.634  50.082  34.954  0.00  0.00
ATOM   2751  HB3 LYS   174      60.762  50.513  35.103  0.00  0.00
ATOM   2752  CG  LYS   174      61.219  50.308  34.570  0.00  0.00
ATOM   2753  HG2 LYS   174      61.351  50.381  34.744  0.00  0.00
ATOM   2754  HG3 LYS   174      61.273  50.108  34.806  0.00  0.00
ATOM   2755  CD  LYS   174      61.349  50.637  33.282  0.00  0.00
ATOM   2756  HD2 LYS   174      61.208  50.567  33.031  0.00  0.00
ATOM   2757  HD3 LYS   174      61.305  50.890  33.069  0.00  0.00
ATOM   2758  CE  LYS   174      61.733  50.717  32.628  0.00  0.00
ATOM   2759  HE2 LYS   174      61.864  50.670  32.785  0.00  0.00
ATOM   2760  HE3 LYS   174      61.717  50.573  32.770  0.00  0.00
ATOM   2761  NZ  LYS   174      61.950  51.039  31.613  0.00  0.00
ATOM   2762  HZ1 LYS   174      62.005  51.126  31.360  0.00  0.00
ATOM   2763  HZ2 LYS   174      62.006  51.125  31.361  0.00  0.00
ATOM   2764  HZ3 LYS   174      62.005  51.108  31.367  0.00  0.00
ATOM   2765  C   LYS   174      61.451  50.600  37.644  0.00  0.00
ATOM   2766  O   LYS   174      62.604  50.515  37.895  0.00  0.00
ATOM   2767  N   GLU   175      60.715  51.512  38.190  0.00  0.00
ATOM   2768  H   GLU   175      59.770  51.514  37.955  0.00  0.00
ATOM   2769  CA  GLU   175      61.147  52.481  39.175  0.00  0.00
ATOM   2770  HA  GLU   175      62.209  52.537  39.174  0.00  0.00
ATOM   2771  CB  GLU   175      60.615  53.843  38.825  0.00  0.00
ATOM   2772  HB2 GLU   175      59.731  53.811  38.604  0.00  0.00
ATOM   2773  HB3 GLU   175      60.676  54.419  39.540  0.00  0.00
ATOM   2774  CG  GLU   175      61.191  54.490  37.826  0.00  0.00
ATOM   2775  HG2 GLU   175      61.834  54.367  37.852  0.00  0.00
ATOM   2776  HG3 GLU   175      61.024  54.229  37.229  0.00  0.00
ATOM   2777  CD  GLU   175      61.123  55.660  37.595  0.00  0.00
ATOM   2778  OE1 GLU   175      60.978  56.050  37.327  0.00  0.00
ATOM   2779  OE2 GLU   175      61.227  56.210  37.670  0.00  0.00
ATOM   2780  C   GLU   175      60.734  52.067  40.565  0.00  0.00
ATOM   2781  O   GLU   175      59.746  51.452  40.745  0.00  0.00
ATOM   2782  N   HIS   176      61.495  52.380  41.552  0.00  0.00
ATOM   2783  H   HIS   176      62.261  52.923  41.347  0.00  0.00
ATOM   2784  CA  HIS   176      61.337  51.917  42.905  0.00  0.00
ATOM   2785  HA  HIS   176      60.562  51.213  42.938  0.00  0.00
ATOM   2786  CB  HIS   176      62.583  51.247  43.322  0.00  0.00
ATOM   2787  HB2 HIS   176      63.266  51.918  43.450  0.00  0.00
ATOM   2788  HB3 HIS   176      62.442  50.806  44.191  0.00  0.00
ATOM   2789  CG  HIS   176      63.131  50.286  42.474  0.00  0.00
ATOM   2790  ND1 HIS   176      63.972  50.021  42.017  0.00  0.00
ATOM   2791  HD1 HIS   176      64.329  50.418  42.199  0.00  0.00
ATOM   2792  CE1 HIS   176      64.227  49.147  41.276  0.00  0.00
ATOM   2793  HE1 HIS   176      64.848  48.763  40.777  0.00  0.00
ATOM   2794  NE2 HIS   176      63.572  48.845  41.251  0.00  0.00
ATOM   2795  HE2 HIS   176      63.584  48.237  40.750  0.00  0.00
ATOM   2796  CD2 HIS   176      62.879  49.547  42.000  0.00  0.00
ATOM   2797  HD2 HIS   176      62.254  49.534  42.168  0.00  0.00
ATOM   2798  C   HIS   176      60.953  52.983  43.866  0.00  0.00
ATOM   2799  O   HIS   176      61.233  54.077  43.643  0.00  0.00
ATOM   2800  N   VAL   177      60.345  52.658  44.954  0.00  0.00
ATOM   2801  H   VAL   177      60.149  51.747  45.060  0.00  0.00
ATOM   2802  CA  VAL   177      60.015  53.522  46.050  0.00  0.00
ATOM   2803  HA  VAL   177      60.265  54.426  45.816  0.00  0.00
ATOM   2804  CB  VAL   177      58.647  53.575  46.377  0.00  0.00
ATOM   2805  HB  VAL   177      58.486  54.182  47.207  0.00  0.00
ATOM   2806  CG1 VAL   177      57.949  54.102  45.335  0.00  0.00
ATOM   2807 1HG1 VAL   177      57.777  54.197  45.006  0.00  0.00
ATOM   2808 2HG1 VAL   177      57.703  54.244  45.105  0.00  0.00
ATOM   2809 3HG1 VAL   177      57.846  54.264  45.145  0.00  0.00
ATOM   2810  CG2 VAL   177      58.126  52.359  46.663  0.00  0.00
ATOM   2811 1HG2 VAL   177      57.973  52.057  46.756  0.00  0.00
ATOM   2812 2HG2 VAL   177      57.994  52.065  46.717  0.00  0.00
ATOM   2813 3HG2 VAL   177      58.013  52.075  46.743  0.00  0.00
ATOM   2814  C   VAL   177      60.719  53.246  47.202  0.00  0.00
ATOM   2815  O   VAL   177      61.103  52.228  47.335  0.00  0.00
ATOM   2816  N   ALA   178      60.890  54.146  48.039  0.00  0.00
ATOM   2817  H   ALA   178      60.558  54.951  47.876  0.00  0.00
ATOM   2818  CA  ALA   178      61.535  54.045  49.168  0.00  0.00
ATOM   2819  HA  ALA   178      62.146  53.385  49.066  0.00  0.00
ATOM   2820  CB  ALA   178      62.156  55.073  49.362  0.00  0.00
ATOM   2821  HB1 ALA   178      62.352  55.340  49.403  0.00  0.00
ATOM   2822  HB2 ALA   178      62.295  55.329  49.420  0.00  0.00
ATOM   2823  HB3 ALA   178      62.280  55.292  49.409  0.00  0.00
ATOM   2824  C   ALA   178      60.832  53.800  50.264  0.00  0.00
ATOM   2825  O   ALA   178      60.250  54.235  50.408  0.00  0.00
ATOM   2826  N   ALA   179      60.895  53.112  51.045  0.00  0.00
ATOM   2827  H   ALA   179      61.387  52.792  50.873  0.00  0.00
ATOM   2828  CA  ALA   179      60.322  52.794  52.149  0.00  0.00
ATOM   2829  HA  ALA   179      59.678  53.449  52.288  0.00  0.00
ATOM   2830  CB  ALA   179      59.718  51.681  51.980  0.00  0.00
ATOM   2831  HB1 ALA   179      59.508  51.481  51.957  0.00  0.00
ATOM   2832  HB2 ALA   179      59.594  51.389  51.856  0.00  0.00
ATOM   2833  HB3 ALA   179      59.607  51.367  52.008  0.00  0.00
ATOM   2834  C   ALA   179      61.150  52.696  53.268  0.00  0.00
ATOM   2835  O   ALA   179      62.082  52.419  53.180  0.00  0.00
ATOM   2836  N   VAL   180      60.810  52.908  54.323  0.00  0.00
ATOM   2837  H   VAL   180      60.042  53.135  54.325  0.00  0.00
ATOM   2838  CA  VAL   180      61.474  52.810  55.483  0.00  0.00
ATOM   2839  HA  VAL   180      62.293  52.429  55.353  0.00  0.00
ATOM   2840  CB  VAL   180      61.669  53.995  55.916  0.00  0.00
ATOM   2841  HB  VAL   180      61.194  54.318  55.817  0.00  0.00
ATOM   2842  CG1 VAL   180      61.948  54.280  56.786  0.00  0.00
ATOM   2843 1HG1 VAL   180      62.097  54.433  56.961  0.00  0.00
ATOM   2844 2HG1 VAL   180      61.918  54.364  56.999  0.00  0.00
ATOM   2845 3HG1 VAL   180      62.030  54.268  57.042  0.00  0.00
ATOM   2846  CG2 VAL   180      62.279  54.523  55.614  0.00  0.00
ATOM   2847 1HG2 VAL   180      62.566  54.515  55.555  0.00  0.00
ATOM   2848 2HG2 VAL   180      62.377  54.687  55.422  0.00  0.00
ATOM   2849 3HG2 VAL   180      62.334  54.766  55.645  0.00  0.00
ATOM   2850  C   VAL   180      60.904  52.038  56.418  0.00  0.00
ATOM   2851  O   VAL   180      59.961  52.353  56.745  0.00  0.00
ATOM   2852  N   ALA   181      61.413  51.020  56.881  0.00  0.00
ATOM   2853  H   ALA   181      60.979  50.599  57.490  0.00  0.00
ATOM   2854  CA  ALA   181      62.465  50.393  56.541  0.00  0.00
ATOM   2855  HA  ALA   181      63.129  51.006  56.475  0.00  0.00
ATOM   2856  CB  ALA   181      62.885  49.468  57.531  0.00  0.00
ATOM   2857  HB1 ALA   181      63.067  49.269  57.751  0.00  0.00
ATOM   2858  HB2 ALA   181      62.949  49.280  57.826  0.00  0.00
ATOM   2859  HB3 ALA   181      62.955  49.184  57.735  0.00  0.00
ATOM   2860  C   ALA   181      62.292  49.829  55.342  0.00  0.00
ATOM   2861  O   ALA   181      61.332  49.574  54.960  0.00  0.00
ATOM   2862  N   GLY   182      63.222  49.626  54.754  0.00  0.00
ATOM   2863  H   GLY   182      63.977  49.840  55.120  0.00  0.00
ATOM   2864  CA  GLY   182      63.209  49.125  53.594  0.00  0.00
ATOM   2865  HA2 GLY   182      62.538  49.520  53.169  0.00  0.00
ATOM   2866  HA3 GLY   182      63.923  49.400  53.223  0.00  0.00
ATOM   2867  C   GLY   182      63.147  47.710  53.414  0.00  0.00
ATOM   2868  O   GLY   182      63.718  47.109  53.995  0.00  0.00
ATOM   2869  N   GLU   183      62.460  47.173  52.601  0.00  0.00
ATOM   2870  H   GLU   183      62.029  47.725  52.159  0.00  0.00
ATOM   2871  CA  GLU   183      62.286  45.834  52.287  0.00  0.00
ATOM   2872  HA  GLU   183      63.004  45.328  52.785  0.00  0.00
ATOM   2873  CB  GLU   183      61.032  45.388  52.758  0.00  0.00
ATOM   2874  HB2 GLU   183      60.760  44.962  52.718  0.00  0.00
ATOM   2875  HB3 GLU   183      60.983  45.350  53.171  0.00  0.00
ATOM   2876  CG  GLU   183      60.206  45.533  52.759  0.00  0.00
ATOM   2877  HG2 GLU   183      60.447  45.996  52.800  0.00  0.00
ATOM   2878  HG3 GLU   183      60.201  45.531  52.355  0.00  0.00
ATOM   2879  CD  GLU   183      59.059  45.056  53.248  0.00  0.00
ATOM   2880  OE1 GLU   183      58.631  44.847  53.496  0.00  0.00
ATOM   2881  OE2 GLU   183      58.568  44.886  53.387  0.00  0.00
ATOM   2882  C   GLU   183      62.396  45.546  50.856  0.00  0.00
ATOM   2883  O   GLU   183      62.090  46.353  50.086  0.00  0.00
ATOM   2884  N   PRO   184      62.801  44.418  50.462  0.00  0.00
ATOM   2885  CD  PRO   184      63.300  43.423  51.249  0.00  0.00
ATOM   2886  HD2 PRO   184      62.611  43.039  51.811  0.00  0.00
ATOM   2887  HD3 PRO   184      64.058  43.734  51.835  0.00  0.00
ATOM   2888  CG  PRO   184      63.745  42.455  50.365  0.00  0.00
ATOM   2889  HG2 PRO   184      63.305  41.730  50.448  0.00  0.00
ATOM   2890  HG3 PRO   184      64.570  42.319  50.522  0.00  0.00
ATOM   2891  CB  PRO   184      63.579  42.823  49.106  0.00  0.00
ATOM   2892  HB2 PRO   184      63.139  42.150  48.646  0.00  0.00
ATOM   2893  HB3 PRO   184      64.399  42.927  48.753  0.00  0.00
ATOM   2894  CA  PRO   184      62.861  44.059  49.118  0.00  0.00
ATOM   2895  HA  PRO   184      63.400  44.758  48.621  0.00  0.00
ATOM   2896  C   PRO   184      61.552  43.934  48.456  0.00  0.00
ATOM   2897  O   PRO   184      60.636  43.562  49.043  0.00  0.00
ATOM   2898  N   GLN   185      61.462  44.211  47.213  0.00  0.00
ATOM   2899  H   GLN   185      62.246  44.507  46.794  0.00  0.00
ATOM   2900  CA  GLN   185      60.266  44.182  46.451  0.00  0.00
ATOM   2901  HA  GLN   185      59.552  44.683  47.009  0.00  0.00
ATOM   2902  CB  GLN   185      60.401  44.942  45.179  0.00  0.00
ATOM   2903  HB2 GLN   185      61.236  44.693  44.712  0.00  0.00
ATOM   2904  HB3 GLN   185      59.649  44.703  44.568  0.00  0.00
ATOM   2905  CG  GLN   185      60.374  46.360  45.314  0.00  0.00
ATOM   2906  HG2 GLN   185      59.915  46.653  44.872  0.00  0.00
ATOM   2907  HG3 GLN   185      60.158  46.663  45.972  0.00  0.00
ATOM   2908  CD  GLN   185      61.226  47.010  45.124  0.00  0.00
ATOM   2909  OE1 GLN   185      62.125  46.829  44.697  0.00  0.00
ATOM   2910  NE2 GLN   185      60.987  47.787  45.431  0.00  0.00
ATOM   2911 1HE2 GLN   185      61.539  48.185  45.309  0.00  0.00
ATOM   2912 2HE2 GLN   185      60.255  47.955  45.792  0.00  0.00
ATOM   2913  C   GLN   185      59.712  42.825  46.238  0.00  0.00
ATOM   2914  O   GLN   185      58.558  42.694  46.373  0.00  0.00
ATOM   2915  N   PRO   186      60.451  41.807  45.967  0.00  0.00
ATOM   2916  CD  PRO   186      59.990  40.509  46.105  0.00  0.00
ATOM   2917  HD2 PRO   186      59.181  40.362  45.527  0.00  0.00
ATOM   2918  HD3 PRO   186      59.769  40.304  47.073  0.00  0.00
ATOM   2919  CG  PRO   186      61.031  39.651  45.699  0.00  0.00
ATOM   2920  HG2 PRO   186      60.825  39.318  44.850  0.00  0.00
ATOM   2921  HG3 PRO   186      61.151  38.960  46.327  0.00  0.00
ATOM   2922  CB  PRO   186      62.197  40.391  45.602  0.00  0.00
ATOM   2923  HB2 PRO   186      62.742  40.071  44.842  0.00  0.00
ATOM   2924  HB3 PRO   186      62.709  40.281  46.457  0.00  0.00
ATOM   2925  CA  PRO   186      61.740  41.775  45.415  0.00  0.00
ATOM   2926  HA  PRO   186      62.387  42.388  45.952  0.00  0.00
ATOM   2927  C   PRO   186      61.746  42.172  43.964  0.00  0.00
ATOM   2928  O   PRO   186      60.795  42.066  43.277  0.00  0.00
ATOM   2929  N   ALA   187      62.828  42.616  43.486  0.00  0.00
ATOM   2930  H   ALA   187      63.571  42.669  44.092  0.00  0.00
ATOM   2931  CA  ALA   187      62.992  43.116  42.152  0.00  0.00
ATOM   2932  HA  ALA   187      62.069  43.470  41.823  0.00  0.00
ATOM   2933  CB  ALA   187      63.903  44.269  42.194  0.00  0.00
ATOM   2934  HB1 ALA   187      64.202  44.516  42.174  0.00  0.00
ATOM   2935  HB2 ALA   187      64.046  44.558  42.138  0.00  0.00
ATOM   2936  HB3 ALA   187      64.116  44.576  42.288  0.00  0.00
ATOM   2937  C   ALA   187      63.440  42.097  41.144  0.00  0.00
ATOM   2938  O   ALA   187      63.382  42.341  40.028  0.00  0.00
ATOM   2939  N   SER   188      63.855  40.946  41.518  0.00  0.00
ATOM   2940  H   SER   188      63.874  40.804  42.434  0.00  0.00
ATOM   2941  CA  SER   188      64.393  39.903  40.711  0.00  0.00
ATOM   2942  HA  SER   188      65.156  40.304  40.203  0.00  0.00
ATOM   2943  CB  SER   188      64.912  38.819  41.516  0.00  0.00
ATOM   2944  HB2 SER   188      64.824  38.165  41.216  0.00  0.00
ATOM   2945  HB3 SER   188      65.618  38.828  41.652  0.00  0.00
ATOM   2946  OG  SER   188      64.612  38.639  42.473  0.00  0.00
ATOM   2947  HG  SER   188      64.949  38.150  42.869  0.00  0.00
ATOM   2948  C   SER   188      63.509  39.317  39.741  0.00  0.00
ATOM   2949  O   SER   188      63.921  38.851  38.790  0.00  0.00
ATOM   2950  N   CYS   189      62.300  39.358  39.954  0.00  0.00
ATOM   2951  H   CYS   189      62.035  39.722  40.770  0.00  0.00
ATOM   2952  CA  CYS   189      61.323  38.890  39.092  0.00  0.00
ATOM   2953  HA  CYS   189      61.772  38.437  38.295  0.00  0.00
ATOM   2954  CB  CYS   189      60.585  37.872  39.789  0.00  0.00
ATOM   2955  HB2 CYS   189      60.206  38.247  40.594  0.00  0.00
ATOM   2956  HB3 CYS   189      59.845  37.595  39.221  0.00  0.00
ATOM   2957  SG  CYS   189      61.514  36.494  40.199  0.00  0.00
ATOM   2958  HG  CYS   189      62.037  36.596  40.179  0.00  0.00
ATOM   2959  C   CYS   189      60.426  39.978  38.527  0.00  0.00
ATOM   2960  O   CYS   189      59.689  39.736  37.613  0.00  0.00
ATOM   2961  N   LEU   190      60.488  41.182  39.047  0.00  0.00
ATOM   2962  H   LEU   190      61.110  41.314  39.782  0.00  0.00
ATOM   2963  CA  LEU   190      59.618  42.282  38.711  0.00  0.00
ATOM   2964  HA  LEU   190      58.620  41.943  38.831  0.00  0.00
ATOM   2965  CB  LEU   190      59.874  43.406  39.704  0.00  0.00
ATOM   2966  HB2 LEU   190      59.843  43.010  40.677  0.00  0.00
ATOM   2967  HB3 LEU   190      60.842  43.773  39.541  0.00  0.00
ATOM   2968  CG  LEU   190      58.923  44.568  39.659  0.00  0.00
ATOM   2969  HG  LEU   190      58.933  44.982  38.703  0.00  0.00
ATOM   2970  CD1 LEU   190      57.551  44.176  39.984  0.00  0.00
ATOM   2971 1HD1 LEU   190      57.192  44.011  39.938  0.00  0.00
ATOM   2972 2HD1 LEU   190      57.267  44.019  40.176  0.00  0.00
ATOM   2973 3HD1 LEU   190      57.185  44.231  40.063  0.00  0.00
ATOM   2974  CD2 LEU   190      59.335  45.623  40.628  0.00  0.00
ATOM   2975 1HD2 LEU   190      59.371  45.957  40.819  0.00  0.00
ATOM   2976 2HD2 LEU   190      59.405  45.822  40.937  0.00  0.00
ATOM   2977 3HD2 LEU   190      59.531  45.871  40.821  0.00  0.00
ATOM   2978  C   LEU   190      59.757  42.725  37.274  0.00  0.00
ATOM   2979  O   LEU   190      58.794  43.060  36.659  0.00  0.00
ATOM   2980  N   SER   191      60.924  42.640  36.706  0.00  0.00
ATOM   2981  H   SER   191      61.673  42.370  37.263  0.00  0.00
ATOM   2982  CA  SER   191      61.189  42.916  35.319  0.00  0.00
ATOM   2983  HA  SER   191      60.709  43.825  35.080  0.00  0.00
ATOM   2984  CB  SER   191      62.638  43.116  35.107  0.00  0.00
ATOM   2985  HB2 SER   191      62.987  42.928  34.580  0.00  0.00
ATOM   2986  HB3 SER   191      62.902  43.687  35.086  0.00  0.00
ATOM   2987  OG  SER   191      63.205  42.828  35.602  0.00  0.00
ATOM   2988  HG  SER   191      63.667  42.934  35.778  0.00  0.00
ATOM   2989  C   SER   191      60.677  41.874  34.350  0.00  0.00
ATOM   2990  O   SER   191      60.668  42.080  33.214  0.00  0.00
ATOM   2991  N   ARG   192      60.223  40.762  34.785  0.00  0.00
ATOM   2992  H   ARG   192      60.288  40.653  35.726  0.00  0.00
ATOM   2993  CA  ARG   192      59.650  39.678  34.001  0.00  0.00
ATOM   2994  HA  ARG   192      59.881  39.832  32.972  0.00  0.00
ATOM   2995  CB  ARG   192      60.281  38.370  34.416  0.00  0.00
ATOM   2996  HB2 ARG   192      60.276  38.253  35.283  0.00  0.00
ATOM   2997  HB3 ARG   192      59.834  37.685  34.099  0.00  0.00
ATOM   2998  CG  ARG   192      61.506  38.098  34.092  0.00  0.00
ATOM   2999  HG2 ARG   192      61.580  38.240  33.755  0.00  0.00
ATOM   3000  HG3 ARG   192      61.860  38.277  34.255  0.00  0.00
ATOM   3001  CD  ARG   192      62.164  37.364  34.014  0.00  0.00
ATOM   3002  HD2 ARG   192      62.120  37.179  34.137  0.00  0.00
ATOM   3003  HD3 ARG   192      62.023  37.283  33.903  0.00  0.00
ATOM   3004  NE  ARG   192      63.036  37.012  33.921  0.00  0.00
ATOM   3005  HE  ARG   192      63.135  37.009  33.899  0.00  0.00
ATOM   3006  CZ  ARG   192      63.716  36.695  33.859  0.00  0.00
ATOM   3007  NH1 ARG   192      63.708  36.648  33.871  0.00  0.00
ATOM   3008 1HH1 ARG   192      63.182  36.847  33.922  0.00  0.00
ATOM   3009 2HH1 ARG   192      64.243  36.400  33.820  0.00  0.00
ATOM   3010  NH2 ARG   192      64.438  36.411  33.782  0.00  0.00
ATOM   3011 1HH2 ARG   192      64.481  36.429  33.769  0.00  0.00
ATOM   3012 2HH2 ARG   192      64.953  36.169  33.735  0.00  0.00
ATOM   3013  C   ARG   192      58.133  39.618  34.057  0.00  0.00
ATOM   3014  O   ARG   192      57.540  38.862  33.340  0.00  0.00
ATOM   3015  N   LEU   193      57.491  40.408  34.880  0.00  0.00
ATOM   3016  H   LEU   193      58.036  41.017  35.411  0.00  0.00
ATOM   3017  CA  LEU   193      56.049  40.393  35.095  0.00  0.00
ATOM   3018  HA  LEU   193      55.750  39.367  35.215  0.00  0.00
ATOM   3019  CB  LEU   193      55.738  41.136  36.394  0.00  0.00
ATOM   3020  HB2 LEU   193      56.331  40.717  37.179  0.00  0.00
ATOM   3021  HB3 LEU   193      56.035  42.155  36.279  0.00  0.00
ATOM   3022  CG  LEU   193      54.275  41.107  36.822  0.00  0.00
ATOM   3023  HG  LEU   193      53.679  41.534  36.051  0.00  0.00
ATOM   3024  CD1 LEU   193      53.774  39.719  37.099  0.00  0.00
ATOM   3025 1HD1 LEU   193      53.687  39.378  37.219  0.00  0.00
ATOM   3026 2HD1 LEU   193      53.585  39.409  37.167  0.00  0.00
ATOM   3027 3HD1 LEU   193      53.668  39.355  37.103  0.00  0.00
ATOM   3028  CD2 LEU   193      54.074  41.936  38.062  0.00  0.00
ATOM   3029 1HD2 LEU   193      54.018  42.163  38.345  0.00  0.00
ATOM   3030 2HD2 LEU   193      54.007  42.119  38.355  0.00  0.00
ATOM   3031 3HD2 LEU   193      54.047  42.147  38.376  0.00  0.00
ATOM   3032  C   LEU   193      55.253  40.939  33.912  0.00  0.00
ATOM   3033  O   LEU   193      54.223  40.391  33.579  0.00  0.00
ATOM   3034  N   LEU   194      55.733  41.968  33.234  0.00  0.00
ATOM   3035  H   LEU   194      56.577  42.382  33.548  0.00  0.00
ATOM   3036  CA  LEU   194      55.067  42.542  32.072  0.00  0.00
ATOM   3037  HA  LEU   194      54.058  42.764  32.361  0.00  0.00
ATOM   3038  CB  LEU   194      55.765  43.843  31.704  0.00  0.00
ATOM   3039  HB2 LEU   194      55.889  44.427  32.575  0.00  0.00
ATOM   3040  HB3 LEU   194      56.726  43.615  31.347  0.00  0.00
ATOM   3041  CG  LEU   194      55.073  44.696  30.680  0.00  0.00
ATOM   3042  HG  LEU   194      54.965  44.149  29.826  0.00  0.00
ATOM   3043  CD1 LEU   194      53.769  45.176  31.084  0.00  0.00
ATOM   3044 1HD1 LEU   194      53.447  45.284  31.144  0.00  0.00
ATOM   3045 2HD1 LEU   194      53.450  45.274  31.204  0.00  0.00
ATOM   3046 3HD1 LEU   194      53.450  45.326  31.172  0.00  0.00
ATOM   3047  CD2 LEU   194      55.858  45.875  30.368  0.00  0.00
ATOM   3048 1HD2 LEU   194      56.062  46.136  30.290  0.00  0.00
ATOM   3049 2HD2 LEU   194      56.044  46.178  30.264  0.00  0.00
ATOM   3050 3HD2 LEU   194      56.041  46.168  30.304  0.00  0.00
ATOM   3051  C   LEU   194      54.985  41.565  30.901  0.00  0.00
ATOM   3052  O   LEU   194      54.042  41.601  30.142  0.00  0.00
ATOM   3053  N   GLY   195      55.906  40.625  30.802  0.00  0.00
ATOM   3054  H   GLY   195      56.671  40.674  31.424  0.00  0.00
ATOM   3055  CA  GLY   195      55.867  39.524  29.857  0.00  0.00
ATOM   3056  HA2 GLY   195      55.807  39.914  28.867  0.00  0.00
ATOM   3057  HA3 GLY   195      56.778  38.979  29.941  0.00  0.00
ATOM   3058  C   GLY   195      54.722  38.545  30.045  0.00  0.00
ATOM   3059  O   GLY   195      54.426  37.803  29.140  0.00  0.00
ATOM   3060  N   LYS   196      54.025  38.567  31.173  0.00  0.00
ATOM   3061  H   LYS   196      54.326  39.186  31.881  0.00  0.00
ATOM   3062  CA  LYS   196      52.815  37.781  31.417  0.00  0.00
ATOM   3063  HA  LYS   196      52.889  36.865  30.867  0.00  0.00
ATOM   3064  CB  LYS   196      52.693  37.431  32.893  0.00  0.00
ATOM   3065  HB2 LYS   196      52.599  38.320  33.457  0.00  0.00
ATOM   3066  HB3 LYS   196      51.796  36.876  33.041  0.00  0.00
ATOM   3067  CG  LYS   196      53.832  36.631  33.467  0.00  0.00
ATOM   3068  HG2 LYS   196      54.689  37.143  33.390  0.00  0.00
ATOM   3069  HG3 LYS   196      53.668  36.481  34.446  0.00  0.00
ATOM   3070  CD  LYS   196      54.035  35.350  32.881  0.00  0.00
ATOM   3071  HD2 LYS   196      53.446  34.950  32.925  0.00  0.00
ATOM   3072  HD3 LYS   196      54.165  35.398  32.174  0.00  0.00
ATOM   3073  CE  LYS   196      54.875  34.544  33.214  0.00  0.00
ATOM   3074  HE2 LYS   196      55.421  34.955  33.412  0.00  0.00
ATOM   3075  HE3 LYS   196      54.636  34.314  33.804  0.00  0.00
ATOM   3076  NZ  LYS   196      55.274  33.533  32.497  0.00  0.00
ATOM   3077  HZ1 LYS   196      55.277  33.278  32.260  0.00  0.00
ATOM   3078  HZ2 LYS   196      55.431  33.363  32.295  0.00  0.00
ATOM   3079  HZ3 LYS   196      55.404  33.216  32.393  0.00  0.00
ATOM   3080  C   LYS   196      51.542  38.427  30.896  0.00  0.00
ATOM   3081  O   LYS   196      50.540  37.754  30.803  0.00  0.00
ATOM   3082  N   LEU   197      51.562  39.689  30.507  0.00  0.00
ATOM   3083  H   LEU   197      52.415  40.187  30.589  0.00  0.00
ATOM   3084  CA  LEU   197      50.406  40.382  29.947  0.00  0.00
ATOM   3085  HA  LEU   197      49.583  40.192  30.615  0.00  0.00
ATOM   3086  CB  LEU   197      50.660  41.888  29.967  0.00  0.00
ATOM   3087  HB2 LEU   197      51.031  42.164  30.728  0.00  0.00
ATOM   3088  HB3 LEU   197      51.238  42.105  29.351  0.00  0.00
ATOM   3089  CG  LEU   197      49.695  42.776  29.807  0.00  0.00
ATOM   3090  HG  LEU   197      49.617  42.562  29.051  0.00  0.00
ATOM   3091  CD1 LEU   197      48.653  42.891  30.474  0.00  0.00
ATOM   3092 1HD1 LEU   197      48.345  42.938  30.568  0.00  0.00
ATOM   3093 2HD1 LEU   197      48.368  42.902  30.675  0.00  0.00
ATOM   3094 3HD1 LEU   197      48.470  42.927  30.650  0.00  0.00
ATOM   3095  CD2 LEU   197      49.884  43.916  29.997  0.00  0.00
ATOM   3096 1HD2 LEU   197      49.945  44.227  30.090  0.00  0.00
ATOM   3097 2HD2 LEU   197      49.912  44.214  30.010  0.00  0.00
ATOM   3098 3HD2 LEU   197      49.934  44.146  30.019  0.00  0.00
ATOM   3099  C   LEU   197      49.960  39.836  28.579  0.00  0.00
ATOM   3100  O   LEU   197      48.784  39.544  28.445  0.00  0.00
ATOM   3101  N   PRO   198      50.833  39.591  27.590  0.00  0.00
ATOM   3102  CD  PRO   198      52.190  40.047  27.476  0.00  0.00
ATOM   3103  HD2 PRO   198      52.801  39.628  28.184  0.00  0.00
ATOM   3104  HD3 PRO   198      52.249  41.066  27.543  0.00  0.00
ATOM   3105  CG  PRO   198      52.654  39.647  26.164  0.00  0.00
ATOM   3106  HG2 PRO   198      53.353  39.107  26.254  0.00  0.00
ATOM   3107  HG3 PRO   198      52.883  40.361  25.683  0.00  0.00
ATOM   3108  CB  PRO   198      51.664  38.970  25.463  0.00  0.00
ATOM   3109  HB2 PRO   198      51.994  38.099  25.227  0.00  0.00
ATOM   3110  HB3 PRO   198      51.490  39.462  24.649  0.00  0.00
ATOM   3111  CA  PRO   198      50.451  38.900  26.367  0.00  0.00
ATOM   3112  HA  PRO   198      49.646  39.432  25.900  0.00  0.00
ATOM   3113  C   PRO   198      49.997  37.460  26.592  0.00  0.00
ATOM   3114  O   PRO   198      49.113  36.987  25.908  0.00  0.00
ATOM   3115  N   GLU   199      50.544  36.770  27.581  0.00  0.00
ATOM   3116  H   GLU   199      51.268  37.198  28.099  0.00  0.00
ATOM   3117  CA  GLU   199      50.140  35.414  27.944  0.00  0.00
ATOM   3118  HA  GLU   199      50.114  34.816  27.049  0.00  0.00
ATOM   3119  CB  GLU   199      51.171  34.800  28.883  0.00  0.00
ATOM   3120  HB2 GLU   199      51.785  35.151  28.994  0.00  0.00
ATOM   3121  HB3 GLU   199      50.980  34.705  29.555  0.00  0.00
ATOM   3122  CG  GLU   199      51.644  33.832  28.766  0.00  0.00
ATOM   3123  HG2 GLU   199      51.183  33.516  28.739  0.00  0.00
ATOM   3124  HG3 GLU   199      51.705  33.941  28.222  0.00  0.00
ATOM   3125  CD  GLU   199      52.657  33.139  29.408  0.00  0.00
ATOM   3126  OE1 GLU   199      53.173  32.960  29.657  0.00  0.00
ATOM   3127  OE2 GLU   199      52.959  32.751  29.666  0.00  0.00
ATOM   3128  C   GLU   199      48.732  35.369  28.542  0.00  0.00
ATOM   3129  O   GLU   199      47.967  34.491  28.210  0.00  0.00
ATOM   3130  N   LEU   200      48.356  36.349  29.349  0.00  0.00
ATOM   3131  H   LEU   200      49.046  37.010  29.610  0.00  0.00
ATOM   3132  CA  LEU   200      47.006  36.534  29.873  0.00  0.00
ATOM   3133  HA  LEU   200      46.699  35.619  30.358  0.00  0.00
ATOM   3134  CB  LEU   200      47.049  37.660  30.914  0.00  0.00
ATOM   3135  HB2 LEU   200      47.718  37.375  31.702  0.00  0.00
ATOM   3136  HB3 LEU   200      47.463  38.532  30.448  0.00  0.00
ATOM   3137  CG  LEU   200      45.708  38.057  31.531  0.00  0.00
ATOM   3138  HG  LEU   200      45.019  38.303  30.758  0.00  0.00
ATOM   3139  CD1 LEU   200      45.108  36.967  32.371  0.00  0.00
ATOM   3140 1HD1 LEU   200      44.963  36.698  32.574  0.00  0.00
ATOM   3141 2HD1 LEU   200      44.951  36.710  32.581  0.00  0.00
ATOM   3142 3HD1 LEU   200      44.948  36.707  32.560  0.00  0.00
ATOM   3143  CD2 LEU   200      45.890  39.282  32.385  0.00  0.00
ATOM   3144 1HD2 LEU   200      46.126  39.556  32.586  0.00  0.00
ATOM   3145 2HD2 LEU   200      45.843  39.689  32.442  0.00  0.00
ATOM   3146 3HD2 LEU   200      45.819  39.506  32.728  0.00  0.00
ATOM   3147  C   LEU   200      45.997  36.833  28.761  0.00  0.00
ATOM   3148  O   LEU   200      44.926  36.250  28.733  0.00  0.00
ATOM   3149  N   ARG   201      46.341  37.710  27.822  0.00  0.00
ATOM   3150  H   ARG   201      47.227  38.152  27.919  0.00  0.00
ATOM   3151  CA  ARG   201      45.490  38.080  26.686  0.00  0.00
ATOM   3152  HA  ARG   201      44.526  38.397  27.054  0.00  0.00
ATOM   3153  CB  ARG   201      46.125  39.244  25.926  0.00  0.00
ATOM   3154  HB2 ARG   201      47.072  39.096  25.792  0.00  0.00
ATOM   3155  HB3 ARG   201      45.742  39.327  25.041  0.00  0.00
ATOM   3156  CG  ARG   201      45.993  40.503  26.511  0.00  0.00
ATOM   3157  HG2 ARG   201      45.055  40.737  26.489  0.00  0.00
ATOM   3158  HG3 ARG   201      46.233  40.424  27.454  0.00  0.00
ATOM   3159  CD  ARG   201      46.815  41.563  25.827  0.00  0.00
ATOM   3160  HD2 ARG   201      47.755  41.230  25.726  0.00  0.00
ATOM   3161  HD3 ARG   201      46.449  41.731  24.907  0.00  0.00
ATOM   3162  NE  ARG   201      46.852  42.781  26.505  0.00  0.00
ATOM   3163  HE  ARG   201      46.205  42.908  27.171  0.00  0.00
ATOM   3164  CZ  ARG   201      47.642  43.733  26.341  0.00  0.00
ATOM   3165  NH1 ARG   201      48.536  43.716  25.524  0.00  0.00
ATOM   3166 1HH1 ARG   201      48.624  42.983  24.953  0.00  0.00
ATOM   3167 2HH1 ARG   201      49.099  44.465  25.430  0.00  0.00
ATOM   3168  NH2 ARG   201      47.552  44.743  27.018  0.00  0.00
ATOM   3169 1HH2 ARG   201      46.848  44.817  27.629  0.00  0.00
ATOM   3170 2HH2 ARG   201      48.133  45.473  26.873  0.00  0.00
ATOM   3171  C   ARG   201      45.220  36.898  25.763  0.00  0.00
ATOM   3172  O   ARG   201      44.087  36.666  25.399  0.00  0.00
ATOM   3173  N   THR   202      46.228  36.101  25.457  0.00  0.00
ATOM   3174  H   THR   202      47.127  36.358  25.782  0.00  0.00
ATOM   3175  CA  THR   202      46.092  34.874  24.664  0.00  0.00
ATOM   3176  HA  THR   202      45.532  35.103  23.776  0.00  0.00
ATOM   3177  CB  THR   202      47.444  34.348  24.217  0.00  0.00
ATOM   3178  HB  THR   202      47.591  33.721  24.396  0.00  0.00
ATOM   3179  CG2 THR   202      47.754  34.271  23.243  0.00  0.00
ATOM   3180 1HG2 THR   202      47.795  34.277  23.017  0.00  0.00
ATOM   3181 2HG2 THR   202      47.876  34.244  22.991  0.00  0.00
ATOM   3182 3HG2 THR   202      47.822  34.219  23.003  0.00  0.00
ATOM   3183  OG1 THR   202      48.291  34.724  24.443  0.00  0.00
ATOM   3184  HG1 THR   202      48.674  35.126  24.673  0.00  0.00
ATOM   3185  C   THR   202      45.313  33.789  25.393  0.00  0.00
ATOM   3186  O   THR   202      44.506  33.124  24.788  0.00  0.00
ATOM   3187  N   LEU   203      45.472  33.652  26.699  0.00  0.00
ATOM   3188  H   LEU   203      46.168  34.199  27.138  0.00  0.00
ATOM   3189  CA  LEU   203      44.702  32.731  27.531  0.00  0.00
ATOM   3190  HA  LEU   203      44.796  31.741  27.109  0.00  0.00
ATOM   3191  CB  LEU   203      45.309  32.724  28.939  0.00  0.00
ATOM   3192  HB2 LEU   203      46.343  32.449  28.868  0.00  0.00
ATOM   3193  HB3 LEU   203      45.270  33.722  29.328  0.00  0.00
ATOM   3194  CG  LEU   203      44.646  31.800  29.952  0.00  0.00
ATOM   3195  HG  LEU   203      43.607  32.006  30.002  0.00  0.00
ATOM   3196  CD1 LEU   203      44.831  30.354  29.628  0.00  0.00
ATOM   3197 1HD1 LEU   203      44.754  29.979  29.598  0.00  0.00
ATOM   3198 2HD1 LEU   203      44.895  30.032  29.422  0.00  0.00
ATOM   3199 3HD1 LEU   203      44.981  29.993  29.636  0.00  0.00
ATOM   3200  CD2 LEU   203      45.227  32.038  31.309  0.00  0.00
ATOM   3201 1HD2 LEU   203      45.357  32.086  31.642  0.00  0.00
ATOM   3202 2HD2 LEU   203      45.383  32.093  31.634  0.00  0.00
ATOM   3203 3HD2 LEU   203      45.366  32.115  31.638  0.00  0.00
ATOM   3204  C   LEU   203      43.212  33.082  27.549  0.00  0.00
ATOM   3205  O   LEU   203      42.381  32.200  27.461  0.00  0.00
ATOM   3206  N   CYS   204      42.862  34.357  27.616  0.00  0.00
ATOM   3207  H   CYS   204      43.583  35.032  27.724  0.00  0.00
ATOM   3208  CA  CYS   204      41.476  34.815  27.615  0.00  0.00
ATOM   3209  HA  CYS   204      40.901  34.189  28.277  0.00  0.00
ATOM   3210  CB  CYS   204      41.422  36.229  28.168  0.00  0.00
ATOM   3211  HB2 CYS   204      42.074  36.874  27.618  0.00  0.00
ATOM   3212  HB3 CYS   204      40.420  36.603  28.091  0.00  0.00
ATOM   3213  SG  CYS   204      41.907  36.203  29.891  0.00  0.00
ATOM   3214  HG  CYS   204      42.995  36.190  29.731  0.00  0.00
ATOM   3215  C   CYS   204      40.807  34.695  26.246  0.00  0.00
ATOM   3216  O   CYS   204      39.646  34.351  26.180  0.00  0.00
ATOM   3217  N   THR   205      41.532  34.874  25.152  0.00  0.00
ATOM   3218  H   THR   205      42.469  35.175  25.256  0.00  0.00
ATOM   3219  CA  THR   205      41.016  34.658  23.794  0.00  0.00
ATOM   3220  HA  THR   205      40.085  35.182  23.699  0.00  0.00
ATOM   3221  CB  THR   205      41.955  35.215  22.742  0.00  0.00
ATOM   3222  HB  THR   205      42.297  34.753  22.359  0.00  0.00
ATOM   3223  CG2 THR   205      41.643  35.838  21.973  0.00  0.00
ATOM   3224 1HG2 THR   205      41.579  35.991  21.762  0.00  0.00
ATOM   3225 2HG2 THR   205      41.542  36.001  21.767  0.00  0.00
ATOM   3226 3HG2 THR   205      41.585  35.974  21.813  0.00  0.00
ATOM   3227  OG1 THR   205      42.716  35.800  22.929  0.00  0.00
ATOM   3228  HG1 THR   205      43.070  36.044  23.111  0.00  0.00
ATOM   3229  C   THR   205      40.713  33.197  23.511  0.00  0.00
ATOM   3230  O   THR   205      39.712  32.903  22.908  0.00  0.00
ATOM   3231  N   GLN   206      41.505  32.268  24.016  0.00  0.00
ATOM   3232  H   GLN   206      42.332  32.563  24.462  0.00  0.00
ATOM   3233  CA  GLN   206      41.208  30.838  23.974  0.00  0.00
ATOM   3234  HA  GLN   206      40.913  30.581  22.977  0.00  0.00
ATOM   3235  CB  GLN   206      42.454  30.045  24.302  0.00  0.00
ATOM   3236  HB2 GLN   206      42.664  30.028  24.785  0.00  0.00
ATOM   3237  HB3 GLN   206      42.505  29.498  24.256  0.00  0.00
ATOM   3238  CG  GLN   206      43.350  29.976  24.028  0.00  0.00
ATOM   3239  HG2 GLN   206      43.208  29.936  23.593  0.00  0.00
ATOM   3240  HG3 GLN   206      43.290  30.471  24.019  0.00  0.00
ATOM   3241  CD  GLN   206      44.534  29.293  24.338  0.00  0.00
ATOM   3242  OE1 GLN   206      44.713  28.678  24.904  0.00  0.00
ATOM   3243  NE2 GLN   206      45.384  29.370  23.988  0.00  0.00
ATOM   3244 1HE2 GLN   206      46.153  28.928  24.192  0.00  0.00
ATOM   3245 2HE2 GLN   206      45.259  29.865  23.514  0.00  0.00
ATOM   3246  C   GLN   206      40.046  30.443  24.883  0.00  0.00
ATOM   3247  O   GLN   206      39.331  29.512  24.590  0.00  0.00
ATOM   3248  N   GLY   207      39.817  31.167  25.959  0.00  0.00
ATOM   3249  H   GLY   207      40.465  31.874  26.177  0.00  0.00
ATOM   3250  CA  GLY   207      38.684  30.988  26.846  0.00  0.00
ATOM   3251  HA2 GLY   207      38.633  29.969  27.167  0.00  0.00
ATOM   3252  HA3 GLY   207      38.826  31.617  27.699  0.00  0.00
ATOM   3253  C   GLY   207      37.355  31.358  26.240  0.00  0.00
ATOM   3254  O   GLY   207      36.394  30.633  26.401  0.00  0.00
ATOM   3255  N   LEU   208      37.305  32.434  25.476  0.00  0.00
ATOM   3256  H   LEU   208      38.123  32.988  25.409  0.00  0.00
ATOM   3257  CA  LEU   208      36.117  32.894  24.780  0.00  0.00
ATOM   3258  HA  LEU   208      35.365  33.105  25.513  0.00  0.00
ATOM   3259  CB  LEU   208      36.450  34.178  24.039  0.00  0.00
ATOM   3260  HB2 LEU   208      37.122  34.531  24.258  0.00  0.00
ATOM   3261  HB3 LEU   208      36.573  34.067  23.280  0.00  0.00
ATOM   3262  CG  LEU   208      35.757  35.153  23.988  0.00  0.00
ATOM   3263  HG  LEU   208      35.691  34.789  23.803  0.00  0.00
ATOM   3264  CD1 LEU   208      35.244  35.846  24.324  0.00  0.00
ATOM   3265 1HD1 LEU   208      35.078  36.074  24.330  0.00  0.00
ATOM   3266 2HD1 LEU   208      35.070  35.993  24.432  0.00  0.00
ATOM   3267 3HD1 LEU   208      35.207  35.982  24.451  0.00  0.00
ATOM   3268  CD2 LEU   208      35.677  35.992  23.819  0.00  0.00
ATOM   3269 1HD2 LEU   208      35.675  36.129  23.692  0.00  0.00
ATOM   3270 2HD2 LEU   208      35.608  36.299  23.839  0.00  0.00
ATOM   3271 3HD2 LEU   208      35.691  36.166  23.797  0.00  0.00
ATOM   3272  C   LEU   208      35.541  31.841  23.853  0.00  0.00
ATOM   3273  O   LEU   208      34.345  31.676  23.799  0.00  0.00
ATOM   3274  N   GLN   209      36.384  31.056  23.217  0.00  0.00
ATOM   3275  H   GLN   209      37.344  31.250  23.319  0.00  0.00
ATOM   3276  CA  GLN   209      36.002  29.941  22.379  0.00  0.00
ATOM   3277  HA  GLN   209      35.317  30.299  21.651  0.00  0.00
ATOM   3278  CB  GLN   209      37.214  29.425  21.660  0.00  0.00
ATOM   3279  HB2 GLN   209      37.892  29.351  22.096  0.00  0.00
ATOM   3280  HB3 GLN   209      37.105  28.686  21.393  0.00  0.00
ATOM   3281  CG  GLN   209      37.664  29.964  20.695  0.00  0.00
ATOM   3282  HG2 GLN   209      37.338  29.908  20.362  0.00  0.00
ATOM   3283  HG3 GLN   209      37.641  30.499  20.667  0.00  0.00
ATOM   3284  CD  GLN   209      38.597  29.862  20.192  0.00  0.00
ATOM   3285  OE1 GLN   209      39.143  29.424  20.327  0.00  0.00
ATOM   3286  NE2 GLN   209      38.822  30.259  19.602  0.00  0.00
ATOM   3287 1HE2 GLN   209      39.431  30.190  19.277  0.00  0.00
ATOM   3288 2HE2 GLN   209      38.391  30.622  19.463  0.00  0.00
ATOM   3289  C   GLN   209      35.295  28.812  23.122  0.00  0.00
ATOM   3290  O   GLN   209      34.677  28.005  22.522  0.00  0.00
ATOM   3291  N   ARG   210      35.353  28.754  24.419  0.00  0.00
ATOM   3292  H   ARG   210      35.881  29.450  24.845  0.00  0.00
ATOM   3293  CA  ARG   210      34.598  27.836  25.267  0.00  0.00
ATOM   3294  HA  ARG   210      34.215  27.025  24.673  0.00  0.00
ATOM   3295  CB  ARG   210      35.487  27.235  26.352  0.00  0.00
ATOM   3296  HB2 ARG   210      35.981  28.010  26.900  0.00  0.00
ATOM   3297  HB3 ARG   210      34.849  26.723  27.037  0.00  0.00
ATOM   3298  CG  ARG   210      36.518  26.231  25.876  0.00  0.00
ATOM   3299  HG2 ARG   210      36.721  25.672  26.523  0.00  0.00
ATOM   3300  HG3 ARG   210      36.207  25.733  25.234  0.00  0.00
ATOM   3301  CD  ARG   210      37.701  26.607  25.451  0.00  0.00
ATOM   3302  HD2 ARG   210      37.552  27.038  24.731  0.00  0.00
ATOM   3303  HD3 ARG   210      37.935  27.196  26.044  0.00  0.00
ATOM   3304  NE  ARG   210      38.716  25.616  25.217  0.00  0.00
ATOM   3305  HE  ARG   210      38.529  24.690  25.469  0.00  0.00
ATOM   3306  CZ  ARG   210      39.832  25.781  24.683  0.00  0.00
ATOM   3307  NH1 ARG   210      40.221  26.905  24.278  0.00  0.00
ATOM   3308 1HH1 ARG   210      39.687  27.702  24.361  0.00  0.00
ATOM   3309 2HH1 ARG   210      41.051  26.950  23.846  0.00  0.00
ATOM   3310  NH2 ARG   210      40.604  24.798  24.554  0.00  0.00
ATOM   3311 1HH2 ARG   210      40.363  23.922  24.884  0.00  0.00
ATOM   3312 2HH2 ARG   210      41.450  24.925  24.156  0.00  0.00
ATOM   3313  C   ARG   210      33.378  28.506  25.869  0.00  0.00
ATOM   3314  O   ARG   210      32.282  28.054  25.657  0.00  0.00
ATOM   3315  N   ILE   211      33.549  29.600  26.583  0.00  0.00
ATOM   3316  H   ILE   211      34.474  29.934  26.673  0.00  0.00
ATOM   3317  CA  ILE   211      32.511  30.176  27.446  0.00  0.00
ATOM   3318  HA  ILE   211      32.028  29.353  27.940  0.00  0.00
ATOM   3319  CB  ILE   211      33.112  31.038  28.557  0.00  0.00
ATOM   3320  HB  ILE   211      32.307  31.300  29.215  0.00  0.00
ATOM   3321  CG2 ILE   211      34.107  30.228  29.372  0.00  0.00
ATOM   3322 1HG2 ILE   211      34.421  30.112  29.565  0.00  0.00
ATOM   3323 2HG2 ILE   211      34.275  30.030  29.669  0.00  0.00
ATOM   3324 3HG2 ILE   211      34.339  29.944  29.504  0.00  0.00
ATOM   3325  CG1 ILE   211      33.714  32.334  28.046  0.00  0.00
ATOM   3326 2HG1 ILE   211      34.461  32.148  27.433  0.00  0.00
ATOM   3327 3HG1 ILE   211      33.040  32.845  27.531  0.00  0.00
ATOM   3328  CD1 ILE   211      34.212  33.247  29.009  0.00  0.00
ATOM   3329 1HD1 ILE   211      34.322  33.443  29.265  0.00  0.00
ATOM   3330 2HD1 ILE   211      34.374  33.485  29.215  0.00  0.00
ATOM   3331 3HD1 ILE   211      34.306  33.494  29.225  0.00  0.00
ATOM   3332  C   ILE   211      31.387  30.897  26.703  0.00  0.00
ATOM   3333  O   ILE   211      30.326  31.066  27.241  0.00  0.00
ATOM   3334  N   PHE   212      31.578  31.279  25.461  0.00  0.00
ATOM   3335  H   PHE   212      32.479  31.153  25.080  0.00  0.00
ATOM   3336  CA  PHE   212      30.541  31.854  24.603  0.00  0.00
ATOM   3337  HA  PHE   212      29.838  32.380  25.220  0.00  0.00
ATOM   3338  CB  PHE   212      31.183  32.878  23.681  0.00  0.00
ATOM   3339  HB2 PHE   212      31.769  33.544  24.271  0.00  0.00
ATOM   3340  HB3 PHE   212      31.852  32.375  23.025  0.00  0.00
ATOM   3341  CG  PHE   212      30.237  33.710  22.868  0.00  0.00
ATOM   3342  CD1 PHE   212      30.188  33.579  21.507  0.00  0.00
ATOM   3343  HD1 PHE   212      30.809  32.879  21.039  0.00  0.00
ATOM   3344  CE1 PHE   212      29.330  34.354  20.753  0.00  0.00
ATOM   3345  HE1 PHE   212      29.303  34.251  19.715  0.00  0.00
ATOM   3346  CZ  PHE   212      28.505  35.258  21.358  0.00  0.00
ATOM   3347  HZ  PHE   212      27.845  35.849  20.783  0.00  0.00
ATOM   3348  CE2 PHE   212      28.538  35.384  22.716  0.00  0.00
ATOM   3349  HE2 PHE   212      27.900  36.071  23.182  0.00  0.00
ATOM   3350  CD2 PHE   212      29.405  34.618  23.470  0.00  0.00
ATOM   3351  HD2 PHE   212      29.428  34.727  24.510  0.00  0.00
ATOM   3352  C   PHE   212      29.731  30.801  23.847  0.00  0.00
ATOM   3353  O   PHE   212      28.746  31.105  23.260  0.00  0.00
ATOM   3354  N   TYR   213      30.118  29.553  23.882  0.00  0.00
ATOM   3355  H   TYR   213      30.919  29.365  24.395  0.00  0.00
ATOM   3356  CA  TYR   213      29.538  28.439  23.146  0.00  0.00
ATOM   3357  HA  TYR   213      28.695  28.800  22.589  0.00  0.00
ATOM   3358  CB  TYR   213      30.549  27.935  22.135  0.00  0.00
ATOM   3359  HB2 TYR   213      31.411  27.591  22.654  0.00  0.00
ATOM   3360  HB3 TYR   213      30.135  27.098  21.626  0.00  0.00
ATOM   3361  CG  TYR   213      30.963  28.938  21.096  0.00  0.00
ATOM   3362  CD1 TYR   213      30.206  29.155  20.009  0.00  0.00
ATOM   3363  HD1 TYR   213      29.339  28.612  19.913  0.00  0.00
ATOM   3364  CE1 TYR   213      30.578  30.085  19.049  0.00  0.00
ATOM   3365  HE1 TYR   213      30.001  30.253  18.222  0.00  0.00
ATOM   3366  CZ  TYR   213      31.709  30.805  19.168  0.00  0.00
ATOM   3367  OH  TYR   213      32.053  31.703  18.242  0.00  0.00
ATOM   3368  HH  TYR   213      32.829  32.133  18.430  0.00  0.00
ATOM   3369  CE2 TYR   213      32.470  30.590  20.254  0.00  0.00
ATOM   3370  HE2 TYR   213      33.332  31.140  20.350  0.00  0.00
ATOM   3371  CD2 TYR   213      32.095  29.659  21.213  0.00  0.00
ATOM   3372  HD2 TYR   213      32.672  29.498  22.043  0.00  0.00
ATOM   3373  C   TYR   213      28.991  27.331  24.046  0.00  0.00
ATOM   3374  O   TYR   213      28.832  26.231  23.642  0.00  0.00
ATOM   3375  N   LEU   214      28.677  27.608  25.271  0.00  0.00
ATOM   3376  H   LEU   214      28.789  28.528  25.533  0.00  0.00
ATOM   3377  CA  LEU   214      28.184  26.657  26.252  0.00  0.00
ATOM   3378  HA  LEU   214      28.845  25.825  26.278  0.00  0.00
ATOM   3379  CB  LEU   214      28.189  27.314  27.605  0.00  0.00
ATOM   3380  HB2 LEU   214      28.082  27.987  27.538  0.00  0.00
ATOM   3381  HB3 LEU   214      27.665  27.124  28.069  0.00  0.00
ATOM   3382  CG  LEU   214      28.995  27.354  28.455  0.00  0.00
ATOM   3383  HG  LEU   214      28.945  27.690  28.119  0.00  0.00
ATOM   3384  CD1 LEU   214      29.153  27.345  29.287  0.00  0.00
ATOM   3385 1HD1 LEU   214      29.138  27.273  29.491  0.00  0.00
ATOM   3386 2HD1 LEU   214      29.267  27.377  29.403  0.00  0.00
ATOM   3387 3HD1 LEU   214      29.176  27.384  29.569  0.00  0.00
ATOM   3388  CD2 LEU   214      29.732  26.999  28.993  0.00  0.00
ATOM   3389 1HD2 LEU   214      29.903  26.994  29.064  0.00  0.00
ATOM   3390 2HD2 LEU   214      29.930  26.875  29.249  0.00  0.00
ATOM   3391 3HD2 LEU   214      29.909  26.878  29.059  0.00  0.00
ATOM   3392  C   LEU   214      26.830  26.089  25.912  0.00  0.00
ATOM   3393  O   LEU   214      26.537  24.960  26.207  0.00  0.00
ATOM   3394  N   LYS   215      26.030  26.823  25.217  0.00  0.00
ATOM   3395  H   LYS   215      26.309  27.749  25.048  0.00  0.00
ATOM   3396  CA  LYS   215      24.775  26.367  24.724  0.00  0.00
ATOM   3397  HA  LYS   215      24.236  25.940  25.510  0.00  0.00
ATOM   3398  CB  LYS   215      24.040  27.531  24.242  0.00  0.00
ATOM   3399  HB2 LYS   215      23.543  27.630  24.229  0.00  0.00
ATOM   3400  HB3 LYS   215      24.069  27.968  24.401  0.00  0.00
ATOM   3401  CG  LYS   215      23.897  27.982  23.588  0.00  0.00
ATOM   3402  HG2 LYS   215      24.386  27.902  23.578  0.00  0.00
ATOM   3403  HG3 LYS   215      23.822  27.576  23.404  0.00  0.00
ATOM   3404  CD  LYS   215      23.187  29.092  23.185  0.00  0.00
ATOM   3405  HD2 LYS   215      22.907  29.201  23.057  0.00  0.00
ATOM   3406  HD3 LYS   215      23.109  29.323  23.284  0.00  0.00
ATOM   3407  CE  LYS   215      22.962  29.731  22.806  0.00  0.00
ATOM   3408  HE2 LYS   215      23.118  29.748  22.770  0.00  0.00
ATOM   3409  HE3 LYS   215      22.855  29.562  22.743  0.00  0.00
ATOM   3410  NZ  LYS   215      22.676  30.540  22.566  0.00  0.00
ATOM   3411  HZ1 LYS   215      22.611  30.759  22.495  0.00  0.00
ATOM   3412  HZ2 LYS   215      22.573  30.723  22.509  0.00  0.00
ATOM   3413  HZ3 LYS   215      22.632  30.742  22.515  0.00  0.00
ATOM   3414  C   LYS   215      24.845  25.291  23.721  0.00  0.00
ATOM   3415  O   LYS   215      23.921  24.576  23.572  0.00  0.00
ATOM   3416  N   LEU   216      25.935  25.134  23.069  0.00  0.00
ATOM   3417  H   LEU   216      26.657  25.740  23.249  0.00  0.00
ATOM   3418  CA  LEU   216      26.150  24.136  22.131  0.00  0.00
ATOM   3419  HA  LEU   216      25.338  24.072  21.546  0.00  0.00
ATOM   3420  CB  LEU   216      27.314  24.497  21.274  0.00  0.00
ATOM   3421  HB2 LEU   216      27.746  25.007  21.489  0.00  0.00
ATOM   3422  HB3 LEU   216      27.765  23.994  21.195  0.00  0.00
ATOM   3423  CG  LEU   216      27.356  24.837  20.233  0.00  0.00
ATOM   3424  HG  LEU   216      27.328  24.851  20.550  0.00  0.00
ATOM   3425  CD1 LEU   216      27.503  25.022  19.446  0.00  0.00
ATOM   3426 1HD1 LEU   216      27.547  25.109  19.200  0.00  0.00
ATOM   3427 2HD1 LEU   216      27.542  25.073  19.270  0.00  0.00
ATOM   3428 3HD1 LEU   216      27.528  25.017  19.293  0.00  0.00
ATOM   3429  CD2 LEU   216      27.349  24.999  19.498  0.00  0.00
ATOM   3430 1HD2 LEU   216      27.352  25.031  19.418  0.00  0.00
ATOM   3431 2HD2 LEU   216      27.364  24.965  19.327  0.00  0.00
ATOM   3432 3HD2 LEU   216      27.326  25.120  19.212  0.00  0.00
ATOM   3433  C   LEU   216      26.271  22.829  22.744  0.00  0.00
ATOM   3434  O   LEU   216      26.013  21.905  22.161  0.00  0.00
ATOM   3435  N   GLU   217      26.598  22.743  23.933  0.00  0.00
ATOM   3436  H   GLU   217      26.812  23.533  24.354  0.00  0.00
ATOM   3437  CA  GLU   217      26.611  21.583  24.692  0.00  0.00
ATOM   3438  HA  GLU   217      26.735  20.818  24.065  0.00  0.00
ATOM   3439  CB  GLU   217      27.738  21.644  25.545  0.00  0.00
ATOM   3440  HB2 GLU   217      27.866  22.345  25.819  0.00  0.00
ATOM   3441  HB3 GLU   217      27.678  21.191  26.222  0.00  0.00
ATOM   3442  CG  GLU   217      28.790  21.392  25.156  0.00  0.00
ATOM   3443  HG2 GLU   217      28.818  21.727  24.760  0.00  0.00
ATOM   3444  HG3 GLU   217      29.064  21.628  25.571  0.00  0.00
ATOM   3445  CD  GLU   217      29.459  20.389  24.773  0.00  0.00
ATOM   3446  OE1 GLU   217      29.798  20.045  24.625  0.00  0.00
ATOM   3447  OE2 GLU   217      29.663  19.930  24.615  0.00  0.00
ATOM   3448  C   GLU   217      25.348  21.280  25.436  0.00  0.00
ATOM   3449  O   GLU   217      25.322  20.452  26.281  0.00  0.00
ATOM   3450  N   ASP   218      24.293  21.942  25.118  0.00  0.00
ATOM   3451  H   ASP   218      24.394  22.579  24.400  0.00  0.00
ATOM   3452  CA  ASP   218      23.010  21.857  25.734  0.00  0.00
ATOM   3453  HA  ASP   218      22.463  22.633  25.312  0.00  0.00
ATOM   3454  CB  ASP   218      22.335  20.602  25.317  0.00  0.00
ATOM   3455  HB2 ASP   218      22.508  20.431  24.349  0.00  0.00
ATOM   3456  HB3 ASP   218      22.697  19.838  25.811  0.00  0.00
ATOM   3457  CG  ASP   218      20.947  20.588  25.493  0.00  0.00
ATOM   3458  OD1 ASP   218      20.357  20.715  25.485  0.00  0.00
ATOM   3459  OD2 ASP   218      20.426  20.427  25.592  0.00  0.00
ATOM   3460  C   ASP   218      22.982  22.140  27.219  0.00  0.00
ATOM   3461  O   ASP   218      22.237  21.600  27.936  0.00  0.00
ATOM   3462  N   LEU   219      23.799  23.001  27.689  0.00  0.00
ATOM   3463  H   LEU   219      24.380  23.404  27.051  0.00  0.00
ATOM   3464  CA  LEU   219      23.861  23.460  29.058  0.00  0.00
ATOM   3465  HA  LEU   219      23.505  22.686  29.704  0.00  0.00
ATOM   3466  CB  LEU   219      25.291  23.749  29.424  0.00  0.00
ATOM   3467  HB2 LEU   219      25.618  24.310  28.813  0.00  0.00
ATOM   3468  HB3 LEU   219      25.331  24.181  30.219  0.00  0.00
ATOM   3469  CG  LEU   219      26.248  22.768  29.552  0.00  0.00
ATOM   3470  HG  LEU   219      26.239  22.562  28.787  0.00  0.00
ATOM   3471  CD1 LEU   219      27.362  23.018  29.947  0.00  0.00
ATOM   3472 1HD1 LEU   219      27.624  23.055  30.166  0.00  0.00
ATOM   3473 2HD1 LEU   219      27.687  22.990  29.954  0.00  0.00
ATOM   3474 3HD1 LEU   219      27.594  23.185  29.986  0.00  0.00
ATOM   3475  CD2 LEU   219      26.190  21.806  30.313  0.00  0.00
ATOM   3476 1HD2 LEU   219      26.155  21.558  30.484  0.00  0.00
ATOM   3477 2HD2 LEU   219      26.224  21.519  30.496  0.00  0.00
ATOM   3478 3HD2 LEU   219      26.152  21.625  30.493  0.00  0.00
ATOM   3479  C   LEU   219      22.966  24.653  29.281  0.00  0.00
ATOM   3480  O   LEU   219      22.623  25.346  28.359  0.00  0.00
ATOM   3481  N   VAL   220      22.585  24.905  30.508  0.00  0.00
ATOM   3482  H   VAL   220      22.885  24.294  31.209  0.00  0.00
ATOM   3483  CA  VAL   220      21.708  26.001  30.885  0.00  0.00
ATOM   3484  HA  VAL   220      20.824  25.886  30.304  0.00  0.00
ATOM   3485  CB  VAL   220      21.296  25.919  32.343  0.00  0.00
ATOM   3486  HB  VAL   220      20.759  26.798  32.566  0.00  0.00
ATOM   3487  CG1 VAL   220      20.384  24.764  32.593  0.00  0.00
ATOM   3488 1HG1 VAL   220      20.217  24.443  32.694  0.00  0.00
ATOM   3489 2HG1 VAL   220      20.104  24.534  32.703  0.00  0.00
ATOM   3490 3HG1 VAL   220      20.146  24.483  32.573  0.00  0.00
ATOM   3491  CG2 VAL   220      22.426  25.829  33.311  0.00  0.00
ATOM   3492 1HG2 VAL   220      22.700  25.758  33.529  0.00  0.00
ATOM   3493 2HG2 VAL   220      22.741  25.859  33.536  0.00  0.00
ATOM   3494 3HG2 VAL   220      22.649  25.824  33.592  0.00  0.00
ATOM   3495  C   VAL   220      22.286  27.379  30.565  0.00  0.00
ATOM   3496  O   VAL   220      23.479  27.565  30.683  0.00  0.00
ATOM   3497  N   PRO   221      21.481  28.362  30.171  0.00  0.00
ATOM   3498  CD  PRO   221      20.080  28.263  29.934  0.00  0.00
ATOM   3499  HD2 PRO   221      19.563  28.045  30.797  0.00  0.00
ATOM   3500  HD3 PRO   221      19.870  27.540  29.221  0.00  0.00
ATOM   3501  CG  PRO   221      19.658  29.565  29.428  0.00  0.00
ATOM   3502  HG2 PRO   221      19.214  30.029  30.097  0.00  0.00
ATOM   3503  HG3 PRO   221      19.105  29.463  28.682  0.00  0.00
ATOM   3504  CB  PRO   221      20.791  30.314  29.067  0.00  0.00
ATOM   3505  HB2 PRO   221      20.659  31.261  29.309  0.00  0.00
ATOM   3506  HB3 PRO   221      20.898  30.245  28.096  0.00  0.00
ATOM   3507  CA  PRO   221      21.946  29.683  29.790  0.00  0.00
ATOM   3508  HA  PRO   221      22.753  29.566  29.107  0.00  0.00
ATOM   3509  C   PRO   221      22.403  30.549  30.961  0.00  0.00
ATOM   3510  O   PRO   221      21.955  30.340  32.072  0.00  0.00
ATOM   3511  N   PRO   222      23.253  31.554  30.740  0.00  0.00
ATOM   3512  CD  PRO   222      23.900  31.863  29.501  0.00  0.00
ATOM   3513  HD2 PRO   222      23.224  32.147  28.785  0.00  0.00
ATOM   3514  HD3 PRO   222      24.447  31.066  29.152  0.00  0.00
ATOM   3515  CG  PRO   222      24.803  32.966  29.769  0.00  0.00
ATOM   3516  HG2 PRO   222      24.530  33.704  29.311  0.00  0.00
ATOM   3517  HG3 PRO   222      25.647  32.736  29.517  0.00  0.00
ATOM   3518  CB  PRO   222      24.808  33.290  31.142  0.00  0.00
ATOM   3519  HB2 PRO   222      24.672  34.270  31.237  0.00  0.00
ATOM   3520  HB3 PRO   222      25.690  33.053  31.520  0.00  0.00
ATOM   3521  CA  PRO   222      23.701  32.471  31.772  0.00  0.00
ATOM   3522  HA  PRO   222      24.114  31.894  32.579  0.00  0.00
ATOM   3523  C   PRO   222      22.586  33.373  32.302  0.00  0.00
ATOM   3524  O   PRO   222      21.681  33.711  31.560  0.00  0.00
ATOM   3525  N   PRO   223      22.642  33.813  33.557  0.00  0.00
ATOM   3526  CD  PRO   223      23.571  33.389  34.562  0.00  0.00
ATOM   3527  HD2 PRO   223      24.563  33.540  34.256  0.00  0.00
ATOM   3528  HD3 PRO   223      23.424  32.370  34.787  0.00  0.00
ATOM   3529  CG  PRO   223      23.283  34.210  35.763  0.00  0.00
ATOM   3530  HG2 PRO   223      23.924  34.948  35.823  0.00  0.00
ATOM   3531  HG3 PRO   223      23.319  33.664  36.579  0.00  0.00
ATOM   3532  CB  PRO   223      21.965  34.769  35.592  0.00  0.00
ATOM   3533  HB2 PRO   223      21.913  35.688  36.011  0.00  0.00
ATOM   3534  HB3 PRO   223      21.305  34.159  36.048  0.00  0.00
ATOM   3535  CA  PRO   223      21.721  34.791  34.102  0.00  0.00
ATOM   3536  HA  PRO   223      20.722  34.455  33.910  0.00  0.00
ATOM   3537  C   PRO   223      21.915  36.187  33.503  0.00  0.00
ATOM   3538  O   PRO   223      23.017  36.514  33.097  0.00  0.00
ATOM   3539  N   PRO   224      20.889  37.045  33.477  0.00  0.00
ATOM   3540  CD  PRO   224      19.560  36.772  33.938  0.00  0.00
ATOM   3541  HD2 PRO   224      19.535  36.768  34.979  0.00  0.00
ATOM   3542  HD3 PRO   224      19.200  35.858  33.579  0.00  0.00
ATOM   3543  CG  PRO   224      18.697  37.859  33.428  0.00  0.00
ATOM   3544  HG2 PRO   224      18.036  38.139  34.105  0.00  0.00
ATOM   3545  HG3 PRO   224      18.236  37.561  32.611  0.00  0.00
ATOM   3546  CB  PRO   224      19.569  38.962  33.094  0.00  0.00
ATOM   3547  HB2 PRO   224      19.632  39.581  33.891  0.00  0.00
ATOM   3548  HB3 PRO   224      19.200  39.475  32.299  0.00  0.00
ATOM   3549  CA  PRO   224      20.901  38.327  32.790  0.00  0.00
ATOM   3550  HA  PRO   224      20.937  38.132  31.742  0.00  0.00
ATOM   3551  C   PRO   224      22.043  39.272  33.125  0.00  0.00
ATOM   3552  O   PRO   224      22.455  40.018  32.278  0.00  0.00
ATOM   3553  N   ILE   225      22.595  39.224  34.321  0.00  0.00
ATOM   3554  H   ILE   225      22.180  38.627  34.978  0.00  0.00
ATOM   3555  CA  ILE   225      23.735  40.028  34.752  0.00  0.00
ATOM   3556  HA  ILE   225      23.473  41.055  34.578  0.00  0.00
ATOM   3557  CB  ILE   225      23.938  39.862  36.261  0.00  0.00
ATOM   3558  HB  ILE   225      23.011  40.103  36.731  0.00  0.00
ATOM   3559  CG2 ILE   225      24.270  38.444  36.656  0.00  0.00
ATOM   3560 1HG2 ILE   225      24.322  38.106  36.777  0.00  0.00
ATOM   3561 2HG2 ILE   225      24.350  38.079  36.741  0.00  0.00
ATOM   3562 3HG2 ILE   225      24.373  38.100  36.775  0.00  0.00
ATOM   3563  CG1 ILE   225      24.964  40.815  36.820  0.00  0.00
ATOM   3564 2HG1 ILE   225      25.564  40.562  36.999  0.00  0.00
ATOM   3565 3HG1 ILE   225      25.194  41.327  36.425  0.00  0.00
ATOM   3566  CD1 ILE   225      24.899  41.453  37.692  0.00  0.00
ATOM   3567 1HD1 ILE   225      24.882  41.594  37.922  0.00  0.00
ATOM   3568 2HD1 ILE   225      24.915  41.661  37.930  0.00  0.00
ATOM   3569 3HD1 ILE   225      24.869  41.584  37.861  0.00  0.00
ATOM   3570  C   ILE   225      25.013  39.774  33.949  0.00  0.00
ATOM   3571  O   ILE   225      25.795  40.682  33.775  0.00  0.00
ATOM   3572  N   ILE   226      25.206  38.582  33.404  0.00  0.00
ATOM   3573  H   ILE   226      24.504  37.901  33.554  0.00  0.00
ATOM   3574  CA  ILE   226      26.366  38.190  32.596  0.00  0.00
ATOM   3575  HA  ILE   226      26.949  39.073  32.411  0.00  0.00
ATOM   3576  CB  ILE   226      27.289  37.216  33.347  0.00  0.00
ATOM   3577  HB  ILE   226      28.074  36.926  32.679  0.00  0.00
ATOM   3578  CG2 ILE   226      27.968  37.903  34.516  0.00  0.00
ATOM   3579 1HG2 ILE   226      28.054  38.067  34.853  0.00  0.00
ATOM   3580 2HG2 ILE   226      28.208  38.001  34.806  0.00  0.00
ATOM   3581 3HG2 ILE   226      28.156  38.152  34.741  0.00  0.00
ATOM   3582  CG1 ILE   226      26.565  35.955  33.777  0.00  0.00
ATOM   3583 2HG1 ILE   226      25.895  36.175  34.546  0.00  0.00
ATOM   3584 3HG1 ILE   226      26.009  35.593  32.972  0.00  0.00
ATOM   3585  CD1 ILE   226      27.455  34.848  34.232  0.00  0.00
ATOM   3586 1HD1 ILE   226      27.640  34.560  34.348  0.00  0.00
ATOM   3587 2HD1 ILE   226      27.674  34.570  34.319  0.00  0.00
ATOM   3588 3HD1 ILE   226      27.673  34.594  34.361  0.00  0.00
ATOM   3589  C   ILE   226      26.004  37.690  31.200  0.00  0.00
ATOM   3590  O   ILE   226      26.830  37.191  30.509  0.00  0.00
ATOM   3591  N   ASP   227      24.786  37.840  30.751  0.00  0.00
ATOM   3592  H   ASP   227      24.154  38.241  31.361  0.00  0.00
ATOM   3593  CA  ASP   227      24.291  37.376  29.459  0.00  0.00
ATOM   3594  HA  ASP   227      24.523  36.341  29.364  0.00  0.00
ATOM   3595  CB  ASP   227      22.790  37.510  29.454  0.00  0.00
ATOM   3596  HB2 ASP   227      22.404  36.946  30.261  0.00  0.00
ATOM   3597  HB3 ASP   227      22.537  38.520  29.616  0.00  0.00
ATOM   3598  CG  ASP   227      22.130  37.041  28.190  0.00  0.00
ATOM   3599  OD1 ASP   227      21.994  36.404  27.783  0.00  0.00
ATOM   3600  OD2 ASP   227      21.697  37.303  27.617  0.00  0.00
ATOM   3601  C   ASP   227      24.901  38.075  28.255  0.00  0.00
ATOM   3602  O   ASP   227      25.008  37.489  27.217  0.00  0.00
ATOM   3603  N   LYS   228      25.337  39.305  28.388  0.00  0.00
ATOM   3604  H   LYS   228      25.206  39.721  29.264  0.00  0.00
ATOM   3605  CA  LYS   228      25.917  40.120  27.330  0.00  0.00
ATOM   3606  HA  LYS   228      25.998  39.534  26.457  0.00  0.00
ATOM   3607  CB  LYS   228      25.000  41.258  27.016  0.00  0.00
ATOM   3608  HB2 LYS   228      24.863  41.702  27.663  0.00  0.00
ATOM   3609  HB3 LYS   228      25.293  41.802  26.462  0.00  0.00
ATOM   3610  CG  LYS   228      23.875  41.098  26.560  0.00  0.00
ATOM   3611  HG2 LYS   228      23.832  40.671  26.295  0.00  0.00
ATOM   3612  HG3 LYS   228      23.534  40.973  26.941  0.00  0.00
ATOM   3613  CD  LYS   228      23.255  41.704  25.940  0.00  0.00
ATOM   3614  HD2 LYS   228      23.317  42.067  25.957  0.00  0.00
ATOM   3615  HD3 LYS   228      23.360  41.712  25.679  0.00  0.00
ATOM   3616  CE  LYS   228      22.401  41.806  25.642  0.00  0.00
ATOM   3617  HE2 LYS   228      22.243  41.884  25.674  0.00  0.00
ATOM   3618  HE3 LYS   228      22.301  41.801  25.516  0.00  0.00
ATOM   3619  NZ  LYS   228      21.918  41.813  25.473  0.00  0.00
ATOM   3620  HZ1 LYS   228      21.793  41.808  25.411  0.00  0.00
ATOM   3621  HZ2 LYS   228      21.767  41.835  25.442  0.00  0.00
ATOM   3622  HZ3 LYS   228      21.834  41.800  25.442  0.00  0.00
ATOM   3623  C   LYS   228      27.325  40.595  27.599  0.00  0.00
ATOM   3624  O   LYS   228      27.806  41.377  26.912  0.00  0.00
ATOM   3625  N   ILE   229      27.997  40.138  28.586  0.00  0.00
ATOM   3626  H   ILE   229      27.550  39.486  29.091  0.00  0.00
ATOM   3627  CA  ILE   229      29.304  40.621  29.024  0.00  0.00
ATOM   3628  HA  ILE   229      29.323  41.672  28.835  0.00  0.00
ATOM   3629  CB  ILE   229      29.446  40.443  30.531  0.00  0.00
ATOM   3630  HB  ILE   229      28.621  40.453  30.925  0.00  0.00
ATOM   3631  CG2 ILE   229      29.966  39.312  30.952  0.00  0.00
ATOM   3632 1HG2 ILE   229      30.072  39.030  31.177  0.00  0.00
ATOM   3633 2HG2 ILE   229      30.044  38.986  30.986  0.00  0.00
ATOM   3634 3HG2 ILE   229      30.167  39.087  31.017  0.00  0.00
ATOM   3635  CG1 ILE   229      30.100  41.392  31.159  0.00  0.00
ATOM   3636 2HG1 ILE   229      30.446  41.129  31.282  0.00  0.00
ATOM   3637 3HG1 ILE   229      30.299  41.784  30.980  0.00  0.00
ATOM   3638  CD1 ILE   229      30.014  42.198  31.895  0.00  0.00
ATOM   3639 1HD1 ILE   229      29.988  42.372  32.070  0.00  0.00
ATOM   3640 2HD1 ILE   229      30.011  42.446  32.093  0.00  0.00
ATOM   3641 3HD1 ILE   229      29.985  42.373  32.063  0.00  0.00
ATOM   3642  C   ILE   229      30.470  40.056  28.229  0.00  0.00
ATOM   3643  O   ILE   229      31.508  40.624  28.220  0.00  0.00
ATOM   3644  N   PHE   230      30.305  38.973  27.523  0.00  0.00
ATOM   3645  H   PHE   230      29.435  38.546  27.578  0.00  0.00
ATOM   3646  CA  PHE   230      31.276  38.404  26.604  0.00  0.00
ATOM   3647  HA  PHE   230      32.074  39.080  26.470  0.00  0.00
ATOM   3648  CB  PHE   230      31.853  37.159  27.169  0.00  0.00
ATOM   3649  HB2 PHE   230      31.789  36.640  26.749  0.00  0.00
ATOM   3650  HB3 PHE   230      32.517  37.218  27.233  0.00  0.00
ATOM   3651  CG  PHE   230      31.696  36.509  28.173  0.00  0.00
ATOM   3652  CD1 PHE   230      32.118  36.854  29.073  0.00  0.00
ATOM   3653  HD1 PHE   230      32.559  37.577  29.051  0.00  0.00
ATOM   3654  CE1 PHE   230      31.959  36.264  30.004  0.00  0.00
ATOM   3655  HE1 PHE   230      32.272  36.543  30.689  0.00  0.00
ATOM   3656  CZ  PHE   230      31.389  35.315  30.039  0.00  0.00
ATOM   3657  HZ  PHE   230      31.271  34.862  30.747  0.00  0.00
ATOM   3658  CE2 PHE   230      30.976  34.959  29.144  0.00  0.00
ATOM   3659  HE2 PHE   230      30.536  34.233  29.167  0.00  0.00
ATOM   3660  CD2 PHE   230      31.133  35.552  28.213  0.00  0.00
ATOM   3661  HD2 PHE   230      30.815  35.273  27.530  0.00  0.00
ATOM   3662  C   PHE   230      30.696  38.168  25.241  0.00  0.00
ATOM   3663  O   PHE   230      29.569  37.826  25.133  0.00  0.00
ATOM   3664  N   MET   231      31.466  38.331  24.199  0.00  0.00
ATOM   3665  H   MET   231      32.367  38.636  24.357  0.00  0.00
ATOM   3666  CA  MET   231      31.098  38.101  22.831  0.00  0.00
ATOM   3667  HA  MET   231      30.386  37.332  22.802  0.00  0.00
ATOM   3668  CB  MET   231      30.478  39.320  22.280  0.00  0.00
ATOM   3669  HB2 MET   231      30.045  39.610  22.520  0.00  0.00
ATOM   3670  HB3 MET   231      30.786  39.728  22.237  0.00  0.00
ATOM   3671  CG  MET   231      29.999  39.624  21.462  0.00  0.00
ATOM   3672  HG2 MET   231      29.950  39.878  21.382  0.00  0.00
ATOM   3673  HG3 MET   231      30.270  39.548  21.271  0.00  0.00
ATOM   3674  SD  MET   231      29.078  39.740  20.891  0.00  0.00
ATOM   3675  CE  MET   231      28.595  40.173  20.494  0.00  0.00
ATOM   3676  HE1 MET   231      28.474  40.272  20.407  0.00  0.00
ATOM   3677  HE2 MET   231      28.514  40.261  20.414  0.00  0.00
ATOM   3678  HE3 MET   231      28.503  40.248  20.422  0.00  0.00
ATOM   3679  C   MET   231      32.273  37.679  21.990  0.00  0.00
ATOM   3680  O   MET   231      33.333  38.199  22.129  0.00  0.00
ATOM   3681  N   ASP   232      32.086  36.768  21.094  0.00  0.00
ATOM   3682  H   ASP   232      31.196  36.391  21.017  0.00  0.00
ATOM   3683  CA  ASP   232      33.066  36.358  20.122  0.00  0.00
ATOM   3684  HA  ASP   232      33.960  36.754  20.355  0.00  0.00
ATOM   3685  CB  ASP   232      33.240  34.943  20.124  0.00  0.00
ATOM   3686  HB2 ASP   232      33.421  34.663  21.065  0.00  0.00
ATOM   3687  HB3 ASP   232      32.375  34.524  19.856  0.00  0.00
ATOM   3688  CG  ASP   232      34.330  34.459  19.233  0.00  0.00
ATOM   3689  OD1 ASP   232      34.628  34.023  18.816  0.00  0.00
ATOM   3690  OD2 ASP   232      34.889  34.514  18.935  0.00  0.00
ATOM   3691  C   ASP   232      32.751  36.806  18.817  0.00  0.00
ATOM   3692  O   ASP   232      31.701  36.815  18.456  0.00  0.00
ATOM   3693  N   THR   233      33.658  37.179  18.104  0.00  0.00
ATOM   3694  H   THR   233      34.484  37.127  18.454  0.00  0.00
ATOM   3695  CA  THR   233      33.561  37.645  16.845  0.00  0.00
ATOM   3696  HA  THR   233      32.744  37.487  16.536  0.00  0.00
ATOM   3697  CB  THR   233      33.700  38.884  16.778  0.00  0.00
ATOM   3698  HB  THR   233      34.203  39.196  16.625  0.00  0.00
ATOM   3699  CG2 THR   233      33.251  39.366  16.222  0.00  0.00
ATOM   3700 1HG2 THR   233      33.203  39.518  16.073  0.00  0.00
ATOM   3701 2HG2 THR   233      33.110  39.427  16.079  0.00  0.00
ATOM   3702 3HG2 THR   233      33.119  39.514  16.104  0.00  0.00
ATOM   3703  OG1 THR   233      33.584  39.239  17.447  0.00  0.00
ATOM   3704  HG1 THR   233      33.673  38.931  17.757  0.00  0.00
ATOM   3705  C   THR   233      34.383  37.113  15.964  0.00  0.00
ATOM   3706  O   THR   233      34.261  36.671  15.260  0.00  0.00
ATOM   3707  OXT THR   233      35.146  37.117  15.981  0.00  0.00
TER
ATOM   3708  C   BIN   234      53.565  50.620  43.847  0.00  0.00
ATOM   3709  C1  BIN   234      54.335  51.644  43.016  0.00  0.00
ATOM   3710  C2  BIN   234      55.707  51.637  42.885  0.00  0.00
ATOM   3711  C3  BIN   234      56.358  52.585  42.118  0.00  0.00
ATOM   3712  C4  BIN   234      55.649  53.555  41.469  0.00  0.00
ATOM   3713  C5  BIN   234      54.290  53.561  41.584  0.00  0.00
ATOM   3714  C6  BIN   234      53.636  52.614  42.345  0.00  0.00
ATOM   3715  O   BIN   234      56.250  54.515  40.712  0.00  0.00
ATOM   3716  C7  BIN   234      57.424  54.777  40.580  0.00  0.00
ATOM   3717  C8  BIN   234      54.464  49.724  44.658  0.00  0.00
ATOM   3718  C9  BIN   234      54.726  49.769  46.002  0.00  0.00
ATOM   3719  N   BIN   234      55.553  48.709  46.313  0.00  0.00
ATOM   3720  HN  BIN   234      55.903  48.469  47.204  0.00  0.00
ATOM   3721  C10 BIN   234      55.782  48.022  45.195  0.00  0.00
ATOM   3722  C11 BIN   234      56.510  46.874  45.042  0.00  0.00
ATOM   3723  C12 BIN   234      55.149  48.602  44.156  0.00  0.00
ATOM   3724  C13 BIN   234      56.606  46.339  43.770  0.00  0.00
ATOM   3725  C14 BIN   234      55.976  46.948  42.698  0.00  0.00
ATOM   3726  C15 BIN   234      55.224  48.088  42.883  0.00  0.00
ATOM   3727  C16 BIN   234      52.575  51.313  44.745  0.00  0.00
ATOM   3728  C17 BIN   234      52.803  52.421  45.589  0.00  0.00
ATOM   3729  C18 BIN   234      53.941  53.139  45.866  0.00  0.00
ATOM   3730  C19 BIN   234      51.621  52.733  46.159  0.00  0.00
ATOM   3731  C20 BIN   234      53.839  54.190  46.759  0.00  0.00
ATOM   3732  C21 BIN   234      52.624  54.504  47.345  0.00  0.00
ATOM   3733  C22 BIN   234      51.492  53.775  47.043  0.00  0.00
ATOM   3734  N1  BIN   234      50.672  51.907  45.731  0.00  0.00
ATOM   3735  C23 BIN   234      51.245  51.019  44.842  0.00  0.00
ATOM   3736  H1  BIN   234      49.727  51.950  46.020  0.00  0.00
ATOM   3737  HC  BIN   234      53.013  50.001  43.158  0.00  0.00
ATOM   3738  HC1 BIN   234      56.289  50.903  43.380  0.00  0.00
ATOM   3739  HC2 BIN   234      57.417  52.555  42.036  0.00  0.00
ATOM   3740  HC3 BIN   234      53.734  54.316  41.087  0.00  0.00
ATOM   3741  HC4 BIN   234      52.576  52.649  42.433  0.00  0.00
ATOM   3742  HC5 BIN   234      57.705  54.755  40.567  0.00  0.00
ATOM   3743  HC6 BIN   234      57.743  54.912  40.601  0.00  0.00
ATOM   3744  HC7 BIN   234      57.700  54.874  40.463  0.00  0.00
ATOM   3745  HC8 BIN   234      54.387  50.444  46.751  0.00  0.00
ATOM   3746  HC9 BIN   234      56.981  46.410  45.880  0.00  0.00
ATOM   3747 0HC1 BIN   234      57.166  45.445  43.613  0.00  0.00
ATOM   3748 1HC1 BIN   234      56.065  46.535  41.714  0.00  0.00
ATOM   3749 2HC1 BIN   234      54.727  48.560  42.062  0.00  0.00
ATOM   3750 3HC1 BIN   234      54.875  52.895  45.404  0.00  0.00
ATOM   3751 4HC1 BIN   234      54.704  54.769  46.995  0.00  0.00
ATOM   3752 5HC1 BIN   234      52.559  55.324  48.029  0.00  0.00
ATOM   3753 6HC1 BIN   234      50.547  54.022  47.477  0.00  0.00
ATOM   3754 7HC1 BIN   234      50.670  50.271  44.351  0.00  0.00
TER
