# Supplementary material for: In Silico Adoption of an Orphan Nuclear Receptor NR4A1
Source: PLoS One. 2015 Aug 13;10(8):e0135246. doi: 10.1371/journal.pone.0135246 (PMC4535767; doi:10.1371/journal.pone.0135246)
Supplement: S1 Structures — (ZIP) [file pone.0135246.s001.zip › SI Structure Files/SI Section 6/md_1_800 ns.pdb]

ATOM      1  N   ASN     1      54.131  57.982  41.384  0.00  0.00
ATOM      2  H1  ASN     1      54.375  58.212  41.375  0.00  0.00
ATOM      3  H2  ASN     1      54.349  58.249  41.404  0.00  0.00
ATOM      4  H3  ASN     1      54.334  58.241  41.352  0.00  0.00
ATOM      5  CA  ASN     1      53.193  56.932  41.404  0.00  0.00
ATOM      6  HA  ASN     1      53.393  56.309  40.603  0.00  0.00
ATOM      7  CB  ASN     1      53.331  56.128  42.641  0.00  0.00
ATOM      8  HB2 ASN     1      54.324  55.787  42.741  0.00  0.00
ATOM      9  HB3 ASN     1      53.114  56.722  43.454  0.00  0.00
ATOM     10  CG  ASN     1      52.453  54.962  42.681  0.00  0.00
ATOM     11  OD1 ASN     1      51.816  54.622  41.769  0.00  0.00
ATOM     12  ND2 ASN     1      52.388  54.317  43.735  0.00  0.00
ATOM     13 1HD2 ASN     1      51.852  53.529  43.765  0.00  0.00
ATOM     14 2HD2 ASN     1      52.911  54.569  44.492  0.00  0.00
ATOM     15  C   ASN     1      51.814  57.480  41.219  0.00  0.00
ATOM     16  O   ASN     1      51.372  58.201  42.003  0.00  0.00
ATOM     17  N   LEU     2      51.126  57.140  40.194  0.00  0.00
ATOM     18  H   LEU     2      51.553  56.552  39.589  0.00  0.00
ATOM     19  CA  LEU     2      49.792  57.602  39.865  0.00  0.00
ATOM     20  HA  LEU     2      49.691  58.610  40.211  0.00  0.00
ATOM     21  CB  LEU     2      49.676  57.612  38.349  0.00  0.00
ATOM     22  HB2 LEU     2      50.477  58.081  37.956  0.00  0.00
ATOM     23  HB3 LEU     2      49.703  56.664  38.021  0.00  0.00
ATOM     24  CG  LEU     2      48.510  58.234  37.747  0.00  0.00
ATOM     25  HG  LEU     2      47.761  57.727  38.087  0.00  0.00
ATOM     26  CD1 LEU     2      48.333  59.577  38.008  0.00  0.00
ATOM     27 1HD1 LEU     2      48.322  59.950  37.991  0.00  0.00
ATOM     28 2HD1 LEU     2      48.217  59.872  38.078  0.00  0.00
ATOM     29 3HD1 LEU     2      48.309  59.894  38.149  0.00  0.00
ATOM     30  CD2 LEU     2      48.500  58.192  36.339  0.00  0.00
ATOM     31 1HD2 LEU     2      48.532  58.214  35.981  0.00  0.00
ATOM     32 2HD2 LEU     2      48.487  58.138  36.006  0.00  0.00
ATOM     33 3HD2 LEU     2      48.461  58.195  36.005  0.00  0.00
ATOM     34  C   LEU     2      48.690  56.787  40.541  0.00  0.00
ATOM     35  O   LEU     2      47.611  57.286  40.746  0.00  0.00
ATOM     36  N   LEU     3      48.950  55.553  40.932  0.00  0.00
ATOM     37  H   LEU     3      49.859  55.216  40.770  0.00  0.00
ATOM     38  CA  LEU     3      47.983  54.613  41.494  0.00  0.00
ATOM     39  HA  LEU     3      47.056  54.786  40.982  0.00  0.00
ATOM     40  CB  LEU     3      48.453  53.197  41.155  0.00  0.00
ATOM     41  HB2 LEU     3      48.756  53.193  40.130  0.00  0.00
ATOM     42  HB3 LEU     3      49.318  52.985  41.743  0.00  0.00
ATOM     43  CG  LEU     3      47.465  52.051  41.344  0.00  0.00
ATOM     44  HG  LEU     3      47.250  51.923  42.380  0.00  0.00
ATOM     45  CD1 LEU     3      46.174  52.254  40.608  0.00  0.00
ATOM     46 1HD1 LEU     3      45.769  52.117  40.521  0.00  0.00
ATOM     47 2HD1 LEU     3      45.837  52.486  40.549  0.00  0.00
ATOM     48 3HD1 LEU     3      45.962  52.294  40.247  0.00  0.00
ATOM     49  CD2 LEU     3      48.075  50.766  40.857  0.00  0.00
ATOM     50 1HD2 LEU     3      48.183  50.515  40.525  0.00  0.00
ATOM     51 2HD2 LEU     3      48.424  50.515  40.844  0.00  0.00
ATOM     52 3HD2 LEU     3      48.067  50.331  40.866  0.00  0.00
ATOM     53  C   LEU     3      47.686  54.824  42.980  0.00  0.00
ATOM     54  O   LEU     3      47.002  54.052  43.588  0.00  0.00
ATOM     55  N   THR     4      48.155  55.886  43.576  0.00  0.00
ATOM     56  H   THR     4      48.660  56.515  43.024  0.00  0.00
ATOM     57  CA  THR     4      48.037  56.188  44.998  0.00  0.00
ATOM     58  HA  THR     4      48.443  55.365  45.533  0.00  0.00
ATOM     59  CB  THR     4      48.840  57.406  45.357  0.00  0.00
ATOM     60  HB  THR     4      48.565  57.757  46.196  0.00  0.00
ATOM     61  CG2 THR     4      50.169  57.203  45.454  0.00  0.00
ATOM     62 1HG2 THR     4      50.483  57.131  45.500  0.00  0.00
ATOM     63 2HG2 THR     4      50.489  57.139  45.456  0.00  0.00
ATOM     64 3HG2 THR     4      50.505  57.195  45.497  0.00  0.00
ATOM     65  OG1 THR     4      48.745  58.327  44.532  0.00  0.00
ATOM     66  HG1 THR     4      48.939  58.853  44.680  0.00  0.00
ATOM     67  C   THR     4      46.631  56.354  45.522  0.00  0.00
ATOM     68  O   THR     4      46.430  56.312  46.701  0.00  0.00
ATOM     69  N   SER     5      45.646  56.485  44.679  0.00  0.00
ATOM     70  H   SER     5      45.870  56.526  43.731  0.00  0.00
ATOM     71  CA  SER     5      44.243  56.453  45.031  0.00  0.00
ATOM     72  HA  SER     5      44.084  57.108  45.845  0.00  0.00
ATOM     73  CB  SER     5      43.440  56.959  43.883  0.00  0.00
ATOM     74  HB2 SER     5      42.617  56.788  43.872  0.00  0.00
ATOM     75  HB3 SER     5      43.428  57.768  43.806  0.00  0.00
ATOM     76  OG  SER     5      43.762  56.636  42.933  0.00  0.00
ATOM     77  HG  SER     5      43.292  56.466  42.596  0.00  0.00
ATOM     78  C   SER     5      43.730  55.092  45.462  0.00  0.00
ATOM     79  O   SER     5      42.724  55.016  46.129  0.00  0.00
ATOM     80  N   LEU     6      44.418  54.018  45.132  0.00  0.00
ATOM     81  H   LEU     6      45.227  54.151  44.582  0.00  0.00
ATOM     82  CA  LEU     6      44.123  52.665  45.563  0.00  0.00
ATOM     83  HA  LEU     6      43.061  52.569  45.647  0.00  0.00
ATOM     84  CB  LEU     6      44.600  51.703  44.480  0.00  0.00
ATOM     85  HB2 LEU     6      44.294  52.064  43.544  0.00  0.00
ATOM     86  HB3 LEU     6      45.645  51.696  44.475  0.00  0.00
ATOM     87  CG  LEU     6      44.121  50.294  44.597  0.00  0.00
ATOM     88  HG  LEU     6      44.168  50.046  45.365  0.00  0.00
ATOM     89  CD1 LEU     6      43.006  50.026  44.266  0.00  0.00
ATOM     90 1HD1 LEU     6      42.713  49.982  44.249  0.00  0.00
ATOM     91 2HD1 LEU     6      42.726  49.961  44.162  0.00  0.00
ATOM     92 3HD1 LEU     6      42.756  49.928  44.155  0.00  0.00
ATOM     93  CD2 LEU     6      44.701  49.415  43.959  0.00  0.00
ATOM     94 1HD2 LEU     6      44.825  49.078  43.884  0.00  0.00
ATOM     95 2HD2 LEU     6      44.771  49.199  43.731  0.00  0.00
ATOM     96 3HD2 LEU     6      44.927  49.321  43.810  0.00  0.00
ATOM     97  C   LEU     6      44.711  52.414  46.946  0.00  0.00
ATOM     98  O   LEU     6      45.710  51.785  47.108  0.00  0.00
ATOM     99  N   VAL     7      44.100  52.942  47.962  0.00  0.00
ATOM    100  H   VAL     7      43.299  53.444  47.752  0.00  0.00
ATOM    101  CA  VAL     7      44.586  52.969  49.334  0.00  0.00
ATOM    102  HA  VAL     7      45.582  53.328  49.296  0.00  0.00
ATOM    103  CB  VAL     7      43.804  53.940  50.185  0.00  0.00
ATOM    104  HB  VAL     7      44.148  53.879  51.130  0.00  0.00
ATOM    105  CG1 VAL     7      43.981  55.295  49.763  0.00  0.00
ATOM    106 1HG1 VAL     7      43.895  55.639  49.658  0.00  0.00
ATOM    107 2HG1 VAL     7      44.083  55.652  49.774  0.00  0.00
ATOM    108 3HG1 VAL     7      44.100  55.592  49.570  0.00  0.00
ATOM    109  CG2 VAL     7      42.393  53.705  50.253  0.00  0.00
ATOM    110 1HG2 VAL     7      42.067  53.625  50.382  0.00  0.00
ATOM    111 2HG2 VAL     7      42.015  53.750  50.243  0.00  0.00
ATOM    112 3HG2 VAL     7      42.059  53.580  50.210  0.00  0.00
ATOM    113  C   VAL     7      44.671  51.624  50.020  0.00  0.00
ATOM    114  O   VAL     7      45.312  51.497  51.002  0.00  0.00
ATOM    115  N   ARG     8      44.074  50.601  49.496  0.00  0.00
ATOM    116  H   ARG     8      43.537  50.795  48.717  0.00  0.00
ATOM    117  CA  ARG     8      44.107  49.233  49.994  0.00  0.00
ATOM    118  HA  ARG     8      44.382  49.255  51.002  0.00  0.00
ATOM    119  CB  ARG     8      42.742  48.670  49.921  0.00  0.00
ATOM    120  HB2 ARG     8      42.249  48.992  49.447  0.00  0.00
ATOM    121  HB3 ARG     8      42.723  47.972  49.701  0.00  0.00
ATOM    122  CG  ARG     8      42.027  48.596  50.768  0.00  0.00
ATOM    123  HG2 ARG     8      42.037  48.501  50.940  0.00  0.00
ATOM    124  HG3 ARG     8      42.041  48.800  50.825  0.00  0.00
ATOM    125  CD  ARG     8      41.240  48.372  51.300  0.00  0.00
ATOM    126  HD2 ARG     8      41.039  48.568  51.665  0.00  0.00
ATOM    127  HD3 ARG     8      41.092  48.397  51.023  0.00  0.00
ATOM    128  NE  ARG     8      40.931  47.879  51.693  0.00  0.00
ATOM    129  HE  ARG     8      40.958  47.607  51.448  0.00  0.00
ATOM    130  CZ  ARG     8      40.602  47.753  52.340  0.00  0.00
ATOM    131  NH1 ARG     8      40.508  48.059  52.734  0.00  0.00
ATOM    132 1HH1 ARG     8      40.674  48.407  52.558  0.00  0.00
ATOM    133 2HH1 ARG     8      40.252  47.944  53.219  0.00  0.00
ATOM    134  NH2 ARG     8      40.359  47.307  52.611  0.00  0.00
ATOM    135 1HH2 ARG     8      40.416  47.061  52.335  0.00  0.00
ATOM    136 2HH2 ARG     8      40.110  47.216  53.097  0.00  0.00
ATOM    137  C   ARG     8      45.132  48.330  49.346  0.00  0.00
ATOM    138  O   ARG     8      45.138  47.158  49.619  0.00  0.00
ATOM    139  N   ALA     9      46.015  48.842  48.511  0.00  0.00
ATOM    140  H   ALA     9      45.972  49.811  48.347  0.00  0.00
ATOM    141  CA  ALA     9      46.932  48.072  47.687  0.00  0.00
ATOM    142  HA  ALA     9      46.354  47.568  46.947  0.00  0.00
ATOM    143  CB  ALA     9      47.838  49.033  46.960  0.00  0.00
ATOM    144  HB1 ALA     9      48.097  49.230  46.771  0.00  0.00
ATOM    145  HB2 ALA     9      48.023  49.271  46.740  0.00  0.00
ATOM    146  HB3 ALA     9      48.054  49.290  46.824  0.00  0.00
ATOM    147  C   ALA     9      47.748  46.994  48.412  0.00  0.00
ATOM    148  O   ALA     9      47.950  45.937  47.866  0.00  0.00
ATOM    149  N   HIS    10      48.168  47.204  49.649  0.00  0.00
ATOM    150  H   HIS    10      47.991  48.092  50.038  0.00  0.00
ATOM    151  CA  HIS    10      48.915  46.218  50.435  0.00  0.00
ATOM    152  HA  HIS    10      49.669  45.808  49.796  0.00  0.00
ATOM    153  CB  HIS    10      49.638  46.902  51.572  0.00  0.00
ATOM    154  HB2 HIS    10      50.153  46.716  51.801  0.00  0.00
ATOM    155  HB3 HIS    10      49.852  47.434  51.521  0.00  0.00
ATOM    156  CG  HIS    10      49.465  47.115  52.481  0.00  0.00
ATOM    157  ND1 HIS    10      49.274  47.953  52.641  0.00  0.00
ATOM    158  HD1 HIS    10      49.214  48.534  52.169  0.00  0.00
ATOM    159  CE1 HIS    10      49.221  47.877  53.565  0.00  0.00
ATOM    160  HE1 HIS    10      49.097  48.423  53.913  0.00  0.00
ATOM    161  NE2 HIS    10      49.373  47.017  53.996  0.00  0.00
ATOM    162  HE2 HIS    10      49.392  46.780  54.695  0.00  0.00
ATOM    163  CD2 HIS    10      49.532  46.531  53.330  0.00  0.00
ATOM    164  HD2 HIS    10      49.701  45.837  53.464  0.00  0.00
ATOM    165  C   HIS    10      48.105  45.010  50.906  0.00  0.00
ATOM    166  O   HIS    10      48.680  44.055  51.363  0.00  0.00
ATOM    167  N   LEU    11      46.790  45.035  50.794  0.00  0.00
ATOM    168  H   LEU    11      46.393  45.859  50.424  0.00  0.00
ATOM    169  CA  LEU    11      45.868  43.958  51.146  0.00  0.00
ATOM    170  HA  LEU    11      46.437  43.058  51.226  0.00  0.00
ATOM    171  CB  LEU    11      45.258  44.211  52.512  0.00  0.00
ATOM    172  HB2 LEU    11      44.751  43.815  52.650  0.00  0.00
ATOM    173  HB3 LEU    11      45.641  44.072  53.055  0.00  0.00
ATOM    174  CG  LEU    11      44.814  45.094  53.030  0.00  0.00
ATOM    175  HG  LEU    11      44.825  45.480  52.498  0.00  0.00
ATOM    176  CD1 LEU    11      43.920  45.118  53.743  0.00  0.00
ATOM    177 1HD1 LEU    11      43.667  45.154  53.951  0.00  0.00
ATOM    178 2HD1 LEU    11      43.736  45.116  53.847  0.00  0.00
ATOM    179 3HD1 LEU    11      43.701  45.107  53.948  0.00  0.00
ATOM    180  CD2 LEU    11      45.209  45.465  53.639  0.00  0.00
ATOM    181 1HD2 LEU    11      45.360  45.539  53.795  0.00  0.00
ATOM    182 2HD2 LEU    11      45.270  45.591  53.748  0.00  0.00
ATOM    183 3HD2 LEU    11      45.283  45.541  53.820  0.00  0.00
ATOM    184  C   LEU    11      44.833  43.660  50.061  0.00  0.00
ATOM    185  O   LEU    11      43.810  43.065  50.322  0.00  0.00
ATOM    186  N   ASP    12      45.088  44.062  48.827  0.00  0.00
ATOM    187  H   ASP    12      45.927  44.561  48.673  0.00  0.00
ATOM    188  CA  ASP    12      44.148  43.978  47.710  0.00  0.00
ATOM    189  HA  ASP    12      43.229  44.436  48.026  0.00  0.00
ATOM    190  CB  ASP    12      44.701  44.796  46.550  0.00  0.00
ATOM    191  HB2 ASP    12      44.992  45.758  46.914  0.00  0.00
ATOM    192  HB3 ASP    12      45.566  44.315  46.153  0.00  0.00
ATOM    193  CG  ASP    12      43.686  45.004  45.448  0.00  0.00
ATOM    194  OD1 ASP    12      43.895  44.582  44.333  0.00  0.00
ATOM    195  OD2 ASP    12      42.647  45.564  45.705  0.00  0.00
ATOM    196  C   ASP    12      43.801  42.550  47.271  0.00  0.00
ATOM    197  O   ASP    12      42.802  42.331  46.626  0.00  0.00
ATOM    198  N   SER    13      44.579  41.559  47.662  0.00  0.00
ATOM    199  H   SER    13      45.363  41.791  48.212  0.00  0.00
ATOM    200  CA  SER    13      44.334  40.142  47.408  0.00  0.00
ATOM    201  HA  SER    13      43.965  40.047  46.410  0.00  0.00
ATOM    202  CB  SER    13      45.631  39.388  47.466  0.00  0.00
ATOM    203  HB2 SER    13      45.457  38.384  47.259  0.00  0.00
ATOM    204  HB3 SER    13      46.287  39.765  46.749  0.00  0.00
ATOM    205  OG  SER    13      46.228  39.495  48.674  0.00  0.00
ATOM    206  HG  SER    13      46.822  38.900  48.779  0.00  0.00
ATOM    207  C   SER    13      43.288  39.492  48.309  0.00  0.00
ATOM    208  O   SER    13      42.996  38.321  48.150  0.00  0.00
ATOM    209  N   GLY    14      42.709  40.223  49.247  0.00  0.00
ATOM    210  H   GLY    14      43.018  41.155  49.353  0.00  0.00
ATOM    211  CA  GLY    14      41.653  39.761  50.135  0.00  0.00
ATOM    212  HA2 GLY    14      41.016  40.576  50.363  0.00  0.00
ATOM    213  HA3 GLY    14      41.069  39.035  49.626  0.00  0.00
ATOM    214  C   GLY    14      42.124  39.171  51.446  0.00  0.00
ATOM    215  O   GLY    14      43.246  39.379  51.817  0.00  0.00
ATOM    216  N   PRO    15      41.285  38.437  52.164  0.00  0.00
ATOM    217  CD  PRO    15      39.949  38.135  51.806  0.00  0.00
ATOM    218  HD2 PRO    15      39.916  37.471  51.027  0.00  0.00
ATOM    219  HD3 PRO    15      39.424  38.976  51.543  0.00  0.00
ATOM    220  CG  PRO    15      39.345  37.538  52.985  0.00  0.00
ATOM    221  HG2 PRO    15      39.011  36.760  52.784  0.00  0.00
ATOM    222  HG3 PRO    15      38.718  38.055  53.309  0.00  0.00
ATOM    223  CB  PRO    15      40.252  37.357  53.979  0.00  0.00
ATOM    224  HB2 PRO    15      40.319  36.436  54.152  0.00  0.00
ATOM    225  HB3 PRO    15      39.914  37.777  54.754  0.00  0.00
ATOM    226  CA  PRO    15      41.550  37.946  53.505  0.00  0.00
ATOM    227  HA  PRO    15      41.789  38.775  54.125  0.00  0.00
ATOM    228  C   PRO    15      42.677  36.938  53.610  0.00  0.00
ATOM    229  O   PRO    15      43.052  36.324  52.642  0.00  0.00
ATOM    230  N   SER    16      43.200  36.743  54.798  0.00  0.00
ATOM    231  H   SER    16      42.845  37.271  55.543  0.00  0.00
ATOM    232  CA  SER    16      44.238  35.775  55.105  0.00  0.00
ATOM    233  HA  SER    16      45.051  35.947  54.446  0.00  0.00
ATOM    234  CB  SER    16      44.740  35.995  56.502  0.00  0.00
ATOM    235  HB2 SER    16      45.425  35.586  56.717  0.00  0.00
ATOM    236  HB3 SER    16      44.947  36.766  56.677  0.00  0.00
ATOM    237  OG  SER    16      44.083  35.741  57.306  0.00  0.00
ATOM    238  HG  SER    16      44.294  35.998  57.991  0.00  0.00
ATOM    239  C   SER    16      43.801  34.339  54.923  0.00  0.00
ATOM    240  O   SER    16      42.631  34.044  54.862  0.00  0.00
ATOM    241  N   THR    17      44.737  33.416  54.875  0.00  0.00
ATOM    242  H   THR    17      45.675  33.703  54.926  0.00  0.00
ATOM    243  CA  THR    17      44.478  31.989  54.730  0.00  0.00
ATOM    244  HA  THR    17      43.952  31.838  53.816  0.00  0.00
ATOM    245  CB  THR    17      45.764  31.209  54.641  0.00  0.00
ATOM    246  HB  THR    17      45.929  30.745  55.169  0.00  0.00
ATOM    247  CG2 THR    17      45.970  30.574  53.835  0.00  0.00
ATOM    248 1HG2 THR    17      45.972  30.403  53.664  0.00  0.00
ATOM    249 2HG2 THR    17      46.020  30.434  53.590  0.00  0.00
ATOM    250 3HG2 THR    17      46.077  30.402  53.665  0.00  0.00
ATOM    251  OG1 THR    17      46.621  31.653  54.605  0.00  0.00
ATOM    252  HG1 THR    17      47.239  31.375  54.717  0.00  0.00
ATOM    253  C   THR    17      43.611  31.419  55.825  0.00  0.00
ATOM    254  O   THR    17      42.861  30.535  55.574  0.00  0.00
ATOM    255  N   ALA    18      43.640  31.956  57.017  0.00  0.00
ATOM    256  H   ALA    18      44.289  32.657  57.170  0.00  0.00
ATOM    257  CA  ALA    18      42.782  31.585  58.118  0.00  0.00
ATOM    258  HA  ALA    18      42.676  30.532  58.121  0.00  0.00
ATOM    259  CB  ALA    18      43.469  31.974  59.383  0.00  0.00
ATOM    260  HB1 ALA    18      43.608  32.076  59.694  0.00  0.00
ATOM    261  HB2 ALA    18      43.640  32.041  59.704  0.00  0.00
ATOM    262  HB3 ALA    18      43.652  32.076  59.678  0.00  0.00
ATOM    263  C   ALA    18      41.376  32.160  58.050  0.00  0.00
ATOM    264  O   ALA    18      40.544  31.770  58.788  0.00  0.00
ATOM    265  N   LYS    19      41.104  33.082  57.177  0.00  0.00
ATOM    266  H   LYS    19      41.842  33.355  56.610  0.00  0.00
ATOM    267  CA  LYS    19      39.848  33.799  57.019  0.00  0.00
ATOM    268  HA  LYS    19      39.128  33.376  57.685  0.00  0.00
ATOM    269  CB  LYS    19      40.048  35.247  57.420  0.00  0.00
ATOM    270  HB2 LYS    19      40.802  35.573  57.081  0.00  0.00
ATOM    271  HB3 LYS    19      39.401  35.790  57.113  0.00  0.00
ATOM    272  CG  LYS    19      40.101  35.549  58.691  0.00  0.00
ATOM    273  HG2 LYS    19      39.786  35.212  58.989  0.00  0.00
ATOM    274  HG3 LYS    19      40.596  35.439  58.910  0.00  0.00
ATOM    275  CD  LYS    19      39.915  36.479  59.270  0.00  0.00
ATOM    276  HD2 LYS    19      40.184  36.704  59.003  0.00  0.00
ATOM    277  HD3 LYS    19      39.516  36.674  59.237  0.00  0.00
ATOM    278  CE  LYS    19      39.914  36.834  60.264  0.00  0.00
ATOM    279  HE2 LYS    19      39.870  36.691  60.491  0.00  0.00
ATOM    280  HE3 LYS    19      40.136  36.843  60.306  0.00  0.00
ATOM    281  NZ  LYS    19      39.682  37.349  60.864  0.00  0.00
ATOM    282  HZ1 LYS    19      39.640  37.472  61.024  0.00  0.00
ATOM    283  HZ2 LYS    19      39.630  37.495  60.996  0.00  0.00
ATOM    284  HZ3 LYS    19      39.604  37.460  61.024  0.00  0.00
ATOM    285  C   LYS    19      39.220  33.636  55.644  0.00  0.00
ATOM    286  O   LYS    19      38.418  34.428  55.241  0.00  0.00
ATOM    287  N   LEU    20      39.558  32.600  54.925  0.00  0.00
ATOM    288  H   LEU    20      40.219  32.006  55.313  0.00  0.00
ATOM    289  CA  LEU    20      38.921  32.204  53.677  0.00  0.00
ATOM    290  HA  LEU    20      38.870  33.056  53.029  0.00  0.00
ATOM    291  CB  LEU    20      39.747  31.124  52.996  0.00  0.00
ATOM    292  HB2 LEU    20      39.850  30.316  53.671  0.00  0.00
ATOM    293  HB3 LEU    20      39.203  30.767  52.159  0.00  0.00
ATOM    294  CG  LEU    20      41.129  31.524  52.516  0.00  0.00
ATOM    295  HG  LEU    20      41.684  31.884  53.334  0.00  0.00
ATOM    296  CD1 LEU    20      41.858  30.351  51.949  0.00  0.00
ATOM    297 1HD1 LEU    20      42.054  30.103  51.759  0.00  0.00
ATOM    298 2HD1 LEU    20      42.083  30.063  51.869  0.00  0.00
ATOM    299 3HD1 LEU    20      41.978  30.029  51.819  0.00  0.00
ATOM    300  CD2 LEU    20      41.097  32.572  51.477  0.00  0.00
ATOM    301 1HD2 LEU    20      41.120  32.796  51.187  0.00  0.00
ATOM    302 2HD2 LEU    20      41.040  32.832  51.234  0.00  0.00
ATOM    303 3HD2 LEU    20      41.128  32.855  51.264  0.00  0.00
ATOM    304  C   LEU    20      37.483  31.733  53.899  0.00  0.00
ATOM    305  O   LEU    20      37.140  31.263  54.959  0.00  0.00
ATOM    306  N   ASP    21      36.643  31.846  52.896  0.00  0.00
ATOM    307  H   ASP    21      36.997  32.190  52.039  0.00  0.00
ATOM    308  CA  ASP    21      35.227  31.509  52.943  0.00  0.00
ATOM    309  HA  ASP    21      34.925  31.425  53.974  0.00  0.00
ATOM    310  CB  ASP    21      34.420  32.652  52.345  0.00  0.00
ATOM    311  HB2 ASP    21      34.687  33.556  52.845  0.00  0.00
ATOM    312  HB3 ASP    21      34.668  32.770  51.317  0.00  0.00
ATOM    313  CG  ASP    21      32.931  32.474  52.469  0.00  0.00
ATOM    314  OD1 ASP    21      32.360  32.302  52.672  0.00  0.00
ATOM    315  OD2 ASP    21      32.311  32.536  52.396  0.00  0.00
ATOM    316  C   ASP    21      34.940  30.169  52.265  0.00  0.00
ATOM    317  O   ASP    21      35.019  30.035  51.058  0.00  0.00
ATOM    318  N   TYR    22      34.567  29.183  53.057  0.00  0.00
ATOM    319  H   TYR    22      34.515  29.385  54.023  0.00  0.00
ATOM    320  CA  TYR    22      34.248  27.815  52.654  0.00  0.00
ATOM    321  HA  TYR    22      34.657  27.642  51.670  0.00  0.00
ATOM    322  CB  TYR    22      34.947  26.838  53.596  0.00  0.00
ATOM    323  HB2 TYR    22      34.702  27.075  54.594  0.00  0.00
ATOM    324  HB3 TYR    22      34.581  25.859  53.423  0.00  0.00
ATOM    325  CG  TYR    22      36.425  26.779  53.462  0.00  0.00
ATOM    326  CD1 TYR    22      37.223  27.572  54.203  0.00  0.00
ATOM    327  HD1 TYR    22      36.789  28.233  54.864  0.00  0.00
ATOM    328  CE1 TYR    22      38.588  27.501  54.085  0.00  0.00
ATOM    329  HE1 TYR    22      39.191  28.107  54.656  0.00  0.00
ATOM    330  CZ  TYR    22      39.163  26.638  53.218  0.00  0.00
ATOM    331  OH  TYR    22      40.474  26.562  53.097  0.00  0.00
ATOM    332  HH  TYR    22      40.900  27.107  53.681  0.00  0.00
ATOM    333  CE2 TYR    22      38.366  25.842  52.479  0.00  0.00
ATOM    334  HE2 TYR    22      38.803  25.175  51.827  0.00  0.00
ATOM    335  CD2 TYR    22      37.003  25.914  52.603  0.00  0.00
ATOM    336  HD2 TYR    22      36.400  25.298  52.046  0.00  0.00
ATOM    337  C   TYR    22      32.741  27.540  52.538  0.00  0.00
ATOM    338  O   TYR    22      32.337  26.402  52.375  0.00  0.00
ATOM    339  N   SER    23      31.888  28.554  52.600  0.00  0.00
ATOM    340  H   SER    23      32.262  29.467  52.705  0.00  0.00
ATOM    341  CA  SER    23      30.429  28.406  52.610  0.00  0.00
ATOM    342  HA  SER    23      30.176  27.738  53.407  0.00  0.00
ATOM    343  CB  SER    23      29.770  29.726  52.921  0.00  0.00
ATOM    344  HB2 SER    23      28.713  29.589  52.935  0.00  0.00
ATOM    345  HB3 SER    23      30.084  30.067  53.882  0.00  0.00
ATOM    346  OG  SER    23      30.094  30.690  51.982  0.00  0.00
ATOM    347  HG  SER    23      30.910  31.064  52.218  0.00  0.00
ATOM    348  C   SER    23      29.812  27.809  51.348  0.00  0.00
ATOM    349  O   SER    23      28.719  27.305  51.404  0.00  0.00
ATOM    350  N   LYS    24      30.500  27.822  50.223  0.00  0.00
ATOM    351  H   LYS    24      31.372  28.285  50.253  0.00  0.00
ATOM    352  CA  LYS    24      30.098  27.218  48.945  0.00  0.00
ATOM    353  HA  LYS    24      29.106  26.808  49.044  0.00  0.00
ATOM    354  CB  LYS    24      30.051  28.297  47.864  0.00  0.00
ATOM    355  HB2 LYS    24      31.009  28.732  47.763  0.00  0.00
ATOM    356  HB3 LYS    24      29.804  27.846  46.933  0.00  0.00
ATOM    357  CG  LYS    24      29.049  29.385  48.131  0.00  0.00
ATOM    358  HG2 LYS    24      28.448  29.151  48.423  0.00  0.00
ATOM    359  HG3 LYS    24      29.250  29.913  48.595  0.00  0.00
ATOM    360  CD  LYS    24      28.592  30.089  47.354  0.00  0.00
ATOM    361  HD2 LYS    24      29.152  30.332  47.092  0.00  0.00
ATOM    362  HD3 LYS    24      28.395  29.616  46.896  0.00  0.00
ATOM    363  CE  LYS    24      27.629  31.106  47.573  0.00  0.00
ATOM    364  HE2 LYS    24      27.146  30.938  47.739  0.00  0.00
ATOM    365  HE3 LYS    24      27.700  31.498  47.989  0.00  0.00
ATOM    366  NZ  LYS    24      27.242  31.783  47.028  0.00  0.00
ATOM    367  HZ1 LYS    24      27.112  31.934  46.926  0.00  0.00
ATOM    368  HZ2 LYS    24      27.178  32.010  46.906  0.00  0.00
ATOM    369  HZ3 LYS    24      27.145  31.911  46.847  0.00  0.00
ATOM    370  C   LYS    24      30.973  26.038  48.521  0.00  0.00
ATOM    371  O   LYS    24      30.703  25.415  47.520  0.00  0.00
ATOM    372  N   PHE    25      32.008  25.714  49.266  0.00  0.00
ATOM    373  H   PHE    25      32.157  26.256  50.073  0.00  0.00
ATOM    374  CA  PHE    25      32.963  24.648  48.980  0.00  0.00
ATOM    375  HA  PHE    25      33.311  24.764  47.966  0.00  0.00
ATOM    376  CB  PHE    25      34.156  24.813  49.915  0.00  0.00
ATOM    377  HB2 PHE    25      34.521  25.815  49.834  0.00  0.00
ATOM    378  HB3 PHE    25      33.821  24.685  50.921  0.00  0.00
ATOM    379  CG  PHE    25      35.312  23.883  49.676  0.00  0.00
ATOM    380  CD1 PHE    25      36.200  24.121  48.656  0.00  0.00
ATOM    381  HD1 PHE    25      36.040  24.948  48.037  0.00  0.00
ATOM    382  CE1 PHE    25      37.304  23.304  48.462  0.00  0.00
ATOM    383  HE1 PHE    25      37.984  23.495  47.686  0.00  0.00
ATOM    384  CZ  PHE    25      37.525  22.246  49.292  0.00  0.00
ATOM    385  HZ  PHE    25      38.373  21.623  49.155  0.00  0.00
ATOM    386  CE2 PHE    25      36.639  21.999  50.308  0.00  0.00
ATOM    387  HE2 PHE    25      36.811  21.191  50.947  0.00  0.00
ATOM    388  CD2 PHE    25      35.532  22.813  50.499  0.00  0.00
ATOM    389  HD2 PHE    25      34.865  22.623  51.288  0.00  0.00
ATOM    390  C   PHE    25      32.347  23.257  49.118  0.00  0.00
ATOM    391  O   PHE    25      31.624  22.996  50.030  0.00  0.00
ATOM    392  N   GLN    26      32.662  22.352  48.237  0.00  0.00
ATOM    393  H   GLN    26      33.226  22.639  47.501  0.00  0.00
ATOM    394  CA  GLN    26      32.259  20.958  48.276  0.00  0.00
ATOM    395  HA  GLN    26      31.841  20.736  49.172  0.00  0.00
ATOM    396  CB  GLN    26      31.265  20.688  47.281  0.00  0.00
ATOM    397  HB2 GLN    26      30.970  21.201  47.117  0.00  0.00
ATOM    398  HB3 GLN    26      31.452  20.481  46.738  0.00  0.00
ATOM    399  CG  GLN    26      30.398  20.009  47.218  0.00  0.00
ATOM    400  HG2 GLN    26      30.503  19.531  47.409  0.00  0.00
ATOM    401  HG3 GLN    26      30.220  20.198  47.583  0.00  0.00
ATOM    402  CD  GLN    26      29.617  19.719  46.393  0.00  0.00
ATOM    403  OE1 GLN    26      29.663  19.527  46.027  0.00  0.00
ATOM    404  NE2 GLN    26      28.880  19.694  46.057  0.00  0.00
ATOM    405 1HE2 GLN    26      28.396  19.538  45.502  0.00  0.00
ATOM    406 2HE2 GLN    26      28.831  19.865  46.332  0.00  0.00
ATOM    407  C   GLN    26      33.376  20.069  48.104  0.00  0.00
ATOM    408  O   GLN    26      33.996  20.120  47.178  0.00  0.00
ATOM    409  N   GLU    27      33.618  19.225  48.973  0.00  0.00
ATOM    410  H   GLU    27      33.091  19.254  49.713  0.00  0.00
ATOM    411  CA  GLU    27      34.593  18.238  48.932  0.00  0.00
ATOM    412  HA  GLU    27      35.164  18.457  48.186  0.00  0.00
ATOM    413  CB  GLU    27      35.359  18.318  50.065  0.00  0.00
ATOM    414  HB2 GLU    27      35.415  18.834  50.360  0.00  0.00
ATOM    415  HB3 GLU    27      35.290  18.022  50.593  0.00  0.00
ATOM    416  CG  GLU    27      36.165  18.125  50.094  0.00  0.00
ATOM    417  HG2 GLU    27      36.117  17.620  49.841  0.00  0.00
ATOM    418  HG3 GLU    27      36.216  18.386  49.588  0.00  0.00
ATOM    419  CD  GLU    27      36.966  18.260  51.147  0.00  0.00
ATOM    420  OE1 GLU    27      37.324  18.255  51.577  0.00  0.00
ATOM    421  OE2 GLU    27      37.254  18.367  51.553  0.00  0.00
ATOM    422  C   GLU    27      34.138  16.847  48.738  0.00  0.00
ATOM    423  O   GLU    27      34.771  16.051  48.273  0.00  0.00
ATOM    424  N   LEU    28      33.033  16.557  49.052  0.00  0.00
ATOM    425  H   LEU    28      32.572  17.255  49.428  0.00  0.00
ATOM    426  CA  LEU    28      32.417  15.312  48.855  0.00  0.00
ATOM    427  HA  LEU    28      33.144  14.640  48.812  0.00  0.00
ATOM    428  CB  LEU    28      31.615  15.020  49.954  0.00  0.00
ATOM    429  HB2 LEU    28      31.579  15.272  50.342  0.00  0.00
ATOM    430  HB3 LEU    28      31.208  14.995  49.913  0.00  0.00
ATOM    431  CG  LEU    28      31.383  14.437  50.608  0.00  0.00
ATOM    432  HG  LEU    28      31.340  14.719  50.308  0.00  0.00
ATOM    433  CD1 LEU    28      31.291  13.819  51.134  0.00  0.00
ATOM    434 1HD1 LEU    28      31.276  13.682  51.226  0.00  0.00
ATOM    435 2HD1 LEU    28      31.293  13.664  51.251  0.00  0.00
ATOM    436 3HD1 LEU    28      31.235  13.659  51.308  0.00  0.00
ATOM    437  CD2 LEU    28      31.259  14.071  51.202  0.00  0.00
ATOM    438 1HD2 LEU    28      31.186  13.906  51.335  0.00  0.00
ATOM    439 2HD2 LEU    28      31.271  14.042  51.267  0.00  0.00
ATOM    440 3HD2 LEU    28      31.232  14.003  51.439  0.00  0.00
ATOM    441  C   LEU    28      31.628  15.207  47.626  0.00  0.00
ATOM    442  O   LEU    28      31.066  16.099  47.233  0.00  0.00
ATOM    443  N   VAL    29      31.566  14.117  47.024  0.00  0.00
ATOM    444  H   VAL    29      32.048  13.430  47.396  0.00  0.00
ATOM    445  CA  VAL    29      30.833  13.870  45.840  0.00  0.00
ATOM    446  HA  VAL    29      30.961  14.664  45.249  0.00  0.00
ATOM    447  CB  VAL    29      31.368  12.764  45.151  0.00  0.00
ATOM    448  HB  VAL    29      31.632  12.300  45.328  0.00  0.00
ATOM    449  CG1 VAL    29      31.038  12.267  44.651  0.00  0.00
ATOM    450 1HG1 VAL    29      30.870  12.237  44.512  0.00  0.00
ATOM    451 2HG1 VAL    29      31.097  12.135  44.507  0.00  0.00
ATOM    452 3HG1 VAL    29      30.912  12.049  44.562  0.00  0.00
ATOM    453  CG2 VAL    29      31.940  12.757  44.664  0.00  0.00
ATOM    454 1HG2 VAL    29      32.019  12.721  44.553  0.00  0.00
ATOM    455 2HG2 VAL    29      32.152  12.815  44.492  0.00  0.00
ATOM    456 3HG2 VAL    29      32.079  12.713  44.587  0.00  0.00
ATOM    457  C   VAL    29      29.388  13.713  46.034  0.00  0.00
ATOM    458  O   VAL    29      29.004  13.016  46.784  0.00  0.00
ATOM    459  N   LEU    30      28.579  14.364  45.355  0.00  0.00
ATOM    460  H   LEU    30      28.968  14.909  44.767  0.00  0.00
ATOM    461  CA  LEU    30      27.161  14.349  45.397  0.00  0.00
ATOM    462  HA  LEU    30      26.865  13.836  46.261  0.00  0.00
ATOM    463  CB  LEU    30      26.687  15.750  45.503  0.00  0.00
ATOM    464  HB2 LEU    30      27.121  16.281  45.196  0.00  0.00
ATOM    465  HB3 LEU    30      26.070  15.818  45.134  0.00  0.00
ATOM    466  CG  LEU    30      26.439  16.389  46.472  0.00  0.00
ATOM    467  HG  LEU    30      26.757  16.216  46.447  0.00  0.00
ATOM    468  CD1 LEU    30      26.184  17.126  46.923  0.00  0.00
ATOM    469 1HD1 LEU    30      26.182  17.280  46.943  0.00  0.00
ATOM    470 2HD1 LEU    30      26.025  17.362  47.089  0.00  0.00
ATOM    471 3HD1 LEU    30      26.160  17.276  47.072  0.00  0.00
ATOM    472  CD2 LEU    30      25.990  16.600  47.043  0.00  0.00
ATOM    473 1HD2 LEU    30      25.872  16.681  47.216  0.00  0.00
ATOM    474 2HD2 LEU    30      25.879  16.661  47.183  0.00  0.00
ATOM    475 3HD2 LEU    30      25.894  16.616  47.153  0.00  0.00
ATOM    476  C   LEU    30      26.573  13.640  44.192  0.00  0.00
ATOM    477  O   LEU    30      27.136  13.724  43.140  0.00  0.00
ATOM    478  N   PRO    31      25.443  12.967  44.292  0.00  0.00
ATOM    479  CD  PRO    31      24.725  12.706  45.466  0.00  0.00
ATOM    480  HD2 PRO    31      24.337  13.549  45.862  0.00  0.00
ATOM    481  HD3 PRO    31      25.303  12.250  46.175  0.00  0.00
ATOM    482  CG  PRO    31      23.652  11.834  45.069  0.00  0.00
ATOM    483  HG2 PRO    31      22.897  12.170  45.297  0.00  0.00
ATOM    484  HG3 PRO    31      23.753  11.065  45.439  0.00  0.00
ATOM    485  CB  PRO    31      23.603  11.633  43.733  0.00  0.00
ATOM    486  HB2 PRO    31      22.787  11.964  43.400  0.00  0.00
ATOM    487  HB3 PRO    31      23.616  10.710  43.577  0.00  0.00
ATOM    488  CA  PRO    31      24.788  12.334  43.178  0.00  0.00
ATOM    489  HA  PRO    31      25.442  11.621  42.780  0.00  0.00
ATOM    490  C   PRO    31      24.393  13.289  42.097  0.00  0.00
ATOM    491  O   PRO    31      24.038  14.401  42.362  0.00  0.00
ATOM    492  N   HIS    32      24.447  12.853  40.870  0.00  0.00
ATOM    493  H   HIS    32      24.724  11.926  40.760  0.00  0.00
ATOM    494  CA  HIS    32      24.174  13.591  39.655  0.00  0.00
ATOM    495  HA  HIS    32      24.388  12.931  38.859  0.00  0.00
ATOM    496  CB  HIS    32      22.702  13.894  39.562  0.00  0.00
ATOM    497  HB2 HIS    32      22.466  14.647  40.254  0.00  0.00
ATOM    498  HB3 HIS    32      22.483  14.292  38.609  0.00  0.00
ATOM    499  CG  HIS    32      21.814  12.740  39.797  0.00  0.00
ATOM    500  ND1 HIS    32      21.481  11.880  39.347  0.00  0.00
ATOM    501  HD1 HIS    32      21.775  11.908  38.789  0.00  0.00
ATOM    502  CE1 HIS    32      20.673  11.007  39.767  0.00  0.00
ATOM    503  HE1 HIS    32      20.242  10.224  39.566  0.00  0.00
ATOM    504  NE2 HIS    32      20.483  11.285  40.470  0.00  0.00
ATOM    505  HE2 HIS    32      19.917  10.797  40.891  0.00  0.00
ATOM    506  CD2 HIS    32      21.189  12.370  40.497  0.00  0.00
ATOM    507  HD2 HIS    32      21.236  12.844  40.971  0.00  0.00
ATOM    508  C   HIS    32      25.042  14.817  39.381  0.00  0.00
ATOM    509  O   HIS    32      25.028  15.327  38.282  0.00  0.00
ATOM    510  N   PHE    33      25.809  15.290  40.336  0.00  0.00
ATOM    511  H   PHE    33      25.774  14.831  41.203  0.00  0.00
ATOM    512  CA  PHE    33      26.622  16.491  40.244  0.00  0.00
ATOM    513  HA  PHE    33      25.990  17.292  39.912  0.00  0.00
ATOM    514  CB  PHE    33      27.131  16.850  41.624  0.00  0.00
ATOM    515  HB2 PHE    33      26.310  16.818  42.302  0.00  0.00
ATOM    516  HB3 PHE    33      27.827  16.112  41.941  0.00  0.00
ATOM    517  CG  PHE    33      27.771  18.202  41.732  0.00  0.00
ATOM    518  CD1 PHE    33      29.134  18.351  41.630  0.00  0.00
ATOM    519  HD1 PHE    33      29.736  17.506  41.477  0.00  0.00
ATOM    520  CE1 PHE    33      29.713  19.604  41.731  0.00  0.00
ATOM    521  HE1 PHE    33      30.752  19.713  41.654  0.00  0.00
ATOM    522  CZ  PHE    33      28.934  20.713  41.941  0.00  0.00
ATOM    523  HZ  PHE    33      29.370  21.674  42.022  0.00  0.00
ATOM    524  CE2 PHE    33      27.577  20.568  42.047  0.00  0.00
ATOM    525  HE2 PHE    33      26.980  21.415  42.208  0.00  0.00
ATOM    526  CD2 PHE    33      26.997  19.316  41.939  0.00  0.00
ATOM    527  HD2 PHE    33      25.955  19.214  42.014  0.00  0.00
ATOM    528  C   PHE    33      27.757  16.350  39.246  0.00  0.00
ATOM    529  O   PHE    33      28.376  15.322  39.149  0.00  0.00
ATOM    530  N   GLY    34      28.024  17.382  38.487  0.00  0.00
ATOM    531  H   GLY    34      27.480  18.190  38.624  0.00  0.00
ATOM    532  CA  GLY    34      29.048  17.428  37.465  0.00  0.00
ATOM    533  HA2 GLY    34      29.239  18.437  37.229  0.00  0.00
ATOM    534  HA3 GLY    34      29.941  17.016  37.845  0.00  0.00
ATOM    535  C   GLY    34      28.738  16.711  36.178  0.00  0.00
ATOM    536  O   GLY    34      29.533  16.765  35.294  0.00  0.00
ATOM    537  N   LYS    35      27.613  16.039  36.054  0.00  0.00
ATOM    538  H   LYS    35      27.032  16.029  36.826  0.00  0.00
ATOM    539  CA  LYS    35      27.251  15.236  34.911  0.00  0.00
ATOM    540  HA  LYS    35      27.821  15.558  34.102  0.00  0.00
ATOM    541  CB  LYS    35      27.602  13.830  35.183  0.00  0.00
ATOM    542  HB2 LYS    35      27.983  13.746  35.701  0.00  0.00
ATOM    543  HB3 LYS    35      27.132  13.325  35.327  0.00  0.00
ATOM    544  CG  LYS    35      28.082  13.185  34.584  0.00  0.00
ATOM    545  HG2 LYS    35      28.050  13.077  34.531  0.00  0.00
ATOM    546  HG3 LYS    35      28.017  13.279  34.523  0.00  0.00
ATOM    547  CD  LYS    35      28.694  12.525  34.157  0.00  0.00
ATOM    548  HD2 LYS    35      28.746  12.630  34.166  0.00  0.00
ATOM    549  HD3 LYS    35      28.797  12.416  34.225  0.00  0.00
ATOM    550  CE  LYS    35      29.095  11.870  33.620  0.00  0.00
ATOM    551  HE2 LYS    35      29.068  11.770  33.566  0.00  0.00
ATOM    552  HE3 LYS    35      29.055  11.922  33.549  0.00  0.00
ATOM    553  NZ  LYS    35      29.563  11.307  33.268  0.00  0.00
ATOM    554  HZ1 LYS    35      29.658  11.158  33.185  0.00  0.00
ATOM    555  HZ2 LYS    35      29.686  11.161  33.153  0.00  0.00
ATOM    556  HZ3 LYS    35      29.691  11.181  33.200  0.00  0.00
ATOM    557  C   LYS    35      25.819  15.334  34.458  0.00  0.00
ATOM    558  O   LYS    35      25.577  15.460  33.330  0.00  0.00
ATOM    559  N   GLU    36      24.878  15.270  35.306  0.00  0.00
ATOM    560  H   GLU    36      25.148  15.156  36.216  0.00  0.00
ATOM    561  CA  GLU    36      23.468  15.188  34.976  0.00  0.00
ATOM    562  HA  GLU    36      23.352  15.282  33.933  0.00  0.00
ATOM    563  CB  GLU    36      22.941  13.851  35.359  0.00  0.00
ATOM    564  HB2 GLU    36      23.048  13.660  35.910  0.00  0.00
ATOM    565  HB3 GLU    36      22.341  13.753  35.361  0.00  0.00
ATOM    566  CG  GLU    36      23.054  12.890  35.006  0.00  0.00
ATOM    567  HG2 GLU    36      22.930  13.049  34.488  0.00  0.00
ATOM    568  HG3 GLU    36      23.629  12.973  34.984  0.00  0.00
ATOM    569  CD  GLU    36      22.552  11.603  35.394  0.00  0.00
ATOM    570  OE1 GLU    36      22.427  11.042  35.509  0.00  0.00
ATOM    571  OE2 GLU    36      22.277  11.140  35.603  0.00  0.00
ATOM    572  C   GLU    36      22.623  16.286  35.583  0.00  0.00
ATOM    573  O   GLU    36      21.635  16.558  35.169  0.00  0.00
ATOM    574  N   ASP    37      23.017  16.944  36.548  0.00  0.00
ATOM    575  H   ASP    37      23.833  16.678  36.837  0.00  0.00
ATOM    576  CA  ASP    37      22.402  18.100  37.163  0.00  0.00
ATOM    577  HA  ASP    37      21.393  18.175  36.829  0.00  0.00
ATOM    578  CB  ASP    37      22.394  17.900  38.656  0.00  0.00
ATOM    579  HB2 ASP    37      21.959  16.963  38.870  0.00  0.00
ATOM    580  HB3 ASP    37      23.381  17.887  39.016  0.00  0.00
ATOM    581  CG  ASP    37      21.634  18.954  39.385  0.00  0.00
ATOM    582  OD1 ASP    37      21.210  19.283  39.642  0.00  0.00
ATOM    583  OD2 ASP    37      21.459  19.471  39.680  0.00  0.00
ATOM    584  C   ASP    37      23.126  19.378  36.768  0.00  0.00
ATOM    585  O   ASP    37      24.300  19.348  36.529  0.00  0.00
ATOM    586  N   ALA    38      22.465  20.509  36.724  0.00  0.00
ATOM    587  H   ALA    38      21.511  20.487  36.927  0.00  0.00
ATOM    588  CA  ALA    38      23.040  21.785  36.329  0.00  0.00
ATOM    589  HA  ALA    38      23.709  21.609  35.534  0.00  0.00
ATOM    590  CB  ALA    38      21.942  22.629  35.795  0.00  0.00
ATOM    591  HB1 ALA    38      21.701  22.847  35.598  0.00  0.00
ATOM    592  HB2 ALA    38      21.641  22.783  35.677  0.00  0.00
ATOM    593  HB3 ALA    38      21.698  22.878  35.713  0.00  0.00
ATOM    594  C   ALA    38      23.846  22.524  37.397  0.00  0.00
ATOM    595  O   ALA    38      24.412  23.562  37.108  0.00  0.00
ATOM    596  N   GLY    39      23.911  22.018  38.618  0.00  0.00
ATOM    597  H   GLY    39      23.420  21.175  38.789  0.00  0.00
ATOM    598  CA  GLY    39      24.465  22.694  39.778  0.00  0.00
ATOM    599  HA2 GLY    39      23.819  23.493  40.048  0.00  0.00
ATOM    600  HA3 GLY    39      24.476  21.998  40.581  0.00  0.00
ATOM    601  C   GLY    39      25.871  23.259  39.644  0.00  0.00
ATOM    602  O   GLY    39      26.105  24.372  40.059  0.00  0.00
ATOM    603  N   ASP    40      26.798  22.547  39.025  0.00  0.00
ATOM    604  H   ASP    40      26.548  21.640  38.720  0.00  0.00
ATOM    605  CA  ASP    40      28.168  23.009  38.785  0.00  0.00
ATOM    606  HA  ASP    40      28.546  23.431  39.704  0.00  0.00
ATOM    607  CB  ASP    40      29.068  21.824  38.429  0.00  0.00
ATOM    608  HB2 ASP    40      30.090  22.137  38.500  0.00  0.00
ATOM    609  HB3 ASP    40      28.925  21.037  39.140  0.00  0.00
ATOM    610  CG  ASP    40      28.825  21.275  37.043  0.00  0.00
ATOM    611  OD1 ASP    40      29.710  21.337  36.202  0.00  0.00
ATOM    612  OD2 ASP    40      27.749  20.769  36.795  0.00  0.00
ATOM    613  C   ASP    40      28.269  24.107  37.719  0.00  0.00
ATOM    614  O   ASP    40      29.165  24.921  37.752  0.00  0.00
ATOM    615  N   VAL    41      27.346  24.168  36.776  0.00  0.00
ATOM    616  H   VAL    41      26.626  23.494  36.800  0.00  0.00
ATOM    617  CA  VAL    41      27.279  25.233  35.770  0.00  0.00
ATOM    618  HA  VAL    41      28.284  25.498  35.491  0.00  0.00
ATOM    619  CB  VAL    41      26.568  24.776  34.500  0.00  0.00
ATOM    620  HB  VAL    41      25.643  24.765  34.644  0.00  0.00
ATOM    621  CG1 VAL    41      26.778  25.572  33.414  0.00  0.00
ATOM    622 1HG1 VAL    41      26.798  25.730  33.118  0.00  0.00
ATOM    623 2HG1 VAL    41      26.804  25.807  33.160  0.00  0.00
ATOM    624 3HG1 VAL    41      26.870  25.773  33.173  0.00  0.00
ATOM    625  CG2 VAL    41      26.893  23.534  34.041  0.00  0.00
ATOM    626 1HG2 VAL    41      27.035  23.249  33.834  0.00  0.00
ATOM    627 2HG2 VAL    41      27.015  23.227  34.067  0.00  0.00
ATOM    628 3HG2 VAL    41      26.846  23.214  33.882  0.00  0.00
ATOM    629  C   VAL    41      26.643  26.483  36.365  0.00  0.00
ATOM    630  O   VAL    41      27.131  27.581  36.162  0.00  0.00
ATOM    631  N   GLN    42      25.629  26.322  37.207  0.00  0.00
ATOM    632  H   GLN    42      25.273  25.401  37.334  0.00  0.00
ATOM    633  CA  GLN    42      25.051  27.406  37.996  0.00  0.00
ATOM    634  HA  GLN    42      24.795  28.213  37.328  0.00  0.00
ATOM    635  CB  GLN    42      23.773  26.926  38.675  0.00  0.00
ATOM    636  HB2 GLN    42      23.931  26.115  39.169  0.00  0.00
ATOM    637  HB3 GLN    42      23.464  27.574  39.321  0.00  0.00
ATOM    638  CG  GLN    42      22.683  26.669  37.855  0.00  0.00
ATOM    639  HG2 GLN    42      22.772  26.724  37.313  0.00  0.00
ATOM    640  HG3 GLN    42      22.447  26.185  37.795  0.00  0.00
ATOM    641  CD  GLN    42      21.756  26.963  37.842  0.00  0.00
ATOM    642  OE1 GLN    42      21.850  27.109  38.089  0.00  0.00
ATOM    643  NE2 GLN    42      20.819  27.058  37.552  0.00  0.00
ATOM    644 1HE2 GLN    42      20.219  27.246  37.543  0.00  0.00
ATOM    645 2HE2 GLN    42      20.699  26.958  37.365  0.00  0.00
ATOM    646  C   GLN    42      26.042  27.983  39.014  0.00  0.00
ATOM    647  O   GLN    42      26.059  29.184  39.210  0.00  0.00
ATOM    648  N   GLN    43      26.914  27.170  39.605  0.00  0.00
ATOM    649  H   GLN    43      26.817  26.194  39.451  0.00  0.00
ATOM    650  CA  GLN    43      27.983  27.623  40.499  0.00  0.00
ATOM    651  HA  GLN    43      27.552  28.325  41.197  0.00  0.00
ATOM    652  CB  GLN    43      28.520  26.440  41.303  0.00  0.00
ATOM    653  HB2 GLN    43      27.921  25.918  41.554  0.00  0.00
ATOM    654  HB3 GLN    43      29.035  25.935  40.879  0.00  0.00
ATOM    655  CG  GLN    43      29.155  26.592  42.354  0.00  0.00
ATOM    656  HG2 GLN    43      29.419  26.166  42.766  0.00  0.00
ATOM    657  HG3 GLN    43      29.507  26.892  41.992  0.00  0.00
ATOM    658  CD  GLN    43      28.975  26.878  43.362  0.00  0.00
ATOM    659  OE1 GLN    43      28.801  26.565  43.914  0.00  0.00
ATOM    660  NE2 GLN    43      28.985  27.483  43.634  0.00  0.00
ATOM    661 1HE2 GLN    43      28.836  27.678  44.269  0.00  0.00
ATOM    662 2HE2 GLN    43      29.068  27.747  43.158  0.00  0.00
ATOM    663  C   GLN    43      29.099  28.363  39.754  0.00  0.00
ATOM    664  O   GLN    43      29.636  29.325  40.275  0.00  0.00
ATOM    665  N   PHE    44      29.409  27.983  38.520  0.00  0.00
ATOM    666  H   PHE    44      28.990  27.155  38.168  0.00  0.00
ATOM    667  CA  PHE    44      30.304  28.731  37.638  0.00  0.00
ATOM    668  HA  PHE    44      31.236  28.907  38.157  0.00  0.00
ATOM    669  CB  PHE    44      30.606  27.876  36.410  0.00  0.00
ATOM    670  HB2 PHE    44      31.200  27.040  36.713  0.00  0.00
ATOM    671  HB3 PHE    44      29.692  27.477  36.026  0.00  0.00
ATOM    672  CG  PHE    44      31.313  28.577  35.287  0.00  0.00
ATOM    673  CD1 PHE    44      30.634  28.890  34.122  0.00  0.00
ATOM    674  HD1 PHE    44      29.608  28.654  34.031  0.00  0.00
ATOM    675  CE1 PHE    44      31.302  29.486  33.062  0.00  0.00
ATOM    676  HE1 PHE    44      30.789  29.707  32.166  0.00  0.00
ATOM    677  CZ  PHE    44      32.645  29.780  33.167  0.00  0.00
ATOM    678  HZ  PHE    44      33.158  30.227  32.354  0.00  0.00
ATOM    679  CE2 PHE    44      33.317  29.489  34.334  0.00  0.00
ATOM    680  HE2 PHE    44      34.342  29.722  34.415  0.00  0.00
ATOM    681  CD2 PHE    44      32.655  28.886  35.393  0.00  0.00
ATOM    682  HD2 PHE    44      33.179  28.658  36.280  0.00  0.00
ATOM    683  C   PHE    44      29.739  30.109  37.272  0.00  0.00
ATOM    684  O   PHE    44      30.439  31.105  37.379  0.00  0.00
ATOM    685  N   TYR    45      28.458  30.203  36.929  0.00  0.00
ATOM    686  H   TYR    45      27.933  29.365  36.805  0.00  0.00
ATOM    687  CA  TYR    45      27.801  31.485  36.676  0.00  0.00
ATOM    688  HA  TYR    45      28.411  32.049  35.984  0.00  0.00
ATOM    689  CB  TYR    45      26.433  31.266  36.032  0.00  0.00
ATOM    690  HB2 TYR    45      25.827  30.704  36.717  0.00  0.00
ATOM    691  HB3 TYR    45      25.965  32.226  35.915  0.00  0.00
ATOM    692  CG  TYR    45      26.402  30.577  34.686  0.00  0.00
ATOM    693  CD1 TYR    45      25.322  29.769  34.359  0.00  0.00
ATOM    694  HD1 TYR    45      24.542  29.635  35.059  0.00  0.00
ATOM    695  CE1 TYR    45      25.253  29.132  33.120  0.00  0.00
ATOM    696  HE1 TYR    45      24.423  28.522  32.876  0.00  0.00
ATOM    697  CZ  TYR    45      26.272  29.296  32.195  0.00  0.00
ATOM    698  OH  TYR    45      26.219  28.686  30.998  0.00  0.00
ATOM    699  HH  TYR    45      25.454  28.155  30.898  0.00  0.00
ATOM    700  CE2 TYR    45      27.347  30.116  32.511  0.00  0.00
ATOM    701  HE2 TYR    45      28.113  30.245  31.794  0.00  0.00
ATOM    702  CD2 TYR    45      27.409  30.760  33.747  0.00  0.00
ATOM    703  HD2 TYR    45      28.237  31.381  33.968  0.00  0.00
ATOM    704  C   TYR    45      27.679  32.357  37.930  0.00  0.00
ATOM    705  O   TYR    45      27.803  33.564  37.829  0.00  0.00
ATOM    706  N   ASP    46      27.506  31.775  39.110  0.00  0.00
ATOM    707  H   ASP    46      27.355  30.792  39.126  0.00  0.00
ATOM    708  CA  ASP    46      27.500  32.490  40.387  0.00  0.00
ATOM    709  HA  ASP    46      26.840  33.339  40.301  0.00  0.00
ATOM    710  CB  ASP    46      26.937  31.573  41.466  0.00  0.00
ATOM    711  HB2 ASP    46      25.963  31.249  41.181  0.00  0.00
ATOM    712  HB3 ASP    46      27.552  30.709  41.550  0.00  0.00
ATOM    713  CG  ASP    46      26.838  32.233  42.810  0.00  0.00
ATOM    714  OD1 ASP    46      26.786  32.487  43.316  0.00  0.00
ATOM    715  OD2 ASP    46      26.795  32.486  43.379  0.00  0.00
ATOM    716  C   ASP    46      28.884  33.028  40.767  0.00  0.00
ATOM    717  O   ASP    46      28.988  34.142  41.253  0.00  0.00
ATOM    718  N   LEU    47      29.954  32.291  40.480  0.00  0.00
ATOM    719  H   LEU    47      29.804  31.383  40.105  0.00  0.00
ATOM    720  CA  LEU    47      31.332  32.753  40.637  0.00  0.00
ATOM    721  HA  LEU    47      31.466  33.074  41.659  0.00  0.00
ATOM    722  CB  LEU    47      32.297  31.588  40.368  0.00  0.00
ATOM    723  HB2 LEU    47      32.109  30.810  41.080  0.00  0.00
ATOM    724  HB3 LEU    47      32.086  31.188  39.401  0.00  0.00
ATOM    725  CG  LEU    47      33.779  31.942  40.413  0.00  0.00
ATOM    726  HG  LEU    47      33.967  32.741  39.729  0.00  0.00
ATOM    727  CD1 LEU    47      34.238  32.376  41.774  0.00  0.00
ATOM    728 1HD1 LEU    47      34.319  32.500  42.112  0.00  0.00
ATOM    729 2HD1 LEU    47      34.362  32.451  42.113  0.00  0.00
ATOM    730 3HD1 LEU    47      34.380  32.510  42.091  0.00  0.00
ATOM    731  CD2 LEU    47      34.617  30.764  39.973  0.00  0.00
ATOM    732 1HD2 LEU    47      34.770  30.439  39.867  0.00  0.00
ATOM    733 2HD2 LEU    47      34.833  30.510  39.810  0.00  0.00
ATOM    734 3HD2 LEU    47      34.857  30.488  39.915  0.00  0.00
ATOM    735  C   LEU    47      31.615  33.960  39.738  0.00  0.00
ATOM    736  O   LEU    47      32.151  34.948  40.201  0.00  0.00
ATOM    737  N   LEU    48      31.216  33.911  38.475  0.00  0.00
ATOM    738  H   LEU    48      30.800  33.066  38.160  0.00  0.00
ATOM    739  CA  LEU    48      31.388  35.010  37.527  0.00  0.00
ATOM    740  HA  LEU    48      32.414  35.343  37.570  0.00  0.00
ATOM    741  CB  LEU    48      31.091  34.508  36.112  0.00  0.00
ATOM    742  HB2 LEU    48      30.296  33.919  36.129  0.00  0.00
ATOM    743  HB3 LEU    48      30.856  35.275  35.529  0.00  0.00
ATOM    744  CG  LEU    48      32.125  33.792  35.423  0.00  0.00
ATOM    745  HG  LEU    48      32.373  33.353  35.930  0.00  0.00
ATOM    746  CD1 LEU    48      31.921  33.183  34.511  0.00  0.00
ATOM    747 1HD1 LEU    48      31.880  32.990  34.233  0.00  0.00
ATOM    748 2HD1 LEU    48      31.895  32.994  34.319  0.00  0.00
ATOM    749 3HD1 LEU    48      31.847  33.102  34.326  0.00  0.00
ATOM    750  CD2 LEU    48      33.032  34.254  34.881  0.00  0.00
ATOM    751 1HD2 LEU    48      33.243  34.456  34.894  0.00  0.00
ATOM    752 2HD2 LEU    48      33.331  34.223  34.749  0.00  0.00
ATOM    753 3HD2 LEU    48      33.196  34.409  34.609  0.00  0.00
ATOM    754  C   LEU    48      30.528  36.226  37.883  0.00  0.00
ATOM    755  O   LEU    48      31.029  37.332  37.896  0.00  0.00
ATOM    756  N   SER    49      29.264  36.032  38.224  0.00  0.00
ATOM    757  H   SER    49      28.920  35.102  38.200  0.00  0.00
ATOM    758  CA  SER    49      28.327  37.108  38.557  0.00  0.00
ATOM    759  HA  SER    49      28.350  37.841  37.771  0.00  0.00
ATOM    760  CB  SER    49      26.911  36.577  38.654  0.00  0.00
ATOM    761  HB2 SER    49      26.808  35.988  39.302  0.00  0.00
ATOM    762  HB3 SER    49      26.319  37.216  38.827  0.00  0.00
ATOM    763  OG  SER    49      26.475  36.034  37.701  0.00  0.00
ATOM    764  HG  SER    49      26.689  35.263  37.674  0.00  0.00
ATOM    765  C   SER    49      28.686  37.825  39.851  0.00  0.00
ATOM    766  O   SER    49      28.641  39.037  39.905  0.00  0.00
ATOM    767  N   GLY    50      29.104  37.097  40.876  0.00  0.00
ATOM    768  H   GLY    50      29.091  36.109  40.789  0.00  0.00
ATOM    769  CA  GLY    50      29.585  37.666  42.124  0.00  0.00
ATOM    770  HA2 GLY    50      28.867  38.368  42.499  0.00  0.00
ATOM    771  HA3 GLY    50      29.692  36.879  42.841  0.00  0.00
ATOM    772  C   GLY    50      30.924  38.369  41.990  0.00  0.00
ATOM    773  O   GLY    50      31.135  39.380  42.602  0.00  0.00
ATOM    774  N   SER    51      31.803  37.888  41.137  0.00  0.00
ATOM    775  H   SER    51      31.578  37.050  40.681  0.00  0.00
ATOM    776  CA  SER    51      33.091  38.519  40.854  0.00  0.00
ATOM    777  HA  SER    51      33.553  38.790  41.788  0.00  0.00
ATOM    778  CB  SER    51      34.028  37.556  40.159  0.00  0.00
ATOM    779  HB2 SER    51      33.629  37.272  39.215  0.00  0.00
ATOM    780  HB3 SER    51      34.965  38.040  40.006  0.00  0.00
ATOM    781  OG  SER    51      34.225  36.419  40.932  0.00  0.00
ATOM    782  HG  SER    51      33.575  35.836  40.753  0.00  0.00
ATOM    783  C   SER    51      32.958  39.796  40.036  0.00  0.00
ATOM    784  O   SER    51      33.724  40.714  40.242  0.00  0.00
ATOM    785  N   LEU    52      31.968  39.902  39.157  0.00  0.00
ATOM    786  H   LEU    52      31.399  39.105  38.998  0.00  0.00
ATOM    787  CA  LEU    52      31.665  41.118  38.406  0.00  0.00
ATOM    788  HA  LEU    52      32.556  41.422  37.883  0.00  0.00
ATOM    789  CB  LEU    52      30.581  40.802  37.371  0.00  0.00
ATOM    790  HB2 LEU    52      30.927  40.004  36.751  0.00  0.00
ATOM    791  HB3 LEU    52      29.716  40.450  37.885  0.00  0.00
ATOM    792  CG  LEU    52      30.152  41.957  36.474  0.00  0.00
ATOM    793  HG  LEU    52      29.781  42.732  37.074  0.00  0.00
ATOM    794  CD1 LEU    52      31.240  42.500  35.628  0.00  0.00
ATOM    795 1HD1 LEU    52      31.515  42.653  35.457  0.00  0.00
ATOM    796 2HD1 LEU    52      31.518  42.605  35.417  0.00  0.00
ATOM    797 3HD1 LEU    52      31.474  42.653  35.389  0.00  0.00
ATOM    798  CD2 LEU    52      29.063  41.524  35.564  0.00  0.00
ATOM    799 1HD2 LEU    52      28.749  41.577  35.327  0.00  0.00
ATOM    800 2HD2 LEU    52      28.908  41.353  35.249  0.00  0.00
ATOM    801 3HD2 LEU    52      28.732  41.332  35.453  0.00  0.00
ATOM    802  C   LEU    52      31.276  42.274  39.324  0.00  0.00
ATOM    803  O   LEU    52      31.765  43.373  39.149  0.00  0.00
ATOM    804  N   GLU    53      30.469  42.027  40.344  0.00  0.00
ATOM    805  H   GLU    53      30.105  41.110  40.439  0.00  0.00
ATOM    806  CA  GLU    53      30.072  43.040  41.315  0.00  0.00
ATOM    807  HA  GLU    53      29.694  43.887  40.779  0.00  0.00
ATOM    808  CB  GLU    53      28.956  42.505  42.188  0.00  0.00
ATOM    809  HB2 GLU    53      28.710  42.012  42.203  0.00  0.00
ATOM    810  HB3 GLU    53      28.970  42.460  42.699  0.00  0.00
ATOM    811  CG  GLU    53      28.132  42.695  42.363  0.00  0.00
ATOM    812  HG2 GLU    53      28.484  42.692  42.175  0.00  0.00
ATOM    813  HG3 GLU    53      27.860  42.751  42.329  0.00  0.00
ATOM    814  CD  GLU    53      27.196  42.806  42.848  0.00  0.00
ATOM    815  OE1 GLU    53      26.944  42.818  43.124  0.00  0.00
ATOM    816  OE2 GLU    53      26.698  42.888  42.965  0.00  0.00
ATOM    817  C   GLU    53      31.235  43.548  42.159  0.00  0.00
ATOM    818  O   GLU    53      31.319  44.720  42.418  0.00  0.00
ATOM    819  N   VAL    54      32.170  42.699  42.533  0.00  0.00
ATOM    820  H   VAL    54      32.039  41.755  42.300  0.00  0.00
ATOM    821  CA  VAL    54      33.382  43.087  43.252  0.00  0.00
ATOM    822  HA  VAL    54      33.105  43.783  44.009  0.00  0.00
ATOM    823  CB  VAL    54      34.013  41.914  43.956  0.00  0.00
ATOM    824  HB  VAL    54      34.333  41.696  43.715  0.00  0.00
ATOM    825  CG1 VAL    54      34.444  41.810  44.658  0.00  0.00
ATOM    826 1HG1 VAL    54      34.558  41.675  44.690  0.00  0.00
ATOM    827 2HG1 VAL    54      34.575  41.912  44.784  0.00  0.00
ATOM    828 3HG1 VAL    54      34.521  41.760  45.021  0.00  0.00
ATOM    829  CG2 VAL    54      33.800  41.094  44.361  0.00  0.00
ATOM    830 1HG2 VAL    54      33.725  40.891  44.472  0.00  0.00
ATOM    831 2HG2 VAL    54      33.742  40.874  44.450  0.00  0.00
ATOM    832 3HG2 VAL    54      33.777  40.907  44.467  0.00  0.00
ATOM    833  C   VAL    54      34.377  43.814  42.362  0.00  0.00
ATOM    834  O   VAL    54      34.992  44.758  42.805  0.00  0.00
ATOM    835  N   ILE    55      34.502  43.445  41.096  0.00  0.00
ATOM    836  H   ILE    55      33.987  42.654  40.796  0.00  0.00
ATOM    837  CA  ILE    55      35.364  44.124  40.125  0.00  0.00
ATOM    838  HA  ILE    55      36.313  44.316  40.605  0.00  0.00
ATOM    839  CB  ILE    55      35.650  43.205  38.922  0.00  0.00
ATOM    840  HB  ILE    55      34.743  42.721  38.636  0.00  0.00
ATOM    841  CG2 ILE    55      36.148  43.970  37.718  0.00  0.00
ATOM    842 1HG2 ILE    55      36.014  44.293  37.412  0.00  0.00
ATOM    843 2HG2 ILE    55      36.481  44.265  37.570  0.00  0.00
ATOM    844 3HG2 ILE    55      36.294  43.912  37.273  0.00  0.00
ATOM    845  CG1 ILE    55      36.670  42.142  39.321  0.00  0.00
ATOM    846 2HG1 ILE    55      37.510  42.551  39.515  0.00  0.00
ATOM    847 3HG1 ILE    55      36.403  41.697  40.132  0.00  0.00
ATOM    848  CD1 ILE    55      36.953  41.090  38.441  0.00  0.00
ATOM    849 1HD1 ILE    55      36.992  40.811  38.238  0.00  0.00
ATOM    850 2HD1 ILE    55      37.028  40.865  38.205  0.00  0.00
ATOM    851 3HD1 ILE    55      37.061  40.812  38.261  0.00  0.00
ATOM    852  C   ILE    55      34.816  45.504  39.752  0.00  0.00
ATOM    853  O   ILE    55      35.591  46.441  39.669  0.00  0.00
ATOM    854  N   ARG    56      33.500  45.683  39.625  0.00  0.00
ATOM    855  H   ARG    56      32.917  44.878  39.674  0.00  0.00
ATOM    856  CA  ARG    56      32.869  46.998  39.435  0.00  0.00
ATOM    857  HA  ARG    56      33.277  47.458  38.549  0.00  0.00
ATOM    858  CB  ARG    56      31.358  46.847  39.255  0.00  0.00
ATOM    859  HB2 ARG    56      30.979  46.161  39.981  0.00  0.00
ATOM    860  HB3 ARG    56      30.894  47.794  39.430  0.00  0.00
ATOM    861  CG  ARG    56      30.952  46.393  37.866  0.00  0.00
ATOM    862  HG2 ARG    56      31.205  47.140  37.176  0.00  0.00
ATOM    863  HG3 ARG    56      31.461  45.513  37.609  0.00  0.00
ATOM    864  CD  ARG    56      29.483  46.140  37.781  0.00  0.00
ATOM    865  HD2 ARG    56      29.268  45.359  38.382  0.00  0.00
ATOM    866  HD3 ARG    56      28.987  46.952  38.128  0.00  0.00
ATOM    867  NE  ARG    56      29.007  45.868  36.477  0.00  0.00
ATOM    868  HE  ARG    56      29.386  46.103  35.877  0.00  0.00
ATOM    869  CZ  ARG    56      28.071  45.415  36.007  0.00  0.00
ATOM    870  NH1 ARG    56      27.440  45.104  36.655  0.00  0.00
ATOM    871 1HH1 ARG    56      27.628  45.231  37.556  0.00  0.00
ATOM    872 2HH1 ARG    56      26.722  44.789  36.250  0.00  0.00
ATOM    873  NH2 ARG    56      27.745  45.260  34.841  0.00  0.00
ATOM    874 1HH2 ARG    56      28.180  45.514  34.304  0.00  0.00
ATOM    875 2HH2 ARG    56      27.039  44.932  34.482  0.00  0.00
ATOM    876  C   ARG    56      33.177  47.958  40.576  0.00  0.00
ATOM    877  O   ARG    56      33.518  49.081  40.326  0.00  0.00
ATOM    878  N   LYS    57      33.133  47.507  41.813  0.00  0.00
ATOM    879  H   LYS    57      32.821  46.584  41.927  0.00  0.00
ATOM    880  CA  LYS    57      33.480  48.289  43.006  0.00  0.00
ATOM    881  HA  LYS    57      33.053  49.267  42.896  0.00  0.00
ATOM    882  CB  LYS    57      32.854  47.642  44.228  0.00  0.00
ATOM    883  HB2 LYS    57      32.525  47.226  44.233  0.00  0.00
ATOM    884  HB3 LYS    57      33.102  47.409  44.618  0.00  0.00
ATOM    885  CG  LYS    57      32.305  47.854  44.930  0.00  0.00
ATOM    886  HG2 LYS    57      32.161  47.943  45.118  0.00  0.00
ATOM    887  HG3 LYS    57      32.550  47.874  44.732  0.00  0.00
ATOM    888  CD  LYS    57      31.623  47.905  45.677  0.00  0.00
ATOM    889  HD2 LYS    57      31.769  47.727  45.814  0.00  0.00
ATOM    890  HD3 LYS    57      31.624  48.100  45.873  0.00  0.00
ATOM    891  CE  LYS    57      30.749  47.935  45.983  0.00  0.00
ATOM    892  HE2 LYS    57      30.580  47.870  45.916  0.00  0.00
ATOM    893  HE3 LYS    57      30.751  47.884  46.017  0.00  0.00
ATOM    894  NZ  LYS    57      30.132  48.118  46.316  0.00  0.00
ATOM    895  HZ1 LYS    57      30.002  48.180  46.401  0.00  0.00
ATOM    896  HZ2 LYS    57      30.000  48.154  46.365  0.00  0.00
ATOM    897  HZ3 LYS    57      29.936  48.153  46.423  0.00  0.00
ATOM    898  C   LYS    57      34.979  48.521  43.176  0.00  0.00
ATOM    899  O   LYS    57      35.371  49.456  43.806  0.00  0.00
ATOM    900  N   TRP    58      35.818  47.713  42.585  0.00  0.00
ATOM    901  H   TRP    58      35.427  46.943  42.135  0.00  0.00
ATOM    902  CA  TRP    58      37.272  47.872  42.559  0.00  0.00
ATOM    903  HA  TRP    58      37.607  48.233  43.517  0.00  0.00
ATOM    904  CB  TRP    58      37.910  46.507  42.331  0.00  0.00
ATOM    905  HB2 TRP    58      37.526  45.828  43.055  0.00  0.00
ATOM    906  HB3 TRP    58      37.626  46.139  41.372  0.00  0.00
ATOM    907  CG  TRP    58      39.386  46.457  42.414  0.00  0.00
ATOM    908  CD1 TRP    58      40.081  46.262  43.527  0.00  0.00
ATOM    909  HD1 TRP    58      39.656  46.111  44.481  0.00  0.00
ATOM    910  NE1 TRP    58      41.411  46.289  43.256  0.00  0.00
ATOM    911  HE1 TRP    58      42.106  46.111  43.939  0.00  0.00
ATOM    912  CE2 TRP    58      41.645  46.531  41.949  0.00  0.00
ATOM    913  CZ2 TRP    58      42.801  46.690  41.221  0.00  0.00
ATOM    914  HZ2 TRP    58      43.742  46.643  41.701  0.00  0.00
ATOM    915  CH2 TRP    58      42.701  46.943  39.872  0.00  0.00
ATOM    916  HH2 TRP    58      43.574  47.115  39.308  0.00  0.00
ATOM    917  CZ3 TRP    58      41.462  46.984  39.259  0.00  0.00
ATOM    918  HZ3 TRP    58      41.399  47.164  38.222  0.00  0.00
ATOM    919  CE3 TRP    58      40.307  46.819  40.002  0.00  0.00
ATOM    920  HE3 TRP    58      39.362  46.869  39.528  0.00  0.00
ATOM    921  CD2 TRP    58      40.366  46.610  41.371  0.00  0.00
ATOM    922  C   TRP    58      37.728  48.886  41.513  0.00  0.00
ATOM    923  O   TRP    58      38.542  49.742  41.800  0.00  0.00
ATOM    924  N   ALA    59      37.170  48.827  40.313  0.00  0.00
ATOM    925  H   ALA    59      36.505  48.108  40.148  0.00  0.00
ATOM    926  CA  ALA    59      37.574  49.633  39.172  0.00  0.00
ATOM    927  HA  ALA    59      38.632  49.509  39.032  0.00  0.00
ATOM    928  CB  ALA    59      36.876  49.080  37.943  0.00  0.00
ATOM    929  HB1 ALA    59      36.583  48.923  37.719  0.00  0.00
ATOM    930  HB2 ALA    59      36.733  49.084  37.572  0.00  0.00
ATOM    931  HB3 ALA    59      36.819  48.840  37.631  0.00  0.00
ATOM    932  C   ALA    59      37.317  51.133  39.346  0.00  0.00
ATOM    933  O   ALA    59      38.050  51.942  38.829  0.00  0.00
ATOM    934  N   GLU    60      36.330  51.519  40.129  0.00  0.00
ATOM    935  H   GLU    60      35.774  50.809  40.520  0.00  0.00
ATOM    936  CA  GLU    60      35.942  52.898  40.379  0.00  0.00
ATOM    937  HA  GLU    60      35.757  53.338  39.448  0.00  0.00
ATOM    938  CB  GLU    60      34.662  52.941  41.152  0.00  0.00
ATOM    939  HB2 GLU    60      34.373  53.431  41.285  0.00  0.00
ATOM    940  HB3 GLU    60      34.208  52.699  40.944  0.00  0.00
ATOM    941  CG  GLU    60      34.354  52.666  42.011  0.00  0.00
ATOM    942  HG2 GLU    60      34.532  52.163  41.880  0.00  0.00
ATOM    943  HG3 GLU    60      34.844  52.829  42.196  0.00  0.00
ATOM    944  CD  GLU    60      33.150  52.846  42.796  0.00  0.00
ATOM    945  OE1 GLU    60      32.680  52.959  43.111  0.00  0.00
ATOM    946  OE2 GLU    60      32.661  52.885  43.118  0.00  0.00
ATOM    947  C   GLU    60      36.977  53.768  41.035  0.00  0.00
ATOM    948  O   GLU    60      36.798  54.941  41.097  0.00  0.00
ATOM    949  N   LYS    61      38.061  53.222  41.510  0.00  0.00
ATOM    950  H   LYS    61      38.126  52.254  41.438  0.00  0.00
ATOM    951  CA  LYS    61      39.172  53.929  42.106  0.00  0.00
ATOM    952  HA  LYS    61      38.880  54.908  42.279  0.00  0.00
ATOM    953  CB  LYS    61      39.484  53.325  43.403  0.00  0.00
ATOM    954  HB2 LYS    61      39.767  52.553  43.264  0.00  0.00
ATOM    955  HB3 LYS    61      40.129  53.741  43.813  0.00  0.00
ATOM    956  CG  LYS    61      38.598  53.202  44.360  0.00  0.00
ATOM    957  HG2 LYS    61      38.210  53.276  44.341  0.00  0.00
ATOM    958  HG3 LYS    61      38.484  52.905  44.473  0.00  0.00
ATOM    959  CD  LYS    61      38.404  53.359  45.218  0.00  0.00
ATOM    960  HD2 LYS    61      38.677  53.218  45.238  0.00  0.00
ATOM    961  HD3 LYS    61      38.547  53.586  45.180  0.00  0.00
ATOM    962  CE  LYS    61      37.650  53.385  46.112  0.00  0.00
ATOM    963  HE2 LYS    61      37.435  53.135  46.154  0.00  0.00
ATOM    964  HE3 LYS    61      37.772  53.340  46.376  0.00  0.00
ATOM    965  NZ  LYS    61      37.058  53.785  46.572  0.00  0.00
ATOM    966  HZ1 LYS    61      36.899  53.888  46.700  0.00  0.00
ATOM    967  HZ2 LYS    61      36.928  53.904  46.684  0.00  0.00
ATOM    968  HZ3 LYS    61      36.899  53.858  46.677  0.00  0.00
ATOM    969  C   LYS    61      40.414  54.049  41.247  0.00  0.00
ATOM    970  O   LYS    61      41.373  54.641  41.655  0.00  0.00
ATOM    971  N   ILE    62      40.425  53.495  40.073  0.00  0.00
ATOM    972  H   ILE    62      39.593  53.074  39.768  0.00  0.00
ATOM    973  CA  ILE    62      41.592  53.441  39.195  0.00  0.00
ATOM    974  HA  ILE    62      42.464  53.376  39.825  0.00  0.00
ATOM    975  CB  ILE    62      41.558  52.159  38.344  0.00  0.00
ATOM    976  HB  ILE    62      40.670  52.175  37.758  0.00  0.00
ATOM    977  CG2 ILE    62      42.713  52.072  37.376  0.00  0.00
ATOM    978 1HG2 ILE    62      42.975  51.890  37.127  0.00  0.00
ATOM    979 2HG2 ILE    62      42.916  52.136  37.028  0.00  0.00
ATOM    980 3HG2 ILE    62      43.087  52.110  37.237  0.00  0.00
ATOM    981  CG1 ILE    62      41.511  50.892  39.178  0.00  0.00
ATOM    982 2HG1 ILE    62      40.728  50.808  39.547  0.00  0.00
ATOM    983 3HG1 ILE    62      41.592  50.190  38.665  0.00  0.00
ATOM    984  CD1 ILE    62      42.342  50.595  40.200  0.00  0.00
ATOM    985 1HD1 ILE    62      42.550  50.544  40.440  0.00  0.00
ATOM    986 2HD1 ILE    62      42.523  50.508  40.489  0.00  0.00
ATOM    987 3HD1 ILE    62      42.543  50.486  40.428  0.00  0.00
ATOM    988  C   ILE    62      41.697  54.722  38.355  0.00  0.00
ATOM    989  O   ILE    62      40.695  55.145  37.798  0.00  0.00
ATOM    990  N   PRO    63      42.877  55.349  38.231  0.00  0.00
ATOM    991  CD  PRO    63      44.105  55.036  38.914  0.00  0.00
ATOM    992  HD2 PRO    63      44.534  54.171  38.525  0.00  0.00
ATOM    993  HD3 PRO    63      43.966  54.924  39.941  0.00  0.00
ATOM    994  CG  PRO    63      45.011  56.166  38.679  0.00  0.00
ATOM    995  HG2 PRO    63      45.896  55.853  38.523  0.00  0.00
ATOM    996  HG3 PRO    63      44.998  56.749  39.429  0.00  0.00
ATOM    997  CB  PRO    63      44.540  56.890  37.545  0.00  0.00
ATOM    998  HB2 PRO    63      45.036  56.579  36.743  0.00  0.00
ATOM    999  HB3 PRO    63      44.705  57.866  37.675  0.00  0.00
ATOM   1000  CA  PRO    63      43.067  56.557  37.446  0.00  0.00
ATOM   1001  HA  PRO    63      42.510  57.343  37.914  0.00  0.00
ATOM   1002  C   PRO    63      42.610  56.435  35.997  0.00  0.00
ATOM   1003  O   PRO    63      42.723  55.392  35.378  0.00  0.00
ATOM   1004  N   GLY    64      42.062  57.510  35.459  0.00  0.00
ATOM   1005  H   GLY    64      42.038  58.330  36.011  0.00  0.00
ATOM   1006  CA  GLY    64      41.439  57.574  34.147  0.00  0.00
ATOM   1007  HA2 GLY    64      41.336  58.600  33.860  0.00  0.00
ATOM   1008  HA3 GLY    64      42.076  57.094  33.437  0.00  0.00
ATOM   1009  C   GLY    64      40.068  56.922  34.078  0.00  0.00
ATOM   1010  O   GLY    64      39.134  57.541  33.618  0.00  0.00
ATOM   1011  N   PHE    65      39.911  55.711  34.589  0.00  0.00
ATOM   1012  H   PHE    65      40.715  55.274  34.971  0.00  0.00
ATOM   1013  CA  PHE    65      38.632  55.005  34.667  0.00  0.00
ATOM   1014  HA  PHE    65      38.190  54.987  33.685  0.00  0.00
ATOM   1015  CB  PHE    65      38.872  53.562  35.105  0.00  0.00
ATOM   1016  HB2 PHE    65      39.642  53.144  34.491  0.00  0.00
ATOM   1017  HB3 PHE    65      39.242  53.556  36.108  0.00  0.00
ATOM   1018  CG  PHE    65      37.665  52.659  35.036  0.00  0.00
ATOM   1019  CD1 PHE    65      36.717  52.668  36.041  0.00  0.00
ATOM   1020  HD1 PHE    65      36.838  53.317  36.867  0.00  0.00
ATOM   1021  CE1 PHE    65      35.612  51.824  35.982  0.00  0.00
ATOM   1022  HE1 PHE    65      34.894  51.834  36.755  0.00  0.00
ATOM   1023  CZ  PHE    65      35.451  50.961  34.919  0.00  0.00
ATOM   1024  HZ  PHE    65      34.609  50.312  34.877  0.00  0.00
ATOM   1025  CE2 PHE    65      36.388  50.949  33.914  0.00  0.00
ATOM   1026  HE2 PHE    65      36.257  50.289  33.102  0.00  0.00
ATOM   1027  CD2 PHE    65      37.493  51.793  33.974  0.00  0.00
ATOM   1028  HD2 PHE    65      38.218  51.766  33.211  0.00  0.00
ATOM   1029  C   PHE    65      37.652  55.717  35.591  0.00  0.00
ATOM   1030  O   PHE    65      36.496  55.869  35.252  0.00  0.00
ATOM   1031  N   ALA    66      38.119  56.227  36.719  0.00  0.00
ATOM   1032  H   ALA    66      39.059  56.023  36.961  0.00  0.00
ATOM   1033  CA  ALA    66      37.335  56.973  37.682  0.00  0.00
ATOM   1034  HA  ALA    66      36.496  56.379  37.954  0.00  0.00
ATOM   1035  CB  ALA    66      38.181  57.167  38.907  0.00  0.00
ATOM   1036  HB1 ALA    66      38.401  57.275  39.193  0.00  0.00
ATOM   1037  HB2 ALA    66      38.329  57.202  39.243  0.00  0.00
ATOM   1038  HB3 ALA    66      38.417  57.163  39.183  0.00  0.00
ATOM   1039  C   ALA    66      36.787  58.304  37.172  0.00  0.00
ATOM   1040  O   ALA    66      35.947  58.865  37.778  0.00  0.00
ATOM   1041  N   GLU    67      37.239  58.810  36.060  0.00  0.00
ATOM   1042  H   GLU    67      37.933  58.308  35.619  0.00  0.00
ATOM   1043  CA  GLU    67      36.780  60.037  35.417  0.00  0.00
ATOM   1044  HA  GLU    67      36.116  60.538  36.072  0.00  0.00
ATOM   1045  CB  GLU    67      37.942  60.956  35.198  0.00  0.00
ATOM   1046  HB2 GLU    67      38.197  60.965  34.829  0.00  0.00
ATOM   1047  HB3 GLU    67      37.938  61.432  35.174  0.00  0.00
ATOM   1048  CG  GLU    67      38.762  61.252  35.516  0.00  0.00
ATOM   1049  HG2 GLU    67      38.531  61.202  35.872  0.00  0.00
ATOM   1050  HG3 GLU    67      38.805  60.826  35.511  0.00  0.00
ATOM   1051  CD  GLU    67      39.833  62.196  35.359  0.00  0.00
ATOM   1052  OE1 GLU    67      40.304  62.536  35.370  0.00  0.00
ATOM   1053  OE2 GLU    67      40.224  62.607  35.226  0.00  0.00
ATOM   1054  C   GLU    67      35.982  59.808  34.140  0.00  0.00
ATOM   1055  O   GLU    67      35.575  60.721  33.511  0.00  0.00
ATOM   1056  N   LEU    68      35.737  58.595  33.756  0.00  0.00
ATOM   1057  H   LEU    68      36.076  57.895  34.327  0.00  0.00
ATOM   1058  CA  LEU    68      34.925  58.198  32.622  0.00  0.00
ATOM   1059  HA  LEU    68      35.027  58.938  31.849  0.00  0.00
ATOM   1060  CB  LEU    68      35.452  56.865  32.111  0.00  0.00
ATOM   1061  HB2 LEU    68      36.133  56.706  32.395  0.00  0.00
ATOM   1062  HB3 LEU    68      35.033  56.271  32.335  0.00  0.00
ATOM   1063  CG  LEU    68      35.652  56.474  30.969  0.00  0.00
ATOM   1064  HG  LEU    68      35.277  56.487  31.190  0.00  0.00
ATOM   1065  CD1 LEU    68      35.957  56.548  30.129  0.00  0.00
ATOM   1066 1HD1 LEU    68      35.962  56.535  29.929  0.00  0.00
ATOM   1067 2HD1 LEU    68      36.012  56.603  29.878  0.00  0.00
ATOM   1068 3HD1 LEU    68      36.117  56.563  29.956  0.00  0.00
ATOM   1069  CD2 LEU    68      36.086  55.919  30.343  0.00  0.00
ATOM   1070 1HD2 LEU    68      36.103  55.754  30.212  0.00  0.00
ATOM   1071 2HD2 LEU    68      36.245  55.805  30.084  0.00  0.00
ATOM   1072 3HD2 LEU    68      36.225  55.792  30.278  0.00  0.00
ATOM   1073  C   LEU    68      33.451  58.129  32.996  0.00  0.00
ATOM   1074  O   LEU    68      33.115  57.833  34.116  0.00  0.00
ATOM   1075  N   SER    69      32.562  58.385  32.060  0.00  0.00
ATOM   1076  H   SER    69      32.891  58.642  31.173  0.00  0.00
ATOM   1077  CA  SER    69      31.119  58.325  32.258  0.00  0.00
ATOM   1078  HA  SER    69      30.898  58.872  33.146  0.00  0.00
ATOM   1079  CB  SER    69      30.418  59.011  31.125  0.00  0.00
ATOM   1080  HB2 SER    69      30.241  58.796  30.639  0.00  0.00
ATOM   1081  HB3 SER    69      29.913  59.275  31.126  0.00  0.00
ATOM   1082  OG  SER    69      30.625  59.604  30.696  0.00  0.00
ATOM   1083  HG  SER    69      30.544  59.829  30.370  0.00  0.00
ATOM   1084  C   SER    69      30.599  56.898  32.420  0.00  0.00
ATOM   1085  O   SER    69      31.188  55.990  31.867  0.00  0.00
ATOM   1086  N   PRO    70      29.500  56.651  33.134  0.00  0.00
ATOM   1087  CD  PRO    70      28.718  57.618  33.839  0.00  0.00
ATOM   1088  HD2 PRO    70      28.119  58.149  33.185  0.00  0.00
ATOM   1089  HD3 PRO    70      29.309  58.281  34.379  0.00  0.00
ATOM   1090  CG  PRO    70      27.867  56.867  34.768  0.00  0.00
ATOM   1091  HG2 PRO    70      26.975  57.230  34.794  0.00  0.00
ATOM   1092  HG3 PRO    70      28.257  56.889  35.641  0.00  0.00
ATOM   1093  CB  PRO    70      27.819  55.509  34.325  0.00  0.00
ATOM   1094  HB2 PRO    70      26.992  55.385  33.778  0.00  0.00
ATOM   1095  HB3 PRO    70      27.786  54.892  35.109  0.00  0.00
ATOM   1096  CA  PRO    70      29.067  55.314  33.506  0.00  0.00
ATOM   1097  HA  PRO    70      29.819  54.898  34.140  0.00  0.00
ATOM   1098  C   PRO    70      28.830  54.332  32.372  0.00  0.00
ATOM   1099  O   PRO    70      29.141  53.173  32.522  0.00  0.00
ATOM   1100  N   ALA    71      28.331  54.762  31.232  0.00  0.00
ATOM   1101  H   ALA    71      28.076  55.709  31.159  0.00  0.00
ATOM   1102  CA  ALA    71      28.141  53.908  30.075  0.00  0.00
ATOM   1103  HA  ALA    71      27.744  52.974  30.403  0.00  0.00
ATOM   1104  CB  ALA    71      27.118  54.539  29.177  0.00  0.00
ATOM   1105  HB1 ALA    71      26.889  54.663  28.913  0.00  0.00
ATOM   1106  HB2 ALA    71      26.826  54.666  28.983  0.00  0.00
ATOM   1107  HB3 ALA    71      26.893  54.731  28.977  0.00  0.00
ATOM   1108  C   ALA    71      29.436  53.598  29.328  0.00  0.00
ATOM   1109  O   ALA    71      29.569  52.548  28.753  0.00  0.00
ATOM   1110  N   ASP    72      30.413  54.477  29.370  0.00  0.00
ATOM   1111  H   ASP    72      30.251  55.307  29.870  0.00  0.00
ATOM   1112  CA  ASP    72      31.742  54.263  28.811  0.00  0.00
ATOM   1113  HA  ASP    72      31.651  53.736  27.877  0.00  0.00
ATOM   1114  CB  ASP    72      32.405  55.601  28.526  0.00  0.00
ATOM   1115  HB2 ASP    72      32.377  56.209  29.390  0.00  0.00
ATOM   1116  HB3 ASP    72      33.421  55.431  28.287  0.00  0.00
ATOM   1117  CG  ASP    72      31.790  56.346  27.392  0.00  0.00
ATOM   1118  OD1 ASP    72      31.471  56.718  27.043  0.00  0.00
ATOM   1119  OD2 ASP    72      31.643  56.581  26.834  0.00  0.00
ATOM   1120  C   ASP    72      32.613  53.399  29.722  0.00  0.00
ATOM   1121  O   ASP    72      33.382  52.593  29.230  0.00  0.00
ATOM   1122  N   GLN    73      32.450  53.502  31.036  0.00  0.00
ATOM   1123  H   GLN    73      31.848  54.221  31.365  0.00  0.00
ATOM   1124  CA  GLN    73      33.033  52.589  32.017  0.00  0.00
ATOM   1125  HA  GLN    73      34.107  52.582  31.906  0.00  0.00
ATOM   1126  CB  GLN    73      32.679  53.048  33.432  0.00  0.00
ATOM   1127  HB2 GLN    73      31.779  53.352  33.467  0.00  0.00
ATOM   1128  HB3 GLN    73      32.728  52.313  34.044  0.00  0.00
ATOM   1129  CG  GLN    73      33.451  54.046  34.027  0.00  0.00
ATOM   1130  HG2 GLN    73      34.350  53.739  34.005  0.00  0.00
ATOM   1131  HG3 GLN    73      33.401  54.804  33.450  0.00  0.00
ATOM   1132  CD  GLN    73      33.084  54.449  35.435  0.00  0.00
ATOM   1133  OE1 GLN    73      32.088  54.122  35.963  0.00  0.00
ATOM   1134  NE2 GLN    73      33.865  55.173  36.107  0.00  0.00
ATOM   1135 1HE2 GLN    73      33.614  55.443  37.018  0.00  0.00
ATOM   1136 2HE2 GLN    73      34.691  55.468  35.696  0.00  0.00
ATOM   1137  C   GLN    73      32.541  51.155  31.816  0.00  0.00
ATOM   1138  O   GLN    73      33.328  50.232  31.850  0.00  0.00
ATOM   1139  N   ASP    74      31.254  50.966  31.563  0.00  0.00
ATOM   1140  H   ASP    74      30.659  51.757  31.578  0.00  0.00
ATOM   1141  CA  ASP    74      30.655  49.656  31.331  0.00  0.00
ATOM   1142  HA  ASP    74      30.923  49.010  32.146  0.00  0.00
ATOM   1143  CB  ASP    74      29.144  49.801  31.319  0.00  0.00
ATOM   1144  HB2 ASP    74      28.830  50.304  32.200  0.00  0.00
ATOM   1145  HB3 ASP    74      28.847  50.394  30.496  0.00  0.00
ATOM   1146  CG  ASP    74      28.444  48.482  31.255  0.00  0.00
ATOM   1147  OD1 ASP    74      28.305  47.861  32.192  0.00  0.00
ATOM   1148  OD2 ASP    74      28.012  48.067  30.282  0.00  0.00
ATOM   1149  C   ASP    74      31.165  48.998  30.052  0.00  0.00
ATOM   1150  O   ASP    74      31.483  47.825  30.061  0.00  0.00
ATOM   1151  N   LEU    75      31.316  49.763  28.977  0.00  0.00
ATOM   1152  H   LEU    75      31.028  50.708  29.046  0.00  0.00
ATOM   1153  CA  LEU    75      31.842  49.299  27.699  0.00  0.00
ATOM   1154  HA  LEU    75      31.334  48.382  27.447  0.00  0.00
ATOM   1155  CB  LEU    75      31.503  50.349  26.645  0.00  0.00
ATOM   1156  HB2 LEU    75      30.451  50.523  26.664  0.00  0.00
ATOM   1157  HB3 LEU    75      31.978  51.262  26.911  0.00  0.00
ATOM   1158  CG  LEU    75      31.902  50.006  25.226  0.00  0.00
ATOM   1159  HG  LEU    75      32.938  49.833  25.188  0.00  0.00
ATOM   1160  CD1 LEU    75      31.209  48.808  24.703  0.00  0.00
ATOM   1161 1HD1 LEU    75      31.048  48.458  24.710  0.00  0.00
ATOM   1162 2HD1 LEU    75      30.931  48.601  24.529  0.00  0.00
ATOM   1163 3HD1 LEU    75      31.152  48.483  24.477  0.00  0.00
ATOM   1164  CD2 LEU    75      31.600  51.144  24.316  0.00  0.00
ATOM   1165 1HD2 LEU    75      31.578  51.443  24.111  0.00  0.00
ATOM   1166 2HD2 LEU    75      31.531  51.387  24.053  0.00  0.00
ATOM   1167 3HD2 LEU    75      31.487  51.433  24.121  0.00  0.00
ATOM   1168  C   LEU    75      33.340  48.989  27.751  0.00  0.00
ATOM   1169  O   LEU    75      33.799  48.064  27.104  0.00  0.00
ATOM   1170  N   LEU    76      34.104  49.719  28.552  0.00  0.00
ATOM   1171  H   LEU    76      33.677  50.472  29.037  0.00  0.00
ATOM   1172  CA  LEU    76      35.512  49.441  28.806  0.00  0.00
ATOM   1173  HA  LEU    76      36.005  49.299  27.856  0.00  0.00
ATOM   1174  CB  LEU    76      36.140  50.661  29.487  0.00  0.00
ATOM   1175  HB2 LEU    76      35.905  51.520  28.905  0.00  0.00
ATOM   1176  HB3 LEU    76      35.696  50.803  30.439  0.00  0.00
ATOM   1177  CG  LEU    76      37.635  50.630  29.645  0.00  0.00
ATOM   1178  HG  LEU    76      37.876  50.168  29.303  0.00  0.00
ATOM   1179  CD1 LEU    76      38.326  51.401  29.410  0.00  0.00
ATOM   1180 1HD1 LEU    76      38.636  51.555  29.396  0.00  0.00
ATOM   1181 2HD1 LEU    76      38.397  51.534  29.272  0.00  0.00
ATOM   1182 3HD1 LEU    76      38.454  51.665  29.379  0.00  0.00
ATOM   1183  CD2 LEU    76      38.176  50.533  30.506  0.00  0.00
ATOM   1184 1HD2 LEU    76      38.302  50.497  30.721  0.00  0.00
ATOM   1185 2HD2 LEU    76      38.350  50.510  30.726  0.00  0.00
ATOM   1186 3HD2 LEU    76      38.298  50.510  30.697  0.00  0.00
ATOM   1187  C   LEU    76      35.671  48.144  29.600  0.00  0.00
ATOM   1188  O   LEU    76      36.426  47.274  29.198  0.00  0.00
ATOM   1189  N   LEU    77      34.905  47.968  30.670  0.00  0.00
ATOM   1190  H   LEU    77      34.292  48.706  30.933  0.00  0.00
ATOM   1191  CA  LEU    77      34.917  46.758  31.486  0.00  0.00
ATOM   1192  HA  LEU    77      35.942  46.574  31.765  0.00  0.00
ATOM   1193  CB  LEU    77      34.108  47.009  32.761  0.00  0.00
ATOM   1194  HB2 LEU    77      34.404  47.883  33.176  0.00  0.00
ATOM   1195  HB3 LEU    77      33.130  47.117  32.527  0.00  0.00
ATOM   1196  CG  LEU    77      34.185  45.997  33.808  0.00  0.00
ATOM   1197  HG  LEU    77      33.850  45.251  33.421  0.00  0.00
ATOM   1198  CD1 LEU    77      35.367  45.724  34.339  0.00  0.00
ATOM   1199 1HD1 LEU    77      35.666  45.693  34.475  0.00  0.00
ATOM   1200 2HD1 LEU    77      35.646  45.649  34.518  0.00  0.00
ATOM   1201 3HD1 LEU    77      35.647  45.608  34.411  0.00  0.00
ATOM   1202  CD2 LEU    77      33.491  46.256  34.924  0.00  0.00
ATOM   1203 1HD2 LEU    77      33.269  46.315  35.141  0.00  0.00
ATOM   1204 2HD2 LEU    77      33.345  46.270  35.221  0.00  0.00
ATOM   1205 3HD2 LEU    77      33.338  46.361  35.214  0.00  0.00
ATOM   1206  C   LEU    77      34.442  45.523  30.713  0.00  0.00
ATOM   1207  O   LEU    77      34.996  44.455  30.895  0.00  0.00
ATOM   1208  N   GLU    78      33.515  45.668  29.774  0.00  0.00
ATOM   1209  H   GLU    78      33.073  46.555  29.690  0.00  0.00
ATOM   1210  CA  GLU    78      33.077  44.595  28.875  0.00  0.00
ATOM   1211  HA  GLU    78      32.700  43.789  29.479  0.00  0.00
ATOM   1212  CB  GLU    78      31.940  45.111  28.003  0.00  0.00
ATOM   1213  HB2 GLU    78      31.309  45.549  28.520  0.00  0.00
ATOM   1214  HB3 GLU    78      32.252  45.732  27.395  0.00  0.00
ATOM   1215  CG  GLU    78      31.188  44.240  27.261  0.00  0.00
ATOM   1216  HG2 GLU    78      31.763  43.807  26.717  0.00  0.00
ATOM   1217  HG3 GLU    78      30.883  43.626  27.852  0.00  0.00
ATOM   1218  CD  GLU    78      30.065  44.799  26.468  0.00  0.00
ATOM   1219  OE1 GLU    78      29.619  45.007  26.089  0.00  0.00
ATOM   1220  OE2 GLU    78      29.609  45.026  26.215  0.00  0.00
ATOM   1221  C   GLU    78      34.218  44.030  28.022  0.00  0.00
ATOM   1222  O   GLU    78      34.196  42.889  27.654  0.00  0.00
ATOM   1223  N   SER    79      35.249  44.804  27.757  0.00  0.00
ATOM   1224  H   SER    79      35.192  45.723  28.094  0.00  0.00
ATOM   1225  CA  SER    79      36.466  44.394  27.055  0.00  0.00
ATOM   1226  HA  SER    79      36.232  43.542  26.458  0.00  0.00
ATOM   1227  CB  SER    79      36.903  45.468  26.099  0.00  0.00
ATOM   1228  HB2 SER    79      37.647  45.271  25.768  0.00  0.00
ATOM   1229  HB3 SER    79      36.374  45.542  25.442  0.00  0.00
ATOM   1230  OG  SER    79      37.035  46.611  26.412  0.00  0.00
ATOM   1231  HG  SER    79      36.556  46.772  27.126  0.00  0.00
ATOM   1232  C   SER    79      37.620  43.956  27.949  0.00  0.00
ATOM   1233  O   SER    79      38.609  43.480  27.445  0.00  0.00
ATOM   1234  N   ALA    80      37.520  44.101  29.258  0.00  0.00
ATOM   1235  H   ALA    80      36.679  44.480  29.602  0.00  0.00
ATOM   1236  CA  ALA    80      38.595  43.853  30.220  0.00  0.00
ATOM   1237  HA  ALA    80      39.453  43.459  29.702  0.00  0.00
ATOM   1238  CB  ALA    80      38.995  45.188  30.818  0.00  0.00
ATOM   1239  HB1 ALA    80      39.032  45.481  31.059  0.00  0.00
ATOM   1240  HB2 ALA    80      39.207  45.482  30.959  0.00  0.00
ATOM   1241  HB3 ALA    80      39.044  45.566  30.876  0.00  0.00
ATOM   1242  C   ALA    80      38.268  42.842  31.330  0.00  0.00
ATOM   1243  O   ALA    80      39.170  42.379  31.999  0.00  0.00
ATOM   1244  N   PHE    81      37.004  42.510  31.555  0.00  0.00
ATOM   1245  H   PHE    81      36.314  42.927  30.984  0.00  0.00
ATOM   1246  CA  PHE    81      36.543  41.709  32.687  0.00  0.00
ATOM   1247  HA  PHE    81      36.821  42.219  33.596  0.00  0.00
ATOM   1248  CB  PHE    81      35.017  41.599  32.662  0.00  0.00
ATOM   1249  HB2 PHE    81      34.596  42.555  32.889  0.00  0.00
ATOM   1250  HB3 PHE    81      34.708  41.348  31.671  0.00  0.00
ATOM   1251  CG  PHE    81      34.436  40.589  33.617  0.00  0.00
ATOM   1252  CD1 PHE    81      33.832  39.457  33.149  0.00  0.00
ATOM   1253  HD1 PHE    81      33.759  39.310  32.116  0.00  0.00
ATOM   1254  CE1 PHE    81      33.330  38.512  34.028  0.00  0.00
ATOM   1255  HE1 PHE    81      32.865  37.656  33.666  0.00  0.00
ATOM   1256  CZ  PHE    81      33.443  38.680  35.380  0.00  0.00
ATOM   1257  HZ  PHE    81      33.065  37.955  36.052  0.00  0.00
ATOM   1258  CE2 PHE    81      34.052  39.801  35.853  0.00  0.00
ATOM   1259  HE2 PHE    81      34.144  39.926  36.889  0.00  0.00
ATOM   1260  CD2 PHE    81      34.541  40.758  34.976  0.00  0.00
ATOM   1261  HD2 PHE    81      35.011  41.613  35.345  0.00  0.00
ATOM   1262  C   PHE    81      37.179  40.324  32.759  0.00  0.00
ATOM   1263  O   PHE    81      37.631  39.941  33.825  0.00  0.00
ATOM   1264  N   LEU    82      37.238  39.577  31.660  0.00  0.00
ATOM   1265  H   LEU    82      36.884  39.958  30.812  0.00  0.00
ATOM   1266  CA  LEU    82      37.691  38.188  31.681  0.00  0.00
ATOM   1267  HA  LEU    82      37.127  37.685  32.453  0.00  0.00
ATOM   1268  CB  LEU    82      37.368  37.525  30.339  0.00  0.00
ATOM   1269  HB2 LEU    82      36.336  37.699  30.108  0.00  0.00
ATOM   1270  HB3 LEU    82      37.952  37.998  29.579  0.00  0.00
ATOM   1271  CG  LEU    82      37.629  36.023  30.282  0.00  0.00
ATOM   1272  HG  LEU    82      38.659  35.838  30.484  0.00  0.00
ATOM   1273  CD1 LEU    82      36.805  35.245  31.267  0.00  0.00
ATOM   1274 1HD1 LEU    82      36.660  34.955  31.472  0.00  0.00
ATOM   1275 2HD1 LEU    82      36.656  35.111  31.596  0.00  0.00
ATOM   1276 3HD1 LEU    82      36.513  35.089  31.460  0.00  0.00
ATOM   1277  CD2 LEU    82      37.325  35.496  28.903  0.00  0.00
ATOM   1278 1HD2 LEU    82      37.268  35.324  28.578  0.00  0.00
ATOM   1279 2HD2 LEU    82      37.213  35.386  28.570  0.00  0.00
ATOM   1280 3HD2 LEU    82      37.292  35.398  28.548  0.00  0.00
ATOM   1281  C   LEU    82      39.170  38.062  32.060  0.00  0.00
ATOM   1282  O   LEU    82      39.514  37.232  32.878  0.00  0.00
ATOM   1283  N   GLU    83      40.035  38.921  31.539  0.00  0.00
ATOM   1284  H   GLU    83      39.691  39.592  30.893  0.00  0.00
ATOM   1285  CA  GLU    83      41.454  38.954  31.907  0.00  0.00
ATOM   1286  HA  GLU    83      41.873  37.961  31.818  0.00  0.00
ATOM   1287  CB  GLU    83      42.210  39.886  30.959  0.00  0.00
ATOM   1288  HB2 GLU    83      41.682  40.820  30.887  0.00  0.00
ATOM   1289  HB3 GLU    83      43.186  40.085  31.364  0.00  0.00
ATOM   1290  CG  GLU    83      42.389  39.290  29.571  0.00  0.00
ATOM   1291  HG2 GLU    83      43.140  38.528  29.608  0.00  0.00
ATOM   1292  HG3 GLU    83      41.470  38.838  29.249  0.00  0.00
ATOM   1293  CD  GLU    83      42.792  40.350  28.570  0.00  0.00
ATOM   1294  OE1 GLU    83      42.019  40.608  27.645  0.00  0.00
ATOM   1295  OE2 GLU    83      43.842  40.983  28.733  0.00  0.00
ATOM   1296  C   GLU    83      41.665  39.387  33.361  0.00  0.00
ATOM   1297  O   GLU    83      42.469  38.797  34.067  0.00  0.00
ATOM   1298  N   LEU    84      40.909  40.374  33.835  0.00  0.00
ATOM   1299  H   LEU    84      40.256  40.803  33.217  0.00  0.00
ATOM   1300  CA  LEU    84      40.974  40.851  35.214  0.00  0.00
ATOM   1301  HA  LEU    84      42.015  41.016  35.454  0.00  0.00
ATOM   1302  CB  LEU    84      40.229  42.187  35.288  0.00  0.00
ATOM   1303  HB2 LEU    84      40.482  42.734  34.538  0.00  0.00
ATOM   1304  HB3 LEU    84      39.277  42.048  35.206  0.00  0.00
ATOM   1305  CG  LEU    84      40.387  43.005  36.419  0.00  0.00
ATOM   1306  HG  LEU    84      40.006  42.490  37.003  0.00  0.00
ATOM   1307  CD1 LEU    84      41.542  43.382  36.789  0.00  0.00
ATOM   1308 1HD1 LEU    84      41.751  43.648  36.968  0.00  0.00
ATOM   1309 2HD1 LEU    84      41.839  43.347  37.019  0.00  0.00
ATOM   1310 3HD1 LEU    84      41.876  43.436  36.661  0.00  0.00
ATOM   1311  CD2 LEU    84      39.871  44.225  36.401  0.00  0.00
ATOM   1312 1HD2 LEU    84      39.780  44.502  36.326  0.00  0.00
ATOM   1313 2HD2 LEU    84      39.696  44.536  36.406  0.00  0.00
ATOM   1314 3HD2 LEU    84      39.758  44.525  36.457  0.00  0.00
ATOM   1315  C   LEU    84      40.444  39.812  36.210  0.00  0.00
ATOM   1316  O   LEU    84      41.005  39.654  37.278  0.00  0.00
ATOM   1317  N   PHE    85      39.417  39.057  35.847  0.00  0.00
ATOM   1318  H   PHE    85      38.981  39.262  34.976  0.00  0.00
ATOM   1319  CA  PHE    85      38.910  37.923  36.612  0.00  0.00
ATOM   1320  HA  PHE    85      38.741  38.244  37.631  0.00  0.00
ATOM   1321  CB  PHE    85      37.565  37.473  36.034  0.00  0.00
ATOM   1322  HB2 PHE    85      36.834  38.235  36.225  0.00  0.00
ATOM   1323  HB3 PHE    85      37.654  37.383  34.968  0.00  0.00
ATOM   1324  CG  PHE    85      37.051  36.165  36.577  0.00  0.00
ATOM   1325  CD1 PHE    85      36.603  36.068  37.879  0.00  0.00
ATOM   1326  HD1 PHE    85      36.595  36.928  38.490  0.00  0.00
ATOM   1327  CE1 PHE    85      36.181  34.847  38.393  0.00  0.00
ATOM   1328  HE1 PHE    85      35.853  34.776  39.393  0.00  0.00
ATOM   1329  CZ  PHE    85      36.196  33.720  37.604  0.00  0.00
ATOM   1330  HZ  PHE    85      35.873  32.787  37.997  0.00  0.00
ATOM   1331  CE2 PHE    85      36.633  33.812  36.301  0.00  0.00
ATOM   1332  HE2 PHE    85      36.640  32.952  35.694  0.00  0.00
ATOM   1333  CD2 PHE    85      37.059  35.031  35.789  0.00  0.00
ATOM   1334  HD2 PHE    85      37.399  35.095  34.793  0.00  0.00
ATOM   1335  C   PHE    85      39.925  36.778  36.671  0.00  0.00
ATOM   1336  O   PHE    85      40.239  36.317  37.756  0.00  0.00
ATOM   1337  N   ILE    86      40.494  36.357  35.542  0.00  0.00
ATOM   1338  H   ILE    86      40.211  36.780  34.684  0.00  0.00
ATOM   1339  CA  ILE    86      41.464  35.254  35.494  0.00  0.00
ATOM   1340  HA  ILE    86      41.035  34.420  36.033  0.00  0.00
ATOM   1341  CB  ILE    86      41.709  34.796  34.042  0.00  0.00
ATOM   1342  HB  ILE    86      41.920  35.668  33.455  0.00  0.00
ATOM   1343  CG2 ILE    86      42.912  33.871  33.903  0.00  0.00
ATOM   1344 1HG2 ILE    86      43.271  33.734  33.891  0.00  0.00
ATOM   1345 2HG2 ILE    86      43.170  33.584  33.942  0.00  0.00
ATOM   1346 3HG2 ILE    86      43.187  33.630  33.755  0.00  0.00
ATOM   1347  CG1 ILE    86      40.479  34.120  33.427  0.00  0.00
ATOM   1348 2HG1 ILE    86      39.690  34.776  33.425  0.00  0.00
ATOM   1349 3HG1 ILE    86      40.680  33.911  32.443  0.00  0.00
ATOM   1350  CD1 ILE    86      39.967  32.872  34.037  0.00  0.00
ATOM   1351 1HD1 ILE    86      39.840  32.555  34.162  0.00  0.00
ATOM   1352 2HD1 ILE    86      39.852  32.574  34.194  0.00  0.00
ATOM   1353 3HD1 ILE    86      39.813  32.576  34.175  0.00  0.00
ATOM   1354  C   ILE    86      42.748  35.598  36.251  0.00  0.00
ATOM   1355  O   ILE    86      43.240  34.753  36.981  0.00  0.00
ATOM   1356  N   LEU    87      43.252  36.830  36.189  0.00  0.00
ATOM   1357  H   LEU    87      42.833  37.482  35.560  0.00  0.00
ATOM   1358  CA  LEU    87      44.390  37.269  37.004  0.00  0.00
ATOM   1359  HA  LEU    87      45.223  36.610  36.802  0.00  0.00
ATOM   1360  CB  LEU    87      44.777  38.695  36.588  0.00  0.00
ATOM   1361  HB2 LEU    87      45.048  38.682  35.552  0.00  0.00
ATOM   1362  HB3 LEU    87      43.917  39.324  36.679  0.00  0.00
ATOM   1363  CG  LEU    87      45.915  39.332  37.374  0.00  0.00
ATOM   1364  HG  LEU    87      45.693  39.436  38.194  0.00  0.00
ATOM   1365  CD1 LEU    87      47.057  38.771  37.434  0.00  0.00
ATOM   1366 1HD1 LEU    87      47.313  38.591  37.453  0.00  0.00
ATOM   1367 2HD1 LEU    87      47.368  38.655  37.432  0.00  0.00
ATOM   1368 3HD1 LEU    87      47.328  38.661  37.484  0.00  0.00
ATOM   1369  CD2 LEU    87      46.239  40.472  37.000  0.00  0.00
ATOM   1370 1HD2 LEU    87      46.414  40.763  36.906  0.00  0.00
ATOM   1371 2HD2 LEU    87      46.224  40.715  36.899  0.00  0.00
ATOM   1372 3HD2 LEU    87      46.306  40.771  36.938  0.00  0.00
ATOM   1373  C   LEU    87      44.093  37.179  38.508  0.00  0.00
ATOM   1374  O   LEU    87      44.882  36.637  39.269  0.00  0.00
ATOM   1375  N   ARG    88      42.934  37.676  38.936  0.00  0.00
ATOM   1376  H   ARG    88      42.323  38.066  38.252  0.00  0.00
ATOM   1377  CA  ARG    88      42.519  37.735  40.347  0.00  0.00
ATOM   1378  HA  ARG    88      43.401  37.906  40.949  0.00  0.00
ATOM   1379  CB  ARG    88      41.593  38.945  40.554  0.00  0.00
ATOM   1380  HB2 ARG    88      40.720  38.836  39.935  0.00  0.00
ATOM   1381  HB3 ARG    88      41.277  38.974  41.583  0.00  0.00
ATOM   1382  CG  ARG    88      42.289  40.271  40.210  0.00  0.00
ATOM   1383  HG2 ARG    88      43.165  40.386  40.818  0.00  0.00
ATOM   1384  HG3 ARG    88      42.622  40.252  39.189  0.00  0.00
ATOM   1385  CD  ARG    88      41.412  41.505  40.370  0.00  0.00
ATOM   1386  HD2 ARG    88      41.879  42.324  39.855  0.00  0.00
ATOM   1387  HD3 ARG    88      40.465  41.324  39.899  0.00  0.00
ATOM   1388  NE  ARG    88      41.200  41.882  41.765  0.00  0.00
ATOM   1389  HE  ARG    88      40.353  41.602  42.186  0.00  0.00
ATOM   1390  CZ  ARG    88      41.963  42.635  42.516  0.00  0.00
ATOM   1391  NH1 ARG    88      43.097  43.110  42.148  0.00  0.00
ATOM   1392 1HH1 ARG    88      43.488  42.902  41.265  0.00  0.00
ATOM   1393 2HH1 ARG    88      43.581  43.681  42.805  0.00  0.00
ATOM   1394  NH2 ARG    88      41.602  42.929  43.704  0.00  0.00
ATOM   1395 1HH2 ARG    88      40.734  42.633  44.055  0.00  0.00
ATOM   1396 2HH2 ARG    88      42.195  43.514  44.244  0.00  0.00
ATOM   1397  C   ARG    88      41.969  36.401  40.878  0.00  0.00
ATOM   1398  O   ARG    88      41.742  36.271  42.061  0.00  0.00
ATOM   1399  N   LEU    89      41.847  35.394  40.030  0.00  0.00
ATOM   1400  H   LEU    89      41.916  35.634  39.075  0.00  0.00
ATOM   1401  CA  LEU    89      41.680  33.978  40.358  0.00  0.00
ATOM   1402  HA  LEU    89      41.215  33.889  41.332  0.00  0.00
ATOM   1403  CB  LEU    89      40.749  33.364  39.298  0.00  0.00
ATOM   1404  HB2 LEU    89      39.895  33.947  39.207  0.00  0.00
ATOM   1405  HB3 LEU    89      41.227  33.400  38.379  0.00  0.00
ATOM   1406  CG  LEU    89      40.300  31.960  39.508  0.00  0.00
ATOM   1407  HG  LEU    89      41.096  31.439  39.692  0.00  0.00
ATOM   1408  CD1 LEU    89      39.373  31.766  40.537  0.00  0.00
ATOM   1409 1HD1 LEU    89      39.146  31.686  40.780  0.00  0.00
ATOM   1410 2HD1 LEU    89      39.138  31.697  40.812  0.00  0.00
ATOM   1411 3HD1 LEU    89      39.168  31.759  40.782  0.00  0.00
ATOM   1412  CD2 LEU    89      39.663  31.409  38.392  0.00  0.00
ATOM   1413 1HD2 LEU    89      39.558  31.139  38.144  0.00  0.00
ATOM   1414 2HD2 LEU    89      39.403  31.322  38.171  0.00  0.00
ATOM   1415 3HD2 LEU    89      39.578  31.359  38.046  0.00  0.00
ATOM   1416  C   LEU    89      43.038  33.259  40.432  0.00  0.00
ATOM   1417  O   LEU    89      43.331  32.567  41.393  0.00  0.00
ATOM   1418  N   ALA    90      43.899  33.440  39.439  0.00  0.00
ATOM   1419  H   ALA    90      43.619  34.010  38.671  0.00  0.00
ATOM   1420  CA  ALA    90      45.171  32.736  39.316  0.00  0.00
ATOM   1421  HA  ALA    90      44.983  31.680  39.431  0.00  0.00
ATOM   1422  CB  ALA    90      45.712  32.965  37.914  0.00  0.00
ATOM   1423  HB1 ALA    90      45.550  33.106  37.482  0.00  0.00
ATOM   1424  HB2 ALA    90      46.051  33.235  37.688  0.00  0.00
ATOM   1425  HB3 ALA    90      45.932  32.706  37.557  0.00  0.00
ATOM   1426  C   ALA    90      46.202  33.120  40.381  0.00  0.00
ATOM   1427  O   ALA    90      47.019  32.302  40.752  0.00  0.00
ATOM   1428  N   TYR    91      46.150  34.333  40.922  0.00  0.00
ATOM   1429  H   TYR    91      45.512  34.985  40.529  0.00  0.00
ATOM   1430  CA  TYR    91      47.062  34.798  41.972  0.00  0.00
ATOM   1431  HA  TYR    91      48.071  34.593  41.649  0.00  0.00
ATOM   1432  CB  TYR    91      46.925  36.314  42.114  0.00  0.00
ATOM   1433  HB2 TYR    91      47.030  36.756  41.140  0.00  0.00
ATOM   1434  HB3 TYR    91      45.933  36.539  42.458  0.00  0.00
ATOM   1435  CG  TYR    91      47.934  36.978  43.026  0.00  0.00
ATOM   1436  CD1 TYR    91      49.271  37.030  42.674  0.00  0.00
ATOM   1437  HD1 TYR    91      49.586  36.589  41.768  0.00  0.00
ATOM   1438  CE1 TYR    91      50.204  37.661  43.503  0.00  0.00
ATOM   1439  HE1 TYR    91      51.221  37.694  43.230  0.00  0.00
ATOM   1440  CZ  TYR    91      49.802  38.251  44.689  0.00  0.00
ATOM   1441  OH  TYR    91      50.684  38.866  45.494  0.00  0.00
ATOM   1442  HH  TYR    91      51.531  38.863  45.155  0.00  0.00
ATOM   1443  CE2 TYR    91      48.469  38.197  45.043  0.00  0.00
ATOM   1444  HE2 TYR    91      48.173  38.653  45.946  0.00  0.00
ATOM   1445  CD2 TYR    91      47.537  37.564  44.216  0.00  0.00
ATOM   1446  HD2 TYR    91      46.518  37.546  44.485  0.00  0.00
ATOM   1447  C   TYR    91      46.889  34.081  43.319  0.00  0.00
ATOM   1448  O   TYR    91      47.794  34.108  44.128  0.00  0.00
ATOM   1449  N   ARG    92      45.763  33.414  43.567  0.00  0.00
ATOM   1450  H   ARG    92      45.065  33.437  42.866  0.00  0.00
ATOM   1451  CA  ARG    92      45.487  32.680  44.815  0.00  0.00
ATOM   1452  HA  ARG    92      46.394  32.633  45.397  0.00  0.00
ATOM   1453  CB  ARG    92      44.458  33.437  45.649  0.00  0.00
ATOM   1454  HB2 ARG    92      43.681  33.641  45.134  0.00  0.00
ATOM   1455  HB3 ARG    92      44.160  32.894  46.384  0.00  0.00
ATOM   1456  CG  ARG    92      44.874  34.639  46.210  0.00  0.00
ATOM   1457  HG2 ARG    92      45.709  34.527  46.552  0.00  0.00
ATOM   1458  HG3 ARG    92      44.937  35.197  45.488  0.00  0.00
ATOM   1459  CD  ARG    92      44.075  35.267  47.278  0.00  0.00
ATOM   1460  HD2 ARG    92      44.371  36.248  47.347  0.00  0.00
ATOM   1461  HD3 ARG    92      43.084  35.251  46.999  0.00  0.00
ATOM   1462  NE  ARG    92      44.252  34.635  48.563  0.00  0.00
ATOM   1463  HE  ARG    92      44.730  33.791  48.583  0.00  0.00
ATOM   1464  CZ  ARG    92      43.928  35.091  49.723  0.00  0.00
ATOM   1465  NH1 ARG    92      43.348  36.197  49.889  0.00  0.00
ATOM   1466 1HH1 ARG    92      43.208  36.809  49.132  0.00  0.00
ATOM   1467 2HH1 ARG    92      43.193  36.491  50.815  0.00  0.00
ATOM   1468  NH2 ARG    92      44.186  34.434  50.779  0.00  0.00
ATOM   1469 1HH2 ARG    92      44.679  33.602  50.713  0.00  0.00
ATOM   1470 2HH2 ARG    92      43.968  34.831  51.643  0.00  0.00
ATOM   1471  C   ARG    92      45.087  31.215  44.647  0.00  0.00
ATOM   1472  O   ARG    92      45.190  30.469  45.600  0.00  0.00
ATOM   1473  N   SER    93      44.657  30.781  43.474  0.00  0.00
ATOM   1474  H   SER    93      44.568  31.442  42.748  0.00  0.00
ATOM   1475  CA  SER    93      44.273  29.387  43.209  0.00  0.00
ATOM   1476  HA  SER    93      43.524  29.099  43.932  0.00  0.00
ATOM   1477  CB  SER    93      43.647  29.263  41.830  0.00  0.00
ATOM   1478  HB2 SER    93      44.315  29.649  41.084  0.00  0.00
ATOM   1479  HB3 SER    93      43.445  28.229  41.621  0.00  0.00
ATOM   1480  OG  SER    93      42.441  29.972  41.803  0.00  0.00
ATOM   1481  HG  SER    93      42.636  30.885  41.766  0.00  0.00
ATOM   1482  C   SER    93      45.439  28.411  43.352  0.00  0.00
ATOM   1483  O   SER    93      46.560  28.732  43.015  0.00  0.00
ATOM   1484  N   LYS    94      45.174  27.210  43.849  0.00  0.00
ATOM   1485  H   LYS    94      44.222  27.000  44.022  0.00  0.00
ATOM   1486  CA  LYS    94      46.162  26.211  44.264  0.00  0.00
ATOM   1487  HA  LYS    94      47.150  26.579  44.060  0.00  0.00
ATOM   1488  CB  LYS    94      46.078  26.028  45.769  0.00  0.00
ATOM   1489  HB2 LYS    94      45.565  26.287  46.062  0.00  0.00
ATOM   1490  HB3 LYS    94      46.033  25.410  46.049  0.00  0.00
ATOM   1491  CG  LYS    94      46.751  26.320  46.525  0.00  0.00
ATOM   1492  HG2 LYS    94      46.943  26.136  46.226  0.00  0.00
ATOM   1493  HG3 LYS    94      46.851  26.725  46.504  0.00  0.00
ATOM   1494  CD  LYS    94      47.012  26.323  47.738  0.00  0.00
ATOM   1495  HD2 LYS    94      46.965  26.766  48.069  0.00  0.00
ATOM   1496  HD3 LYS    94      46.613  25.935  47.807  0.00  0.00
ATOM   1497  CE  LYS    94      47.881  26.256  48.403  0.00  0.00
ATOM   1498  HE2 LYS    94      47.939  25.863  48.105  0.00  0.00
ATOM   1499  HE3 LYS    94      48.281  26.621  48.383  0.00  0.00
ATOM   1500  NZ  LYS    94      48.116  26.228  49.448  0.00  0.00
ATOM   1501  HZ1 LYS    94      48.226  26.218  49.720  0.00  0.00
ATOM   1502  HZ2 LYS    94      48.140  26.246  49.692  0.00  0.00
ATOM   1503  HZ3 LYS    94      48.157  26.191  49.701  0.00  0.00
ATOM   1504  C   LYS    94      45.983  24.896  43.509  0.00  0.00
ATOM   1505  O   LYS    94      45.178  24.088  43.911  0.00  0.00
ATOM   1506  N   PRO    95      46.707  24.653  42.422  0.00  0.00
ATOM   1507  CD  PRO    95      47.611  25.558  41.797  0.00  0.00
ATOM   1508  HD2 PRO    95      48.457  25.691  42.361  0.00  0.00
ATOM   1509  HD3 PRO    95      47.167  26.471  41.628  0.00  0.00
ATOM   1510  CG  PRO    95      47.990  24.970  40.524  0.00  0.00
ATOM   1511  HG2 PRO    95      48.911  24.955  40.440  0.00  0.00
ATOM   1512  HG3 PRO    95      47.617  25.455  39.835  0.00  0.00
ATOM   1513  CB  PRO    95      47.502  23.663  40.445  0.00  0.00
ATOM   1514  HB2 PRO    95      48.261  23.055  40.486  0.00  0.00
ATOM   1515  HB3 PRO    95      47.054  23.546  39.593  0.00  0.00
ATOM   1516  CA  PRO    95      46.560  23.475  41.601  0.00  0.00
ATOM   1517  HA  PRO    95      45.563  23.450  41.230  0.00  0.00
ATOM   1518  C   PRO    95      46.824  22.165  42.301  0.00  0.00
ATOM   1519  O   PRO    95      46.128  21.224  42.059  0.00  0.00
ATOM   1520  N   GLY    96      47.770  22.100  43.201  0.00  0.00
ATOM   1521  H   GLY    96      48.311  22.897  43.355  0.00  0.00
ATOM   1522  CA  GLY    96      48.122  20.908  43.935  0.00  0.00
ATOM   1523  HA2 GLY    96      48.316  20.129  43.255  0.00  0.00
ATOM   1524  HA3 GLY    96      49.010  21.094  44.468  0.00  0.00
ATOM   1525  C   GLY    96      47.085  20.427  44.920  0.00  0.00
ATOM   1526  O   GLY    96      47.069  19.331  45.269  0.00  0.00
ATOM   1527  N   GLU    97      46.186  21.227  45.335  0.00  0.00
ATOM   1528  H   GLU    97      46.282  22.116  45.030  0.00  0.00
ATOM   1529  CA  GLU    97      45.051  20.887  46.179  0.00  0.00
ATOM   1530  HA  GLU    97      45.155  19.881  46.508  0.00  0.00
ATOM   1531  CB  GLU    97      45.046  21.761  47.396  0.00  0.00
ATOM   1532  HB2 GLU    97      45.063  22.422  47.269  0.00  0.00
ATOM   1533  HB3 GLU    97      44.487  21.708  47.779  0.00  0.00
ATOM   1534  CG  GLU    97      45.755  21.804  48.295  0.00  0.00
ATOM   1535  HG2 GLU    97      45.749  21.209  48.377  0.00  0.00
ATOM   1536  HG3 GLU    97      46.259  21.890  47.995  0.00  0.00
ATOM   1537  CD  GLU    97      45.790  22.526  49.487  0.00  0.00
ATOM   1538  OE1 GLU    97      45.858  22.906  49.936  0.00  0.00
ATOM   1539  OE2 GLU    97      45.747  22.728  49.994  0.00  0.00
ATOM   1540  C   GLU    97      43.715  20.947  45.457  0.00  0.00
ATOM   1541  O   GLU    97      42.690  20.707  46.044  0.00  0.00
ATOM   1542  N   GLY    98      43.701  21.287  44.189  0.00  0.00
ATOM   1543  H   GLY    98      44.566  21.422  43.749  0.00  0.00
ATOM   1544  CA  GLY    98      42.502  21.423  43.385  0.00  0.00
ATOM   1545  HA2 GLY    98      42.796  21.576  42.379  0.00  0.00
ATOM   1546  HA3 GLY    98      41.945  20.523  43.433  0.00  0.00
ATOM   1547  C   GLY    98      41.581  22.561  43.778  0.00  0.00
ATOM   1548  O   GLY    98      40.410  22.511  43.501  0.00  0.00
ATOM   1549  N   LYS    99      42.083  23.569  44.447  0.00  0.00
ATOM   1550  H   LYS    99      43.055  23.558  44.586  0.00  0.00
ATOM   1551  CA  LYS    99      41.313  24.692  44.981  0.00  0.00
ATOM   1552  HA  LYS    99      40.275  24.402  45.049  0.00  0.00
ATOM   1553  CB  LYS    99      41.779  25.043  46.391  0.00  0.00
ATOM   1554  HB2 LYS    99      42.819  25.171  46.396  0.00  0.00
ATOM   1555  HB3 LYS    99      41.344  25.954  46.671  0.00  0.00
ATOM   1556  CG  LYS    99      41.412  24.030  47.427  0.00  0.00
ATOM   1557  HG2 LYS    99      40.381  23.960  47.465  0.00  0.00
ATOM   1558  HG3 LYS    99      41.795  23.111  47.143  0.00  0.00
ATOM   1559  CD  LYS    99      41.936  24.361  48.797  0.00  0.00
ATOM   1560  HD2 LYS    99      42.955  24.450  48.757  0.00  0.00
ATOM   1561  HD3 LYS    99      41.547  25.255  49.104  0.00  0.00
ATOM   1562  CE  LYS    99      41.595  23.337  49.792  0.00  0.00
ATOM   1563  HE2 LYS    99      40.700  23.379  49.989  0.00  0.00
ATOM   1564  HE3 LYS    99      41.741  22.506  49.429  0.00  0.00
ATOM   1565  NZ  LYS    99      42.251  23.373  50.952  0.00  0.00
ATOM   1566  HZ1 LYS    99      42.412  23.425  51.220  0.00  0.00
ATOM   1567  HZ2 LYS    99      42.382  23.361  51.262  0.00  0.00
ATOM   1568  HZ3 LYS    99      42.448  23.344  51.233  0.00  0.00
ATOM   1569  C   LYS    99      41.375  25.903  44.064  0.00  0.00
ATOM   1570  O   LYS    99      42.434  26.424  43.793  0.00  0.00
ATOM   1571  N   LEU   100      40.230  26.382  43.644  0.00  0.00
ATOM   1572  H   LEU   100      39.416  25.917  43.963  0.00  0.00
ATOM   1573  CA  LEU   100      40.037  27.663  42.987  0.00  0.00
ATOM   1574  HA  LEU   100      40.942  27.954  42.475  0.00  0.00
ATOM   1575  CB  LEU   100      38.906  27.559  41.966  0.00  0.00
ATOM   1576  HB2 LEU   100      38.073  27.225  42.427  0.00  0.00
ATOM   1577  HB3 LEU   100      38.688  28.488  41.625  0.00  0.00
ATOM   1578  CG  LEU   100      39.110  26.723  40.794  0.00  0.00
ATOM   1579  HG  LEU   100      39.335  26.254  40.953  0.00  0.00
ATOM   1580  CD1 LEU   100      38.475  26.393  40.158  0.00  0.00
ATOM   1581 1HD1 LEU   100      38.324  26.291  40.072  0.00  0.00
ATOM   1582 2HD1 LEU   100      38.288  26.347  39.988  0.00  0.00
ATOM   1583 3HD1 LEU   100      38.351  26.296  39.955  0.00  0.00
ATOM   1584  CD2 LEU   100      39.590  26.834  39.982  0.00  0.00
ATOM   1585 1HD2 LEU   100      39.673  26.893  39.714  0.00  0.00
ATOM   1586 2HD2 LEU   100      39.767  26.881  39.769  0.00  0.00
ATOM   1587 3HD2 LEU   100      39.683  26.804  39.868  0.00  0.00
ATOM   1588  C   LEU   100      39.735  28.709  44.055  0.00  0.00
ATOM   1589  O   LEU   100      38.801  28.544  44.814  0.00  0.00
ATOM   1590  N   ILE   101      40.523  29.766  44.135  0.00  0.00
ATOM   1591  H   ILE   101      41.231  29.863  43.447  0.00  0.00
ATOM   1592  CA  ILE   101      40.409  30.822  45.146  0.00  0.00
ATOM   1593  HA  ILE   101      39.447  30.739  45.633  0.00  0.00
ATOM   1594  CB  ILE   101      41.493  30.704  46.239  0.00  0.00
ATOM   1595  HB  ILE   101      42.445  30.914  45.791  0.00  0.00
ATOM   1596  CG2 ILE   101      41.246  31.743  47.329  0.00  0.00
ATOM   1597 1HG2 ILE   101      41.254  32.093  47.528  0.00  0.00
ATOM   1598 2HG2 ILE   101      41.063  31.984  47.576  0.00  0.00
ATOM   1599 3HG2 ILE   101      41.253  31.936  47.686  0.00  0.00
ATOM   1600  CG1 ILE   101      41.570  29.298  46.843  0.00  0.00
ATOM   1601 2HG1 ILE   101      40.666  29.067  47.273  0.00  0.00
ATOM   1602 3HG1 ILE   101      41.739  28.616  46.093  0.00  0.00
ATOM   1603  CD1 ILE   101      42.623  29.037  47.853  0.00  0.00
ATOM   1604 1HD1 ILE   101      42.897  28.913  48.071  0.00  0.00
ATOM   1605 2HD1 ILE   101      42.904  29.017  48.085  0.00  0.00
ATOM   1606 3HD1 ILE   101      42.827  28.964  48.137  0.00  0.00
ATOM   1607  C   ILE   101      40.464  32.179  44.451  0.00  0.00
ATOM   1608  O   ILE   101      41.440  32.504  43.814  0.00  0.00
ATOM   1609  N   PHE   102      39.428  32.973  44.585  0.00  0.00
ATOM   1610  H   PHE   102      38.672  32.638  45.118  0.00  0.00
ATOM   1611  CA  PHE   102      39.359  34.346  44.090  0.00  0.00
ATOM   1612  HA  PHE   102      40.053  34.454  43.270  0.00  0.00
ATOM   1613  CB  PHE   102      37.957  34.615  43.545  0.00  0.00
ATOM   1614  HB2 PHE   102      37.692  33.829  42.876  0.00  0.00
ATOM   1615  HB3 PHE   102      37.262  34.586  44.352  0.00  0.00
ATOM   1616  CG  PHE   102      37.804  35.911  42.801  0.00  0.00
ATOM   1617  CD1 PHE   102      37.108  36.955  43.340  0.00  0.00
ATOM   1618  HD1 PHE   102      36.630  36.829  44.262  0.00  0.00
ATOM   1619  CE1 PHE   102      37.018  38.162  42.675  0.00  0.00
ATOM   1620  HE1 PHE   102      36.481  38.951  43.092  0.00  0.00
ATOM   1621  CZ  PHE   102      37.615  38.329  41.456  0.00  0.00
ATOM   1622  HZ  PHE   102      37.541  39.249  40.944  0.00  0.00
ATOM   1623  CE2 PHE   102      38.291  37.285  40.900  0.00  0.00
ATOM   1624  HE2 PHE   102      38.732  37.398  39.956  0.00  0.00
ATOM   1625  CD2 PHE   102      38.383  36.079  41.569  0.00  0.00
ATOM   1626  HD2 PHE   102      38.897  35.281  41.131  0.00  0.00
ATOM   1627  C   PHE   102      39.782  35.346  45.168  0.00  0.00
ATOM   1628  O   PHE   102      39.689  35.068  46.349  0.00  0.00
ATOM   1629  N   CYS   103      40.206  36.542  44.786  0.00  0.00
ATOM   1630  H   CYS   103      40.281  36.704  43.812  0.00  0.00
ATOM   1631  CA  CYS   103      40.666  37.592  45.698  0.00  0.00
ATOM   1632  HA  CYS   103      41.346  37.139  46.396  0.00  0.00
ATOM   1633  CB  CYS   103      41.464  38.620  44.915  0.00  0.00
ATOM   1634  HB2 CYS   103      40.901  38.962  44.073  0.00  0.00
ATOM   1635  HB3 CYS   103      41.680  39.458  45.547  0.00  0.00
ATOM   1636  SG  CYS   103      43.009  37.900  44.375  0.00  0.00
ATOM   1637  HG  CYS   103      42.521  37.033  43.608  0.00  0.00
ATOM   1638  C   CYS   103      39.586  38.224  46.587  0.00  0.00
ATOM   1639  O   CYS   103      39.832  39.166  47.251  0.00  0.00
ATOM   1640  N   SER   104      38.406  37.686  46.653  0.00  0.00
ATOM   1641  H   SER   104      38.244  36.940  46.057  0.00  0.00
ATOM   1642  CA  SER   104      37.406  37.917  47.691  0.00  0.00
ATOM   1643  HA  SER   104      37.464  38.935  48.028  0.00  0.00
ATOM   1644  CB  SER   104      36.027  37.693  47.114  0.00  0.00
ATOM   1645  HB2 SER   104      35.294  37.870  47.864  0.00  0.00
ATOM   1646  HB3 SER   104      35.862  38.367  46.305  0.00  0.00
ATOM   1647  OG  SER   104      35.906  36.391  46.651  0.00  0.00
ATOM   1648  HG  SER   104      35.095  36.307  46.270  0.00  0.00
ATOM   1649  C   SER   104      37.583  37.019  48.912  0.00  0.00
ATOM   1650  O   SER   104      37.010  37.272  49.942  0.00  0.00
ATOM   1651  N   GLY   105      38.364  35.962  48.804  0.00  0.00
ATOM   1652  H   GLY   105      38.802  35.819  47.930  0.00  0.00
ATOM   1653  CA  GLY   105      38.519  34.905  49.790  0.00  0.00
ATOM   1654  HA2 GLY   105      39.523  34.559  49.749  0.00  0.00
ATOM   1655  HA3 GLY   105      38.339  35.290  50.765  0.00  0.00
ATOM   1656  C   GLY   105      37.616  33.698  49.602  0.00  0.00
ATOM   1657  O   GLY   105      37.690  32.784  50.388  0.00  0.00
ATOM   1658  N   LEU   106      36.780  33.671  48.577  0.00  0.00
ATOM   1659  H   LEU   106      36.769  34.453  47.975  0.00  0.00
ATOM   1660  CA  LEU   106      35.872  32.573  48.269  0.00  0.00
ATOM   1661  HA  LEU   106      35.404  32.257  49.185  0.00  0.00
ATOM   1662  CB  LEU   106      34.791  33.116  47.334  0.00  0.00
ATOM   1663  HB2 LEU   106      34.393  33.996  47.761  0.00  0.00
ATOM   1664  HB3 LEU   106      35.242  33.408  46.424  0.00  0.00
ATOM   1665  CG  LEU   106      33.628  32.226  47.011  0.00  0.00
ATOM   1666  HG  LEU   106      33.431  32.257  46.612  0.00  0.00
ATOM   1667  CD1 LEU   106      33.363  31.420  46.916  0.00  0.00
ATOM   1668 1HD1 LEU   106      33.302  31.254  46.915  0.00  0.00
ATOM   1669 2HD1 LEU   106      33.243  31.220  46.844  0.00  0.00
ATOM   1670 3HD1 LEU   106      33.332  31.193  46.913  0.00  0.00
ATOM   1671  CD2 LEU   106      32.899  32.135  47.265  0.00  0.00
ATOM   1672 1HD2 LEU   106      32.716  31.953  47.314  0.00  0.00
ATOM   1673 2HD2 LEU   106      32.749  32.232  47.420  0.00  0.00
ATOM   1674 3HD2 LEU   106      32.690  32.152  47.240  0.00  0.00
ATOM   1675  C   LEU   106      36.621  31.373  47.688  0.00  0.00
ATOM   1676  O   LEU   106      37.302  31.504  46.697  0.00  0.00
ATOM   1677  N   VAL   107      36.469  30.201  48.282  0.00  0.00
ATOM   1678  H   VAL   107      35.922  30.188  49.102  0.00  0.00
ATOM   1679  CA  VAL   107      37.119  28.942  47.884  0.00  0.00
ATOM   1680  HA  VAL   107      37.873  29.167  47.146  0.00  0.00
ATOM   1681  CB  VAL   107      37.834  28.288  49.070  0.00  0.00
ATOM   1682  HB  VAL   107      37.381  28.144  49.610  0.00  0.00
ATOM   1683  CG1 VAL   107      38.387  27.323  49.007  0.00  0.00
ATOM   1684 1HG1 VAL   107      38.567  27.080  49.001  0.00  0.00
ATOM   1685 2HG1 VAL   107      38.518  27.125  49.012  0.00  0.00
ATOM   1686 3HG1 VAL   107      38.485  27.049  48.979  0.00  0.00
ATOM   1687  CG2 VAL   107      38.673  28.765  49.651  0.00  0.00
ATOM   1688 1HG2 VAL   107      38.962  28.927  49.696  0.00  0.00
ATOM   1689 2HG2 VAL   107      38.812  28.927  49.868  0.00  0.00
ATOM   1690 3HG2 VAL   107      38.846  28.791  49.834  0.00  0.00
ATOM   1691  C   VAL   107      36.129  27.968  47.251  0.00  0.00
ATOM   1692  O   VAL   107      35.066  27.731  47.794  0.00  0.00
ATOM   1693  N   LEU   108      36.497  27.353  46.136  0.00  0.00
ATOM   1694  H   LEU   108      37.372  27.614  45.742  0.00  0.00
ATOM   1695  CA  LEU   108      35.767  26.280  45.454  0.00  0.00
ATOM   1696  HA  LEU   108      35.010  25.877  46.113  0.00  0.00
ATOM   1697  CB  LEU   108      35.075  26.829  44.200  0.00  0.00
ATOM   1698  HB2 LEU   108      35.821  27.279  43.584  0.00  0.00
ATOM   1699  HB3 LEU   108      34.663  26.011  43.651  0.00  0.00
ATOM   1700  CG  LEU   108      33.961  27.847  44.424  0.00  0.00
ATOM   1701  HG  LEU   108      34.332  28.636  44.999  0.00  0.00
ATOM   1702  CD1 LEU   108      33.499  28.403  43.132  0.00  0.00
ATOM   1703 1HD1 LEU   108      33.448  28.701  42.868  0.00  0.00
ATOM   1704 2HD1 LEU   108      33.497  28.425  42.739  0.00  0.00
ATOM   1705 3HD1 LEU   108      33.230  28.506  42.856  0.00  0.00
ATOM   1706  CD2 LEU   108      32.764  27.292  45.093  0.00  0.00
ATOM   1707 1HD2 LEU   108      32.485  27.105  45.231  0.00  0.00
ATOM   1708 2HD2 LEU   108      32.489  27.177  45.319  0.00  0.00
ATOM   1709 3HD2 LEU   108      32.435  27.210  45.229  0.00  0.00
ATOM   1710  C   LEU   108      36.712  25.127  45.087  0.00  0.00
ATOM   1711  O   LEU   108      37.890  25.326  44.885  0.00  0.00
ATOM   1712  N   HIS   109      36.201  23.916  44.965  0.00  0.00
ATOM   1713  H   HIS   109      35.228  23.821  45.133  0.00  0.00
ATOM   1714  CA  HIS   109      36.918  22.752  44.436  0.00  0.00
ATOM   1715  HA  HIS   109      37.967  22.851  44.669  0.00  0.00
ATOM   1716  CB  HIS   109      36.389  21.493  45.116  0.00  0.00
ATOM   1717  HB2 HIS   109      36.147  21.654  45.995  0.00  0.00
ATOM   1718  HB3 HIS   109      35.608  21.194  44.716  0.00  0.00
ATOM   1719  CG  HIS   109      37.155  20.405  45.193  0.00  0.00
ATOM   1720  ND1 HIS   109      37.584  19.755  45.561  0.00  0.00
ATOM   1721  HD1 HIS   109      37.445  19.916  45.851  0.00  0.00
ATOM   1722  CE1 HIS   109      38.194  18.816  45.541  0.00  0.00
ATOM   1723  HE1 HIS   109      38.622  18.134  45.803  0.00  0.00
ATOM   1724  NE2 HIS   109      38.167  18.854  45.174  0.00  0.00
ATOM   1725  HE2 HIS   109      38.546  18.248  45.101  0.00  0.00
ATOM   1726  CD2 HIS   109      37.519  19.839  44.956  0.00  0.00
ATOM   1727  HD2 HIS   109      37.327  20.089  44.679  0.00  0.00
ATOM   1728  C   HIS   109      36.787  22.689  42.915  0.00  0.00
ATOM   1729  O   HIS   109      35.755  23.046  42.389  0.00  0.00
ATOM   1730  N   ARG   110      37.798  22.207  42.203  0.00  0.00
ATOM   1731  H   ARG   110      38.611  21.965  42.712  0.00  0.00
ATOM   1732  CA  ARG   110      37.884  22.158  40.731  0.00  0.00
ATOM   1733  HA  ARG   110      38.020  23.162  40.371  0.00  0.00
ATOM   1734  CB  ARG   110      39.125  21.350  40.349  0.00  0.00
ATOM   1735  HB2 ARG   110      39.927  21.793  40.704  0.00  0.00
ATOM   1736  HB3 ARG   110      39.083  20.469  40.768  0.00  0.00
ATOM   1737  CG  ARG   110      39.389  21.130  38.961  0.00  0.00
ATOM   1738  HG2 ARG   110      38.636  20.652  38.595  0.00  0.00
ATOM   1739  HG3 ARG   110      39.430  21.991  38.538  0.00  0.00
ATOM   1740  CD  ARG   110      40.649  20.378  38.658  0.00  0.00
ATOM   1741  HD2 ARG   110      41.444  20.940  38.992  0.00  0.00
ATOM   1742  HD3 ARG   110      40.643  19.488  39.182  0.00  0.00
ATOM   1743  NE  ARG   110      40.808  20.075  37.265  0.00  0.00
ATOM   1744  HE  ARG   110      40.002  19.917  36.751  0.00  0.00
ATOM   1745  CZ  ARG   110      41.896  19.890  36.617  0.00  0.00
ATOM   1746  NH1 ARG   110      43.027  19.973  37.146  0.00  0.00
ATOM   1747 1HH1 ARG   110      43.116  20.109  38.101  0.00  0.00
ATOM   1748 2HH1 ARG   110      43.814  19.828  36.603  0.00  0.00
ATOM   1749  NH2 ARG   110      41.866  19.614  35.391  0.00  0.00
ATOM   1750 1HH2 ARG   110      41.018  19.479  34.948  0.00  0.00
ATOM   1751 2HH2 ARG   110      42.688  19.447  34.912  0.00  0.00
ATOM   1752  C   ARG   110      36.619  21.650  40.035  0.00  0.00
ATOM   1753  O   ARG   110      36.143  22.302  39.123  0.00  0.00
ATOM   1754  N   LEU   111      36.032  20.556  40.503  0.00  0.00
ATOM   1755  H   LEU   111      36.508  20.058  41.217  0.00  0.00
ATOM   1756  CA  LEU   111      34.814  19.960  39.948  0.00  0.00
ATOM   1757  HA  LEU   111      35.022  19.696  38.924  0.00  0.00
ATOM   1758  CB  LEU   111      34.508  18.677  40.720  0.00  0.00
ATOM   1759  HB2 LEU   111      35.381  18.078  40.755  0.00  0.00
ATOM   1760  HB3 LEU   111      34.269  18.939  41.713  0.00  0.00
ATOM   1761  CG  LEU   111      33.392  17.818  40.179  0.00  0.00
ATOM   1762  HG  LEU   111      32.550  18.382  40.111  0.00  0.00
ATOM   1763  CD1 LEU   111      33.664  17.247  38.888  0.00  0.00
ATOM   1764 1HD1 LEU   111      33.762  17.183  38.535  0.00  0.00
ATOM   1765 2HD1 LEU   111      33.784  17.046  38.614  0.00  0.00
ATOM   1766 3HD1 LEU   111      33.629  17.091  38.561  0.00  0.00
ATOM   1767  CD2 LEU   111      33.100  16.697  41.054  0.00  0.00
ATOM   1768 1HD2 LEU   111      33.056  16.415  41.248  0.00  0.00
ATOM   1769 2HD2 LEU   111      33.031  16.448  41.297  0.00  0.00
ATOM   1770 3HD2 LEU   111      32.987  16.416  41.255  0.00  0.00
ATOM   1771  C   LEU   111      33.606  20.908  39.935  0.00  0.00
ATOM   1772  O   LEU   111      32.767  20.798  39.065  0.00  0.00
ATOM   1773  N   GLN   112      33.535  21.876  40.839  0.00  0.00
ATOM   1774  H   GLN   112      34.289  21.971  41.477  0.00  0.00
ATOM   1775  CA  GLN   112      32.439  22.840  40.944  0.00  0.00
ATOM   1776  HA  GLN   112      31.509  22.296  40.884  0.00  0.00
ATOM   1777  CB  GLN   112      32.482  23.552  42.302  0.00  0.00
ATOM   1778  HB2 GLN   112      33.364  24.164  42.357  0.00  0.00
ATOM   1779  HB3 GLN   112      31.633  24.208  42.364  0.00  0.00
ATOM   1780  CG  GLN   112      32.445  22.620  43.511  0.00  0.00
ATOM   1781  HG2 GLN   112      31.573  21.997  43.450  0.00  0.00
ATOM   1782  HG3 GLN   112      33.311  21.987  43.514  0.00  0.00
ATOM   1783  CD  GLN   112      32.407  23.388  44.817  0.00  0.00
ATOM   1784  OE1 GLN   112      33.392  23.568  45.497  0.00  0.00
ATOM   1785  NE2 GLN   112      31.275  23.878  45.209  0.00  0.00
ATOM   1786 1HE2 GLN   112      31.242  24.415  46.045  0.00  0.00
ATOM   1787 2HE2 GLN   112      30.458  23.744  44.669  0.00  0.00
ATOM   1788  C   GLN   112      32.402  23.871  39.809  0.00  0.00
ATOM   1789  O   GLN   112      31.460  24.621  39.725  0.00  0.00
ATOM   1790  N   CYS   113      33.408  23.927  38.946  0.00  0.00
ATOM   1791  H   CYS   113      34.177  23.329  39.114  0.00  0.00
ATOM   1792  CA  CYS   113      33.477  24.821  37.791  0.00  0.00
ATOM   1793  HA  CYS   113      32.486  25.162  37.553  0.00  0.00
ATOM   1794  CB  CYS   113      34.316  26.033  38.161  0.00  0.00
ATOM   1795  HB2 CYS   113      35.222  25.776  38.408  0.00  0.00
ATOM   1796  HB3 CYS   113      34.391  26.634  37.397  0.00  0.00
ATOM   1797  SG  CYS   113      33.716  26.944  39.407  0.00  0.00
ATOM   1798  HG  CYS   113      32.786  26.335  39.598  0.00  0.00
ATOM   1799  C   CYS   113      34.008  24.158  36.506  0.00  0.00
ATOM   1800  O   CYS   113      34.200  24.832  35.506  0.00  0.00
ATOM   1801  N   ALA   114      34.282  22.861  36.515  0.00  0.00
ATOM   1802  H   ALA   114      34.074  22.348  37.333  0.00  0.00
ATOM   1803  CA  ALA   114      35.029  22.183  35.463  0.00  0.00
ATOM   1804  HA  ALA   114      35.919  22.750  35.277  0.00  0.00
ATOM   1805  CB  ALA   114      35.467  20.827  35.973  0.00  0.00
ATOM   1806  HB1 ALA   114      35.527  20.456  36.030  0.00  0.00
ATOM   1807  HB2 ALA   114      35.668  20.517  36.074  0.00  0.00
ATOM   1808  HB3 ALA   114      35.543  20.520  36.174  0.00  0.00
ATOM   1809  C   ALA   114      34.312  22.081  34.115  0.00  0.00
ATOM   1810  O   ALA   114      34.957  22.097  33.115  0.00  0.00
ATOM   1811  N   ARG   115      33.003  22.031  34.050  0.00  0.00
ATOM   1812  H   ARG   115      32.528  22.010  34.901  0.00  0.00
ATOM   1813  CA  ARG   115      32.241  22.079  32.791  0.00  0.00
ATOM   1814  HA  ARG   115      32.800  21.561  32.026  0.00  0.00
ATOM   1815  CB  ARG   115      30.897  21.370  32.932  0.00  0.00
ATOM   1816  HB2 ARG   115      30.478  21.542  33.618  0.00  0.00
ATOM   1817  HB3 ARG   115      30.378  21.579  32.342  0.00  0.00
ATOM   1818  CG  ARG   115      30.805  20.146  32.904  0.00  0.00
ATOM   1819  HG2 ARG   115      31.269  19.997  32.320  0.00  0.00
ATOM   1820  HG3 ARG   115      31.210  19.969  33.524  0.00  0.00
ATOM   1821  CD  ARG   115      29.550  19.336  32.796  0.00  0.00
ATOM   1822  HD2 ARG   115      29.169  19.452  31.819  0.00  0.00
ATOM   1823  HD3 ARG   115      29.797  18.318  32.918  0.00  0.00
ATOM   1824  NE  ARG   115      28.542  19.703  33.777  0.00  0.00
ATOM   1825  HE  ARG   115      28.832  20.220  34.567  0.00  0.00
ATOM   1826  CZ  ARG   115      27.284  19.383  33.726  0.00  0.00
ATOM   1827  NH1 ARG   115      26.765  18.701  32.782  0.00  0.00
ATOM   1828 1HH1 ARG   115      27.323  18.370  32.051  0.00  0.00
ATOM   1829 2HH1 ARG   115      25.797  18.528  32.784  0.00  0.00
ATOM   1830  NH2 ARG   115      26.496  19.744  34.650  0.00  0.00
ATOM   1831 1HH2 ARG   115      26.872  20.213  35.432  0.00  0.00
ATOM   1832 2HH2 ARG   115      25.545  19.490  34.632  0.00  0.00
ATOM   1833  C   ARG   115      32.058  23.493  32.267  0.00  0.00
ATOM   1834  O   ARG   115      32.052  23.683  31.073  0.00  0.00
ATOM   1835  N   GLY   116      31.975  24.479  33.141  0.00  0.00
ATOM   1836  H   GLY   116      31.941  24.231  34.098  0.00  0.00
ATOM   1837  CA  GLY   116      31.912  25.891  32.797  0.00  0.00
ATOM   1838  HA2 GLY   116      31.073  26.070  32.160  0.00  0.00
ATOM   1839  HA3 GLY   116      31.778  26.443  33.702  0.00  0.00
ATOM   1840  C   GLY   116      33.162  26.411  32.111  0.00  0.00
ATOM   1841  O   GLY   116      33.083  26.984  31.046  0.00  0.00
ATOM   1842  N   PHE   117      34.329  26.138  32.665  0.00  0.00
ATOM   1843  H   PHE   117      34.329  25.696  33.551  0.00  0.00
ATOM   1844  CA  PHE   117      35.608  26.416  32.018  0.00  0.00
ATOM   1845  HA  PHE   117      35.564  27.392  31.563  0.00  0.00
ATOM   1846  CB  PHE   117      36.726  26.424  33.053  0.00  0.00
ATOM   1847  HB2 PHE   117      36.687  25.502  33.598  0.00  0.00
ATOM   1848  HB3 PHE   117      37.664  26.444  32.532  0.00  0.00
ATOM   1849  CG  PHE   117      36.746  27.577  34.023  0.00  0.00
ATOM   1850  CD1 PHE   117      37.017  28.853  33.588  0.00  0.00
ATOM   1851  HD1 PHE   117      37.177  29.019  32.564  0.00  0.00
ATOM   1852  CE1 PHE   117      37.100  29.911  34.487  0.00  0.00
ATOM   1853  HE1 PHE   117      37.313  30.880  34.145  0.00  0.00
ATOM   1854  CZ  PHE   117      36.915  29.698  35.828  0.00  0.00
ATOM   1855  HZ  PHE   117      36.983  30.503  36.518  0.00  0.00
ATOM   1856  CE2 PHE   117      36.646  28.429  36.270  0.00  0.00
ATOM   1857  HE2 PHE   117      36.509  28.268  37.297  0.00  0.00
ATOM   1858  CD2 PHE   117      36.563  27.372  35.370  0.00  0.00
ATOM   1859  HD2 PHE   117      36.370  26.398  35.714  0.00  0.00
ATOM   1860  C   PHE   117      35.947  25.426  30.900  0.00  0.00
ATOM   1861  O   PHE   117      36.634  25.783  29.978  0.00  0.00
ATOM   1862  N   GLY   118      35.482  24.194  30.968  0.00  0.00
ATOM   1863  H   GLY   118      34.949  23.955  31.755  0.00  0.00
ATOM   1864  CA  GLY   118      35.864  23.120  30.067  0.00  0.00
ATOM   1865  HA2 GLY   118      35.240  22.268  30.245  0.00  0.00
ATOM   1866  HA3 GLY   118      35.710  23.434  29.058  0.00  0.00
ATOM   1867  C   GLY   118      37.310  22.696  30.234  0.00  0.00
ATOM   1868  O   GLY   118      37.890  22.854  31.275  0.00  0.00
ATOM   1869  N   ASP   119      37.919  22.184  29.196  0.00  0.00
ATOM   1870  H   ASP   119      37.390  22.063  28.382  0.00  0.00
ATOM   1871  CA  ASP   119      39.317  21.763  29.178  0.00  0.00
ATOM   1872  HA  ASP   119      39.461  21.073  29.978  0.00  0.00
ATOM   1873  CB  ASP   119      39.579  21.031  27.889  0.00  0.00
ATOM   1874  HB2 ASP   119      39.454  20.446  27.824  0.00  0.00
ATOM   1875  HB3 ASP   119      39.304  21.169  27.375  0.00  0.00
ATOM   1876  CG  ASP   119      40.368  20.869  27.377  0.00  0.00
ATOM   1877  OD1 ASP   119      40.564  20.786  27.177  0.00  0.00
ATOM   1878  OD2 ASP   119      40.782  20.812  27.151  0.00  0.00
ATOM   1879  C   ASP   119      40.321  22.901  29.394  0.00  0.00
ATOM   1880  O   ASP   119      41.434  22.673  29.804  0.00  0.00
ATOM   1881  N   TRP   120      39.914  24.137  29.189  0.00  0.00
ATOM   1882  H   TRP   120      38.993  24.239  28.860  0.00  0.00
ATOM   1883  CA  TRP   120      40.681  25.355  29.445  0.00  0.00
ATOM   1884  HA  TRP   120      41.596  25.311  28.882  0.00  0.00
ATOM   1885  CB  TRP   120      39.863  26.526  28.922  0.00  0.00
ATOM   1886  HB2 TRP   120      39.653  26.346  27.898  0.00  0.00
ATOM   1887  HB3 TRP   120      38.936  26.532  29.434  0.00  0.00
ATOM   1888  CG  TRP   120      40.421  27.898  29.016  0.00  0.00
ATOM   1889  CD1 TRP   120      41.625  28.290  28.612  0.00  0.00
ATOM   1890  HD1 TRP   120      42.342  27.654  28.172  0.00  0.00
ATOM   1891  NE1 TRP   120      41.785  29.624  28.844  0.00  0.00
ATOM   1892  HE1 TRP   120      42.570  30.146  28.552  0.00  0.00
ATOM   1893  CE2 TRP   120      40.696  30.164  29.425  0.00  0.00
ATOM   1894  CZ2 TRP   120      40.394  31.443  29.856  0.00  0.00
ATOM   1895  HZ2 TRP   120      41.118  32.217  29.798  0.00  0.00
ATOM   1896  CH2 TRP   120      39.135  31.699  30.352  0.00  0.00
ATOM   1897  HH2 TRP   120      38.886  32.676  30.679  0.00  0.00
ATOM   1898  CZ3 TRP   120      38.197  30.678  30.403  0.00  0.00
ATOM   1899  HZ3 TRP   120      37.229  30.884  30.766  0.00  0.00
ATOM   1900  CE3 TRP   120      38.520  29.390  29.990  0.00  0.00
ATOM   1901  HE3 TRP   120      37.798  28.614  30.037  0.00  0.00
ATOM   1902  CD2 TRP   120      39.782  29.094  29.504  0.00  0.00
ATOM   1903  C   TRP   120      41.076  25.539  30.914  0.00  0.00
ATOM   1904  O   TRP   120      42.052  26.215  31.195  0.00  0.00
ATOM   1905  N   ILE   121      40.396  24.883  31.857  0.00  0.00
ATOM   1906  H   ILE   121      39.626  24.323  31.571  0.00  0.00
ATOM   1907  CA  ILE   121      40.732  24.929  33.286  0.00  0.00
ATOM   1908  HA  ILE   121      40.676  25.965  33.578  0.00  0.00
ATOM   1909  CB  ILE   121      39.695  24.157  34.118  0.00  0.00
ATOM   1910  HB  ILE   121      38.727  24.418  33.744  0.00  0.00
ATOM   1911  CG2 ILE   121      39.823  22.653  33.989  0.00  0.00
ATOM   1912 1HG2 ILE   121      39.743  22.274  34.006  0.00  0.00
ATOM   1913 2HG2 ILE   121      39.851  22.302  33.843  0.00  0.00
ATOM   1914 3HG2 ILE   121      39.943  22.270  34.016  0.00  0.00
ATOM   1915  CG1 ILE   121      39.734  24.573  35.579  0.00  0.00
ATOM   1916 2HG1 ILE   121      40.273  24.274  36.015  0.00  0.00
ATOM   1917 3HG1 ILE   121      39.855  25.290  35.670  0.00  0.00
ATOM   1918  CD1 ILE   121      38.879  24.459  36.373  0.00  0.00
ATOM   1919 1HD1 ILE   121      38.650  24.471  36.564  0.00  0.00
ATOM   1920 2HD1 ILE   121      38.683  24.396  36.535  0.00  0.00
ATOM   1921 3HD1 ILE   121      38.684  24.437  36.611  0.00  0.00
ATOM   1922  C   ILE   121      42.163  24.476  33.583  0.00  0.00
ATOM   1923  O   ILE   121      42.813  25.043  34.442  0.00  0.00
ATOM   1924  N   ASP   122      42.694  23.515  32.837  0.00  0.00
ATOM   1925  H   ASP   122      42.132  23.110  32.124  0.00  0.00
ATOM   1926  CA  ASP   122      44.064  23.040  32.997  0.00  0.00
ATOM   1927  HA  ASP   122      44.226  22.810  34.036  0.00  0.00
ATOM   1928  CB  ASP   122      44.233  21.759  32.202  0.00  0.00
ATOM   1929  HB2 ASP   122      43.477  21.152  32.316  0.00  0.00
ATOM   1930  HB3 ASP   122      44.277  21.945  31.261  0.00  0.00
ATOM   1931  CG  ASP   122      45.346  21.029  32.534  0.00  0.00
ATOM   1932  OD1 ASP   122      45.925  20.847  32.361  0.00  0.00
ATOM   1933  OD2 ASP   122      45.639  20.621  32.973  0.00  0.00
ATOM   1934  C   ASP   122      45.097  24.099  32.604  0.00  0.00
ATOM   1935  O   ASP   122      46.125  24.215  33.242  0.00  0.00
ATOM   1936  N   SER   123      44.793  24.934  31.618  0.00  0.00
ATOM   1937  H   SER   123      43.928  24.802  31.155  0.00  0.00
ATOM   1938  CA  SER   123      45.620  26.069  31.208  0.00  0.00
ATOM   1939  HA  SER   123      46.646  25.742  31.157  0.00  0.00
ATOM   1940  CB  SER   123      45.225  26.550  29.825  0.00  0.00
ATOM   1941  HB2 SER   123      44.424  26.916  29.802  0.00  0.00
ATOM   1942  HB3 SER   123      45.771  27.177  29.503  0.00  0.00
ATOM   1943  OG  SER   123      45.205  25.741  28.970  0.00  0.00
ATOM   1944  HG  SER   123      45.065  25.470  28.745  0.00  0.00
ATOM   1945  C   SER   123      45.564  27.228  32.197  0.00  0.00
ATOM   1946  O   SER   123      46.569  27.881  32.415  0.00  0.00
ATOM   1947  N   ILE   124      44.431  27.457  32.855  0.00  0.00
ATOM   1948  H   ILE   124      43.640  26.909  32.609  0.00  0.00
ATOM   1949  CA  ILE   124      44.299  28.436  33.944  0.00  0.00
ATOM   1950  HA  ILE   124      44.736  29.367  33.623  0.00  0.00
ATOM   1951  CB  ILE   124      42.822  28.700  34.271  0.00  0.00
ATOM   1952  HB  ILE   124      42.447  27.938  34.553  0.00  0.00
ATOM   1953  CG2 ILE   124      42.634  29.557  35.222  0.00  0.00
ATOM   1954 1HG2 ILE   124      42.527  29.709  35.496  0.00  0.00
ATOM   1955 2HG2 ILE   124      42.664  29.763  35.477  0.00  0.00
ATOM   1956 3HG2 ILE   124      42.556  29.824  35.410  0.00  0.00
ATOM   1957  CG1 ILE   124      42.017  29.134  33.282  0.00  0.00
ATOM   1958 2HG1 ILE   124      42.230  29.977  33.097  0.00  0.00
ATOM   1959 3HG1 ILE   124      42.283  28.625  32.559  0.00  0.00
ATOM   1960  CD1 ILE   124      40.551  29.115  33.456  0.00  0.00
ATOM   1961 1HD1 ILE   124      40.203  29.101  33.490  0.00  0.00
ATOM   1962 2HD1 ILE   124      40.189  29.119  33.496  0.00  0.00
ATOM   1963 3HD1 ILE   124      40.183  29.114  33.485  0.00  0.00
ATOM   1964  C   ILE   124      45.082  27.987  35.178  0.00  0.00
ATOM   1965  O   ILE   124      45.746  28.793  35.814  0.00  0.00
ATOM   1966  N   LEU   125      45.071  26.699  35.503  0.00  0.00
ATOM   1967  H   LEU   125      44.484  26.089  34.978  0.00  0.00
ATOM   1968  CA  LEU   125      45.846  26.136  36.607  0.00  0.00
ATOM   1969  HA  LEU   125      45.745  26.790  37.459  0.00  0.00
ATOM   1970  CB  LEU   125      45.268  24.775  36.989  0.00  0.00
ATOM   1971  HB2 LEU   125      45.201  24.172  36.106  0.00  0.00
ATOM   1972  HB3 LEU   125      45.950  24.284  37.660  0.00  0.00
ATOM   1973  CG  LEU   125      43.893  24.837  37.653  0.00  0.00
ATOM   1974  HG  LEU   125      43.222  25.382  37.038  0.00  0.00
ATOM   1975  CD1 LEU   125      43.336  23.463  37.827  0.00  0.00
ATOM   1976 1HD1 LEU   125      43.232  23.142  38.033  0.00  0.00
ATOM   1977 2HD1 LEU   125      43.043  23.183  37.799  0.00  0.00
ATOM   1978 3HD1 LEU   125      43.321  23.068  37.752  0.00  0.00
ATOM   1979  CD2 LEU   125      43.905  25.490  38.998  0.00  0.00
ATOM   1980 1HD2 LEU   125      43.898  25.630  39.338  0.00  0.00
ATOM   1981 2HD2 LEU   125      43.920  25.662  39.321  0.00  0.00
ATOM   1982 3HD2 LEU   125      43.877  25.658  39.314  0.00  0.00
ATOM   1983  C   LEU   125      47.349  26.098  36.305  0.00  0.00
ATOM   1984  O   LEU   125      48.139  26.378  37.189  0.00  0.00
ATOM   1985  N   ALA   126      47.756  25.888  35.058  0.00  0.00
ATOM   1986  H   ALA   126      47.083  25.608  34.383  0.00  0.00
ATOM   1987  CA  ALA   126      49.143  26.048  34.629  0.00  0.00
ATOM   1988  HA  ALA   126      49.774  25.468  35.285  0.00  0.00
ATOM   1989  CB  ALA   126      49.295  25.489  33.224  0.00  0.00
ATOM   1990  HB1 ALA   126      49.339  25.264  32.918  0.00  0.00
ATOM   1991  HB2 ALA   126      49.255  25.392  32.858  0.00  0.00
ATOM   1992  HB3 ALA   126      49.418  25.402  32.876  0.00  0.00
ATOM   1993  C   ALA   126      49.619  27.504  34.718  0.00  0.00
ATOM   1994  O   ALA   126      50.704  27.762  35.209  0.00  0.00
ATOM   1995  N   PHE   127      48.784  28.468  34.342  0.00  0.00
ATOM   1996  H   PHE   127      47.932  28.205  33.901  0.00  0.00
ATOM   1997  CA  PHE   127      49.054  29.893  34.529  0.00  0.00
ATOM   1998  HA  PHE   127      50.022  30.115  34.101  0.00  0.00
ATOM   1999  CB  PHE   127      48.009  30.711  33.769  0.00  0.00
ATOM   2000  HB2 PHE   127      48.000  30.392  32.752  0.00  0.00
ATOM   2001  HB3 PHE   127      47.042  30.504  34.166  0.00  0.00
ATOM   2002  CG  PHE   127      48.223  32.193  33.779  0.00  0.00
ATOM   2003  CD1 PHE   127      49.105  32.773  32.928  0.00  0.00
ATOM   2004  HD1 PHE   127      49.625  32.170  32.263  0.00  0.00
ATOM   2005  CE1 PHE   127      49.305  34.140  32.938  0.00  0.00
ATOM   2006  HE1 PHE   127      49.978  34.576  32.285  0.00  0.00
ATOM   2007  CZ  PHE   127      48.629  34.934  33.803  0.00  0.00
ATOM   2008  HZ  PHE   127      48.792  35.977  33.818  0.00  0.00
ATOM   2009  CE2 PHE   127      47.737  34.363  34.643  0.00  0.00
ATOM   2010  HE2 PHE   127      47.208  34.971  35.297  0.00  0.00
ATOM   2011  CD2 PHE   127      47.532  32.997  34.628  0.00  0.00
ATOM   2012  HD2 PHE   127      46.843  32.564  35.267  0.00  0.00
ATOM   2013  C   PHE   127      49.122  30.275  36.013  0.00  0.00
ATOM   2014  O   PHE   127      49.965  31.062  36.400  0.00  0.00
ATOM   2015  N   SER   128      48.312  29.656  36.868  0.00  0.00
ATOM   2016  H   SER   128      47.632  29.042  36.483  0.00  0.00
ATOM   2017  CA  SER   128      48.367  29.824  38.324  0.00  0.00
ATOM   2018  HA  SER   128      48.294  30.878  38.552  0.00  0.00
ATOM   2019  CB  SER   128      47.203  29.120  39.016  0.00  0.00
ATOM   2020  HB2 SER   128      47.309  28.057  38.919  0.00  0.00
ATOM   2021  HB3 SER   128      47.227  29.363  40.062  0.00  0.00
ATOM   2022  OG  SER   128      45.960  29.502  38.494  0.00  0.00
ATOM   2023  HG  SER   128      45.920  29.313  37.585  0.00  0.00
ATOM   2024  C   SER   128      49.688  29.328  38.913  0.00  0.00
ATOM   2025  O   SER   128      50.267  29.997  39.743  0.00  0.00
ATOM   2026  N   ARG   129      50.215  28.203  38.439  0.00  0.00
ATOM   2027  H   ARG   129      49.680  27.695  37.778  0.00  0.00
ATOM   2028  CA  ARG   129      51.536  27.687  38.810  0.00  0.00
ATOM   2029  HA  ARG   129      51.597  27.647  39.886  0.00  0.00
ATOM   2030  CB  ARG   129      51.707  26.271  38.265  0.00  0.00
ATOM   2031  HB2 ARG   129      51.042  25.837  38.234  0.00  0.00
ATOM   2032  HB3 ARG   129      51.960  26.230  37.520  0.00  0.00
ATOM   2033  CG  ARG   129      52.425  25.473  38.768  0.00  0.00
ATOM   2034  HG2 ARG   129      53.061  25.862  38.808  0.00  0.00
ATOM   2035  HG3 ARG   129      52.183  25.487  39.459  0.00  0.00
ATOM   2036  CD  ARG   129      52.608  24.119  38.282  0.00  0.00
ATOM   2037  HD2 ARG   129      52.497  23.848  38.209  0.00  0.00
ATOM   2038  HD3 ARG   129      52.683  23.883  38.052  0.00  0.00
ATOM   2039  NE  ARG   129      52.845  23.487  38.227  0.00  0.00
ATOM   2040  HE  ARG   129      53.050  23.592  38.529  0.00  0.00
ATOM   2041  CZ  ARG   129      52.826  22.775  37.820  0.00  0.00
ATOM   2042  NH1 ARG   129      52.584  22.524  37.392  0.00  0.00
ATOM   2043 1HH1 ARG   129      52.424  22.835  37.348  0.00  0.00
ATOM   2044 2HH1 ARG   129      52.586  21.972  37.096  0.00  0.00
ATOM   2045  NH2 ARG   129      53.052  22.293  37.836  0.00  0.00
ATOM   2046 1HH2 ARG   129      53.255  22.439  38.150  0.00  0.00
ATOM   2047 2HH2 ARG   129      53.043  21.752  37.525  0.00  0.00
ATOM   2048  C   ARG   129      52.656  28.613  38.357  0.00  0.00
ATOM   2049  O   ARG   129      53.514  28.947  39.148  0.00  0.00
ATOM   2050  N   SER   130      52.605  29.104  37.132  0.00  0.00
ATOM   2051  H   SER   130      51.894  28.765  36.530  0.00  0.00
ATOM   2052  CA  SER   130      53.574  30.055  36.590  0.00  0.00
ATOM   2053  HA  SER   130      54.560  29.644  36.706  0.00  0.00
ATOM   2054  CB  SER   130      53.333  30.257  35.113  0.00  0.00
ATOM   2055  HB2 SER   130      52.573  30.531  34.916  0.00  0.00
ATOM   2056  HB3 SER   130      53.840  30.817  34.751  0.00  0.00
ATOM   2057  OG  SER   130      53.446  29.378  34.452  0.00  0.00
ATOM   2058  HG  SER   130      53.230  29.316  33.877  0.00  0.00
ATOM   2059  C   SER   130      53.569  31.399  37.307  0.00  0.00
ATOM   2060  O   SER   130      54.608  31.968  37.518  0.00  0.00
ATOM   2061  N   LEU   131      52.424  31.880  37.758  0.00  0.00
ATOM   2062  H   LEU   131      51.597  31.408  37.500  0.00  0.00
ATOM   2063  CA  LEU   131      52.298  33.092  38.560  0.00  0.00
ATOM   2064  HA  LEU   131      52.937  33.843  38.125  0.00  0.00
ATOM   2065  CB  LEU   131      50.852  33.585  38.481  0.00  0.00
ATOM   2066  HB2 LEU   131      50.475  33.379  37.698  0.00  0.00
ATOM   2067  HB3 LEU   131      50.344  33.181  39.086  0.00  0.00
ATOM   2068  CG  LEU   131      50.534  34.871  38.622  0.00  0.00
ATOM   2069  HG  LEU   131      50.768  34.958  39.347  0.00  0.00
ATOM   2070  CD1 LEU   131      51.036  35.667  37.960  0.00  0.00
ATOM   2071 1HD1 LEU   131      51.125  35.858  37.769  0.00  0.00
ATOM   2072 2HD1 LEU   131      51.163  35.877  37.922  0.00  0.00
ATOM   2073 3HD1 LEU   131      51.191  35.856  37.717  0.00  0.00
ATOM   2074  CD2 LEU   131      49.320  35.288  38.450  0.00  0.00
ATOM   2075 1HD2 LEU   131      49.016  35.353  38.377  0.00  0.00
ATOM   2076 2HD2 LEU   131      49.040  35.380  38.482  0.00  0.00
ATOM   2077 3HD2 LEU   131      49.022  35.431  38.371  0.00  0.00
ATOM   2078  C   LEU   131      52.784  32.898  39.998  0.00  0.00
ATOM   2079  O   LEU   131      53.295  33.811  40.583  0.00  0.00
ATOM   2080  N   HIS   132      52.709  31.707  40.551  0.00  0.00
ATOM   2081  H   HIS   132      52.245  31.012  40.039  0.00  0.00
ATOM   2082  CA  HIS   132      53.293  31.364  41.846  0.00  0.00
ATOM   2083  HA  HIS   132      53.074  32.162  42.530  0.00  0.00
ATOM   2084  CB  HIS   132      52.640  30.100  42.387  0.00  0.00
ATOM   2085  HB2 HIS   132      51.587  30.196  42.336  0.00  0.00
ATOM   2086  HB3 HIS   132      52.902  29.274  41.786  0.00  0.00
ATOM   2087  CG  HIS   132      52.991  29.799  43.785  0.00  0.00
ATOM   2088  ND1 HIS   132      53.123  29.696  44.559  0.00  0.00
ATOM   2089  HD1 HIS   132      52.997  29.800  44.292  0.00  0.00
ATOM   2090  CE1 HIS   132      53.454  29.439  45.729  0.00  0.00
ATOM   2091  HE1 HIS   132      53.627  29.309  46.534  0.00  0.00
ATOM   2092  NE2 HIS   132      53.535  29.375  45.720  0.00  0.00
ATOM   2093  HE2 HIS   132      53.770  29.202  46.463  0.00  0.00
ATOM   2094  CD2 HIS   132      53.248  29.598  44.510  0.00  0.00
ATOM   2095  HD2 HIS   132      53.234  29.618  44.191  0.00  0.00
ATOM   2096  C   HIS   132      54.814  31.253  41.808  0.00  0.00
ATOM   2097  O   HIS   132      55.458  31.510  42.792  0.00  0.00
ATOM   2098  N   SER   133      55.402  30.939  40.673  0.00  0.00
ATOM   2099  H   SER   133      54.827  30.664  39.927  0.00  0.00
ATOM   2100  CA  SER   133      56.845  30.944  40.452  0.00  0.00
ATOM   2101  HA  SER   133      57.319  30.489  41.291  0.00  0.00
ATOM   2102  CB  SER   133      57.195  30.120  39.243  0.00  0.00
ATOM   2103  HB2 SER   133      56.953  30.496  38.500  0.00  0.00
ATOM   2104  HB3 SER   133      58.062  29.976  39.148  0.00  0.00
ATOM   2105  OG  SER   133      56.736  29.055  39.195  0.00  0.00
ATOM   2106  HG  SER   133      56.758  28.698  38.677  0.00  0.00
ATOM   2107  C   SER   133      57.433  32.334  40.322  0.00  0.00
ATOM   2108  O   SER   133      58.564  32.520  40.432  0.00  0.00
ATOM   2109  N   LEU   134      56.672  33.320  40.122  0.00  0.00
ATOM   2110  H   LEU   134      55.768  33.089  40.025  0.00  0.00
ATOM   2111  CA  LEU   134      57.044  34.713  40.075  0.00  0.00
ATOM   2112  HA  LEU   134      58.099  34.806  39.984  0.00  0.00
ATOM   2113  CB  LEU   134      56.436  35.365  38.881  0.00  0.00
ATOM   2114  HB2 LEU   134      55.572  35.156  38.840  0.00  0.00
ATOM   2115  HB3 LEU   134      56.478  36.250  38.949  0.00  0.00
ATOM   2116  CG  LEU   134      56.879  35.166  37.660  0.00  0.00
ATOM   2117  HG  LEU   134      56.738  34.460  37.712  0.00  0.00
ATOM   2118  CD1 LEU   134      56.483  35.669  36.694  0.00  0.00
ATOM   2119 1HD1 LEU   134      56.448  35.848  36.394  0.00  0.00
ATOM   2120 2HD1 LEU   134      56.399  35.710  36.456  0.00  0.00
ATOM   2121 3HD1 LEU   134      56.312  35.801  36.529  0.00  0.00
ATOM   2122  CD2 LEU   134      57.881  35.450  37.256  0.00  0.00
ATOM   2123 1HD2 LEU   134      58.081  35.575  37.089  0.00  0.00
ATOM   2124 2HD2 LEU   134      58.164  35.622  37.231  0.00  0.00
ATOM   2125 3HD2 LEU   134      58.133  35.341  37.150  0.00  0.00
ATOM   2126  C   LEU   134      56.659  35.393  41.347  0.00  0.00
ATOM   2127  O   LEU   134      55.833  35.886  41.493  0.00  0.00
ATOM   2128  N   LEU   135      57.223  35.418  42.270  0.00  0.00
ATOM   2129  H   LEU   135      57.899  34.997  42.095  0.00  0.00
ATOM   2130  CA  LEU   135      56.895  36.001  43.521  0.00  0.00
ATOM   2131  HA  LEU   135      56.006  35.812  43.697  0.00  0.00
ATOM   2132  CB  LEU   135      57.612  35.388  44.427  0.00  0.00
ATOM   2133  HB2 LEU   135      57.591  34.526  44.197  0.00  0.00
ATOM   2134  HB3 LEU   135      58.424  35.582  44.397  0.00  0.00
ATOM   2135  CG  LEU   135      57.304  35.632  45.668  0.00  0.00
ATOM   2136  HG  LEU   135      57.330  36.401  45.798  0.00  0.00
ATOM   2137  CD1 LEU   135      56.393  35.345  45.979  0.00  0.00
ATOM   2138 1HD1 LEU   135      56.187  35.238  46.100  0.00  0.00
ATOM   2139 2HD1 LEU   135      56.155  35.378  46.050  0.00  0.00
ATOM   2140 3HD1 LEU   135      56.163  35.220  46.030  0.00  0.00
ATOM   2141  CD2 LEU   135      57.901  35.107  46.477  0.00  0.00
ATOM   2142 1HD2 LEU   135      57.990  34.915  46.658  0.00  0.00
ATOM   2143 2HD2 LEU   135      58.108  34.983  46.609  0.00  0.00
ATOM   2144 3HD2 LEU   135      58.045  35.054  46.760  0.00  0.00
ATOM   2145  C   LEU   135      56.985  37.419  43.667  0.00  0.00
ATOM   2146  O   LEU   135      57.986  37.921  43.668  0.00  0.00
ATOM   2147  N   VAL   136      55.926  38.057  43.787  0.00  0.00
ATOM   2148  H   VAL   136      55.153  37.576  43.764  0.00  0.00
ATOM   2149  CA  VAL   136      55.786  39.414  43.948  0.00  0.00
ATOM   2150  HA  VAL   136      56.668  39.789  44.210  0.00  0.00
ATOM   2151  CB  VAL   136      55.451  40.025  42.680  0.00  0.00
ATOM   2152  HB  VAL   136      55.318  40.986  42.861  0.00  0.00
ATOM   2153  CG1 VAL   136      56.471  39.895  41.656  0.00  0.00
ATOM   2154 1HG1 VAL   136      56.739  39.964  41.404  0.00  0.00
ATOM   2155 2HG1 VAL   136      56.780  39.822  41.451  0.00  0.00
ATOM   2156 3HG1 VAL   136      56.636  39.814  41.364  0.00  0.00
ATOM   2157  CG2 VAL   136      54.295  39.565  42.143  0.00  0.00
ATOM   2158 1HG2 VAL   136      53.977  39.482  41.981  0.00  0.00
ATOM   2159 2HG2 VAL   136      54.057  39.448  41.985  0.00  0.00
ATOM   2160 3HG2 VAL   136      53.997  39.444  42.065  0.00  0.00
ATOM   2161  C   VAL   136      54.834  39.787  45.060  0.00  0.00
ATOM   2162  O   VAL   136      54.000  39.045  45.423  0.00  0.00
ATOM   2163  N   ASP   137      54.952  40.939  45.607  0.00  0.00
ATOM   2164  H   ASP   137      55.665  41.480  45.283  0.00  0.00
ATOM   2165  CA  ASP   137      54.119  41.473  46.670  0.00  0.00
ATOM   2166  HA  ASP   137      53.867  40.675  47.323  0.00  0.00
ATOM   2167  CB  ASP   137      54.936  42.462  47.449  0.00  0.00
ATOM   2168  HB2 ASP   137      55.802  42.161  47.486  0.00  0.00
ATOM   2169  HB3 ASP   137      54.981  43.305  47.047  0.00  0.00
ATOM   2170  CG  ASP   137      54.580  42.719  48.723  0.00  0.00
ATOM   2171  OD1 ASP   137      54.658  42.962  49.124  0.00  0.00
ATOM   2172  OD2 ASP   137      54.235  42.676  49.343  0.00  0.00
ATOM   2173  C   ASP   137      52.803  42.063  46.175  0.00  0.00
ATOM   2174  O   ASP   137      52.656  42.399  45.015  0.00  0.00
ATOM   2175  N   VAL   138      51.830  42.198  47.062  0.00  0.00
ATOM   2176  H   VAL   138      52.033  41.959  47.999  0.00  0.00
ATOM   2177  CA  VAL   138      50.451  42.558  46.738  0.00  0.00
ATOM   2178  HA  VAL   138      50.097  41.802  46.059  0.00  0.00
ATOM   2179  CB  VAL   138      49.543  42.491  47.976  0.00  0.00
ATOM   2180  HB  VAL   138      49.739  43.325  48.600  0.00  0.00
ATOM   2181  CG1 VAL   138      48.086  42.512  47.607  0.00  0.00
ATOM   2182 1HG1 VAL   138      47.730  42.795  47.548  0.00  0.00
ATOM   2183 2HG1 VAL   138      47.795  42.407  47.274  0.00  0.00
ATOM   2184 3HG1 VAL   138      47.671  42.358  47.743  0.00  0.00
ATOM   2185  CG2 VAL   138      49.749  41.247  48.793  0.00  0.00
ATOM   2186 1HG2 VAL   138      49.842  40.913  48.954  0.00  0.00
ATOM   2187 2HG2 VAL   138      49.825  40.980  49.057  0.00  0.00
ATOM   2188 3HG2 VAL   138      49.727  40.944  48.991  0.00  0.00
ATOM   2189  C   VAL   138      50.306  43.890  45.990  0.00  0.00
ATOM   2190  O   VAL   138      49.532  43.925  45.046  0.00  0.00
ATOM   2191  N   PRO   139      51.059  44.963  46.279  0.00  0.00
ATOM   2192  CD  PRO   139      51.873  45.188  47.447  0.00  0.00
ATOM   2193  HD2 PRO   139      52.843  44.795  47.282  0.00  0.00
ATOM   2194  HD3 PRO   139      51.448  44.760  48.324  0.00  0.00
ATOM   2195  CG  PRO   139      51.972  46.673  47.605  0.00  0.00
ATOM   2196  HG2 PRO   139      52.871  46.951  48.067  0.00  0.00
ATOM   2197  HG3 PRO   139      51.154  47.027  48.153  0.00  0.00
ATOM   2198  CB  PRO   139      51.898  47.182  46.198  0.00  0.00
ATOM   2199  HB2 PRO   139      52.866  47.169  45.768  0.00  0.00
ATOM   2200  HB3 PRO   139      51.501  48.161  46.167  0.00  0.00
ATOM   2201  CA  PRO   139      50.998  46.187  45.491  0.00  0.00
ATOM   2202  HA  PRO   139      49.988  46.557  45.528  0.00  0.00
ATOM   2203  C   PRO   139      51.394  46.015  44.022  0.00  0.00
ATOM   2204  O   PRO   139      50.813  46.657  43.167  0.00  0.00
ATOM   2205  N   ALA   140      52.315  45.111  43.695  0.00  0.00
ATOM   2206  H   ALA   140      52.734  44.576  44.420  0.00  0.00
ATOM   2207  CA  ALA   140      52.685  44.803  42.316  0.00  0.00
ATOM   2208  HA  ALA   140      52.849  45.732  41.790  0.00  0.00
ATOM   2209  CB  ALA   140      53.997  44.039  42.323  0.00  0.00
ATOM   2210  HB1 ALA   140      54.325  43.869  42.327  0.00  0.00
ATOM   2211  HB2 ALA   140      54.308  43.845  42.331  0.00  0.00
ATOM   2212  HB3 ALA   140      54.311  43.857  42.303  0.00  0.00
ATOM   2213  C   ALA   140      51.583  44.039  41.567  0.00  0.00
ATOM   2214  O   ALA   140      51.328  44.305  40.402  0.00  0.00
ATOM   2215  N   PHE   141      50.869  43.149  42.248  0.00  0.00
ATOM   2216  H   PHE   141      51.135  42.965  43.189  0.00  0.00
ATOM   2217  CA  PHE   141      49.654  42.508  41.742  0.00  0.00
ATOM   2218  HA  PHE   141      49.870  42.064  40.781  0.00  0.00
ATOM   2219  CB  PHE   141      49.264  41.382  42.701  0.00  0.00
ATOM   2220  HB2 PHE   141      49.826  40.510  42.438  0.00  0.00
ATOM   2221  HB3 PHE   141      49.559  41.639  43.698  0.00  0.00
ATOM   2222  CG  PHE   141      47.801  41.025  42.739  0.00  0.00
ATOM   2223  CD1 PHE   141      47.264  40.146  41.810  0.00  0.00
ATOM   2224  HD1 PHE   141      47.889  39.717  41.070  0.00  0.00
ATOM   2225  CE1 PHE   141      45.915  39.809  41.866  0.00  0.00
ATOM   2226  HE1 PHE   141      45.513  39.122  41.167  0.00  0.00
ATOM   2227  CZ  PHE   141      45.101  40.356  42.844  0.00  0.00
ATOM   2228  HZ  PHE   141      44.070  40.095  42.898  0.00  0.00
ATOM   2229  CE2 PHE   141      45.626  41.253  43.756  0.00  0.00
ATOM   2230  HE2 PHE   141      44.998  41.689  44.490  0.00  0.00
ATOM   2231  CD2 PHE   141      46.975  41.584  43.707  0.00  0.00
ATOM   2232  HD2 PHE   141      47.374  42.271  44.410  0.00  0.00
ATOM   2233  C   PHE   141      48.518  43.517  41.507  0.00  0.00
ATOM   2234  O   PHE   141      47.815  43.424  40.506  0.00  0.00
ATOM   2235  N   ALA   142      48.378  44.526  42.364  0.00  0.00
ATOM   2236  H   ALA   142      48.934  44.520  43.192  0.00  0.00
ATOM   2237  CA  ALA   142      47.445  45.629  42.174  0.00  0.00
ATOM   2238  HA  ALA   142      46.472  45.213  41.954  0.00  0.00
ATOM   2239  CB  ALA   142      47.321  46.402  43.480  0.00  0.00
ATOM   2240  HB1 ALA   142      47.290  46.581  43.800  0.00  0.00
ATOM   2241  HB2 ALA   142      47.290  46.602  43.791  0.00  0.00
ATOM   2242  HB3 ALA   142      47.269  46.590  43.794  0.00  0.00
ATOM   2243  C   ALA   142      47.839  46.523  40.985  0.00  0.00
ATOM   2244  O   ALA   142      46.985  46.870  40.182  0.00  0.00
ATOM   2245  N   CYS   143      49.128  46.816  40.800  0.00  0.00
ATOM   2246  H   CYS   143      49.770  46.571  41.522  0.00  0.00
ATOM   2247  CA  CYS   143      49.651  47.508  39.621  0.00  0.00
ATOM   2248  HA  CYS   143      49.162  48.469  39.536  0.00  0.00
ATOM   2249  CB  CYS   143      51.151  47.755  39.776  0.00  0.00
ATOM   2250  HB2 CYS   143      51.639  46.842  40.038  0.00  0.00
ATOM   2251  HB3 CYS   143      51.541  48.060  38.827  0.00  0.00
ATOM   2252  SG  CYS   143      51.635  49.010  40.951  0.00  0.00
ATOM   2253  C   CYS   143      49.384  46.750  38.315  0.00  0.00
ATOM   2254  O   CYS   143      48.986  47.363  37.335  0.00  0.00
ATOM   2255  N   LEU   144      49.554  45.429  38.287  0.00  0.00
ATOM   2256  H   LEU   144      49.942  44.984  39.090  0.00  0.00
ATOM   2257  CA  LEU   144      49.226  44.614  37.116  0.00  0.00
ATOM   2258  HA  LEU   144      49.671  45.093  36.255  0.00  0.00
ATOM   2259  CB  LEU   144      49.837  43.214  37.256  0.00  0.00
ATOM   2260  HB2 LEU   144      50.884  43.307  37.475  0.00  0.00
ATOM   2261  HB3 LEU   144      49.377  42.724  38.090  0.00  0.00
ATOM   2262  CG  LEU   144      49.675  42.332  36.018  0.00  0.00
ATOM   2263  HG  LEU   144      48.645  42.261  35.777  0.00  0.00
ATOM   2264  CD1 LEU   144      50.406  42.850  34.819  0.00  0.00
ATOM   2265 1HD1 LEU   144      50.577  42.892  34.491  0.00  0.00
ATOM   2266 2HD1 LEU   144      50.516  43.027  34.505  0.00  0.00
ATOM   2267 3HD1 LEU   144      50.645  43.000  34.569  0.00  0.00
ATOM   2268  CD2 LEU   144      50.173  40.942  36.278  0.00  0.00
ATOM   2269 1HD2 LEU   144      50.335  40.625  36.363  0.00  0.00
ATOM   2270 2HD2 LEU   144      50.247  40.598  36.367  0.00  0.00
ATOM   2271 3HD2 LEU   144      50.295  40.591  36.288  0.00  0.00
ATOM   2272  C   LEU   144      47.713  44.567  36.872  0.00  0.00
ATOM   2273  O   LEU   144      47.285  44.717  35.742  0.00  0.00
ATOM   2274  N   SER   145      46.898  44.443  37.918  0.00  0.00
ATOM   2275  H   SER   145      47.312  44.317  38.814  0.00  0.00
ATOM   2276  CA  SER   145      45.432  44.498  37.822  0.00  0.00
ATOM   2277  HA  SER   145      45.094  43.708  37.166  0.00  0.00
ATOM   2278  CB  SER   145      44.788  44.286  39.194  0.00  0.00
ATOM   2279  HB2 SER   145      45.135  45.036  39.880  0.00  0.00
ATOM   2280  HB3 SER   145      43.722  44.386  39.095  0.00  0.00
ATOM   2281  OG  SER   145      45.062  43.017  39.729  0.00  0.00
ATOM   2282  HG  SER   145      45.963  42.986  39.979  0.00  0.00
ATOM   2283  C   SER   145      44.942  45.823  37.226  0.00  0.00
ATOM   2284  O   SER   145      44.061  45.828  36.384  0.00  0.00
ATOM   2285  N   ALA   146      45.547  46.946  37.603  0.00  0.00
ATOM   2286  H   ALA   146      46.244  46.893  38.313  0.00  0.00
ATOM   2287  CA  ALA   146      45.241  48.257  37.045  0.00  0.00
ATOM   2288  HA  ALA   146      44.171  48.406  37.075  0.00  0.00
ATOM   2289  CB  ALA   146      45.888  49.320  37.924  0.00  0.00
ATOM   2290  HB1 ALA   146      46.184  49.498  38.137  0.00  0.00
ATOM   2291  HB2 ALA   146      46.011  49.687  38.019  0.00  0.00
ATOM   2292  HB3 ALA   146      45.932  49.550  38.251  0.00  0.00
ATOM   2293  C   ALA   146      45.675  48.387  35.580  0.00  0.00
ATOM   2294  O   ALA   146      44.960  48.961  34.790  0.00  0.00
ATOM   2295  N   LEU   147      46.808  47.813  35.198  0.00  0.00
ATOM   2296  H   LEU   147      47.355  47.371  35.895  0.00  0.00
ATOM   2297  CA  LEU   147      47.318  47.830  33.828  0.00  0.00
ATOM   2298  HA  LEU   147      47.249  48.849  33.471  0.00  0.00
ATOM   2299  CB  LEU   147      48.796  47.419  33.858  0.00  0.00
ATOM   2300  HB2 LEU   147      49.296  47.982  34.627  0.00  0.00
ATOM   2301  HB3 LEU   147      48.856  46.380  34.128  0.00  0.00
ATOM   2302  CG  LEU   147      49.556  47.626  32.548  0.00  0.00
ATOM   2303  HG  LEU   147      49.069  47.073  31.766  0.00  0.00
ATOM   2304  CD1 LEU   147      49.645  49.082  32.141  0.00  0.00
ATOM   2305 1HD1 LEU   147      49.613  49.415  31.970  0.00  0.00
ATOM   2306 2HD1 LEU   147      49.639  49.464  32.109  0.00  0.00
ATOM   2307 3HD1 LEU   147      49.753  49.433  32.019  0.00  0.00
ATOM   2308  CD2 LEU   147      50.966  47.095  32.695  0.00  0.00
ATOM   2309 1HD2 LEU   147      51.308  46.966  32.755  0.00  0.00
ATOM   2310 2HD2 LEU   147      51.300  46.941  32.715  0.00  0.00
ATOM   2311 3HD2 LEU   147      51.318  46.984  32.713  0.00  0.00
ATOM   2312  C   LEU   147      46.483  46.958  32.879  0.00  0.00
ATOM   2313  O   LEU   147      46.213  47.360  31.756  0.00  0.00
ATOM   2314  N   VAL   148      46.011  45.800  33.334  0.00  0.00
ATOM   2315  H   VAL   148      46.297  45.517  34.247  0.00  0.00
ATOM   2316  CA  VAL   148      45.090  44.922  32.594  0.00  0.00
ATOM   2317  HA  VAL   148      45.538  44.670  31.643  0.00  0.00
ATOM   2318  CB  VAL   148      44.854  43.614  33.368  0.00  0.00
ATOM   2319  HB  VAL   148      44.663  43.841  34.373  0.00  0.00
ATOM   2320  CG1 VAL   148      43.720  42.783  32.876  0.00  0.00
ATOM   2321 1HG1 VAL   148      43.529  42.762  32.271  0.00  0.00
ATOM   2322 2HG1 VAL   148      43.700  42.135  32.928  0.00  0.00
ATOM   2323 3HG1 VAL   148      43.100  42.826  33.091  0.00  0.00
ATOM   2324  CG2 VAL   148      46.049  42.736  33.312  0.00  0.00
ATOM   2325 1HG2 VAL   148      46.322  42.474  33.324  0.00  0.00
ATOM   2326 2HG2 VAL   148      46.327  42.540  33.266  0.00  0.00
ATOM   2327 3HG2 VAL   148      46.371  42.546  33.314  0.00  0.00
ATOM   2328  C   VAL   148      43.775  45.631  32.284  0.00  0.00
ATOM   2329  O   VAL   148      43.272  45.498  31.181  0.00  0.00
ATOM   2330  N   LEU   149      43.244  46.430  33.205  0.00  0.00
ATOM   2331  H   LEU   149      43.703  46.497  34.083  0.00  0.00
ATOM   2332  CA  LEU   149      42.000  47.176  33.018  0.00  0.00
ATOM   2333  HA  LEU   149      41.232  46.470  32.741  0.00  0.00
ATOM   2334  CB  LEU   149      41.603  47.811  34.358  0.00  0.00
ATOM   2335  HB2 LEU   149      41.548  47.037  35.098  0.00  0.00
ATOM   2336  HB3 LEU   149      42.387  48.478  34.656  0.00  0.00
ATOM   2337  CG  LEU   149      40.287  48.599  34.375  0.00  0.00
ATOM   2338  HG  LEU   149      40.331  49.386  33.666  0.00  0.00
ATOM   2339  CD1 LEU   149      39.082  47.764  34.075  0.00  0.00
ATOM   2340 1HD1 LEU   149      38.781  47.548  34.079  0.00  0.00
ATOM   2341 2HD1 LEU   149      38.748  47.638  33.969  0.00  0.00
ATOM   2342 3HD1 LEU   149      38.826  47.518  33.944  0.00  0.00
ATOM   2343  CD2 LEU   149      40.084  49.226  35.717  0.00  0.00
ATOM   2344 1HD2 LEU   149      40.124  49.302  36.086  0.00  0.00
ATOM   2345 2HD2 LEU   149      40.074  49.501  35.991  0.00  0.00
ATOM   2346 3HD2 LEU   149      39.910  49.355  36.036  0.00  0.00
ATOM   2347  C   LEU   149      42.077  48.212  31.890  0.00  0.00
ATOM   2348  O   LEU   149      41.094  48.437  31.236  0.00  0.00
ATOM   2349  N   ILE   150      43.219  48.827  31.639  0.00  0.00
ATOM   2350  H   ILE   150      43.985  48.589  32.213  0.00  0.00
ATOM   2351  CA  ILE   150      43.340  50.003  30.758  0.00  0.00
ATOM   2352  HA  ILE   150      42.348  50.291  30.449  0.00  0.00
ATOM   2353  CB  ILE   150      43.902  51.205  31.532  0.00  0.00
ATOM   2354  HB  ILE   150      43.889  52.052  30.865  0.00  0.00
ATOM   2355  CG2 ILE   150      43.005  51.559  32.717  0.00  0.00
ATOM   2356 1HG2 ILE   150      42.778  51.630  33.004  0.00  0.00
ATOM   2357 2HG2 ILE   150      42.797  51.657  33.022  0.00  0.00
ATOM   2358 3HG2 ILE   150      42.775  51.666  32.994  0.00  0.00
ATOM   2359  CG1 ILE   150      45.349  50.977  31.963  0.00  0.00
ATOM   2360 2HG1 ILE   150      45.388  50.249  32.660  0.00  0.00
ATOM   2361 3HG1 ILE   150      45.904  50.662  31.179  0.00  0.00
ATOM   2362  CD1 ILE   150      46.052  52.118  32.508  0.00  0.00
ATOM   2363 1HD1 ILE   150      46.235  52.366  32.692  0.00  0.00
ATOM   2364 2HD1 ILE   150      46.276  52.387  32.600  0.00  0.00
ATOM   2365 3HD1 ILE   150      46.172  52.414  32.622  0.00  0.00
ATOM   2366  C   ILE   150      44.091  49.781  29.439  0.00  0.00
ATOM   2367  O   ILE   150      44.090  50.668  28.605  0.00  0.00
ATOM   2368  N   THR   151      44.740  48.645  29.220  0.00  0.00
ATOM   2369  H   THR   151      44.699  47.942  29.917  0.00  0.00
ATOM   2370  CA  THR   151      45.582  48.399  28.032  0.00  0.00
ATOM   2371  HA  THR   151      46.005  49.344  27.719  0.00  0.00
ATOM   2372  CB  THR   151      46.770  47.479  28.333  0.00  0.00
ATOM   2373  HB  THR   151      47.140  47.076  27.406  0.00  0.00
ATOM   2374  CG2 THR   151      47.901  48.235  28.996  0.00  0.00
ATOM   2375 1HG2 THR   151      48.177  48.470  29.090  0.00  0.00
ATOM   2376 2HG2 THR   151      48.141  48.431  29.215  0.00  0.00
ATOM   2377 3HG2 THR   151      48.228  48.356  29.143  0.00  0.00
ATOM   2378  OG1 THR   151      46.427  46.414  29.177  0.00  0.00
ATOM   2379  HG1 THR   151      46.424  46.741  30.052  0.00  0.00
ATOM   2380  C   THR   151      44.804  47.868  26.832  0.00  0.00
ATOM   2381  O   THR   151      44.241  46.787  26.877  0.00  0.00
ATOM   2382  N   ASP   152      44.801  48.622  25.737  0.00  0.00
ATOM   2383  H   ASP   152      45.275  49.491  25.787  0.00  0.00
ATOM   2384  CA  ASP   152      44.177  48.300  24.451  0.00  0.00
ATOM   2385  HA  ASP   152      44.109  49.232  23.910  0.00  0.00
ATOM   2386  CB  ASP   152      45.108  47.405  23.635  0.00  0.00
ATOM   2387  HB2 ASP   152      46.072  47.819  23.641  0.00  0.00
ATOM   2388  HB3 ASP   152      45.175  46.455  24.076  0.00  0.00
ATOM   2389  CG  ASP   152      44.704  47.249  22.219  0.00  0.00
ATOM   2390  OD1 ASP   152      44.610  47.044  21.659  0.00  0.00
ATOM   2391  OD2 ASP   152      44.518  47.341  21.637  0.00  0.00
ATOM   2392  C   ASP   152      42.730  47.794  24.574  0.00  0.00
ATOM   2393  O   ASP   152      42.399  46.692  24.185  0.00  0.00
ATOM   2394  N   ARG   153      41.876  48.603  25.178  0.00  0.00
ATOM   2395  H   ARG   153      42.234  49.481  25.455  0.00  0.00
ATOM   2396  CA  ARG   153      40.455  48.349  25.452  0.00  0.00
ATOM   2397  HA  ARG   153      40.198  47.341  25.159  0.00  0.00
ATOM   2398  CB  ARG   153      40.197  48.509  26.956  0.00  0.00
ATOM   2399  HB2 ARG   153      40.369  49.537  27.227  0.00  0.00
ATOM   2400  HB3 ARG   153      39.161  48.295  27.156  0.00  0.00
ATOM   2401  CG  ARG   153      41.034  47.629  27.883  0.00  0.00
ATOM   2402  HG2 ARG   153      42.050  47.968  27.869  0.00  0.00
ATOM   2403  HG3 ARG   153      40.662  47.762  28.879  0.00  0.00
ATOM   2404  CD  ARG   153      40.993  46.147  27.558  0.00  0.00
ATOM   2405  HD2 ARG   153      39.984  45.812  27.615  0.00  0.00
ATOM   2406  HD3 ARG   153      41.344  45.998  26.563  0.00  0.00
ATOM   2407  NE  ARG   153      41.825  45.366  28.470  0.00  0.00
ATOM   2408  HE  ARG   153      42.221  45.834  29.243  0.00  0.00
ATOM   2409  CZ  ARG   153      42.197  44.122  28.315  0.00  0.00
ATOM   2410  NH1 ARG   153      41.760  43.364  27.383  0.00  0.00
ATOM   2411 1HH1 ARG   153      41.064  43.696  26.781  0.00  0.00
ATOM   2412 2HH1 ARG   153      42.018  42.403  27.374  0.00  0.00
ATOM   2413  NH2 ARG   153      43.035  43.601  29.124  0.00  0.00
ATOM   2414 1HH2 ARG   153      43.366  44.152  29.874  0.00  0.00
ATOM   2415 2HH2 ARG   153      43.361  42.672  28.976  0.00  0.00
ATOM   2416  C   ARG   153      39.549  49.272  24.639  0.00  0.00
ATOM   2417  O   ARG   153      40.027  50.176  23.978  0.00  0.00
ATOM   2418  N   HIS   154      38.237  49.079  24.713  0.00  0.00
ATOM   2419  H   HIS   154      37.920  48.307  25.247  0.00  0.00
ATOM   2420  CA  HIS   154      37.243  50.000  24.160  0.00  0.00
ATOM   2421  HA  HIS   154      37.503  50.224  23.141  0.00  0.00
ATOM   2422  CB  HIS   154      35.864  49.352  24.166  0.00  0.00
ATOM   2423  HB2 HIS   154      35.673  48.991  24.997  0.00  0.00
ATOM   2424  HB3 HIS   154      35.190  49.985  24.016  0.00  0.00
ATOM   2425  CG  HIS   154      35.573  48.383  23.297  0.00  0.00
ATOM   2426  ND1 HIS   154      35.814  47.862  22.483  0.00  0.00
ATOM   2427  HD1 HIS   154      36.238  48.054  22.361  0.00  0.00
ATOM   2428  CE1 HIS   154      35.375  47.053  21.877  0.00  0.00
ATOM   2429  HE1 HIS   154      35.423  46.507  21.185  0.00  0.00
ATOM   2430  NE2 HIS   154      34.859  47.046  22.279  0.00  0.00
ATOM   2431  HE2 HIS   154      34.457  46.533  21.984  0.00  0.00
ATOM   2432  CD2 HIS   154      34.970  47.876  23.166  0.00  0.00
ATOM   2433  HD2 HIS   154      34.641  48.088  23.662  0.00  0.00
ATOM   2434  C   HIS   154      37.237  51.317  24.929  0.00  0.00
ATOM   2435  O   HIS   154      36.701  51.390  25.991  0.00  0.00
ATOM   2436  N   GLY   155      37.819  52.349  24.394  0.00  0.00
ATOM   2437  H   GLY   155      38.236  52.204  23.535  0.00  0.00
ATOM   2438  CA  GLY   155      38.011  53.644  25.026  0.00  0.00
ATOM   2439  HA2 GLY   155      38.128  54.381  24.265  0.00  0.00
ATOM   2440  HA3 GLY   155      37.141  53.900  25.584  0.00  0.00
ATOM   2441  C   GLY   155      39.213  53.735  25.955  0.00  0.00
ATOM   2442  O   GLY   155      39.901  52.757  26.203  0.00  0.00
ATOM   2443  N   LEU   156      39.464  54.933  26.470  0.00  0.00
ATOM   2444  H   LEU   156      38.842  55.666  26.221  0.00  0.00
ATOM   2445  CA  LEU   156      40.581  55.290  27.352  0.00  0.00
ATOM   2446  HA  LEU   156      40.512  56.361  27.468  0.00  0.00
ATOM   2447  CB  LEU   156      40.345  54.662  28.738  0.00  0.00
ATOM   2448  HB2 LEU   156      39.289  54.654  28.935  0.00  0.00
ATOM   2449  HB3 LEU   156      40.670  53.640  28.691  0.00  0.00
ATOM   2450  CG  LEU   156      41.028  55.333  29.929  0.00  0.00
ATOM   2451  HG  LEU   156      42.068  55.462  29.730  0.00  0.00
ATOM   2452  CD1 LEU   156      40.433  56.675  30.256  0.00  0.00
ATOM   2453 1HD1 LEU   156      40.246  57.006  30.258  0.00  0.00
ATOM   2454 2HD1 LEU   156      40.255  56.975  30.414  0.00  0.00
ATOM   2455 3HD1 LEU   156      40.378  57.042  30.339  0.00  0.00
ATOM   2456  CD2 LEU   156      40.903  54.469  31.158  0.00  0.00
ATOM   2457 1HD2 LEU   156      40.978  54.099  31.351  0.00  0.00
ATOM   2458 2HD2 LEU   156      40.997  54.400  31.564  0.00  0.00
ATOM   2459 3HD2 LEU   156      40.667  54.273  31.448  0.00  0.00
ATOM   2460  C   LEU   156      41.985  55.052  26.758  0.00  0.00
ATOM   2461  O   LEU   156      42.933  54.836  27.479  0.00  0.00
ATOM   2462  N   GLN   157      42.134  55.101  25.443  0.00  0.00
ATOM   2463  H   GLN   157      41.323  55.283  24.906  0.00  0.00
ATOM   2464  CA  GLN   157      43.403  54.916  24.732  0.00  0.00
ATOM   2465  HA  GLN   157      44.158  54.586  25.428  0.00  0.00
ATOM   2466  CB  GLN   157      43.267  53.835  23.658  0.00  0.00
ATOM   2467  HB2 GLN   157      42.682  54.226  22.848  0.00  0.00
ATOM   2468  HB3 GLN   157      44.246  53.624  23.273  0.00  0.00
ATOM   2469  CG  GLN   157      42.636  52.516  24.088  0.00  0.00
ATOM   2470  HG2 GLN   157      41.587  52.671  24.262  0.00  0.00
ATOM   2471  HG3 GLN   157      42.717  51.818  23.279  0.00  0.00
ATOM   2472  CD  GLN   157      43.275  51.892  25.305  0.00  0.00
ATOM   2473  OE1 GLN   157      44.452  51.645  25.356  0.00  0.00
ATOM   2474  NE2 GLN   157      42.531  51.576  26.316  0.00  0.00
ATOM   2475 1HE2 GLN   157      42.993  51.279  27.140  0.00  0.00
ATOM   2476 2HE2 GLN   157      41.580  51.864  26.321  0.00  0.00
ATOM   2477  C   GLN   157      43.941  56.197  24.092  0.00  0.00
ATOM   2478  O   GLN   157      45.092  56.284  23.819  0.00  0.00
ATOM   2479  N   GLU   158      43.125  57.178  23.837  0.00  0.00
ATOM   2480  H   GLU   158      42.202  57.028  24.087  0.00  0.00
ATOM   2481  CA  GLU   158      43.423  58.389  23.080  0.00  0.00
ATOM   2482  HA  GLU   158      43.809  58.097  22.125  0.00  0.00
ATOM   2483  CB  GLU   158      42.100  59.100  22.824  0.00  0.00
ATOM   2484  HB2 GLU   158      41.505  58.481  22.187  0.00  0.00
ATOM   2485  HB3 GLU   158      41.578  59.190  23.747  0.00  0.00
ATOM   2486  CG  GLU   158      42.170  60.483  22.212  0.00  0.00
ATOM   2487  HG2 GLU   158      41.178  60.834  22.064  0.00  0.00
ATOM   2488  HG3 GLU   158      42.638  61.152  22.895  0.00  0.00
ATOM   2489  CD  GLU   158      42.892  60.522  20.907  0.00  0.00
ATOM   2490  OE1 GLU   158      42.559  60.225  20.035  0.00  0.00
ATOM   2491  OE2 GLU   158      43.792  60.890  20.731  0.00  0.00
ATOM   2492  C   GLU   158      44.440  59.303  23.782  0.00  0.00
ATOM   2493  O   GLU   158      44.114  59.877  24.806  0.00  0.00
ATOM   2494  N   PRO   159      45.642  59.524  23.241  0.00  0.00
ATOM   2495  CD  PRO   159      46.210  58.859  22.103  0.00  0.00
ATOM   2496  HD2 PRO   159      45.793  59.204  21.218  0.00  0.00
ATOM   2497  HD3 PRO   159      46.094  57.827  22.147  0.00  0.00
ATOM   2498  CG  PRO   159      47.630  59.182  22.121  0.00  0.00
ATOM   2499  HG2 PRO   159      47.932  59.361  21.255  0.00  0.00
ATOM   2500  HG3 PRO   159      48.104  58.469  22.490  0.00  0.00
ATOM   2501  CB  PRO   159      47.839  60.318  22.941  0.00  0.00
ATOM   2502  HB2 PRO   159      47.899  61.115  22.361  0.00  0.00
ATOM   2503  HB3 PRO   159      48.687  60.220  23.442  0.00  0.00
ATOM   2504  CA  PRO   159      46.646  60.380  23.850  0.00  0.00
ATOM   2505  HA  PRO   159      46.918  59.959  24.793  0.00  0.00
ATOM   2506  C   PRO   159      46.213  61.815  24.084  0.00  0.00
ATOM   2507  O   PRO   159      46.651  62.418  25.035  0.00  0.00
ATOM   2508  N   ARG   160      45.299  62.356  23.291  0.00  0.00
ATOM   2509  H   ARG   160      44.990  61.823  22.518  0.00  0.00
ATOM   2510  CA  ARG   160      44.708  63.678  23.495  0.00  0.00
ATOM   2511  HA  ARG   160      45.495  64.379  23.694  0.00  0.00
ATOM   2512  CB  ARG   160      43.996  64.128  22.231  0.00  0.00
ATOM   2513  HB2 ARG   160      43.341  63.457  21.938  0.00  0.00
ATOM   2514  HB3 ARG   160      43.487  64.948  22.396  0.00  0.00
ATOM   2515  CG  ARG   160      44.833  64.418  21.146  0.00  0.00
ATOM   2516  HG2 ARG   160      45.352  65.209  21.371  0.00  0.00
ATOM   2517  HG3 ARG   160      45.456  63.677  21.061  0.00  0.00
ATOM   2518  CD  ARG   160      44.141  64.669  19.855  0.00  0.00
ATOM   2519  HD2 ARG   160      43.492  65.360  19.957  0.00  0.00
ATOM   2520  HD3 ARG   160      44.765  64.967  19.174  0.00  0.00
ATOM   2521  NE  ARG   160      43.545  63.616  19.379  0.00  0.00
ATOM   2522  HE  ARG   160      43.646  62.904  19.878  0.00  0.00
ATOM   2523  CZ  ARG   160      42.917  63.484  18.362  0.00  0.00
ATOM   2524  NH1 ARG   160      42.742  64.306  17.599  0.00  0.00
ATOM   2525 1HH1 ARG   160      43.088  65.076  17.771  0.00  0.00
ATOM   2526 2HH1 ARG   160      42.262  64.160  16.846  0.00  0.00
ATOM   2527  NH2 ARG   160      42.443  62.497  18.087  0.00  0.00
ATOM   2528 1HH2 ARG   160      42.528  61.850  18.670  0.00  0.00
ATOM   2529 2HH2 ARG   160      41.972  62.398  17.320  0.00  0.00
ATOM   2530  C   ARG   160      43.792  63.755  24.701  0.00  0.00
ATOM   2531  O   ARG   160      43.450  64.815  25.097  0.00  0.00
ATOM   2532  N   ARG   161      43.416  62.654  25.301  0.00  0.00
ATOM   2533  H   ARG   161      43.725  61.831  24.886  0.00  0.00
ATOM   2534  CA  ARG   161      42.614  62.544  26.511  0.00  0.00
ATOM   2535  HA  ARG   161      42.301  63.523  26.807  0.00  0.00
ATOM   2536  CB  ARG   161      41.372  61.727  26.202  0.00  0.00
ATOM   2537  HB2 ARG   161      41.023  61.894  25.449  0.00  0.00
ATOM   2538  HB3 ARG   161      41.510  60.904  26.155  0.00  0.00
ATOM   2539  CG  ARG   161      40.396  61.780  26.936  0.00  0.00
ATOM   2540  HG2 ARG   161      40.281  61.540  27.240  0.00  0.00
ATOM   2541  HG3 ARG   161      40.514  62.053  27.177  0.00  0.00
ATOM   2542  CD  ARG   161      39.393  61.759  26.937  0.00  0.00
ATOM   2543  HD2 ARG   161      39.335  61.873  26.728  0.00  0.00
ATOM   2544  HD3 ARG   161      39.279  61.562  26.857  0.00  0.00
ATOM   2545  NE  ARG   161      38.662  61.846  27.324  0.00  0.00
ATOM   2546  HE  ARG   161      38.794  61.801  27.563  0.00  0.00
ATOM   2547  CZ  ARG   161      37.843  62.003  27.408  0.00  0.00
ATOM   2548  NH1 ARG   161      37.546  62.079  27.143  0.00  0.00
ATOM   2549 1HH1 ARG   161      37.934  62.020  26.864  0.00  0.00
ATOM   2550 2HH1 ARG   161      36.922  62.197  27.222  0.00  0.00
ATOM   2551  NH2 ARG   161      37.295  62.090  27.772  0.00  0.00
ATOM   2552 1HH2 ARG   161      37.503  62.046  27.989  0.00  0.00
ATOM   2553 2HH2 ARG   161      36.679  62.218  27.836  0.00  0.00
ATOM   2554  C   ARG   161      43.379  61.988  27.692  0.00  0.00
ATOM   2555  O   ARG   161      43.185  62.436  28.764  0.00  0.00
ATOM   2556  N   VAL   162      44.235  61.031  27.516  0.00  0.00
ATOM   2557  H   VAL   162      44.304  60.685  26.609  0.00  0.00
ATOM   2558  CA  VAL   162      44.916  60.308  28.601  0.00  0.00
ATOM   2559  HA  VAL   162      44.516  60.655  29.528  0.00  0.00
ATOM   2560  CB  VAL   162      44.619  58.816  28.567  0.00  0.00
ATOM   2561  HB  VAL   162      44.971  58.400  29.479  0.00  0.00
ATOM   2562  CG1 VAL   162      43.157  58.536  28.511  0.00  0.00
ATOM   2563 1HG1 VAL   162      42.757  58.703  28.636  0.00  0.00
ATOM   2564 2HG1 VAL   162      42.801  58.449  28.222  0.00  0.00
ATOM   2565 3HG1 VAL   162      42.857  58.224  28.654  0.00  0.00
ATOM   2566  CG2 VAL   162      45.290  58.066  27.467  0.00  0.00
ATOM   2567 1HG2 VAL   162      45.459  57.871  27.204  0.00  0.00
ATOM   2568 2HG2 VAL   162      45.450  57.869  27.201  0.00  0.00
ATOM   2569 3HG2 VAL   162      45.454  57.880  27.199  0.00  0.00
ATOM   2570  C   VAL   162      46.409  60.563  28.723  0.00  0.00
ATOM   2571  O   VAL   162      47.021  60.110  29.668  0.00  0.00
ATOM   2572  N   GLU   163      46.997  61.295  27.795  0.00  0.00
ATOM   2573  H   GLU   163      46.420  61.656  27.078  0.00  0.00
ATOM   2574  CA  GLU   163      48.419  61.603  27.683  0.00  0.00
ATOM   2575  HA  GLU   163      48.549  62.058  26.720  0.00  0.00
ATOM   2576  CB  GLU   163      48.819  62.666  28.688  0.00  0.00
ATOM   2577  HB2 GLU   163      48.242  63.117  28.900  0.00  0.00
ATOM   2578  HB3 GLU   163      49.086  62.417  29.370  0.00  0.00
ATOM   2579  CG  GLU   163      49.625  63.486  28.488  0.00  0.00
ATOM   2580  HG2 GLU   163      50.206  63.071  28.353  0.00  0.00
ATOM   2581  HG3 GLU   163      49.387  63.680  27.807  0.00  0.00
ATOM   2582  CD  GLU   163      49.965  64.604  29.392  0.00  0.00
ATOM   2583  OE1 GLU   163      50.052  65.137  29.647  0.00  0.00
ATOM   2584  OE2 GLU   163      50.152  64.957  29.866  0.00  0.00
ATOM   2585  C   GLU   163      49.337  60.386  27.652  0.00  0.00
ATOM   2586  O   GLU   163      49.689  59.949  26.614  0.00  0.00
ATOM   2587  N   GLU   164      49.731  59.837  28.766  0.00  0.00
ATOM   2588  H   GLU   164      49.360  60.226  29.564  0.00  0.00
ATOM   2589  CA  GLU   164      50.644  58.710  28.916  0.00  0.00
ATOM   2590  HA  GLU   164      50.671  58.174  27.993  0.00  0.00
ATOM   2591  CB  GLU   164      52.049  59.216  29.194  0.00  0.00
ATOM   2592  HB2 GLU   164      52.064  59.881  29.722  0.00  0.00
ATOM   2593  HB3 GLU   164      52.550  58.633  29.582  0.00  0.00
ATOM   2594  CG  GLU   164      52.797  59.600  28.253  0.00  0.00
ATOM   2595  HG2 GLU   164      52.717  59.012  27.702  0.00  0.00
ATOM   2596  HG3 GLU   164      52.413  60.234  27.927  0.00  0.00
ATOM   2597  CD  GLU   164      54.179  59.920  28.497  0.00  0.00
ATOM   2598  OE1 GLU   164      54.721  60.008  28.647  0.00  0.00
ATOM   2599  OE2 GLU   164      54.745  60.086  28.539  0.00  0.00
ATOM   2600  C   GLU   164      50.178  57.695  29.970  0.00  0.00
ATOM   2601  O   GLU   164      50.963  57.010  30.553  0.00  0.00
ATOM   2602  N   LEU   165      48.902  57.602  30.247  0.00  0.00
ATOM   2603  H   LEU   165      48.314  58.190  29.738  0.00  0.00
ATOM   2604  CA  LEU   165      48.308  56.818  31.332  0.00  0.00
ATOM   2605  HA  LEU   165      48.588  57.282  32.263  0.00  0.00
ATOM   2606  CB  LEU   165      46.784  56.900  31.188  0.00  0.00
ATOM   2607  HB2 LEU   165      46.488  57.926  31.239  0.00  0.00
ATOM   2608  HB3 LEU   165      46.523  56.537  30.220  0.00  0.00
ATOM   2609  CG  LEU   165      45.973  56.128  32.211  0.00  0.00
ATOM   2610  HG  LEU   165      46.297  55.130  32.219  0.00  0.00
ATOM   2611  CD1 LEU   165      46.104  56.664  33.579  0.00  0.00
ATOM   2612 1HD1 LEU   165      46.197  56.737  33.927  0.00  0.00
ATOM   2613 2HD1 LEU   165      46.151  56.862  33.885  0.00  0.00
ATOM   2614 3HD1 LEU   165      46.059  56.764  33.927  0.00  0.00
ATOM   2615  CD2 LEU   165      44.525  56.134  31.852  0.00  0.00
ATOM   2616 1HD2 LEU   165      44.147  55.844  31.897  0.00  0.00
ATOM   2617 2HD2 LEU   165      44.133  56.385  31.938  0.00  0.00
ATOM   2618 3HD2 LEU   165      44.249  56.156  31.461  0.00  0.00
ATOM   2619  C   LEU   165      48.789  55.363  31.394  0.00  0.00
ATOM   2620  O   LEU   165      49.186  54.896  32.448  0.00  0.00
ATOM   2621  N   GLN   166      48.793  54.655  30.274  0.00  0.00
ATOM   2622  H   GLN   166      48.445  55.090  29.451  0.00  0.00
ATOM   2623  CA  GLN   166      49.221  53.263  30.192  0.00  0.00
ATOM   2624  HA  GLN   166      48.660  52.690  30.912  0.00  0.00
ATOM   2625  CB  GLN   166      48.923  52.696  28.802  0.00  0.00
ATOM   2626  HB2 GLN   166      49.308  53.350  28.046  0.00  0.00
ATOM   2627  HB3 GLN   166      49.451  51.765  28.718  0.00  0.00
ATOM   2628  CG  GLN   166      47.451  52.392  28.515  0.00  0.00
ATOM   2629  HG2 GLN   166      47.401  51.777  27.646  0.00  0.00
ATOM   2630  HG3 GLN   166      47.058  51.819  29.320  0.00  0.00
ATOM   2631  CD  GLN   166      46.542  53.574  28.264  0.00  0.00
ATOM   2632  OE1 GLN   166      46.943  54.693  28.085  0.00  0.00
ATOM   2633  NE2 GLN   166      45.275  53.358  28.232  0.00  0.00
ATOM   2634 1HE2 GLN   166      44.661  54.107  28.023  0.00  0.00
ATOM   2635 2HE2 GLN   166      44.920  52.437  28.294  0.00  0.00
ATOM   2636  C   GLN   166      50.698  53.087  30.564  0.00  0.00
ATOM   2637  O   GLN   166      51.030  52.167  31.244  0.00  0.00
ATOM   2638  N   ASN   167      51.576  53.992  30.199  0.00  0.00
ATOM   2639  H   ASN   167      51.246  54.740  29.665  0.00  0.00
ATOM   2640  CA  ASN   167      52.981  53.979  30.594  0.00  0.00
ATOM   2641  HA  ASN   167      53.348  52.970  30.507  0.00  0.00
ATOM   2642  CB  ASN   167      53.767  54.849  29.623  0.00  0.00
ATOM   2643  HB2 ASN   167      53.549  54.581  28.647  0.00  0.00
ATOM   2644  HB3 ASN   167      53.502  55.841  29.734  0.00  0.00
ATOM   2645  CG  ASN   167      55.209  54.752  29.772  0.00  0.00
ATOM   2646  OD1 ASN   167      55.715  54.173  30.188  0.00  0.00
ATOM   2647  ND2 ASN   167      55.921  55.307  29.436  0.00  0.00
ATOM   2648 1HD2 ASN   167      56.864  55.244  29.522  0.00  0.00
ATOM   2649 2HD2 ASN   167      55.528  55.785  29.075  0.00  0.00
ATOM   2650  C   ASN   167      53.185  54.401  32.053  0.00  0.00
ATOM   2651  O   ASN   167      53.985  53.808  32.751  0.00  0.00
ATOM   2652  N   ARG   168      52.420  55.370  32.547  0.00  0.00
ATOM   2653  H   ARG   168      51.793  55.811  31.916  0.00  0.00
ATOM   2654  CA  ARG   168      52.476  55.864  33.930  0.00  0.00
ATOM   2655  HA  ARG   168      53.506  56.059  34.183  0.00  0.00
ATOM   2656  CB  ARG   168      51.701  57.175  34.045  0.00  0.00
ATOM   2657  HB2 ARG   168      50.721  57.052  33.626  0.00  0.00
ATOM   2658  HB3 ARG   168      51.593  57.424  35.081  0.00  0.00
ATOM   2659  CG  ARG   168      52.407  58.331  33.357  0.00  0.00
ATOM   2660  HG2 ARG   168      53.307  58.533  33.868  0.00  0.00
ATOM   2661  HG3 ARG   168      52.645  58.073  32.362  0.00  0.00
ATOM   2662  CD  ARG   168      51.574  59.575  33.331  0.00  0.00
ATOM   2663  HD2 ARG   168      50.690  59.371  32.811  0.00  0.00
ATOM   2664  HD3 ARG   168      51.330  59.835  34.311  0.00  0.00
ATOM   2665  NE  ARG   168      52.262  60.676  32.698  0.00  0.00
ATOM   2666  HE  ARG   168      53.189  60.596  32.578  0.00  0.00
ATOM   2667  CZ  ARG   168      51.796  61.764  32.254  0.00  0.00
ATOM   2668  NH1 ARG   168      50.623  62.037  32.341  0.00  0.00
ATOM   2669 1HH1 ARG   168      50.016  61.423  32.767  0.00  0.00
ATOM   2670 2HH1 ARG   168      50.339  62.894  32.004  0.00  0.00
ATOM   2671  NH2 ARG   168      52.514  62.619  31.681  0.00  0.00
ATOM   2672 1HH2 ARG   168      53.412  62.448  31.551  0.00  0.00
ATOM   2673 2HH2 ARG   168      52.143  63.428  31.335  0.00  0.00
ATOM   2674  C   ARG   168      51.998  54.847  34.960  0.00  0.00
ATOM   2675  O   ARG   168      52.467  54.862  36.059  0.00  0.00
ATOM   2676  N   ILE   169      51.126  53.932  34.610  0.00  0.00
ATOM   2677  H   ILE   169      50.722  54.036  33.721  0.00  0.00
ATOM   2678  CA  ILE   169      50.741  52.786  35.443  0.00  0.00
ATOM   2679  HA  ILE   169      50.811  53.075  36.480  0.00  0.00
ATOM   2680  CB  ILE   169      49.276  52.399  35.174  0.00  0.00
ATOM   2681  HB  ILE   169      49.170  52.248  34.129  0.00  0.00
ATOM   2682  CG2 ILE   169      48.869  51.110  35.844  0.00  0.00
ATOM   2683 1HG2 ILE   169      48.720  50.828  36.024  0.00  0.00
ATOM   2684 2HG2 ILE   169      48.761  50.752  35.945  0.00  0.00
ATOM   2685 3HG2 ILE   169      48.821  50.791  36.033  0.00  0.00
ATOM   2686  CG1 ILE   169      48.307  53.497  35.570  0.00  0.00
ATOM   2687 2HG1 ILE   169      48.542  54.220  35.293  0.00  0.00
ATOM   2688 3HG1 ILE   169      47.559  53.416  35.235  0.00  0.00
ATOM   2689  CD1 ILE   169      47.959  53.800  36.734  0.00  0.00
ATOM   2690 1HD1 ILE   169      47.795  53.893  37.000  0.00  0.00
ATOM   2691 2HD1 ILE   169      47.904  53.809  37.023  0.00  0.00
ATOM   2692 3HD1 ILE   169      47.905  53.943  37.020  0.00  0.00
ATOM   2693  C   ILE   169      51.726  51.622  35.281  0.00  0.00
ATOM   2694  O   ILE   169      52.013  50.943  36.240  0.00  0.00
ATOM   2695  N   ALA   170      52.315  51.420  34.114  0.00  0.00
ATOM   2696  H   ALA   170      52.045  51.981  33.352  0.00  0.00
ATOM   2697  CA  ALA   170      53.342  50.405  33.886  0.00  0.00
ATOM   2698  HA  ALA   170      52.976  49.463  34.264  0.00  0.00
ATOM   2699  CB  ALA   170      53.566  50.239  32.392  0.00  0.00
ATOM   2700  HB1 ALA   170      53.505  50.181  32.016  0.00  0.00
ATOM   2701  HB2 ALA   170      53.673  50.300  32.022  0.00  0.00
ATOM   2702  HB3 ALA   170      53.689  50.098  32.053  0.00  0.00
ATOM   2703  C   ALA   170      54.663  50.688  34.616  0.00  0.00
ATOM   2704  O   ALA   170      55.396  49.759  34.908  0.00  0.00
ATOM   2705  N   SER   171      54.954  51.936  34.972  0.00  0.00
ATOM   2706  H   SER   171      54.356  52.658  34.648  0.00  0.00
ATOM   2707  CA  SER   171      56.159  52.337  35.704  0.00  0.00
ATOM   2708  HA  SER   171      57.012  52.117  35.095  0.00  0.00
ATOM   2709  CB  SER   171      56.157  53.827  35.945  0.00  0.00
ATOM   2710  HB2 SER   171      55.849  54.092  36.487  0.00  0.00
ATOM   2711  HB3 SER   171      56.747  54.167  36.034  0.00  0.00
ATOM   2712  OG  SER   171      55.813  54.441  35.360  0.00  0.00
ATOM   2713  HG  SER   171      55.841  54.893  35.196  0.00  0.00
ATOM   2714  C   SER   171      56.362  51.608  37.026  0.00  0.00
ATOM   2715  O   SER   171      57.486  51.363  37.400  0.00  0.00
ATOM   2716  N   CYS   172      55.300  51.171  37.691  0.00  0.00
ATOM   2717  H   CYS   172      54.412  51.427  37.343  0.00  0.00
ATOM   2718  CA  CYS   172      55.344  50.317  38.876  0.00  0.00
ATOM   2719  HA  CYS   172      55.844  50.847  39.672  0.00  0.00
ATOM   2720  CB  CYS   172      53.899  50.064  39.294  0.00  0.00
ATOM   2721  HB2 CYS   172      53.427  51.006  39.467  0.00  0.00
ATOM   2722  HB3 CYS   172      53.384  49.592  38.484  0.00  0.00
ATOM   2723  SG  CYS   172      53.645  49.060  40.756  0.00  0.00
ATOM   2724  C   CYS   172      56.097  48.996  38.651  0.00  0.00
ATOM   2725  O   CYS   172      56.713  48.475  39.560  0.00  0.00
ATOM   2726  N   LEU   173      56.091  48.471  37.432  0.00  0.00
ATOM   2727  H   LEU   173      55.594  48.965  36.729  0.00  0.00
ATOM   2728  CA  LEU   173      56.720  47.214  37.036  0.00  0.00
ATOM   2729  HA  LEU   173      57.087  46.712  37.913  0.00  0.00
ATOM   2730  CB  LEU   173      55.667  46.313  36.389  0.00  0.00
ATOM   2731  HB2 LEU   173      55.306  46.787  35.521  0.00  0.00
ATOM   2732  HB3 LEU   173      56.141  45.423  36.084  0.00  0.00
ATOM   2733  CG  LEU   173      54.486  45.927  37.229  0.00  0.00
ATOM   2734  HG  LEU   173      54.192  46.566  37.510  0.00  0.00
ATOM   2735  CD1 LEU   173      53.544  45.352  36.767  0.00  0.00
ATOM   2736 1HD1 LEU   173      53.310  45.280  36.626  0.00  0.00
ATOM   2737 2HD1 LEU   173      53.338  45.197  36.619  0.00  0.00
ATOM   2738 3HD1 LEU   173      53.288  45.177  36.725  0.00  0.00
ATOM   2739  CD2 LEU   173      54.569  45.205  38.141  0.00  0.00
ATOM   2740 1HD2 LEU   173      54.691  45.040  38.334  0.00  0.00
ATOM   2741 2HD2 LEU   173      54.533  45.114  38.419  0.00  0.00
ATOM   2742 3HD2 LEU   173      54.534  44.947  38.343  0.00  0.00
ATOM   2743  C   LEU   173      57.941  47.398  36.126  0.00  0.00
ATOM   2744  O   LEU   173      58.624  46.467  35.841  0.00  0.00
ATOM   2745  N   LYS   174      58.227  48.580  35.667  0.00  0.00
ATOM   2746  H   LYS   174      57.606  49.269  35.928  0.00  0.00
ATOM   2747  CA  LYS   174      59.307  48.901  34.732  0.00  0.00
ATOM   2748  HA  LYS   174      59.813  48.007  34.478  0.00  0.00
ATOM   2749  CB  LYS   174      58.720  49.454  33.475  0.00  0.00
ATOM   2750  HB2 LYS   174      58.299  49.479  33.371  0.00  0.00
ATOM   2751  HB3 LYS   174      58.754  49.856  33.346  0.00  0.00
ATOM   2752  CG  LYS   174      58.651  49.427  32.511  0.00  0.00
ATOM   2753  HG2 LYS   174      59.001  49.405  32.560  0.00  0.00
ATOM   2754  HG3 LYS   174      58.620  49.103  32.642  0.00  0.00
ATOM   2755  CD  LYS   174      58.135  49.860  31.293  0.00  0.00
ATOM   2756  HD2 LYS   174      58.052  49.550  30.993  0.00  0.00
ATOM   2757  HD3 LYS   174      57.685  50.070  31.226  0.00  0.00
ATOM   2758  CE  LYS   174      58.340  50.416  30.568  0.00  0.00
ATOM   2759  HE2 LYS   174      58.369  50.525  30.710  0.00  0.00
ATOM   2760  HE3 LYS   174      58.557  50.331  30.626  0.00  0.00
ATOM   2761  NZ  LYS   174      58.215  50.918  29.613  0.00  0.00
ATOM   2762  HZ1 LYS   174      58.178  51.040  29.359  0.00  0.00
ATOM   2763  HZ2 LYS   174      58.177  51.055  29.366  0.00  0.00
ATOM   2764  HZ3 LYS   174      58.197  51.035  29.404  0.00  0.00
ATOM   2765  C   LYS   174      60.381  49.816  35.270  0.00  0.00
ATOM   2766  O   LYS   174      61.438  49.832  34.751  0.00  0.00
ATOM   2767  N   GLU   175      60.132  50.574  36.289  0.00  0.00
ATOM   2768  H   GLU   175      59.260  50.486  36.694  0.00  0.00
ATOM   2769  CA  GLU   175      61.036  51.542  36.889  0.00  0.00
ATOM   2770  HA  GLU   175      61.992  51.466  36.439  0.00  0.00
ATOM   2771  CB  GLU   175      60.518  52.928  36.644  0.00  0.00
ATOM   2772  HB2 GLU   175      59.749  52.951  36.569  0.00  0.00
ATOM   2773  HB3 GLU   175      60.648  53.469  37.218  0.00  0.00
ATOM   2774  CG  GLU   175      60.833  53.589  35.726  0.00  0.00
ATOM   2775  HG2 GLU   175      61.116  53.301  35.331  0.00  0.00
ATOM   2776  HG3 GLU   175      60.450  53.797  35.472  0.00  0.00
ATOM   2777  CD  GLU   175      61.261  54.375  35.671  0.00  0.00
ATOM   2778  OE1 GLU   175      61.261  54.839  35.695  0.00  0.00
ATOM   2779  OE2 GLU   175      61.600  54.535  35.611  0.00  0.00
ATOM   2780  C   GLU   175      61.231  51.282  38.360  0.00  0.00
ATOM   2781  O   GLU   175      60.464  50.592  38.952  0.00  0.00
ATOM   2782  N   HIS   176      62.254  51.825  38.967  0.00  0.00
ATOM   2783  H   HIS   176      62.845  52.374  38.434  0.00  0.00
ATOM   2784  CA  HIS   176      62.587  51.615  40.358  0.00  0.00
ATOM   2785  HA  HIS   176      62.701  50.577  40.495  0.00  0.00
ATOM   2786  CB  HIS   176      63.904  52.256  40.674  0.00  0.00
ATOM   2787  HB2 HIS   176      64.079  52.414  41.251  0.00  0.00
ATOM   2788  HB3 HIS   176      64.468  51.984  40.591  0.00  0.00
ATOM   2789  CG  HIS   176      64.290  53.014  40.385  0.00  0.00
ATOM   2790  ND1 HIS   176      64.372  53.488  39.874  0.00  0.00
ATOM   2791  HD1 HIS   176      64.171  53.392  39.616  0.00  0.00
ATOM   2792  CE1 HIS   176      64.765  54.101  39.779  0.00  0.00
ATOM   2793  HE1 HIS   176      64.916  54.567  39.415  0.00  0.00
ATOM   2794  NE2 HIS   176      64.940  54.032  40.216  0.00  0.00
ATOM   2795  HE2 HIS   176      65.235  54.407  40.255  0.00  0.00
ATOM   2796  CD2 HIS   176      64.649  53.355  40.601  0.00  0.00
ATOM   2797  HD2 HIS   176      64.701  53.135  40.999  0.00  0.00
ATOM   2798  C   HIS   176      61.504  52.046  41.310  0.00  0.00
ATOM   2799  O   HIS   176      60.921  53.028  41.133  0.00  0.00
ATOM   2800  N   VAL   177      61.251  51.317  42.329  0.00  0.00
ATOM   2801  H   VAL   177      61.790  50.548  42.405  0.00  0.00
ATOM   2802  CA  VAL   177      60.182  51.492  43.294  0.00  0.00
ATOM   2803  HA  VAL   177      59.632  52.336  43.026  0.00  0.00
ATOM   2804  CB  VAL   177      59.214  50.354  43.286  0.00  0.00
ATOM   2805  HB  VAL   177      58.488  50.508  44.034  0.00  0.00
ATOM   2806  CG1 VAL   177      58.492  50.272  42.012  0.00  0.00
ATOM   2807 1HG1 VAL   177      58.297  50.337  41.723  0.00  0.00
ATOM   2808 2HG1 VAL   177      58.384  50.226  41.655  0.00  0.00
ATOM   2809 3HG1 VAL   177      58.250  50.187  41.733  0.00  0.00
ATOM   2810  CG2 VAL   177      59.852  49.069  43.548  0.00  0.00
ATOM   2811 1HG2 VAL   177      60.017  48.719  43.487  0.00  0.00
ATOM   2812 2HG2 VAL   177      60.092  48.805  43.680  0.00  0.00
ATOM   2813 3HG2 VAL   177      59.887  48.729  43.678  0.00  0.00
ATOM   2814  C   VAL   177      60.650  51.759  44.671  0.00  0.00
ATOM   2815  O   VAL   177      59.918  52.026  45.494  0.00  0.00
ATOM   2816  N   ALA   178      61.866  51.709  44.934  0.00  0.00
ATOM   2817  H   ALA   178      62.415  51.486  44.232  0.00  0.00
ATOM   2818  CA  ALA   178      62.466  51.924  46.170  0.00  0.00
ATOM   2819  HA  ALA   178      61.832  51.985  46.779  0.00  0.00
ATOM   2820  CB  ALA   178      63.180  50.958  46.493  0.00  0.00
ATOM   2821  HB1 ALA   178      63.358  50.638  46.480  0.00  0.00
ATOM   2822  HB2 ALA   178      63.437  50.798  46.584  0.00  0.00
ATOM   2823  HB3 ALA   178      63.261  50.737  46.655  0.00  0.00
ATOM   2824  C   ALA   178      63.217  52.978  46.355  0.00  0.00
ATOM   2825  O   ALA   178      63.730  53.108  45.981  0.00  0.00
ATOM   2826  N   ALA   179      63.304  53.721  46.948  0.00  0.00
ATOM   2827  H   ALA   179      62.873  53.568  47.223  0.00  0.00
ATOM   2828  CA  ALA   179      64.070  54.710  47.240  0.00  0.00
ATOM   2829  HA  ALA   179      64.538  54.948  46.746  0.00  0.00
ATOM   2830  CB  ALA   179      63.706  55.637  47.354  0.00  0.00
ATOM   2831  HB1 ALA   179      63.681  55.922  47.407  0.00  0.00
ATOM   2832  HB2 ALA   179      63.584  55.839  47.316  0.00  0.00
ATOM   2833  HB3 ALA   179      63.596  55.831  47.422  0.00  0.00
ATOM   2834  C   ALA   179      64.612  54.525  48.073  0.00  0.00
ATOM   2835  O   ALA   179      64.697  54.127  48.711  0.00  0.00
ATOM   2836  N   VAL   180      64.983  54.817  48.084  0.00  0.00
ATOM   2837  H   VAL   180      64.894  55.143  47.556  0.00  0.00
ATOM   2838  CA  VAL   180      65.506  54.678  48.811  0.00  0.00
ATOM   2839  HA  VAL   180      65.711  54.122  48.968  0.00  0.00
ATOM   2840  CB  VAL   180      65.930  55.375  48.316  0.00  0.00
ATOM   2841  HB  VAL   180      66.209  55.216  48.733  0.00  0.00
ATOM   2842  CG1 VAL   180      66.073  55.384  47.665  0.00  0.00
ATOM   2843 1HG1 VAL   180      66.057  55.420  47.466  0.00  0.00
ATOM   2844 2HG1 VAL   180      66.102  55.419  47.486  0.00  0.00
ATOM   2845 3HG1 VAL   180      66.172  55.320  47.571  0.00  0.00
ATOM   2846  CG2 VAL   180      65.880  56.286  47.909  0.00  0.00
ATOM   2847 1HG2 VAL   180      65.897  56.485  47.795  0.00  0.00
ATOM   2848 2HG2 VAL   180      65.819  56.485  47.806  0.00  0.00
ATOM   2849 3HG2 VAL   180      65.898  56.561  47.829  0.00  0.00
ATOM   2850  C   VAL   180      65.370  54.534  49.867  0.00  0.00
ATOM   2851  O   VAL   180      64.794  55.067  50.011  0.00  0.00
ATOM   2852  N   ALA   181      65.874  53.831  50.639  0.00  0.00
ATOM   2853  H   ALA   181      65.727  53.806  51.289  0.00  0.00
ATOM   2854  CA  ALA   181      66.602  53.073  50.666  0.00  0.00
ATOM   2855  HA  ALA   181      66.980  53.240  49.902  0.00  0.00
ATOM   2856  CB  ALA   181      67.279  53.239  51.584  0.00  0.00
ATOM   2857  HB1 ALA   181      67.463  53.365  51.784  0.00  0.00
ATOM   2858  HB2 ALA   181      67.370  53.245  51.834  0.00  0.00
ATOM   2859  HB3 ALA   181      67.503  53.229  51.798  0.00  0.00
ATOM   2860  C   ALA   181      66.239  51.901  50.802  0.00  0.00
ATOM   2861  O   ALA   181      65.964  51.552  51.110  0.00  0.00
ATOM   2862  N   GLY   182      66.246  51.284  50.582  0.00  0.00
ATOM   2863  H   GLY   182      66.476  51.620  50.334  0.00  0.00
ATOM   2864  CA  GLY   182      65.921  50.139  50.627  0.00  0.00
ATOM   2865  HA2 GLY   182      66.564  49.683  50.773  0.00  0.00
ATOM   2866  HA3 GLY   182      65.455  50.066  51.345  0.00  0.00
ATOM   2867  C   GLY   182      65.342  49.614  49.524  0.00  0.00
ATOM   2868  O   GLY   182      65.090  50.198  48.771  0.00  0.00
ATOM   2869  N   GLU   183      65.128  48.501  49.419  0.00  0.00
ATOM   2870  H   GLU   183      65.351  48.072  50.070  0.00  0.00
ATOM   2871  CA  GLU   183      64.578  47.850  48.405  0.00  0.00
ATOM   2872  HA  GLU   183      64.302  48.563  47.784  0.00  0.00
ATOM   2873  CB  GLU   183      65.513  47.095  47.787  0.00  0.00
ATOM   2874  HB2 GLU   183      65.706  47.129  47.729  0.00  0.00
ATOM   2875  HB3 GLU   183      65.719  46.852  47.744  0.00  0.00
ATOM   2876  CG  GLU   183      65.916  46.630  47.271  0.00  0.00
ATOM   2877  HG2 GLU   183      65.710  46.539  47.406  0.00  0.00
ATOM   2878  HG3 GLU   183      65.684  46.822  47.216  0.00  0.00
ATOM   2879  CD  GLU   183      66.911  46.021  46.644  0.00  0.00
ATOM   2880  OE1 GLU   183      67.316  45.696  46.399  0.00  0.00
ATOM   2881  OE2 GLU   183      67.302  45.860  46.388  0.00  0.00
ATOM   2882  C   GLU   183      63.466  46.985  48.767  0.00  0.00
ATOM   2883  O   GLU   183      63.533  46.314  49.696  0.00  0.00
ATOM   2884  N   PRO   184      62.451  46.955  48.061  0.00  0.00
ATOM   2885  CD  PRO   184      62.178  47.803  47.041  0.00  0.00
ATOM   2886  HD2 PRO   184      62.775  47.666  46.301  0.00  0.00
ATOM   2887  HD3 PRO   184      62.224  48.764  47.306  0.00  0.00
ATOM   2888  CG  PRO   184      60.904  47.491  46.664  0.00  0.00
ATOM   2889  HG2 PRO   184      60.910  47.146  45.882  0.00  0.00
ATOM   2890  HG3 PRO   184      60.424  48.218  46.676  0.00  0.00
ATOM   2891  CB  PRO   184      60.373  46.572  47.472  0.00  0.00
ATOM   2892  HB2 PRO   184      59.982  45.898  46.987  0.00  0.00
ATOM   2893  HB3 PRO   184      59.740  46.999  47.960  0.00  0.00
ATOM   2894  CA  PRO   184      61.408  46.072  48.279  0.00  0.00
ATOM   2895  HA  PRO   184      61.119  46.127  49.233  0.00  0.00
ATOM   2896  C   PRO   184      61.717  44.669  47.995  0.00  0.00
ATOM   2897  O   PRO   184      62.523  44.422  47.238  0.00  0.00
ATOM   2898  N   GLN   185      61.063  43.738  48.594  0.00  0.00
ATOM   2899  H   GLN   185      60.412  44.004  49.194  0.00  0.00
ATOM   2900  CA  GLN   185      61.246  42.357  48.471  0.00  0.00
ATOM   2901  HA  GLN   185      61.771  42.229  47.634  0.00  0.00
ATOM   2902  CB  GLN   185      62.008  41.864  49.567  0.00  0.00
ATOM   2903  HB2 GLN   185      61.885  42.027  50.144  0.00  0.00
ATOM   2904  HB3 GLN   185      61.975  41.270  49.643  0.00  0.00
ATOM   2905  CG  GLN   185      62.988  41.916  49.810  0.00  0.00
ATOM   2906  HG2 GLN   185      63.109  42.138  49.651  0.00  0.00
ATOM   2907  HG3 GLN   185      63.039  42.065  49.978  0.00  0.00
ATOM   2908  CD  GLN   185      63.760  41.464  50.069  0.00  0.00
ATOM   2909  OE1 GLN   185      63.756  40.931  50.161  0.00  0.00
ATOM   2910  NE2 GLN   185      64.451  41.650  50.196  0.00  0.00
ATOM   2911 1HE2 GLN   185      64.955  41.359  50.366  0.00  0.00
ATOM   2912 2HE2 GLN   185      64.471  42.081  50.126  0.00  0.00
ATOM   2913  C   GLN   185      60.005  41.573  48.395  0.00  0.00
ATOM   2914  O   GLN   185      59.158  41.793  49.158  0.00  0.00
ATOM   2915  N   PRO   186      59.882  40.632  47.538  0.00  0.00
ATOM   2916  CD  PRO   186      58.861  39.701  47.591  0.00  0.00
ATOM   2917  HD2 PRO   186      57.997  40.140  47.344  0.00  0.00
ATOM   2918  HD3 PRO   186      58.802  39.265  48.515  0.00  0.00
ATOM   2919  CG  PRO   186      59.154  38.703  46.653  0.00  0.00
ATOM   2920  HG2 PRO   186      58.538  38.724  45.949  0.00  0.00
ATOM   2921  HG3 PRO   186      59.148  37.875  47.096  0.00  0.00
ATOM   2922  CB  PRO   186      60.397  38.966  46.106  0.00  0.00
ATOM   2923  HB2 PRO   186      60.353  38.835  45.125  0.00  0.00
ATOM   2924  HB3 PRO   186      61.045  38.349  46.515  0.00  0.00
ATOM   2925  CA  PRO   186      60.728  40.338  46.468  0.00  0.00
ATOM   2926  HA  PRO   186      61.720  40.345  46.793  0.00  0.00
ATOM   2927  C   PRO   186      60.553  41.283  45.305  0.00  0.00
ATOM   2928  O   PRO   186      59.494  41.696  44.991  0.00  0.00
ATOM   2929  N   ALA   187      61.593  41.614  44.648  0.00  0.00
ATOM   2930  H   ALA   187      62.427  41.247  44.958  0.00  0.00
ATOM   2931  CA  ALA   187      61.616  42.539  43.549  0.00  0.00
ATOM   2932  HA  ALA   187      60.666  42.818  43.331  0.00  0.00
ATOM   2933  CB  ALA   187      62.318  43.743  43.930  0.00  0.00
ATOM   2934  HB1 ALA   187      62.444  44.095  44.022  0.00  0.00
ATOM   2935  HB2 ALA   187      62.489  43.984  44.071  0.00  0.00
ATOM   2936  HB3 ALA   187      62.525  44.033  43.970  0.00  0.00
ATOM   2937  C   ALA   187      62.159  42.007  42.314  0.00  0.00
ATOM   2938  O   ALA   187      62.102  42.656  41.406  0.00  0.00
ATOM   2939  N   SER   188      62.669  40.826  42.257  0.00  0.00
ATOM   2940  H   SER   188      62.682  40.328  43.011  0.00  0.00
ATOM   2941  CA  SER   188      63.281  40.230  41.169  0.00  0.00
ATOM   2942  HA  SER   188      63.888  40.947  40.763  0.00  0.00
ATOM   2943  CB  SER   188      64.094  39.088  41.588  0.00  0.00
ATOM   2944  HB2 SER   188      64.314  38.591  41.013  0.00  0.00
ATOM   2945  HB3 SER   188      64.787  39.289  41.925  0.00  0.00
ATOM   2946  OG  SER   188      63.698  38.412  42.279  0.00  0.00
ATOM   2947  HG  SER   188      64.071  38.002  42.566  0.00  0.00
ATOM   2948  C   SER   188      62.397  39.787  40.128  0.00  0.00
ATOM   2949  O   SER   188      62.784  39.612  39.111  0.00  0.00
ATOM   2950  N   CYS   189      61.211  39.617  40.360  0.00  0.00
ATOM   2951  H   CYS   189      60.967  39.742  41.218  0.00  0.00
ATOM   2952  CA  CYS   189      60.266  39.124  39.481  0.00  0.00
ATOM   2953  HA  CYS   189      60.750  38.663  38.706  0.00  0.00
ATOM   2954  CB  CYS   189      59.521  38.067  40.169  0.00  0.00
ATOM   2955  HB2 CYS   189      59.118  38.434  40.987  0.00  0.00
ATOM   2956  HB3 CYS   189      58.786  37.778  39.574  0.00  0.00
ATOM   2957  SG  CYS   189      60.479  36.668  40.596  0.00  0.00
ATOM   2958  HG  CYS   189      60.920  36.993  41.205  0.00  0.00
ATOM   2959  C   CYS   189      59.388  40.193  38.849  0.00  0.00
ATOM   2960  O   CYS   189      58.556  39.874  38.050  0.00  0.00
ATOM   2961  N   LEU   190      59.556  41.452  39.175  0.00  0.00
ATOM   2962  H   LEU   190      60.281  41.658  39.789  0.00  0.00
ATOM   2963  CA  LEU   190      58.703  42.542  38.723  0.00  0.00
ATOM   2964  HA  LEU   190      57.689  42.298  38.956  0.00  0.00
ATOM   2965  CB  LEU   190      59.051  43.817  39.463  0.00  0.00
ATOM   2966  HB2 LEU   190      59.813  43.921  39.450  0.00  0.00
ATOM   2967  HB3 LEU   190      58.764  44.463  39.117  0.00  0.00
ATOM   2968  CG  LEU   190      58.787  44.138  40.658  0.00  0.00
ATOM   2969  HG  LEU   190      59.257  43.582  40.849  0.00  0.00
ATOM   2970  CD1 LEU   190      58.952  45.156  41.111  0.00  0.00
ATOM   2971 1HD1 LEU   190      58.845  45.445  41.135  0.00  0.00
ATOM   2972 2HD1 LEU   190      59.024  45.292  41.399  0.00  0.00
ATOM   2973 3HD1 LEU   190      59.117  45.474  41.131  0.00  0.00
ATOM   2974  CD2 LEU   190      57.735  44.240  41.201  0.00  0.00
ATOM   2975 1HD2 LEU   190      57.480  44.358  41.351  0.00  0.00
ATOM   2976 2HD2 LEU   190      57.374  44.300  41.366  0.00  0.00
ATOM   2977 3HD2 LEU   190      57.591  44.134  41.293  0.00  0.00
ATOM   2978  C   LEU   190      58.756  42.737  37.224  0.00  0.00
ATOM   2979  O   LEU   190      57.734  42.842  36.613  0.00  0.00
ATOM   2980  N   SER   191      59.919  42.702  36.611  0.00  0.00
ATOM   2981  H   SER   191      60.723  42.614  37.156  0.00  0.00
ATOM   2982  CA  SER   191      60.082  42.801  35.178  0.00  0.00
ATOM   2983  HA  SER   191      59.506  43.629  34.854  0.00  0.00
ATOM   2984  CB  SER   191      61.503  43.062  34.815  0.00  0.00
ATOM   2985  HB2 SER   191      61.717  42.828  34.226  0.00  0.00
ATOM   2986  HB3 SER   191      61.730  43.703  34.746  0.00  0.00
ATOM   2987  OG  SER   191      62.258  42.803  35.305  0.00  0.00
ATOM   2988  HG  SER   191      62.753  43.005  35.176  0.00  0.00
ATOM   2989  C   SER   191      59.594  41.600  34.425  0.00  0.00
ATOM   2990  O   SER   191      59.142  41.701  33.357  0.00  0.00
ATOM   2991  N   ARG   192      59.616  40.463  34.994  0.00  0.00
ATOM   2992  H   ARG   192      60.024  40.447  35.854  0.00  0.00
ATOM   2993  CA  ARG   192      59.076  39.244  34.450  0.00  0.00
ATOM   2994  HA  ARG   192      59.265  39.223  33.404  0.00  0.00
ATOM   2995  CB  ARG   192      59.779  38.060  35.066  0.00  0.00
ATOM   2996  HB2 ARG   192      59.786  38.158  36.106  0.00  0.00
ATOM   2997  HB3 ARG   192      59.244  37.195  34.829  0.00  0.00
ATOM   2998  CG  ARG   192      61.184  37.880  34.572  0.00  0.00
ATOM   2999  HG2 ARG   192      61.172  37.730  33.625  0.00  0.00
ATOM   3000  HG3 ARG   192      61.714  38.668  34.718  0.00  0.00
ATOM   3001  CD  ARG   192      61.893  36.815  35.136  0.00  0.00
ATOM   3002  HD2 ARG   192      61.404  36.291  35.353  0.00  0.00
ATOM   3003  HD3 ARG   192      62.401  36.451  34.677  0.00  0.00
ATOM   3004  NE  ARG   192      62.563  36.959  35.963  0.00  0.00
ATOM   3005  HE  ARG   192      62.758  37.592  36.026  0.00  0.00
ATOM   3006  CZ  ARG   192      62.991  36.341  36.612  0.00  0.00
ATOM   3007  NH1 ARG   192      62.831  35.489  36.620  0.00  0.00
ATOM   3008 1HH1 ARG   192      62.390  35.262  36.114  0.00  0.00
ATOM   3009 2HH1 ARG   192      63.173  35.048  37.125  0.00  0.00
ATOM   3010  NH2 ARG   192      63.604  36.570  37.283  0.00  0.00
ATOM   3011 1HH2 ARG   192      63.772  37.208  37.308  0.00  0.00
ATOM   3012 2HH2 ARG   192      63.932  36.094  37.764  0.00  0.00
ATOM   3013  C   ARG   192      57.568  39.156  34.590  0.00  0.00
ATOM   3014  O   ARG   192      56.932  38.549  33.761  0.00  0.00
ATOM   3015  N   LEU   193      56.981  39.801  35.576  0.00  0.00
ATOM   3016  H   LEU   193      57.565  40.238  36.240  0.00  0.00
ATOM   3017  CA  LEU   193      55.538  39.886  35.761  0.00  0.00
ATOM   3018  HA  LEU   193      55.139  38.896  35.664  0.00  0.00
ATOM   3019  CB  LEU   193      55.250  40.381  37.170  0.00  0.00
ATOM   3020  HB2 LEU   193      55.789  39.778  37.865  0.00  0.00
ATOM   3021  HB3 LEU   193      55.617  41.371  37.258  0.00  0.00
ATOM   3022  CG  LEU   193      53.782  40.377  37.561  0.00  0.00
ATOM   3023  HG  LEU   193      53.231  40.936  36.852  0.00  0.00
ATOM   3024  CD1 LEU   193      53.210  39.009  37.631  0.00  0.00
ATOM   3025 1HD1 LEU   193      53.091  38.669  37.671  0.00  0.00
ATOM   3026 2HD1 LEU   193      53.032  38.688  37.657  0.00  0.00
ATOM   3027 3HD1 LEU   193      53.071  38.675  37.612  0.00  0.00
ATOM   3028  CD2 LEU   193      53.585  41.023  38.887  0.00  0.00
ATOM   3029 1HD2 LEU   193      53.574  41.247  39.212  0.00  0.00
ATOM   3030 2HD2 LEU   193      53.467  41.191  39.189  0.00  0.00
ATOM   3031 3HD2 LEU   193      53.563  41.120  39.222  0.00  0.00
ATOM   3032  C   LEU   193      54.861  40.737  34.689  0.00  0.00
ATOM   3033  O   LEU   193      53.819  40.362  34.187  0.00  0.00
ATOM   3034  N   LEU   194      55.477  41.828  34.264  0.00  0.00
ATOM   3035  H   LEU   194      56.302  42.112  34.737  0.00  0.00
ATOM   3036  CA  LEU   194      55.016  42.623  33.129  0.00  0.00
ATOM   3037  HA  LEU   194      53.997  42.912  33.321  0.00  0.00
ATOM   3038  CB  LEU   194      55.874  43.880  33.041  0.00  0.00
ATOM   3039  HB2 LEU   194      55.846  44.372  33.982  0.00  0.00
ATOM   3040  HB3 LEU   194      56.880  43.589  32.868  0.00  0.00
ATOM   3041  CG  LEU   194      55.488  44.886  31.973  0.00  0.00
ATOM   3042  HG  LEU   194      55.559  44.435  31.046  0.00  0.00
ATOM   3043  CD1 LEU   194      54.134  45.426  32.119  0.00  0.00
ATOM   3044 1HD1 LEU   194      53.772  45.467  32.096  0.00  0.00
ATOM   3045 2HD1 LEU   194      53.816  45.558  32.249  0.00  0.00
ATOM   3046 3HD1 LEU   194      53.823  45.656  32.090  0.00  0.00
ATOM   3047  CD2 LEU   194      56.404  46.032  31.987  0.00  0.00
ATOM   3048 1HD2 LEU   194      56.618  46.315  31.953  0.00  0.00
ATOM   3049 2HD2 LEU   194      56.617  46.316  32.020  0.00  0.00
ATOM   3050 3HD2 LEU   194      56.651  46.295  31.980  0.00  0.00
ATOM   3051  C   LEU   194      55.017  41.821  31.827  0.00  0.00
ATOM   3052  O   LEU   194      54.139  41.986  31.001  0.00  0.00
ATOM   3053  N   GLY   195      55.939  40.884  31.678  0.00  0.00
ATOM   3054  H   GLY   195      56.649  40.828  32.367  0.00  0.00
ATOM   3055  CA  GLY   195      55.977  39.926  30.587  0.00  0.00
ATOM   3056  HA2 GLY   195      56.019  40.453  29.660  0.00  0.00
ATOM   3057  HA3 GLY   195      56.871  39.349  30.682  0.00  0.00
ATOM   3058  C   GLY   195      54.804  38.960  30.523  0.00  0.00
ATOM   3059  O   GLY   195      54.589  38.358  29.498  0.00  0.00
ATOM   3060  N   LYS   196      54.004  38.834  31.571  0.00  0.00
ATOM   3061  H   LYS   196      54.239  39.342  32.386  0.00  0.00
ATOM   3062  CA  LYS   196      52.783  38.024  31.593  0.00  0.00
ATOM   3063  HA  LYS   196      52.901  37.222  30.894  0.00  0.00
ATOM   3064  CB  LYS   196      52.574  37.410  32.964  0.00  0.00
ATOM   3065  HB2 LYS   196      52.498  38.161  33.663  0.00  0.00
ATOM   3066  HB3 LYS   196      51.668  36.893  32.977  0.00  0.00
ATOM   3067  CG  LYS   196      53.614  36.467  33.420  0.00  0.00
ATOM   3068  HG2 LYS   196      54.396  36.932  33.494  0.00  0.00
ATOM   3069  HG3 LYS   196      53.411  36.144  34.254  0.00  0.00
ATOM   3070  CD  LYS   196      53.865  35.328  32.702  0.00  0.00
ATOM   3071  HD2 LYS   196      53.220  34.926  32.641  0.00  0.00
ATOM   3072  HD3 LYS   196      54.052  35.582  31.997  0.00  0.00
ATOM   3073  CE  LYS   196      54.743  34.387  33.037  0.00  0.00
ATOM   3074  HE2 LYS   196      55.411  34.769  33.321  0.00  0.00
ATOM   3075  HE3 LYS   196      54.403  34.021  33.682  0.00  0.00
ATOM   3076  NZ  LYS   196      55.153  33.466  32.143  0.00  0.00
ATOM   3077  HZ1 LYS   196      55.271  33.266  31.884  0.00  0.00
ATOM   3078  HZ2 LYS   196      55.286  33.228  31.946  0.00  0.00
ATOM   3079  HZ3 LYS   196      55.199  33.230  31.925  0.00  0.00
ATOM   3080  C   LYS   196      51.537  38.743  31.105  0.00  0.00
ATOM   3081  O   LYS   196      50.539  38.089  30.877  0.00  0.00
ATOM   3082  N   LEU   197      51.582  40.047  30.879  0.00  0.00
ATOM   3083  H   LEU   197      52.433  40.521  31.077  0.00  0.00
ATOM   3084  CA  LEU   197      50.470  40.829  30.340  0.00  0.00
ATOM   3085  HA  LEU   197      49.650  40.721  31.031  0.00  0.00
ATOM   3086  CB  LEU   197      50.873  42.311  30.330  0.00  0.00
ATOM   3087  HB2 LEU   197      51.226  42.582  31.297  0.00  0.00
ATOM   3088  HB3 LEU   197      51.691  42.443  29.667  0.00  0.00
ATOM   3089  CG  LEU   197      49.786  43.288  29.936  0.00  0.00
ATOM   3090  HG  LEU   197      49.263  42.925  29.147  0.00  0.00
ATOM   3091  CD1 LEU   197      48.860  43.552  30.993  0.00  0.00
ATOM   3092 1HD1 LEU   197      48.615  43.608  31.217  0.00  0.00
ATOM   3093 2HD1 LEU   197      48.632  43.600  31.272  0.00  0.00
ATOM   3094 3HD1 LEU   197      48.639  43.637  31.246  0.00  0.00
ATOM   3095  CD2 LEU   197      50.336  44.561  29.549  0.00  0.00
ATOM   3096 1HD2 LEU   197      50.558  44.825  29.426  0.00  0.00
ATOM   3097 2HD2 LEU   197      50.397  44.874  29.381  0.00  0.00
ATOM   3098 3HD2 LEU   197      50.449  44.909  29.536  0.00  0.00
ATOM   3099  C   LEU   197      49.946  40.311  28.982  0.00  0.00
ATOM   3100  O   LEU   197      48.748  40.082  28.881  0.00  0.00
ATOM   3101  N   PRO   198      50.783  40.042  27.965  0.00  0.00
ATOM   3102  CD  PRO   198      52.172  40.412  27.837  0.00  0.00
ATOM   3103  HD2 PRO   198      52.756  40.023  28.594  0.00  0.00
ATOM   3104  HD3 PRO   198      52.277  41.442  27.819  0.00  0.00
ATOM   3105  CG  PRO   198      52.642  39.886  26.554  0.00  0.00
ATOM   3106  HG2 PRO   198      53.099  39.032  26.702  0.00  0.00
ATOM   3107  HG3 PRO   198      53.247  40.531  26.119  0.00  0.00
ATOM   3108  CB  PRO   198      51.459  39.653  25.730  0.00  0.00
ATOM   3109  HB2 PRO   198      51.601  38.843  25.106  0.00  0.00
ATOM   3110  HB3 PRO   198      51.281  40.493  25.163  0.00  0.00
ATOM   3111  CA  PRO   198      50.332  39.432  26.720  0.00  0.00
ATOM   3112  HA  PRO   198      49.457  39.945  26.364  0.00  0.00
ATOM   3113  C   PRO   198      49.990  37.949  26.851  0.00  0.00
ATOM   3114  O   PRO   198      49.120  37.468  26.154  0.00  0.00
ATOM   3115  N   GLU   199      50.620  37.218  27.762  0.00  0.00
ATOM   3116  H   GLU   199      51.319  37.656  28.307  0.00  0.00
ATOM   3117  CA  GLU   199      50.341  35.799  27.992  0.00  0.00
ATOM   3118  HA  GLU   199      50.346  35.291  27.043  0.00  0.00
ATOM   3119  CB  GLU   199      51.433  35.186  28.858  0.00  0.00
ATOM   3120  HB2 GLU   199      51.995  35.580  29.076  0.00  0.00
ATOM   3121  HB3 GLU   199      51.237  34.944  29.481  0.00  0.00
ATOM   3122  CG  GLU   199      52.034  34.350  28.587  0.00  0.00
ATOM   3123  HG2 GLU   199      51.513  34.114  28.471  0.00  0.00
ATOM   3124  HG3 GLU   199      52.237  34.472  28.078  0.00  0.00
ATOM   3125  CD  GLU   199      53.066  33.670  29.149  0.00  0.00
ATOM   3126  OE1 GLU   199      53.468  33.408  29.378  0.00  0.00
ATOM   3127  OE2 GLU   199      53.498  33.383  29.370  0.00  0.00
ATOM   3128  C   GLU   199      48.958  35.578  28.601  0.00  0.00
ATOM   3129  O   GLU   199      48.245  34.683  28.190  0.00  0.00
ATOM   3130  N   LEU   200      48.540  36.447  29.510  0.00  0.00
ATOM   3131  H   LEU   200      49.195  37.126  29.824  0.00  0.00
ATOM   3132  CA  LEU   200      47.187  36.522  30.048  0.00  0.00
ATOM   3133  HA  LEU   200      46.926  35.561  30.468  0.00  0.00
ATOM   3134  CB  LEU   200      47.197  37.575  31.160  0.00  0.00
ATOM   3135  HB2 LEU   200      47.887  37.265  31.919  0.00  0.00
ATOM   3136  HB3 LEU   200      47.572  38.492  30.747  0.00  0.00
ATOM   3137  CG  LEU   200      45.854  37.878  31.819  0.00  0.00
ATOM   3138  HG  LEU   200      45.160  38.171  31.078  0.00  0.00
ATOM   3139  CD1 LEU   200      45.288  36.718  32.568  0.00  0.00
ATOM   3140 1HD1 LEU   200      45.215  36.442  32.802  0.00  0.00
ATOM   3141 2HD1 LEU   200      45.067  36.481  32.771  0.00  0.00
ATOM   3142 3HD1 LEU   200      45.144  36.391  32.672  0.00  0.00
ATOM   3143  CD2 LEU   200      46.012  39.021  32.768  0.00  0.00
ATOM   3144 1HD2 LEU   200      46.137  39.363  32.912  0.00  0.00
ATOM   3145 2HD2 LEU   200      45.908  39.322  32.965  0.00  0.00
ATOM   3146 3HD2 LEU   200      46.090  39.224  33.095  0.00  0.00
ATOM   3147  C   LEU   200      46.161  36.858  28.962  0.00  0.00
ATOM   3148  O   LEU   200      45.101  36.258  28.913  0.00  0.00
ATOM   3149  N   ARG   201      46.487  37.781  28.062  0.00  0.00
ATOM   3150  H   ARG   201      47.368  38.227  28.163  0.00  0.00
ATOM   3151  CA  ARG   201      45.620  38.185  26.952  0.00  0.00
ATOM   3152  HA  ARG   201      44.646  38.408  27.356  0.00  0.00
ATOM   3153  CB  ARG   201      46.176  39.460  26.320  0.00  0.00
ATOM   3154  HB2 ARG   201      46.465  40.125  27.106  0.00  0.00
ATOM   3155  HB3 ARG   201      47.050  39.234  25.752  0.00  0.00
ATOM   3156  CG  ARG   201      45.183  40.182  25.425  0.00  0.00
ATOM   3157  HG2 ARG   201      45.163  39.815  24.556  0.00  0.00
ATOM   3158  HG3 ARG   201      44.314  40.111  25.771  0.00  0.00
ATOM   3159  CD  ARG   201      45.408  41.529  25.263  0.00  0.00
ATOM   3160  HD2 ARG   201      45.479  41.856  26.128  0.00  0.00
ATOM   3161  HD3 ARG   201      46.244  41.599  24.883  0.00  0.00
ATOM   3162  NE  ARG   201      44.447  42.280  24.482  0.00  0.00
ATOM   3163  HE  ARG   201      44.034  41.822  23.726  0.00  0.00
ATOM   3164  CZ  ARG   201      44.046  43.497  24.670  0.00  0.00
ATOM   3165  NH1 ARG   201      44.480  44.230  25.615  0.00  0.00
ATOM   3166 1HH1 ARG   201      45.165  43.891  26.238  0.00  0.00
ATOM   3167 2HH1 ARG   201      44.146  45.150  25.741  0.00  0.00
ATOM   3168  NH2 ARG   201      43.178  44.008  23.891  0.00  0.00
ATOM   3169 1HH2 ARG   201      42.830  43.485  23.150  0.00  0.00
ATOM   3170 2HH2 ARG   201      42.899  44.942  24.001  0.00  0.00
ATOM   3171  C   ARG   201      45.416  37.059  25.949  0.00  0.00
ATOM   3172  O   ARG   201      44.303  36.807  25.550  0.00  0.00
ATOM   3173  N   THR   202      46.458  36.318  25.626  0.00  0.00
ATOM   3174  H   THR   202      47.335  36.608  25.978  0.00  0.00
ATOM   3175  CA  THR   202      46.412  35.129  24.771  0.00  0.00
ATOM   3176  HA  THR   202      45.879  35.378  23.872  0.00  0.00
ATOM   3177  CB  THR   202      47.812  34.701  24.364  0.00  0.00
ATOM   3178  HB  THR   202      48.197  34.277  24.948  0.00  0.00
ATOM   3179  CG2 THR   202      47.969  34.026  23.383  0.00  0.00
ATOM   3180 1HG2 THR   202      47.998  33.845  23.161  0.00  0.00
ATOM   3181 2HG2 THR   202      48.002  33.871  23.131  0.00  0.00
ATOM   3182 3HG2 THR   202      48.033  33.857  23.142  0.00  0.00
ATOM   3183  OG1 THR   202      48.549  35.497  24.116  0.00  0.00
ATOM   3184  HG1 THR   202      48.936  35.811  24.373  0.00  0.00
ATOM   3185  C   THR   202      45.668  33.968  25.420  0.00  0.00
ATOM   3186  O   THR   202      44.926  33.291  24.761  0.00  0.00
ATOM   3187  N   LEU   203      45.787  33.775  26.720  0.00  0.00
ATOM   3188  H   LEU   203      46.433  34.338  27.206  0.00  0.00
ATOM   3189  CA  LEU   203      45.045  32.772  27.483  0.00  0.00
ATOM   3190  HA  LEU   203      45.214  31.807  27.034  0.00  0.00
ATOM   3191  CB  LEU   203      45.598  32.750  28.911  0.00  0.00
ATOM   3192  HB2 LEU   203      46.640  32.528  28.870  0.00  0.00
ATOM   3193  HB3 LEU   203      45.501  33.730  29.319  0.00  0.00
ATOM   3194  CG  LEU   203      44.946  31.777  29.883  0.00  0.00
ATOM   3195  HG  LEU   203      43.909  31.939  29.905  0.00  0.00
ATOM   3196  CD1 LEU   203      45.190  30.360  29.540  0.00  0.00
ATOM   3197 1HD1 LEU   203      45.301  30.029  29.412  0.00  0.00
ATOM   3198 2HD1 LEU   203      45.259  30.007  29.525  0.00  0.00
ATOM   3199 3HD1 LEU   203      45.185  30.005  29.434  0.00  0.00
ATOM   3200  CD2 LEU   203      45.463  31.999  31.258  0.00  0.00
ATOM   3201 1HD2 LEU   203      45.539  32.106  31.599  0.00  0.00
ATOM   3202 2HD2 LEU   203      45.571  31.992  31.616  0.00  0.00
ATOM   3203 3HD2 LEU   203      45.650  32.069  31.561  0.00  0.00
ATOM   3204  C   LEU   203      43.540  33.029  27.457  0.00  0.00
ATOM   3205  O   LEU   203      42.761  32.111  27.363  0.00  0.00
ATOM   3206  N   CYS   204      43.123  34.267  27.505  0.00  0.00
ATOM   3207  H   CYS   204      43.809  34.968  27.604  0.00  0.00
ATOM   3208  CA  CYS   204      41.721  34.654  27.565  0.00  0.00
ATOM   3209  HA  CYS   204      41.174  33.887  28.084  0.00  0.00
ATOM   3210  CB  CYS   204      41.594  35.922  28.389  0.00  0.00
ATOM   3211  HB2 CYS   204      42.195  36.696  27.970  0.00  0.00
ATOM   3212  HB3 CYS   204      40.577  36.245  28.390  0.00  0.00
ATOM   3213  SG  CYS   204      42.097  35.597  30.072  0.00  0.00
ATOM   3214  HG  CYS   204      43.189  35.739  29.913  0.00  0.00
ATOM   3215  C   CYS   204      41.047  34.779  26.203  0.00  0.00
ATOM   3216  O   CYS   204      39.874  34.713  26.129  0.00  0.00
ATOM   3217  N   THR   205      41.750  34.887  25.118  0.00  0.00
ATOM   3218  H   THR   205      42.696  34.950  25.228  0.00  0.00
ATOM   3219  CA  THR   205      41.211  34.925  23.763  0.00  0.00
ATOM   3220  HA  THR   205      40.501  35.638  23.738  0.00  0.00
ATOM   3221  CB  THR   205      42.184  35.264  22.735  0.00  0.00
ATOM   3222  HB  THR   205      42.148  34.997  22.047  0.00  0.00
ATOM   3223  CG2 THR   205      42.379  36.199  22.395  0.00  0.00
ATOM   3224 1HG2 THR   205      42.397  36.409  22.302  0.00  0.00
ATOM   3225 2HG2 THR   205      42.406  36.461  22.320  0.00  0.00
ATOM   3226 3HG2 THR   205      42.472  36.412  22.299  0.00  0.00
ATOM   3227  OG1 THR   205      42.987  35.079  22.925  0.00  0.00
ATOM   3228  HG1 THR   205      43.448  35.199  22.981  0.00  0.00
ATOM   3229  C   THR   205      40.566  33.708  23.348  0.00  0.00
ATOM   3230  O   THR   205      39.598  33.722  22.737  0.00  0.00
ATOM   3231  N   GLN   206      41.045  32.652  23.739  0.00  0.00
ATOM   3232  H   GLN   206      41.858  32.699  24.202  0.00  0.00
ATOM   3233  CA  GLN   206      40.437  31.427  23.552  0.00  0.00
ATOM   3234  HA  GLN   206      40.036  31.450  22.610  0.00  0.00
ATOM   3235  CB  GLN   206      41.416  30.409  23.581  0.00  0.00
ATOM   3236  HB2 GLN   206      41.915  30.395  23.900  0.00  0.00
ATOM   3237  HB3 GLN   206      41.261  29.916  23.788  0.00  0.00
ATOM   3238  CG  GLN   206      41.936  30.042  22.891  0.00  0.00
ATOM   3239  HG2 GLN   206      41.909  30.038  22.800  0.00  0.00
ATOM   3240  HG3 GLN   206      41.960  30.095  22.608  0.00  0.00
ATOM   3241  CD  GLN   206      42.482  29.591  22.693  0.00  0.00
ATOM   3242  OE1 GLN   206      42.628  29.424  22.894  0.00  0.00
ATOM   3243  NE2 GLN   206      42.807  29.375  22.294  0.00  0.00
ATOM   3244 1HE2 GLN   206      43.163  29.080  22.165  0.00  0.00
ATOM   3245 2HE2 GLN   206      42.702  29.502  22.116  0.00  0.00
ATOM   3246  C   GLN   206      39.344  31.124  24.539  0.00  0.00
ATOM   3247  O   GLN   206      38.423  30.459  24.219  0.00  0.00
ATOM   3248  N   GLY   207      39.407  31.645  25.719  0.00  0.00
ATOM   3249  H   GLY   207      40.199  32.151  25.930  0.00  0.00
ATOM   3250  CA  GLY   207      38.411  31.480  26.732  0.00  0.00
ATOM   3251  HA2 GLY   207      38.296  30.445  26.945  0.00  0.00
ATOM   3252  HA3 GLY   207      38.748  31.968  27.602  0.00  0.00
ATOM   3253  C   GLY   207      37.070  32.062  26.390  0.00  0.00
ATOM   3254  O   GLY   207      36.094  31.424  26.575  0.00  0.00
ATOM   3255  N   LEU   208      37.009  33.238  25.823  0.00  0.00
ATOM   3256  H   LEU   208      37.841  33.712  25.707  0.00  0.00
ATOM   3257  CA  LEU   208      35.791  33.882  25.388  0.00  0.00
ATOM   3258  HA  LEU   208      35.144  33.964  26.226  0.00  0.00
ATOM   3259  CB  LEU   208      36.120  35.275  24.911  0.00  0.00
ATOM   3260  HB2 LEU   208      36.582  35.770  25.626  0.00  0.00
ATOM   3261  HB3 LEU   208      36.752  35.223  24.166  0.00  0.00
ATOM   3262  CG  LEU   208      35.060  36.114  24.484  0.00  0.00
ATOM   3263  HG  LEU   208      34.698  35.803  24.108  0.00  0.00
ATOM   3264  CD1 LEU   208      34.329  36.595  24.998  0.00  0.00
ATOM   3265 1HD1 LEU   208      34.190  36.721  25.099  0.00  0.00
ATOM   3266 2HD1 LEU   208      34.080  36.745  25.073  0.00  0.00
ATOM   3267 3HD1 LEU   208      34.177  36.680  25.185  0.00  0.00
ATOM   3268  CD2 LEU   208      35.222  36.973  24.025  0.00  0.00
ATOM   3269 1HD2 LEU   208      35.234  37.246  23.954  0.00  0.00
ATOM   3270 2HD2 LEU   208      35.333  37.140  23.898  0.00  0.00
ATOM   3271 3HD2 LEU   208      35.209  37.162  23.876  0.00  0.00
ATOM   3272  C   LEU   208      35.073  33.065  24.347  0.00  0.00
ATOM   3273  O   LEU   208      33.897  32.882  24.447  0.00  0.00
ATOM   3274  N   GLN   209      35.781  32.505  23.398  0.00  0.00
ATOM   3275  H   GLN   209      36.741  32.682  23.392  0.00  0.00
ATOM   3276  CA  GLN   209      35.244  31.655  22.368  0.00  0.00
ATOM   3277  HA  GLN   209      34.435  32.173  21.918  0.00  0.00
ATOM   3278  CB  GLN   209      36.289  31.414  21.317  0.00  0.00
ATOM   3279  HB2 GLN   209      36.874  31.520  21.374  0.00  0.00
ATOM   3280  HB3 GLN   209      36.429  30.891  21.070  0.00  0.00
ATOM   3281  CG  GLN   209      36.371  31.749  20.487  0.00  0.00
ATOM   3282  HG2 GLN   209      35.869  31.992  20.445  0.00  0.00
ATOM   3283  HG3 GLN   209      36.586  32.048  20.368  0.00  0.00
ATOM   3284  CD  GLN   209      36.854  31.374  19.838  0.00  0.00
ATOM   3285  OE1 GLN   209      37.134  30.826  19.846  0.00  0.00
ATOM   3286  NE2 GLN   209      36.978  31.651  19.244  0.00  0.00
ATOM   3287 1HE2 GLN   209      37.295  31.409  18.808  0.00  0.00
ATOM   3288 2HE2 GLN   209      36.754  32.098  19.214  0.00  0.00
ATOM   3289  C   GLN   209      34.691  30.355  22.890  0.00  0.00
ATOM   3290  O   GLN   209      33.788  29.863  22.380  0.00  0.00
ATOM   3291  N   ARG   210      35.181  29.824  23.932  0.00  0.00
ATOM   3292  H   ARG   210      35.929  30.272  24.287  0.00  0.00
ATOM   3293  CA  ARG   210      34.682  28.638  24.579  0.00  0.00
ATOM   3294  HA  ARG   210      34.371  27.959  23.836  0.00  0.00
ATOM   3295  CB  ARG   210      35.768  28.003  25.360  0.00  0.00
ATOM   3296  HB2 ARG   210      36.155  28.530  25.820  0.00  0.00
ATOM   3297  HB3 ARG   210      35.510  27.442  25.909  0.00  0.00
ATOM   3298  CG  ARG   210      36.682  27.386  24.829  0.00  0.00
ATOM   3299  HG2 ARG   210      36.757  27.284  24.472  0.00  0.00
ATOM   3300  HG3 ARG   210      36.950  27.602  24.865  0.00  0.00
ATOM   3301  CD  ARG   210      37.159  26.607  24.773  0.00  0.00
ATOM   3302  HD2 ARG   210      37.359  26.784  24.936  0.00  0.00
ATOM   3303  HD3 ARG   210      36.902  26.295  25.049  0.00  0.00
ATOM   3304  NE  ARG   210      37.694  26.051  24.155  0.00  0.00
ATOM   3305  HE  ARG   210      37.869  26.408  23.868  0.00  0.00
ATOM   3306  CZ  ARG   210      37.994  25.119  23.950  0.00  0.00
ATOM   3307  NH1 ARG   210      37.828  24.539  24.263  0.00  0.00
ATOM   3308 1HH1 ARG   210      37.438  24.773  24.661  0.00  0.00
ATOM   3309 2HH1 ARG   210      38.073  23.837  24.069  0.00  0.00
ATOM   3310  NH2 ARG   210      38.482  24.742  23.419  0.00  0.00
ATOM   3311 1HH2 ARG   210      38.627  25.152  23.158  0.00  0.00
ATOM   3312 2HH2 ARG   210      38.711  24.039  23.281  0.00  0.00
ATOM   3313  C   ARG   210      33.464  28.876  25.442  0.00  0.00
ATOM   3314  O   ARG   210      32.606  28.076  25.467  0.00  0.00
ATOM   3315  N   ILE   211      33.352  29.981  26.104  0.00  0.00
ATOM   3316  H   ILE   211      34.107  30.576  26.059  0.00  0.00
ATOM   3317  CA  ILE   211      32.207  30.336  26.933  0.00  0.00
ATOM   3318  HA  ILE   211      31.883  29.456  27.451  0.00  0.00
ATOM   3319  CB  ILE   211      32.607  31.355  27.993  0.00  0.00
ATOM   3320  HB  ILE   211      33.043  32.098  27.556  0.00  0.00
ATOM   3321  CG2 ILE   211      31.528  31.865  28.699  0.00  0.00
ATOM   3322 1HG2 ILE   211      31.193  32.086  28.699  0.00  0.00
ATOM   3323 2HG2 ILE   211      31.206  31.796  28.910  0.00  0.00
ATOM   3324 3HG2 ILE   211      31.390  32.107  29.006  0.00  0.00
ATOM   3325  CG1 ILE   211      33.508  30.873  28.957  0.00  0.00
ATOM   3326 2HG1 ILE   211      33.238  30.374  29.344  0.00  0.00
ATOM   3327 3HG1 ILE   211      34.073  30.543  28.659  0.00  0.00
ATOM   3328  CD1 ILE   211      34.074  31.469  29.817  0.00  0.00
ATOM   3329 1HD1 ILE   211      34.256  31.624  29.984  0.00  0.00
ATOM   3330 2HD1 ILE   211      34.168  31.645  30.084  0.00  0.00
ATOM   3331 3HD1 ILE   211      34.230  31.557  30.015  0.00  0.00
ATOM   3332  C   ILE   211      31.027  30.772  26.089  0.00  0.00
ATOM   3333  O   ILE   211      29.910  30.465  26.424  0.00  0.00
ATOM   3334  N   PHE   212      31.249  31.398  24.949  0.00  0.00
ATOM   3335  H   PHE   212      32.174  31.650  24.729  0.00  0.00
ATOM   3336  CA  PHE   212      30.219  31.786  24.019  0.00  0.00
ATOM   3337  HA  PHE   212      29.502  32.335  24.557  0.00  0.00
ATOM   3338  CB  PHE   212      30.814  32.703  22.978  0.00  0.00
ATOM   3339  HB2 PHE   212      31.042  33.514  23.370  0.00  0.00
ATOM   3340  HB3 PHE   212      31.604  32.352  22.658  0.00  0.00
ATOM   3341  CG  PHE   212      30.125  33.057  21.861  0.00  0.00
ATOM   3342  CD1 PHE   212      30.532  32.836  20.733  0.00  0.00
ATOM   3343  HD1 PHE   212      31.320  32.399  20.657  0.00  0.00
ATOM   3344  CE1 PHE   212      29.917  33.194  19.698  0.00  0.00
ATOM   3345  HE1 PHE   212      30.236  33.029  18.838  0.00  0.00
ATOM   3346  CZ  PHE   212      28.893  33.775  19.784  0.00  0.00
ATOM   3347  HZ  PHE   212      28.428  34.054  18.992  0.00  0.00
ATOM   3348  CE2 PHE   212      28.478  33.993  20.906  0.00  0.00
ATOM   3349  HE2 PHE   212      27.692  34.438  20.974  0.00  0.00
ATOM   3350  CD2 PHE   212      29.091  33.636  21.941  0.00  0.00
ATOM   3351  HD2 PHE   212      28.768  33.813  22.796  0.00  0.00
ATOM   3352  C   PHE   212      29.488  30.623  23.399  0.00  0.00
ATOM   3353  O   PHE   212      28.391  30.757  23.020  0.00  0.00
ATOM   3354  N   TYR   213      30.054  29.473  23.334  0.00  0.00
ATOM   3355  H   TYR   213      30.963  29.430  23.621  0.00  0.00
ATOM   3356  CA  TYR   213      29.434  28.280  22.836  0.00  0.00
ATOM   3357  HA  TYR   213      28.640  28.571  22.241  0.00  0.00
ATOM   3358  CB  TYR   213      30.359  27.591  21.951  0.00  0.00
ATOM   3359  HB2 TYR   213      30.278  27.603  21.463  0.00  0.00
ATOM   3360  HB3 TYR   213      30.786  27.782  21.946  0.00  0.00
ATOM   3361  CG  TYR   213      30.820  26.660  21.646  0.00  0.00
ATOM   3362  CD1 TYR   213      31.214  26.961  20.767  0.00  0.00
ATOM   3363  HD1 TYR   213      31.193  27.859  20.335  0.00  0.00
ATOM   3364  CE1 TYR   213      31.633  26.088  20.445  0.00  0.00
ATOM   3365  HE1 TYR   213      31.929  26.315  19.772  0.00  0.00
ATOM   3366  CZ  TYR   213      31.658  24.909  21.008  0.00  0.00
ATOM   3367  OH  TYR   213      32.054  24.074  20.698  0.00  0.00
ATOM   3368  HH  TYR   213      32.015  23.329  21.145  0.00  0.00
ATOM   3369  CE2 TYR   213      31.269  24.603  21.884  0.00  0.00
ATOM   3370  HE2 TYR   213      31.284  23.701  22.310  0.00  0.00
ATOM   3371  CD2 TYR   213      30.854  25.473  22.195  0.00  0.00
ATOM   3372  HD2 TYR   213      30.554  25.224  22.856  0.00  0.00
ATOM   3373  C   TYR   213      28.836  27.362  23.884  0.00  0.00
ATOM   3374  O   TYR   213      28.208  26.396  23.543  0.00  0.00
ATOM   3375  N   LEU   214      28.976  27.654  25.155  0.00  0.00
ATOM   3376  H   LEU   214      29.475  28.467  25.380  0.00  0.00
ATOM   3377  CA  LEU   214      28.522  26.806  26.241  0.00  0.00
ATOM   3378  HA  LEU   214      29.033  25.874  26.162  0.00  0.00
ATOM   3379  CB  LEU   214      28.911  27.463  27.550  0.00  0.00
ATOM   3380  HB2 LEU   214      29.679  27.825  27.457  0.00  0.00
ATOM   3381  HB3 LEU   214      28.372  28.109  27.760  0.00  0.00
ATOM   3382  CG  LEU   214      29.013  26.836  28.714  0.00  0.00
ATOM   3383  HG  LEU   214      28.333  26.734  28.694  0.00  0.00
ATOM   3384  CD1 LEU   214      29.611  25.993  28.957  0.00  0.00
ATOM   3385 1HD1 LEU   214      29.813  25.748  28.910  0.00  0.00
ATOM   3386 2HD1 LEU   214      29.798  25.955  28.934  0.00  0.00
ATOM   3387 3HD1 LEU   214      29.651  25.654  29.211  0.00  0.00
ATOM   3388  CD2 LEU   214      29.462  27.227  29.738  0.00  0.00
ATOM   3389 1HD2 LEU   214      29.627  27.259  29.969  0.00  0.00
ATOM   3390 2HD2 LEU   214      29.574  27.411  29.917  0.00  0.00
ATOM   3391 3HD2 LEU   214      29.498  27.297  30.074  0.00  0.00
ATOM   3392  C   LEU   214      27.047  26.485  26.177  0.00  0.00
ATOM   3393  O   LEU   214      26.659  25.380  26.443  0.00  0.00
ATOM   3394  N   LYS   215      26.230  27.404  25.735  0.00  0.00
ATOM   3395  H   LYS   215      26.608  28.297  25.583  0.00  0.00
ATOM   3396  CA  LYS   215      24.817  27.206  25.513  0.00  0.00
ATOM   3397  HA  LYS   215      24.417  26.769  26.387  0.00  0.00
ATOM   3398  CB  LYS   215      24.162  28.543  25.341  0.00  0.00
ATOM   3399  HB2 LYS   215      23.126  28.396  25.358  0.00  0.00
ATOM   3400  HB3 LYS   215      24.416  29.154  26.156  0.00  0.00
ATOM   3401  CG  LYS   215      24.517  29.264  24.095  0.00  0.00
ATOM   3402  HG2 LYS   215      25.502  29.357  24.020  0.00  0.00
ATOM   3403  HG3 LYS   215      24.190  28.742  23.310  0.00  0.00
ATOM   3404  CD  LYS   215      23.960  30.575  24.007  0.00  0.00
ATOM   3405  HD2 LYS   215      23.159  30.519  23.889  0.00  0.00
ATOM   3406  HD3 LYS   215      24.051  31.001  24.704  0.00  0.00
ATOM   3407  CE  LYS   215      24.362  31.377  23.113  0.00  0.00
ATOM   3408  HE2 LYS   215      24.891  31.169  22.959  0.00  0.00
ATOM   3409  HE3 LYS   215      24.103  31.345  22.574  0.00  0.00
ATOM   3410  NZ  LYS   215      24.389  32.456  23.156  0.00  0.00
ATOM   3411  HZ1 LYS   215      24.352  32.749  23.163  0.00  0.00
ATOM   3412  HZ2 LYS   215      24.402  32.700  23.214  0.00  0.00
ATOM   3413  HZ3 LYS   215      24.433  32.721  23.124  0.00  0.00
ATOM   3414  C   LYS   215      24.456  26.244  24.409  0.00  0.00
ATOM   3415  O   LYS   215      23.356  25.842  24.325  0.00  0.00
ATOM   3416  N   LEU   216      25.359  25.865  23.577  0.00  0.00
ATOM   3417  H   LEU   216      26.245  26.226  23.714  0.00  0.00
ATOM   3418  CA  LEU   216      25.176  24.947  22.494  0.00  0.00
ATOM   3419  HA  LEU   216      24.191  24.949  22.249  0.00  0.00
ATOM   3420  CB  LEU   216      25.948  25.374  21.306  0.00  0.00
ATOM   3421  HB2 LEU   216      26.638  25.804  21.439  0.00  0.00
ATOM   3422  HB3 LEU   216      26.200  24.750  20.926  0.00  0.00
ATOM   3423  CG  LEU   216      25.546  26.044  20.411  0.00  0.00
ATOM   3424  HG  LEU   216      25.978  26.337  20.465  0.00  0.00
ATOM   3425  CD1 LEU   216      25.412  25.851  19.639  0.00  0.00
ATOM   3426 1HD1 LEU   216      25.353  25.881  19.401  0.00  0.00
ATOM   3427 2HD1 LEU   216      25.431  25.792  19.444  0.00  0.00
ATOM   3428 3HD1 LEU   216      25.362  25.741  19.499  0.00  0.00
ATOM   3429  CD2 LEU   216      24.739  26.552  20.128  0.00  0.00
ATOM   3430 1HD2 LEU   216      24.515  26.675  20.041  0.00  0.00
ATOM   3431 2HD2 LEU   216      24.550  26.642  20.112  0.00  0.00
ATOM   3432 3HD2 LEU   216      24.566  26.719  20.016  0.00  0.00
ATOM   3433  C   LEU   216      25.481  23.562  22.844  0.00  0.00
ATOM   3434  O   LEU   216      25.125  22.726  22.161  0.00  0.00
ATOM   3435  N   GLU   217      26.092  23.298  23.925  0.00  0.00
ATOM   3436  H   GLU   217      26.367  24.020  24.437  0.00  0.00
ATOM   3437  CA  GLU   217      26.412  22.034  24.419  0.00  0.00
ATOM   3438  HA  GLU   217      26.557  21.454  23.617  0.00  0.00
ATOM   3439  CB  GLU   217      27.628  22.123  25.120  0.00  0.00
ATOM   3440  HB2 GLU   217      27.745  22.751  25.442  0.00  0.00
ATOM   3441  HB3 GLU   217      27.747  21.643  25.663  0.00  0.00
ATOM   3442  CG  GLU   217      28.552  22.035  24.699  0.00  0.00
ATOM   3443  HG2 GLU   217      28.480  22.514  24.552  0.00  0.00
ATOM   3444  HG3 GLU   217      28.786  22.120  25.089  0.00  0.00
ATOM   3445  CD  GLU   217      29.288  21.202  23.988  0.00  0.00
ATOM   3446  OE1 GLU   217      29.539  20.625  23.755  0.00  0.00
ATOM   3447  OE2 GLU   217      29.635  21.100  23.658  0.00  0.00
ATOM   3448  C   GLU   217      25.371  21.357  25.240  0.00  0.00
ATOM   3449  O   GLU   217      25.666  20.534  26.019  0.00  0.00
ATOM   3450  N   ASP   218      24.144  21.698  25.071  0.00  0.00
ATOM   3451  H   ASP   218      23.985  22.350  24.393  0.00  0.00
ATOM   3452  CA  ASP   218      23.014  21.261  25.830  0.00  0.00
ATOM   3453  HA  ASP   218      22.221  21.836  25.488  0.00  0.00
ATOM   3454  CB  ASP   218      22.682  19.863  25.476  0.00  0.00
ATOM   3455  HB2 ASP   218      22.775  19.727  24.487  0.00  0.00
ATOM   3456  HB3 ASP   218      23.309  19.248  25.908  0.00  0.00
ATOM   3457  CG  ASP   218      21.383  19.460  25.828  0.00  0.00
ATOM   3458  OD1 ASP   218      20.736  19.443  25.866  0.00  0.00
ATOM   3459  OD2 ASP   218      20.987  19.129  26.022  0.00  0.00
ATOM   3460  C   ASP   218      23.079  21.558  27.315  0.00  0.00
ATOM   3461  O   ASP   218      22.571  20.901  28.101  0.00  0.00
ATOM   3462  N   LEU   219      23.707  22.574  27.699  0.00  0.00
ATOM   3463  H   LEU   219      24.090  23.060  26.998  0.00  0.00
ATOM   3464  CA  LEU   219      23.823  23.102  29.042  0.00  0.00
ATOM   3465  HA  LEU   219      23.429  22.389  29.737  0.00  0.00
ATOM   3466  CB  LEU   219      25.288  23.330  29.362  0.00  0.00
ATOM   3467  HB2 LEU   219      25.671  23.763  28.684  0.00  0.00
ATOM   3468  HB3 LEU   219      25.379  23.867  30.076  0.00  0.00
ATOM   3469  CG  LEU   219      26.146  22.315  29.630  0.00  0.00
ATOM   3470  HG  LEU   219      26.085  22.016  28.930  0.00  0.00
ATOM   3471  CD1 LEU   219      27.276  22.492  29.964  0.00  0.00
ATOM   3472 1HD1 LEU   219      27.555  22.492  30.052  0.00  0.00
ATOM   3473 2HD1 LEU   219      27.537  22.540  29.957  0.00  0.00
ATOM   3474 3HD1 LEU   219      27.564  22.567  30.103  0.00  0.00
ATOM   3475  CD2 LEU   219      26.040  21.514  30.514  0.00  0.00
ATOM   3476 1HD2 LEU   219      26.089  21.371  30.798  0.00  0.00
ATOM   3477 2HD2 LEU   219      25.918  21.347  30.746  0.00  0.00
ATOM   3478 3HD2 LEU   219      26.039  21.222  30.628  0.00  0.00
ATOM   3479  C   LEU   219      23.004  24.369  29.207  0.00  0.00
ATOM   3480  O   LEU   219      22.642  24.998  28.247  0.00  0.00
ATOM   3481  N   VAL   220      22.713  24.756  30.428  0.00  0.00
ATOM   3482  H   VAL   220      23.017  24.191  31.163  0.00  0.00
ATOM   3483  CA  VAL   220      21.980  25.974  30.752  0.00  0.00
ATOM   3484  HA  VAL   220      21.071  25.935  30.196  0.00  0.00
ATOM   3485  CB  VAL   220      21.594  26.023  32.219  0.00  0.00
ATOM   3486  HB  VAL   220      21.412  26.493  32.437  0.00  0.00
ATOM   3487  CG1 VAL   220      20.953  25.601  32.668  0.00  0.00
ATOM   3488 1HG1 VAL   220      20.838  25.440  32.804  0.00  0.00
ATOM   3489 2HG1 VAL   220      20.777  25.548  32.786  0.00  0.00
ATOM   3490 3HG1 VAL   220      20.766  25.513  32.755  0.00  0.00
ATOM   3491  CG2 VAL   220      22.011  25.866  33.009  0.00  0.00
ATOM   3492 1HG2 VAL   220      22.054  25.777  33.219  0.00  0.00
ATOM   3493 2HG2 VAL   220      22.134  25.822  33.280  0.00  0.00
ATOM   3494 3HG2 VAL   220      22.145  25.892  33.123  0.00  0.00
ATOM   3495  C   VAL   220      22.742  27.230  30.336  0.00  0.00
ATOM   3496  O   VAL   220      23.927  27.308  30.566  0.00  0.00
ATOM   3497  N   PRO   221      22.110  28.225  29.734  0.00  0.00
ATOM   3498  CD  PRO   221      20.746  28.240  29.342  0.00  0.00
ATOM   3499  HD2 PRO   221      20.118  28.225  30.148  0.00  0.00
ATOM   3500  HD3 PRO   221      20.516  27.440  28.729  0.00  0.00
ATOM   3501  CG  PRO   221      20.567  29.473  28.608  0.00  0.00
ATOM   3502  HG2 PRO   221      20.103  30.064  29.109  0.00  0.00
ATOM   3503  HG3 PRO   221      20.129  29.306  27.836  0.00  0.00
ATOM   3504  CB  PRO   221      21.795  30.062  28.322  0.00  0.00
ATOM   3505  HB2 PRO   221      21.727  31.036  28.424  0.00  0.00
ATOM   3506  HB3 PRO   221      22.015  29.864  27.399  0.00  0.00
ATOM   3507  CA  PRO   221      22.769  29.426  29.263  0.00  0.00
ATOM   3508  HA  PRO   221      23.638  29.141  28.720  0.00  0.00
ATOM   3509  C   PRO   221      23.166  30.389  30.372  0.00  0.00
ATOM   3510  O   PRO   221      22.563  30.362  31.427  0.00  0.00
ATOM   3511  N   PRO   222      24.133  31.279  30.150  0.00  0.00
ATOM   3512  CD  PRO   222      24.975  31.364  28.994  0.00  0.00
ATOM   3513  HD2 PRO   222      24.445  31.689  28.178  0.00  0.00
ATOM   3514  HD3 PRO   222      25.420  30.460  28.775  0.00  0.00
ATOM   3515  CG  PRO   222      26.015  32.333  29.302  0.00  0.00
ATOM   3516  HG2 PRO   222      26.055  32.986  28.647  0.00  0.00
ATOM   3517  HG3 PRO   222      26.825  31.897  29.358  0.00  0.00
ATOM   3518  CB  PRO   222      25.746  32.960  30.539  0.00  0.00
ATOM   3519  HB2 PRO   222      25.603  33.924  30.371  0.00  0.00
ATOM   3520  HB3 PRO   222      26.528  32.853  31.125  0.00  0.00
ATOM   3521  CA  PRO   222      24.526  32.283  31.118  0.00  0.00
ATOM   3522  HA  PRO   222      24.810  31.780  32.021  0.00  0.00
ATOM   3523  C   PRO   222      23.419  33.290  31.419  0.00  0.00
ATOM   3524  O   PRO   222      22.654  33.627  30.530  0.00  0.00
ATOM   3525  N   PRO   223      23.330  33.814  32.636  0.00  0.00
ATOM   3526  CD  PRO   223      24.062  33.402  33.795  0.00  0.00
ATOM   3527  HD2 PRO   223      25.084  33.523  33.666  0.00  0.00
ATOM   3528  HD3 PRO   223      23.864  32.406  34.024  0.00  0.00
ATOM   3529  CG  PRO   223      23.600  34.250  34.892  0.00  0.00
ATOM   3530  HG2 PRO   223      24.262  34.845  35.127  0.00  0.00
ATOM   3531  HG3 PRO   223      23.366  33.742  35.629  0.00  0.00
ATOM   3532  CB  PRO   223      22.485  34.981  34.472  0.00  0.00
ATOM   3533  HB2 PRO   223      22.586  35.892  34.752  0.00  0.00
ATOM   3534  HB3 PRO   223      21.716  34.605  34.907  0.00  0.00
ATOM   3535  CA  PRO   223      22.385  34.846  32.979  0.00  0.00
ATOM   3536  HA  PRO   223      21.412  34.498  32.728  0.00  0.00
ATOM   3537  C   PRO   223      22.644  36.161  32.258  0.00  0.00
ATOM   3538  O   PRO   223      23.782  36.467  31.966  0.00  0.00
ATOM   3539  N   PRO   224      21.627  36.982  32.004  0.00  0.00
ATOM   3540  CD  PRO   224      20.270  36.763  32.358  0.00  0.00
ATOM   3541  HD2 PRO   224      20.146  36.830  33.374  0.00  0.00
ATOM   3542  HD3 PRO   224      19.928  35.848  32.041  0.00  0.00
ATOM   3543  CG  PRO   224      19.498  37.806  31.695  0.00  0.00
ATOM   3544  HG2 PRO   224      18.914  38.192  32.275  0.00  0.00
ATOM   3545  HG3 PRO   224      19.041  37.454  30.989  0.00  0.00
ATOM   3546  CB  PRO   224      20.348  38.780  31.202  0.00  0.00
ATOM   3547  HB2 PRO   224      20.313  39.537  31.797  0.00  0.00
ATOM   3548  HB3 PRO   224      20.038  39.061  30.324  0.00  0.00
ATOM   3549  CA  PRO   224      21.710  38.154  31.163  0.00  0.00
ATOM   3550  HA  PRO   224      21.889  37.839  30.166  0.00  0.00
ATOM   3551  C   PRO   224      22.779  39.151  31.533  0.00  0.00
ATOM   3552  O   PRO   224      23.316  39.770  30.674  0.00  0.00
ATOM   3553  N   ILE   225      23.128  39.283  32.791  0.00  0.00
ATOM   3554  H   ILE   225      22.634  38.762  33.439  0.00  0.00
ATOM   3555  CA  ILE   225      24.138  40.203  33.286  0.00  0.00
ATOM   3556  HA  ILE   225      23.931  41.152  32.843  0.00  0.00
ATOM   3557  CB  ILE   225      24.035  40.386  34.786  0.00  0.00
ATOM   3558  HB  ILE   225      24.793  41.061  35.063  0.00  0.00
ATOM   3559  CG2 ILE   225      22.729  41.030  35.141  0.00  0.00
ATOM   3560 1HG2 ILE   225      22.380  41.166  35.167  0.00  0.00
ATOM   3561 2HG2 ILE   225      22.401  41.161  35.299  0.00  0.00
ATOM   3562 3HG2 ILE   225      22.454  41.261  35.227  0.00  0.00
ATOM   3563  CG1 ILE   225      24.257  39.134  35.574  0.00  0.00
ATOM   3564 2HG1 ILE   225      23.893  38.659  35.448  0.00  0.00
ATOM   3565 3HG1 ILE   225      24.822  38.844  35.529  0.00  0.00
ATOM   3566  CD1 ILE   225      24.258  38.881  36.631  0.00  0.00
ATOM   3567 1HD1 ILE   225      24.370  38.800  36.903  0.00  0.00
ATOM   3568 2HD1 ILE   225      24.190  38.896  36.901  0.00  0.00
ATOM   3569 3HD1 ILE   225      24.222  38.740  36.863  0.00  0.00
ATOM   3570  C   ILE   225      25.560  39.869  32.872  0.00  0.00
ATOM   3571  O   ILE   225      26.382  40.731  32.866  0.00  0.00
ATOM   3572  N   ILE   226      25.849  38.657  32.488  0.00  0.00
ATOM   3573  H   ILE   226      25.124  38.002  32.521  0.00  0.00
ATOM   3574  CA  ILE   226      27.133  38.241  31.936  0.00  0.00
ATOM   3575  HA  ILE   226      27.768  39.102  31.883  0.00  0.00
ATOM   3576  CB  ILE   226      27.856  37.236  32.841  0.00  0.00
ATOM   3577  HB  ILE   226      28.755  36.970  32.351  0.00  0.00
ATOM   3578  CG2 ILE   226      28.263  37.874  34.140  0.00  0.00
ATOM   3579 1HG2 ILE   226      28.399  38.064  34.431  0.00  0.00
ATOM   3580 2HG2 ILE   226      28.322  38.044  34.465  0.00  0.00
ATOM   3581 3HG2 ILE   226      28.390  37.988  34.474  0.00  0.00
ATOM   3582  CG1 ILE   226      27.076  35.968  33.070  0.00  0.00
ATOM   3583 2HG1 ILE   226      26.223  36.181  33.615  0.00  0.00
ATOM   3584 3HG1 ILE   226      26.775  35.597  32.147  0.00  0.00
ATOM   3585  CD1 ILE   226      27.822  34.879  33.780  0.00  0.00
ATOM   3586 1HD1 ILE   226      28.000  34.617  33.963  0.00  0.00
ATOM   3587 2HD1 ILE   226      27.986  34.602  33.952  0.00  0.00
ATOM   3588 3HD1 ILE   226      28.004  34.612  33.939  0.00  0.00
ATOM   3589  C   ILE   226      27.037  37.763  30.494  0.00  0.00
ATOM   3590  O   ILE   226      28.017  37.780  29.796  0.00  0.00
ATOM   3591  N   ASP   227      25.867  37.411  30.001  0.00  0.00
ATOM   3592  H   ASP   227      25.103  37.384  30.616  0.00  0.00
ATOM   3593  CA  ASP   227      25.628  37.020  28.620  0.00  0.00
ATOM   3594  HA  ASP   227      26.214  36.168  28.405  0.00  0.00
ATOM   3595  CB  ASP   227      24.183  36.638  28.462  0.00  0.00
ATOM   3596  HB2 ASP   227      23.955  35.877  29.151  0.00  0.00
ATOM   3597  HB3 ASP   227      23.587  37.468  28.695  0.00  0.00
ATOM   3598  CG  ASP   227      23.828  36.163  27.088  0.00  0.00
ATOM   3599  OD1 ASP   227      23.462  36.103  26.554  0.00  0.00
ATOM   3600  OD2 ASP   227      23.887  35.837  26.542  0.00  0.00
ATOM   3601  C   ASP   227      26.007  38.087  27.626  0.00  0.00
ATOM   3602  O   ASP   227      26.476  37.782  26.578  0.00  0.00
ATOM   3603  N   LYS   228      25.880  39.339  27.976  0.00  0.00
ATOM   3604  H   LYS   228      25.455  39.510  28.834  0.00  0.00
ATOM   3605  CA  LYS   228      26.312  40.469  27.190  0.00  0.00
ATOM   3606  HA  LYS   228      25.913  40.356  26.220  0.00  0.00
ATOM   3607  CB  LYS   228      25.744  41.699  27.783  0.00  0.00
ATOM   3608  HB2 LYS   228      24.830  41.572  27.975  0.00  0.00
ATOM   3609  HB3 LYS   228      26.159  41.889  28.587  0.00  0.00
ATOM   3610  CG  LYS   228      25.801  42.843  27.062  0.00  0.00
ATOM   3611  HG2 LYS   228      26.266  43.105  27.059  0.00  0.00
ATOM   3612  HG3 LYS   228      25.762  42.745  26.553  0.00  0.00
ATOM   3613  CD  LYS   228      25.265  43.784  27.058  0.00  0.00
ATOM   3614  HD2 LYS   228      24.805  43.588  26.947  0.00  0.00
ATOM   3615  HD3 LYS   228      25.201  43.841  27.591  0.00  0.00
ATOM   3616  CE  LYS   228      25.410  44.912  26.472  0.00  0.00
ATOM   3617  HE2 LYS   228      25.301  44.804  25.863  0.00  0.00
ATOM   3618  HE3 LYS   228      25.002  45.324  26.641  0.00  0.00
ATOM   3619  NZ  LYS   228      26.201  45.601  26.481  0.00  0.00
ATOM   3620  HZ1 LYS   228      26.396  45.718  26.433  0.00  0.00
ATOM   3621  HZ2 LYS   228      26.367  45.841  26.470  0.00  0.00
ATOM   3622  HZ3 LYS   228      26.434  45.763  26.548  0.00  0.00
ATOM   3623  C   LYS   228      27.807  40.575  27.037  0.00  0.00
ATOM   3624  O   LYS   228      28.269  41.086  26.067  0.00  0.00
ATOM   3625  N   ILE   229      28.567  40.074  27.967  0.00  0.00
ATOM   3626  H   ILE   229      28.118  39.632  28.706  0.00  0.00
ATOM   3627  CA  ILE   229      30.011  40.070  27.951  0.00  0.00
ATOM   3628  HA  ILE   229      30.346  40.985  27.514  0.00  0.00
ATOM   3629  CB  ILE   229      30.573  39.999  29.374  0.00  0.00
ATOM   3630  HB  ILE   229      30.267  39.094  29.813  0.00  0.00
ATOM   3631  CG2 ILE   229      32.061  40.002  29.363  0.00  0.00
ATOM   3632 1HG2 ILE   229      32.418  40.008  29.431  0.00  0.00
ATOM   3633 2HG2 ILE   229      32.440  39.931  29.341  0.00  0.00
ATOM   3634 3HG2 ILE   229      32.432  40.049  29.323  0.00  0.00
ATOM   3635  CG1 ILE   229      30.064  41.119  30.237  0.00  0.00
ATOM   3636 2HG1 ILE   229      30.359  41.981  29.882  0.00  0.00
ATOM   3637 3HG1 ILE   229      29.090  41.119  30.207  0.00  0.00
ATOM   3638  CD1 ILE   229      30.404  41.128  31.637  0.00  0.00
ATOM   3639 1HD1 ILE   229      30.486  41.147  31.983  0.00  0.00
ATOM   3640 2HD1 ILE   229      30.469  41.141  31.979  0.00  0.00
ATOM   3641 3HD1 ILE   229      30.485  41.126  31.971  0.00  0.00
ATOM   3642  C   ILE   229      30.526  38.959  27.069  0.00  0.00
ATOM   3643  O   ILE   229      31.436  39.150  26.331  0.00  0.00
ATOM   3644  N   PHE   230      29.927  37.813  27.098  0.00  0.00
ATOM   3645  H   PHE   230      29.179  37.731  27.706  0.00  0.00
ATOM   3646  CA  PHE   230      30.336  36.643  26.370  0.00  0.00
ATOM   3647  HA  PHE   230      31.374  36.700  26.212  0.00  0.00
ATOM   3648  CB  PHE   230      30.107  35.426  27.213  0.00  0.00
ATOM   3649  HB2 PHE   230      29.093  35.333  27.389  0.00  0.00
ATOM   3650  HB3 PHE   230      30.413  34.587  26.673  0.00  0.00
ATOM   3651  CG  PHE   230      30.805  35.408  28.509  0.00  0.00
ATOM   3652  CD1 PHE   230      32.035  35.470  28.597  0.00  0.00
ATOM   3653  HD1 PHE   230      32.489  35.514  27.757  0.00  0.00
ATOM   3654  CE1 PHE   230      32.678  35.484  29.783  0.00  0.00
ATOM   3655  HE1 PHE   230      33.611  35.541  29.841  0.00  0.00
ATOM   3656  CZ  PHE   230      32.102  35.425  30.886  0.00  0.00
ATOM   3657  HZ  PHE   230      32.598  35.433  31.790  0.00  0.00
ATOM   3658  CE2 PHE   230      30.878  35.354  30.805  0.00  0.00
ATOM   3659  HE2 PHE   230      30.437  35.308  31.647  0.00  0.00
ATOM   3660  CD2 PHE   230      30.229  35.346  29.621  0.00  0.00
ATOM   3661  HD2 PHE   230      29.290  35.296  29.564  0.00  0.00
ATOM   3662  C   PHE   230      29.724  36.567  24.993  0.00  0.00
ATOM   3663  O   PHE   230      28.980  35.800  24.703  0.00  0.00
ATOM   3664  N   MET   231      30.043  37.374  24.142  0.00  0.00
ATOM   3665  H   MET   231      30.643  37.980  24.459  0.00  0.00
ATOM   3666  CA  MET   231      29.633  37.456  22.771  0.00  0.00
ATOM   3667  HA  MET   231      29.060  36.623  22.529  0.00  0.00
ATOM   3668  CB  MET   231      28.811  38.653  22.584  0.00  0.00
ATOM   3669  HB2 MET   231      28.488  38.826  23.081  0.00  0.00
ATOM   3670  HB3 MET   231      29.084  39.223  22.454  0.00  0.00
ATOM   3671  CG  MET   231      28.034  38.872  21.914  0.00  0.00
ATOM   3672  HG2 MET   231      27.885  38.980  21.883  0.00  0.00
ATOM   3673  HG3 MET   231      28.170  38.919  21.781  0.00  0.00
ATOM   3674  SD  MET   231      27.118  38.926  21.366  0.00  0.00
ATOM   3675  CE  MET   231      26.468  39.236  20.875  0.00  0.00
ATOM   3676  HE1 MET   231      26.301  39.298  20.767  0.00  0.00
ATOM   3677  HE2 MET   231      26.350  39.313  20.766  0.00  0.00
ATOM   3678  HE3 MET   231      26.355  39.286  20.795  0.00  0.00
ATOM   3679  C   MET   231      30.784  37.470  21.856  0.00  0.00
ATOM   3680  O   MET   231      31.705  38.106  22.103  0.00  0.00
ATOM   3681  N   ASP   232      30.732  36.798  20.789  0.00  0.00
ATOM   3682  H   ASP   232      29.952  36.308  20.635  0.00  0.00
ATOM   3683  CA  ASP   232      31.715  36.785  19.775  0.00  0.00
ATOM   3684  HA  ASP   232      32.443  37.272  20.060  0.00  0.00
ATOM   3685  CB  ASP   232      32.156  35.559  19.539  0.00  0.00
ATOM   3686  HB2 ASP   232      32.387  35.196  20.392  0.00  0.00
ATOM   3687  HB3 ASP   232      31.454  35.057  19.237  0.00  0.00
ATOM   3688  CG  ASP   232      33.229  35.486  18.575  0.00  0.00
ATOM   3689  OD1 ASP   232      33.789  35.341  18.226  0.00  0.00
ATOM   3690  OD2 ASP   232      33.516  35.578  18.154  0.00  0.00
ATOM   3691  C   ASP   232      31.348  37.335  18.594  0.00  0.00
ATOM   3692  O   ASP   232      30.372  37.192  18.270  0.00  0.00
ATOM   3693  N   THR   233      32.127  37.967  17.951  0.00  0.00
ATOM   3694  H   THR   233      32.903  38.031  18.265  0.00  0.00
ATOM   3695  CA  THR   233      31.949  38.574  16.811  0.00  0.00
ATOM   3696  HA  THR   233      31.180  38.381  16.533  0.00  0.00
ATOM   3697  CB  THR   233      31.935  39.763  16.913  0.00  0.00
ATOM   3698  HB  THR   233      32.411  40.004  16.823  0.00  0.00
ATOM   3699  CG2 THR   233      31.489  40.359  16.390  0.00  0.00
ATOM   3700 1HG2 THR   233      31.347  40.530  16.281  0.00  0.00
ATOM   3701 2HG2 THR   233      31.415  40.521  16.265  0.00  0.00
ATOM   3702 3HG2 THR   233      31.383  40.470  16.239  0.00  0.00
ATOM   3703  OG1 THR   233      31.700  40.046  17.640  0.00  0.00
ATOM   3704  HG1 THR   233      31.858  39.722  17.923  0.00  0.00
ATOM   3705  C   THR   233      32.774  38.285  15.849  0.00  0.00
ATOM   3706  O   THR   233      32.474  37.987  14.994  0.00  0.00
ATOM   3707  OXT THR   233      33.721  38.337  15.951  0.00  0.00
TER
ATOM   3708  C   BIN   234      53.657  51.131  45.336  0.00  0.00
ATOM   3709  C1  BIN   234      54.628  52.086  44.778  0.00  0.00
ATOM   3710  C2  BIN   234      54.471  52.526  43.533  0.00  0.00
ATOM   3711  C3  BIN   234      55.315  53.418  43.008  0.00  0.00
ATOM   3712  C4  BIN   234      56.321  53.889  43.727  0.00  0.00
ATOM   3713  C5  BIN   234      56.480  53.464  44.972  0.00  0.00
ATOM   3714  C6  BIN   234      55.645  52.564  45.494  0.00  0.00
ATOM   3715  O   BIN   234      57.133  54.777  43.210  0.00  0.00
ATOM   3716  C7  BIN   234      57.870  55.198  42.959  0.00  0.00
ATOM   3717  C8  BIN   234      54.306  50.115  46.185  0.00  0.00
ATOM   3718  C9  BIN   234      54.256  49.985  47.537  0.00  0.00
ATOM   3719  N   BIN   234      54.930  48.862  47.877  0.00  0.00
ATOM   3720  HN  BIN   234      55.052  48.497  48.777  0.00  0.00
ATOM   3721  C10 BIN   234      55.364  48.301  46.764  0.00  0.00
ATOM   3722  C11 BIN   234      56.044  47.150  46.630  0.00  0.00
ATOM   3723  C12 BIN   234      55.011  49.023  45.704  0.00  0.00
ATOM   3724  C13 BIN   234      56.374  46.745  45.361  0.00  0.00
ATOM   3725  C14 BIN   234      56.014  47.486  44.270  0.00  0.00
ATOM   3726  C15 BIN   234      55.322  48.641  44.433  0.00  0.00
ATOM   3727  C16 BIN   234      52.632  51.915  46.066  0.00  0.00
ATOM   3728  C17 BIN   234      51.261  51.878  45.854  0.00  0.00
ATOM   3729  C18 BIN   234      50.516  51.125  45.032  0.00  0.00
ATOM   3730  C19 BIN   234      50.704  52.796  46.635  0.00  0.00
ATOM   3731  C20 BIN   234      49.167  51.342  45.026  0.00  0.00
ATOM   3732  C21 BIN   234      48.599  52.293  45.822  0.00  0.00
ATOM   3733  C22 BIN   234      49.370  53.033  46.643  0.00  0.00
ATOM   3734  N1  BIN   234      51.628  53.395  47.331  0.00  0.00
ATOM   3735  C23 BIN   234      52.839  52.873  46.981  0.00  0.00
ATOM   3736  H1  BIN   234      51.460  54.103  47.977  0.00  0.00
ATOM   3737  HC  BIN   234      53.205  50.614  44.545  0.00  0.00
ATOM   3738  HC1 BIN   234      53.683  52.180  42.969  0.00  0.00
ATOM   3739  HC2 BIN   234      55.179  53.746  42.042  0.00  0.00
ATOM   3740  HC3 BIN   234      57.255  53.830  45.543  0.00  0.00
ATOM   3741  HC4 BIN   234      55.786  52.245  46.465  0.00  0.00
ATOM   3742  HC5 BIN   234      58.085  55.324  42.892  0.00  0.00
ATOM   3743  HC6 BIN   234      58.061  55.293  42.895  0.00  0.00
ATOM   3744  HC7 BIN   234      58.025  55.302  42.895  0.00  0.00
ATOM   3745  HC8 BIN   234      53.790  50.575  48.271  0.00  0.00
ATOM   3746  HC9 BIN   234      56.306  46.582  47.480  0.00  0.00
ATOM   3747 0HC1 BIN   234      56.907  45.854  45.223  0.00  0.00
ATOM   3748 1HC1 BIN   234      56.273  47.169  43.291  0.00  0.00
ATOM   3749 2HC1 BIN   234      55.042  49.221  43.595  0.00  0.00
ATOM   3750 3HC1 BIN   234      50.960  50.392  44.420  0.00  0.00
ATOM   3751 4HC1 BIN   234      48.556  50.766  44.406  0.00  0.00
ATOM   3752 5HC1 BIN   234      47.554  52.453  45.806  0.00  0.00
ATOM   3753 6HC1 BIN   234      48.939  53.766  47.264  0.00  0.00
ATOM   3754 7HC1 BIN   234      53.733  53.230  47.392  0.00  0.00
TER
