# Supplementary material for: In Silico Adoption of an Orphan Nuclear Receptor NR4A1
Source: PLoS One. 2015 Aug 13;10(8):e0135246. doi: 10.1371/journal.pone.0135246 (PMC4535767; doi:10.1371/journal.pone.0135246)
Supplement: S1 Structures — (ZIP) [file pone.0135246.s001.zip › SI Structure Files/SI Section 7/md_2_1000 ns.pdb]

ATOM      1  N   ASN     1      54.668  60.895  42.547  0.00  0.00
ATOM      2  H1  ASN     1      54.459  61.670  41.934  0.00  0.00
ATOM      3  H2  ASN     1      55.674  60.856  42.474  0.00  0.00
ATOM      4  H3  ASN     1      54.541  61.293  43.466  0.00  0.00
ATOM      5  CA  ASN     1      53.978  59.665  42.196  0.00  0.00
ATOM      6  HA  ASN     1      54.211  59.339  41.183  0.00  0.00
ATOM      7  CB  ASN     1      54.341  58.518  43.209  0.00  0.00
ATOM      8  HB2 ASN     1      55.425  58.510  43.322  0.00  0.00
ATOM      9  HB3 ASN     1      53.895  58.586  44.202  0.00  0.00
ATOM     10  CG  ASN     1      54.062  57.146  42.736  0.00  0.00
ATOM     11  OD1 ASN     1      53.161  56.967  41.959  0.00  0.00
ATOM     12  ND2 ASN     1      54.859  56.173  43.136  0.00  0.00
ATOM     13 1HD2 ASN     1      54.585  55.233  42.890  0.00  0.00
ATOM     14 2HD2 ASN     1      55.638  56.347  43.754  0.00  0.00
ATOM     15  C   ASN     1      52.486  59.818  42.238  0.00  0.00
ATOM     16  O   ASN     1      52.006  60.264  43.299  0.00  0.00
ATOM     17  N   LEU     2      51.755  59.373  41.224  0.00  0.00
ATOM     18  H   LEU     2      52.165  58.991  40.384  0.00  0.00
ATOM     19  CA  LEU     2      50.236  59.262  41.250  0.00  0.00
ATOM     20  HA  LEU     2      49.935  60.279  41.500  0.00  0.00
ATOM     21  CB  LEU     2      49.691  58.933  39.906  0.00  0.00
ATOM     22  HB2 LEU     2      50.162  59.621  39.204  0.00  0.00
ATOM     23  HB3 LEU     2      50.078  57.950  39.634  0.00  0.00
ATOM     24  CG  LEU     2      48.149  59.144  39.725  0.00  0.00
ATOM     25  HG  LEU     2      47.685  58.398  40.370  0.00  0.00
ATOM     26  CD1 LEU     2      47.588  60.566  40.038  0.00  0.00
ATOM     27 1HD1 LEU     2      46.500  60.535  40.082  0.00  0.00
ATOM     28 2HD1 LEU     2      47.886  60.828  41.053  0.00  0.00
ATOM     29 3HD1 LEU     2      47.979  61.308  39.342  0.00  0.00
ATOM     30  CD2 LEU     2      47.923  58.719  38.269  0.00  0.00
ATOM     31 1HD2 LEU     2      46.891  58.861  37.946  0.00  0.00
ATOM     32 2HD2 LEU     2      48.549  59.248  37.551  0.00  0.00
ATOM     33 3HD2 LEU     2      48.238  57.700  38.045  0.00  0.00
ATOM     34  C   LEU     2      49.630  58.531  42.480  0.00  0.00
ATOM     35  O   LEU     2      48.572  58.928  42.945  0.00  0.00
ATOM     36  N   LEU     3      50.348  57.624  43.119  0.00  0.00
ATOM     37  H   LEU     3      51.330  57.552  42.894  0.00  0.00
ATOM     38  CA  LEU     3      49.821  56.903  44.274  0.00  0.00
ATOM     39  HA  LEU     3      48.778  57.206  44.360  0.00  0.00
ATOM     40  CB  LEU     3      49.785  55.349  44.100  0.00  0.00
ATOM     41  HB2 LEU     3      49.147  55.145  43.240  0.00  0.00
ATOM     42  HB3 LEU     3      50.772  55.026  43.768  0.00  0.00
ATOM     43  CG  LEU     3      49.372  54.522  45.350  0.00  0.00
ATOM     44  HG  LEU     3      49.922  54.818  46.243  0.00  0.00
ATOM     45  CD1 LEU     3      47.840  54.653  45.546  0.00  0.00
ATOM     46 1HD1 LEU     3      47.551  55.678  45.777  0.00  0.00
ATOM     47 2HD1 LEU     3      47.302  54.352  44.647  0.00  0.00
ATOM     48 3HD1 LEU     3      47.468  53.991  46.328  0.00  0.00
ATOM     49  CD2 LEU     3      49.712  53.099  44.845  0.00  0.00
ATOM     50 1HD2 LEU     3      49.139  52.784  43.973  0.00  0.00
ATOM     51 2HD2 LEU     3      50.778  53.019  44.630  0.00  0.00
ATOM     52 3HD2 LEU     3      49.371  52.419  45.625  0.00  0.00
ATOM     53  C   LEU     3      50.620  57.445  45.498  0.00  0.00
ATOM     54  O   LEU     3      51.849  57.765  45.454  0.00  0.00
ATOM     55  N   THR     4      49.890  57.611  46.595  0.00  0.00
ATOM     56  H   THR     4      48.888  57.563  46.483  0.00  0.00
ATOM     57  CA  THR     4      50.432  57.958  48.000  0.00  0.00
ATOM     58  HA  THR     4      51.474  57.644  47.956  0.00  0.00
ATOM     59  CB  THR     4      50.423  59.469  48.415  0.00  0.00
ATOM     60  HB  THR     4      50.140  59.549  49.465  0.00  0.00
ATOM     61  CG2 THR     4      51.758  60.095  47.952  0.00  0.00
ATOM     62 1HG2 THR     4      51.990  59.766  46.940  0.00  0.00
ATOM     63 2HG2 THR     4      51.658  61.178  47.889  0.00  0.00
ATOM     64 3HG2 THR     4      52.548  59.743  48.616  0.00  0.00
ATOM     65  OG1 THR     4      49.417  60.110  47.646  0.00  0.00
ATOM     66  HG1 THR     4      49.697  60.159  46.729  0.00  0.00
ATOM     67  C   THR     4      49.926  57.092  49.154  0.00  0.00
ATOM     68  O   THR     4      50.600  57.027  50.191  0.00  0.00
ATOM     69  N   SER     5      48.994  56.193  48.947  0.00  0.00
ATOM     70  H   SER     5      48.515  56.142  48.059  0.00  0.00
ATOM     71  CA  SER     5      48.598  55.135  49.895  0.00  0.00
ATOM     72  HA  SER     5      49.136  55.346  50.818  0.00  0.00
ATOM     73  CB  SER     5      47.166  55.344  50.399  0.00  0.00
ATOM     74  HB2 SER     5      46.392  55.250  49.638  0.00  0.00
ATOM     75  HB3 SER     5      46.954  54.578  51.145  0.00  0.00
ATOM     76  OG  SER     5      47.053  56.626  50.971  0.00  0.00
ATOM     77  HG  SER     5      46.866  56.514  51.906  0.00  0.00
ATOM     78  C   SER     5      48.912  53.758  49.497  0.00  0.00
ATOM     79  O   SER     5      48.597  53.330  48.364  0.00  0.00
ATOM     80  N   LEU     6      49.627  53.014  50.359  0.00  0.00
ATOM     81  H   LEU     6      49.796  53.347  51.298  0.00  0.00
ATOM     82  CA  LEU     6      50.128  51.660  50.204  0.00  0.00
ATOM     83  HA  LEU     6      50.298  51.498  49.140  0.00  0.00
ATOM     84  CB  LEU     6      51.509  51.630  50.885  0.00  0.00
ATOM     85  HB2 LEU     6      52.156  52.187  50.207  0.00  0.00
ATOM     86  HB3 LEU     6      51.372  52.016  51.895  0.00  0.00
ATOM     87  CG  LEU     6      52.268  50.344  51.134  0.00  0.00
ATOM     88  HG  LEU     6      51.711  49.643  51.757  0.00  0.00
ATOM     89  CD1 LEU     6      52.630  49.669  49.806  0.00  0.00
ATOM     90 1HD1 LEU     6      53.396  48.914  49.983  0.00  0.00
ATOM     91 2HD1 LEU     6      51.706  49.163  49.523  0.00  0.00
ATOM     92 3HD1 LEU     6      52.910  50.386  49.034  0.00  0.00
ATOM     93  CD2 LEU     6      53.610  50.564  51.870  0.00  0.00
ATOM     94 1HD2 LEU     6      54.193  51.172  51.179  0.00  0.00
ATOM     95 2HD2 LEU     6      53.486  51.175  52.765  0.00  0.00
ATOM     96 3HD2 LEU     6      54.265  49.701  51.990  0.00  0.00
ATOM     97  C   LEU     6      49.192  50.562  50.822  0.00  0.00
ATOM     98  O   LEU     6      49.050  49.499  50.193  0.00  0.00
ATOM     99  N   VAL     7      48.506  50.757  51.948  0.00  0.00
ATOM    100  H   VAL     7      48.475  51.619  52.474  0.00  0.00
ATOM    101  CA  VAL     7      48.004  49.617  52.706  0.00  0.00
ATOM    102  HA  VAL     7      48.834  48.912  52.756  0.00  0.00
ATOM    103  CB  VAL     7      47.686  50.008  54.139  0.00  0.00
ATOM    104  HB  VAL     7      47.281  49.154  54.681  0.00  0.00
ATOM    105  CG1 VAL     7      48.940  50.545  54.846  0.00  0.00
ATOM    106 1HG1 VAL     7      48.820  50.921  55.862  0.00  0.00
ATOM    107 2HG1 VAL     7      49.693  49.759  54.902  0.00  0.00
ATOM    108 3HG1 VAL     7      49.342  51.422  54.340  0.00  0.00
ATOM    109  CG2 VAL     7      46.603  51.108  54.222  0.00  0.00
ATOM    110 1HG2 VAL     7      46.916  52.050  53.771  0.00  0.00
ATOM    111 2HG2 VAL     7      45.742  50.725  53.673  0.00  0.00
ATOM    112 3HG2 VAL     7      46.323  51.254  55.265  0.00  0.00
ATOM    113  C   VAL     7      46.781  48.875  52.089  0.00  0.00
ATOM    114  O   VAL     7      46.493  47.705  52.338  0.00  0.00
ATOM    115  N   ARG     8      46.173  49.536  51.190  0.00  0.00
ATOM    116  H   ARG     8      46.477  50.495  51.103  0.00  0.00
ATOM    117  CA  ARG     8      45.199  48.934  50.191  0.00  0.00
ATOM    118  HA  ARG     8      44.499  48.306  50.741  0.00  0.00
ATOM    119  CB  ARG     8      44.250  50.040  49.603  0.00  0.00
ATOM    120  HB2 ARG     8      44.683  50.721  48.869  0.00  0.00
ATOM    121  HB3 ARG     8      43.465  49.552  49.025  0.00  0.00
ATOM    122  CG  ARG     8      43.531  50.864  50.651  0.00  0.00
ATOM    123  HG2 ARG     8      43.366  50.193  51.494  0.00  0.00
ATOM    124  HG3 ARG     8      44.212  51.663  50.946  0.00  0.00
ATOM    125  CD  ARG     8      42.258  51.441  50.052  0.00  0.00
ATOM    126  HD2 ARG     8      41.661  50.613  49.669  0.00  0.00
ATOM    127  HD3 ARG     8      41.716  51.969  50.837  0.00  0.00
ATOM    128  NE  ARG     8      42.446  52.405  48.933  0.00  0.00
ATOM    129  HE  ARG     8      43.412  52.603  48.715  0.00  0.00
ATOM    130  CZ  ARG     8      41.504  53.120  48.365  0.00  0.00
ATOM    131  NH1 ARG     8      40.223  52.894  48.604  0.00  0.00
ATOM    132 1HH1 ARG     8      40.017  52.120  49.219  0.00  0.00
ATOM    133 2HH1 ARG     8      39.500  53.471  48.198  0.00  0.00
ATOM    134  NH2 ARG     8      41.808  54.086  47.598  0.00  0.00
ATOM    135 1HH2 ARG     8      42.775  54.147  47.312  0.00  0.00
ATOM    136 2HH2 ARG     8      41.204  54.887  47.482  0.00  0.00
ATOM    137  C   ARG     8      45.888  47.996  49.205  0.00  0.00
ATOM    138  O   ARG     8      45.585  46.820  49.138  0.00  0.00
ATOM    139  N   ALA     9      46.994  48.418  48.571  0.00  0.00
ATOM    140  H   ALA     9      47.308  49.370  48.690  0.00  0.00
ATOM    141  CA  ALA     9      47.683  47.594  47.605  0.00  0.00
ATOM    142  HA  ALA     9      47.041  47.041  46.919  0.00  0.00
ATOM    143  CB  ALA     9      48.661  48.465  46.778  0.00  0.00
ATOM    144  HB1 ALA     9      48.156  49.273  46.250  0.00  0.00
ATOM    145  HB2 ALA     9      49.521  48.824  47.343  0.00  0.00
ATOM    146  HB3 ALA     9      49.037  47.783  46.015  0.00  0.00
ATOM    147  C   ALA     9      48.402  46.426  48.340  0.00  0.00
ATOM    148  O   ALA     9      48.541  45.345  47.793  0.00  0.00
ATOM    149  N   HIS    10      48.935  46.655  49.547  0.00  0.00
ATOM    150  H   HIS    10      48.887  47.596  49.910  0.00  0.00
ATOM    151  CA  HIS    10      49.573  45.542  50.294  0.00  0.00
ATOM    152  HA  HIS    10      50.504  45.216  49.829  0.00  0.00
ATOM    153  CB  HIS    10      50.014  46.157  51.652  0.00  0.00
ATOM    154  HB2 HIS    10      50.407  47.168  51.547  0.00  0.00
ATOM    155  HB3 HIS    10      49.148  46.335  52.290  0.00  0.00
ATOM    156  CG  HIS    10      50.973  45.443  52.424  0.00  0.00
ATOM    157  ND1 HIS    10      52.363  45.419  52.235  0.00  0.00
ATOM    158  HD1 HIS    10      52.906  45.668  51.421  0.00  0.00
ATOM    159  CE1 HIS    10      52.974  44.934  53.368  0.00  0.00
ATOM    160  HE1 HIS    10      54.003  44.675  53.569  0.00  0.00
ATOM    161  NE2 HIS    10      51.958  44.535  54.170  0.00  0.00
ATOM    162  HE2 HIS    10      52.056  43.926  54.970  0.00  0.00
ATOM    163  CD2 HIS    10      50.723  44.783  53.597  0.00  0.00
ATOM    164  HD2 HIS    10      49.788  44.586  54.099  0.00  0.00
ATOM    165  C   HIS    10      48.712  44.297  50.619  0.00  0.00
ATOM    166  O   HIS    10      49.282  43.218  50.942  0.00  0.00
ATOM    167  N   LEU    11      47.373  44.441  50.580  0.00  0.00
ATOM    168  H   LEU    11      46.994  45.334  50.296  0.00  0.00
ATOM    169  CA  LEU    11      46.384  43.357  50.761  0.00  0.00
ATOM    170  HA  LEU    11      46.933  42.438  50.558  0.00  0.00
ATOM    171  CB  LEU    11      45.877  43.447  52.222  0.00  0.00
ATOM    172  HB2 LEU    11      45.817  44.513  52.442  0.00  0.00
ATOM    173  HB3 LEU    11      44.951  42.881  52.325  0.00  0.00
ATOM    174  CG  LEU    11      46.928  42.831  53.226  0.00  0.00
ATOM    175  HG  LEU    11      47.862  43.364  53.050  0.00  0.00
ATOM    176  CD1 LEU    11      46.568  43.080  54.704  0.00  0.00
ATOM    177 1HD1 LEU    11      45.719  42.459  54.987  0.00  0.00
ATOM    178 2HD1 LEU    11      47.318  42.653  55.370  0.00  0.00
ATOM    179 3HD1 LEU    11      46.324  44.130  54.866  0.00  0.00
ATOM    180  CD2 LEU    11      47.072  41.339  53.079  0.00  0.00
ATOM    181 1HD2 LEU    11      47.357  40.974  52.092  0.00  0.00
ATOM    182 2HD2 LEU    11      47.876  41.074  53.767  0.00  0.00
ATOM    183 3HD2 LEU    11      46.103  40.850  53.171  0.00  0.00
ATOM    184  C   LEU    11      45.295  43.216  49.661  0.00  0.00
ATOM    185  O   LEU    11      44.276  42.547  49.919  0.00  0.00
ATOM    186  N   ASP    12      45.638  43.745  48.472  0.00  0.00
ATOM    187  H   ASP    12      46.564  44.133  48.353  0.00  0.00
ATOM    188  CA  ASP    12      44.723  43.672  47.278  0.00  0.00
ATOM    189  HA  ASP    12      43.775  44.194  47.408  0.00  0.00
ATOM    190  CB  ASP    12      45.460  44.311  46.092  0.00  0.00
ATOM    191  HB2 ASP    12      45.732  45.281  46.507  0.00  0.00
ATOM    192  HB3 ASP    12      46.425  43.908  45.784  0.00  0.00
ATOM    193  CG  ASP    12      44.624  44.429  44.848  0.00  0.00
ATOM    194  OD1 ASP    12      43.438  44.730  45.026  0.00  0.00
ATOM    195  OD2 ASP    12      45.024  44.160  43.723  0.00  0.00
ATOM    196  C   ASP    12      44.318  42.240  46.884  0.00  0.00
ATOM    197  O   ASP    12      43.333  42.001  46.189  0.00  0.00
ATOM    198  N   SER    13      45.158  41.206  47.252  0.00  0.00
ATOM    199  H   SER    13      45.987  41.375  47.804  0.00  0.00
ATOM    200  CA  SER    13      44.927  39.791  46.951  0.00  0.00
ATOM    201  HA  SER    13      44.731  39.751  45.880  0.00  0.00
ATOM    202  CB  SER    13      46.105  38.985  47.408  0.00  0.00
ATOM    203  HB2 SER    13      45.830  37.932  47.347  0.00  0.00
ATOM    204  HB3 SER    13      46.888  39.127  46.663  0.00  0.00
ATOM    205  OG  SER    13      46.508  39.338  48.724  0.00  0.00
ATOM    206  HG  SER    13      47.152  38.678  48.991  0.00  0.00
ATOM    207  C   SER    13      43.617  39.250  47.630  0.00  0.00
ATOM    208  O   SER    13      43.298  38.024  47.642  0.00  0.00
ATOM    209  N   GLY    14      42.792  40.078  48.228  0.00  0.00
ATOM    210  H   GLY    14      43.273  40.965  48.251  0.00  0.00
ATOM    211  CA  GLY    14      41.579  39.649  48.926  0.00  0.00
ATOM    212  HA2 GLY    14      41.008  39.045  48.221  0.00  0.00
ATOM    213  HA3 GLY    14      41.904  39.160  49.844  0.00  0.00
ATOM    214  C   GLY    14      40.631  40.837  49.319  0.00  0.00
ATOM    215  O   GLY    14      40.966  41.927  48.837  0.00  0.00
ATOM    216  N   PRO    15      39.651  40.599  50.188  0.00  0.00
ATOM    217  CD  PRO    15      39.412  39.275  50.736  0.00  0.00
ATOM    218  HD2 PRO    15      40.221  38.956  51.394  0.00  0.00
ATOM    219  HD3 PRO    15      39.177  38.607  49.908  0.00  0.00
ATOM    220  CG  PRO    15      38.176  39.420  51.732  0.00  0.00
ATOM    221  HG2 PRO    15      38.515  39.730  52.720  0.00  0.00
ATOM    222  HG3 PRO    15      37.598  38.496  51.729  0.00  0.00
ATOM    223  CB  PRO    15      37.454  40.591  51.170  0.00  0.00
ATOM    224  HB2 PRO    15      36.860  41.188  51.863  0.00  0.00
ATOM    225  HB3 PRO    15      36.898  40.272  50.288  0.00  0.00
ATOM    226  CA  PRO    15      38.657  41.467  50.696  0.00  0.00
ATOM    227  HA  PRO    15      38.273  42.042  49.854  0.00  0.00
ATOM    228  C   PRO    15      39.226  42.356  51.910  0.00  0.00
ATOM    229  O   PRO    15      40.290  42.198  52.462  0.00  0.00
ATOM    230  N   SER    16      38.378  43.293  52.404  0.00  0.00
ATOM    231  H   SER    16      37.476  43.304  51.950  0.00  0.00
ATOM    232  CA  SER    16      38.667  44.323  53.405  0.00  0.00
ATOM    233  HA  SER    16      39.492  44.966  53.097  0.00  0.00
ATOM    234  CB  SER    16      37.501  45.260  53.498  0.00  0.00
ATOM    235  HB2 SER    16      37.580  46.087  54.203  0.00  0.00
ATOM    236  HB3 SER    16      37.388  45.665  52.492  0.00  0.00
ATOM    237  OG  SER    16      36.290  44.597  53.856  0.00  0.00
ATOM    238  HG  SER    16      35.485  44.999  53.520  0.00  0.00
ATOM    239  C   SER    16      39.042  43.710  54.764  0.00  0.00
ATOM    240  O   SER    16      39.475  44.408  55.676  0.00  0.00
ATOM    241  N   THR    17      38.708  42.457  54.976  0.00  0.00
ATOM    242  H   THR    17      38.356  41.985  54.155  0.00  0.00
ATOM    243  CA  THR    17      39.089  41.706  56.170  0.00  0.00
ATOM    244  HA  THR    17      39.192  42.371  57.027  0.00  0.00
ATOM    245  CB  THR    17      37.984  40.702  56.554  0.00  0.00
ATOM    246  HB  THR    17      38.493  40.011  57.226  0.00  0.00
ATOM    247  CG2 THR    17      36.771  41.332  57.195  0.00  0.00
ATOM    248 1HG2 THR    17      36.322  42.151  56.633  0.00  0.00
ATOM    249 2HG2 THR    17      36.046  40.556  57.444  0.00  0.00
ATOM    250 3HG2 THR    17      37.121  41.792  58.119  0.00  0.00
ATOM    251  OG1 THR    17      37.798  39.917  55.433  0.00  0.00
ATOM    252  HG1 THR    17      36.873  39.740  55.249  0.00  0.00
ATOM    253  C   THR    17      40.431  40.976  56.029  0.00  0.00
ATOM    254  O   THR    17      40.989  40.578  57.044  0.00  0.00
ATOM    255  N   ALA    18      40.881  40.792  54.829  0.00  0.00
ATOM    256  H   ALA    18      40.508  41.386  54.103  0.00  0.00
ATOM    257  CA  ALA    18      41.876  39.874  54.451  0.00  0.00
ATOM    258  HA  ALA    18      41.924  39.839  53.363  0.00  0.00
ATOM    259  CB  ALA    18      43.277  40.293  54.826  0.00  0.00
ATOM    260  HB1 ALA    18      44.080  39.578  54.646  0.00  0.00
ATOM    261  HB2 ALA    18      43.590  41.166  54.252  0.00  0.00
ATOM    262  HB3 ALA    18      43.220  40.544  55.885  0.00  0.00
ATOM    263  C   ALA    18      41.525  38.382  54.798  0.00  0.00
ATOM    264  O   ALA    18      42.410  37.522  54.873  0.00  0.00
ATOM    265  N   LYS    19      40.286  38.079  55.196  0.00  0.00
ATOM    266  H   LYS    19      39.641  38.856  55.225  0.00  0.00
ATOM    267  CA  LYS    19      39.741  36.814  55.538  0.00  0.00
ATOM    268  HA  LYS    19      40.634  36.304  55.900  0.00  0.00
ATOM    269  CB  LYS    19      38.700  37.043  56.655  0.00  0.00
ATOM    270  HB2 LYS    19      39.109  37.675  57.443  0.00  0.00
ATOM    271  HB3 LYS    19      37.804  37.507  56.244  0.00  0.00
ATOM    272  CG  LYS    19      38.279  35.684  57.205  0.00  0.00
ATOM    273  HG2 LYS    19      37.870  35.037  56.429  0.00  0.00
ATOM    274  HG3 LYS    19      39.187  35.252  57.627  0.00  0.00
ATOM    275  CD  LYS    19      37.237  35.956  58.270  0.00  0.00
ATOM    276  HD2 LYS    19      37.705  36.540  59.063  0.00  0.00
ATOM    277  HD3 LYS    19      36.408  36.489  57.804  0.00  0.00
ATOM    278  CE  LYS    19      36.752  34.593  58.798  0.00  0.00
ATOM    279  HE2 LYS    19      36.402  34.131  57.874  0.00  0.00
ATOM    280  HE3 LYS    19      37.577  34.001  59.194  0.00  0.00
ATOM    281  NZ  LYS    19      35.463  34.620  59.611  0.00  0.00
ATOM    282  HZ1 LYS    19      35.035  33.711  59.509  0.00  0.00
ATOM    283  HZ2 LYS    19      35.603  34.854  60.583  0.00  0.00
ATOM    284  HZ3 LYS    19      34.879  35.276  59.111  0.00  0.00
ATOM    285  C   LYS    19      39.235  35.959  54.337  0.00  0.00
ATOM    286  O   LYS    19      38.578  36.568  53.483  0.00  0.00
ATOM    287  N   LEU    20      39.463  34.647  54.351  0.00  0.00
ATOM    288  H   LEU    20      40.039  34.317  55.112  0.00  0.00
ATOM    289  CA  LEU    20      38.959  33.660  53.411  0.00  0.00
ATOM    290  HA  LEU    20      38.990  34.191  52.460  0.00  0.00
ATOM    291  CB  LEU    20      39.944  32.536  53.364  0.00  0.00
ATOM    292  HB2 LEU    20      40.110  32.145  54.367  0.00  0.00
ATOM    293  HB3 LEU    20      39.445  31.711  52.855  0.00  0.00
ATOM    294  CG  LEU    20      41.322  32.781  52.760  0.00  0.00
ATOM    295  HG  LEU    20      41.894  33.422  53.431  0.00  0.00
ATOM    296  CD1 LEU    20      42.035  31.429  52.620  0.00  0.00
ATOM    297 1HD1 LEU    20      42.916  31.469  51.979  0.00  0.00
ATOM    298 2HD1 LEU    20      42.434  31.133  53.590  0.00  0.00
ATOM    299 3HD1 LEU    20      41.317  30.761  52.143  0.00  0.00
ATOM    300  CD2 LEU    20      41.314  33.446  51.381  0.00  0.00
ATOM    301 1HD2 LEU    20      40.744  32.888  50.638  0.00  0.00
ATOM    302 2HD2 LEU    20      41.038  34.501  51.392  0.00  0.00
ATOM    303 3HD2 LEU    20      42.356  33.537  51.074  0.00  0.00
ATOM    304  C   LEU    20      37.514  33.219  53.643  0.00  0.00
ATOM    305  O   LEU    20      37.084  33.168  54.811  0.00  0.00
ATOM    306  N   ASP    21      36.792  32.842  52.624  0.00  0.00
ATOM    307  H   ASP    21      37.127  33.128  51.716  0.00  0.00
ATOM    308  CA  ASP    21      35.366  32.490  52.699  0.00  0.00
ATOM    309  HA  ASP    21      35.192  32.483  53.775  0.00  0.00
ATOM    310  CB  ASP    21      34.383  33.482  52.031  0.00  0.00
ATOM    311  HB2 ASP    21      34.644  34.472  52.404  0.00  0.00
ATOM    312  HB3 ASP    21      34.508  33.557  50.951  0.00  0.00
ATOM    313  CG  ASP    21      32.937  33.005  52.370  0.00  0.00
ATOM    314  OD1 ASP    21      32.726  32.337  53.358  0.00  0.00
ATOM    315  OD2 ASP    21      32.029  33.397  51.627  0.00  0.00
ATOM    316  C   ASP    21      35.187  31.057  52.265  0.00  0.00
ATOM    317  O   ASP    21      35.241  30.758  51.060  0.00  0.00
ATOM    318  N   TYR    22      34.987  30.138  53.151  0.00  0.00
ATOM    319  H   TYR    22      34.880  30.465  54.100  0.00  0.00
ATOM    320  CA  TYR    22      34.777  28.684  53.018  0.00  0.00
ATOM    321  HA  TYR    22      35.244  28.404  52.074  0.00  0.00
ATOM    322  CB  TYR    22      35.512  27.953  54.175  0.00  0.00
ATOM    323  HB2 TYR    22      35.128  28.268  55.145  0.00  0.00
ATOM    324  HB3 TYR    22      35.355  26.884  54.035  0.00  0.00
ATOM    325  CG  TYR    22      37.024  28.175  54.074  0.00  0.00
ATOM    326  CD1 TYR    22      37.727  27.579  53.059  0.00  0.00
ATOM    327  HD1 TYR    22      37.126  26.957  52.412  0.00  0.00
ATOM    328  CE1 TYR    22      39.075  27.814  53.023  0.00  0.00
ATOM    329  HE1 TYR    22      39.619  27.374  52.201  0.00  0.00
ATOM    330  CZ  TYR    22      39.772  28.640  53.996  0.00  0.00
ATOM    331  OH  TYR    22      41.151  28.831  53.837  0.00  0.00
ATOM    332  HH  TYR    22      41.469  28.344  53.073  0.00  0.00
ATOM    333  CE2 TYR    22      39.055  29.166  55.098  0.00  0.00
ATOM    334  HE2 TYR    22      39.534  29.612  55.957  0.00  0.00
ATOM    335  CD2 TYR    22      37.661  28.854  55.159  0.00  0.00
ATOM    336  HD2 TYR    22      37.086  29.247  55.983  0.00  0.00
ATOM    337  C   TYR    22      33.249  28.219  52.990  0.00  0.00
ATOM    338  O   TYR    22      32.903  27.017  52.975  0.00  0.00
ATOM    339  N   SER    23      32.305  29.174  52.864  0.00  0.00
ATOM    340  H   SER    23      32.632  30.126  52.947  0.00  0.00
ATOM    341  CA  SER    23      30.872  28.972  52.861  0.00  0.00
ATOM    342  HA  SER    23      30.620  28.466  53.793  0.00  0.00
ATOM    343  CB  SER    23      30.091  30.305  52.900  0.00  0.00
ATOM    344  HB2 SER    23      30.288  30.859  51.982  0.00  0.00
ATOM    345  HB3 SER    23      29.041  30.070  53.071  0.00  0.00
ATOM    346  OG  SER    23      30.554  31.009  54.023  0.00  0.00
ATOM    347  HG  SER    23      31.418  31.356  53.791  0.00  0.00
ATOM    348  C   SER    23      30.315  28.077  51.786  0.00  0.00
ATOM    349  O   SER    23      29.207  27.500  51.983  0.00  0.00
ATOM    350  N   LYS    24      31.091  27.828  50.724  0.00  0.00
ATOM    351  H   LYS    24      31.856  28.484  50.657  0.00  0.00
ATOM    352  CA  LYS    24      30.604  27.243  49.389  0.00  0.00
ATOM    353  HA  LYS    24      29.752  26.603  49.619  0.00  0.00
ATOM    354  CB  LYS    24      30.170  28.292  48.284  0.00  0.00
ATOM    355  HB2 LYS    24      31.045  28.816  47.898  0.00  0.00
ATOM    356  HB3 LYS    24      29.762  27.709  47.458  0.00  0.00
ATOM    357  CG  LYS    24      29.098  29.207  48.887  0.00  0.00
ATOM    358  HG2 LYS    24      28.344  28.671  49.463  0.00  0.00
ATOM    359  HG3 LYS    24      29.580  30.006  49.451  0.00  0.00
ATOM    360  CD  LYS    24      28.330  29.894  47.712  0.00  0.00
ATOM    361  HD2 LYS    24      28.051  30.909  47.998  0.00  0.00
ATOM    362  HD3 LYS    24      28.928  29.961  46.803  0.00  0.00
ATOM    363  CE  LYS    24      27.070  29.135  47.363  0.00  0.00
ATOM    364  HE2 LYS    24      27.290  28.107  47.074  0.00  0.00
ATOM    365  HE3 LYS    24      26.427  29.151  48.243  0.00  0.00
ATOM    366  NZ  LYS    24      26.314  29.676  46.206  0.00  0.00
ATOM    367  HZ1 LYS    24      26.890  29.872  45.400  0.00  0.00
ATOM    368  HZ2 LYS    24      25.497  29.148  45.934  0.00  0.00
ATOM    369  HZ3 LYS    24      26.007  30.608  46.443  0.00  0.00
ATOM    370  C   LYS    24      31.558  26.184  48.905  0.00  0.00
ATOM    371  O   LYS    24      31.135  25.486  47.983  0.00  0.00
ATOM    372  N   PHE    25      32.751  26.065  49.512  0.00  0.00
ATOM    373  H   PHE    25      32.925  26.706  50.273  0.00  0.00
ATOM    374  CA  PHE    25      33.771  25.072  49.263  0.00  0.00
ATOM    375  HA  PHE    25      34.062  25.170  48.217  0.00  0.00
ATOM    376  CB  PHE    25      35.013  25.446  50.127  0.00  0.00
ATOM    377  HB2 PHE    25      35.452  26.412  49.876  0.00  0.00
ATOM    378  HB3 PHE    25      34.616  25.525  51.139  0.00  0.00
ATOM    379  CG  PHE    25      36.111  24.471  50.089  0.00  0.00
ATOM    380  CD1 PHE    25      36.763  24.292  48.881  0.00  0.00
ATOM    381  HD1 PHE    25      36.488  24.840  47.991  0.00  0.00
ATOM    382  CE1 PHE    25      37.863  23.438  48.765  0.00  0.00
ATOM    383  HE1 PHE    25      38.299  23.309  47.786  0.00  0.00
ATOM    384  CZ  PHE    25      38.120  22.534  49.772  0.00  0.00
ATOM    385  HZ  PHE    25      38.853  21.747  49.682  0.00  0.00
ATOM    386  CE2 PHE    25      37.411  22.658  51.030  0.00  0.00
ATOM    387  HE2 PHE    25      37.489  21.897  51.792  0.00  0.00
ATOM    388  CD2 PHE    25      36.369  23.629  51.185  0.00  0.00
ATOM    389  HD2 PHE    25      35.802  23.665  52.103  0.00  0.00
ATOM    390  C   PHE    25      33.163  23.651  49.550  0.00  0.00
ATOM    391  O   PHE    25      32.380  23.503  50.425  0.00  0.00
ATOM    392  N   GLN    26      33.534  22.653  48.680  0.00  0.00
ATOM    393  H   GLN    26      34.235  22.835  47.977  0.00  0.00
ATOM    394  CA  GLN    26      33.106  21.299  48.875  0.00  0.00
ATOM    395  HA  GLN    26      32.825  21.140  49.916  0.00  0.00
ATOM    396  CB  GLN    26      31.841  20.977  47.991  0.00  0.00
ATOM    397  HB2 GLN    26      31.109  21.756  48.207  0.00  0.00
ATOM    398  HB3 GLN    26      32.050  21.091  46.928  0.00  0.00
ATOM    399  CG  GLN    26      31.227  19.639  48.225  0.00  0.00
ATOM    400  HG2 GLN    26      30.400  19.419  47.550  0.00  0.00
ATOM    401  HG3 GLN    26      31.962  18.858  48.031  0.00  0.00
ATOM    402  CD  GLN    26      30.695  19.427  49.717  0.00  0.00
ATOM    403  OE1 GLN    26      31.421  18.861  50.604  0.00  0.00
ATOM    404  NE2 GLN    26      29.540  19.947  50.131  0.00  0.00
ATOM    405 1HE2 GLN    26      29.132  19.612  50.992  0.00  0.00
ATOM    406 2HE2 GLN    26      28.906  20.310  49.432  0.00  0.00
ATOM    407  C   GLN    26      34.144  20.245  48.478  0.00  0.00
ATOM    408  O   GLN    26      34.536  20.166  47.295  0.00  0.00
ATOM    409  N   GLU    27      34.539  19.331  49.332  0.00  0.00
ATOM    410  H   GLU    27      34.180  19.360  50.276  0.00  0.00
ATOM    411  CA  GLU    27      35.429  18.201  48.898  0.00  0.00
ATOM    412  HA  GLU    27      36.008  18.398  47.996  0.00  0.00
ATOM    413  CB  GLU    27      36.487  17.935  50.005  0.00  0.00
ATOM    414  HB2 GLU    27      35.988  17.817  50.967  0.00  0.00
ATOM    415  HB3 GLU    27      37.100  17.034  49.988  0.00  0.00
ATOM    416  CG  GLU    27      37.565  19.015  50.062  0.00  0.00
ATOM    417  HG2 GLU    27      37.857  19.281  49.046  0.00  0.00
ATOM    418  HG3 GLU    27      37.124  19.950  50.409  0.00  0.00
ATOM    419  CD  GLU    27      38.804  18.856  51.038  0.00  0.00
ATOM    420  OE1 GLU    27      38.622  18.535  52.231  0.00  0.00
ATOM    421  OE2 GLU    27      39.977  19.021  50.555  0.00  0.00
ATOM    422  C   GLU    27      34.716  16.862  48.546  0.00  0.00
ATOM    423  O   GLU    27      35.301  16.104  47.790  0.00  0.00
ATOM    424  N   LEU    28      33.487  16.616  49.040  0.00  0.00
ATOM    425  H   LEU    28      33.172  17.226  49.782  0.00  0.00
ATOM    426  CA  LEU    28      32.609  15.610  48.489  0.00  0.00
ATOM    427  HA  LEU    28      33.097  14.666  48.732  0.00  0.00
ATOM    428  CB  LEU    28      31.311  15.676  49.279  0.00  0.00
ATOM    429  HB2 LEU    28      31.498  15.751  50.350  0.00  0.00
ATOM    430  HB3 LEU    28      30.922  16.651  48.987  0.00  0.00
ATOM    431  CG  LEU    28      30.254  14.618  48.961  0.00  0.00
ATOM    432  HG  LEU    28      30.108  14.686  47.883  0.00  0.00
ATOM    433  CD1 LEU    28      30.485  13.155  49.296  0.00  0.00
ATOM    434 1HD1 LEU    28      30.724  12.646  48.362  0.00  0.00
ATOM    435 2HD1 LEU    28      31.340  13.131  49.971  0.00  0.00
ATOM    436 3HD1 LEU    28      29.631  12.602  49.687  0.00  0.00
ATOM    437  CD2 LEU    28      29.009  15.079  49.716  0.00  0.00
ATOM    438 1HD2 LEU    28      28.993  14.909  50.792  0.00  0.00
ATOM    439 2HD2 LEU    28      28.817  16.137  49.538  0.00  0.00
ATOM    440 3HD2 LEU    28      28.178  14.529  49.274  0.00  0.00
ATOM    441  C   LEU    28      32.298  15.750  46.980  0.00  0.00
ATOM    442  O   LEU    28      32.244  16.840  46.493  0.00  0.00
ATOM    443  N   VAL    29      32.150  14.631  46.295  0.00  0.00
ATOM    444  H   VAL    29      32.286  13.793  46.843  0.00  0.00
ATOM    445  CA  VAL    29      31.772  14.557  44.899  0.00  0.00
ATOM    446  HA  VAL    29      32.542  15.106  44.357  0.00  0.00
ATOM    447  CB  VAL    29      31.664  13.143  44.249  0.00  0.00
ATOM    448  HB  VAL    29      31.329  13.316  43.227  0.00  0.00
ATOM    449  CG1 VAL    29      33.078  12.589  44.115  0.00  0.00
ATOM    450 1HG1 VAL    29      33.463  12.628  45.134  0.00  0.00
ATOM    451 2HG1 VAL    29      33.057  11.596  43.667  0.00  0.00
ATOM    452 3HG1 VAL    29      33.727  13.336  43.659  0.00  0.00
ATOM    453  CG2 VAL    29      30.866  12.106  45.065  0.00  0.00
ATOM    454 1HG2 VAL    29      30.702  11.269  44.386  0.00  0.00
ATOM    455 2HG2 VAL    29      31.365  11.746  45.965  0.00  0.00
ATOM    456 3HG2 VAL    29      29.906  12.586  45.253  0.00  0.00
ATOM    457  C   VAL    29      30.416  15.237  44.679  0.00  0.00
ATOM    458  O   VAL    29      29.658  15.374  45.641  0.00  0.00
ATOM    459  N   LEU    30      30.032  15.610  43.486  0.00  0.00
ATOM    460  H   LEU    30      30.712  15.610  42.738  0.00  0.00
ATOM    461  CA  LEU    30      28.697  16.092  43.053  0.00  0.00
ATOM    462  HA  LEU    30      28.348  16.908  43.686  0.00  0.00
ATOM    463  CB  LEU    30      28.889  16.585  41.551  0.00  0.00
ATOM    464  HB2 LEU    30      29.211  15.705  40.995  0.00  0.00
ATOM    465  HB3 LEU    30      27.876  16.894  41.291  0.00  0.00
ATOM    466  CG  LEU    30      29.893  17.696  41.108  0.00  0.00
ATOM    467  HG  LEU    30      30.919  17.375  41.288  0.00  0.00
ATOM    468  CD1 LEU    30      29.744  18.035  39.651  0.00  0.00
ATOM    469 1HD1 LEU    30      30.131  17.251  39.001  0.00  0.00
ATOM    470 2HD1 LEU    30      28.668  17.941  39.499  0.00  0.00
ATOM    471 3HD1 LEU    30      30.145  18.975  39.272  0.00  0.00
ATOM    472  CD2 LEU    30      29.648  18.982  41.921  0.00  0.00
ATOM    473 1HD2 LEU    30      29.582  18.769  42.988  0.00  0.00
ATOM    474 2HD2 LEU    30      30.539  19.592  41.771  0.00  0.00
ATOM    475 3HD2 LEU    30      28.714  19.472  41.647  0.00  0.00
ATOM    476  C   LEU    30      27.607  15.035  43.127  0.00  0.00
ATOM    477  O   LEU    30      27.993  13.808  43.044  0.00  0.00
ATOM    478  N   PRO    31      26.354  15.400  43.116  0.00  0.00
ATOM    479  CD  PRO    31      25.901  16.820  43.198  0.00  0.00
ATOM    480  HD2 PRO    31      26.393  17.540  42.545  0.00  0.00
ATOM    481  HD3 PRO    31      25.864  17.198  44.219  0.00  0.00
ATOM    482  CG  PRO    31      24.484  16.765  42.745  0.00  0.00
ATOM    483  HG2 PRO    31      24.374  16.993  41.685  0.00  0.00
ATOM    484  HG3 PRO    31      23.769  17.432  43.227  0.00  0.00
ATOM    485  CB  PRO    31      24.010  15.361  43.077  0.00  0.00
ATOM    486  HB2 PRO    31      23.147  15.078  42.475  0.00  0.00
ATOM    487  HB3 PRO    31      23.796  15.386  44.145  0.00  0.00
ATOM    488  CA  PRO    31      25.215  14.468  42.904  0.00  0.00
ATOM    489  HA  PRO    31      25.356  13.792  43.747  0.00  0.00
ATOM    490  C   PRO    31      25.241  13.608  41.638  0.00  0.00
ATOM    491  O   PRO    31      25.608  14.054  40.568  0.00  0.00
ATOM    492  N   HIS    32      24.915  12.333  41.710  0.00  0.00
ATOM    493  H   HIS    32      24.723  11.933  42.617  0.00  0.00
ATOM    494  CA  HIS    32      24.963  11.378  40.548  0.00  0.00
ATOM    495  HA  HIS    32      25.210  10.421  41.006  0.00  0.00
ATOM    496  CB  HIS    32      23.574  11.261  39.883  0.00  0.00
ATOM    497  HB2 HIS    32      22.854  11.250  40.702  0.00  0.00
ATOM    498  HB3 HIS    32      23.485  12.154  39.265  0.00  0.00
ATOM    499  CG  HIS    32      23.319  10.100  39.002  0.00  0.00
ATOM    500  ND1 HIS    32      23.032   8.889  39.539  0.00  0.00
ATOM    501  HD1 HIS    32      22.908   8.629  40.507  0.00  0.00
ATOM    502  CE1 HIS    32      22.979   8.069  38.431  0.00  0.00
ATOM    503  HE1 HIS    32      22.795   7.005  38.432  0.00  0.00
ATOM    504  NE2 HIS    32      23.199   8.768  37.323  0.00  0.00
ATOM    505  HE2 HIS    32      23.074   8.451  36.372  0.00  0.00
ATOM    506  CD2 HIS    32      23.424  10.097  37.672  0.00  0.00
ATOM    507  HD2 HIS    32      23.771  10.867  36.999  0.00  0.00
ATOM    508  C   HIS    32      26.155  11.636  39.577  0.00  0.00
ATOM    509  O   HIS    32      25.975  11.685  38.392  0.00  0.00
ATOM    510  N   PHE    33      27.425  11.742  40.088  0.00  0.00
ATOM    511  H   PHE    33      27.559  11.417  41.034  0.00  0.00
ATOM    512  CA  PHE    33      28.673  11.898  39.239  0.00  0.00
ATOM    513  HA  PHE    33      29.521  11.876  39.923  0.00  0.00
ATOM    514  CB  PHE    33      28.849  10.680  38.363  0.00  0.00
ATOM    515  HB2 PHE    33      28.006  10.839  37.691  0.00  0.00
ATOM    516  HB3 PHE    33      29.763  10.789  37.778  0.00  0.00
ATOM    517  CG  PHE    33      28.797   9.370  39.058  0.00  0.00
ATOM    518  CD1 PHE    33      27.801   8.358  38.810  0.00  0.00
ATOM    519  HD1 PHE    33      26.930   8.520  38.193  0.00  0.00
ATOM    520  CE1 PHE    33      27.869   7.126  39.439  0.00  0.00
ATOM    521  HE1 PHE    33      27.088   6.417  39.207  0.00  0.00
ATOM    522  CZ  PHE    33      28.897   6.855  40.371  0.00  0.00
ATOM    523  HZ  PHE    33      28.973   5.888  40.847  0.00  0.00
ATOM    524  CE2 PHE    33      29.862   7.852  40.656  0.00  0.00
ATOM    525  HE2 PHE    33      30.733   7.666  41.267  0.00  0.00
ATOM    526  CD2 PHE    33      29.809   9.111  40.025  0.00  0.00
ATOM    527  HD2 PHE    33      30.606   9.819  40.197  0.00  0.00
ATOM    528  C   PHE    33      28.779  13.269  38.424  0.00  0.00
ATOM    529  O   PHE    33      29.644  13.476  37.542  0.00  0.00
ATOM    530  N   GLY    34      27.782  14.088  38.650  0.00  0.00
ATOM    531  H   GLY    34      27.229  13.838  39.457  0.00  0.00
ATOM    532  CA  GLY    34      27.660  15.453  38.241  0.00  0.00
ATOM    533  HA2 GLY    34      27.317  16.059  39.080  0.00  0.00
ATOM    534  HA3 GLY    34      28.620  15.807  37.865  0.00  0.00
ATOM    535  C   GLY    34      26.669  15.571  37.000  0.00  0.00
ATOM    536  O   GLY    34      26.703  16.648  36.334  0.00  0.00
ATOM    537  N   LYS    35      25.956  14.471  36.663  0.00  0.00
ATOM    538  H   LYS    35      25.880  13.701  37.312  0.00  0.00
ATOM    539  CA  LYS    35      25.287  14.388  35.295  0.00  0.00
ATOM    540  HA  LYS    35      25.770  15.039  34.567  0.00  0.00
ATOM    541  CB  LYS    35      25.439  12.978  34.708  0.00  0.00
ATOM    542  HB2 LYS    35      24.719  12.301  35.168  0.00  0.00
ATOM    543  HB3 LYS    35      25.111  13.012  33.670  0.00  0.00
ATOM    544  CG  LYS    35      26.832  12.356  34.877  0.00  0.00
ATOM    545  HG2 LYS    35      26.984  12.071  35.918  0.00  0.00
ATOM    546  HG3 LYS    35      26.711  11.443  34.294  0.00  0.00
ATOM    547  CD  LYS    35      28.042  13.183  34.302  0.00  0.00
ATOM    548  HD2 LYS    35      27.878  13.449  33.258  0.00  0.00
ATOM    549  HD3 LYS    35      28.267  14.062  34.907  0.00  0.00
ATOM    550  CE  LYS    35      29.291  12.272  34.329  0.00  0.00
ATOM    551  HE2 LYS    35      29.485  11.794  35.289  0.00  0.00
ATOM    552  HE3 LYS    35      29.099  11.512  33.572  0.00  0.00
ATOM    553  NZ  LYS    35      30.489  12.979  33.954  0.00  0.00
ATOM    554  HZ1 LYS    35      30.690  13.672  34.660  0.00  0.00
ATOM    555  HZ2 LYS    35      31.330  12.462  33.742  0.00  0.00
ATOM    556  HZ3 LYS    35      30.398  13.405  33.042  0.00  0.00
ATOM    557  C   LYS    35      23.802  14.911  35.180  0.00  0.00
ATOM    558  O   LYS    35      23.315  15.255  34.039  0.00  0.00
ATOM    559  N   GLU    36      22.994  14.960  36.237  0.00  0.00
ATOM    560  H   GLU    36      23.415  14.777  37.137  0.00  0.00
ATOM    561  CA  GLU    36      21.565  15.303  36.257  0.00  0.00
ATOM    562  HA  GLU    36      21.268  15.436  35.217  0.00  0.00
ATOM    563  CB  GLU    36      20.670  14.266  36.814  0.00  0.00
ATOM    564  HB2 GLU    36      21.006  13.936  37.797  0.00  0.00
ATOM    565  HB3 GLU    36      19.695  14.749  36.744  0.00  0.00
ATOM    566  CG  GLU    36      20.519  13.030  35.935  0.00  0.00
ATOM    567  HG2 GLU    36      20.438  13.426  34.922  0.00  0.00
ATOM    568  HG3 GLU    36      21.373  12.362  36.046  0.00  0.00
ATOM    569  CD  GLU    36      19.192  12.334  36.165  0.00  0.00
ATOM    570  OE1 GLU    36      19.076  11.667  37.208  0.00  0.00
ATOM    571  OE2 GLU    36      18.299  12.425  35.271  0.00  0.00
ATOM    572  C   GLU    36      21.216  16.673  36.834  0.00  0.00
ATOM    573  O   GLU    36      20.178  17.245  36.473  0.00  0.00
ATOM    574  N   ASP    37      22.089  17.215  37.662  0.00  0.00
ATOM    575  H   ASP    37      22.970  16.783  37.902  0.00  0.00
ATOM    576  CA  ASP    37      21.956  18.514  38.299  0.00  0.00
ATOM    577  HA  ASP    37      20.964  18.931  38.121  0.00  0.00
ATOM    578  CB  ASP    37      22.149  18.328  39.826  0.00  0.00
ATOM    579  HB2 ASP    37      21.374  17.602  40.071  0.00  0.00
ATOM    580  HB3 ASP    37      23.143  17.891  39.922  0.00  0.00
ATOM    581  CG  ASP    37      22.037  19.690  40.571  0.00  0.00
ATOM    582  OD1 ASP    37      22.672  19.973  41.632  0.00  0.00
ATOM    583  OD2 ASP    37      21.251  20.557  40.113  0.00  0.00
ATOM    584  C   ASP    37      23.039  19.398  37.733  0.00  0.00
ATOM    585  O   ASP    37      24.186  19.025  37.655  0.00  0.00
ATOM    586  N   ALA    38      22.637  20.575  37.273  0.00  0.00
ATOM    587  H   ALA    38      21.668  20.829  37.403  0.00  0.00
ATOM    588  CA  ALA    38      23.489  21.625  36.699  0.00  0.00
ATOM    589  HA  ALA    38      24.227  21.134  36.064  0.00  0.00
ATOM    590  CB  ALA    38      22.595  22.311  35.726  0.00  0.00
ATOM    591  HB1 ALA    38      23.157  23.048  35.154  0.00  0.00
ATOM    592  HB2 ALA    38      22.110  21.626  35.029  0.00  0.00
ATOM    593  HB3 ALA    38      21.812  22.911  36.190  0.00  0.00
ATOM    594  C   ALA    38      24.064  22.552  37.765  0.00  0.00
ATOM    595  O   ALA    38      24.391  23.666  37.434  0.00  0.00
ATOM    596  N   GLY    39      24.211  22.074  38.993  0.00  0.00
ATOM    597  H   GLY    39      23.910  21.121  39.142  0.00  0.00
ATOM    598  CA  GLY    39      24.535  22.909  40.134  0.00  0.00
ATOM    599  HA2 GLY    39      23.949  23.823  40.222  0.00  0.00
ATOM    600  HA3 GLY    39      24.504  22.333  41.059  0.00  0.00
ATOM    601  C   GLY    39      26.036  23.392  40.167  0.00  0.00
ATOM    602  O   GLY    39      26.237  24.505  40.649  0.00  0.00
ATOM    603  N   ASP    40      26.982  22.594  39.659  0.00  0.00
ATOM    604  H   ASP    40      26.681  21.724  39.242  0.00  0.00
ATOM    605  CA  ASP    40      28.358  23.058  39.410  0.00  0.00
ATOM    606  HA  ASP    40      28.845  23.459  40.298  0.00  0.00
ATOM    607  CB  ASP    40      29.207  21.818  38.965  0.00  0.00
ATOM    608  HB2 ASP    40      30.204  22.200  38.742  0.00  0.00
ATOM    609  HB3 ASP    40      29.284  21.118  39.797  0.00  0.00
ATOM    610  CG  ASP    40      28.592  21.126  37.759  0.00  0.00
ATOM    611  OD1 ASP    40      29.064  21.456  36.634  0.00  0.00
ATOM    612  OD2 ASP    40      27.645  20.324  37.922  0.00  0.00
ATOM    613  C   ASP    40      28.297  24.293  38.366  0.00  0.00
ATOM    614  O   ASP    40      29.008  25.292  38.384  0.00  0.00
ATOM    615  N   VAL    41      27.463  24.149  37.321  0.00  0.00
ATOM    616  H   VAL    41      27.059  23.235  37.174  0.00  0.00
ATOM    617  CA  VAL    41      27.196  25.206  36.359  0.00  0.00
ATOM    618  HA  VAL    41      28.166  25.514  35.969  0.00  0.00
ATOM    619  CB  VAL    41      26.359  24.766  35.077  0.00  0.00
ATOM    620  HB  VAL    41      25.285  24.859  35.243  0.00  0.00
ATOM    621  CG1 VAL    41      26.852  25.705  33.956  0.00  0.00
ATOM    622 1HG1 VAL    41      26.622  26.741  34.205  0.00  0.00
ATOM    623 2HG1 VAL    41      27.912  25.575  33.737  0.00  0.00
ATOM    624 3HG1 VAL    41      26.458  25.362  33.000  0.00  0.00
ATOM    625  CG2 VAL    41      26.664  23.375  34.515  0.00  0.00
ATOM    626 1HG2 VAL    41      26.472  22.626  35.284  0.00  0.00
ATOM    627 2HG2 VAL    41      26.138  23.020  33.628  0.00  0.00
ATOM    628 3HG2 VAL    41      27.727  23.386  34.273  0.00  0.00
ATOM    629  C   VAL    41      26.619  26.511  36.963  0.00  0.00
ATOM    630  O   VAL    41      27.123  27.585  36.840  0.00  0.00
ATOM    631  N   GLN    42      25.619  26.335  37.821  0.00  0.00
ATOM    632  H   GLN    42      25.283  25.394  37.967  0.00  0.00
ATOM    633  CA  GLN    42      25.052  27.467  38.539  0.00  0.00
ATOM    634  HA  GLN    42      24.888  28.346  37.916  0.00  0.00
ATOM    635  CB  GLN    42      23.714  27.082  39.197  0.00  0.00
ATOM    636  HB2 GLN    42      23.915  26.329  39.958  0.00  0.00
ATOM    637  HB3 GLN    42      23.206  27.913  39.687  0.00  0.00
ATOM    638  CG  GLN    42      22.580  26.588  38.274  0.00  0.00
ATOM    639  HG2 GLN    42      22.840  25.619  37.848  0.00  0.00
ATOM    640  HG3 GLN    42      21.793  26.307  38.973  0.00  0.00
ATOM    641  CD  GLN    42      22.040  27.534  37.172  0.00  0.00
ATOM    642  OE1 GLN    42      22.495  28.664  36.966  0.00  0.00
ATOM    643  NE2 GLN    42      21.029  27.060  36.422  0.00  0.00
ATOM    644 1HE2 GLN    42      20.552  27.674  35.778  0.00  0.00
ATOM    645 2HE2 GLN    42      20.710  26.118  36.600  0.00  0.00
ATOM    646  C   GLN    42      25.895  28.088  39.557  0.00  0.00
ATOM    647  O   GLN    42      25.813  29.256  39.786  0.00  0.00
ATOM    648  N   GLN    43      26.768  27.287  40.226  0.00  0.00
ATOM    649  H   GLN    43      26.681  26.297  40.044  0.00  0.00
ATOM    650  CA  GLN    43      27.913  27.767  41.108  0.00  0.00
ATOM    651  HA  GLN    43      27.592  28.546  41.800  0.00  0.00
ATOM    652  CB  GLN    43      28.450  26.506  41.885  0.00  0.00
ATOM    653  HB2 GLN    43      27.571  26.076  42.367  0.00  0.00
ATOM    654  HB3 GLN    43      28.792  25.736  41.194  0.00  0.00
ATOM    655  CG  GLN    43      29.448  26.898  42.953  0.00  0.00
ATOM    656  HG2 GLN    43      29.572  26.136  43.722  0.00  0.00
ATOM    657  HG3 GLN    43      30.465  27.038  42.586  0.00  0.00
ATOM    658  CD  GLN    43      29.046  28.089  43.780  0.00  0.00
ATOM    659  OE1 GLN    43      28.523  27.973  44.851  0.00  0.00
ATOM    660  NE2 GLN    43      29.248  29.341  43.402  0.00  0.00
ATOM    661 1HE2 GLN    43      28.807  30.089  43.917  0.00  0.00
ATOM    662 2HE2 GLN    43      29.567  29.500  42.456  0.00  0.00
ATOM    663  C   GLN    43      28.982  28.482  40.237  0.00  0.00
ATOM    664  O   GLN    43      29.697  29.368  40.722  0.00  0.00
ATOM    665  N   PHE    44      29.075  28.164  38.957  0.00  0.00
ATOM    666  H   PHE    44      28.548  27.390  38.578  0.00  0.00
ATOM    667  CA  PHE    44      30.004  28.877  38.019  0.00  0.00
ATOM    668  HA  PHE    44      30.842  29.183  38.645  0.00  0.00
ATOM    669  CB  PHE    44      30.484  27.897  37.013  0.00  0.00
ATOM    670  HB2 PHE    44      31.199  27.221  37.481  0.00  0.00
ATOM    671  HB3 PHE    44      29.725  27.199  36.662  0.00  0.00
ATOM    672  CG  PHE    44      31.193  28.477  35.733  0.00  0.00
ATOM    673  CD1 PHE    44      30.350  28.564  34.541  0.00  0.00
ATOM    674  HD1 PHE    44      29.305  28.334  34.687  0.00  0.00
ATOM    675  CE1 PHE    44      30.917  28.960  33.332  0.00  0.00
ATOM    676  HE1 PHE    44      30.252  29.097  32.492  0.00  0.00
ATOM    677  CZ  PHE    44      32.257  29.422  33.269  0.00  0.00
ATOM    678  HZ  PHE    44      32.743  29.648  32.332  0.00  0.00
ATOM    679  CE2 PHE    44      33.066  29.431  34.483  0.00  0.00
ATOM    680  HE2 PHE    44      34.093  29.760  34.432  0.00  0.00
ATOM    681  CD2 PHE    44      32.520  28.887  35.656  0.00  0.00
ATOM    682  HD2 PHE    44      33.166  28.735  36.508  0.00  0.00
ATOM    683  C   PHE    44      29.477  30.126  37.345  0.00  0.00
ATOM    684  O   PHE    44      30.198  31.150  37.284  0.00  0.00
ATOM    685  N   TYR    45      28.175  30.139  36.987  0.00  0.00
ATOM    686  H   TYR    45      27.725  29.236  36.973  0.00  0.00
ATOM    687  CA  TYR    45      27.538  31.407  36.757  0.00  0.00
ATOM    688  HA  TYR    45      28.054  31.971  35.980  0.00  0.00
ATOM    689  CB  TYR    45      26.152  31.095  36.206  0.00  0.00
ATOM    690  HB2 TYR    45      25.558  30.607  36.980  0.00  0.00
ATOM    691  HB3 TYR    45      25.710  32.080  36.055  0.00  0.00
ATOM    692  CG  TYR    45      26.033  30.363  34.894  0.00  0.00
ATOM    693  CD1 TYR    45      24.808  29.681  34.545  0.00  0.00
ATOM    694  HD1 TYR    45      24.191  29.464  35.405  0.00  0.00
ATOM    695  CE1 TYR    45      24.578  29.147  33.198  0.00  0.00
ATOM    696  HE1 TYR    45      23.720  28.553  32.920  0.00  0.00
ATOM    697  CZ  TYR    45      25.533  29.449  32.249  0.00  0.00
ATOM    698  OH  TYR    45      25.404  29.098  30.961  0.00  0.00
ATOM    699  HH  TYR    45      24.594  28.622  30.764  0.00  0.00
ATOM    700  CE2 TYR    45      26.747  30.092  32.496  0.00  0.00
ATOM    701  HE2 TYR    45      27.460  30.360  31.731  0.00  0.00
ATOM    702  CD2 TYR    45      26.991  30.531  33.844  0.00  0.00
ATOM    703  HD2 TYR    45      27.878  31.110  34.053  0.00  0.00
ATOM    704  C   TYR    45      27.539  32.259  38.012  0.00  0.00
ATOM    705  O   TYR    45      27.521  33.444  37.878  0.00  0.00
ATOM    706  N   ASP    46      27.435  31.764  39.259  0.00  0.00
ATOM    707  H   ASP    46      27.503  30.756  39.269  0.00  0.00
ATOM    708  CA  ASP    46      27.435  32.577  40.493  0.00  0.00
ATOM    709  HA  ASP    46      26.708  33.384  40.410  0.00  0.00
ATOM    710  CB  ASP    46      27.035  31.628  41.597  0.00  0.00
ATOM    711  HB2 ASP    46      26.003  31.315  41.437  0.00  0.00
ATOM    712  HB3 ASP    46      27.634  30.723  41.495  0.00  0.00
ATOM    713  CG  ASP    46      27.073  32.189  42.984  0.00  0.00
ATOM    714  OD1 ASP    46      27.367  31.484  43.964  0.00  0.00
ATOM    715  OD2 ASP    46      26.619  33.344  43.168  0.00  0.00
ATOM    716  C   ASP    46      28.846  33.099  40.744  0.00  0.00
ATOM    717  O   ASP    46      28.983  34.205  41.255  0.00  0.00
ATOM    718  N   LEU    47      29.961  32.364  40.402  0.00  0.00
ATOM    719  H   LEU    47      29.949  31.430  40.016  0.00  0.00
ATOM    720  CA  LEU    47      31.328  32.825  40.606  0.00  0.00
ATOM    721  HA  LEU    47      31.545  33.009  41.658  0.00  0.00
ATOM    722  CB  LEU    47      32.334  31.734  40.063  0.00  0.00
ATOM    723  HB2 LEU    47      32.258  30.881  40.737  0.00  0.00
ATOM    724  HB3 LEU    47      32.126  31.447  39.032  0.00  0.00
ATOM    725  CG  LEU    47      33.814  32.264  39.995  0.00  0.00
ATOM    726  HG  LEU    47      33.789  33.229  39.488  0.00  0.00
ATOM    727  CD1 LEU    47      34.494  32.608  41.315  0.00  0.00
ATOM    728 1HD1 LEU    47      33.911  33.287  41.937  0.00  0.00
ATOM    729 2HD1 LEU    47      34.757  31.721  41.892  0.00  0.00
ATOM    730 3HD1 LEU    47      35.390  33.194  41.112  0.00  0.00
ATOM    731  CD2 LEU    47      34.774  31.185  39.324  0.00  0.00
ATOM    732 1HD2 LEU    47      34.837  31.412  38.260  0.00  0.00
ATOM    733 2HD2 LEU    47      35.775  31.108  39.749  0.00  0.00
ATOM    734 3HD2 LEU    47      34.377  30.180  39.180  0.00  0.00
ATOM    735  C   LEU    47      31.514  34.096  39.859  0.00  0.00
ATOM    736  O   LEU    47      31.899  35.102  40.422  0.00  0.00
ATOM    737  N   LEU    48      31.430  34.008  38.560  0.00  0.00
ATOM    738  H   LEU    48      31.009  33.165  38.196  0.00  0.00
ATOM    739  CA  LEU    48      31.613  35.093  37.634  0.00  0.00
ATOM    740  HA  LEU    48      32.662  35.313  37.829  0.00  0.00
ATOM    741  CB  LEU    48      31.338  34.493  36.248  0.00  0.00
ATOM    742  HB2 LEU    48      30.377  33.978  36.259  0.00  0.00
ATOM    743  HB3 LEU    48      31.130  35.305  35.552  0.00  0.00
ATOM    744  CG  LEU    48      32.465  33.573  35.747  0.00  0.00
ATOM    745  HG  LEU    48      32.721  32.795  36.467  0.00  0.00
ATOM    746  CD1 LEU    48      31.898  32.833  34.574  0.00  0.00
ATOM    747 1HD1 LEU    48      31.116  33.379  34.047  0.00  0.00
ATOM    748 2HD1 LEU    48      32.724  32.576  33.910  0.00  0.00
ATOM    749 3HD1 LEU    48      31.437  31.907  34.917  0.00  0.00
ATOM    750  CD2 LEU    48      33.733  34.305  35.331  0.00  0.00
ATOM    751 1HD2 LEU    48      34.066  34.945  36.147  0.00  0.00
ATOM    752 2HD2 LEU    48      34.620  33.739  35.047  0.00  0.00
ATOM    753 3HD2 LEU    48      33.498  34.934  34.472  0.00  0.00
ATOM    754  C   LEU    48      30.585  36.241  37.894  0.00  0.00
ATOM    755  O   LEU    48      30.962  37.436  37.796  0.00  0.00
ATOM    756  N   SER    49      29.358  35.977  38.320  0.00  0.00
ATOM    757  H   SER    49      29.127  35.005  38.471  0.00  0.00
ATOM    758  CA  SER    49      28.342  37.077  38.644  0.00  0.00
ATOM    759  HA  SER    49      28.360  37.864  37.890  0.00  0.00
ATOM    760  CB  SER    49      26.917  36.456  38.588  0.00  0.00
ATOM    761  HB2 SER    49      26.856  35.848  39.491  0.00  0.00
ATOM    762  HB3 SER    49      26.243  37.304  38.705  0.00  0.00
ATOM    763  OG  SER    49      26.617  35.752  37.325  0.00  0.00
ATOM    764  HG  SER    49      26.842  34.829  37.468  0.00  0.00
ATOM    765  C   SER    49      28.553  37.729  40.043  0.00  0.00
ATOM    766  O   SER    49      28.298  38.952  40.196  0.00  0.00
ATOM    767  N   GLY    50      29.106  37.051  41.018  0.00  0.00
ATOM    768  H   GLY    50      29.328  36.079  40.855  0.00  0.00
ATOM    769  CA  GLY    50      29.783  37.714  42.183  0.00  0.00
ATOM    770  HA2 GLY    50      29.050  38.304  42.733  0.00  0.00
ATOM    771  HA3 GLY    50      30.043  36.942  42.908  0.00  0.00
ATOM    772  C   GLY    50      31.049  38.516  41.792  0.00  0.00
ATOM    773  O   GLY    50      31.316  39.590  42.243  0.00  0.00
ATOM    774  N   SER    51      31.883  37.910  40.949  0.00  0.00
ATOM    775  H   SER    51      31.695  36.957  40.671  0.00  0.00
ATOM    776  CA  SER    51      33.239  38.457  40.597  0.00  0.00
ATOM    777  HA  SER    51      33.720  38.687  41.548  0.00  0.00
ATOM    778  CB  SER    51      34.102  37.432  39.830  0.00  0.00
ATOM    779  HB2 SER    51      33.761  37.120  38.843  0.00  0.00
ATOM    780  HB3 SER    51      35.021  37.994  39.665  0.00  0.00
ATOM    781  OG  SER    51      34.299  36.231  40.563  0.00  0.00
ATOM    782  HG  SER    51      33.423  35.862  40.694  0.00  0.00
ATOM    783  C   SER    51      33.187  39.666  39.716  0.00  0.00
ATOM    784  O   SER    51      34.138  40.472  39.825  0.00  0.00
ATOM    785  N   LEU    52      32.151  39.811  38.893  0.00  0.00
ATOM    786  H   LEU    52      31.676  38.987  38.552  0.00  0.00
ATOM    787  CA  LEU    52      31.881  41.007  38.103  0.00  0.00
ATOM    788  HA  LEU    52      32.843  41.316  37.694  0.00  0.00
ATOM    789  CB  LEU    52      31.021  40.575  36.865  0.00  0.00
ATOM    790  HB2 LEU    52      31.465  39.758  36.296  0.00  0.00
ATOM    791  HB3 LEU    52      30.106  40.080  37.189  0.00  0.00
ATOM    792  CG  LEU    52      30.666  41.752  35.986  0.00  0.00
ATOM    793  HG  LEU    52      30.145  42.521  36.556  0.00  0.00
ATOM    794  CD1 LEU    52      31.915  42.274  35.193  0.00  0.00
ATOM    795 1HD1 LEU    52      32.751  42.450  35.869  0.00  0.00
ATOM    796 2HD1 LEU    52      32.177  41.550  34.422  0.00  0.00
ATOM    797 3HD1 LEU    52      31.731  43.232  34.705  0.00  0.00
ATOM    798  CD2 LEU    52      29.568  41.215  34.904  0.00  0.00
ATOM    799 1HD2 LEU    52      29.120  42.030  34.336  0.00  0.00
ATOM    800 2HD2 LEU    52      30.081  40.625  34.145  0.00  0.00
ATOM    801 3HD2 LEU    52      28.815  40.567  35.353  0.00  0.00
ATOM    802  C   LEU    52      31.307  42.184  38.951  0.00  0.00
ATOM    803  O   LEU    52      31.541  43.350  38.584  0.00  0.00
ATOM    804  N   GLU    53      30.841  41.917  40.123  0.00  0.00
ATOM    805  H   GLU    53      30.931  40.954  40.415  0.00  0.00
ATOM    806  CA  GLU    53      30.347  42.991  41.053  0.00  0.00
ATOM    807  HA  GLU    53      30.036  43.908  40.553  0.00  0.00
ATOM    808  CB  GLU    53      29.119  42.393  41.740  0.00  0.00
ATOM    809  HB2 GLU    53      28.327  42.128  41.040  0.00  0.00
ATOM    810  HB3 GLU    53      29.458  41.513  42.288  0.00  0.00
ATOM    811  CG  GLU    53      28.387  43.347  42.738  0.00  0.00
ATOM    812  HG2 GLU    53      29.166  43.731  43.396  0.00  0.00
ATOM    813  HG3 GLU    53      27.825  44.148  42.256  0.00  0.00
ATOM    814  CD  GLU    53      27.441  42.488  43.568  0.00  0.00
ATOM    815  OE1 GLU    53      27.899  42.060  44.679  0.00  0.00
ATOM    816  OE2 GLU    53      26.286  42.261  43.138  0.00  0.00
ATOM    817  C   GLU    53      31.440  43.508  41.959  0.00  0.00
ATOM    818  O   GLU    53      31.400  44.641  42.329  0.00  0.00
ATOM    819  N   VAL    54      32.392  42.660  42.328  0.00  0.00
ATOM    820  H   VAL    54      32.410  41.681  42.081  0.00  0.00
ATOM    821  CA  VAL    54      33.443  43.088  43.297  0.00  0.00
ATOM    822  HA  VAL    54      33.008  43.824  43.974  0.00  0.00
ATOM    823  CB  VAL    54      34.055  41.910  44.101  0.00  0.00
ATOM    824  HB  VAL    54      34.722  42.338  44.849  0.00  0.00
ATOM    825  CG1 VAL    54      33.077  41.163  45.012  0.00  0.00
ATOM    826 1HG1 VAL    54      33.521  40.673  45.879  0.00  0.00
ATOM    827 2HG1 VAL    54      32.449  41.921  45.480  0.00  0.00
ATOM    828 3HG1 VAL    54      32.531  40.593  44.260  0.00  0.00
ATOM    829  CG2 VAL    54      34.915  40.964  43.196  0.00  0.00
ATOM    830 1HG2 VAL    54      35.014  40.020  43.732  0.00  0.00
ATOM    831 2HG2 VAL    54      34.398  40.787  42.252  0.00  0.00
ATOM    832 3HG2 VAL    54      35.945  41.289  43.052  0.00  0.00
ATOM    833  C   VAL    54      34.623  43.813  42.546  0.00  0.00
ATOM    834  O   VAL    54      35.188  44.773  43.055  0.00  0.00
ATOM    835  N   ILE    55      34.868  43.428  41.292  0.00  0.00
ATOM    836  H   ILE    55      34.618  42.483  41.039  0.00  0.00
ATOM    837  CA  ILE    55      35.890  44.084  40.431  0.00  0.00
ATOM    838  HA  ILE    55      36.787  44.223  41.035  0.00  0.00
ATOM    839  CB  ILE    55      36.230  43.025  39.310  0.00  0.00
ATOM    840  HB  ILE    55      36.126  42.038  39.761  0.00  0.00
ATOM    841  CG2 ILE    55      35.258  43.104  38.155  0.00  0.00
ATOM    842 1HG2 ILE    55      34.275  42.912  38.586  0.00  0.00
ATOM    843 2HG2 ILE    55      35.311  44.067  37.647  0.00  0.00
ATOM    844 3HG2 ILE    55      35.604  42.280  37.530  0.00  0.00
ATOM    845  CG1 ILE    55      37.539  43.252  38.611  0.00  0.00
ATOM    846 2HG1 ILE    55      37.848  42.340  38.100  0.00  0.00
ATOM    847 3HG1 ILE    55      37.579  44.081  37.905  0.00  0.00
ATOM    848  CD1 ILE    55      38.698  43.403  39.618  0.00  0.00
ATOM    849 1HD1 ILE    55      38.607  44.398  40.052  0.00  0.00
ATOM    850 2HD1 ILE    55      38.632  42.614  40.368  0.00  0.00
ATOM    851 3HD1 ILE    55      39.647  43.438  39.083  0.00  0.00
ATOM    852  C   ILE    55      35.484  45.489  40.004  0.00  0.00
ATOM    853  O   ILE    55      36.338  46.325  39.825  0.00  0.00
ATOM    854  N   ARG    56      34.199  45.766  39.944  0.00  0.00
ATOM    855  H   ARG    56      33.604  44.953  40.016  0.00  0.00
ATOM    856  CA  ARG    56      33.635  47.072  39.672  0.00  0.00
ATOM    857  HA  ARG    56      34.246  47.576  38.923  0.00  0.00
ATOM    858  CB  ARG    56      32.163  47.007  39.309  0.00  0.00
ATOM    859  HB2 ARG    56      31.648  46.381  40.039  0.00  0.00
ATOM    860  HB3 ARG    56      31.782  48.028  39.343  0.00  0.00
ATOM    861  CG  ARG    56      31.955  46.480  37.804  0.00  0.00
ATOM    862  HG2 ARG    56      32.323  47.266  37.145  0.00  0.00
ATOM    863  HG3 ARG    56      32.408  45.523  37.548  0.00  0.00
ATOM    864  CD  ARG    56      30.461  46.382  37.503  0.00  0.00
ATOM    865  HD2 ARG    56      30.091  45.554  38.107  0.00  0.00
ATOM    866  HD3 ARG    56      29.971  47.309  37.802  0.00  0.00
ATOM    867  NE  ARG    56      30.250  46.170  36.107  0.00  0.00
ATOM    868  HE  ARG    56      30.959  46.460  35.448  0.00  0.00
ATOM    869  CZ  ARG    56      29.193  45.488  35.599  0.00  0.00
ATOM    870  NH1 ARG    56      28.341  44.807  36.326  0.00  0.00
ATOM    871 1HH1 ARG    56      28.475  44.757  37.326  0.00  0.00
ATOM    872 2HH1 ARG    56      27.469  44.409  36.009  0.00  0.00
ATOM    873  NH2 ARG    56      29.019  45.468  34.346  0.00  0.00
ATOM    874 1HH2 ARG    56      29.608  45.989  33.712  0.00  0.00
ATOM    875 2HH2 ARG    56      28.324  44.873  33.918  0.00  0.00
ATOM    876  C   ARG    56      33.737  47.982  40.923  0.00  0.00
ATOM    877  O   ARG    56      33.978  49.193  40.752  0.00  0.00
ATOM    878  N   LYS    57      33.601  47.520  42.132  0.00  0.00
ATOM    879  H   LYS    57      33.130  46.634  42.244  0.00  0.00
ATOM    880  CA  LYS    57      33.932  48.308  43.286  0.00  0.00
ATOM    881  HA  LYS    57      33.478  49.289  43.142  0.00  0.00
ATOM    882  CB  LYS    57      33.510  47.603  44.572  0.00  0.00
ATOM    883  HB2 LYS    57      33.894  46.587  44.492  0.00  0.00
ATOM    884  HB3 LYS    57      34.000  48.247  45.302  0.00  0.00
ATOM    885  CG  LYS    57      31.972  47.573  44.668  0.00  0.00
ATOM    886  HG2 LYS    57      31.661  48.617  44.640  0.00  0.00
ATOM    887  HG3 LYS    57      31.550  47.039  43.816  0.00  0.00
ATOM    888  CD  LYS    57      31.546  46.960  46.017  0.00  0.00
ATOM    889  HD2 LYS    57      31.851  45.914  45.973  0.00  0.00
ATOM    890  HD3 LYS    57      32.043  47.436  46.863  0.00  0.00
ATOM    891  CE  LYS    57      30.011  47.124  46.210  0.00  0.00
ATOM    892  HE2 LYS    57      29.905  46.660  47.191  0.00  0.00
ATOM    893  HE3 LYS    57      29.818  48.195  46.151  0.00  0.00
ATOM    894  NZ  LYS    57      29.245  46.281  45.211  0.00  0.00
ATOM    895  HZ1 LYS    57      29.369  46.641  44.276  0.00  0.00
ATOM    896  HZ2 LYS    57      29.614  45.344  45.290  0.00  0.00
ATOM    897  HZ3 LYS    57      28.253  46.191  45.376  0.00  0.00
ATOM    898  C   LYS    57      35.390  48.654  43.440  0.00  0.00
ATOM    899  O   LYS    57      35.732  49.673  44.016  0.00  0.00
ATOM    900  N   TRP    58      36.288  47.754  42.935  0.00  0.00
ATOM    901  H   TRP    58      36.081  46.918  42.407  0.00  0.00
ATOM    902  CA  TRP    58      37.781  48.017  43.062  0.00  0.00
ATOM    903  HA  TRP    58      38.123  48.365  44.037  0.00  0.00
ATOM    904  CB  TRP    58      38.444  46.687  42.765  0.00  0.00
ATOM    905  HB2 TRP    58      38.327  46.126  43.693  0.00  0.00
ATOM    906  HB3 TRP    58      37.975  46.255  41.881  0.00  0.00
ATOM    907  CG  TRP    58      39.842  46.625  42.640  0.00  0.00
ATOM    908  CD1 TRP    58      40.830  46.641  43.582  0.00  0.00
ATOM    909  HD1 TRP    58      40.689  46.794  44.641  0.00  0.00
ATOM    910  NE1 TRP    58      42.007  46.304  42.950  0.00  0.00
ATOM    911  HE1 TRP    58      42.848  46.145  43.486  0.00  0.00
ATOM    912  CE2 TRP    58      41.903  46.543  41.568  0.00  0.00
ATOM    913  CZ2 TRP    58      42.899  46.608  40.600  0.00  0.00
ATOM    914  HZ2 TRP    58      43.944  46.788  40.803  0.00  0.00
ATOM    915  CH2 TRP    58      42.483  46.646  39.254  0.00  0.00
ATOM    916  HH2 TRP    58      43.282  46.724  38.532  0.00  0.00
ATOM    917  CZ3 TRP    58      41.123  46.503  38.933  0.00  0.00
ATOM    918  HZ3 TRP    58      40.877  46.393  37.888  0.00  0.00
ATOM    919  CE3 TRP    58      40.108  46.423  39.929  0.00  0.00
ATOM    920  HE3 TRP    58      39.064  46.337  39.663  0.00  0.00
ATOM    921  CD2 TRP    58      40.503  46.486  41.298  0.00  0.00
ATOM    922  C   TRP    58      38.300  49.026  42.010  0.00  0.00
ATOM    923  O   TRP    58      39.219  49.759  42.313  0.00  0.00
ATOM    924  N   ALA    59      37.659  49.113  40.836  0.00  0.00
ATOM    925  H   ALA    59      37.012  48.348  40.712  0.00  0.00
ATOM    926  CA  ALA    59      37.844  50.042  39.784  0.00  0.00
ATOM    927  HA  ALA    59      38.824  49.978  39.311  0.00  0.00
ATOM    928  CB  ALA    59      36.799  49.655  38.762  0.00  0.00
ATOM    929  HB1 ALA    59      35.819  49.790  39.221  0.00  0.00
ATOM    930  HB2 ALA    59      36.855  50.264  37.859  0.00  0.00
ATOM    931  HB3 ALA    59      36.937  48.617  38.458  0.00  0.00
ATOM    932  C   ALA    59      37.640  51.463  40.336  0.00  0.00
ATOM    933  O   ALA    59      38.205  52.404  39.794  0.00  0.00
ATOM    934  N   GLU    60      36.817  51.604  41.352  0.00  0.00
ATOM    935  H   GLU    60      36.212  50.840  41.618  0.00  0.00
ATOM    936  CA  GLU    60      36.430  52.861  41.996  0.00  0.00
ATOM    937  HA  GLU    60      36.144  53.675  41.331  0.00  0.00
ATOM    938  CB  GLU    60      35.203  52.480  42.856  0.00  0.00
ATOM    939  HB2 GLU    60      34.743  51.592  42.423  0.00  0.00
ATOM    940  HB3 GLU    60      35.520  52.172  43.852  0.00  0.00
ATOM    941  CG  GLU    60      34.166  53.575  43.030  0.00  0.00
ATOM    942  HG2 GLU    60      34.721  54.513  43.014  0.00  0.00
ATOM    943  HG3 GLU    60      33.520  53.641  42.154  0.00  0.00
ATOM    944  CD  GLU    60      33.422  53.344  44.285  0.00  0.00
ATOM    945  OE1 GLU    60      32.270  52.855  44.324  0.00  0.00
ATOM    946  OE2 GLU    60      34.080  53.396  45.387  0.00  0.00
ATOM    947  C   GLU    60      37.460  53.250  42.991  0.00  0.00
ATOM    948  O   GLU    60      37.346  54.331  43.563  0.00  0.00
ATOM    949  N   LYS    61      38.512  52.441  43.243  0.00  0.00
ATOM    950  H   LYS    61      38.579  51.585  42.711  0.00  0.00
ATOM    951  CA  LYS    61      39.640  52.658  44.133  0.00  0.00
ATOM    952  HA  LYS    61      39.465  53.500  44.804  0.00  0.00
ATOM    953  CB  LYS    61      39.821  51.405  45.084  0.00  0.00
ATOM    954  HB2 LYS    61      40.017  50.514  44.487  0.00  0.00
ATOM    955  HB3 LYS    61      40.703  51.618  45.688  0.00  0.00
ATOM    956  CG  LYS    61      38.546  51.096  45.926  0.00  0.00
ATOM    957  HG2 LYS    61      38.198  51.979  46.462  0.00  0.00
ATOM    958  HG3 LYS    61      37.778  50.694  45.265  0.00  0.00
ATOM    959  CD  LYS    61      38.813  49.958  46.892  0.00  0.00
ATOM    960  HD2 LYS    61      38.848  49.079  46.249  0.00  0.00
ATOM    961  HD3 LYS    61      39.646  50.239  47.536  0.00  0.00
ATOM    962  CE  LYS    61      37.494  49.829  47.690  0.00  0.00
ATOM    963  HE2 LYS    61      37.386  50.652  48.396  0.00  0.00
ATOM    964  HE3 LYS    61      36.656  49.803  46.994  0.00  0.00
ATOM    965  NZ  LYS    61      37.512  48.596  48.479  0.00  0.00
ATOM    966  HZ1 LYS    61      37.762  47.758  47.973  0.00  0.00
ATOM    967  HZ2 LYS    61      38.270  48.724  49.133  0.00  0.00
ATOM    968  HZ3 LYS    61      36.672  48.387  49.000  0.00  0.00
ATOM    969  C   LYS    61      40.968  52.874  43.392  0.00  0.00
ATOM    970  O   LYS    61      41.891  53.351  44.038  0.00  0.00
ATOM    971  N   ILE    62      41.073  52.462  42.133  0.00  0.00
ATOM    972  H   ILE    62      40.253  52.032  41.730  0.00  0.00
ATOM    973  CA  ILE    62      42.332  52.498  41.420  0.00  0.00
ATOM    974  HA  ILE    62      43.121  52.117  42.069  0.00  0.00
ATOM    975  CB  ILE    62      42.392  51.537  40.141  0.00  0.00
ATOM    976  HB  ILE    62      43.442  51.555  39.847  0.00  0.00
ATOM    977  CG2 ILE    62      42.049  50.131  40.625  0.00  0.00
ATOM    978 1HG2 ILE    62      40.973  50.007  40.746  0.00  0.00
ATOM    979 2HG2 ILE    62      42.383  49.410  39.880  0.00  0.00
ATOM    980 3HG2 ILE    62      42.468  49.835  41.587  0.00  0.00
ATOM    981  CG1 ILE    62      41.580  52.070  38.934  0.00  0.00
ATOM    982 2HG1 ILE    62      40.571  52.309  39.271  0.00  0.00
ATOM    983 3HG1 ILE    62      42.167  52.896  38.533  0.00  0.00
ATOM    984  CD1 ILE    62      41.375  51.085  37.820  0.00  0.00
ATOM    985 1HD1 ILE    62      41.031  51.547  36.895  0.00  0.00
ATOM    986 2HD1 ILE    62      42.261  50.465  37.688  0.00  0.00
ATOM    987 3HD1 ILE    62      40.561  50.464  38.193  0.00  0.00
ATOM    988  C   ILE    62      42.824  53.937  41.000  0.00  0.00
ATOM    989  O   ILE    62      41.916  54.777  40.829  0.00  0.00
ATOM    990  N   PRO    63      44.134  54.196  40.919  0.00  0.00
ATOM    991  CD  PRO    63      45.311  53.304  41.180  0.00  0.00
ATOM    992  HD2 PRO    63      45.412  52.472  40.483  0.00  0.00
ATOM    993  HD3 PRO    63      45.237  53.054  42.239  0.00  0.00
ATOM    994  CG  PRO    63      46.491  54.189  40.891  0.00  0.00
ATOM    995  HG2 PRO    63      46.754  54.017  39.847  0.00  0.00
ATOM    996  HG3 PRO    63      47.304  53.896  41.556  0.00  0.00
ATOM    997  CB  PRO    63      46.030  55.592  41.084  0.00  0.00
ATOM    998  HB2 PRO    63      46.582  56.283  40.448  0.00  0.00
ATOM    999  HB3 PRO    63      46.036  55.886  42.134  0.00  0.00
ATOM   1000  CA  PRO    63      44.571  55.523  40.562  0.00  0.00
ATOM   1001  HA  PRO    63      43.987  56.219  41.165  0.00  0.00
ATOM   1002  C   PRO    63      44.555  55.811  39.033  0.00  0.00
ATOM   1003  O   PRO    63      44.434  54.884  38.339  0.00  0.00
ATOM   1004  N   GLY    64      44.572  57.092  38.549  0.00  0.00
ATOM   1005  H   GLY    64      44.489  57.837  39.226  0.00  0.00
ATOM   1006  CA  GLY    64      44.513  57.411  37.130  0.00  0.00
ATOM   1007  HA2 GLY    64      44.877  58.434  37.029  0.00  0.00
ATOM   1008  HA3 GLY    64      45.183  56.808  36.517  0.00  0.00
ATOM   1009  C   GLY    64      43.114  57.388  36.440  0.00  0.00
ATOM   1010  O   GLY    64      42.892  58.115  35.501  0.00  0.00
ATOM   1011  N   PHE    65      42.210  56.621  36.924  0.00  0.00
ATOM   1012  H   PHE    65      42.556  56.116  37.727  0.00  0.00
ATOM   1013  CA  PHE    65      40.961  56.222  36.265  0.00  0.00
ATOM   1014  HA  PHE    65      41.196  55.851  35.268  0.00  0.00
ATOM   1015  CB  PHE    65      40.470  55.034  37.013  0.00  0.00
ATOM   1016  HB2 PHE    65      41.342  54.384  37.076  0.00  0.00
ATOM   1017  HB3 PHE    65      40.167  55.300  38.027  0.00  0.00
ATOM   1018  CG  PHE    65      39.342  54.230  36.427  0.00  0.00
ATOM   1019  CD1 PHE    65      38.176  54.064  37.215  0.00  0.00
ATOM   1020  HD1 PHE    65      38.009  54.604  38.135  0.00  0.00
ATOM   1021  CE1 PHE    65      37.210  53.162  36.754  0.00  0.00
ATOM   1022  HE1 PHE    65      36.363  53.014  37.408  0.00  0.00
ATOM   1023  CZ  PHE    65      37.446  52.414  35.589  0.00  0.00
ATOM   1024  HZ  PHE    65      36.761  51.617  35.338  0.00  0.00
ATOM   1025  CE2 PHE    65      38.645  52.524  34.828  0.00  0.00
ATOM   1026  HE2 PHE    65      38.785  51.777  34.060  0.00  0.00
ATOM   1027  CD2 PHE    65      39.576  53.500  35.234  0.00  0.00
ATOM   1028  HD2 PHE    65      40.406  53.696  34.572  0.00  0.00
ATOM   1029  C   PHE    65      39.927  57.383  36.115  0.00  0.00
ATOM   1030  O   PHE    65      39.075  57.366  35.217  0.00  0.00
ATOM   1031  N   ALA    66      40.099  58.430  36.919  0.00  0.00
ATOM   1032  H   ALA    66      40.513  58.285  37.828  0.00  0.00
ATOM   1033  CA  ALA    66      39.279  59.612  36.840  0.00  0.00
ATOM   1034  HA  ALA    66      38.208  59.414  36.893  0.00  0.00
ATOM   1035  CB  ALA    66      39.593  60.538  37.983  0.00  0.00
ATOM   1036  HB1 ALA    66      40.635  60.851  37.914  0.00  0.00
ATOM   1037  HB2 ALA    66      38.893  61.373  38.033  0.00  0.00
ATOM   1038  HB3 ALA    66      39.441  59.896  38.851  0.00  0.00
ATOM   1039  C   ALA    66      39.446  60.402  35.561  0.00  0.00
ATOM   1040  O   ALA    66      38.619  61.261  35.304  0.00  0.00
ATOM   1041  N   GLU    67      40.544  60.178  34.731  0.00  0.00
ATOM   1042  H   GLU    67      41.231  59.560  35.138  0.00  0.00
ATOM   1043  CA  GLU    67      40.643  60.679  33.371  0.00  0.00
ATOM   1044  HA  GLU    67      40.801  61.751  33.494  0.00  0.00
ATOM   1045  CB  GLU    67      41.951  60.151  32.855  0.00  0.00
ATOM   1046  HB2 GLU    67      42.777  60.266  33.557  0.00  0.00
ATOM   1047  HB3 GLU    67      41.775  59.076  32.814  0.00  0.00
ATOM   1048  CG  GLU    67      42.418  60.608  31.473  0.00  0.00
ATOM   1049  HG2 GLU    67      43.249  60.037  31.060  0.00  0.00
ATOM   1050  HG3 GLU    67      41.555  60.497  30.816  0.00  0.00
ATOM   1051  CD  GLU    67      42.993  62.049  31.476  0.00  0.00
ATOM   1052  OE1 GLU    67      44.194  62.257  31.369  0.00  0.00
ATOM   1053  OE2 GLU    67      42.213  62.904  31.935  0.00  0.00
ATOM   1054  C   GLU    67      39.473  60.271  32.533  0.00  0.00
ATOM   1055  O   GLU    67      39.261  60.794  31.407  0.00  0.00
ATOM   1056  N   LEU    68      38.639  59.301  33.021  0.00  0.00
ATOM   1057  H   LEU    68      38.830  58.965  33.954  0.00  0.00
ATOM   1058  CA  LEU    68      37.415  58.783  32.393  0.00  0.00
ATOM   1059  HA  LEU    68      37.374  59.118  31.357  0.00  0.00
ATOM   1060  CB  LEU    68      37.543  57.274  32.366  0.00  0.00
ATOM   1061  HB2 LEU    68      37.454  57.027  33.424  0.00  0.00
ATOM   1062  HB3 LEU    68      36.612  56.825  32.020  0.00  0.00
ATOM   1063  CG  LEU    68      38.780  56.607  31.774  0.00  0.00
ATOM   1064  HG  LEU    68      39.623  56.875  32.411  0.00  0.00
ATOM   1065  CD1 LEU    68      38.658  55.109  31.878  0.00  0.00
ATOM   1066 1HD1 LEU    68      37.843  54.696  31.284  0.00  0.00
ATOM   1067 2HD1 LEU    68      39.557  54.631  31.490  0.00  0.00
ATOM   1068 3HD1 LEU    68      38.423  54.846  32.910  0.00  0.00
ATOM   1069  CD2 LEU    68      39.005  56.865  30.317  0.00  0.00
ATOM   1070 1HD2 LEU    68      38.138  56.662  29.687  0.00  0.00
ATOM   1071 2HD2 LEU    68      39.238  57.930  30.286  0.00  0.00
ATOM   1072 3HD2 LEU    68      39.884  56.332  29.955  0.00  0.00
ATOM   1073  C   LEU    68      36.097  59.252  33.142  0.00  0.00
ATOM   1074  O   LEU    68      36.096  59.149  34.365  0.00  0.00
ATOM   1075  N   SER    69      35.057  59.614  32.377  0.00  0.00
ATOM   1076  H   SER    69      35.278  59.597  31.391  0.00  0.00
ATOM   1077  CA  SER    69      33.757  59.773  32.949  0.00  0.00
ATOM   1078  HA  SER    69      33.812  60.504  33.756  0.00  0.00
ATOM   1079  CB  SER    69      32.870  60.283  31.862  0.00  0.00
ATOM   1080  HB2 SER    69      31.976  60.694  32.331  0.00  0.00
ATOM   1081  HB3 SER    69      33.230  61.137  31.288  0.00  0.00
ATOM   1082  OG  SER    69      32.512  59.257  30.902  0.00  0.00
ATOM   1083  HG  SER    69      32.294  59.602  30.033  0.00  0.00
ATOM   1084  C   SER    69      33.124  58.456  33.485  0.00  0.00
ATOM   1085  O   SER    69      33.607  57.409  33.152  0.00  0.00
ATOM   1086  N   PRO    70      31.932  58.487  34.194  0.00  0.00
ATOM   1087  CD  PRO    70      31.167  59.608  34.739  0.00  0.00
ATOM   1088  HD2 PRO    70      30.544  59.930  33.904  0.00  0.00
ATOM   1089  HD3 PRO    70      31.717  60.528  34.936  0.00  0.00
ATOM   1090  CG  PRO    70      30.438  59.008  35.972  0.00  0.00
ATOM   1091  HG2 PRO    70      29.558  59.589  36.247  0.00  0.00
ATOM   1092  HG3 PRO    70      31.214  58.982  36.737  0.00  0.00
ATOM   1093  CB  PRO    70      30.078  57.564  35.571  0.00  0.00
ATOM   1094  HB2 PRO    70      29.160  57.514  34.986  0.00  0.00
ATOM   1095  HB3 PRO    70      29.976  56.938  36.458  0.00  0.00
ATOM   1096  CA  PRO    70      31.402  57.226  34.832  0.00  0.00
ATOM   1097  HA  PRO    70      32.159  56.803  35.492  0.00  0.00
ATOM   1098  C   PRO    70      31.135  56.166  33.780  0.00  0.00
ATOM   1099  O   PRO    70      31.315  54.963  34.049  0.00  0.00
ATOM   1100  N   ALA    71      30.747  56.474  32.534  0.00  0.00
ATOM   1101  H   ALA    71      30.756  57.482  32.463  0.00  0.00
ATOM   1102  CA  ALA    71      30.467  55.581  31.399  0.00  0.00
ATOM   1103  HA  ALA    71      29.845  54.744  31.713  0.00  0.00
ATOM   1104  CB  ALA    71      29.660  56.438  30.466  0.00  0.00
ATOM   1105  HB1 ALA    71      29.931  57.486  30.593  0.00  0.00
ATOM   1106  HB2 ALA    71      29.755  56.162  29.416  0.00  0.00
ATOM   1107  HB3 ALA    71      28.631  56.340  30.812  0.00  0.00
ATOM   1108  C   ALA    71      31.680  54.979  30.750  0.00  0.00
ATOM   1109  O   ALA    71      31.736  53.743  30.669  0.00  0.00
ATOM   1110  N   ASP    72      32.710  55.746  30.451  0.00  0.00
ATOM   1111  H   ASP    72      32.580  56.747  30.437  0.00  0.00
ATOM   1112  CA  ASP    72      33.970  55.227  29.976  0.00  0.00
ATOM   1113  HA  ASP    72      33.774  54.640  29.079  0.00  0.00
ATOM   1114  CB  ASP    72      34.960  56.319  29.424  0.00  0.00
ATOM   1115  HB2 ASP    72      35.004  57.027  30.252  0.00  0.00
ATOM   1116  HB3 ASP    72      35.968  55.942  29.253  0.00  0.00
ATOM   1117  CG  ASP    72      34.459  56.934  28.075  0.00  0.00
ATOM   1118  OD1 ASP    72      34.250  56.169  27.073  0.00  0.00
ATOM   1119  OD2 ASP    72      34.255  58.172  27.942  0.00  0.00
ATOM   1120  C   ASP    72      34.674  54.232  30.915  0.00  0.00
ATOM   1121  O   ASP    72      35.145  53.184  30.477  0.00  0.00
ATOM   1122  N   GLN    73      34.679  54.432  32.240  0.00  0.00
ATOM   1123  H   GLN    73      34.313  55.319  32.556  0.00  0.00
ATOM   1124  CA  GLN    73      35.099  53.595  33.354  0.00  0.00
ATOM   1125  HA  GLN    73      36.164  53.377  33.433  0.00  0.00
ATOM   1126  CB  GLN    73      34.798  54.355  34.702  0.00  0.00
ATOM   1127  HB2 GLN    73      33.763  54.695  34.718  0.00  0.00
ATOM   1128  HB3 GLN    73      34.900  53.712  35.576  0.00  0.00
ATOM   1129  CG  GLN    73      35.722  55.550  34.989  0.00  0.00
ATOM   1130  HG2 GLN    73      36.749  55.209  34.857  0.00  0.00
ATOM   1131  HG3 GLN    73      35.561  56.373  34.294  0.00  0.00
ATOM   1132  CD  GLN    73      35.603  56.194  36.375  0.00  0.00
ATOM   1133  OE1 GLN    73      34.702  55.975  37.233  0.00  0.00
ATOM   1134  NE2 GLN    73      36.614  56.943  36.742  0.00  0.00
ATOM   1135 1HE2 GLN    73      36.680  57.157  37.727  0.00  0.00
ATOM   1136 2HE2 GLN    73      37.243  57.266  36.021  0.00  0.00
ATOM   1137  C   GLN    73      34.347  52.225  33.327  0.00  0.00
ATOM   1138  O   GLN    73      35.059  51.263  33.700  0.00  0.00
ATOM   1139  N   ASP    74      33.073  52.205  32.924  0.00  0.00
ATOM   1140  H   ASP    74      32.686  53.111  32.702  0.00  0.00
ATOM   1141  CA  ASP    74      32.157  51.022  32.834  0.00  0.00
ATOM   1142  HA  ASP    74      32.421  50.427  33.708  0.00  0.00
ATOM   1143  CB  ASP    74      30.690  51.416  32.981  0.00  0.00
ATOM   1144  HB2 ASP    74      30.561  52.055  33.855  0.00  0.00
ATOM   1145  HB3 ASP    74      30.207  51.969  32.175  0.00  0.00
ATOM   1146  CG  ASP    74      29.839  50.133  33.226  0.00  0.00
ATOM   1147  OD1 ASP    74      29.039  49.800  32.283  0.00  0.00
ATOM   1148  OD2 ASP    74      29.961  49.481  34.290  0.00  0.00
ATOM   1149  C   ASP    74      32.353  50.204  31.572  0.00  0.00
ATOM   1150  O   ASP    74      32.409  48.992  31.540  0.00  0.00
ATOM   1151  N   LEU    75      32.608  50.826  30.439  0.00  0.00
ATOM   1152  H   LEU    75      32.631  51.835  30.448  0.00  0.00
ATOM   1153  CA  LEU    75      32.970  50.255  29.119  0.00  0.00
ATOM   1154  HA  LEU    75      32.246  49.456  28.960  0.00  0.00
ATOM   1155  CB  LEU    75      32.891  51.385  28.015  0.00  0.00
ATOM   1156  HB2 LEU    75      31.892  51.813  27.931  0.00  0.00
ATOM   1157  HB3 LEU    75      33.433  52.243  28.412  0.00  0.00
ATOM   1158  CG  LEU    75      33.355  51.012  26.568  0.00  0.00
ATOM   1159  HG  LEU    75      34.374  50.628  26.521  0.00  0.00
ATOM   1160  CD1 LEU    75      32.567  49.838  26.104  0.00  0.00
ATOM   1161 1HD1 LEU    75      32.907  48.912  26.567  0.00  0.00
ATOM   1162 2HD1 LEU    75      31.496  49.959  26.264  0.00  0.00
ATOM   1163 3HD1 LEU    75      32.750  49.670  25.043  0.00  0.00
ATOM   1164  CD2 LEU    75      33.125  52.241  25.631  0.00  0.00
ATOM   1165 1HD2 LEU    75      33.421  51.922  24.631  0.00  0.00
ATOM   1166 2HD2 LEU    75      32.051  52.420  25.590  0.00  0.00
ATOM   1167 3HD2 LEU    75      33.704  53.075  26.029  0.00  0.00
ATOM   1168  C   LEU    75      34.358  49.685  29.159  0.00  0.00
ATOM   1169  O   LEU    75      34.511  48.556  28.684  0.00  0.00
ATOM   1170  N   LEU    76      35.315  50.465  29.652  0.00  0.00
ATOM   1171  H   LEU    76      35.102  51.418  29.913  0.00  0.00
ATOM   1172  CA  LEU    76      36.698  50.011  29.724  0.00  0.00
ATOM   1173  HA  LEU    76      37.053  49.744  28.729  0.00  0.00
ATOM   1174  CB  LEU    76      37.635  51.150  30.207  0.00  0.00
ATOM   1175  HB2 LEU    76      37.341  52.031  29.637  0.00  0.00
ATOM   1176  HB3 LEU    76      37.313  51.268  31.242  0.00  0.00
ATOM   1177  CG  LEU    76      39.124  50.927  30.095  0.00  0.00
ATOM   1178  HG  LEU    76      39.439  50.160  30.802  0.00  0.00
ATOM   1179  CD1 LEU    76      39.612  50.604  28.670  0.00  0.00
ATOM   1180 1HD1 LEU    76      40.693  50.693  28.555  0.00  0.00
ATOM   1181 2HD1 LEU    76      39.332  49.604  28.339  0.00  0.00
ATOM   1182 3HD1 LEU    76      39.095  51.230  27.943  0.00  0.00
ATOM   1183  CD2 LEU    76      39.932  52.259  30.409  0.00  0.00
ATOM   1184 1HD2 LEU    76      40.996  52.048  30.306  0.00  0.00
ATOM   1185 2HD2 LEU    76      39.718  53.061  29.703  0.00  0.00
ATOM   1186 3HD2 LEU    76      39.665  52.599  31.410  0.00  0.00
ATOM   1187  C   LEU    76      36.848  48.793  30.607  0.00  0.00
ATOM   1188  O   LEU    76      37.428  47.862  30.128  0.00  0.00
ATOM   1189  N   LEU    77      36.206  48.715  31.754  0.00  0.00
ATOM   1190  H   LEU    77      35.808  49.576  32.102  0.00  0.00
ATOM   1191  CA  LEU    77      35.961  47.484  32.550  0.00  0.00
ATOM   1192  HA  LEU    77      36.946  47.155  32.883  0.00  0.00
ATOM   1193  CB  LEU    77      35.116  47.792  33.796  0.00  0.00
ATOM   1194  HB2 LEU    77      35.543  48.749  34.096  0.00  0.00
ATOM   1195  HB3 LEU    77      34.088  48.007  33.502  0.00  0.00
ATOM   1196  CG  LEU    77      35.122  46.891  35.093  0.00  0.00
ATOM   1197  HG  LEU    77      34.621  47.400  35.917  0.00  0.00
ATOM   1198  CD1 LEU    77      34.245  45.638  34.791  0.00  0.00
ATOM   1199 1HD1 LEU    77      34.090  45.001  35.662  0.00  0.00
ATOM   1200 2HD1 LEU    77      33.294  46.031  34.431  0.00  0.00
ATOM   1201 3HD1 LEU    77      34.631  44.932  34.055  0.00  0.00
ATOM   1202  CD2 LEU    77      36.530  46.437  35.404  0.00  0.00
ATOM   1203 1HD2 LEU    77      37.113  47.356  35.463  0.00  0.00
ATOM   1204 2HD2 LEU    77      36.639  45.848  36.314  0.00  0.00
ATOM   1205 3HD2 LEU    77      36.909  45.831  34.581  0.00  0.00
ATOM   1206  C   LEU    77      35.371  46.352  31.797  0.00  0.00
ATOM   1207  O   LEU    77      35.912  45.218  31.785  0.00  0.00
ATOM   1208  N   GLU    78      34.205  46.502  31.162  0.00  0.00
ATOM   1209  H   GLU    78      33.805  47.415  31.327  0.00  0.00
ATOM   1210  CA  GLU    78      33.452  45.473  30.375  0.00  0.00
ATOM   1211  HA  GLU    78      33.267  44.633  31.045  0.00  0.00
ATOM   1212  CB  GLU    78      32.120  46.071  29.943  0.00  0.00
ATOM   1213  HB2 GLU    78      31.750  46.547  30.851  0.00  0.00
ATOM   1214  HB3 GLU    78      32.302  46.878  29.233  0.00  0.00
ATOM   1215  CG  GLU    78      31.092  45.124  29.348  0.00  0.00
ATOM   1216  HG2 GLU    78      31.554  44.616  28.501  0.00  0.00
ATOM   1217  HG3 GLU    78      30.698  44.449  30.108  0.00  0.00
ATOM   1218  CD  GLU    78      30.028  46.068  28.770  0.00  0.00
ATOM   1219  OE1 GLU    78      29.352  45.770  27.765  0.00  0.00
ATOM   1220  OE2 GLU    78      29.728  47.102  29.456  0.00  0.00
ATOM   1221  C   GLU    78      34.349  44.914  29.200  0.00  0.00
ATOM   1222  O   GLU    78      33.976  43.959  28.510  0.00  0.00
ATOM   1223  N   SER    79      35.492  45.478  28.964  0.00  0.00
ATOM   1224  H   SER    79      35.784  46.289  29.491  0.00  0.00
ATOM   1225  CA  SER    79      36.365  45.108  27.864  0.00  0.00
ATOM   1226  HA  SER    79      35.870  44.428  27.170  0.00  0.00
ATOM   1227  CB  SER    79      36.586  46.339  26.978  0.00  0.00
ATOM   1228  HB2 SER    79      37.098  47.040  27.638  0.00  0.00
ATOM   1229  HB3 SER    79      37.220  46.075  26.132  0.00  0.00
ATOM   1230  OG  SER    79      35.340  46.921  26.591  0.00  0.00
ATOM   1231  HG  SER    79      34.901  47.295  27.358  0.00  0.00
ATOM   1232  C   SER    79      37.714  44.603  28.348  0.00  0.00
ATOM   1233  O   SER    79      38.463  43.874  27.697  0.00  0.00
ATOM   1234  N   ALA    80      37.996  44.834  29.580  0.00  0.00
ATOM   1235  H   ALA    80      37.380  45.558  29.921  0.00  0.00
ATOM   1236  CA  ALA    80      39.236  44.366  30.316  0.00  0.00
ATOM   1237  HA  ALA    80      40.040  44.272  29.585  0.00  0.00
ATOM   1238  CB  ALA    80      39.601  45.519  31.211  0.00  0.00
ATOM   1239  HB1 ALA    80      40.424  45.165  31.832  0.00  0.00
ATOM   1240  HB2 ALA    80      39.858  46.340  30.542  0.00  0.00
ATOM   1241  HB3 ALA    80      38.761  45.775  31.856  0.00  0.00
ATOM   1242  C   ALA    80      38.915  42.984  30.924  0.00  0.00
ATOM   1243  O   ALA    80      39.750  42.359  31.490  0.00  0.00
ATOM   1244  N   PHE    81      37.640  42.642  30.922  0.00  0.00
ATOM   1245  H   PHE    81      36.952  43.178  30.412  0.00  0.00
ATOM   1246  CA  PHE    81      37.053  41.803  31.934  0.00  0.00
ATOM   1247  HA  PHE    81      37.060  42.234  32.936  0.00  0.00
ATOM   1248  CB  PHE    81      35.530  41.663  31.573  0.00  0.00
ATOM   1249  HB2 PHE    81      35.082  42.645  31.730  0.00  0.00
ATOM   1250  HB3 PHE    81      35.481  41.282  30.554  0.00  0.00
ATOM   1251  CG  PHE    81      34.794  40.489  32.402  0.00  0.00
ATOM   1252  CD1 PHE    81      34.020  39.569  31.691  0.00  0.00
ATOM   1253  HD1 PHE    81      33.821  39.755  30.646  0.00  0.00
ATOM   1254  CE1 PHE    81      33.368  38.535  32.311  0.00  0.00
ATOM   1255  HE1 PHE    81      32.812  37.904  31.634  0.00  0.00
ATOM   1256  CZ  PHE    81      33.487  38.343  33.704  0.00  0.00
ATOM   1257  HZ  PHE    81      33.059  37.531  34.273  0.00  0.00
ATOM   1258  CE2 PHE    81      34.308  39.216  34.430  0.00  0.00
ATOM   1259  HE2 PHE    81      34.398  38.954  35.474  0.00  0.00
ATOM   1260  CD2 PHE    81      34.963  40.325  33.797  0.00  0.00
ATOM   1261  HD2 PHE    81      35.540  41.070  34.324  0.00  0.00
ATOM   1262  C   PHE    81      37.638  40.411  32.012  0.00  0.00
ATOM   1263  O   PHE    81      38.011  39.942  33.083  0.00  0.00
ATOM   1264  N   LEU    82      37.656  39.614  30.932  0.00  0.00
ATOM   1265  H   LEU    82      37.431  40.045  30.047  0.00  0.00
ATOM   1266  CA  LEU    82      38.144  38.200  31.085  0.00  0.00
ATOM   1267  HA  LEU    82      37.658  37.748  31.950  0.00  0.00
ATOM   1268  CB  LEU    82      37.774  37.291  29.940  0.00  0.00
ATOM   1269  HB2 LEU    82      36.762  37.563  29.641  0.00  0.00
ATOM   1270  HB3 LEU    82      38.541  37.504  29.195  0.00  0.00
ATOM   1271  CG  LEU    82      37.927  35.791  30.107  0.00  0.00
ATOM   1272  HG  LEU    82      38.990  35.556  30.159  0.00  0.00
ATOM   1273  CD1 LEU    82      37.234  35.141  31.306  0.00  0.00
ATOM   1274 1HD1 LEU    82      36.203  35.490  31.372  0.00  0.00
ATOM   1275 2HD1 LEU    82      37.327  34.077  31.091  0.00  0.00
ATOM   1276 3HD1 LEU    82      37.684  35.355  32.276  0.00  0.00
ATOM   1277  CD2 LEU    82      37.377  35.102  28.830  0.00  0.00
ATOM   1278 1HD2 LEU    82      36.313  35.338  28.809  0.00  0.00
ATOM   1279 2HD2 LEU    82      37.832  35.559  27.952  0.00  0.00
ATOM   1280 3HD2 LEU    82      37.618  34.046  28.709  0.00  0.00
ATOM   1281  C   LEU    82      39.607  38.172  31.453  0.00  0.00
ATOM   1282  O   LEU    82      39.974  37.303  32.253  0.00  0.00
ATOM   1283  N   GLU    83      40.433  39.060  30.982  0.00  0.00
ATOM   1284  H   GLU    83      40.053  39.789  30.395  0.00  0.00
ATOM   1285  CA  GLU    83      41.891  39.140  31.323  0.00  0.00
ATOM   1286  HA  GLU    83      42.434  38.201  31.222  0.00  0.00
ATOM   1287  CB  GLU    83      42.567  40.195  30.408  0.00  0.00
ATOM   1288  HB2 GLU    83      41.831  40.998  30.382  0.00  0.00
ATOM   1289  HB3 GLU    83      43.518  40.441  30.881  0.00  0.00
ATOM   1290  CG  GLU    83      42.820  39.687  29.017  0.00  0.00
ATOM   1291  HG2 GLU    83      43.770  39.153  29.040  0.00  0.00
ATOM   1292  HG3 GLU    83      42.058  38.973  28.704  0.00  0.00
ATOM   1293  CD  GLU    83      42.882  40.827  28.067  0.00  0.00
ATOM   1294  OE1 GLU    83      43.865  41.606  27.941  0.00  0.00
ATOM   1295  OE2 GLU    83      41.856  41.025  27.442  0.00  0.00
ATOM   1296  C   GLU    83      42.056  39.511  32.778  0.00  0.00
ATOM   1297  O   GLU    83      42.775  38.857  33.568  0.00  0.00
ATOM   1298  N   LEU    84      41.321  40.535  33.266  0.00  0.00
ATOM   1299  H   LEU    84      40.783  41.074  32.601  0.00  0.00
ATOM   1300  CA  LEU    84      41.288  41.007  34.622  0.00  0.00
ATOM   1301  HA  LEU    84      42.319  41.177  34.932  0.00  0.00
ATOM   1302  CB  LEU    84      40.521  42.356  34.733  0.00  0.00
ATOM   1303  HB2 LEU    84      40.879  43.086  34.008  0.00  0.00
ATOM   1304  HB3 LEU    84      39.475  42.189  34.478  0.00  0.00
ATOM   1305  CG  LEU    84      40.512  43.102  36.081  0.00  0.00
ATOM   1306  HG  LEU    84      40.031  42.521  36.868  0.00  0.00
ATOM   1307  CD1 LEU    84      41.924  43.450  36.448  0.00  0.00
ATOM   1308 1HD1 LEU    84      42.032  44.188  37.243  0.00  0.00
ATOM   1309 2HD1 LEU    84      42.372  42.605  36.970  0.00  0.00
ATOM   1310 3HD1 LEU    84      42.430  43.794  35.545  0.00  0.00
ATOM   1311  CD2 LEU    84      39.643  44.384  35.963  0.00  0.00
ATOM   1312 1HD2 LEU    84      39.552  44.701  37.002  0.00  0.00
ATOM   1313 2HD2 LEU    84      40.129  45.068  35.268  0.00  0.00
ATOM   1314 3HD2 LEU    84      38.633  44.254  35.572  0.00  0.00
ATOM   1315  C   LEU    84      40.804  39.937  35.595  0.00  0.00
ATOM   1316  O   LEU    84      41.273  39.917  36.740  0.00  0.00
ATOM   1317  N   PHE    85      39.818  39.072  35.179  0.00  0.00
ATOM   1318  H   PHE    85      39.424  39.116  34.250  0.00  0.00
ATOM   1319  CA  PHE    85      39.422  37.989  36.040  0.00  0.00
ATOM   1320  HA  PHE    85      39.304  38.403  37.042  0.00  0.00
ATOM   1321  CB  PHE    85      38.083  37.467  35.604  0.00  0.00
ATOM   1322  HB2 PHE    85      37.317  38.232  35.476  0.00  0.00
ATOM   1323  HB3 PHE    85      38.058  37.002  34.618  0.00  0.00
ATOM   1324  CG  PHE    85      37.602  36.375  36.494  0.00  0.00
ATOM   1325  CD1 PHE    85      37.663  35.024  35.939  0.00  0.00
ATOM   1326  HD1 PHE    85      37.949  34.784  34.925  0.00  0.00
ATOM   1327  CE1 PHE    85      37.249  33.978  36.695  0.00  0.00
ATOM   1328  HE1 PHE    85      37.297  32.987  36.268  0.00  0.00
ATOM   1329  CZ  PHE    85      36.766  34.152  38.021  0.00  0.00
ATOM   1330  HZ  PHE    85      36.595  33.258  38.603  0.00  0.00
ATOM   1331  CE2 PHE    85      36.928  35.408  38.637  0.00  0.00
ATOM   1332  HE2 PHE    85      36.803  35.583  39.696  0.00  0.00
ATOM   1333  CD2 PHE    85      37.238  36.530  37.837  0.00  0.00
ATOM   1334  HD2 PHE    85      37.254  37.551  38.188  0.00  0.00
ATOM   1335  C   PHE    85      40.459  36.891  36.155  0.00  0.00
ATOM   1336  O   PHE    85      40.802  36.448  37.223  0.00  0.00
ATOM   1337  N   ILE    86      40.940  36.520  34.937  0.00  0.00
ATOM   1338  H   ILE    86      40.661  37.062  34.132  0.00  0.00
ATOM   1339  CA  ILE    86      41.870  35.353  34.834  0.00  0.00
ATOM   1340  HA  ILE    86      41.420  34.672  35.557  0.00  0.00
ATOM   1341  CB  ILE    86      41.877  34.684  33.450  0.00  0.00
ATOM   1342  HB  ILE    86      42.110  35.495  32.760  0.00  0.00
ATOM   1343  CG2 ILE    86      43.112  33.796  33.274  0.00  0.00
ATOM   1344 1HG2 ILE    86      43.995  34.434  33.316  0.00  0.00
ATOM   1345 2HG2 ILE    86      43.378  33.111  34.080  0.00  0.00
ATOM   1346 3HG2 ILE    86      43.135  33.284  32.312  0.00  0.00
ATOM   1347  CG1 ILE    86      40.540  34.049  33.083  0.00  0.00
ATOM   1348 2HG1 ILE    86      39.745  34.786  33.199  0.00  0.00
ATOM   1349 3HG1 ILE    86      40.475  33.845  32.015  0.00  0.00
ATOM   1350  CD1 ILE    86      40.103  32.853  33.936  0.00  0.00
ATOM   1351 1HD1 ILE    86      40.045  33.132  34.988  0.00  0.00
ATOM   1352 2HD1 ILE    86      39.198  32.305  33.672  0.00  0.00
ATOM   1353 3HD1 ILE    86      40.856  32.066  33.913  0.00  0.00
ATOM   1354  C   ILE    86      43.234  35.645  35.467  0.00  0.00
ATOM   1355  O   ILE    86      43.848  34.700  36.000  0.00  0.00
ATOM   1356  N   LEU    87      43.682  36.869  35.398  0.00  0.00
ATOM   1357  H   LEU    87      43.284  37.473  34.692  0.00  0.00
ATOM   1358  CA  LEU    87      44.882  37.237  36.128  0.00  0.00
ATOM   1359  HA  LEU    87      45.656  36.523  35.848  0.00  0.00
ATOM   1360  CB  LEU    87      45.230  38.698  35.772  0.00  0.00
ATOM   1361  HB2 LEU    87      45.542  38.722  34.728  0.00  0.00
ATOM   1362  HB3 LEU    87      44.328  39.296  35.904  0.00  0.00
ATOM   1363  CG  LEU    87      46.357  39.322  36.593  0.00  0.00
ATOM   1364  HG  LEU    87      46.127  39.306  37.658  0.00  0.00
ATOM   1365  CD1 LEU    87      47.707  38.639  36.346  0.00  0.00
ATOM   1366 1HD1 LEU    87      47.727  37.562  36.513  0.00  0.00
ATOM   1367 2HD1 LEU    87      48.053  38.774  35.321  0.00  0.00
ATOM   1368 3HD1 LEU    87      48.526  38.956  36.992  0.00  0.00
ATOM   1369  CD2 LEU    87      46.432  40.778  36.236  0.00  0.00
ATOM   1370 1HD2 LEU    87      46.442  40.798  35.146  0.00  0.00
ATOM   1371 2HD2 LEU    87      45.564  41.326  36.602  0.00  0.00
ATOM   1372 3HD2 LEU    87      47.405  41.112  36.596  0.00  0.00
ATOM   1373  C   LEU    87      44.713  37.110  37.685  0.00  0.00
ATOM   1374  O   LEU    87      45.525  36.459  38.332  0.00  0.00
ATOM   1375  N   ARG    88      43.639  37.727  38.199  0.00  0.00
ATOM   1376  H   ARG    88      42.995  38.167  37.558  0.00  0.00
ATOM   1377  CA  ARG    88      43.326  37.876  39.614  0.00  0.00
ATOM   1378  HA  ARG    88      44.253  38.048  40.160  0.00  0.00
ATOM   1379  CB  ARG    88      42.382  39.071  39.919  0.00  0.00
ATOM   1380  HB2 ARG    88      41.419  38.847  39.461  0.00  0.00
ATOM   1381  HB3 ARG    88      42.343  39.200  41.001  0.00  0.00
ATOM   1382  CG  ARG    88      42.933  40.470  39.544  0.00  0.00
ATOM   1383  HG2 ARG    88      43.899  40.586  40.035  0.00  0.00
ATOM   1384  HG3 ARG    88      43.164  40.443  38.479  0.00  0.00
ATOM   1385  CD  ARG    88      41.887  41.583  39.846  0.00  0.00
ATOM   1386  HD2 ARG    88      42.115  42.456  39.234  0.00  0.00
ATOM   1387  HD3 ARG    88      40.899  41.254  39.523  0.00  0.00
ATOM   1388  NE  ARG    88      41.691  41.836  41.285  0.00  0.00
ATOM   1389  HE  ARG    88      40.788  41.560  41.643  0.00  0.00
ATOM   1390  CZ  ARG    88      42.459  42.623  42.031  0.00  0.00
ATOM   1391  NH1 ARG    88      43.606  43.050  41.696  0.00  0.00
ATOM   1392 1HH1 ARG    88      44.056  42.814  40.823  0.00  0.00
ATOM   1393 2HH1 ARG    88      44.191  43.484  42.396  0.00  0.00
ATOM   1394  NH2 ARG    88      42.117  42.884  43.252  0.00  0.00
ATOM   1395 1HH2 ARG    88      41.160  42.746  43.543  0.00  0.00
ATOM   1396 2HH2 ARG    88      42.640  43.580  43.764  0.00  0.00
ATOM   1397  C   ARG    88      42.822  36.571  40.336  0.00  0.00
ATOM   1398  O   ARG    88      42.802  36.472  41.522  0.00  0.00
ATOM   1399  N   LEU    89      42.539  35.586  39.447  0.00  0.00
ATOM   1400  H   LEU    89      42.428  35.763  38.459  0.00  0.00
ATOM   1401  CA  LEU    89      42.174  34.236  39.776  0.00  0.00
ATOM   1402  HA  LEU    89      41.730  34.189  40.771  0.00  0.00
ATOM   1403  CB  LEU    89      41.035  33.788  38.784  0.00  0.00
ATOM   1404  HB2 LEU    89      40.192  34.450  38.984  0.00  0.00
ATOM   1405  HB3 LEU    89      41.431  33.921  37.777  0.00  0.00
ATOM   1406  CG  LEU    89      40.494  32.287  38.993  0.00  0.00
ATOM   1407  HG  LEU    89      41.319  31.579  38.908  0.00  0.00
ATOM   1408  CD1 LEU    89      39.903  31.892  40.402  0.00  0.00
ATOM   1409 1HD1 LEU    89      38.914  32.347  40.461  0.00  0.00
ATOM   1410 2HD1 LEU    89      39.918  30.806  40.304  0.00  0.00
ATOM   1411 3HD1 LEU    89      40.627  32.263  41.127  0.00  0.00
ATOM   1412  CD2 LEU    89      39.501  31.787  37.896  0.00  0.00
ATOM   1413 1HD2 LEU    89      38.531  32.248  38.087  0.00  0.00
ATOM   1414 2HD2 LEU    89      39.988  31.946  36.934  0.00  0.00
ATOM   1415 3HD2 LEU    89      39.286  30.727  38.026  0.00  0.00
ATOM   1416  C   LEU    89      43.448  33.364  39.806  0.00  0.00
ATOM   1417  O   LEU    89      43.865  32.834  40.854  0.00  0.00
ATOM   1418  N   ALA    90      44.099  33.296  38.646  0.00  0.00
ATOM   1419  H   ALA    90      43.563  33.687  37.885  0.00  0.00
ATOM   1420  CA  ALA    90      45.343  32.492  38.552  0.00  0.00
ATOM   1421  HA  ALA    90      45.116  31.460  38.819  0.00  0.00
ATOM   1422  CB  ALA    90      45.792  32.619  37.082  0.00  0.00
ATOM   1423  HB1 ALA    90      45.940  33.667  36.823  0.00  0.00
ATOM   1424  HB2 ALA    90      46.757  32.120  36.983  0.00  0.00
ATOM   1425  HB3 ALA    90      45.130  32.204  36.322  0.00  0.00
ATOM   1426  C   ALA    90      46.544  32.902  39.481  0.00  0.00
ATOM   1427  O   ALA    90      47.263  32.015  39.966  0.00  0.00
ATOM   1428  N   TYR    91      46.742  34.202  39.741  0.00  0.00
ATOM   1429  H   TYR    91      46.249  34.913  39.219  0.00  0.00
ATOM   1430  CA  TYR    91      47.611  34.691  40.796  0.00  0.00
ATOM   1431  HA  TYR    91      48.628  34.326  40.647  0.00  0.00
ATOM   1432  CB  TYR    91      47.618  36.217  40.830  0.00  0.00
ATOM   1433  HB2 TYR    91      47.917  36.515  39.825  0.00  0.00
ATOM   1434  HB3 TYR    91      46.591  36.556  40.967  0.00  0.00
ATOM   1435  CG  TYR    91      48.568  36.855  41.836  0.00  0.00
ATOM   1436  CD1 TYR    91      49.982  36.887  41.581  0.00  0.00
ATOM   1437  HD1 TYR    91      50.284  36.552  40.600  0.00  0.00
ATOM   1438  CE1 TYR    91      50.914  37.432  42.455  0.00  0.00
ATOM   1439  HE1 TYR    91      51.938  37.552  42.134  0.00  0.00
ATOM   1440  CZ  TYR    91      50.484  37.737  43.782  0.00  0.00
ATOM   1441  OH  TYR    91      51.347  38.185  44.657  0.00  0.00
ATOM   1442  HH  TYR    91      52.218  38.445  44.350  0.00  0.00
ATOM   1443  CE2 TYR    91      49.101  37.650  44.092  0.00  0.00
ATOM   1444  HE2 TYR    91      48.833  37.963  45.090  0.00  0.00
ATOM   1445  CD2 TYR    91      48.119  37.247  43.124  0.00  0.00
ATOM   1446  HD2 TYR    91      47.133  37.224  43.566  0.00  0.00
ATOM   1447  C   TYR    91      47.261  34.118  42.208  0.00  0.00
ATOM   1448  O   TYR    91      48.238  33.841  42.943  0.00  0.00
ATOM   1449  N   ARG    92      45.995  33.950  42.639  0.00  0.00
ATOM   1450  H   ARG    92      45.234  34.149  42.004  0.00  0.00
ATOM   1451  CA  ARG    92      45.576  33.754  44.098  0.00  0.00
ATOM   1452  HA  ARG    92      46.399  33.837  44.808  0.00  0.00
ATOM   1453  CB  ARG    92      44.558  34.846  44.426  0.00  0.00
ATOM   1454  HB2 ARG    92      45.100  35.757  44.171  0.00  0.00
ATOM   1455  HB3 ARG    92      43.665  34.799  43.802  0.00  0.00
ATOM   1456  CG  ARG    92      44.167  34.876  45.919  0.00  0.00
ATOM   1457  HG2 ARG    92      43.627  35.790  46.165  0.00  0.00
ATOM   1458  HG3 ARG    92      43.620  33.950  46.098  0.00  0.00
ATOM   1459  CD  ARG    92      45.329  34.849  46.945  0.00  0.00
ATOM   1460  HD2 ARG    92      45.956  33.972  46.788  0.00  0.00
ATOM   1461  HD3 ARG    92      46.017  35.677  46.769  0.00  0.00
ATOM   1462  NE  ARG    92      44.733  34.933  48.321  0.00  0.00
ATOM   1463  HE  ARG    92      43.731  34.832  48.397  0.00  0.00
ATOM   1464  CZ  ARG    92      45.285  35.224  49.477  0.00  0.00
ATOM   1465  NH1 ARG    92      46.582  35.262  49.600  0.00  0.00
ATOM   1466 1HH1 ARG    92      47.190  35.013  48.833  0.00  0.00
ATOM   1467 2HH1 ARG    92      47.028  35.235  50.505  0.00  0.00
ATOM   1468  NH2 ARG    92      44.480  35.322  50.536  0.00  0.00
ATOM   1469 1HH2 ARG    92      43.480  35.320  50.397  0.00  0.00
ATOM   1470 2HH2 ARG    92      44.798  35.240  51.492  0.00  0.00
ATOM   1471  C   ARG    92      44.965  32.348  44.284  0.00  0.00
ATOM   1472  O   ARG    92      44.859  31.875  45.423  0.00  0.00
ATOM   1473  N   SER    93      44.688  31.594  43.206  0.00  0.00
ATOM   1474  H   SER    93      44.547  31.977  42.283  0.00  0.00
ATOM   1475  CA  SER    93      44.305  30.109  43.344  0.00  0.00
ATOM   1476  HA  SER    93      43.475  30.021  44.045  0.00  0.00
ATOM   1477  CB  SER    93      43.792  29.520  42.023  0.00  0.00
ATOM   1478  HB2 SER    93      44.582  29.663  41.286  0.00  0.00
ATOM   1479  HB3 SER    93      43.590  28.451  42.095  0.00  0.00
ATOM   1480  OG  SER    93      42.546  30.138  41.678  0.00  0.00
ATOM   1481  HG  SER    93      42.722  31.064  41.859  0.00  0.00
ATOM   1482  C   SER    93      45.432  29.245  43.892  0.00  0.00
ATOM   1483  O   SER    93      46.565  29.661  43.886  0.00  0.00
ATOM   1484  N   LYS    94      45.096  28.050  44.376  0.00  0.00
ATOM   1485  H   LYS    94      44.165  27.749  44.126  0.00  0.00
ATOM   1486  CA  LYS    94      45.982  27.024  44.836  0.00  0.00
ATOM   1487  HA  LYS    94      47.013  27.278  44.590  0.00  0.00
ATOM   1488  CB  LYS    94      46.017  26.996  46.373  0.00  0.00
ATOM   1489  HB2 LYS    94      46.046  27.974  46.854  0.00  0.00
ATOM   1490  HB3 LYS    94      45.097  26.524  46.720  0.00  0.00
ATOM   1491  CG  LYS    94      47.300  26.183  46.896  0.00  0.00
ATOM   1492  HG2 LYS    94      47.297  25.187  46.453  0.00  0.00
ATOM   1493  HG3 LYS    94      48.190  26.794  46.743  0.00  0.00
ATOM   1494  CD  LYS    94      47.169  25.991  48.450  0.00  0.00
ATOM   1495  HD2 LYS    94      47.190  26.974  48.919  0.00  0.00
ATOM   1496  HD3 LYS    94      46.203  25.546  48.688  0.00  0.00
ATOM   1497  CE  LYS    94      48.329  25.182  48.938  0.00  0.00
ATOM   1498  HE2 LYS    94      48.343  24.252  48.371  0.00  0.00
ATOM   1499  HE3 LYS    94      49.289  25.690  48.849  0.00  0.00
ATOM   1500  NZ  LYS    94      48.082  24.846  50.356  0.00  0.00
ATOM   1501  HZ1 LYS    94      47.835  25.678  50.871  0.00  0.00
ATOM   1502  HZ2 LYS    94      47.327  24.181  50.442  0.00  0.00
ATOM   1503  HZ3 LYS    94      48.914  24.433  50.751  0.00  0.00
ATOM   1504  C   LYS    94      45.574  25.826  44.064  0.00  0.00
ATOM   1505  O   LYS    94      44.911  24.947  44.665  0.00  0.00
ATOM   1506  N   PRO    95      46.004  25.698  42.847  0.00  0.00
ATOM   1507  CD  PRO    95      46.889  26.599  42.114  0.00  0.00
ATOM   1508  HD2 PRO    95      47.853  26.508  42.616  0.00  0.00
ATOM   1509  HD3 PRO    95      46.444  27.594  42.097  0.00  0.00
ATOM   1510  CG  PRO    95      47.185  26.009  40.764  0.00  0.00
ATOM   1511  HG2 PRO    95      48.125  25.464  40.665  0.00  0.00
ATOM   1512  HG3 PRO    95      47.114  26.763  39.981  0.00  0.00
ATOM   1513  CB  PRO    95      46.033  25.076  40.615  0.00  0.00
ATOM   1514  HB2 PRO    95      46.307  24.242  39.968  0.00  0.00
ATOM   1515  HB3 PRO    95      45.208  25.675  40.230  0.00  0.00
ATOM   1516  CA  PRO    95      45.712  24.524  41.989  0.00  0.00
ATOM   1517  HA  PRO    95      44.646  24.306  42.054  0.00  0.00
ATOM   1518  C   PRO    95      46.404  23.242  42.454  0.00  0.00
ATOM   1519  O   PRO    95      45.983  22.117  42.138  0.00  0.00
ATOM   1520  N   GLY    96      47.387  23.247  43.384  0.00  0.00
ATOM   1521  H   GLY    96      47.760  24.123  43.721  0.00  0.00
ATOM   1522  CA  GLY    96      48.107  22.026  43.787  0.00  0.00
ATOM   1523  HA2 GLY    96      48.385  21.393  42.944  0.00  0.00
ATOM   1524  HA3 GLY    96      49.043  22.268  44.289  0.00  0.00
ATOM   1525  C   GLY    96      47.267  21.059  44.600  0.00  0.00
ATOM   1526  O   GLY    96      47.508  19.840  44.588  0.00  0.00
ATOM   1527  N   GLU    97      46.291  21.639  45.333  0.00  0.00
ATOM   1528  H   GLU    97      46.171  22.639  45.413  0.00  0.00
ATOM   1529  CA  GLU    97      45.210  21.024  46.060  0.00  0.00
ATOM   1530  HA  GLU    97      45.249  19.936  46.020  0.00  0.00
ATOM   1531  CB  GLU    97      45.309  21.302  47.557  0.00  0.00
ATOM   1532  HB2 GLU    97      44.549  20.697  48.051  0.00  0.00
ATOM   1533  HB3 GLU    97      46.288  21.019  47.946  0.00  0.00
ATOM   1534  CG  GLU    97      45.019  22.761  47.925  0.00  0.00
ATOM   1535  HG2 GLU    97      45.823  23.431  47.621  0.00  0.00
ATOM   1536  HG3 GLU    97      44.001  22.975  47.600  0.00  0.00
ATOM   1537  CD  GLU    97      44.997  22.822  49.452  0.00  0.00
ATOM   1538  OE1 GLU    97      43.846  22.770  50.034  0.00  0.00
ATOM   1539  OE2 GLU    97      46.045  22.934  50.113  0.00  0.00
ATOM   1540  C   GLU    97      43.807  21.296  45.429  0.00  0.00
ATOM   1541  O   GLU    97      42.821  20.860  46.002  0.00  0.00
ATOM   1542  N   GLY    98      43.739  21.811  44.245  0.00  0.00
ATOM   1543  H   GLY    98      44.648  21.997  43.847  0.00  0.00
ATOM   1544  CA  GLY    98      42.516  22.090  43.429  0.00  0.00
ATOM   1545  HA2 GLY    98      42.921  22.314  42.443  0.00  0.00
ATOM   1546  HA3 GLY    98      41.965  21.158  43.301  0.00  0.00
ATOM   1547  C   GLY    98      41.561  23.138  43.885  0.00  0.00
ATOM   1548  O   GLY    98      40.358  23.153  43.494  0.00  0.00
ATOM   1549  N   LYS    99      42.104  23.996  44.694  0.00  0.00
ATOM   1550  H   LYS    99      43.006  23.707  45.044  0.00  0.00
ATOM   1551  CA  LYS    99      41.415  25.175  45.271  0.00  0.00
ATOM   1552  HA  LYS    99      40.383  24.888  45.473  0.00  0.00
ATOM   1553  CB  LYS    99      42.080  25.592  46.578  0.00  0.00
ATOM   1554  HB2 LYS    99      43.151  25.386  46.603  0.00  0.00
ATOM   1555  HB3 LYS    99      41.860  26.658  46.636  0.00  0.00
ATOM   1556  CG  LYS    99      41.411  24.794  47.729  0.00  0.00
ATOM   1557  HG2 LYS    99      40.331  24.703  47.613  0.00  0.00
ATOM   1558  HG3 LYS    99      41.801  23.777  47.709  0.00  0.00
ATOM   1559  CD  LYS    99      41.762  25.349  49.147  0.00  0.00
ATOM   1560  HD2 LYS    99      42.824  25.221  49.358  0.00  0.00
ATOM   1561  HD3 LYS    99      41.663  26.435  49.150  0.00  0.00
ATOM   1562  CE  LYS    99      40.896  24.813  50.225  0.00  0.00
ATOM   1563  HE2 LYS    99      40.869  25.495  51.074  0.00  0.00
ATOM   1564  HE3 LYS    99      39.852  24.760  49.914  0.00  0.00
ATOM   1565  NZ  LYS    99      41.434  23.621  50.801  0.00  0.00
ATOM   1566  HZ1 LYS    99      41.446  22.779  50.244  0.00  0.00
ATOM   1567  HZ2 LYS    99      42.402  23.784  51.040  0.00  0.00
ATOM   1568  HZ3 LYS    99      41.042  23.379  51.700  0.00  0.00
ATOM   1569  C   LYS    99      41.455  26.202  44.132  0.00  0.00
ATOM   1570  O   LYS    99      42.508  26.760  43.928  0.00  0.00
ATOM   1571  N   LEU   100      40.285  26.520  43.543  0.00  0.00
ATOM   1572  H   LEU   100      39.398  26.181  43.886  0.00  0.00
ATOM   1573  CA  LEU   100      40.202  27.902  42.997  0.00  0.00
ATOM   1574  HA  LEU   100      41.119  28.144  42.459  0.00  0.00
ATOM   1575  CB  LEU   100      38.997  27.861  41.973  0.00  0.00
ATOM   1576  HB2 LEU   100      38.096  27.665  42.554  0.00  0.00
ATOM   1577  HB3 LEU   100      38.885  28.837  41.501  0.00  0.00
ATOM   1578  CG  LEU   100      39.089  26.880  40.812  0.00  0.00
ATOM   1579  HG  LEU   100      39.320  25.902  41.236  0.00  0.00
ATOM   1580  CD1 LEU   100      37.749  26.570  40.096  0.00  0.00
ATOM   1581 1HD1 LEU   100      37.328  27.568  39.974  0.00  0.00
ATOM   1582 2HD1 LEU   100      37.976  25.940  39.236  0.00  0.00
ATOM   1583 3HD1 LEU   100      37.077  26.001  40.739  0.00  0.00
ATOM   1584  CD2 LEU   100      40.178  27.359  39.800  0.00  0.00
ATOM   1585 1HD2 LEU   100      40.184  26.636  38.985  0.00  0.00
ATOM   1586 2HD2 LEU   100      39.923  28.351  39.426  0.00  0.00
ATOM   1587 3HD2 LEU   100      41.213  27.381  40.140  0.00  0.00
ATOM   1588  C   LEU   100      39.905  28.922  44.147  0.00  0.00
ATOM   1589  O   LEU   100      38.970  28.778  44.970  0.00  0.00
ATOM   1590  N   ILE   101      40.630  30.040  44.079  0.00  0.00
ATOM   1591  H   ILE   101      41.199  30.231  43.267  0.00  0.00
ATOM   1592  CA  ILE   101      40.521  31.167  45.003  0.00  0.00
ATOM   1593  HA  ILE   101      39.533  31.135  45.463  0.00  0.00
ATOM   1594  CB  ILE   101      41.544  31.105  46.144  0.00  0.00
ATOM   1595  HB  ILE   101      42.514  31.337  45.705  0.00  0.00
ATOM   1596  CG2 ILE   101      41.091  32.187  47.260  0.00  0.00
ATOM   1597 1HG2 ILE   101      40.167  31.928  47.776  0.00  0.00
ATOM   1598 2HG2 ILE   101      41.885  32.402  47.975  0.00  0.00
ATOM   1599 3HG2 ILE   101      40.964  33.106  46.689  0.00  0.00
ATOM   1600  CG1 ILE   101      41.494  29.713  46.826  0.00  0.00
ATOM   1601 2HG1 ILE   101      40.479  29.575  47.199  0.00  0.00
ATOM   1602 3HG1 ILE   101      41.711  28.965  46.064  0.00  0.00
ATOM   1603  CD1 ILE   101      42.561  29.515  47.961  0.00  0.00
ATOM   1604 1HD1 ILE   101      42.438  30.222  48.781  0.00  0.00
ATOM   1605 2HD1 ILE   101      42.500  28.547  48.459  0.00  0.00
ATOM   1606 3HD1 ILE   101      43.581  29.701  47.625  0.00  0.00
ATOM   1607  C   ILE   101      40.745  32.479  44.221  0.00  0.00
ATOM   1608  O   ILE   101      41.775  32.745  43.532  0.00  0.00
ATOM   1609  N   PHE   102      39.825  33.410  44.226  0.00  0.00
ATOM   1610  H   PHE   102      39.044  33.237  44.843  0.00  0.00
ATOM   1611  CA  PHE   102      39.843  34.779  43.601  0.00  0.00
ATOM   1612  HA  PHE   102      40.731  34.901  42.981  0.00  0.00
ATOM   1613  CB  PHE   102      38.577  34.940  42.726  0.00  0.00
ATOM   1614  HB2 PHE   102      38.514  34.204  41.925  0.00  0.00
ATOM   1615  HB3 PHE   102      37.670  34.762  43.303  0.00  0.00
ATOM   1616  CG  PHE   102      38.504  36.310  42.121  0.00  0.00
ATOM   1617  CD1 PHE   102      37.485  37.172  42.526  0.00  0.00
ATOM   1618  HD1 PHE   102      36.820  36.953  43.348  0.00  0.00
ATOM   1619  CE1 PHE   102      37.250  38.428  41.911  0.00  0.00
ATOM   1620  HE1 PHE   102      36.452  39.051  42.288  0.00  0.00
ATOM   1621  CZ  PHE   102      37.950  38.785  40.722  0.00  0.00
ATOM   1622  HZ  PHE   102      37.658  39.662  40.163  0.00  0.00
ATOM   1623  CE2 PHE   102      38.970  37.901  40.299  0.00  0.00
ATOM   1624  HE2 PHE   102      39.401  38.021  39.316  0.00  0.00
ATOM   1625  CD2 PHE   102      39.214  36.666  40.982  0.00  0.00
ATOM   1626  HD2 PHE   102      39.985  35.986  40.652  0.00  0.00
ATOM   1627  C   PHE   102      39.923  35.854  44.751  0.00  0.00
ATOM   1628  O   PHE   102      39.591  35.548  45.904  0.00  0.00
ATOM   1629  N   CYS   103      40.242  37.069  44.371  0.00  0.00
ATOM   1630  H   CYS   103      40.287  37.258  43.380  0.00  0.00
ATOM   1631  CA  CYS   103      40.593  38.123  45.336  0.00  0.00
ATOM   1632  HA  CYS   103      41.146  37.663  46.154  0.00  0.00
ATOM   1633  CB  CYS   103      41.505  39.111  44.633  0.00  0.00
ATOM   1634  HB2 CYS   103      41.065  39.533  43.730  0.00  0.00
ATOM   1635  HB3 CYS   103      41.786  39.912  45.317  0.00  0.00
ATOM   1636  SG  CYS   103      43.010  38.328  44.157  0.00  0.00
ATOM   1637  HG  CYS   103      42.540  37.434  43.282  0.00  0.00
ATOM   1638  C   CYS   103      39.369  38.861  45.922  0.00  0.00
ATOM   1639  O   CYS   103      39.510  39.794  46.692  0.00  0.00
ATOM   1640  N   SER   104      38.211  38.200  45.767  0.00  0.00
ATOM   1641  H   SER   104      38.195  37.462  45.077  0.00  0.00
ATOM   1642  CA  SER   104      37.063  38.326  46.767  0.00  0.00
ATOM   1643  HA  SER   104      36.908  39.376  47.017  0.00  0.00
ATOM   1644  CB  SER   104      35.883  37.874  45.969  0.00  0.00
ATOM   1645  HB2 SER   104      34.948  38.110  46.477  0.00  0.00
ATOM   1646  HB3 SER   104      35.913  38.356  44.992  0.00  0.00
ATOM   1647  OG  SER   104      36.031  36.453  45.762  0.00  0.00
ATOM   1648  HG  SER   104      35.504  36.135  45.026  0.00  0.00
ATOM   1649  C   SER   104      37.187  37.485  48.090  0.00  0.00
ATOM   1650  O   SER   104      36.372  37.568  48.978  0.00  0.00
ATOM   1651  N   GLY   105      38.266  36.680  48.226  0.00  0.00
ATOM   1652  H   GLY   105      38.798  36.645  47.368  0.00  0.00
ATOM   1653  CA  GLY   105      38.563  35.865  49.416  0.00  0.00
ATOM   1654  HA2 GLY   105      39.619  35.593  49.445  0.00  0.00
ATOM   1655  HA3 GLY   105      38.348  36.484  50.287  0.00  0.00
ATOM   1656  C   GLY   105      37.711  34.581  49.409  0.00  0.00
ATOM   1657  O   GLY   105      37.830  33.753  50.277  0.00  0.00
ATOM   1658  N   LEU   106      36.866  34.334  48.346  0.00  0.00
ATOM   1659  H   LEU   106      36.694  35.086  47.693  0.00  0.00
ATOM   1660  CA  LEU   106      36.083  33.115  48.148  0.00  0.00
ATOM   1661  HA  LEU   106      35.586  32.754  49.048  0.00  0.00
ATOM   1662  CB  LEU   106      35.045  33.402  47.032  0.00  0.00
ATOM   1663  HB2 LEU   106      34.447  34.306  47.143  0.00  0.00
ATOM   1664  HB3 LEU   106      35.567  33.531  46.084  0.00  0.00
ATOM   1665  CG  LEU   106      34.107  32.184  46.688  0.00  0.00
ATOM   1666  HG  LEU   106      34.731  31.298  46.569  0.00  0.00
ATOM   1667  CD1 LEU   106      32.968  32.003  47.790  0.00  0.00
ATOM   1668 1HD1 LEU   106      32.379  31.155  47.442  0.00  0.00
ATOM   1669 2HD1 LEU   106      33.396  31.686  48.742  0.00  0.00
ATOM   1670 3HD1 LEU   106      32.388  32.905  47.985  0.00  0.00
ATOM   1671  CD2 LEU   106      33.359  32.378  45.375  0.00  0.00
ATOM   1672 1HD2 LEU   106      32.943  33.382  45.286  0.00  0.00
ATOM   1673 2HD2 LEU   106      34.085  32.177  44.587  0.00  0.00
ATOM   1674 3HD2 LEU   106      32.486  31.727  45.323  0.00  0.00
ATOM   1675  C   LEU   106      36.976  32.000  47.686  0.00  0.00
ATOM   1676  O   LEU   106      37.679  32.242  46.683  0.00  0.00
ATOM   1677  N   VAL   107      36.957  30.856  48.296  0.00  0.00
ATOM   1678  H   VAL   107      36.440  30.852  49.164  0.00  0.00
ATOM   1679  CA  VAL   107      37.539  29.532  47.904  0.00  0.00
ATOM   1680  HA  VAL   107      38.336  29.578  47.162  0.00  0.00
ATOM   1681  CB  VAL   107      38.265  28.899  49.135  0.00  0.00
ATOM   1682  HB  VAL   107      37.491  28.635  49.855  0.00  0.00
ATOM   1683  CG1 VAL   107      38.972  27.599  48.792  0.00  0.00
ATOM   1684 1HG1 VAL   107      38.341  26.864  48.293  0.00  0.00
ATOM   1685 2HG1 VAL   107      39.714  27.832  48.028  0.00  0.00
ATOM   1686 3HG1 VAL   107      39.266  27.189  49.758  0.00  0.00
ATOM   1687  CG2 VAL   107      39.360  29.792  49.792  0.00  0.00
ATOM   1688 1HG2 VAL   107      38.809  30.515  50.396  0.00  0.00
ATOM   1689 2HG2 VAL   107      40.022  29.249  50.466  0.00  0.00
ATOM   1690 3HG2 VAL   107      40.047  30.158  49.029  0.00  0.00
ATOM   1691  C   VAL   107      36.402  28.649  47.344  0.00  0.00
ATOM   1692  O   VAL   107      35.307  28.558  47.922  0.00  0.00
ATOM   1693  N   LEU   108      36.694  27.934  46.217  0.00  0.00
ATOM   1694  H   LEU   108      37.556  28.213  45.773  0.00  0.00
ATOM   1695  CA  LEU   108      35.901  26.809  45.738  0.00  0.00
ATOM   1696  HA  LEU   108      35.159  26.524  46.484  0.00  0.00
ATOM   1697  CB  LEU   108      35.158  27.248  44.442  0.00  0.00
ATOM   1698  HB2 LEU   108      35.872  27.731  43.774  0.00  0.00
ATOM   1699  HB3 LEU   108      34.801  26.425  43.822  0.00  0.00
ATOM   1700  CG  LEU   108      33.947  28.236  44.656  0.00  0.00
ATOM   1701  HG  LEU   108      34.303  29.160  45.112  0.00  0.00
ATOM   1702  CD1 LEU   108      33.350  28.512  43.281  0.00  0.00
ATOM   1703 1HD1 LEU   108      33.069  27.588  42.776  0.00  0.00
ATOM   1704 2HD1 LEU   108      32.499  29.173  43.444  0.00  0.00
ATOM   1705 3HD1 LEU   108      34.111  29.022  42.691  0.00  0.00
ATOM   1706  CD2 LEU   108      32.818  27.682  45.628  0.00  0.00
ATOM   1707 1HD2 LEU   108      33.252  27.457  46.602  0.00  0.00
ATOM   1708 2HD2 LEU   108      32.030  28.419  45.782  0.00  0.00
ATOM   1709 3HD2 LEU   108      32.465  26.757  45.171  0.00  0.00
ATOM   1710  C   LEU   108      36.852  25.656  45.425  0.00  0.00
ATOM   1711  O   LEU   108      38.003  25.907  45.165  0.00  0.00
ATOM   1712  N   HIS   109      36.340  24.412  45.333  0.00  0.00
ATOM   1713  H   HIS   109      35.353  24.349  45.536  0.00  0.00
ATOM   1714  CA  HIS   109      37.100  23.208  44.724  0.00  0.00
ATOM   1715  HA  HIS   109      38.144  23.492  44.860  0.00  0.00
ATOM   1716  CB  HIS   109      36.922  21.897  45.472  0.00  0.00
ATOM   1717  HB2 HIS   109      36.583  22.029  46.499  0.00  0.00
ATOM   1718  HB3 HIS   109      36.019  21.387  45.136  0.00  0.00
ATOM   1719  CG  HIS   109      38.080  20.963  45.405  0.00  0.00
ATOM   1720  ND1 HIS   109      37.907  19.645  45.047  0.00  0.00
ATOM   1721  HD1 HIS   109      37.114  19.104  44.733  0.00  0.00
ATOM   1722  CE1 HIS   109      39.106  19.021  45.198  0.00  0.00
ATOM   1723  HE1 HIS   109      39.300  17.958  45.177  0.00  0.00
ATOM   1724  NE2 HIS   109      40.041  19.973  45.537  0.00  0.00
ATOM   1725  HE2 HIS   109      40.967  19.712  45.842  0.00  0.00
ATOM   1726  CD2 HIS   109      39.394  21.173  45.701  0.00  0.00
ATOM   1727  HD2 HIS   109      39.817  22.079  46.107  0.00  0.00
ATOM   1728  C   HIS   109      36.882  23.237  43.283  0.00  0.00
ATOM   1729  O   HIS   109      35.784  23.402  42.790  0.00  0.00
ATOM   1730  N   ARG   110      37.856  22.826  42.414  0.00  0.00
ATOM   1731  H   ARG   110      38.753  22.551  42.789  0.00  0.00
ATOM   1732  CA  ARG   110      37.766  22.740  40.926  0.00  0.00
ATOM   1733  HA  ARG   110      37.688  23.793  40.655  0.00  0.00
ATOM   1734  CB  ARG   110      39.097  22.051  40.388  0.00  0.00
ATOM   1735  HB2 ARG   110      39.699  21.682  41.219  0.00  0.00
ATOM   1736  HB3 ARG   110      38.806  21.191  39.785  0.00  0.00
ATOM   1737  CG  ARG   110      40.070  22.987  39.611  0.00  0.00
ATOM   1738  HG2 ARG   110      39.695  23.399  38.674  0.00  0.00
ATOM   1739  HG3 ARG   110      40.302  23.818  40.278  0.00  0.00
ATOM   1740  CD  ARG   110      41.318  22.268  39.145  0.00  0.00
ATOM   1741  HD2 ARG   110      41.837  23.057  38.601  0.00  0.00
ATOM   1742  HD3 ARG   110      41.872  21.917  40.015  0.00  0.00
ATOM   1743  NE  ARG   110      41.002  21.229  38.177  0.00  0.00
ATOM   1744  HE  ARG   110      40.059  21.079  37.848  0.00  0.00
ATOM   1745  CZ  ARG   110      41.893  20.422  37.586  0.00  0.00
ATOM   1746  NH1 ARG   110      43.219  20.386  37.903  0.00  0.00
ATOM   1747 1HH1 ARG   110      43.587  21.017  38.601  0.00  0.00
ATOM   1748 2HH1 ARG   110      43.829  19.760  37.397  0.00  0.00
ATOM   1749  NH2 ARG   110      41.578  19.653  36.563  0.00  0.00
ATOM   1750 1HH2 ARG   110      40.609  19.669  36.282  0.00  0.00
ATOM   1751 2HH2 ARG   110      42.229  18.968  36.206  0.00  0.00
ATOM   1752  C   ARG   110      36.487  22.137  40.309  0.00  0.00
ATOM   1753  O   ARG   110      35.842  22.790  39.510  0.00  0.00
ATOM   1754  N   LEU   111      36.117  20.954  40.787  0.00  0.00
ATOM   1755  H   LEU   111      36.780  20.567  41.443  0.00  0.00
ATOM   1756  CA  LEU   111      34.975  20.146  40.240  0.00  0.00
ATOM   1757  HA  LEU   111      35.145  19.948  39.182  0.00  0.00
ATOM   1758  CB  LEU   111      34.984  18.782  40.892  0.00  0.00
ATOM   1759  HB2 LEU   111      35.938  18.282  40.727  0.00  0.00
ATOM   1760  HB3 LEU   111      34.873  18.888  41.971  0.00  0.00
ATOM   1761  CG  LEU   111      33.937  17.744  40.427  0.00  0.00
ATOM   1762  HG  LEU   111      32.923  18.141  40.484  0.00  0.00
ATOM   1763  CD1 LEU   111      34.135  17.297  38.997  0.00  0.00
ATOM   1764 1HD1 LEU   111      34.125  18.163  38.335  0.00  0.00
ATOM   1765 2HD1 LEU   111      35.168  16.983  38.851  0.00  0.00
ATOM   1766 3HD1 LEU   111      33.407  16.537  38.714  0.00  0.00
ATOM   1767  CD2 LEU   111      33.952  16.555  41.371  0.00  0.00
ATOM   1768 1HD2 LEU   111      33.235  15.777  41.110  0.00  0.00
ATOM   1769 2HD2 LEU   111      34.951  16.132  41.270  0.00  0.00
ATOM   1770 3HD2 LEU   111      33.645  16.816  42.384  0.00  0.00
ATOM   1771  C   LEU   111      33.607  20.982  40.322  0.00  0.00
ATOM   1772  O   LEU   111      32.690  20.912  39.517  0.00  0.00
ATOM   1773  N   GLN   112      33.526  21.848  41.373  0.00  0.00
ATOM   1774  H   GLN   112      34.337  21.855  41.975  0.00  0.00
ATOM   1775  CA  GLN   112      32.502  22.843  41.443  0.00  0.00
ATOM   1776  HA  GLN   112      31.527  22.370  41.559  0.00  0.00
ATOM   1777  CB  GLN   112      32.655  23.687  42.738  0.00  0.00
ATOM   1778  HB2 GLN   112      33.581  24.260  42.692  0.00  0.00
ATOM   1779  HB3 GLN   112      31.856  24.409  42.906  0.00  0.00
ATOM   1780  CG  GLN   112      32.616  22.691  43.915  0.00  0.00
ATOM   1781  HG2 GLN   112      31.853  21.916  43.837  0.00  0.00
ATOM   1782  HG3 GLN   112      33.600  22.227  43.981  0.00  0.00
ATOM   1783  CD  GLN   112      32.625  23.449  45.276  0.00  0.00
ATOM   1784  OE1 GLN   112      33.657  23.798  45.825  0.00  0.00
ATOM   1785  NE2 GLN   112      31.486  23.754  45.881  0.00  0.00
ATOM   1786 1HE2 GLN   112      31.512  24.483  46.579  0.00  0.00
ATOM   1787 2HE2 GLN   112      30.654  23.278  45.563  0.00  0.00
ATOM   1788  C   GLN   112      32.349  23.905  40.277  0.00  0.00
ATOM   1789  O   GLN   112      31.416  24.702  40.387  0.00  0.00
ATOM   1790  N   CYS   113      33.313  23.948  39.349  0.00  0.00
ATOM   1791  H   CYS   113      34.202  23.500  39.519  0.00  0.00
ATOM   1792  CA  CYS   113      33.346  24.831  38.189  0.00  0.00
ATOM   1793  HA  CYS   113      32.331  25.220  38.117  0.00  0.00
ATOM   1794  CB  CYS   113      34.285  25.939  38.577  0.00  0.00
ATOM   1795  HB2 CYS   113      35.292  25.580  38.793  0.00  0.00
ATOM   1796  HB3 CYS   113      34.440  26.562  37.696  0.00  0.00
ATOM   1797  SG  CYS   113      33.689  26.898  39.939  0.00  0.00
ATOM   1798  HG  CYS   113      33.531  25.963  40.881  0.00  0.00
ATOM   1799  C   CYS   113      33.799  24.105  36.831  0.00  0.00
ATOM   1800  O   CYS   113      34.060  24.714  35.828  0.00  0.00
ATOM   1801  N   ALA   114      33.841  22.812  36.835  0.00  0.00
ATOM   1802  H   ALA   114      33.588  22.312  37.674  0.00  0.00
ATOM   1803  CA  ALA   114      34.627  22.023  35.877  0.00  0.00
ATOM   1804  HA  ALA   114      35.578  22.512  35.667  0.00  0.00
ATOM   1805  CB  ALA   114      35.079  20.720  36.493  0.00  0.00
ATOM   1806  HB1 ALA   114      35.799  20.285  35.801  0.00  0.00
ATOM   1807  HB2 ALA   114      35.575  20.901  37.447  0.00  0.00
ATOM   1808  HB3 ALA   114      34.189  20.142  36.743  0.00  0.00
ATOM   1809  C   ALA   114      33.958  21.879  34.451  0.00  0.00
ATOM   1810  O   ALA   114      34.747  21.855  33.516  0.00  0.00
ATOM   1811  N   ARG   115      32.593  21.909  34.336  0.00  0.00
ATOM   1812  H   ARG   115      32.004  21.977  35.154  0.00  0.00
ATOM   1813  CA  ARG   115      31.856  22.154  33.043  0.00  0.00
ATOM   1814  HA  ARG   115      32.349  21.513  32.313  0.00  0.00
ATOM   1815  CB  ARG   115      30.351  21.809  33.212  0.00  0.00
ATOM   1816  HB2 ARG   115      29.999  21.958  34.233  0.00  0.00
ATOM   1817  HB3 ARG   115      29.737  22.484  32.616  0.00  0.00
ATOM   1818  CG  ARG   115      29.948  20.392  32.821  0.00  0.00
ATOM   1819  HG2 ARG   115      30.238  20.177  31.793  0.00  0.00
ATOM   1820  HG3 ARG   115      30.451  19.765  33.557  0.00  0.00
ATOM   1821  CD  ARG   115      28.426  20.104  33.000  0.00  0.00
ATOM   1822  HD2 ARG   115      27.801  20.670  32.309  0.00  0.00
ATOM   1823  HD3 ARG   115      28.303  19.052  32.742  0.00  0.00
ATOM   1824  NE  ARG   115      27.842  20.295  34.340  0.00  0.00
ATOM   1825  HE  ARG   115      28.309  20.763  35.104  0.00  0.00
ATOM   1826  CZ  ARG   115      26.657  19.725  34.608  0.00  0.00
ATOM   1827  NH1 ARG   115      25.917  19.259  33.728  0.00  0.00
ATOM   1828 1HH1 ARG   115      26.236  19.235  32.770  0.00  0.00
ATOM   1829 2HH1 ARG   115      25.057  18.817  34.020  0.00  0.00
ATOM   1830  NH2 ARG   115      26.231  19.572  35.817  0.00  0.00
ATOM   1831 1HH2 ARG   115      26.741  19.995  36.579  0.00  0.00
ATOM   1832 2HH2 ARG   115      25.522  18.898  36.070  0.00  0.00
ATOM   1833  C   ARG   115      31.993  23.618  32.625  0.00  0.00
ATOM   1834  O   ARG   115      31.907  23.835  31.370  0.00  0.00
ATOM   1835  N   GLY   116      32.063  24.563  33.564  0.00  0.00
ATOM   1836  H   GLY   116      32.023  24.262  34.527  0.00  0.00
ATOM   1837  CA  GLY   116      32.298  25.957  33.324  0.00  0.00
ATOM   1838  HA2 GLY   116      31.457  26.400  32.790  0.00  0.00
ATOM   1839  HA3 GLY   116      32.421  26.435  34.296  0.00  0.00
ATOM   1840  C   GLY   116      33.558  26.260  32.503  0.00  0.00
ATOM   1841  O   GLY   116      33.607  26.923  31.465  0.00  0.00
ATOM   1842  N   PHE   117      34.710  25.694  32.954  0.00  0.00
ATOM   1843  H   PHE   117      34.624  25.121  33.781  0.00  0.00
ATOM   1844  CA  PHE   117      35.953  25.742  32.196  0.00  0.00
ATOM   1845  HA  PHE   117      36.063  26.630  31.575  0.00  0.00
ATOM   1846  CB  PHE   117      37.158  26.090  33.173  0.00  0.00
ATOM   1847  HB2 PHE   117      37.309  25.313  33.922  0.00  0.00
ATOM   1848  HB3 PHE   117      38.071  26.180  32.586  0.00  0.00
ATOM   1849  CG  PHE   117      37.095  27.379  33.975  0.00  0.00
ATOM   1850  CD1 PHE   117      36.546  27.374  35.274  0.00  0.00
ATOM   1851  HD1 PHE   117      36.154  26.448  35.667  0.00  0.00
ATOM   1852  CE1 PHE   117      36.271  28.590  35.942  0.00  0.00
ATOM   1853  HE1 PHE   117      35.664  28.459  36.825  0.00  0.00
ATOM   1854  CZ  PHE   117      36.511  29.815  35.326  0.00  0.00
ATOM   1855  HZ  PHE   117      36.215  30.748  35.783  0.00  0.00
ATOM   1856  CE2 PHE   117      37.103  29.812  34.014  0.00  0.00
ATOM   1857  HE2 PHE   117      37.389  30.693  33.460  0.00  0.00
ATOM   1858  CD2 PHE   117      37.421  28.630  33.391  0.00  0.00
ATOM   1859  HD2 PHE   117      37.825  28.518  32.396  0.00  0.00
ATOM   1860  C   PHE   117      36.429  24.564  31.249  0.00  0.00
ATOM   1861  O   PHE   117      37.435  24.805  30.559  0.00  0.00
ATOM   1862  N   GLY   118      35.572  23.568  31.050  0.00  0.00
ATOM   1863  H   GLY   118      34.817  23.524  31.720  0.00  0.00
ATOM   1864  CA  GLY   118      35.626  22.592  29.877  0.00  0.00
ATOM   1865  HA2 GLY   118      34.946  21.786  30.153  0.00  0.00
ATOM   1866  HA3 GLY   118      35.249  23.059  28.967  0.00  0.00
ATOM   1867  C   GLY   118      36.967  21.988  29.567  0.00  0.00
ATOM   1868  O   GLY   118      37.755  21.427  30.367  0.00  0.00
ATOM   1869  N   ASP   119      37.317  22.135  28.285  0.00  0.00
ATOM   1870  H   ASP   119      36.591  22.560  27.726  0.00  0.00
ATOM   1871  CA  ASP   119      38.629  21.903  27.702  0.00  0.00
ATOM   1872  HA  ASP   119      39.138  21.087  28.216  0.00  0.00
ATOM   1873  CB  ASP   119      38.455  21.365  26.235  0.00  0.00
ATOM   1874  HB2 ASP   119      37.796  20.497  26.207  0.00  0.00
ATOM   1875  HB3 ASP   119      37.920  22.084  25.614  0.00  0.00
ATOM   1876  CG  ASP   119      39.727  20.948  25.528  0.00  0.00
ATOM   1877  OD1 ASP   119      40.405  20.085  26.169  0.00  0.00
ATOM   1878  OD2 ASP   119      39.999  21.334  24.385  0.00  0.00
ATOM   1879  C   ASP   119      39.648  23.056  27.660  0.00  0.00
ATOM   1880  O   ASP   119      40.839  22.879  27.293  0.00  0.00
ATOM   1881  N   TRP   120      39.186  24.233  28.046  0.00  0.00
ATOM   1882  H   TRP   120      38.191  24.236  28.214  0.00  0.00
ATOM   1883  CA  TRP   120      40.002  25.390  28.285  0.00  0.00
ATOM   1884  HA  TRP   120      40.693  25.541  27.456  0.00  0.00
ATOM   1885  CB  TRP   120      39.181  26.708  28.451  0.00  0.00
ATOM   1886  HB2 TRP   120      38.381  26.843  27.723  0.00  0.00
ATOM   1887  HB3 TRP   120      38.739  26.674  29.446  0.00  0.00
ATOM   1888  CG  TRP   120      39.975  27.995  28.400  0.00  0.00
ATOM   1889  CD1 TRP   120      41.131  28.271  27.743  0.00  0.00
ATOM   1890  HD1 TRP   120      41.773  27.605  27.186  0.00  0.00
ATOM   1891  NE1 TRP   120      41.471  29.611  28.010  0.00  0.00
ATOM   1892  HE1 TRP   120      42.317  30.046  27.670  0.00  0.00
ATOM   1893  CE2 TRP   120      40.555  30.270  28.697  0.00  0.00
ATOM   1894  CZ2 TRP   120      40.514  31.605  28.985  0.00  0.00
ATOM   1895  HZ2 TRP   120      41.255  32.300  28.620  0.00  0.00
ATOM   1896  CH2 TRP   120      39.389  32.102  29.589  0.00  0.00
ATOM   1897  HH2 TRP   120      39.346  33.179  29.647  0.00  0.00
ATOM   1898  CZ3 TRP   120      38.334  31.239  29.909  0.00  0.00
ATOM   1899  HZ3 TRP   120      37.454  31.691  30.343  0.00  0.00
ATOM   1900  CE3 TRP   120      38.484  29.828  29.706  0.00  0.00
ATOM   1901  HE3 TRP   120      37.769  29.050  29.931  0.00  0.00
ATOM   1902  CD2 TRP   120      39.509  29.298  28.942  0.00  0.00
ATOM   1903  C   TRP   120      40.839  25.250  29.533  0.00  0.00
ATOM   1904  O   TRP   120      41.879  25.927  29.624  0.00  0.00
ATOM   1905  N   ILE   121      40.415  24.534  30.595  0.00  0.00
ATOM   1906  H   ILE   121      39.506  24.110  30.476  0.00  0.00
ATOM   1907  CA  ILE   121      40.916  24.607  31.986  0.00  0.00
ATOM   1908  HA  ILE   121      40.723  25.647  32.250  0.00  0.00
ATOM   1909  CB  ILE   121      40.196  23.679  33.095  0.00  0.00
ATOM   1910  HB  ILE   121      39.121  23.830  33.193  0.00  0.00
ATOM   1911  CG2 ILE   121      40.446  22.219  32.747  0.00  0.00
ATOM   1912 1HG2 ILE   121      40.006  22.092  31.757  0.00  0.00
ATOM   1913 2HG2 ILE   121      41.502  21.952  32.714  0.00  0.00
ATOM   1914 3HG2 ILE   121      39.867  21.642  33.468  0.00  0.00
ATOM   1915  CG1 ILE   121      40.784  23.838  34.512  0.00  0.00
ATOM   1916 2HG1 ILE   121      40.334  23.157  35.234  0.00  0.00
ATOM   1917 3HG1 ILE   121      41.844  23.583  34.482  0.00  0.00
ATOM   1918  CD1 ILE   121      40.637  25.247  35.119  0.00  0.00
ATOM   1919 1HD1 ILE   121      41.108  25.931  34.413  0.00  0.00
ATOM   1920 2HD1 ILE   121      39.582  25.460  35.288  0.00  0.00
ATOM   1921 3HD1 ILE   121      41.135  25.335  36.085  0.00  0.00
ATOM   1922  C   ILE   121      42.433  24.379  31.979  0.00  0.00
ATOM   1923  O   ILE   121      43.106  25.181  32.595  0.00  0.00
ATOM   1924  N   ASP   122      43.014  23.405  31.241  0.00  0.00
ATOM   1925  H   ASP   122      42.370  22.728  30.856  0.00  0.00
ATOM   1926  CA  ASP   122      44.431  23.065  31.202  0.00  0.00
ATOM   1927  HA  ASP   122      44.810  22.737  32.170  0.00  0.00
ATOM   1928  CB  ASP   122      44.585  21.864  30.262  0.00  0.00
ATOM   1929  HB2 ASP   122      43.861  21.099  30.545  0.00  0.00
ATOM   1930  HB3 ASP   122      44.396  22.194  29.241  0.00  0.00
ATOM   1931  CG  ASP   122      45.831  21.032  30.336  0.00  0.00
ATOM   1932  OD1 ASP   122      46.280  20.561  31.409  0.00  0.00
ATOM   1933  OD2 ASP   122      46.444  20.993  29.191  0.00  0.00
ATOM   1934  C   ASP   122      45.246  24.307  30.767  0.00  0.00
ATOM   1935  O   ASP   122      46.371  24.361  31.193  0.00  0.00
ATOM   1936  N   SER   123      44.729  25.226  29.978  0.00  0.00
ATOM   1937  H   SER   123      43.754  25.089  29.751  0.00  0.00
ATOM   1938  CA  SER   123      45.437  26.437  29.421  0.00  0.00
ATOM   1939  HA  SER   123      46.446  26.117  29.159  0.00  0.00
ATOM   1940  CB  SER   123      44.787  26.850  28.061  0.00  0.00
ATOM   1941  HB2 SER   123      43.771  27.214  28.216  0.00  0.00
ATOM   1942  HB3 SER   123      45.329  27.618  27.508  0.00  0.00
ATOM   1943  OG  SER   123      44.790  25.664  27.186  0.00  0.00
ATOM   1944  HG  SER   123      44.354  24.891  27.553  0.00  0.00
ATOM   1945  C   SER   123      45.558  27.529  30.373  0.00  0.00
ATOM   1946  O   SER   123      46.701  28.159  30.335  0.00  0.00
ATOM   1947  N   ILE   124      44.516  27.802  31.262  0.00  0.00
ATOM   1948  H   ILE   124      43.696  27.213  31.243  0.00  0.00
ATOM   1949  CA  ILE   124      44.613  28.748  32.364  0.00  0.00
ATOM   1950  HA  ILE   124      45.296  29.525  32.019  0.00  0.00
ATOM   1951  CB  ILE   124      43.238  29.331  32.756  0.00  0.00
ATOM   1952  HB  ILE   124      43.350  29.939  33.654  0.00  0.00
ATOM   1953  CG2 ILE   124      42.753  30.168  31.609  0.00  0.00
ATOM   1954 1HG2 ILE   124      43.345  31.071  31.454  0.00  0.00
ATOM   1955 2HG2 ILE   124      42.622  29.596  30.690  0.00  0.00
ATOM   1956 3HG2 ILE   124      41.812  30.602  31.945  0.00  0.00
ATOM   1957  CG1 ILE   124      42.139  28.282  33.116  0.00  0.00
ATOM   1958 2HG1 ILE   124      41.859  27.729  32.220  0.00  0.00
ATOM   1959 3HG1 ILE   124      42.467  27.628  33.924  0.00  0.00
ATOM   1960  CD1 ILE   124      40.892  28.989  33.740  0.00  0.00
ATOM   1961 1HD1 ILE   124      40.314  28.364  34.421  0.00  0.00
ATOM   1962 2HD1 ILE   124      41.119  29.828  34.398  0.00  0.00
ATOM   1963 3HD1 ILE   124      40.248  29.324  32.926  0.00  0.00
ATOM   1964  C   ILE   124      45.239  28.122  33.637  0.00  0.00
ATOM   1965  O   ILE   124      45.860  28.855  34.434  0.00  0.00
ATOM   1966  N   LEU   125      45.207  26.794  33.763  0.00  0.00
ATOM   1967  H   LEU   125      44.797  26.246  33.020  0.00  0.00
ATOM   1968  CA  LEU   125      46.026  26.043  34.713  0.00  0.00
ATOM   1969  HA  LEU   125      45.872  26.455  35.711  0.00  0.00
ATOM   1970  CB  LEU   125      45.385  24.615  34.871  0.00  0.00
ATOM   1971  HB2 LEU   125      44.357  24.678  35.228  0.00  0.00
ATOM   1972  HB3 LEU   125      45.183  24.271  33.857  0.00  0.00
ATOM   1973  CG  LEU   125      46.217  23.650  35.753  0.00  0.00
ATOM   1974  HG  LEU   125      47.074  23.414  35.123  0.00  0.00
ATOM   1975  CD1 LEU   125      46.683  24.167  37.080  0.00  0.00
ATOM   1976 1HD1 LEU   125      47.119  23.403  37.724  0.00  0.00
ATOM   1977 2HD1 LEU   125      47.309  25.058  37.026  0.00  0.00
ATOM   1978 3HD1 LEU   125      45.751  24.558  37.487  0.00  0.00
ATOM   1979  CD2 LEU   125      45.385  22.329  35.919  0.00  0.00
ATOM   1980 1HD2 LEU   125      44.489  22.404  36.535  0.00  0.00
ATOM   1981 2HD2 LEU   125      44.897  22.137  34.963  0.00  0.00
ATOM   1982 3HD2 LEU   125      46.009  21.498  36.247  0.00  0.00
ATOM   1983  C   LEU   125      47.558  26.176  34.391  0.00  0.00
ATOM   1984  O   LEU   125      48.318  26.645  35.227  0.00  0.00
ATOM   1985  N   ALA   126      47.924  25.898  33.159  0.00  0.00
ATOM   1986  H   ALA   126      47.233  25.594  32.488  0.00  0.00
ATOM   1987  CA  ALA   126      49.324  26.124  32.690  0.00  0.00
ATOM   1988  HA  ALA   126      49.995  25.354  33.072  0.00  0.00
ATOM   1989  CB  ALA   126      49.299  25.718  31.223  0.00  0.00
ATOM   1990  HB1 ALA   126      49.016  24.668  31.142  0.00  0.00
ATOM   1991  HB2 ALA   126      48.483  26.199  30.685  0.00  0.00
ATOM   1992  HB3 ALA   126      50.282  25.800  30.760  0.00  0.00
ATOM   1993  C   ALA   126      49.785  27.598  32.933  0.00  0.00
ATOM   1994  O   ALA   126      51.011  27.793  33.157  0.00  0.00
ATOM   1995  N   PHE   127      48.832  28.547  32.905  0.00  0.00
ATOM   1996  H   PHE   127      47.945  28.352  32.465  0.00  0.00
ATOM   1997  CA  PHE   127      49.054  29.925  33.305  0.00  0.00
ATOM   1998  HA  PHE   127      50.076  30.090  32.965  0.00  0.00
ATOM   1999  CB  PHE   127      48.058  30.831  32.506  0.00  0.00
ATOM   2000  HB2 PHE   127      47.979  30.418  31.501  0.00  0.00
ATOM   2001  HB3 PHE   127      47.068  30.813  32.963  0.00  0.00
ATOM   2002  CG  PHE   127      48.498  32.294  32.362  0.00  0.00
ATOM   2003  CD1 PHE   127      48.050  33.305  33.331  0.00  0.00
ATOM   2004  HD1 PHE   127      47.454  32.996  34.177  0.00  0.00
ATOM   2005  CE1 PHE   127      48.297  34.678  33.091  0.00  0.00
ATOM   2006  HE1 PHE   127      47.842  35.472  33.664  0.00  0.00
ATOM   2007  CZ  PHE   127      49.101  34.983  31.993  0.00  0.00
ATOM   2008  HZ  PHE   127      49.402  36.009  31.843  0.00  0.00
ATOM   2009  CE2 PHE   127      49.555  34.047  31.085  0.00  0.00
ATOM   2010  HE2 PHE   127      50.060  34.453  30.221  0.00  0.00
ATOM   2011  CD2 PHE   127      49.304  32.664  31.268  0.00  0.00
ATOM   2012  HD2 PHE   127      49.702  31.872  30.652  0.00  0.00
ATOM   2013  C   PHE   127      49.075  30.090  34.819  0.00  0.00
ATOM   2014  O   PHE   127      49.961  30.767  35.238  0.00  0.00
ATOM   2015  N   SER   128      48.220  29.406  35.579  0.00  0.00
ATOM   2016  H   SER   128      47.489  28.946  35.054  0.00  0.00
ATOM   2017  CA  SER   128      48.199  29.390  37.061  0.00  0.00
ATOM   2018  HA  SER   128      48.032  30.408  37.412  0.00  0.00
ATOM   2019  CB  SER   128      47.057  28.668  37.644  0.00  0.00
ATOM   2020  HB2 SER   128      47.131  27.599  37.441  0.00  0.00
ATOM   2021  HB3 SER   128      47.133  28.793  38.724  0.00  0.00
ATOM   2022  OG  SER   128      45.893  29.287  37.174  0.00  0.00
ATOM   2023  HG  SER   128      45.933  29.280  36.215  0.00  0.00
ATOM   2024  C   SER   128      49.490  28.865  37.710  0.00  0.00
ATOM   2025  O   SER   128      49.909  29.361  38.764  0.00  0.00
ATOM   2026  N   ARG   129      50.303  28.078  36.930  0.00  0.00
ATOM   2027  H   ARG   129      49.788  27.706  36.145  0.00  0.00
ATOM   2028  CA  ARG   129      51.677  27.592  37.211  0.00  0.00
ATOM   2029  HA  ARG   129      51.813  27.510  38.289  0.00  0.00
ATOM   2030  CB  ARG   129      51.908  26.198  36.508  0.00  0.00
ATOM   2031  HB2 ARG   129      51.781  26.261  35.427  0.00  0.00
ATOM   2032  HB3 ARG   129      52.942  25.891  36.664  0.00  0.00
ATOM   2033  CG  ARG   129      50.918  25.124  37.094  0.00  0.00
ATOM   2034  HG2 ARG   129      50.738  25.379  38.138  0.00  0.00
ATOM   2035  HG3 ARG   129      49.995  25.251  36.528  0.00  0.00
ATOM   2036  CD  ARG   129      51.487  23.679  37.121  0.00  0.00
ATOM   2037  HD2 ARG   129      52.101  23.467  36.246  0.00  0.00
ATOM   2038  HD3 ARG   129      52.200  23.664  37.946  0.00  0.00
ATOM   2039  NE  ARG   129      50.323  22.750  37.380  0.00  0.00
ATOM   2040  HE  ARG   129      50.172  22.480  38.342  0.00  0.00
ATOM   2041  CZ  ARG   129      49.621  22.217  36.413  0.00  0.00
ATOM   2042  NH1 ARG   129      49.779  22.371  35.185  0.00  0.00
ATOM   2043 1HH1 ARG   129      50.610  22.757  34.761  0.00  0.00
ATOM   2044 2HH1 ARG   129      48.983  22.127  34.612  0.00  0.00
ATOM   2045  NH2 ARG   129      48.634  21.445  36.713  0.00  0.00
ATOM   2046 1HH2 ARG   129      48.455  21.373  37.704  0.00  0.00
ATOM   2047 2HH2 ARG   129      48.195  20.841  36.033  0.00  0.00
ATOM   2048  C   ARG   129      52.712  28.565  36.697  0.00  0.00
ATOM   2049  O   ARG   129      53.576  29.031  37.456  0.00  0.00
ATOM   2050  N   SER   130      52.499  29.190  35.500  0.00  0.00
ATOM   2051  H   SER   130      51.674  28.889  35.000  0.00  0.00
ATOM   2052  CA  SER   130      53.314  30.328  35.011  0.00  0.00
ATOM   2053  HA  SER   130      54.301  29.964  34.724  0.00  0.00
ATOM   2054  CB  SER   130      52.907  30.895  33.694  0.00  0.00
ATOM   2055  HB2 SER   130      52.549  30.170  32.963  0.00  0.00
ATOM   2056  HB3 SER   130      52.089  31.597  33.856  0.00  0.00
ATOM   2057  OG  SER   130      54.090  31.550  33.156  0.00  0.00
ATOM   2058  HG  SER   130      54.522  30.921  32.574  0.00  0.00
ATOM   2059  C   SER   130      53.326  31.480  36.042  0.00  0.00
ATOM   2060  O   SER   130      54.378  31.990  36.376  0.00  0.00
ATOM   2061  N   LEU   131      52.209  31.863  36.632  0.00  0.00
ATOM   2062  H   LEU   131      51.288  31.668  36.265  0.00  0.00
ATOM   2063  CA  LEU   131      52.295  32.935  37.662  0.00  0.00
ATOM   2064  HA  LEU   131      52.831  33.755  37.183  0.00  0.00
ATOM   2065  CB  LEU   131      50.853  33.452  37.933  0.00  0.00
ATOM   2066  HB2 LEU   131      50.110  32.694  38.180  0.00  0.00
ATOM   2067  HB3 LEU   131      50.903  34.121  38.792  0.00  0.00
ATOM   2068  CG  LEU   131      50.359  34.259  36.730  0.00  0.00
ATOM   2069  HG  LEU   131      50.410  33.721  35.784  0.00  0.00
ATOM   2070  CD1 LEU   131      48.863  34.549  36.960  0.00  0.00
ATOM   2071 1HD1 LEU   131      48.329  33.603  37.049  0.00  0.00
ATOM   2072 2HD1 LEU   131      48.713  34.945  37.964  0.00  0.00
ATOM   2073 3HD1 LEU   131      48.364  35.149  36.200  0.00  0.00
ATOM   2074  CD2 LEU   131      51.117  35.637  36.571  0.00  0.00
ATOM   2075 1HD2 LEU   131      51.067  35.899  35.514  0.00  0.00
ATOM   2076 2HD2 LEU   131      50.546  36.423  37.066  0.00  0.00
ATOM   2077 3HD2 LEU   131      52.150  35.672  36.916  0.00  0.00
ATOM   2078  C   LEU   131      52.929  32.600  38.952  0.00  0.00
ATOM   2079  O   LEU   131      53.139  33.451  39.825  0.00  0.00
ATOM   2080  N   HIS   132      53.228  31.344  39.242  0.00  0.00
ATOM   2081  H   HIS   132      53.041  30.675  38.508  0.00  0.00
ATOM   2082  CA  HIS   132      54.072  30.847  40.349  0.00  0.00
ATOM   2083  HA  HIS   132      53.930  31.497  41.212  0.00  0.00
ATOM   2084  CB  HIS   132      53.395  29.521  40.778  0.00  0.00
ATOM   2085  HB2 HIS   132      52.361  29.692  41.079  0.00  0.00
ATOM   2086  HB3 HIS   132      53.441  28.735  40.025  0.00  0.00
ATOM   2087  CG  HIS   132      54.101  29.004  41.965  0.00  0.00
ATOM   2088  ND1 HIS   132      53.987  29.552  43.210  0.00  0.00
ATOM   2089  HD1 HIS   132      53.240  30.199  43.414  0.00  0.00
ATOM   2090  CE1 HIS   132      55.007  29.129  44.041  0.00  0.00
ATOM   2091  HE1 HIS   132      55.205  29.475  45.045  0.00  0.00
ATOM   2092  NE2 HIS   132      55.725  28.215  43.296  0.00  0.00
ATOM   2093  HE2 HIS   132      56.549  27.728  43.616  0.00  0.00
ATOM   2094  CD2 HIS   132      55.147  28.086  42.051  0.00  0.00
ATOM   2095  HD2 HIS   132      55.610  27.683  41.163  0.00  0.00
ATOM   2096  C   HIS   132      55.565  30.686  40.073  0.00  0.00
ATOM   2097  O   HIS   132      56.418  30.832  40.981  0.00  0.00
ATOM   2098  N   SER   133      55.834  30.268  38.825  0.00  0.00
ATOM   2099  H   SER   133      55.049  29.936  38.283  0.00  0.00
ATOM   2100  CA  SER   133      57.160  30.435  38.188  0.00  0.00
ATOM   2101  HA  SER   133      57.975  29.925  38.701  0.00  0.00
ATOM   2102  CB  SER   133      57.065  29.867  36.768  0.00  0.00
ATOM   2103  HB2 SER   133      56.175  30.273  36.287  0.00  0.00
ATOM   2104  HB3 SER   133      58.000  30.131  36.274  0.00  0.00
ATOM   2105  OG  SER   133      56.925  28.499  37.002  0.00  0.00
ATOM   2106  HG  SER   133      56.416  28.089  36.298  0.00  0.00
ATOM   2107  C   SER   133      57.569  31.881  38.104  0.00  0.00
ATOM   2108  O   SER   133      58.679  32.186  38.599  0.00  0.00
ATOM   2109  N   LEU   134      56.694  32.751  37.623  0.00  0.00
ATOM   2110  H   LEU   134      55.785  32.494  37.265  0.00  0.00
ATOM   2111  CA  LEU   134      56.876  34.222  37.396  0.00  0.00
ATOM   2112  HA  LEU   134      57.883  34.603  37.566  0.00  0.00
ATOM   2113  CB  LEU   134      56.384  34.628  35.951  0.00  0.00
ATOM   2114  HB2 LEU   134      55.367  34.281  35.770  0.00  0.00
ATOM   2115  HB3 LEU   134      56.359  35.715  35.866  0.00  0.00
ATOM   2116  CG  LEU   134      57.356  34.101  34.861  0.00  0.00
ATOM   2117  HG  LEU   134      57.364  33.015  34.761  0.00  0.00
ATOM   2118  CD1 LEU   134      56.652  34.528  33.563  0.00  0.00
ATOM   2119 1HD1 LEU   134      56.530  35.595  33.378  0.00  0.00
ATOM   2120 2HD1 LEU   134      57.243  34.169  32.720  0.00  0.00
ATOM   2121 3HD1 LEU   134      55.716  33.990  33.407  0.00  0.00
ATOM   2122  CD2 LEU   134      58.715  34.656  34.903  0.00  0.00
ATOM   2123 1HD2 LEU   134      58.722  35.742  34.997  0.00  0.00
ATOM   2124 2HD2 LEU   134      59.454  34.336  35.638  0.00  0.00
ATOM   2125 3HD2 LEU   134      59.298  34.359  34.031  0.00  0.00
ATOM   2126  C   LEU   134      56.141  34.996  38.536  0.00  0.00
ATOM   2127  O   LEU   134      55.241  35.865  38.309  0.00  0.00
ATOM   2128  N   LEU   135      56.329  34.655  39.763  0.00  0.00
ATOM   2129  H   LEU   135      57.014  33.947  39.988  0.00  0.00
ATOM   2130  CA  LEU   135      55.759  35.219  40.972  0.00  0.00
ATOM   2131  HA  LEU   135      54.674  35.287  40.893  0.00  0.00
ATOM   2132  CB  LEU   135      56.025  34.283  42.145  0.00  0.00
ATOM   2133  HB2 LEU   135      56.029  33.236  41.842  0.00  0.00
ATOM   2134  HB3 LEU   135      57.084  34.379  42.387  0.00  0.00
ATOM   2135  CG  LEU   135      55.146  34.612  43.395  0.00  0.00
ATOM   2136  HG  LEU   135      55.166  35.697  43.499  0.00  0.00
ATOM   2137  CD1 LEU   135      53.707  34.122  43.221  0.00  0.00
ATOM   2138 1HD1 LEU   135      53.117  34.461  44.072  0.00  0.00
ATOM   2139 2HD1 LEU   135      53.316  34.446  42.256  0.00  0.00
ATOM   2140 3HD1 LEU   135      53.705  33.033  43.206  0.00  0.00
ATOM   2141  CD2 LEU   135      55.748  33.881  44.643  0.00  0.00
ATOM   2142 1HD2 LEU   135      56.707  34.267  44.986  0.00  0.00
ATOM   2143 2HD2 LEU   135      55.100  34.232  45.447  0.00  0.00
ATOM   2144 3HD2 LEU   135      55.798  32.799  44.522  0.00  0.00
ATOM   2145  C   LEU   135      56.262  36.672  41.361  0.00  0.00
ATOM   2146  O   LEU   135      57.470  36.868  41.577  0.00  0.00
ATOM   2147  N   VAL   136      55.371  37.645  41.439  0.00  0.00
ATOM   2148  H   VAL   136      54.405  37.376  41.317  0.00  0.00
ATOM   2149  CA  VAL   136      55.616  38.910  42.098  0.00  0.00
ATOM   2150  HA  VAL   136      56.690  38.991  42.267  0.00  0.00
ATOM   2151  CB  VAL   136      55.196  39.985  41.101  0.00  0.00
ATOM   2152  HB  VAL   136      55.410  40.924  41.611  0.00  0.00
ATOM   2153  CG1 VAL   136      55.985  39.991  39.856  0.00  0.00
ATOM   2154 1HG1 VAL   136      55.791  40.893  39.277  0.00  0.00
ATOM   2155 2HG1 VAL   136      57.055  39.864  40.020  0.00  0.00
ATOM   2156 3HG1 VAL   136      55.745  39.166  39.185  0.00  0.00
ATOM   2157  CG2 VAL   136      53.684  39.975  40.814  0.00  0.00
ATOM   2158 1HG2 VAL   136      53.404  39.031  40.346  0.00  0.00
ATOM   2159 2HG2 VAL   136      53.123  40.121  41.737  0.00  0.00
ATOM   2160 3HG2 VAL   136      53.480  40.797  40.128  0.00  0.00
ATOM   2161  C   VAL   136      54.877  39.120  43.421  0.00  0.00
ATOM   2162  O   VAL   136      54.033  38.347  43.777  0.00  0.00
ATOM   2163  N   ASP   137      55.294  40.108  44.254  0.00  0.00
ATOM   2164  H   ASP   137      55.969  40.757  43.873  0.00  0.00
ATOM   2165  CA  ASP   137      54.656  40.605  45.489  0.00  0.00
ATOM   2166  HA  ASP   137      54.389  39.729  46.079  0.00  0.00
ATOM   2167  CB  ASP   137      55.645  41.519  46.194  0.00  0.00
ATOM   2168  HB2 ASP   137      56.597  40.991  46.249  0.00  0.00
ATOM   2169  HB3 ASP   137      55.786  42.395  45.561  0.00  0.00
ATOM   2170  CG  ASP   137      55.211  41.897  47.662  0.00  0.00
ATOM   2171  OD1 ASP   137      54.279  41.173  48.167  0.00  0.00
ATOM   2172  OD2 ASP   137      55.585  43.000  48.150  0.00  0.00
ATOM   2173  C   ASP   137      53.290  41.339  45.282  0.00  0.00
ATOM   2174  O   ASP   137      52.930  41.685  44.198  0.00  0.00
ATOM   2175  N   VAL   138      52.427  41.302  46.319  0.00  0.00
ATOM   2176  H   VAL   138      52.829  40.957  47.179  0.00  0.00
ATOM   2177  CA  VAL   138      50.989  41.599  46.181  0.00  0.00
ATOM   2178  HA  VAL   138      50.527  40.933  45.452  0.00  0.00
ATOM   2179  CB  VAL   138      50.115  41.378  47.440  0.00  0.00
ATOM   2180  HB  VAL   138      50.680  41.932  48.189  0.00  0.00
ATOM   2181  CG1 VAL   138      48.690  41.992  47.418  0.00  0.00
ATOM   2182 1HG1 VAL   138      48.232  41.984  48.407  0.00  0.00
ATOM   2183 2HG1 VAL   138      48.617  42.971  46.945  0.00  0.00
ATOM   2184 3HG1 VAL   138      48.130  41.241  46.861  0.00  0.00
ATOM   2185  CG2 VAL   138      50.059  39.896  47.881  0.00  0.00
ATOM   2186 1HG2 VAL   138      49.541  39.883  48.840  0.00  0.00
ATOM   2187 2HG2 VAL   138      49.432  39.317  47.203  0.00  0.00
ATOM   2188 3HG2 VAL   138      51.038  39.435  48.005  0.00  0.00
ATOM   2189  C   VAL   138      50.854  42.974  45.506  0.00  0.00
ATOM   2190  O   VAL   138      50.034  43.138  44.599  0.00  0.00
ATOM   2191  N   PRO   139      51.671  43.987  45.998  0.00  0.00
ATOM   2192  CD  PRO   139      52.249  44.165  47.319  0.00  0.00
ATOM   2193  HD2 PRO   139      53.066  43.458  47.462  0.00  0.00
ATOM   2194  HD3 PRO   139      51.477  43.987  48.068  0.00  0.00
ATOM   2195  CG  PRO   139      52.662  45.660  47.478  0.00  0.00
ATOM   2196  HG2 PRO   139      53.720  45.611  47.735  0.00  0.00
ATOM   2197  HG3 PRO   139      52.140  46.236  48.241  0.00  0.00
ATOM   2198  CB  PRO   139      52.375  46.294  46.113  0.00  0.00
ATOM   2199  HB2 PRO   139      53.316  46.499  45.602  0.00  0.00
ATOM   2200  HB3 PRO   139      51.859  47.251  46.186  0.00  0.00
ATOM   2201  CA  PRO   139      51.615  45.235  45.302  0.00  0.00
ATOM   2202  HA  PRO   139      50.546  45.423  45.402  0.00  0.00
ATOM   2203  C   PRO   139      52.056  45.249  43.842  0.00  0.00
ATOM   2204  O   PRO   139      51.517  46.067  43.055  0.00  0.00
ATOM   2205  N   ALA   140      53.219  44.664  43.462  0.00  0.00
ATOM   2206  H   ALA   140      53.764  44.149  44.138  0.00  0.00
ATOM   2207  CA  ALA   140      53.607  44.387  42.083  0.00  0.00
ATOM   2208  HA  ALA   140      53.866  45.310  41.564  0.00  0.00
ATOM   2209  CB  ALA   140      54.861  43.486  42.185  0.00  0.00
ATOM   2210  HB1 ALA   140      54.579  42.669  42.850  0.00  0.00
ATOM   2211  HB2 ALA   140      55.192  43.070  41.233  0.00  0.00
ATOM   2212  HB3 ALA   140      55.737  44.011  42.565  0.00  0.00
ATOM   2213  C   ALA   140      52.451  43.693  41.206  0.00  0.00
ATOM   2214  O   ALA   140      52.243  44.234  40.105  0.00  0.00
ATOM   2215  N   PHE   141      51.739  42.709  41.791  0.00  0.00
ATOM   2216  H   PHE   141      52.044  42.569  42.744  0.00  0.00
ATOM   2217  CA  PHE   141      50.468  42.099  41.327  0.00  0.00
ATOM   2218  HA  PHE   141      50.589  41.597  40.367  0.00  0.00
ATOM   2219  CB  PHE   141      50.001  40.983  42.252  0.00  0.00
ATOM   2220  HB2 PHE   141      50.531  40.048  42.071  0.00  0.00
ATOM   2221  HB3 PHE   141      50.354  41.224  43.254  0.00  0.00
ATOM   2222  CG  PHE   141      48.494  40.737  42.418  0.00  0.00
ATOM   2223  CD1 PHE   141      47.795  40.099  41.386  0.00  0.00
ATOM   2224  HD1 PHE   141      48.282  39.540  40.601  0.00  0.00
ATOM   2225  CE1 PHE   141      46.410  40.005  41.505  0.00  0.00
ATOM   2226  HE1 PHE   141      45.958  39.486  40.673  0.00  0.00
ATOM   2227  CZ  PHE   141      45.659  40.445  42.550  0.00  0.00
ATOM   2228  HZ  PHE   141      44.589  40.342  42.649  0.00  0.00
ATOM   2229  CE2 PHE   141      46.366  41.033  43.629  0.00  0.00
ATOM   2230  HE2 PHE   141      45.733  41.280  44.469  0.00  0.00
ATOM   2231  CD2 PHE   141      47.744  41.211  43.542  0.00  0.00
ATOM   2232  HD2 PHE   141      48.277  41.652  44.372  0.00  0.00
ATOM   2233  C   PHE   141      49.335  43.133  41.230  0.00  0.00
ATOM   2234  O   PHE   141      48.524  42.962  40.329  0.00  0.00
ATOM   2235  N   ALA   142      49.296  44.187  42.051  0.00  0.00
ATOM   2236  H   ALA   142      50.000  44.228  42.774  0.00  0.00
ATOM   2237  CA  ALA   142      48.203  45.105  42.184  0.00  0.00
ATOM   2238  HA  ALA   142      47.244  44.598  42.076  0.00  0.00
ATOM   2239  CB  ALA   142      48.282  45.852  43.510  0.00  0.00
ATOM   2240  HB1 ALA   142      49.100  46.572  43.479  0.00  0.00
ATOM   2241  HB2 ALA   142      47.353  46.417  43.582  0.00  0.00
ATOM   2242  HB3 ALA   142      48.363  45.108  44.302  0.00  0.00
ATOM   2243  C   ALA   142      48.270  46.136  41.070  0.00  0.00
ATOM   2244  O   ALA   142      47.370  46.213  40.213  0.00  0.00
ATOM   2245  N   CYS   143      49.553  46.639  40.843  0.00  0.00
ATOM   2246  H   CYS   143      50.188  46.598  41.627  0.00  0.00
ATOM   2247  CA  CYS   143      49.949  47.328  39.636  0.00  0.00
ATOM   2248  HA  CYS   143      49.408  48.274  39.645  0.00  0.00
ATOM   2249  CB  CYS   143      51.405  47.779  39.786  0.00  0.00
ATOM   2250  HB2 CYS   143      51.553  48.177  40.790  0.00  0.00
ATOM   2251  HB3 CYS   143      52.100  46.941  39.739  0.00  0.00
ATOM   2252  SG  CYS   143      51.979  49.017  38.582  0.00  0.00
ATOM   2253  C   CYS   143      49.615  46.597  38.353  0.00  0.00
ATOM   2254  O   CYS   143      48.967  47.153  37.479  0.00  0.00
ATOM   2255  N   LEU   144      49.978  45.316  38.201  0.00  0.00
ATOM   2256  H   LEU   144      50.621  44.879  38.846  0.00  0.00
ATOM   2257  CA  LEU   144      49.586  44.491  37.053  0.00  0.00
ATOM   2258  HA  LEU   144      50.061  45.068  36.259  0.00  0.00
ATOM   2259  CB  LEU   144      50.289  43.155  37.112  0.00  0.00
ATOM   2260  HB2 LEU   144      51.302  43.341  37.469  0.00  0.00
ATOM   2261  HB3 LEU   144      49.872  42.540  37.910  0.00  0.00
ATOM   2262  CG  LEU   144      50.266  42.345  35.774  0.00  0.00
ATOM   2263  HG  LEU   144      49.281  42.191  35.335  0.00  0.00
ATOM   2264  CD1 LEU   144      51.145  43.042  34.703  0.00  0.00
ATOM   2265 1HD1 LEU   144      50.678  43.995  34.455  0.00  0.00
ATOM   2266 2HD1 LEU   144      52.140  43.302  35.063  0.00  0.00
ATOM   2267 3HD1 LEU   144      51.230  42.437  33.801  0.00  0.00
ATOM   2268  CD2 LEU   144      50.787  40.908  36.027  0.00  0.00
ATOM   2269 1HD2 LEU   144      50.841  40.323  35.109  0.00  0.00
ATOM   2270 2HD2 LEU   144      51.737  40.840  36.557  0.00  0.00
ATOM   2271 3HD2 LEU   144      50.115  40.413  36.729  0.00  0.00
ATOM   2272  C   LEU   144      48.135  44.353  36.823  0.00  0.00
ATOM   2273  O   LEU   144      47.721  44.284  35.677  0.00  0.00
ATOM   2274  N   SER   145      47.331  44.392  37.922  0.00  0.00
ATOM   2275  H   SER   145      47.645  44.614  38.855  0.00  0.00
ATOM   2276  CA  SER   145      45.883  44.378  37.674  0.00  0.00
ATOM   2277  HA  SER   145      45.725  43.731  36.811  0.00  0.00
ATOM   2278  CB  SER   145      45.069  43.963  38.892  0.00  0.00
ATOM   2279  HB2 SER   145      45.271  44.599  39.754  0.00  0.00
ATOM   2280  HB3 SER   145      43.997  43.876  38.712  0.00  0.00
ATOM   2281  OG  SER   145      45.523  42.729  39.471  0.00  0.00
ATOM   2282  HG  SER   145      46.432  42.785  39.773  0.00  0.00
ATOM   2283  C   SER   145      45.420  45.783  37.145  0.00  0.00
ATOM   2284  O   SER   145      44.409  45.837  36.457  0.00  0.00
ATOM   2285  N   ALA   146      46.071  46.909  37.382  0.00  0.00
ATOM   2286  H   ALA   146      46.877  46.794  37.980  0.00  0.00
ATOM   2287  CA  ALA   146      45.748  48.217  36.793  0.00  0.00
ATOM   2288  HA  ALA   146      44.663  48.289  36.870  0.00  0.00
ATOM   2289  CB  ALA   146      46.397  49.423  37.570  0.00  0.00
ATOM   2290  HB1 ALA   146      47.449  49.258  37.338  0.00  0.00
ATOM   2291  HB2 ALA   146      46.066  50.325  37.055  0.00  0.00
ATOM   2292  HB3 ALA   146      46.231  49.347  38.645  0.00  0.00
ATOM   2293  C   ALA   146      46.121  48.282  35.336  0.00  0.00
ATOM   2294  O   ALA   146      45.275  48.403  34.477  0.00  0.00
ATOM   2295  N   LEU   147      47.293  47.810  35.011  0.00  0.00
ATOM   2296  H   LEU   147      47.809  47.420  35.787  0.00  0.00
ATOM   2297  CA  LEU   147      47.821  47.731  33.702  0.00  0.00
ATOM   2298  HA  LEU   147      47.537  48.701  33.293  0.00  0.00
ATOM   2299  CB  LEU   147      49.344  47.521  33.768  0.00  0.00
ATOM   2300  HB2 LEU   147      49.715  47.522  34.793  0.00  0.00
ATOM   2301  HB3 LEU   147      49.642  46.594  33.276  0.00  0.00
ATOM   2302  CG  LEU   147      50.148  48.626  33.023  0.00  0.00
ATOM   2303  HG  LEU   147      49.578  48.755  32.102  0.00  0.00
ATOM   2304  CD1 LEU   147      50.082  49.895  33.903  0.00  0.00
ATOM   2305 1HD1 LEU   147      49.055  50.056  34.231  0.00  0.00
ATOM   2306 2HD1 LEU   147      50.793  49.772  34.721  0.00  0.00
ATOM   2307 3HD1 LEU   147      50.494  50.748  33.365  0.00  0.00
ATOM   2308  CD2 LEU   147      51.648  48.152  32.769  0.00  0.00
ATOM   2309 1HD2 LEU   147      51.769  47.250  32.169  0.00  0.00
ATOM   2310 2HD2 LEU   147      52.253  48.933  32.308  0.00  0.00
ATOM   2311 3HD2 LEU   147      52.153  47.896  33.699  0.00  0.00
ATOM   2312  C   LEU   147      47.175  46.901  32.551  0.00  0.00
ATOM   2313  O   LEU   147      47.385  47.237  31.410  0.00  0.00
ATOM   2314  N   VAL   148      46.226  45.988  32.845  0.00  0.00
ATOM   2315  H   VAL   148      46.025  45.815  33.819  0.00  0.00
ATOM   2316  CA  VAL   148      45.335  45.275  31.903  0.00  0.00
ATOM   2317  HA  VAL   148      45.677  45.187  30.872  0.00  0.00
ATOM   2318  CB  VAL   148      45.285  43.780  32.263  0.00  0.00
ATOM   2319  HB  VAL   148      46.346  43.550  32.359  0.00  0.00
ATOM   2320  CG1 VAL   148      44.487  43.504  33.513  0.00  0.00
ATOM   2321 1HG1 VAL   148      44.430  42.431  33.700  0.00  0.00
ATOM   2322 2HG1 VAL   148      44.884  43.961  34.420  0.00  0.00
ATOM   2323 3HG1 VAL   148      43.511  43.985  33.466  0.00  0.00
ATOM   2324  CG2 VAL   148      44.728  42.974  31.172  0.00  0.00
ATOM   2325 1HG2 VAL   148      43.643  43.050  31.093  0.00  0.00
ATOM   2326 2HG2 VAL   148      45.170  43.197  30.201  0.00  0.00
ATOM   2327 3HG2 VAL   148      44.993  41.943  31.404  0.00  0.00
ATOM   2328  C   VAL   148      43.940  45.919  31.760  0.00  0.00
ATOM   2329  O   VAL   148      43.388  45.868  30.653  0.00  0.00
ATOM   2330  N   LEU   149      43.429  46.557  32.775  0.00  0.00
ATOM   2331  H   LEU   149      43.941  46.362  33.623  0.00  0.00
ATOM   2332  CA  LEU   149      42.316  47.498  32.760  0.00  0.00
ATOM   2333  HA  LEU   149      41.529  46.930  32.264  0.00  0.00
ATOM   2334  CB  LEU   149      41.893  47.775  34.265  0.00  0.00
ATOM   2335  HB2 LEU   149      41.679  46.869  34.831  0.00  0.00
ATOM   2336  HB3 LEU   149      42.695  48.227  34.849  0.00  0.00
ATOM   2337  CG  LEU   149      40.684  48.743  34.222  0.00  0.00
ATOM   2338  HG  LEU   149      41.037  49.742  33.969  0.00  0.00
ATOM   2339  CD1 LEU   149      39.512  48.494  33.256  0.00  0.00
ATOM   2340 1HD1 LEU   149      39.016  47.564  33.534  0.00  0.00
ATOM   2341 2HD1 LEU   149      38.856  49.361  33.322  0.00  0.00
ATOM   2342 3HD1 LEU   149      39.952  48.545  32.260  0.00  0.00
ATOM   2343  CD2 LEU   149      40.121  48.793  35.626  0.00  0.00
ATOM   2344 1HD2 LEU   149      39.562  49.726  35.694  0.00  0.00
ATOM   2345 2HD2 LEU   149      39.484  47.972  35.957  0.00  0.00
ATOM   2346 3HD2 LEU   149      40.910  48.705  36.373  0.00  0.00
ATOM   2347  C   LEU   149      42.659  48.747  31.938  0.00  0.00
ATOM   2348  O   LEU   149      42.135  48.935  30.858  0.00  0.00
ATOM   2349  N   ILE   150      43.625  49.582  32.351  0.00  0.00
ATOM   2350  H   ILE   150      44.256  49.398  33.117  0.00  0.00
ATOM   2351  CA  ILE   150      43.975  50.847  31.653  0.00  0.00
ATOM   2352  HA  ILE   150      43.035  51.344  31.409  0.00  0.00
ATOM   2353  CB  ILE   150      44.639  51.872  32.628  0.00  0.00
ATOM   2354  HB  ILE   150      45.453  51.389  33.168  0.00  0.00
ATOM   2355  CG2 ILE   150      45.273  53.010  31.790  0.00  0.00
ATOM   2356 1HG2 ILE   150      45.795  53.752  32.394  0.00  0.00
ATOM   2357 2HG2 ILE   150      46.049  52.582  31.156  0.00  0.00
ATOM   2358 3HG2 ILE   150      44.546  53.523  31.160  0.00  0.00
ATOM   2359  CG1 ILE   150      43.562  52.323  33.654  0.00  0.00
ATOM   2360 2HG1 ILE   150      42.816  52.943  33.156  0.00  0.00
ATOM   2361 3HG1 ILE   150      43.048  51.423  33.991  0.00  0.00
ATOM   2362  CD1 ILE   150      43.946  53.144  34.943  0.00  0.00
ATOM   2363 1HD1 ILE   150      43.101  53.203  35.629  0.00  0.00
ATOM   2364 2HD1 ILE   150      44.752  52.641  35.479  0.00  0.00
ATOM   2365 3HD1 ILE   150      44.254  54.156  34.680  0.00  0.00
ATOM   2366  C   ILE   150      44.726  50.540  30.344  0.00  0.00
ATOM   2367  O   ILE   150      45.951  50.295  30.424  0.00  0.00
ATOM   2368  N   THR   151      44.038  50.471  29.194  0.00  0.00
ATOM   2369  H   THR   151      43.042  50.641  29.216  0.00  0.00
ATOM   2370  CA  THR   151      44.595  49.840  27.944  0.00  0.00
ATOM   2371  HA  THR   151      45.610  50.204  27.789  0.00  0.00
ATOM   2372  CB  THR   151      44.470  48.305  27.925  0.00  0.00
ATOM   2373  HB  THR   151      44.475  47.914  26.908  0.00  0.00
ATOM   2374  CG2 THR   151      45.438  47.546  28.726  0.00  0.00
ATOM   2375 1HG2 THR   151      45.311  46.471  28.602  0.00  0.00
ATOM   2376 2HG2 THR   151      46.475  47.733  28.446  0.00  0.00
ATOM   2377 3HG2 THR   151      45.340  47.829  29.775  0.00  0.00
ATOM   2378  OG1 THR   151      43.137  47.940  28.291  0.00  0.00
ATOM   2379  HG1 THR   151      42.841  48.639  28.880  0.00  0.00
ATOM   2380  C   THR   151      43.901  50.382  26.661  0.00  0.00
ATOM   2381  O   THR   151      42.874  50.992  26.674  0.00  0.00
ATOM   2382  N   ASP   152      44.569  50.119  25.515  0.00  0.00
ATOM   2383  H   ASP   152      45.448  49.621  25.526  0.00  0.00
ATOM   2384  CA  ASP   152      43.986  50.201  24.218  0.00  0.00
ATOM   2385  HA  ASP   152      43.482  51.166  24.154  0.00  0.00
ATOM   2386  CB  ASP   152      45.024  50.065  23.092  0.00  0.00
ATOM   2387  HB2 ASP   152      45.885  50.667  23.382  0.00  0.00
ATOM   2388  HB3 ASP   152      45.402  49.044  23.152  0.00  0.00
ATOM   2389  CG  ASP   152      44.570  50.339  21.704  0.00  0.00
ATOM   2390  OD1 ASP   152      43.564  49.732  21.297  0.00  0.00
ATOM   2391  OD2 ASP   152      45.249  51.048  20.905  0.00  0.00
ATOM   2392  C   ASP   152      42.915  49.059  24.202  0.00  0.00
ATOM   2393  O   ASP   152      43.278  47.857  24.194  0.00  0.00
ATOM   2394  N   ARG   153      41.683  49.455  23.918  0.00  0.00
ATOM   2395  H   ARG   153      41.526  50.447  23.816  0.00  0.00
ATOM   2396  CA  ARG   153      40.454  48.646  23.731  0.00  0.00
ATOM   2397  HA  ARG   153      40.666  47.612  23.460  0.00  0.00
ATOM   2398  CB  ARG   153      39.658  48.408  25.096  0.00  0.00
ATOM   2399  HB2 ARG   153      39.293  49.371  25.453  0.00  0.00
ATOM   2400  HB3 ARG   153      38.729  47.860  24.939  0.00  0.00
ATOM   2401  CG  ARG   153      40.522  47.663  26.199  0.00  0.00
ATOM   2402  HG2 ARG   153      41.495  48.149  26.277  0.00  0.00
ATOM   2403  HG3 ARG   153      40.053  47.913  27.150  0.00  0.00
ATOM   2404  CD  ARG   153      40.837  46.174  26.095  0.00  0.00
ATOM   2405  HD2 ARG   153      39.833  45.751  26.128  0.00  0.00
ATOM   2406  HD3 ARG   153      41.305  45.885  25.154  0.00  0.00
ATOM   2407  NE  ARG   153      41.597  45.687  27.211  0.00  0.00
ATOM   2408  HE  ARG   153      41.886  46.387  27.880  0.00  0.00
ATOM   2409  CZ  ARG   153      41.982  44.469  27.368  0.00  0.00
ATOM   2410  NH1 ARG   153      41.657  43.597  26.458  0.00  0.00
ATOM   2411 1HH1 ARG   153      41.135  43.766  25.610  0.00  0.00
ATOM   2412 2HH1 ARG   153      42.006  42.678  26.692  0.00  0.00
ATOM   2413  NH2 ARG   153      42.779  44.221  28.368  0.00  0.00
ATOM   2414 1HH2 ARG   153      42.970  44.917  29.075  0.00  0.00
ATOM   2415 2HH2 ARG   153      43.162  43.293  28.476  0.00  0.00
ATOM   2416  C   ARG   153      39.583  49.257  22.672  0.00  0.00
ATOM   2417  O   ARG   153      39.695  50.446  22.397  0.00  0.00
ATOM   2418  N   HIS   154      38.607  48.499  22.222  0.00  0.00
ATOM   2419  H   HIS   154      38.614  47.556  22.585  0.00  0.00
ATOM   2420  CA  HIS   154      37.668  48.900  21.105  0.00  0.00
ATOM   2421  HA  HIS   154      38.059  49.657  20.427  0.00  0.00
ATOM   2422  CB  HIS   154      37.357  47.598  20.247  0.00  0.00
ATOM   2423  HB2 HIS   154      38.291  47.088  20.009  0.00  0.00
ATOM   2424  HB3 HIS   154      36.831  46.967  20.963  0.00  0.00
ATOM   2425  CG  HIS   154      36.590  47.926  18.988  0.00  0.00
ATOM   2426  ND1 HIS   154      37.165  48.454  17.815  0.00  0.00
ATOM   2427  HD1 HIS   154      38.126  48.694  17.621  0.00  0.00
ATOM   2428  CE1 HIS   154      36.143  48.580  16.933  0.00  0.00
ATOM   2429  HE1 HIS   154      36.286  48.915  15.916  0.00  0.00
ATOM   2430  NE2 HIS   154      35.009  48.167  17.528  0.00  0.00
ATOM   2431  HE2 HIS   154      34.101  48.087  17.092  0.00  0.00
ATOM   2432  CD2 HIS   154      35.282  47.703  18.806  0.00  0.00
ATOM   2433  HD2 HIS   154      34.559  47.193  19.425  0.00  0.00
ATOM   2434  C   HIS   154      36.395  49.671  21.671  0.00  0.00
ATOM   2435  O   HIS   154      36.068  49.662  22.889  0.00  0.00
ATOM   2436  N   GLY   155      35.734  50.339  20.807  0.00  0.00
ATOM   2437  H   GLY   155      36.169  50.504  19.911  0.00  0.00
ATOM   2438  CA  GLY   155      34.490  51.038  21.185  0.00  0.00
ATOM   2439  HA2 GLY   155      33.930  51.314  20.292  0.00  0.00
ATOM   2440  HA3 GLY   155      33.941  50.400  21.878  0.00  0.00
ATOM   2441  C   GLY   155      34.737  52.366  21.926  0.00  0.00
ATOM   2442  O   GLY   155      33.809  52.923  22.449  0.00  0.00
ATOM   2443  N   LEU   156      35.999  52.854  21.856  0.00  0.00
ATOM   2444  H   LEU   156      36.707  52.426  21.278  0.00  0.00
ATOM   2445  CA  LEU   156      36.509  54.036  22.603  0.00  0.00
ATOM   2446  HA  LEU   156      35.731  54.586  23.132  0.00  0.00
ATOM   2447  CB  LEU   156      37.541  53.491  23.649  0.00  0.00
ATOM   2448  HB2 LEU   156      37.193  52.615  24.197  0.00  0.00
ATOM   2449  HB3 LEU   156      38.397  53.125  23.082  0.00  0.00
ATOM   2450  CG  LEU   156      38.094  54.561  24.724  0.00  0.00
ATOM   2451  HG  LEU   156      37.929  55.571  24.349  0.00  0.00
ATOM   2452  CD1 LEU   156      37.284  54.378  26.000  0.00  0.00
ATOM   2453 1HD1 LEU   156      37.785  55.033  26.713  0.00  0.00
ATOM   2454 2HD1 LEU   156      36.328  54.828  25.733  0.00  0.00
ATOM   2455 3HD1 LEU   156      37.252  53.366  26.403  0.00  0.00
ATOM   2456  CD2 LEU   156      39.590  54.456  25.020  0.00  0.00
ATOM   2457 1HD2 LEU   156      39.937  55.378  25.485  0.00  0.00
ATOM   2458 2HD2 LEU   156      39.726  53.533  25.585  0.00  0.00
ATOM   2459 3HD2 LEU   156      40.149  54.292  24.099  0.00  0.00
ATOM   2460  C   LEU   156      37.092  55.074  21.636  0.00  0.00
ATOM   2461  O   LEU   156      37.764  54.780  20.662  0.00  0.00
ATOM   2462  N   GLN   157      36.968  56.336  21.943  0.00  0.00
ATOM   2463  H   GLN   157      36.638  56.651  22.844  0.00  0.00
ATOM   2464  CA  GLN   157      37.322  57.417  21.106  0.00  0.00
ATOM   2465  HA  GLN   157      37.095  57.141  20.076  0.00  0.00
ATOM   2466  CB  GLN   157      36.405  58.594  21.549  0.00  0.00
ATOM   2467  HB2 GLN   157      35.389  58.209  21.637  0.00  0.00
ATOM   2468  HB3 GLN   157      36.834  58.925  22.495  0.00  0.00
ATOM   2469  CG  GLN   157      36.483  59.804  20.564  0.00  0.00
ATOM   2470  HG2 GLN   157      36.061  60.719  20.980  0.00  0.00
ATOM   2471  HG3 GLN   157      37.536  59.988  20.351  0.00  0.00
ATOM   2472  CD  GLN   157      35.875  59.574  19.179  0.00  0.00
ATOM   2473  OE1 GLN   157      35.333  58.506  18.986  0.00  0.00
ATOM   2474  NE2 GLN   157      35.880  60.471  18.231  0.00  0.00
ATOM   2475 1HE2 GLN   157      35.472  60.418  17.309  0.00  0.00
ATOM   2476 2HE2 GLN   157      36.294  61.384  18.351  0.00  0.00
ATOM   2477  C   GLN   157      38.804  57.809  21.075  0.00  0.00
ATOM   2478  O   GLN   157      39.278  58.271  20.067  0.00  0.00
ATOM   2479  N   GLU   158      39.649  57.743  22.176  0.00  0.00
ATOM   2480  H   GLU   158      39.270  57.285  22.993  0.00  0.00
ATOM   2481  CA  GLU   158      41.116  57.945  22.307  0.00  0.00
ATOM   2482  HA  GLU   158      41.559  58.100  21.323  0.00  0.00
ATOM   2483  CB  GLU   158      41.441  59.317  22.973  0.00  0.00
ATOM   2484  HB2 GLU   158      40.833  59.478  23.863  0.00  0.00
ATOM   2485  HB3 GLU   158      42.457  59.406  23.357  0.00  0.00
ATOM   2486  CG  GLU   158      41.231  60.448  21.951  0.00  0.00
ATOM   2487  HG2 GLU   158      41.949  60.409  21.131  0.00  0.00
ATOM   2488  HG3 GLU   158      40.232  60.469  21.515  0.00  0.00
ATOM   2489  CD  GLU   158      41.291  61.761  22.817  0.00  0.00
ATOM   2490  OE1 GLU   158      42.360  62.384  22.899  0.00  0.00
ATOM   2491  OE2 GLU   158      40.281  62.028  23.558  0.00  0.00
ATOM   2492  C   GLU   158      42.006  56.745  22.920  0.00  0.00
ATOM   2493  O   GLU   158      42.783  56.907  23.837  0.00  0.00
ATOM   2494  N   PRO   159      41.918  55.558  22.260  0.00  0.00
ATOM   2495  CD  PRO   159      41.089  55.272  21.111  0.00  0.00
ATOM   2496  HD2 PRO   159      41.338  55.891  20.249  0.00  0.00
ATOM   2497  HD3 PRO   159      40.055  55.409  21.428  0.00  0.00
ATOM   2498  CG  PRO   159      41.336  53.784  20.797  0.00  0.00
ATOM   2499  HG2 PRO   159      41.330  53.683  19.712  0.00  0.00
ATOM   2500  HG3 PRO   159      40.597  53.225  21.371  0.00  0.00
ATOM   2501  CB  PRO   159      42.711  53.560  21.343  0.00  0.00
ATOM   2502  HB2 PRO   159      43.410  53.909  20.583  0.00  0.00
ATOM   2503  HB3 PRO   159      42.845  52.485  21.470  0.00  0.00
ATOM   2504  CA  PRO   159      42.705  54.346  22.608  0.00  0.00
ATOM   2505  HA  PRO   159      42.297  53.821  23.471  0.00  0.00
ATOM   2506  C   PRO   159      44.170  54.590  22.976  0.00  0.00
ATOM   2507  O   PRO   159      44.702  53.952  23.874  0.00  0.00
ATOM   2508  N   ARG   160      44.862  55.445  22.189  0.00  0.00
ATOM   2509  H   ARG   160      44.283  56.081  21.659  0.00  0.00
ATOM   2510  CA  ARG   160      46.263  55.622  22.377  0.00  0.00
ATOM   2511  HA  ARG   160      46.769  54.673  22.551  0.00  0.00
ATOM   2512  CB  ARG   160      46.980  56.289  21.192  0.00  0.00
ATOM   2513  HB2 ARG   160      46.688  57.314  20.962  0.00  0.00
ATOM   2514  HB3 ARG   160      48.058  56.307  21.353  0.00  0.00
ATOM   2515  CG  ARG   160      46.708  55.496  19.884  0.00  0.00
ATOM   2516  HG2 ARG   160      45.663  55.724  19.673  0.00  0.00
ATOM   2517  HG3 ARG   160      47.382  55.961  19.164  0.00  0.00
ATOM   2518  CD  ARG   160      46.930  53.948  19.964  0.00  0.00
ATOM   2519  HD2 ARG   160      46.175  53.442  20.565  0.00  0.00
ATOM   2520  HD3 ARG   160      46.834  53.580  18.943  0.00  0.00
ATOM   2521  NE  ARG   160      48.352  53.498  20.443  0.00  0.00
ATOM   2522  HE  ARG   160      49.093  54.034  20.014  0.00  0.00
ATOM   2523  CZ  ARG   160      48.647  52.515  21.231  0.00  0.00
ATOM   2524  NH1 ARG   160      47.765  51.826  21.878  0.00  0.00
ATOM   2525 1HH1 ARG   160      46.795  51.953  21.626  0.00  0.00
ATOM   2526 2HH1 ARG   160      48.087  51.144  22.550  0.00  0.00
ATOM   2527  NH2 ARG   160      49.835  52.198  21.441  0.00  0.00
ATOM   2528 1HH2 ARG   160      50.509  52.823  21.020  0.00  0.00
ATOM   2529 2HH2 ARG   160      50.129  51.584  22.187  0.00  0.00
ATOM   2530  C   ARG   160      46.594  56.408  23.554  0.00  0.00
ATOM   2531  O   ARG   160      47.655  56.095  24.131  0.00  0.00
ATOM   2532  N   ARG   161      45.808  57.399  23.920  0.00  0.00
ATOM   2533  H   ARG   161      45.116  57.682  23.241  0.00  0.00
ATOM   2534  CA  ARG   161      45.970  58.265  25.107  0.00  0.00
ATOM   2535  HA  ARG   161      47.021  58.533  25.209  0.00  0.00
ATOM   2536  CB  ARG   161      45.239  59.626  24.810  0.00  0.00
ATOM   2537  HB2 ARG   161      45.898  59.991  24.022  0.00  0.00
ATOM   2538  HB3 ARG   161      44.241  59.469  24.401  0.00  0.00
ATOM   2539  CG  ARG   161      45.226  60.516  26.001  0.00  0.00
ATOM   2540  HG2 ARG   161      44.482  60.065  26.657  0.00  0.00
ATOM   2541  HG3 ARG   161      46.190  60.567  26.507  0.00  0.00
ATOM   2542  CD  ARG   161      44.738  61.907  25.655  0.00  0.00
ATOM   2543  HD2 ARG   161      45.071  62.528  26.486  0.00  0.00
ATOM   2544  HD3 ARG   161      45.199  62.252  24.730  0.00  0.00
ATOM   2545  NE  ARG   161      43.221  61.994  25.459  0.00  0.00
ATOM   2546  HE  ARG   161      42.912  62.051  24.499  0.00  0.00
ATOM   2547  CZ  ARG   161      42.334  61.742  26.388  0.00  0.00
ATOM   2548  NH1 ARG   161      42.638  61.390  27.654  0.00  0.00
ATOM   2549 1HH1 ARG   161      43.591  61.396  27.989  0.00  0.00
ATOM   2550 2HH1 ARG   161      41.864  61.135  28.250  0.00  0.00
ATOM   2551  NH2 ARG   161      41.085  61.582  26.040  0.00  0.00
ATOM   2552 1HH2 ARG   161      40.810  61.666  25.072  0.00  0.00
ATOM   2553 2HH2 ARG   161      40.428  61.441  26.795  0.00  0.00
ATOM   2554  C   ARG   161      45.617  57.472  26.399  0.00  0.00
ATOM   2555  O   ARG   161      46.146  57.772  27.433  0.00  0.00
ATOM   2556  N   VAL   162      44.897  56.349  26.310  0.00  0.00
ATOM   2557  H   VAL   162      44.496  56.092  25.419  0.00  0.00
ATOM   2558  CA  VAL   162      44.505  55.513  27.409  0.00  0.00
ATOM   2559  HA  VAL   162      44.571  56.054  28.352  0.00  0.00
ATOM   2560  CB  VAL   162      43.024  55.112  27.335  0.00  0.00
ATOM   2561  HB  VAL   162      42.727  54.435  26.534  0.00  0.00
ATOM   2562  CG1 VAL   162      42.462  54.485  28.610  0.00  0.00
ATOM   2563 1HG1 VAL   162      43.012  53.565  28.806  0.00  0.00
ATOM   2564 2HG1 VAL   162      42.563  55.145  29.471  0.00  0.00
ATOM   2565 3HG1 VAL   162      41.402  54.245  28.528  0.00  0.00
ATOM   2566  CG2 VAL   162      42.118  56.321  27.138  0.00  0.00
ATOM   2567 1HG2 VAL   162      42.436  57.150  27.770  0.00  0.00
ATOM   2568 2HG2 VAL   162      42.228  56.667  26.111  0.00  0.00
ATOM   2569 3HG2 VAL   162      41.054  56.227  27.356  0.00  0.00
ATOM   2570  C   VAL   162      45.487  54.338  27.541  0.00  0.00
ATOM   2571  O   VAL   162      45.679  53.831  28.666  0.00  0.00
ATOM   2572  N   GLU   163      46.283  53.955  26.515  0.00  0.00
ATOM   2573  H   GLU   163      46.040  54.341  25.614  0.00  0.00
ATOM   2574  CA  GLU   163      47.509  53.240  26.797  0.00  0.00
ATOM   2575  HA  GLU   163      47.371  52.459  27.545  0.00  0.00
ATOM   2576  CB  GLU   163      48.005  52.511  25.512  0.00  0.00
ATOM   2577  HB2 GLU   163      47.124  52.220  24.939  0.00  0.00
ATOM   2578  HB3 GLU   163      48.499  53.211  24.839  0.00  0.00
ATOM   2579  CG  GLU   163      48.912  51.325  25.850  0.00  0.00
ATOM   2580  HG2 GLU   163      49.688  51.620  26.556  0.00  0.00
ATOM   2581  HG3 GLU   163      48.299  50.635  26.429  0.00  0.00
ATOM   2582  CD  GLU   163      49.472  50.762  24.537  0.00  0.00
ATOM   2583  OE1 GLU   163      48.735  50.133  23.731  0.00  0.00
ATOM   2584  OE2 GLU   163      50.601  51.070  24.117  0.00  0.00
ATOM   2585  C   GLU   163      48.522  54.261  27.374  0.00  0.00
ATOM   2586  O   GLU   163      49.358  53.840  28.200  0.00  0.00
ATOM   2587  N   GLU   164      48.519  55.548  27.095  0.00  0.00
ATOM   2588  H   GLU   164      47.781  55.855  26.478  0.00  0.00
ATOM   2589  CA  GLU   164      49.532  56.540  27.542  0.00  0.00
ATOM   2590  HA  GLU   164      50.510  56.098  27.353  0.00  0.00
ATOM   2591  CB  GLU   164      49.434  57.901  26.801  0.00  0.00
ATOM   2592  HB2 GLU   164      49.183  57.683  25.763  0.00  0.00
ATOM   2593  HB3 GLU   164      48.714  58.558  27.289  0.00  0.00
ATOM   2594  CG  GLU   164      50.735  58.633  26.858  0.00  0.00
ATOM   2595  HG2 GLU   164      50.953  58.867  27.900  0.00  0.00
ATOM   2596  HG3 GLU   164      51.534  58.101  26.342  0.00  0.00
ATOM   2597  CD  GLU   164      50.536  59.883  25.973  0.00  0.00
ATOM   2598  OE1 GLU   164      50.566  61.019  26.467  0.00  0.00
ATOM   2599  OE2 GLU   164      50.301  59.887  24.736  0.00  0.00
ATOM   2600  C   GLU   164      49.368  56.830  29.146  0.00  0.00
ATOM   2601  O   GLU   164      50.342  57.190  29.813  0.00  0.00
ATOM   2602  N   LEU   165      48.131  56.625  29.677  0.00  0.00
ATOM   2603  H   LEU   165      47.433  56.407  28.981  0.00  0.00
ATOM   2604  CA  LEU   165      47.902  56.677  31.095  0.00  0.00
ATOM   2605  HA  LEU   165      48.329  57.610  31.463  0.00  0.00
ATOM   2606  CB  LEU   165      46.441  56.671  31.208  0.00  0.00
ATOM   2607  HB2 LEU   165      45.938  57.367  30.538  0.00  0.00
ATOM   2608  HB3 LEU   165      46.092  55.669  30.956  0.00  0.00
ATOM   2609  CG  LEU   165      46.009  56.812  32.639  0.00  0.00
ATOM   2610  HG  LEU   165      46.471  56.041  33.255  0.00  0.00
ATOM   2611  CD1 LEU   165      46.278  58.152  33.375  0.00  0.00
ATOM   2612 1HD1 LEU   165      46.003  58.944  32.679  0.00  0.00
ATOM   2613 2HD1 LEU   165      45.683  58.274  34.281  0.00  0.00
ATOM   2614 3HD1 LEU   165      47.331  58.200  33.650  0.00  0.00
ATOM   2615  CD2 LEU   165      44.477  56.720  32.653  0.00  0.00
ATOM   2616 1HD2 LEU   165      44.191  56.571  33.694  0.00  0.00
ATOM   2617 2HD2 LEU   165      44.154  57.702  32.308  0.00  0.00
ATOM   2618 3HD2 LEU   165      44.188  55.846  32.069  0.00  0.00
ATOM   2619  C   LEU   165      48.638  55.551  31.913  0.00  0.00
ATOM   2620  O   LEU   165      48.934  55.773  33.117  0.00  0.00
ATOM   2621  N   GLN   166      49.086  54.462  31.269  0.00  0.00
ATOM   2622  H   GLN   166      49.062  54.564  30.265  0.00  0.00
ATOM   2623  CA  GLN   166      49.938  53.422  31.873  0.00  0.00
ATOM   2624  HA  GLN   166      49.542  53.017  32.805  0.00  0.00
ATOM   2625  CB  GLN   166      50.187  52.255  30.874  0.00  0.00
ATOM   2626  HB2 GLN   166      50.388  52.766  29.933  0.00  0.00
ATOM   2627  HB3 GLN   166      50.962  51.606  31.284  0.00  0.00
ATOM   2628  CG  GLN   166      48.987  51.388  30.578  0.00  0.00
ATOM   2629  HG2 GLN   166      48.739  50.781  31.449  0.00  0.00
ATOM   2630  HG3 GLN   166      48.158  52.035  30.293  0.00  0.00
ATOM   2631  CD  GLN   166      49.270  50.459  29.436  0.00  0.00
ATOM   2632  OE1 GLN   166      50.364  50.304  28.965  0.00  0.00
ATOM   2633  NE2 GLN   166      48.310  49.694  28.959  0.00  0.00
ATOM   2634 1HE2 GLN   166      48.590  48.961  28.323  0.00  0.00
ATOM   2635 2HE2 GLN   166      47.455  49.673  29.497  0.00  0.00
ATOM   2636  C   GLN   166      51.226  54.037  32.333  0.00  0.00
ATOM   2637  O   GLN   166      51.820  53.430  33.224  0.00  0.00
ATOM   2638  N   ASN   167      51.716  55.139  31.809  0.00  0.00
ATOM   2639  H   ASN   167      51.225  55.446  30.981  0.00  0.00
ATOM   2640  CA  ASN   167      53.029  55.734  32.036  0.00  0.00
ATOM   2641  HA  ASN   167      53.721  54.893  32.074  0.00  0.00
ATOM   2642  CB  ASN   167      53.397  56.640  30.833  0.00  0.00
ATOM   2643  HB2 ASN   167      53.338  56.140  29.866  0.00  0.00
ATOM   2644  HB3 ASN   167      52.693  57.469  30.904  0.00  0.00
ATOM   2645  CG  ASN   167      54.745  57.325  31.074  0.00  0.00
ATOM   2646  OD1 ASN   167      54.822  58.553  31.238  0.00  0.00
ATOM   2647  ND2 ASN   167      55.810  56.533  30.971  0.00  0.00
ATOM   2648 1HD2 ASN   167      56.679  57.029  30.836  0.00  0.00
ATOM   2649 2HD2 ASN   167      55.658  55.596  30.625  0.00  0.00
ATOM   2650  C   ASN   167      53.001  56.538  33.403  0.00  0.00
ATOM   2651  O   ASN   167      54.022  56.749  34.015  0.00  0.00
ATOM   2652  N   ARG   168      51.801  56.793  33.992  0.00  0.00
ATOM   2653  H   ARG   168      50.934  56.613  33.505  0.00  0.00
ATOM   2654  CA  ARG   168      51.712  57.206  35.438  0.00  0.00
ATOM   2655  HA  ARG   168      52.668  57.596  35.786  0.00  0.00
ATOM   2656  CB  ARG   168      50.673  58.339  35.614  0.00  0.00
ATOM   2657  HB2 ARG   168      49.735  58.033  35.151  0.00  0.00
ATOM   2658  HB3 ARG   168      50.526  58.480  36.685  0.00  0.00
ATOM   2659  CG  ARG   168      51.251  59.635  34.981  0.00  0.00
ATOM   2660  HG2 ARG   168      52.288  59.819  35.259  0.00  0.00
ATOM   2661  HG3 ARG   168      51.328  59.534  33.898  0.00  0.00
ATOM   2662  CD  ARG   168      50.392  60.881  35.239  0.00  0.00
ATOM   2663  HD2 ARG   168      50.592  61.614  34.458  0.00  0.00
ATOM   2664  HD3 ARG   168      49.320  60.685  35.203  0.00  0.00
ATOM   2665  NE  ARG   168      50.793  61.520  36.526  0.00  0.00
ATOM   2666  HE  ARG   168      51.729  61.354  36.867  0.00  0.00
ATOM   2667  CZ  ARG   168      50.138  62.347  37.246  0.00  0.00
ATOM   2668  NH1 ARG   168      48.919  62.653  36.940  0.00  0.00
ATOM   2669 1HH1 ARG   168      48.542  62.260  36.090  0.00  0.00
ATOM   2670 2HH1 ARG   168      48.365  63.285  37.500  0.00  0.00
ATOM   2671  NH2 ARG   168      50.712  62.692  38.384  0.00  0.00
ATOM   2672 1HH2 ARG   168      51.664  62.374  38.499  0.00  0.00
ATOM   2673 2HH2 ARG   168      50.252  63.078  39.196  0.00  0.00
ATOM   2674  C   ARG   168      51.507  55.968  36.399  0.00  0.00
ATOM   2675  O   ARG   168      51.583  56.254  37.584  0.00  0.00
ATOM   2676  N   ILE   169      51.265  54.816  35.863  0.00  0.00
ATOM   2677  H   ILE   169      51.201  54.778  34.855  0.00  0.00
ATOM   2678  CA  ILE   169      50.979  53.561  36.594  0.00  0.00
ATOM   2679  HA  ILE   169      50.871  53.653  37.674  0.00  0.00
ATOM   2680  CB  ILE   169      49.732  52.888  36.023  0.00  0.00
ATOM   2681  HB  ILE   169      49.953  52.566  35.006  0.00  0.00
ATOM   2682  CG2 ILE   169      49.417  51.563  36.781  0.00  0.00
ATOM   2683 1HG2 ILE   169      48.520  51.143  36.327  0.00  0.00
ATOM   2684 2HG2 ILE   169      50.250  50.867  36.682  0.00  0.00
ATOM   2685 3HG2 ILE   169      49.193  51.580  37.847  0.00  0.00
ATOM   2686  CG1 ILE   169      48.489  53.778  35.997  0.00  0.00
ATOM   2687 2HG1 ILE   169      48.577  54.742  35.497  0.00  0.00
ATOM   2688 3HG1 ILE   169      47.706  53.210  35.494  0.00  0.00
ATOM   2689  CD1 ILE   169      47.952  54.255  37.314  0.00  0.00
ATOM   2690 1HD1 ILE   169      47.868  53.469  38.065  0.00  0.00
ATOM   2691 2HD1 ILE   169      48.669  54.930  37.782  0.00  0.00
ATOM   2692 3HD1 ILE   169      46.973  54.724  37.221  0.00  0.00
ATOM   2693  C   ILE   169      52.242  52.634  36.656  0.00  0.00
ATOM   2694  O   ILE   169      52.604  51.988  37.726  0.00  0.00
ATOM   2695  N   ALA   170      53.066  52.671  35.567  0.00  0.00
ATOM   2696  H   ALA   170      52.880  53.336  34.829  0.00  0.00
ATOM   2697  CA  ALA   170      54.200  51.827  35.449  0.00  0.00
ATOM   2698  HA  ALA   170      53.756  50.901  35.814  0.00  0.00
ATOM   2699  CB  ALA   170      54.659  51.779  33.976  0.00  0.00
ATOM   2700  HB1 ALA   170      55.064  52.750  33.690  0.00  0.00
ATOM   2701  HB2 ALA   170      55.262  50.909  33.719  0.00  0.00
ATOM   2702  HB3 ALA   170      53.865  51.654  33.240  0.00  0.00
ATOM   2703  C   ALA   170      55.357  52.106  36.459  0.00  0.00
ATOM   2704  O   ALA   170      56.423  51.441  36.490  0.00  0.00
ATOM   2705  N   SER   171      55.165  53.062  37.311  0.00  0.00
ATOM   2706  H   SER   171      54.348  53.620  37.107  0.00  0.00
ATOM   2707  CA  SER   171      56.008  53.456  38.417  0.00  0.00
ATOM   2708  HA  SER   171      56.990  53.753  38.049  0.00  0.00
ATOM   2709  CB  SER   171      55.461  54.545  39.334  0.00  0.00
ATOM   2710  HB2 SER   171      54.707  54.150  40.015  0.00  0.00
ATOM   2711  HB3 SER   171      56.237  54.930  39.995  0.00  0.00
ATOM   2712  OG  SER   171      54.817  55.449  38.462  0.00  0.00
ATOM   2713  HG  SER   171      55.561  55.928  38.090  0.00  0.00
ATOM   2714  C   SER   171      56.291  52.268  39.355  0.00  0.00
ATOM   2715  O   SER   171      57.430  52.159  39.744  0.00  0.00
ATOM   2716  N   CYS   172      55.403  51.311  39.512  0.00  0.00
ATOM   2717  H   CYS   172      54.477  51.519  39.167  0.00  0.00
ATOM   2718  CA  CYS   172      55.656  50.148  40.288  0.00  0.00
ATOM   2719  HA  CYS   172      55.908  50.448  41.305  0.00  0.00
ATOM   2720  CB  CYS   172      54.390  49.328  40.212  0.00  0.00
ATOM   2721  HB2 CYS   172      54.507  48.474  40.879  0.00  0.00
ATOM   2722  HB3 CYS   172      53.552  49.962  40.502  0.00  0.00
ATOM   2723  SG  CYS   172      53.986  48.629  38.635  0.00  0.00
ATOM   2724  C   CYS   172      56.878  49.377  39.824  0.00  0.00
ATOM   2725  O   CYS   172      57.359  48.513  40.596  0.00  0.00
ATOM   2726  N   LEU   173      57.399  49.598  38.662  0.00  0.00
ATOM   2727  H   LEU   173      57.059  50.360  38.093  0.00  0.00
ATOM   2728  CA  LEU   173      58.554  48.822  38.227  0.00  0.00
ATOM   2729  HA  LEU   173      58.431  47.833  38.670  0.00  0.00
ATOM   2730  CB  LEU   173      58.495  48.603  36.748  0.00  0.00
ATOM   2731  HB2 LEU   173      57.577  48.075  36.488  0.00  0.00
ATOM   2732  HB3 LEU   173      58.482  49.568  36.241  0.00  0.00
ATOM   2733  CG  LEU   173      59.696  47.798  36.161  0.00  0.00
ATOM   2734  HG  LEU   173      60.622  48.370  36.226  0.00  0.00
ATOM   2735  CD1 LEU   173      59.863  46.379  36.782  0.00  0.00
ATOM   2736 1HD1 LEU   173      60.015  46.296  37.858  0.00  0.00
ATOM   2737 2HD1 LEU   173      59.049  45.729  36.460  0.00  0.00
ATOM   2738 3HD1 LEU   173      60.792  45.937  36.420  0.00  0.00
ATOM   2739  CD2 LEU   173      59.518  47.620  34.669  0.00  0.00
ATOM   2740 1HD2 LEU   173      60.444  47.180  34.300  0.00  0.00
ATOM   2741 2HD2 LEU   173      58.721  46.922  34.410  0.00  0.00
ATOM   2742 3HD2 LEU   173      59.348  48.573  34.168  0.00  0.00
ATOM   2743  C   LEU   173      59.828  49.357  38.877  0.00  0.00
ATOM   2744  O   LEU   173      60.790  48.556  38.951  0.00  0.00
ATOM   2745  N   LYS   174      59.895  50.575  39.331  0.00  0.00
ATOM   2746  H   LYS   174      59.044  51.080  39.133  0.00  0.00
ATOM   2747  CA  LYS   174      61.155  51.281  39.701  0.00  0.00
ATOM   2748  HA  LYS   174      61.888  50.669  40.228  0.00  0.00
ATOM   2749  CB  LYS   174      61.751  51.806  38.321  0.00  0.00
ATOM   2750  HB2 LYS   174      62.812  51.997  38.481  0.00  0.00
ATOM   2751  HB3 LYS   174      61.742  51.031  37.554  0.00  0.00
ATOM   2752  CG  LYS   174      60.973  52.989  37.788  0.00  0.00
ATOM   2753  HG2 LYS   174      59.907  52.994  38.017  0.00  0.00
ATOM   2754  HG3 LYS   174      61.326  53.871  38.321  0.00  0.00
ATOM   2755  CD  LYS   174      61.279  53.022  36.249  0.00  0.00
ATOM   2756  HD2 LYS   174      62.364  52.971  36.159  0.00  0.00
ATOM   2757  HD3 LYS   174      60.891  52.126  35.764  0.00  0.00
ATOM   2758  CE  LYS   174      60.572  54.215  35.651  0.00  0.00
ATOM   2759  HE2 LYS   174      59.498  54.114  35.802  0.00  0.00
ATOM   2760  HE3 LYS   174      60.907  55.104  36.187  0.00  0.00
ATOM   2761  NZ  LYS   174      60.852  54.390  34.225  0.00  0.00
ATOM   2762  HZ1 LYS   174      60.424  55.209  33.817  0.00  0.00
ATOM   2763  HZ2 LYS   174      61.842  54.544  34.096  0.00  0.00
ATOM   2764  HZ3 LYS   174      60.653  53.562  33.683  0.00  0.00
ATOM   2765  C   LYS   174      60.962  52.381  40.742  0.00  0.00
ATOM   2766  O   LYS   174      61.927  53.030  41.069  0.00  0.00
ATOM   2767  N   GLU   175      59.754  52.577  41.267  0.00  0.00
ATOM   2768  H   GLU   175      59.057  51.988  40.834  0.00  0.00
ATOM   2769  CA  GLU   175      59.426  53.540  42.360  0.00  0.00
ATOM   2770  HA  GLU   175      60.360  53.777  42.870  0.00  0.00
ATOM   2771  CB  GLU   175      58.783  54.853  41.795  0.00  0.00
ATOM   2772  HB2 GLU   175      57.990  54.601  41.091  0.00  0.00
ATOM   2773  HB3 GLU   175      58.344  55.332  42.670  0.00  0.00
ATOM   2774  CG  GLU   175      59.824  55.726  41.041  0.00  0.00
ATOM   2775  HG2 GLU   175      60.689  55.751  41.704  0.00  0.00
ATOM   2776  HG3 GLU   175      60.100  55.179  40.140  0.00  0.00
ATOM   2777  CD  GLU   175      59.423  57.124  40.708  0.00  0.00
ATOM   2778  OE1 GLU   175      59.339  57.948  41.654  0.00  0.00
ATOM   2779  OE2 GLU   175      59.179  57.497  39.522  0.00  0.00
ATOM   2780  C   GLU   175      58.544  52.907  43.450  0.00  0.00
ATOM   2781  O   GLU   175      57.576  52.205  43.129  0.00  0.00
ATOM   2782  N   HIS   176      58.789  53.085  44.719  0.00  0.00
ATOM   2783  H   HIS   176      59.466  53.772  45.018  0.00  0.00
ATOM   2784  CA  HIS   176      58.067  52.562  45.886  0.00  0.00
ATOM   2785  HA  HIS   176      57.521  51.703  45.496  0.00  0.00
ATOM   2786  CB  HIS   176      59.088  52.045  46.881  0.00  0.00
ATOM   2787  HB2 HIS   176      59.876  52.769  47.090  0.00  0.00
ATOM   2788  HB3 HIS   176      58.673  51.884  47.876  0.00  0.00
ATOM   2789  CG  HIS   176      59.757  50.685  46.558  0.00  0.00
ATOM   2790  ND1 HIS   176      60.934  50.493  45.858  0.00  0.00
ATOM   2791  HD1 HIS   176      61.518  51.240  45.510  0.00  0.00
ATOM   2792  CE1 HIS   176      61.201  49.146  45.962  0.00  0.00
ATOM   2793  HE1 HIS   176      62.120  48.685  45.632  0.00  0.00
ATOM   2794  NE2 HIS   176      60.262  48.496  46.677  0.00  0.00
ATOM   2795  HE2 HIS   176      60.224  47.489  46.744  0.00  0.00
ATOM   2796  CD2 HIS   176      59.310  49.440  46.939  0.00  0.00
ATOM   2797  HD2 HIS   176      58.410  49.218  47.494  0.00  0.00
ATOM   2798  C   HIS   176      57.065  53.566  46.470  0.00  0.00
ATOM   2799  O   HIS   176      57.243  54.760  46.264  0.00  0.00
ATOM   2800  N   VAL   177      55.979  53.087  47.018  0.00  0.00
ATOM   2801  H   VAL   177      55.784  52.100  46.929  0.00  0.00
ATOM   2802  CA  VAL   177      54.912  53.997  47.623  0.00  0.00
ATOM   2803  HA  VAL   177      54.726  54.827  46.941  0.00  0.00
ATOM   2804  CB  VAL   177      53.530  53.379  47.826  0.00  0.00
ATOM   2805  HB  VAL   177      53.516  52.502  48.473  0.00  0.00
ATOM   2806  CG1 VAL   177      52.517  54.416  48.371  0.00  0.00
ATOM   2807 1HG1 VAL   177      51.550  53.925  48.482  0.00  0.00
ATOM   2808 2HG1 VAL   177      52.794  54.828  49.341  0.00  0.00
ATOM   2809 3HG1 VAL   177      52.373  55.223  47.652  0.00  0.00
ATOM   2810  CG2 VAL   177      52.921  53.075  46.398  0.00  0.00
ATOM   2811 1HG2 VAL   177      53.565  52.437  45.793  0.00  0.00
ATOM   2812 2HG2 VAL   177      52.027  52.490  46.616  0.00  0.00
ATOM   2813 3HG2 VAL   177      52.682  54.008  45.887  0.00  0.00
ATOM   2814  C   VAL   177      55.443  54.549  48.920  0.00  0.00
ATOM   2815  O   VAL   177      55.434  53.897  49.906  0.00  0.00
ATOM   2816  N   ALA   178      55.958  55.793  48.837  0.00  0.00
ATOM   2817  H   ALA   178      55.563  56.310  48.064  0.00  0.00
ATOM   2818  CA  ALA   178      56.380  56.674  49.983  0.00  0.00
ATOM   2819  HA  ALA   178      56.955  57.562  49.722  0.00  0.00
ATOM   2820  CB  ALA   178      55.102  57.112  50.873  0.00  0.00
ATOM   2821  HB1 ALA   178      54.701  56.207  51.330  0.00  0.00
ATOM   2822  HB2 ALA   178      55.521  57.841  51.567  0.00  0.00
ATOM   2823  HB3 ALA   178      54.417  57.606  50.185  0.00  0.00
ATOM   2824  C   ALA   178      57.454  56.075  50.816  0.00  0.00
ATOM   2825  O   ALA   178      58.179  55.207  50.367  0.00  0.00
ATOM   2826  N   ALA   179      57.633  56.524  52.066  0.00  0.00
ATOM   2827  H   ALA   179      57.058  57.312  52.325  0.00  0.00
ATOM   2828  CA  ALA   179      58.911  56.335  52.770  0.00  0.00
ATOM   2829  HA  ALA   179      59.660  56.749  52.095  0.00  0.00
ATOM   2830  CB  ALA   179      58.942  57.316  53.924  0.00  0.00
ATOM   2831  HB1 ALA   179      59.793  57.141  54.582  0.00  0.00
ATOM   2832  HB2 ALA   179      58.861  58.324  53.517  0.00  0.00
ATOM   2833  HB3 ALA   179      58.054  57.140  54.532  0.00  0.00
ATOM   2834  C   ALA   179      59.240  54.896  53.167  0.00  0.00
ATOM   2835  O   ALA   179      60.460  54.559  53.334  0.00  0.00
ATOM   2836  N   VAL   180      58.236  54.079  53.545  0.00  0.00
ATOM   2837  H   VAL   180      57.333  54.530  53.588  0.00  0.00
ATOM   2838  CA  VAL   180      58.493  52.717  54.202  0.00  0.00
ATOM   2839  HA  VAL   180      59.498  52.322  54.053  0.00  0.00
ATOM   2840  CB  VAL   180      58.249  52.803  55.706  0.00  0.00
ATOM   2841  HB  VAL   180      58.569  51.851  56.130  0.00  0.00
ATOM   2842  CG1 VAL   180      59.105  53.897  56.391  0.00  0.00
ATOM   2843 1HG1 VAL   180      58.913  54.894  55.994  0.00  0.00
ATOM   2844 2HG1 VAL   180      58.937  53.900  57.468  0.00  0.00
ATOM   2845 3HG1 VAL   180      60.174  53.806  56.202  0.00  0.00
ATOM   2846  CG2 VAL   180      56.717  53.101  55.976  0.00  0.00
ATOM   2847 1HG2 VAL   180      56.620  53.218  57.055  0.00  0.00
ATOM   2848 2HG2 VAL   180      56.535  54.107  55.598  0.00  0.00
ATOM   2849 3HG2 VAL   180      56.085  52.301  55.589  0.00  0.00
ATOM   2850  C   VAL   180      57.689  51.522  53.625  0.00  0.00
ATOM   2851  O   VAL   180      56.570  51.670  53.071  0.00  0.00
ATOM   2852  N   ALA   181      58.144  50.245  53.542  0.00  0.00
ATOM   2853  H   ALA   181      57.528  49.580  53.098  0.00  0.00
ATOM   2854  CA  ALA   181      59.445  49.757  53.949  0.00  0.00
ATOM   2855  HA  ALA   181      60.026  50.440  54.569  0.00  0.00
ATOM   2856  CB  ALA   181      59.196  48.646  54.956  0.00  0.00
ATOM   2857  HB1 ALA   181      58.814  49.016  55.907  0.00  0.00
ATOM   2858  HB2 ALA   181      58.507  47.905  54.552  0.00  0.00
ATOM   2859  HB3 ALA   181      60.147  48.151  55.152  0.00  0.00
ATOM   2860  C   ALA   181      60.470  49.480  52.884  0.00  0.00
ATOM   2861  O   ALA   181      61.557  48.975  53.158  0.00  0.00
ATOM   2862  N   GLY   182      60.170  49.752  51.617  0.00  0.00
ATOM   2863  H   GLY   182      59.256  50.157  51.475  0.00  0.00
ATOM   2864  CA  GLY   182      61.110  49.637  50.526  0.00  0.00
ATOM   2865  HA2 GLY   182      60.781  50.207  49.657  0.00  0.00
ATOM   2866  HA3 GLY   182      62.124  50.012  50.658  0.00  0.00
ATOM   2867  C   GLY   182      61.298  48.199  49.949  0.00  0.00
ATOM   2868  O   GLY   182      62.318  47.790  49.512  0.00  0.00
ATOM   2869  N   GLU   183      60.252  47.347  50.006  0.00  0.00
ATOM   2870  H   GLU   183      59.321  47.636  50.272  0.00  0.00
ATOM   2871  CA  GLU   183      60.383  45.879  49.809  0.00  0.00
ATOM   2872  HA  GLU   183      61.322  45.578  50.274  0.00  0.00
ATOM   2873  CB  GLU   183      59.302  45.247  50.743  0.00  0.00
ATOM   2874  HB2 GLU   183      58.383  45.794  50.536  0.00  0.00
ATOM   2875  HB3 GLU   183      59.169  44.204  50.456  0.00  0.00
ATOM   2876  CG  GLU   183      59.786  45.371  52.188  0.00  0.00
ATOM   2877  HG2 GLU   183      60.841  45.099  52.239  0.00  0.00
ATOM   2878  HG3 GLU   183      59.719  46.434  52.418  0.00  0.00
ATOM   2879  CD  GLU   183      58.875  44.705  53.170  0.00  0.00
ATOM   2880  OE1 GLU   183      57.702  45.207  53.287  0.00  0.00
ATOM   2881  OE2 GLU   183      59.135  43.682  53.747  0.00  0.00
ATOM   2882  C   GLU   183      60.259  45.343  48.368  0.00  0.00
ATOM   2883  O   GLU   183      59.487  45.886  47.647  0.00  0.00
ATOM   2884  N   PRO   184      60.775  44.171  48.012  0.00  0.00
ATOM   2885  CD  PRO   184      61.616  43.327  48.876  0.00  0.00
ATOM   2886  HD2 PRO   184      60.971  42.572  49.325  0.00  0.00
ATOM   2887  HD3 PRO   184      61.959  43.972  49.684  0.00  0.00
ATOM   2888  CG  PRO   184      62.720  42.727  47.983  0.00  0.00
ATOM   2889  HG2 PRO   184      63.135  41.778  48.322  0.00  0.00
ATOM   2890  HG3 PRO   184      63.480  43.507  47.926  0.00  0.00
ATOM   2891  CB  PRO   184      61.886  42.596  46.642  0.00  0.00
ATOM   2892  HB2 PRO   184      61.264  41.703  46.709  0.00  0.00
ATOM   2893  HB3 PRO   184      62.559  42.633  45.785  0.00  0.00
ATOM   2894  CA  PRO   184      60.919  43.806  46.611  0.00  0.00
ATOM   2895  HA  PRO   184      61.452  44.568  46.040  0.00  0.00
ATOM   2896  C   PRO   184      59.640  43.416  45.968  0.00  0.00
ATOM   2897  O   PRO   184      58.700  42.973  46.590  0.00  0.00
ATOM   2898  N   GLN   185      59.590  43.690  44.625  0.00  0.00
ATOM   2899  H   GLN   185      60.411  44.157  44.268  0.00  0.00
ATOM   2900  CA  GLN   185      58.534  43.320  43.601  0.00  0.00
ATOM   2901  HA  GLN   185      57.571  43.425  44.102  0.00  0.00
ATOM   2902  CB  GLN   185      58.645  44.282  42.426  0.00  0.00
ATOM   2903  HB2 GLN   185      59.667  44.224  42.054  0.00  0.00
ATOM   2904  HB3 GLN   185      58.103  44.008  41.521  0.00  0.00
ATOM   2905  CG  GLN   185      58.387  45.747  42.967  0.00  0.00
ATOM   2906  HG2 GLN   185      57.613  46.187  42.339  0.00  0.00
ATOM   2907  HG3 GLN   185      57.966  45.702  43.971  0.00  0.00
ATOM   2908  CD  GLN   185      59.773  46.501  42.901  0.00  0.00
ATOM   2909  OE1 GLN   185      60.692  46.059  43.545  0.00  0.00
ATOM   2910  NE2 GLN   185      59.961  47.543  42.182  0.00  0.00
ATOM   2911 1HE2 GLN   185      60.904  47.862  42.011  0.00  0.00
ATOM   2912 2HE2 GLN   185      59.155  47.966  41.744  0.00  0.00
ATOM   2913  C   GLN   185      58.622  41.876  43.130  0.00  0.00
ATOM   2914  O   GLN   185      57.539  41.274  43.123  0.00  0.00
ATOM   2915  N   PRO   186      59.781  41.192  42.875  0.00  0.00
ATOM   2916  CD  PRO   186      59.776  39.710  42.754  0.00  0.00
ATOM   2917  HD2 PRO   186      59.037  39.471  41.989  0.00  0.00
ATOM   2918  HD3 PRO   186      59.527  39.152  43.657  0.00  0.00
ATOM   2919  CG  PRO   186      61.136  39.315  42.258  0.00  0.00
ATOM   2920  HG2 PRO   186      61.117  39.253  41.170  0.00  0.00
ATOM   2921  HG3 PRO   186      61.619  38.416  42.642  0.00  0.00
ATOM   2922  CB  PRO   186      61.988  40.536  42.649  0.00  0.00
ATOM   2923  HB2 PRO   186      62.824  40.533  41.949  0.00  0.00
ATOM   2924  HB3 PRO   186      62.152  40.353  43.711  0.00  0.00
ATOM   2925  CA  PRO   186      61.101  41.703  42.438  0.00  0.00
ATOM   2926  HA  PRO   186      61.410  42.577  43.011  0.00  0.00
ATOM   2927  C   PRO   186      60.959  42.198  41.008  0.00  0.00
ATOM   2928  O   PRO   186      60.343  41.585  40.109  0.00  0.00
ATOM   2929  N   ALA   187      61.708  43.268  40.750  0.00  0.00
ATOM   2930  H   ALA   187      62.102  43.694  41.576  0.00  0.00
ATOM   2931  CA  ALA   187      61.630  44.023  39.516  0.00  0.00
ATOM   2932  HA  ALA   187      60.635  44.362  39.230  0.00  0.00
ATOM   2933  CB  ALA   187      62.475  45.293  39.700  0.00  0.00
ATOM   2934  HB1 ALA   187      62.059  45.874  40.522  0.00  0.00
ATOM   2935  HB2 ALA   187      63.488  44.946  39.905  0.00  0.00
ATOM   2936  HB3 ALA   187      62.629  45.904  38.811  0.00  0.00
ATOM   2937  C   ALA   187      61.955  43.214  38.313  0.00  0.00
ATOM   2938  O   ALA   187      61.304  43.372  37.283  0.00  0.00
ATOM   2939  N   SER   188      62.908  42.247  38.385  0.00  0.00
ATOM   2940  H   SER   188      63.426  42.252  39.252  0.00  0.00
ATOM   2941  CA  SER   188      63.404  41.483  37.236  0.00  0.00
ATOM   2942  HA  SER   188      63.238  42.164  36.401  0.00  0.00
ATOM   2943  CB  SER   188      64.878  41.114  37.437  0.00  0.00
ATOM   2944  HB2 SER   188      65.006  40.625  38.403  0.00  0.00
ATOM   2945  HB3 SER   188      65.190  40.580  36.540  0.00  0.00
ATOM   2946  OG  SER   188      65.603  42.249  37.462  0.00  0.00
ATOM   2947  HG  SER   188      66.522  42.047  37.269  0.00  0.00
ATOM   2948  C   SER   188      62.473  40.262  37.031  0.00  0.00
ATOM   2949  O   SER   188      62.819  39.471  36.156  0.00  0.00
ATOM   2950  N   CYS   189      61.487  40.047  37.879  0.00  0.00
ATOM   2951  H   CYS   189      61.513  40.633  38.702  0.00  0.00
ATOM   2952  CA  CYS   189      60.361  39.201  37.534  0.00  0.00
ATOM   2953  HA  CYS   189      60.580  38.469  36.758  0.00  0.00
ATOM   2954  CB  CYS   189      59.935  38.355  38.789  0.00  0.00
ATOM   2955  HB2 CYS   189      60.792  37.791  39.157  0.00  0.00
ATOM   2956  HB3 CYS   189      59.571  39.100  39.496  0.00  0.00
ATOM   2957  SG  CYS   189      58.583  37.234  38.481  0.00  0.00
ATOM   2958  HG  CYS   189      59.304  36.359  37.775  0.00  0.00
ATOM   2959  C   CYS   189      59.205  40.038  37.048  0.00  0.00
ATOM   2960  O   CYS   189      58.558  39.627  36.077  0.00  0.00
ATOM   2961  N   LEU   190      58.897  41.220  37.593  0.00  0.00
ATOM   2962  H   LEU   190      59.590  41.554  38.247  0.00  0.00
ATOM   2963  CA  LEU   190      57.748  42.001  37.208  0.00  0.00
ATOM   2964  HA  LEU   190      56.839  41.404  37.285  0.00  0.00
ATOM   2965  CB  LEU   190      57.512  43.203  38.130  0.00  0.00
ATOM   2966  HB2 LEU   190      57.313  42.808  39.126  0.00  0.00
ATOM   2967  HB3 LEU   190      58.477  43.708  38.164  0.00  0.00
ATOM   2968  CG  LEU   190      56.340  44.108  37.706  0.00  0.00
ATOM   2969  HG  LEU   190      56.511  44.567  36.732  0.00  0.00
ATOM   2970  CD1 LEU   190      54.959  43.406  37.732  0.00  0.00
ATOM   2971 1HD1 LEU   190      54.153  44.129  37.610  0.00  0.00
ATOM   2972 2HD1 LEU   190      54.778  42.640  36.977  0.00  0.00
ATOM   2973 3HD1 LEU   190      54.866  42.918  38.702  0.00  0.00
ATOM   2974  CD2 LEU   190      56.329  45.251  38.668  0.00  0.00
ATOM   2975 1HD2 LEU   190      57.264  45.811  38.644  0.00  0.00
ATOM   2976 2HD2 LEU   190      55.559  45.974  38.401  0.00  0.00
ATOM   2977 3HD2 LEU   190      56.178  44.839  39.666  0.00  0.00
ATOM   2978  C   LEU   190      57.812  42.375  35.708  0.00  0.00
ATOM   2979  O   LEU   190      56.810  42.526  34.999  0.00  0.00
ATOM   2980  N   SER   191      58.986  42.623  35.102  0.00  0.00
ATOM   2981  H   SER   191      59.809  42.760  35.671  0.00  0.00
ATOM   2982  CA  SER   191      59.247  42.910  33.710  0.00  0.00
ATOM   2983  HA  SER   191      58.687  43.766  33.335  0.00  0.00
ATOM   2984  CB  SER   191      60.721  43.342  33.523  0.00  0.00
ATOM   2985  HB2 SER   191      60.967  43.183  32.473  0.00  0.00
ATOM   2986  HB3 SER   191      60.852  44.380  33.827  0.00  0.00
ATOM   2987  OG  SER   191      61.565  42.533  34.354  0.00  0.00
ATOM   2988  HG  SER   191      62.400  43.006  34.363  0.00  0.00
ATOM   2989  C   SER   191      58.970  41.696  32.834  0.00  0.00
ATOM   2990  O   SER   191      58.285  41.759  31.844  0.00  0.00
ATOM   2991  N   ARG   192      59.587  40.511  33.205  0.00  0.00
ATOM   2992  H   ARG   192      60.316  40.465  33.902  0.00  0.00
ATOM   2993  CA  ARG   192      59.242  39.164  32.574  0.00  0.00
ATOM   2994  HA  ARG   192      59.529  39.187  31.522  0.00  0.00
ATOM   2995  CB  ARG   192      60.223  38.157  33.292  0.00  0.00
ATOM   2996  HB2 ARG   192      60.263  38.307  34.371  0.00  0.00
ATOM   2997  HB3 ARG   192      59.884  37.147  33.060  0.00  0.00
ATOM   2998  CG  ARG   192      61.643  38.297  32.876  0.00  0.00
ATOM   2999  HG2 ARG   192      61.619  38.492  31.803  0.00  0.00
ATOM   3000  HG3 ARG   192      62.126  39.065  33.480  0.00  0.00
ATOM   3001  CD  ARG   192      62.424  37.035  33.228  0.00  0.00
ATOM   3002  HD2 ARG   192      61.969  36.127  32.832  0.00  0.00
ATOM   3003  HD3 ARG   192      63.399  37.214  32.775  0.00  0.00
ATOM   3004  NE  ARG   192      62.652  36.958  34.682  0.00  0.00
ATOM   3005  HE  ARG   192      63.027  37.785  35.124  0.00  0.00
ATOM   3006  CZ  ARG   192      62.315  35.940  35.488  0.00  0.00
ATOM   3007  NH1 ARG   192      62.043  34.733  35.160  0.00  0.00
ATOM   3008 1HH1 ARG   192      61.958  34.543  34.172  0.00  0.00
ATOM   3009 2HH1 ARG   192      61.844  33.995  35.821  0.00  0.00
ATOM   3010  NH2 ARG   192      62.136  36.167  36.790  0.00  0.00
ATOM   3011 1HH2 ARG   192      62.271  37.117  37.105  0.00  0.00
ATOM   3012 2HH2 ARG   192      62.117  35.448  37.500  0.00  0.00
ATOM   3013  C   ARG   192      57.706  38.824  32.635  0.00  0.00
ATOM   3014  O   ARG   192      57.166  38.248  31.665  0.00  0.00
ATOM   3015  N   LEU   193      57.043  39.266  33.672  0.00  0.00
ATOM   3016  H   LEU   193      57.529  39.664  34.463  0.00  0.00
ATOM   3017  CA  LEU   193      55.612  39.106  33.862  0.00  0.00
ATOM   3018  HA  LEU   193      55.359  38.085  33.578  0.00  0.00
ATOM   3019  CB  LEU   193      55.259  39.257  35.322  0.00  0.00
ATOM   3020  HB2 LEU   193      55.786  38.386  35.712  0.00  0.00
ATOM   3021  HB3 LEU   193      55.719  40.163  35.716  0.00  0.00
ATOM   3022  CG  LEU   193      53.784  39.197  35.751  0.00  0.00
ATOM   3023  HG  LEU   193      53.223  40.072  35.423  0.00  0.00
ATOM   3024  CD1 LEU   193      53.099  37.989  35.209  0.00  0.00
ATOM   3025 1HD1 LEU   193      52.081  37.825  35.561  0.00  0.00
ATOM   3026 2HD1 LEU   193      52.990  38.055  34.126  0.00  0.00
ATOM   3027 3HD1 LEU   193      53.731  37.158  35.524  0.00  0.00
ATOM   3028  CD2 LEU   193      53.700  39.111  37.302  0.00  0.00
ATOM   3029 1HD2 LEU   193      54.181  39.976  37.759  0.00  0.00
ATOM   3030 2HD2 LEU   193      52.670  38.946  37.618  0.00  0.00
ATOM   3031 3HD2 LEU   193      54.341  38.324  37.698  0.00  0.00
ATOM   3032  C   LEU   193      54.760  40.022  32.932  0.00  0.00
ATOM   3033  O   LEU   193      53.673  39.700  32.561  0.00  0.00
ATOM   3034  N   LEU   194      55.260  41.214  32.561  0.00  0.00
ATOM   3035  H   LEU   194      56.122  41.503  33.002  0.00  0.00
ATOM   3036  CA  LEU   194      54.536  42.288  31.689  0.00  0.00
ATOM   3037  HA  LEU   194      53.475  42.195  31.921  0.00  0.00
ATOM   3038  CB  LEU   194      55.010  43.696  32.070  0.00  0.00
ATOM   3039  HB2 LEU   194      54.849  43.831  33.139  0.00  0.00
ATOM   3040  HB3 LEU   194      56.079  43.870  31.945  0.00  0.00
ATOM   3041  CG  LEU   194      54.158  44.821  31.392  0.00  0.00
ATOM   3042  HG  LEU   194      54.381  44.854  30.326  0.00  0.00
ATOM   3043  CD1 LEU   194      52.607  44.650  31.505  0.00  0.00
ATOM   3044 1HD1 LEU   194      52.222  43.781  30.971  0.00  0.00
ATOM   3045 2HD1 LEU   194      52.406  44.481  32.563  0.00  0.00
ATOM   3046 3HD1 LEU   194      52.095  45.541  31.142  0.00  0.00
ATOM   3047  CD2 LEU   194      54.609  46.140  31.992  0.00  0.00
ATOM   3048 1HD2 LEU   194      55.688  46.098  32.143  0.00  0.00
ATOM   3049 2HD2 LEU   194      54.410  46.959  31.300  0.00  0.00
ATOM   3050 3HD2 LEU   194      54.255  46.439  32.978  0.00  0.00
ATOM   3051  C   LEU   194      54.689  41.849  30.228  0.00  0.00
ATOM   3052  O   LEU   194      53.814  41.988  29.355  0.00  0.00
ATOM   3053  N   GLY   195      55.892  41.312  29.982  0.00  0.00
ATOM   3054  H   GLY   195      56.508  41.108  30.756  0.00  0.00
ATOM   3055  CA  GLY   195      56.174  40.603  28.745  0.00  0.00
ATOM   3056  HA2 GLY   195      56.106  41.357  27.961  0.00  0.00
ATOM   3057  HA3 GLY   195      57.133  40.096  28.843  0.00  0.00
ATOM   3058  C   GLY   195      55.116  39.548  28.389  0.00  0.00
ATOM   3059  O   GLY   195      54.733  39.357  27.215  0.00  0.00
ATOM   3060  N   LYS   196      54.617  38.834  29.380  0.00  0.00
ATOM   3061  H   LYS   196      55.073  38.932  30.277  0.00  0.00
ATOM   3062  CA  LYS   196      53.648  37.744  29.255  0.00  0.00
ATOM   3063  HA  LYS   196      53.949  37.151  28.392  0.00  0.00
ATOM   3064  CB  LYS   196      53.807  36.791  30.461  0.00  0.00
ATOM   3065  HB2 LYS   196      54.824  36.403  30.520  0.00  0.00
ATOM   3066  HB3 LYS   196      53.548  37.255  31.413  0.00  0.00
ATOM   3067  CG  LYS   196      52.971  35.474  30.450  0.00  0.00
ATOM   3068  HG2 LYS   196      51.996  35.742  30.856  0.00  0.00
ATOM   3069  HG3 LYS   196      52.722  35.206  29.423  0.00  0.00
ATOM   3070  CD  LYS   196      53.464  34.237  31.307  0.00  0.00
ATOM   3071  HD2 LYS   196      53.557  34.572  32.340  0.00  0.00
ATOM   3072  HD3 LYS   196      52.713  33.451  31.227  0.00  0.00
ATOM   3073  CE  LYS   196      54.887  33.721  30.805  0.00  0.00
ATOM   3074  HE2 LYS   196      55.585  34.550  30.688  0.00  0.00
ATOM   3075  HE3 LYS   196      55.318  32.932  31.422  0.00  0.00
ATOM   3076  NZ  LYS   196      54.803  33.281  29.414  0.00  0.00
ATOM   3077  HZ1 LYS   196      54.378  32.370  29.313  0.00  0.00
ATOM   3078  HZ2 LYS   196      54.268  33.932  28.858  0.00  0.00
ATOM   3079  HZ3 LYS   196      55.701  33.275  28.952  0.00  0.00
ATOM   3080  C   LYS   196      52.237  38.217  29.027  0.00  0.00
ATOM   3081  O   LYS   196      51.496  37.494  28.360  0.00  0.00
ATOM   3082  N   LEU   197      51.867  39.449  29.431  0.00  0.00
ATOM   3083  H   LEU   197      52.607  40.077  29.711  0.00  0.00
ATOM   3084  CA  LEU   197      50.400  39.919  29.526  0.00  0.00
ATOM   3085  HA  LEU   197      49.891  39.244  30.214  0.00  0.00
ATOM   3086  CB  LEU   197      50.340  41.304  30.132  0.00  0.00
ATOM   3087  HB2 LEU   197      51.205  41.381  30.790  0.00  0.00
ATOM   3088  HB3 LEU   197      50.716  41.932  29.324  0.00  0.00
ATOM   3089  CG  LEU   197      49.029  41.761  30.723  0.00  0.00
ATOM   3090  HG  LEU   197      48.311  41.801  29.904  0.00  0.00
ATOM   3091  CD1 LEU   197      48.505  40.926  31.796  0.00  0.00
ATOM   3092 1HD1 LEU   197      47.653  41.392  32.291  0.00  0.00
ATOM   3093 2HD1 LEU   197      48.090  39.996  31.407  0.00  0.00
ATOM   3094 3HD1 LEU   197      49.309  40.731  32.506  0.00  0.00
ATOM   3095  CD2 LEU   197      49.204  43.205  31.113  0.00  0.00
ATOM   3096 1HD2 LEU   197      48.291  43.516  31.622  0.00  0.00
ATOM   3097 2HD2 LEU   197      50.003  43.254  31.852  0.00  0.00
ATOM   3098 3HD2 LEU   197      49.443  43.817  30.244  0.00  0.00
ATOM   3099  C   LEU   197      49.692  39.939  28.167  0.00  0.00
ATOM   3100  O   LEU   197      48.558  39.424  28.140  0.00  0.00
ATOM   3101  N   PRO   198      50.305  40.297  27.010  0.00  0.00
ATOM   3102  CD  PRO   198      51.517  41.155  26.914  0.00  0.00
ATOM   3103  HD2 PRO   198      52.426  40.747  27.355  0.00  0.00
ATOM   3104  HD3 PRO   198      51.317  42.105  27.410  0.00  0.00
ATOM   3105  CG  PRO   198      51.743  41.449  25.410  0.00  0.00
ATOM   3106  HG2 PRO   198      52.760  41.291  25.048  0.00  0.00
ATOM   3107  HG3 PRO   198      51.341  42.409  25.084  0.00  0.00
ATOM   3108  CB  PRO   198      50.950  40.241  24.755  0.00  0.00
ATOM   3109  HB2 PRO   198      51.528  39.317  24.715  0.00  0.00
ATOM   3110  HB3 PRO   198      50.614  40.468  23.743  0.00  0.00
ATOM   3111  CA  PRO   198      49.746  39.971  25.677  0.00  0.00
ATOM   3112  HA  PRO   198      49.100  40.802  25.392  0.00  0.00
ATOM   3113  C   PRO   198      49.228  38.567  25.562  0.00  0.00
ATOM   3114  O   PRO   198      48.146  38.386  25.004  0.00  0.00
ATOM   3115  N   GLU   199      49.934  37.583  26.076  0.00  0.00
ATOM   3116  H   GLU   199      50.831  37.789  26.492  0.00  0.00
ATOM   3117  CA  GLU   199      49.479  36.195  25.806  0.00  0.00
ATOM   3118  HA  GLU   199      49.171  35.974  24.784  0.00  0.00
ATOM   3119  CB  GLU   199      50.549  35.252  26.271  0.00  0.00
ATOM   3120  HB2 GLU   199      50.654  35.402  27.346  0.00  0.00
ATOM   3121  HB3 GLU   199      50.219  34.230  26.086  0.00  0.00
ATOM   3122  CG  GLU   199      51.926  35.530  25.690  0.00  0.00
ATOM   3123  HG2 GLU   199      51.992  35.219  24.647  0.00  0.00
ATOM   3124  HG3 GLU   199      52.238  36.573  25.735  0.00  0.00
ATOM   3125  CD  GLU   199      53.057  34.796  26.479  0.00  0.00
ATOM   3126  OE1 GLU   199      52.836  33.647  26.919  0.00  0.00
ATOM   3127  OE2 GLU   199      54.237  35.297  26.529  0.00  0.00
ATOM   3128  C   GLU   199      48.217  35.845  26.628  0.00  0.00
ATOM   3129  O   GLU   199      47.531  34.839  26.320  0.00  0.00
ATOM   3130  N   LEU   200      47.850  36.565  27.645  0.00  0.00
ATOM   3131  H   LEU   200      48.514  37.320  27.743  0.00  0.00
ATOM   3132  CA  LEU   200      46.562  36.448  28.349  0.00  0.00
ATOM   3133  HA  LEU   200      46.205  35.421  28.274  0.00  0.00
ATOM   3134  CB  LEU   200      46.749  37.018  29.803  0.00  0.00
ATOM   3135  HB2 LEU   200      47.496  36.408  30.310  0.00  0.00
ATOM   3136  HB3 LEU   200      47.151  38.029  29.742  0.00  0.00
ATOM   3137  CG  LEU   200      45.453  36.968  30.667  0.00  0.00
ATOM   3138  HG  LEU   200      44.781  37.528  30.018  0.00  0.00
ATOM   3139  CD1 LEU   200      44.930  35.600  30.926  0.00  0.00
ATOM   3140 1HD1 LEU   200      44.839  35.093  29.965  0.00  0.00
ATOM   3141 2HD1 LEU   200      45.717  35.022  31.410  0.00  0.00
ATOM   3142 3HD1 LEU   200      43.997  35.579  31.490  0.00  0.00
ATOM   3143  CD2 LEU   200      45.551  37.683  32.005  0.00  0.00
ATOM   3144 1HD2 LEU   200      46.449  37.337  32.518  0.00  0.00
ATOM   3145 2HD2 LEU   200      45.690  38.716  31.685  0.00  0.00
ATOM   3146 3HD2 LEU   200      44.606  37.455  32.496  0.00  0.00
ATOM   3147  C   LEU   200      45.490  37.316  27.647  0.00  0.00
ATOM   3148  O   LEU   200      44.299  36.939  27.720  0.00  0.00
ATOM   3149  N   ARG   201      45.864  38.349  26.896  0.00  0.00
ATOM   3150  H   ARG   201      46.819  38.658  27.007  0.00  0.00
ATOM   3151  CA  ARG   201      44.893  38.877  25.835  0.00  0.00
ATOM   3152  HA  ARG   201      43.969  39.155  26.343  0.00  0.00
ATOM   3153  CB  ARG   201      45.407  40.208  25.173  0.00  0.00
ATOM   3154  HB2 ARG   201      45.814  40.774  26.011  0.00  0.00
ATOM   3155  HB3 ARG   201      46.273  40.002  24.544  0.00  0.00
ATOM   3156  CG  ARG   201      44.224  40.971  24.513  0.00  0.00
ATOM   3157  HG2 ARG   201      43.779  40.437  23.674  0.00  0.00
ATOM   3158  HG3 ARG   201      43.458  41.215  25.249  0.00  0.00
ATOM   3159  CD  ARG   201      44.558  42.293  23.883  0.00  0.00
ATOM   3160  HD2 ARG   201      45.272  42.089  23.085  0.00  0.00
ATOM   3161  HD3 ARG   201      43.597  42.685  23.548  0.00  0.00
ATOM   3162  NE  ARG   201      45.157  43.275  24.857  0.00  0.00
ATOM   3163  HE  ARG   201      45.581  42.947  25.713  0.00  0.00
ATOM   3164  CZ  ARG   201      44.767  44.525  24.997  0.00  0.00
ATOM   3165  NH1 ARG   201      44.177  45.200  24.078  0.00  0.00
ATOM   3166 1HH1 ARG   201      44.127  44.864  23.127  0.00  0.00
ATOM   3167 2HH1 ARG   201      43.756  46.090  24.301  0.00  0.00
ATOM   3168  NH2 ARG   201      44.965  45.117  26.181  0.00  0.00
ATOM   3169 1HH2 ARG   201      45.522  44.703  26.914  0.00  0.00
ATOM   3170 2HH2 ARG   201      44.517  46.005  26.357  0.00  0.00
ATOM   3171  C   ARG   201      44.619  37.686  24.903  0.00  0.00
ATOM   3172  O   ARG   201      43.471  37.504  24.482  0.00  0.00
ATOM   3173  N   THR   202      45.587  36.933  24.421  0.00  0.00
ATOM   3174  H   THR   202      46.527  37.197  24.682  0.00  0.00
ATOM   3175  CA  THR   202      45.316  35.833  23.428  0.00  0.00
ATOM   3176  HA  THR   202      44.639  36.310  22.719  0.00  0.00
ATOM   3177  CB  THR   202      46.566  35.393  22.570  0.00  0.00
ATOM   3178  HB  THR   202      46.218  34.701  21.803  0.00  0.00
ATOM   3179  CG2 THR   202      47.402  36.581  22.022  0.00  0.00
ATOM   3180 1HG2 THR   202      48.021  36.118  21.254  0.00  0.00
ATOM   3181 2HG2 THR   202      46.774  37.331  21.541  0.00  0.00
ATOM   3182 3HG2 THR   202      47.890  37.136  22.823  0.00  0.00
ATOM   3183  OG1 THR   202      47.398  34.607  23.286  0.00  0.00
ATOM   3184  HG1 THR   202      47.773  33.922  22.728  0.00  0.00
ATOM   3185  C   THR   202      44.531  34.708  24.036  0.00  0.00
ATOM   3186  O   THR   202      43.513  34.287  23.491  0.00  0.00
ATOM   3187  N   LEU   203      44.930  34.199  25.210  0.00  0.00
ATOM   3188  H   LEU   203      45.839  34.525  25.507  0.00  0.00
ATOM   3189  CA  LEU   203      44.285  33.222  26.037  0.00  0.00
ATOM   3190  HA  LEU   203      44.232  32.337  25.404  0.00  0.00
ATOM   3191  CB  LEU   203      45.070  32.874  27.281  0.00  0.00
ATOM   3192  HB2 LEU   203      46.136  32.871  27.053  0.00  0.00
ATOM   3193  HB3 LEU   203      45.083  33.731  27.954  0.00  0.00
ATOM   3194  CG  LEU   203      44.711  31.651  28.160  0.00  0.00
ATOM   3195  HG  LEU   203      43.655  31.728  28.418  0.00  0.00
ATOM   3196  CD1 LEU   203      45.000  30.390  27.450  0.00  0.00
ATOM   3197 1HD1 LEU   203      46.072  30.240  27.320  0.00  0.00
ATOM   3198 2HD1 LEU   203      44.653  29.570  28.078  0.00  0.00
ATOM   3199 3HD1 LEU   203      44.454  30.211  26.523  0.00  0.00
ATOM   3200  CD2 LEU   203      45.654  31.737  29.377  0.00  0.00
ATOM   3201 1HD2 LEU   203      46.644  32.075  29.072  0.00  0.00
ATOM   3202 2HD2 LEU   203      45.323  32.422  30.159  0.00  0.00
ATOM   3203 3HD2 LEU   203      45.720  30.724  29.771  0.00  0.00
ATOM   3204  C   LEU   203      42.777  33.612  26.338  0.00  0.00
ATOM   3205  O   LEU   203      41.851  32.791  26.167  0.00  0.00
ATOM   3206  N   CYS   204      42.458  34.900  26.674  0.00  0.00
ATOM   3207  H   CYS   204      43.118  35.664  26.691  0.00  0.00
ATOM   3208  CA  CYS   204      41.009  35.225  26.866  0.00  0.00
ATOM   3209  HA  CYS   204      40.515  34.447  27.447  0.00  0.00
ATOM   3210  CB  CYS   204      40.925  36.417  27.774  0.00  0.00
ATOM   3211  HB2 CYS   204      41.478  37.260  27.359  0.00  0.00
ATOM   3212  HB3 CYS   204      39.890  36.694  27.976  0.00  0.00
ATOM   3213  SG  CYS   204      41.744  35.895  29.317  0.00  0.00
ATOM   3214  HG  CYS   204      42.916  36.379  28.895  0.00  0.00
ATOM   3215  C   CYS   204      40.146  35.433  25.585  0.00  0.00
ATOM   3216  O   CYS   204      38.876  35.633  25.592  0.00  0.00
ATOM   3217  N   THR   205      40.871  35.526  24.438  0.00  0.00
ATOM   3218  H   THR   205      41.844  35.256  24.463  0.00  0.00
ATOM   3219  CA  THR   205      40.118  35.676  23.139  0.00  0.00
ATOM   3220  HA  THR   205      39.221  36.289  23.226  0.00  0.00
ATOM   3221  CB  THR   205      40.893  36.374  22.016  0.00  0.00
ATOM   3222  HB  THR   205      41.752  35.777  21.711  0.00  0.00
ATOM   3223  CG2 THR   205      40.087  36.906  20.827  0.00  0.00
ATOM   3224 1HG2 THR   205      39.613  36.078  20.299  0.00  0.00
ATOM   3225 2HG2 THR   205      39.301  37.559  21.207  0.00  0.00
ATOM   3226 3HG2 THR   205      40.685  37.367  20.042  0.00  0.00
ATOM   3227  OG1 THR   205      41.394  37.558  22.591  0.00  0.00
ATOM   3228  HG1 THR   205      42.203  37.342  23.060  0.00  0.00
ATOM   3229  C   THR   205      39.562  34.244  22.706  0.00  0.00
ATOM   3230  O   THR   205      38.539  34.135  22.026  0.00  0.00
ATOM   3231  N   GLN   206      40.292  33.178  23.054  0.00  0.00
ATOM   3232  H   GLN   206      41.196  33.323  23.480  0.00  0.00
ATOM   3233  CA  GLN   206      40.070  31.799  22.517  0.00  0.00
ATOM   3234  HA  GLN   206      39.541  31.874  21.566  0.00  0.00
ATOM   3235  CB  GLN   206      41.455  31.139  22.120  0.00  0.00
ATOM   3236  HB2 GLN   206      41.139  30.167  21.740  0.00  0.00
ATOM   3237  HB3 GLN   206      41.846  31.813  21.358  0.00  0.00
ATOM   3238  CG  GLN   206      42.424  31.084  23.263  0.00  0.00
ATOM   3239  HG2 GLN   206      42.646  32.019  23.776  0.00  0.00
ATOM   3240  HG3 GLN   206      42.135  30.506  24.141  0.00  0.00
ATOM   3241  CD  GLN   206      43.754  30.651  22.716  0.00  0.00
ATOM   3242  OE1 GLN   206      44.023  29.463  22.632  0.00  0.00
ATOM   3243  NE2 GLN   206      44.486  31.566  22.186  0.00  0.00
ATOM   3244 1HE2 GLN   206      45.395  31.345  21.806  0.00  0.00
ATOM   3245 2HE2 GLN   206      44.197  32.522  22.333  0.00  0.00
ATOM   3246  C   GLN   206      39.341  30.888  23.515  0.00  0.00
ATOM   3247  O   GLN   206      38.738  29.932  23.090  0.00  0.00
ATOM   3248  N   GLY   207      39.321  31.278  24.781  0.00  0.00
ATOM   3249  H   GLY   207      39.755  32.163  25.002  0.00  0.00
ATOM   3250  CA  GLY   207      38.728  30.387  25.822  0.00  0.00
ATOM   3251  HA2 GLY   207      39.251  29.467  26.082  0.00  0.00
ATOM   3252  HA3 GLY   207      38.662  30.914  26.774  0.00  0.00
ATOM   3253  C   GLY   207      37.252  29.966  25.485  0.00  0.00
ATOM   3254  O   GLY   207      37.005  28.784  25.668  0.00  0.00
ATOM   3255  N   LEU   208      36.333  30.854  25.054  0.00  0.00
ATOM   3256  H   LEU   208      36.472  31.851  25.134  0.00  0.00
ATOM   3257  CA  LEU   208      35.032  30.518  24.418  0.00  0.00
ATOM   3258  HA  LEU   208      34.276  30.512  25.203  0.00  0.00
ATOM   3259  CB  LEU   208      34.679  31.721  23.542  0.00  0.00
ATOM   3260  HB2 LEU   208      34.732  32.665  24.084  0.00  0.00
ATOM   3261  HB3 LEU   208      35.355  31.857  22.698  0.00  0.00
ATOM   3262  CG  LEU   208      33.278  31.652  22.917  0.00  0.00
ATOM   3263  HG  LEU   208      33.243  30.775  22.270  0.00  0.00
ATOM   3264  CD1 LEU   208      32.205  31.580  23.966  0.00  0.00
ATOM   3265 1HD1 LEU   208      31.259  31.996  23.619  0.00  0.00
ATOM   3266 2HD1 LEU   208      32.011  30.548  24.257  0.00  0.00
ATOM   3267 3HD1 LEU   208      32.543  32.124  24.848  0.00  0.00
ATOM   3268  CD2 LEU   208      32.990  32.980  22.149  0.00  0.00
ATOM   3269 1HD2 LEU   208      32.056  32.937  21.589  0.00  0.00
ATOM   3270 2HD2 LEU   208      33.087  33.805  22.854  0.00  0.00
ATOM   3271 3HD2 LEU   208      33.761  33.062  21.383  0.00  0.00
ATOM   3272  C   LEU   208      35.037  29.178  23.555  0.00  0.00
ATOM   3273  O   LEU   208      34.094  28.401  23.785  0.00  0.00
ATOM   3274  N   GLN   209      36.033  28.925  22.645  0.00  0.00
ATOM   3275  H   GLN   209      36.884  29.466  22.693  0.00  0.00
ATOM   3276  CA  GLN   209      36.204  27.802  21.732  0.00  0.00
ATOM   3277  HA  GLN   209      35.260  27.699  21.197  0.00  0.00
ATOM   3278  CB  GLN   209      37.261  28.037  20.689  0.00  0.00
ATOM   3279  HB2 GLN   209      38.201  27.661  21.095  0.00  0.00
ATOM   3280  HB3 GLN   209      37.018  27.440  19.810  0.00  0.00
ATOM   3281  CG  GLN   209      37.397  29.428  20.006  0.00  0.00
ATOM   3282  HG2 GLN   209      37.870  30.111  20.712  0.00  0.00
ATOM   3283  HG3 GLN   209      38.099  29.324  19.179  0.00  0.00
ATOM   3284  CD  GLN   209      36.021  29.928  19.483  0.00  0.00
ATOM   3285  OE1 GLN   209      35.028  29.259  19.217  0.00  0.00
ATOM   3286  NE2 GLN   209      35.850  31.196  19.327  0.00  0.00
ATOM   3287 1HE2 GLN   209      34.991  31.469  18.871  0.00  0.00
ATOM   3288 2HE2 GLN   209      36.552  31.891  19.537  0.00  0.00
ATOM   3289  C   GLN   209      36.436  26.445  22.414  0.00  0.00
ATOM   3290  O   GLN   209      36.257  25.498  21.711  0.00  0.00
ATOM   3291  N   ARG   210      36.687  26.441  23.741  0.00  0.00
ATOM   3292  H   ARG   210      36.675  27.340  24.202  0.00  0.00
ATOM   3293  CA  ARG   210      37.019  25.217  24.539  0.00  0.00
ATOM   3294  HA  ARG   210      36.755  24.355  23.927  0.00  0.00
ATOM   3295  CB  ARG   210      38.552  25.112  24.797  0.00  0.00
ATOM   3296  HB2 ARG   210      38.817  25.832  25.571  0.00  0.00
ATOM   3297  HB3 ARG   210      38.846  24.132  25.172  0.00  0.00
ATOM   3298  CG  ARG   210      39.489  25.423  23.623  0.00  0.00
ATOM   3299  HG2 ARG   210      39.280  24.843  22.724  0.00  0.00
ATOM   3300  HG3 ARG   210      39.242  26.444  23.333  0.00  0.00
ATOM   3301  CD  ARG   210      40.989  25.377  23.992  0.00  0.00
ATOM   3302  HD2 ARG   210      41.582  25.783  23.172  0.00  0.00
ATOM   3303  HD3 ARG   210      41.211  25.964  24.883  0.00  0.00
ATOM   3304  NE  ARG   210      41.397  24.023  24.151  0.00  0.00
ATOM   3305  HE  ARG   210      40.693  23.300  24.191  0.00  0.00
ATOM   3306  CZ  ARG   210      42.628  23.557  24.048  0.00  0.00
ATOM   3307  NH1 ARG   210      43.667  24.355  23.964  0.00  0.00
ATOM   3308 1HH1 ARG   210      43.672  25.348  23.781  0.00  0.00
ATOM   3309 2HH1 ARG   210      44.535  23.839  23.917  0.00  0.00
ATOM   3310  NH2 ARG   210      42.756  22.346  24.271  0.00  0.00
ATOM   3311 1HH2 ARG   210      41.935  21.810  24.513  0.00  0.00
ATOM   3312 2HH2 ARG   210      43.658  21.893  24.284  0.00  0.00
ATOM   3313  C   ARG   210      36.077  25.137  25.755  0.00  0.00
ATOM   3314  O   ARG   210      36.262  24.267  26.604  0.00  0.00
ATOM   3315  N   ILE   211      34.935  25.890  25.770  0.00  0.00
ATOM   3316  H   ILE   211      34.859  26.564  25.022  0.00  0.00
ATOM   3317  CA  ILE   211      33.832  25.749  26.743  0.00  0.00
ATOM   3318  HA  ILE   211      33.925  24.729  27.116  0.00  0.00
ATOM   3319  CB  ILE   211      33.925  26.836  27.805  0.00  0.00
ATOM   3320  HB  ILE   211      33.169  26.565  28.541  0.00  0.00
ATOM   3321  CG2 ILE   211      35.186  26.777  28.655  0.00  0.00
ATOM   3322 1HG2 ILE   211      35.037  27.441  29.507  0.00  0.00
ATOM   3323 2HG2 ILE   211      35.328  25.771  29.051  0.00  0.00
ATOM   3324 3HG2 ILE   211      36.044  27.225  28.154  0.00  0.00
ATOM   3325  CG1 ILE   211      33.576  28.237  27.200  0.00  0.00
ATOM   3326 2HG1 ILE   211      34.451  28.622  26.676  0.00  0.00
ATOM   3327 3HG1 ILE   211      32.794  28.154  26.446  0.00  0.00
ATOM   3328  CD1 ILE   211      33.098  29.228  28.175  0.00  0.00
ATOM   3329 1HD1 ILE   211      33.722  30.070  28.475  0.00  0.00
ATOM   3330 2HD1 ILE   211      32.097  29.627  28.011  0.00  0.00
ATOM   3331 3HD1 ILE   211      32.793  28.636  29.038  0.00  0.00
ATOM   3332  C   ILE   211      32.449  25.791  26.068  0.00  0.00
ATOM   3333  O   ILE   211      31.491  25.825  26.808  0.00  0.00
ATOM   3334  N   PHE   212      32.364  25.735  24.745  0.00  0.00
ATOM   3335  H   PHE   212      33.234  25.585  24.255  0.00  0.00
ATOM   3336  CA  PHE   212      31.111  25.928  23.941  0.00  0.00
ATOM   3337  HA  PHE   212      30.756  26.947  24.098  0.00  0.00
ATOM   3338  CB  PHE   212      31.440  25.800  22.421  0.00  0.00
ATOM   3339  HB2 PHE   212      32.315  26.434  22.283  0.00  0.00
ATOM   3340  HB3 PHE   212      31.572  24.755  22.142  0.00  0.00
ATOM   3341  CG  PHE   212      30.306  26.310  21.607  0.00  0.00
ATOM   3342  CD1 PHE   212      29.473  25.463  20.914  0.00  0.00
ATOM   3343  HD1 PHE   212      29.704  24.410  20.851  0.00  0.00
ATOM   3344  CE1 PHE   212      28.409  25.994  20.095  0.00  0.00
ATOM   3345  HE1 PHE   212      27.758  25.262  19.639  0.00  0.00
ATOM   3346  CZ  PHE   212      28.130  27.388  20.070  0.00  0.00
ATOM   3347  HZ  PHE   212      27.205  27.773  19.667  0.00  0.00
ATOM   3348  CE2 PHE   212      28.951  28.235  20.807  0.00  0.00
ATOM   3349  HE2 PHE   212      28.681  29.278  20.882  0.00  0.00
ATOM   3350  CD2 PHE   212      30.052  27.714  21.545  0.00  0.00
ATOM   3351  HD2 PHE   212      30.654  28.375  22.151  0.00  0.00
ATOM   3352  C   PHE   212      29.977  24.968  24.381  0.00  0.00
ATOM   3353  O   PHE   212      28.790  25.084  24.072  0.00  0.00
ATOM   3354  N   TYR   213      30.370  23.801  24.964  0.00  0.00
ATOM   3355  H   TYR   213      31.325  23.730  25.286  0.00  0.00
ATOM   3356  CA  TYR   213      29.568  22.732  25.446  0.00  0.00
ATOM   3357  HA  TYR   213      29.277  22.198  24.541  0.00  0.00
ATOM   3358  CB  TYR   213      30.387  21.805  26.305  0.00  0.00
ATOM   3359  HB2 TYR   213      30.606  22.309  27.246  0.00  0.00
ATOM   3360  HB3 TYR   213      29.797  20.900  26.451  0.00  0.00
ATOM   3361  CG  TYR   213      31.725  21.302  25.743  0.00  0.00
ATOM   3362  CD1 TYR   213      32.836  22.000  26.264  0.00  0.00
ATOM   3363  HD1 TYR   213      32.705  22.842  26.927  0.00  0.00
ATOM   3364  CE1 TYR   213      34.127  21.561  25.863  0.00  0.00
ATOM   3365  HE1 TYR   213      35.000  22.018  26.307  0.00  0.00
ATOM   3366  CZ  TYR   213      34.290  20.407  25.070  0.00  0.00
ATOM   3367  OH  TYR   213      35.573  19.996  24.776  0.00  0.00
ATOM   3368  HH  TYR   213      35.591  19.465  23.976  0.00  0.00
ATOM   3369  CE2 TYR   213      33.184  19.714  24.528  0.00  0.00
ATOM   3370  HE2 TYR   213      33.323  18.883  23.853  0.00  0.00
ATOM   3371  CD2 TYR   213      31.904  20.186  24.866  0.00  0.00
ATOM   3372  HD2 TYR   213      31.038  19.707  24.434  0.00  0.00
ATOM   3373  C   TYR   213      28.314  23.160  26.244  0.00  0.00
ATOM   3374  O   TYR   213      27.213  22.697  25.977  0.00  0.00
ATOM   3375  N   LEU   214      28.300  24.345  26.962  0.00  0.00
ATOM   3376  H   LEU   214      29.240  24.707  27.035  0.00  0.00
ATOM   3377  CA  LEU   214      27.185  24.982  27.663  0.00  0.00
ATOM   3378  HA  LEU   214      26.766  24.210  28.309  0.00  0.00
ATOM   3379  CB  LEU   214      27.712  26.128  28.534  0.00  0.00
ATOM   3380  HB2 LEU   214      27.994  26.966  27.897  0.00  0.00
ATOM   3381  HB3 LEU   214      26.819  26.534  29.009  0.00  0.00
ATOM   3382  CG  LEU   214      28.849  25.931  29.570  0.00  0.00
ATOM   3383  HG  LEU   214      29.747  25.668  29.010  0.00  0.00
ATOM   3384  CD1 LEU   214      29.150  27.196  30.383  0.00  0.00
ATOM   3385 1HD1 LEU   214      28.328  27.362  31.079  0.00  0.00
ATOM   3386 2HD1 LEU   214      30.095  26.947  30.867  0.00  0.00
ATOM   3387 3HD1 LEU   214      29.373  28.049  29.742  0.00  0.00
ATOM   3388  CD2 LEU   214      28.689  24.678  30.486  0.00  0.00
ATOM   3389 1HD2 LEU   214      29.515  24.764  31.192  0.00  0.00
ATOM   3390 2HD2 LEU   214      27.769  24.781  31.062  0.00  0.00
ATOM   3391 3HD2 LEU   214      28.607  23.735  29.945  0.00  0.00
ATOM   3392  C   LEU   214      26.113  25.400  26.659  0.00  0.00
ATOM   3393  O   LEU   214      24.904  25.280  26.962  0.00  0.00
ATOM   3394  N   LYS   215      26.467  25.898  25.390  0.00  0.00
ATOM   3395  H   LYS   215      27.453  25.717  25.268  0.00  0.00
ATOM   3396  CA  LYS   215      25.559  26.496  24.333  0.00  0.00
ATOM   3397  HA  LYS   215      24.564  26.607  24.766  0.00  0.00
ATOM   3398  CB  LYS   215      26.135  27.780  23.878  0.00  0.00
ATOM   3399  HB2 LYS   215      26.298  28.442  24.729  0.00  0.00
ATOM   3400  HB3 LYS   215      27.088  27.579  23.389  0.00  0.00
ATOM   3401  CG  LYS   215      25.288  28.630  22.892  0.00  0.00
ATOM   3402  HG2 LYS   215      26.005  29.318  22.445  0.00  0.00
ATOM   3403  HG3 LYS   215      24.878  28.048  22.067  0.00  0.00
ATOM   3404  CD  LYS   215      24.142  29.334  23.547  0.00  0.00
ATOM   3405  HD2 LYS   215      23.508  28.594  24.034  0.00  0.00
ATOM   3406  HD3 LYS   215      24.500  29.960  24.364  0.00  0.00
ATOM   3407  CE  LYS   215      23.341  30.091  22.442  0.00  0.00
ATOM   3408  HE2 LYS   215      24.100  30.519  21.788  0.00  0.00
ATOM   3409  HE3 LYS   215      22.757  29.395  21.840  0.00  0.00
ATOM   3410  NZ  LYS   215      22.464  31.193  22.927  0.00  0.00
ATOM   3411  HZ1 LYS   215      21.780  30.836  23.579  0.00  0.00
ATOM   3412  HZ2 LYS   215      22.940  31.948  23.399  0.00  0.00
ATOM   3413  HZ3 LYS   215      21.958  31.582  22.144  0.00  0.00
ATOM   3414  C   LYS   215      25.177  25.478  23.290  0.00  0.00
ATOM   3415  O   LYS   215      24.068  25.517  22.726  0.00  0.00
ATOM   3416  N   LEU   216      26.040  24.541  22.835  0.00  0.00
ATOM   3417  H   LEU   216      26.959  24.564  23.253  0.00  0.00
ATOM   3418  CA  LEU   216      25.713  23.471  21.844  0.00  0.00
ATOM   3419  HA  LEU   216      25.305  23.932  20.945  0.00  0.00
ATOM   3420  CB  LEU   216      26.965  22.697  21.366  0.00  0.00
ATOM   3421  HB2 LEU   216      27.584  23.460  20.893  0.00  0.00
ATOM   3422  HB3 LEU   216      27.600  22.451  22.217  0.00  0.00
ATOM   3423  CG  LEU   216      26.763  21.503  20.414  0.00  0.00
ATOM   3424  HG  LEU   216      25.767  21.085  20.560  0.00  0.00
ATOM   3425  CD1 LEU   216      26.627  22.139  19.033  0.00  0.00
ATOM   3426 1HD1 LEU   216      27.467  22.801  18.825  0.00  0.00
ATOM   3427 2HD1 LEU   216      26.502  21.323  18.321  0.00  0.00
ATOM   3428 3HD1 LEU   216      25.755  22.789  18.952  0.00  0.00
ATOM   3429  CD2 LEU   216      27.817  20.357  20.372  0.00  0.00
ATOM   3430 1HD2 LEU   216      27.844  19.887  21.354  0.00  0.00
ATOM   3431 2HD2 LEU   216      27.604  19.616  19.602  0.00  0.00
ATOM   3432 3HD2 LEU   216      28.806  20.758  20.151  0.00  0.00
ATOM   3433  C   LEU   216      24.746  22.528  22.509  0.00  0.00
ATOM   3434  O   LEU   216      23.774  22.144  21.819  0.00  0.00
ATOM   3435  N   GLU   217      24.829  22.269  23.827  0.00  0.00
ATOM   3436  H   GLU   217      25.685  22.556  24.279  0.00  0.00
ATOM   3437  CA  GLU   217      23.718  21.561  24.516  0.00  0.00
ATOM   3438  HA  GLU   217      23.479  20.783  23.790  0.00  0.00
ATOM   3439  CB  GLU   217      24.262  20.694  25.712  0.00  0.00
ATOM   3440  HB2 GLU   217      24.846  21.355  26.352  0.00  0.00
ATOM   3441  HB3 GLU   217      23.550  20.188  26.365  0.00  0.00
ATOM   3442  CG  GLU   217      25.225  19.623  25.166  0.00  0.00
ATOM   3443  HG2 GLU   217      24.939  19.234  24.189  0.00  0.00
ATOM   3444  HG3 GLU   217      26.193  20.044  24.896  0.00  0.00
ATOM   3445  CD  GLU   217      25.428  18.454  26.112  0.00  0.00
ATOM   3446  OE1 GLU   217      24.688  17.446  25.947  0.00  0.00
ATOM   3447  OE2 GLU   217      26.282  18.515  27.060  0.00  0.00
ATOM   3448  C   GLU   217      22.365  22.232  24.835  0.00  0.00
ATOM   3449  O   GLU   217      21.377  21.533  25.160  0.00  0.00
ATOM   3450  N   ASP   218      22.336  23.573  24.853  0.00  0.00
ATOM   3451  H   ASP   218      23.169  24.006  24.481  0.00  0.00
ATOM   3452  CA  ASP   218      21.199  24.415  25.303  0.00  0.00
ATOM   3453  HA  ASP   218      21.645  25.408  25.348  0.00  0.00
ATOM   3454  CB  ASP   218      20.087  24.390  24.219  0.00  0.00
ATOM   3455  HB2 ASP   218      20.432  24.586  23.204  0.00  0.00
ATOM   3456  HB3 ASP   218      19.569  23.432  24.173  0.00  0.00
ATOM   3457  CG  ASP   218      19.027  25.469  24.535  0.00  0.00
ATOM   3458  OD1 ASP   218      17.787  25.181  24.445  0.00  0.00
ATOM   3459  OD2 ASP   218      19.401  26.600  24.995  0.00  0.00
ATOM   3460  C   ASP   218      20.821  24.038  26.765  0.00  0.00
ATOM   3461  O   ASP   218      19.632  23.940  27.153  0.00  0.00
ATOM   3462  N   LEU   219      21.818  23.827  27.632  0.00  0.00
ATOM   3463  H   LEU   219      22.734  23.782  27.208  0.00  0.00
ATOM   3464  CA  LEU   219      21.672  23.260  28.923  0.00  0.00
ATOM   3465  HA  LEU   219      21.017  22.389  28.903  0.00  0.00
ATOM   3466  CB  LEU   219      23.035  22.777  29.504  0.00  0.00
ATOM   3467  HB2 LEU   219      23.473  21.958  28.934  0.00  0.00
ATOM   3468  HB3 LEU   219      23.763  23.578  29.375  0.00  0.00
ATOM   3469  CG  LEU   219      23.031  22.316  30.913  0.00  0.00
ATOM   3470  HG  LEU   219      22.520  22.963  31.626  0.00  0.00
ATOM   3471  CD1 LEU   219      22.263  20.953  31.091  0.00  0.00
ATOM   3472 1HD1 LEU   219      21.211  21.229  31.028  0.00  0.00
ATOM   3473 2HD1 LEU   219      22.534  20.263  30.293  0.00  0.00
ATOM   3474 3HD1 LEU   219      22.543  20.506  32.046  0.00  0.00
ATOM   3475  CD2 LEU   219      24.342  22.020  31.448  0.00  0.00
ATOM   3476 1HD2 LEU   219      24.984  22.857  31.176  0.00  0.00
ATOM   3477 2HD2 LEU   219      24.230  21.855  32.520  0.00  0.00
ATOM   3478 3HD2 LEU   219      24.783  21.129  31.000  0.00  0.00
ATOM   3479  C   LEU   219      21.095  24.288  29.908  0.00  0.00
ATOM   3480  O   LEU   219      20.059  23.954  30.484  0.00  0.00
ATOM   3481  N   VAL   220      21.832  25.393  30.146  0.00  0.00
ATOM   3482  H   VAL   220      22.725  25.402  29.675  0.00  0.00
ATOM   3483  CA  VAL   220      21.551  26.520  31.071  0.00  0.00
ATOM   3484  HA  VAL   220      20.476  26.638  31.211  0.00  0.00
ATOM   3485  CB  VAL   220      22.127  26.254  32.456  0.00  0.00
ATOM   3486  HB  VAL   220      21.997  27.203  32.977  0.00  0.00
ATOM   3487  CG1 VAL   220      21.156  25.295  33.198  0.00  0.00
ATOM   3488 1HG1 VAL   220      21.184  24.333  32.687  0.00  0.00
ATOM   3489 2HG1 VAL   220      21.473  25.141  34.230  0.00  0.00
ATOM   3490 3HG1 VAL   220      20.114  25.614  33.198  0.00  0.00
ATOM   3491  CG2 VAL   220      23.593  25.795  32.510  0.00  0.00
ATOM   3492 1HG2 VAL   220      24.200  26.431  31.866  0.00  0.00
ATOM   3493 2HG2 VAL   220      24.030  25.871  33.506  0.00  0.00
ATOM   3494 3HG2 VAL   220      23.658  24.798  32.076  0.00  0.00
ATOM   3495  C   VAL   220      22.039  27.854  30.481  0.00  0.00
ATOM   3496  O   VAL   220      23.252  27.887  30.046  0.00  0.00
ATOM   3497  N   PRO   221      21.282  28.956  30.441  0.00  0.00
ATOM   3498  CD  PRO   221      19.865  29.029  30.749  0.00  0.00
ATOM   3499  HD2 PRO   221      19.730  28.952  31.827  0.00  0.00
ATOM   3500  HD3 PRO   221      19.214  28.309  30.252  0.00  0.00
ATOM   3501  CG  PRO   221      19.326  30.373  30.264  0.00  0.00
ATOM   3502  HG2 PRO   221      19.272  30.994  31.159  0.00  0.00
ATOM   3503  HG3 PRO   221      18.397  30.326  29.696  0.00  0.00
ATOM   3504  CB  PRO   221      20.420  30.838  29.253  0.00  0.00
ATOM   3505  HB2 PRO   221      20.483  31.926  29.241  0.00  0.00
ATOM   3506  HB3 PRO   221      20.146  30.471  28.264  0.00  0.00
ATOM   3507  CA  PRO   221      21.672  30.230  29.854  0.00  0.00
ATOM   3508  HA  PRO   221      22.347  30.100  29.008  0.00  0.00
ATOM   3509  C   PRO   221      22.271  31.108  30.943  0.00  0.00
ATOM   3510  O   PRO   221      21.940  30.886  32.088  0.00  0.00
ATOM   3511  N   PRO   222      23.209  31.953  30.588  0.00  0.00
ATOM   3512  CD  PRO   222      23.770  32.106  29.246  0.00  0.00
ATOM   3513  HD2 PRO   222      23.025  32.111  28.451  0.00  0.00
ATOM   3514  HD3 PRO   222      24.482  31.288  29.136  0.00  0.00
ATOM   3515  CG  PRO   222      24.631  33.386  29.301  0.00  0.00
ATOM   3516  HG2 PRO   222      23.908  34.190  29.161  0.00  0.00
ATOM   3517  HG3 PRO   222      25.422  33.365  28.552  0.00  0.00
ATOM   3518  CB  PRO   222      25.100  33.351  30.766  0.00  0.00
ATOM   3519  HB2 PRO   222      25.207  34.410  30.999  0.00  0.00
ATOM   3520  HB3 PRO   222      25.973  32.697  30.758  0.00  0.00
ATOM   3521  CA  PRO   222      23.900  32.782  31.541  0.00  0.00
ATOM   3522  HA  PRO   222      24.242  32.148  32.358  0.00  0.00
ATOM   3523  C   PRO   222      23.004  33.958  32.065  0.00  0.00
ATOM   3524  O   PRO   222      22.111  34.395  31.284  0.00  0.00
ATOM   3525  N   PRO   223      23.030  34.273  33.335  0.00  0.00
ATOM   3526  CD  PRO   223      23.888  33.743  34.404  0.00  0.00
ATOM   3527  HD2 PRO   223      24.917  33.868  34.065  0.00  0.00
ATOM   3528  HD3 PRO   223      23.707  32.675  34.525  0.00  0.00
ATOM   3529  CG  PRO   223      23.548  34.622  35.652  0.00  0.00
ATOM   3530  HG2 PRO   223      24.262  35.402  35.916  0.00  0.00
ATOM   3531  HG3 PRO   223      23.381  34.040  36.559  0.00  0.00
ATOM   3532  CB  PRO   223      22.192  35.308  35.420  0.00  0.00
ATOM   3533  HB2 PRO   223      22.079  36.205  36.029  0.00  0.00
ATOM   3534  HB3 PRO   223      21.495  34.586  35.845  0.00  0.00
ATOM   3535  CA  PRO   223      22.196  35.376  33.870  0.00  0.00
ATOM   3536  HA  PRO   223      21.138  35.220  33.660  0.00  0.00
ATOM   3537  C   PRO   223      22.578  36.753  33.358  0.00  0.00
ATOM   3538  O   PRO   223      23.763  36.931  33.131  0.00  0.00
ATOM   3539  N   PRO   224      21.659  37.748  33.264  0.00  0.00
ATOM   3540  CD  PRO   224      20.245  37.552  33.587  0.00  0.00
ATOM   3541  HD2 PRO   224      20.236  37.508  34.676  0.00  0.00
ATOM   3542  HD3 PRO   224      19.852  36.620  33.180  0.00  0.00
ATOM   3543  CG  PRO   224      19.476  38.679  33.027  0.00  0.00
ATOM   3544  HG2 PRO   224      18.824  39.019  33.831  0.00  0.00
ATOM   3545  HG3 PRO   224      19.236  38.494  31.980  0.00  0.00
ATOM   3546  CB  PRO   224      20.498  39.829  32.890  0.00  0.00
ATOM   3547  HB2 PRO   224      20.523  40.287  33.879  0.00  0.00
ATOM   3548  HB3 PRO   224      20.180  40.548  32.134  0.00  0.00
ATOM   3549  CA  PRO   224      21.826  39.107  32.632  0.00  0.00
ATOM   3550  HA  PRO   224      21.813  38.931  31.556  0.00  0.00
ATOM   3551  C   PRO   224      23.053  39.876  32.994  0.00  0.00
ATOM   3552  O   PRO   224      23.659  40.517  32.205  0.00  0.00
ATOM   3553  N   ILE   225      23.411  39.865  34.285  0.00  0.00
ATOM   3554  H   ILE   225      22.930  39.268  34.942  0.00  0.00
ATOM   3555  CA  ILE   225      24.595  40.470  34.878  0.00  0.00
ATOM   3556  HA  ILE   225      24.582  41.544  34.689  0.00  0.00
ATOM   3557  CB  ILE   225      24.629  40.253  36.387  0.00  0.00
ATOM   3558  HB  ILE   225      23.683  40.558  36.834  0.00  0.00
ATOM   3559  CG2 ILE   225      24.744  38.706  36.694  0.00  0.00
ATOM   3560 1HG2 ILE   225      25.768  38.354  36.574  0.00  0.00
ATOM   3561 2HG2 ILE   225      24.428  38.456  37.707  0.00  0.00
ATOM   3562 3HG2 ILE   225      24.076  38.073  36.109  0.00  0.00
ATOM   3563  CG1 ILE   225      25.709  41.126  36.986  0.00  0.00
ATOM   3564 2HG1 ILE   225      26.654  40.693  36.658  0.00  0.00
ATOM   3565 3HG1 ILE   225      25.606  42.162  36.664  0.00  0.00
ATOM   3566  CD1 ILE   225      25.765  41.049  38.551  0.00  0.00
ATOM   3567 1HD1 ILE   225      25.645  40.017  38.879  0.00  0.00
ATOM   3568 2HD1 ILE   225      26.770  41.392  38.799  0.00  0.00
ATOM   3569 3HD1 ILE   225      25.028  41.665  39.066  0.00  0.00
ATOM   3570  C   ILE   225      25.895  39.999  34.162  0.00  0.00
ATOM   3571  O   ILE   225      26.759  40.841  33.822  0.00  0.00
ATOM   3572  N   ILE   226      25.986  38.769  33.619  0.00  0.00
ATOM   3573  H   ILE   226      25.167  38.193  33.748  0.00  0.00
ATOM   3574  CA  ILE   226      27.031  38.323  32.729  0.00  0.00
ATOM   3575  HA  ILE   226      27.789  39.106  32.704  0.00  0.00
ATOM   3576  CB  ILE   226      27.829  37.192  33.340  0.00  0.00
ATOM   3577  HB  ILE   226      28.812  37.071  32.886  0.00  0.00
ATOM   3578  CG2 ILE   226      28.132  37.457  34.843  0.00  0.00
ATOM   3579 1HG2 ILE   226      28.739  38.361  34.883  0.00  0.00
ATOM   3580 2HG2 ILE   226      27.186  37.446  35.385  0.00  0.00
ATOM   3581 3HG2 ILE   226      28.727  36.620  35.208  0.00  0.00
ATOM   3582  CG1 ILE   226      27.213  35.868  33.104  0.00  0.00
ATOM   3583 2HG1 ILE   226      26.166  35.760  33.387  0.00  0.00
ATOM   3584 3HG1 ILE   226      27.113  35.709  32.030  0.00  0.00
ATOM   3585  CD1 ILE   226      27.979  34.721  33.692  0.00  0.00
ATOM   3586 1HD1 ILE   226      29.031  34.773  33.410  0.00  0.00
ATOM   3587 2HD1 ILE   226      27.811  34.578  34.759  0.00  0.00
ATOM   3588 3HD1 ILE   226      27.640  33.792  33.232  0.00  0.00
ATOM   3589  C   ILE   226      26.667  38.062  31.210  0.00  0.00
ATOM   3590  O   ILE   226      27.588  38.008  30.394  0.00  0.00
ATOM   3591  N   ASP   227      25.360  37.913  30.891  0.00  0.00
ATOM   3592  H   ASP   227      24.735  37.767  31.671  0.00  0.00
ATOM   3593  CA  ASP   227      24.858  37.781  29.533  0.00  0.00
ATOM   3594  HA  ASP   227      25.213  36.789  29.252  0.00  0.00
ATOM   3595  CB  ASP   227      23.391  37.608  29.545  0.00  0.00
ATOM   3596  HB2 ASP   227      23.106  36.768  30.179  0.00  0.00
ATOM   3597  HB3 ASP   227      22.988  38.542  29.936  0.00  0.00
ATOM   3598  CG  ASP   227      22.845  37.305  28.142  0.00  0.00
ATOM   3599  OD1 ASP   227      22.193  38.144  27.520  0.00  0.00
ATOM   3600  OD2 ASP   227      23.161  36.164  27.717  0.00  0.00
ATOM   3601  C   ASP   227      25.316  38.844  28.558  0.00  0.00
ATOM   3602  O   ASP   227      25.604  38.618  27.380  0.00  0.00
ATOM   3603  N   LYS   228      25.545  40.026  29.093  0.00  0.00
ATOM   3604  H   LYS   228      25.266  40.173  30.052  0.00  0.00
ATOM   3605  CA  LYS   228      26.118  41.163  28.353  0.00  0.00
ATOM   3606  HA  LYS   228      25.377  41.456  27.610  0.00  0.00
ATOM   3607  CB  LYS   228      26.318  42.340  29.291  0.00  0.00
ATOM   3608  HB2 LYS   228      25.419  42.456  29.896  0.00  0.00
ATOM   3609  HB3 LYS   228      27.095  42.079  30.009  0.00  0.00
ATOM   3610  CG  LYS   228      26.733  43.629  28.685  0.00  0.00
ATOM   3611  HG2 LYS   228      27.226  44.167  29.495  0.00  0.00
ATOM   3612  HG3 LYS   228      27.472  43.419  27.912  0.00  0.00
ATOM   3613  CD  LYS   228      25.482  44.349  28.140  0.00  0.00
ATOM   3614  HD2 LYS   228      24.877  43.625  27.593  0.00  0.00
ATOM   3615  HD3 LYS   228      25.032  44.773  29.038  0.00  0.00
ATOM   3616  CE  LYS   228      25.944  45.443  27.194  0.00  0.00
ATOM   3617  HE2 LYS   228      26.475  45.004  26.349  0.00  0.00
ATOM   3618  HE3 LYS   228      25.107  45.876  26.646  0.00  0.00
ATOM   3619  NZ  LYS   228      26.730  46.521  27.755  0.00  0.00
ATOM   3620  HZ1 LYS   228      27.595  46.147  28.117  0.00  0.00
ATOM   3621  HZ2 LYS   228      26.936  47.157  26.999  0.00  0.00
ATOM   3622  HZ3 LYS   228      26.183  46.952  28.487  0.00  0.00
ATOM   3623  C   LYS   228      27.478  40.828  27.647  0.00  0.00
ATOM   3624  O   LYS   228      27.585  41.141  26.508  0.00  0.00
ATOM   3625  N   ILE   229      28.401  40.027  28.256  0.00  0.00
ATOM   3626  H   ILE   229      28.101  39.567  29.103  0.00  0.00
ATOM   3627  CA  ILE   229      29.678  39.599  27.624  0.00  0.00
ATOM   3628  HA  ILE   229      29.534  39.710  26.549  0.00  0.00
ATOM   3629  CB  ILE   229      30.873  40.563  27.979  0.00  0.00
ATOM   3630  HB  ILE   229      31.699  40.277  27.327  0.00  0.00
ATOM   3631  CG2 ILE   229      30.550  42.031  27.727  0.00  0.00
ATOM   3632 1HG2 ILE   229      31.477  42.581  27.888  0.00  0.00
ATOM   3633 2HG2 ILE   229      30.300  42.151  26.672  0.00  0.00
ATOM   3634 3HG2 ILE   229      29.775  42.395  28.401  0.00  0.00
ATOM   3635  CG1 ILE   229      31.294  40.364  29.506  0.00  0.00
ATOM   3636 2HG1 ILE   229      31.644  39.338  29.615  0.00  0.00
ATOM   3637 3HG1 ILE   229      32.111  41.060  29.698  0.00  0.00
ATOM   3638  CD1 ILE   229      30.313  40.640  30.624  0.00  0.00
ATOM   3639 1HD1 ILE   229      30.892  40.306  31.485  0.00  0.00
ATOM   3640 2HD1 ILE   229      30.035  41.691  30.693  0.00  0.00
ATOM   3641 3HD1 ILE   229      29.433  39.997  30.648  0.00  0.00
ATOM   3642  C   ILE   229      30.031  38.117  27.737  0.00  0.00
ATOM   3643  O   ILE   229      31.162  37.744  27.346  0.00  0.00
ATOM   3644  N   PHE   230      29.094  37.255  28.153  0.00  0.00
ATOM   3645  H   PHE   230      28.207  37.570  28.518  0.00  0.00
ATOM   3646  CA  PHE   230      29.232  35.791  28.291  0.00  0.00
ATOM   3647  HA  PHE   230      30.292  35.544  28.231  0.00  0.00
ATOM   3648  CB  PHE   230      28.817  35.182  29.595  0.00  0.00
ATOM   3649  HB2 PHE   230      29.160  35.862  30.375  0.00  0.00
ATOM   3650  HB3 PHE   230      27.730  35.128  29.537  0.00  0.00
ATOM   3651  CG  PHE   230      29.335  33.861  29.987  0.00  0.00
ATOM   3652  CD1 PHE   230      28.851  32.666  29.479  0.00  0.00
ATOM   3653  HD1 PHE   230      27.977  32.701  28.845  0.00  0.00
ATOM   3654  CE1 PHE   230      29.474  31.412  29.727  0.00  0.00
ATOM   3655  HE1 PHE   230      29.135  30.497  29.264  0.00  0.00
ATOM   3656  CZ  PHE   230      30.556  31.401  30.637  0.00  0.00
ATOM   3657  HZ  PHE   230      31.099  30.475  30.758  0.00  0.00
ATOM   3658  CE2 PHE   230      30.994  32.588  31.233  0.00  0.00
ATOM   3659  HE2 PHE   230      31.890  32.594  31.835  0.00  0.00
ATOM   3660  CD2 PHE   230      30.396  33.816  30.862  0.00  0.00
ATOM   3661  HD2 PHE   230      30.910  34.708  31.186  0.00  0.00
ATOM   3662  C   PHE   230      28.574  35.099  27.130  0.00  0.00
ATOM   3663  O   PHE   230      27.380  35.335  26.838  0.00  0.00
ATOM   3664  N   MET   231      29.188  34.055  26.590  0.00  0.00
ATOM   3665  H   MET   231      30.120  33.870  26.932  0.00  0.00
ATOM   3666  CA  MET   231      28.680  33.179  25.575  0.00  0.00
ATOM   3667  HA  MET   231      29.632  32.818  25.186  0.00  0.00
ATOM   3668  CB  MET   231      27.775  32.100  26.218  0.00  0.00
ATOM   3669  HB2 MET   231      28.234  31.612  27.077  0.00  0.00
ATOM   3670  HB3 MET   231      26.892  32.571  26.649  0.00  0.00
ATOM   3671  CG  MET   231      27.428  31.011  25.287  0.00  0.00
ATOM   3672  HG2 MET   231      26.781  30.332  25.843  0.00  0.00
ATOM   3673  HG3 MET   231      26.990  31.250  24.318  0.00  0.00
ATOM   3674  SD  MET   231      28.839  30.071  24.803  0.00  0.00
ATOM   3675  CE  MET   231      29.141  29.045  26.296  0.00  0.00
ATOM   3676  HE1 MET   231      29.987  28.373  26.150  0.00  0.00
ATOM   3677  HE2 MET   231      29.359  29.723  27.122  0.00  0.00
ATOM   3678  HE3 MET   231      28.257  28.463  26.556  0.00  0.00
ATOM   3679  C   MET   231      28.104  33.828  24.329  0.00  0.00
ATOM   3680  O   MET   231      26.919  33.588  24.022  0.00  0.00
ATOM   3681  N   ASP   232      28.843  34.715  23.662  0.00  0.00
ATOM   3682  H   ASP   232      29.709  34.939  24.132  0.00  0.00
ATOM   3683  CA  ASP   232      28.718  34.902  22.180  0.00  0.00
ATOM   3684  HA  ASP   232      27.780  35.413  21.965  0.00  0.00
ATOM   3685  CB  ASP   232      29.926  35.718  21.640  0.00  0.00
ATOM   3686  HB2 ASP   232      29.854  36.649  22.203  0.00  0.00
ATOM   3687  HB3 ASP   232      30.848  35.186  21.875  0.00  0.00
ATOM   3688  CG  ASP   232      29.849  36.016  20.137  0.00  0.00
ATOM   3689  OD1 ASP   232      28.773  36.523  19.710  0.00  0.00
ATOM   3690  OD2 ASP   232      30.853  35.944  19.354  0.00  0.00
ATOM   3691  C   ASP   232      28.641  33.528  21.363  0.00  0.00
ATOM   3692  O   ASP   232      29.244  32.480  21.738  0.00  0.00
ATOM   3693  N   THR   233      27.817  33.455  20.283  0.00  0.00
ATOM   3694  H   THR   233      27.419  34.361  20.084  0.00  0.00
ATOM   3695  CA  THR   233      27.464  32.257  19.551  0.00  0.00
ATOM   3696  HA  THR   233      28.054  31.421  19.926  0.00  0.00
ATOM   3697  CB  THR   233      25.990  31.941  19.720  0.00  0.00
ATOM   3698  HB  THR   233      25.441  32.808  19.353  0.00  0.00
ATOM   3699  CG2 THR   233      25.508  30.710  18.990  0.00  0.00
ATOM   3700 1HG2 THR   233      24.472  30.539  19.281  0.00  0.00
ATOM   3701 2HG2 THR   233      25.627  30.836  17.914  0.00  0.00
ATOM   3702 3HG2 THR   233      26.136  29.860  19.257  0.00  0.00
ATOM   3703  OG1 THR   233      25.719  31.707  21.149  0.00  0.00
ATOM   3704  HG1 THR   233      26.589  31.535  21.516  0.00  0.00
ATOM   3705  C   THR   233      27.918  32.344  18.074  0.00  0.00
ATOM   3706  O   THR   233      27.131  32.800  17.226  0.00  0.00
ATOM   3707  OXT THR   233      29.062  31.888  17.859  0.00  0.00
TER
ATOM   3708  C   SUB   234      53.861  52.795  42.745  0.00  0.00
ATOM   3709  C1  SUB   234      52.821  53.275  41.937  0.00  0.00
ATOM   3710  H2  SUB   234      53.007  54.248  41.490  0.00  0.00
ATOM   3711  C2  SUB   234      51.576  52.638  41.918  0.00  0.00
ATOM   3712  C3  SUB   234      51.407  51.362  42.517  0.00  0.00
ATOM   3713  C4  SUB   234      52.458  50.877  43.313  0.00  0.00
ATOM   3714  C5  SUB   234      53.670  51.610  43.384  0.00  0.00
ATOM   3715  H1  SUB   234      54.412  51.283  44.108  0.00  0.00
ATOM   3716  C6  SUB   234      50.029  50.556  42.327  0.00  0.00
ATOM   3717  O   SUB   234      49.839  49.517  42.912  0.00  0.00
ATOM   3718  C7  SUB   234      48.832  51.014  41.540  0.00  0.00
ATOM   3719  H3  SUB   234      48.608  52.075  41.672  0.00  0.00
ATOM   3720  H4  SUB   234      49.093  50.910  40.485  0.00  0.00
ATOM   3721  C8  SUB   234      47.441  50.297  41.820  0.00  0.00
ATOM   3722  H5  SUB   234      46.750  50.609  41.034  0.00  0.00
ATOM   3723  H16 SUB   234      47.520  49.215  41.690  0.00  0.00
ATOM   3724  C9  SUB   234      47.003  50.624  43.241  0.00  0.00
ATOM   3725  H7  SUB   234      47.763  50.286  43.948  0.00  0.00
ATOM   3726  H17 SUB   234      46.957  51.704  43.396  0.00  0.00
ATOM   3727  C10 SUB   234      45.607  50.029  43.627  0.00  0.00
ATOM   3728  H8  SUB   234      44.871  50.275  42.859  0.00  0.00
ATOM   3729  H18 SUB   234      45.584  48.940  43.707  0.00  0.00
ATOM   3730  C11 SUB   234      45.072  50.758  44.872  0.00  0.00
ATOM   3731  H9  SUB   234      45.707  50.625  45.750  0.00  0.00
ATOM   3732  H19 SUB   234      45.032  51.820  44.618  0.00  0.00
ATOM   3733  C12 SUB   234      43.677  50.237  45.300  0.00  0.00
ATOM   3734  H10 SUB   234      43.309  50.886  46.097  0.00  0.00
ATOM   3735  H20 SUB   234      42.929  50.243  44.504  0.00  0.00
ATOM   3736  C13 SUB   234      43.769  48.756  45.875  0.00  0.00
ATOM   3737  H11 SUB   234      43.806  47.981  45.106  0.00  0.00
ATOM   3738  H21 SUB   234      44.651  48.588  46.495  0.00  0.00
ATOM   3739  C14 SUB   234      42.534  48.410  46.669  0.00  0.00
ATOM   3740  H12 SUB   234      41.701  48.055  46.059  0.00  0.00
ATOM   3741  H22 SUB   234      42.082  49.169  47.312  0.00  0.00
ATOM   3742  H6  SUB   234      42.734  47.616  47.392  0.00  0.00
ATOM   3743  C15 SUB   234      52.342  49.531  44.022  0.00  0.00
ATOM   3744  H13 SUB   234      51.609  49.531  44.832  0.00  0.00
ATOM   3745  H23 SUB   234      52.120  48.727  43.317  0.00  0.00
ATOM   3746  C16 SUB   234      53.632  48.992  44.562  0.00  0.00
ATOM   3747  O1  SUB   234      53.945  48.922  45.725  0.00  0.00
ATOM   3748  O2  SUB   234      54.313  48.454  43.521  0.00  0.00
ATOM   3749  C17 SUB   234      55.604  47.810  43.695  0.00  0.00
ATOM   3750  H14 SUB   234      55.516  47.090  44.512  0.00  0.00
ATOM   3751  H24 SUB   234      55.690  47.245  42.762  0.00  0.00
ATOM   3752  C18 SUB   234      56.593  48.947  43.888  0.00  0.00
ATOM   3753  H15 SUB   234      56.371  49.324  44.888  0.00  0.00
ATOM   3754  H25 SUB   234      56.420  49.821  43.256  0.00  0.00
ATOM   3755  H26 SUB   234      57.666  48.770  43.785  0.00  0.00
ATOM   3756  O3  SUB   234      50.616  53.154  41.121  0.00  0.00
ATOM   3757  H   SUB   234      50.801  54.071  40.848  0.00  0.00
ATOM   3758  O4  SUB   234      55.091  53.377  42.836  0.00  0.00
ATOM   3759  H27 SUB   234      55.796  52.785  43.154  0.00  0.00
