# Supplementary material for: In Silico Adoption of an Orphan Nuclear Receptor NR4A1
Source: PLoS One. 2015 Aug 13;10(8):e0135246. doi: 10.1371/journal.pone.0135246 (PMC4535767; doi:10.1371/journal.pone.0135246)
Supplement: S1 Structures — (ZIP) [file pone.0135246.s001.zip › SI Structure Files/SI Section 7/md_2_303 ns.pdb]

ATOM      1  N   ASN     1      54.578  59.191  43.797  0.00  0.00
ATOM      2  H1  ASN     1      54.289  60.158  43.847  0.00  0.00
ATOM      3  H2  ASN     1      55.569  59.033  43.681  0.00  0.00
ATOM      4  H3  ASN     1      54.385  58.798  44.707  0.00  0.00
ATOM      5  CA  ASN     1      53.693  58.467  42.848  0.00  0.00
ATOM      6  HA  ASN     1      53.601  58.968  41.884  0.00  0.00
ATOM      7  CB  ASN     1      54.169  57.086  42.346  0.00  0.00
ATOM      8  HB2 ASN     1      55.179  57.234  41.964  0.00  0.00
ATOM      9  HB3 ASN     1      54.053  56.396  43.182  0.00  0.00
ATOM     10  CG  ASN     1      53.229  56.645  41.234  0.00  0.00
ATOM     11  OD1 ASN     1      52.098  56.120  41.322  0.00  0.00
ATOM     12  ND2 ASN     1      53.627  56.820  39.957  0.00  0.00
ATOM     13 1HD2 ASN     1      52.981  56.612  39.209  0.00  0.00
ATOM     14 2HD2 ASN     1      54.526  57.225  39.735  0.00  0.00
ATOM     15  C   ASN     1      52.352  58.408  43.480  0.00  0.00
ATOM     16  O   ASN     1      52.227  57.990  44.674  0.00  0.00
ATOM     17  N   LEU     2      51.234  58.598  42.658  0.00  0.00
ATOM     18  H   LEU     2      51.247  58.729  41.657  0.00  0.00
ATOM     19  CA  LEU     2      49.875  58.597  43.181  0.00  0.00
ATOM     20  HA  LEU     2      49.903  59.138  44.127  0.00  0.00
ATOM     21  CB  LEU     2      49.013  59.402  42.150  0.00  0.00
ATOM     22  HB2 LEU     2      49.378  60.425  42.058  0.00  0.00
ATOM     23  HB3 LEU     2      49.213  58.803  41.262  0.00  0.00
ATOM     24  CG  LEU     2      47.474  59.446  42.260  0.00  0.00
ATOM     25  HG  LEU     2      47.105  58.420  42.250  0.00  0.00
ATOM     26  CD1 LEU     2      47.040  60.093  43.609  0.00  0.00
ATOM     27 1HD1 LEU     2      45.952  60.024  43.603  0.00  0.00
ATOM     28 2HD1 LEU     2      47.502  59.733  44.528  0.00  0.00
ATOM     29 3HD1 LEU     2      47.167  61.168  43.484  0.00  0.00
ATOM     30  CD2 LEU     2      46.559  60.032  41.107  0.00  0.00
ATOM     31 1HD2 LEU     2      46.851  61.060  40.895  0.00  0.00
ATOM     32 2HD2 LEU     2      46.619  59.399  40.222  0.00  0.00
ATOM     33 3HD2 LEU     2      45.503  59.989  41.374  0.00  0.00
ATOM     34  C   LEU     2      49.296  57.163  43.458  0.00  0.00
ATOM     35  O   LEU     2      48.294  57.090  44.196  0.00  0.00
ATOM     36  N   LEU     3      49.806  56.049  42.929  0.00  0.00
ATOM     37  H   LEU     3      50.468  56.227  42.188  0.00  0.00
ATOM     38  CA  LEU     3      49.285  54.683  43.261  0.00  0.00
ATOM     39  HA  LEU     3      48.223  54.708  43.019  0.00  0.00
ATOM     40  CB  LEU     3      50.002  53.569  42.467  0.00  0.00
ATOM     41  HB2 LEU     3      50.028  53.773  41.397  0.00  0.00
ATOM     42  HB3 LEU     3      51.044  53.652  42.775  0.00  0.00
ATOM     43  CG  LEU     3      49.429  52.211  42.683  0.00  0.00
ATOM     44  HG  LEU     3      49.217  51.998  43.730  0.00  0.00
ATOM     45  CD1 LEU     3      48.114  52.088  41.802  0.00  0.00
ATOM     46 1HD1 LEU     3      48.422  52.284  40.775  0.00  0.00
ATOM     47 2HD1 LEU     3      47.638  51.113  41.913  0.00  0.00
ATOM     48 3HD1 LEU     3      47.272  52.683  42.156  0.00  0.00
ATOM     49  CD2 LEU     3      50.395  51.030  42.272  0.00  0.00
ATOM     50 1HD2 LEU     3      51.264  51.041  42.930  0.00  0.00
ATOM     51 2HD2 LEU     3      49.866  50.085  42.392  0.00  0.00
ATOM     52 3HD2 LEU     3      50.721  51.148  41.239  0.00  0.00
ATOM     53  C   LEU     3      49.333  54.422  44.881  0.00  0.00
ATOM     54  O   LEU     3      48.477  53.680  45.430  0.00  0.00
ATOM     55  N   THR     4      50.211  55.118  45.647  0.00  0.00
ATOM     56  H   THR     4      50.881  55.649  45.109  0.00  0.00
ATOM     57  CA  THR     4      50.416  55.041  47.125  0.00  0.00
ATOM     58  HA  THR     4      50.540  54.011  47.458  0.00  0.00
ATOM     59  CB  THR     4      51.644  55.964  47.558  0.00  0.00
ATOM     60  HB  THR     4      51.729  55.939  48.645  0.00  0.00
ATOM     61  CG2 THR     4      53.000  55.732  46.957  0.00  0.00
ATOM     62 1HG2 THR     4      53.291  54.733  47.281  0.00  0.00
ATOM     63 2HG2 THR     4      52.942  55.644  45.873  0.00  0.00
ATOM     64 3HG2 THR     4      53.708  56.494  47.282  0.00  0.00
ATOM     65  OG1 THR     4      51.403  57.274  47.155  0.00  0.00
ATOM     66  HG1 THR     4      51.691  57.436  46.253  0.00  0.00
ATOM     67  C   THR     4      49.223  55.562  47.951  0.00  0.00
ATOM     68  O   THR     4      49.132  55.263  49.148  0.00  0.00
ATOM     69  N   SER     5      48.292  56.223  47.273  0.00  0.00
ATOM     70  H   SER     5      48.371  56.321  46.271  0.00  0.00
ATOM     71  CA  SER     5      46.962  56.549  47.848  0.00  0.00
ATOM     72  HA  SER     5      47.249  56.838  48.859  0.00  0.00
ATOM     73  CB  SER     5      46.371  57.670  47.052  0.00  0.00
ATOM     74  HB2 SER     5      45.547  58.062  47.648  0.00  0.00
ATOM     75  HB3 SER     5      47.136  58.446  47.020  0.00  0.00
ATOM     76  OG  SER     5      45.961  57.246  45.782  0.00  0.00
ATOM     77  HG  SER     5      46.753  57.208  45.241  0.00  0.00
ATOM     78  C   SER     5      45.961  55.385  48.044  0.00  0.00
ATOM     79  O   SER     5      44.939  55.500  48.734  0.00  0.00
ATOM     80  N   LEU     6      46.174  54.239  47.380  0.00  0.00
ATOM     81  H   LEU     6      47.037  54.159  46.861  0.00  0.00
ATOM     82  CA  LEU     6      45.398  53.008  47.424  0.00  0.00
ATOM     83  HA  LEU     6      44.356  53.277  47.246  0.00  0.00
ATOM     84  CB  LEU     6      45.900  52.173  46.218  0.00  0.00
ATOM     85  HB2 LEU     6      45.717  52.750  45.311  0.00  0.00
ATOM     86  HB3 LEU     6      46.948  51.906  46.358  0.00  0.00
ATOM     87  CG  LEU     6      45.049  50.891  46.005  0.00  0.00
ATOM     88  HG  LEU     6      45.134  50.310  46.924  0.00  0.00
ATOM     89  CD1 LEU     6      43.534  51.164  45.697  0.00  0.00
ATOM     90 1HD1 LEU     6      43.238  51.835  46.502  0.00  0.00
ATOM     91 2HD1 LEU     6      43.430  51.487  44.661  0.00  0.00
ATOM     92 3HD1 LEU     6      43.080  50.189  45.874  0.00  0.00
ATOM     93  CD2 LEU     6      45.645  50.015  44.976  0.00  0.00
ATOM     94 1HD2 LEU     6      45.441  50.397  43.975  0.00  0.00
ATOM     95 2HD2 LEU     6      46.680  49.854  45.279  0.00  0.00
ATOM     96 3HD2 LEU     6      45.022  49.134  45.129  0.00  0.00
ATOM     97  C   LEU     6      45.553  52.339  48.776  0.00  0.00
ATOM     98  O   LEU     6      46.561  51.664  49.058  0.00  0.00
ATOM     99  N   VAL     7      44.518  52.429  49.646  0.00  0.00
ATOM    100  H   VAL     7      43.716  53.021  49.481  0.00  0.00
ATOM    101  CA  VAL     7      44.740  52.176  51.056  0.00  0.00
ATOM    102  HA  VAL     7      45.731  52.578  51.267  0.00  0.00
ATOM    103  CB  VAL     7      43.712  52.937  51.901  0.00  0.00
ATOM    104  HB  VAL     7      43.984  52.729  52.936  0.00  0.00
ATOM    105  CG1 VAL     7      43.828  54.521  51.736  0.00  0.00
ATOM    106 1HG1 VAL     7      44.793  54.950  51.465  0.00  0.00
ATOM    107 2HG1 VAL     7      43.065  54.834  51.024  0.00  0.00
ATOM    108 3HG1 VAL     7      43.722  55.001  52.709  0.00  0.00
ATOM    109  CG2 VAL     7      42.307  52.441  51.754  0.00  0.00
ATOM    110 1HG2 VAL     7      41.615  53.099  52.279  0.00  0.00
ATOM    111 2HG2 VAL     7      42.028  52.158  50.738  0.00  0.00
ATOM    112 3HG2 VAL     7      42.304  51.531  52.353  0.00  0.00
ATOM    113  C   VAL     7      44.796  50.674  51.501  0.00  0.00
ATOM    114  O   VAL     7      45.399  50.324  52.520  0.00  0.00
ATOM    115  N   ARG     8      44.200  49.822  50.619  0.00  0.00
ATOM    116  H   ARG     8      43.699  50.321  49.898  0.00  0.00
ATOM    117  CA  ARG     8      43.955  48.412  50.899  0.00  0.00
ATOM    118  HA  ARG     8      44.086  48.274  51.972  0.00  0.00
ATOM    119  CB  ARG     8      42.491  48.080  50.642  0.00  0.00
ATOM    120  HB2 ARG     8      41.876  48.979  50.596  0.00  0.00
ATOM    121  HB3 ARG     8      42.469  47.605  49.661  0.00  0.00
ATOM    122  CG  ARG     8      42.021  47.246  51.805  0.00  0.00
ATOM    123  HG2 ARG     8      42.657  46.373  51.951  0.00  0.00
ATOM    124  HG3 ARG     8      41.959  47.837  52.718  0.00  0.00
ATOM    125  CD  ARG     8      40.578  46.731  51.477  0.00  0.00
ATOM    126  HD2 ARG     8      40.205  46.362  52.432  0.00  0.00
ATOM    127  HD3 ARG     8      39.979  47.612  51.248  0.00  0.00
ATOM    128  NE  ARG     8      40.425  45.846  50.313  0.00  0.00
ATOM    129  HE  ARG     8      39.988  46.151  49.455  0.00  0.00
ATOM    130  CZ  ARG     8      40.672  44.558  50.465  0.00  0.00
ATOM    131  NH1 ARG     8      40.996  43.974  51.600  0.00  0.00
ATOM    132 1HH1 ARG     8      40.952  44.441  52.494  0.00  0.00
ATOM    133 2HH1 ARG     8      41.300  43.011  51.620  0.00  0.00
ATOM    134  NH2 ARG     8      40.561  43.749  49.516  0.00  0.00
ATOM    135 1HH2 ARG     8      40.231  43.997  48.594  0.00  0.00
ATOM    136 2HH2 ARG     8      40.661  42.761  49.699  0.00  0.00
ATOM    137  C   ARG     8      44.956  47.449  50.274  0.00  0.00
ATOM    138  O   ARG     8      44.860  46.222  50.486  0.00  0.00
ATOM    139  N   ALA     9      45.888  47.965  49.443  0.00  0.00
ATOM    140  H   ALA     9      45.976  48.951  49.243  0.00  0.00
ATOM    141  CA  ALA     9      46.820  47.142  48.590  0.00  0.00
ATOM    142  HA  ALA     9      46.221  46.822  47.737  0.00  0.00
ATOM    143  CB  ALA     9      47.950  48.128  48.078  0.00  0.00
ATOM    144  HB1 ALA     9      47.601  49.017  47.553  0.00  0.00
ATOM    145  HB2 ALA     9      48.410  48.525  48.983  0.00  0.00
ATOM    146  HB3 ALA     9      48.741  47.598  47.547  0.00  0.00
ATOM    147  C   ALA     9      47.517  45.927  49.226  0.00  0.00
ATOM    148  O   ALA     9      47.541  44.835  48.638  0.00  0.00
ATOM    149  N   HIS    10      48.064  46.080  50.389  0.00  0.00
ATOM    150  H   HIS    10      47.942  47.005  50.774  0.00  0.00
ATOM    151  CA  HIS    10      48.573  44.956  51.289  0.00  0.00
ATOM    152  HA  HIS    10      49.386  44.400  50.822  0.00  0.00
ATOM    153  CB  HIS    10      49.034  45.578  52.638  0.00  0.00
ATOM    154  HB2 HIS    10      48.298  46.074  53.271  0.00  0.00
ATOM    155  HB3 HIS    10      49.364  44.752  53.268  0.00  0.00
ATOM    156  CG  HIS    10      50.224  46.554  52.400  0.00  0.00
ATOM    157  ND1 HIS    10      50.262  47.825  52.968  0.00  0.00
ATOM    158  HD1 HIS    10      49.540  48.391  53.389  0.00  0.00
ATOM    159  CE1 HIS    10      51.430  48.404  52.628  0.00  0.00
ATOM    160  HE1 HIS    10      51.708  49.439  52.760  0.00  0.00
ATOM    161  NE2 HIS    10      52.226  47.438  52.104  0.00  0.00
ATOM    162  HE2 HIS    10      53.220  47.490  51.934  0.00  0.00
ATOM    163  CD2 HIS    10      51.452  46.280  51.881  0.00  0.00
ATOM    164  HD2 HIS    10      51.868  45.350  51.522  0.00  0.00
ATOM    165  C   HIS    10      47.540  43.831  51.613  0.00  0.00
ATOM    166  O   HIS    10      47.948  42.811  52.062  0.00  0.00
ATOM    167  N   LEU    11      46.250  44.080  51.394  0.00  0.00
ATOM    168  H   LEU    11      46.113  45.065  51.222  0.00  0.00
ATOM    169  CA  LEU    11      45.094  43.259  51.632  0.00  0.00
ATOM    170  HA  LEU    11      45.521  42.308  51.952  0.00  0.00
ATOM    171  CB  LEU    11      44.322  43.735  52.870  0.00  0.00
ATOM    172  HB2 LEU    11      43.564  44.431  52.510  0.00  0.00
ATOM    173  HB3 LEU    11      43.737  42.877  53.199  0.00  0.00
ATOM    174  CG  LEU    11      45.161  44.273  54.027  0.00  0.00
ATOM    175  HG  LEU    11      46.154  43.858  54.199  0.00  0.00
ATOM    176  CD1 LEU    11      45.337  45.758  53.876  0.00  0.00
ATOM    177 1HD1 LEU    11      45.901  45.980  52.970  0.00  0.00
ATOM    178 2HD1 LEU    11      44.436  46.358  54.000  0.00  0.00
ATOM    179 3HD1 LEU    11      45.880  46.164  54.729  0.00  0.00
ATOM    180  CD2 LEU    11      44.421  44.263  55.389  0.00  0.00
ATOM    181 1HD2 LEU    11      43.496  44.822  55.248  0.00  0.00
ATOM    182 2HD2 LEU    11      44.098  43.241  55.586  0.00  0.00
ATOM    183 3HD2 LEU    11      44.959  44.702  56.229  0.00  0.00
ATOM    184  C   LEU    11      44.180  43.016  50.458  0.00  0.00
ATOM    185  O   LEU    11      43.095  42.387  50.623  0.00  0.00
ATOM    186  N   ASP    12      44.663  43.295  49.208  0.00  0.00
ATOM    187  H   ASP    12      45.584  43.689  49.082  0.00  0.00
ATOM    188  CA  ASP    12      43.782  43.352  48.083  0.00  0.00
ATOM    189  HA  ASP    12      42.854  43.814  48.419  0.00  0.00
ATOM    190  CB  ASP    12      44.531  44.312  47.090  0.00  0.00
ATOM    191  HB2 ASP    12      45.021  45.112  47.644  0.00  0.00
ATOM    192  HB3 ASP    12      45.343  43.845  46.533  0.00  0.00
ATOM    193  CG  ASP    12      43.622  44.748  45.967  0.00  0.00
ATOM    194  OD1 ASP    12      43.674  44.226  44.872  0.00  0.00
ATOM    195  OD2 ASP    12      42.773  45.607  46.241  0.00  0.00
ATOM    196  C   ASP    12      43.387  41.967  47.486  0.00  0.00
ATOM    197  O   ASP    12      42.466  41.726  46.766  0.00  0.00
ATOM    198  N   SER    13      44.120  40.863  47.894  0.00  0.00
ATOM    199  H   SER    13      44.827  41.027  48.596  0.00  0.00
ATOM    200  CA  SER    13      43.988  39.439  47.551  0.00  0.00
ATOM    201  HA  SER    13      43.708  39.382  46.499  0.00  0.00
ATOM    202  CB  SER    13      45.225  38.707  47.878  0.00  0.00
ATOM    203  HB2 SER    13      45.110  37.639  47.693  0.00  0.00
ATOM    204  HB3 SER    13      45.984  39.079  47.190  0.00  0.00
ATOM    205  OG  SER    13      45.684  38.825  49.219  0.00  0.00
ATOM    206  HG  SER    13      45.892  38.029  49.715  0.00  0.00
ATOM    207  C   SER    13      42.822  38.742  48.217  0.00  0.00
ATOM    208  O   SER    13      42.548  37.577  47.933  0.00  0.00
ATOM    209  N   GLY    14      42.095  39.455  48.958  0.00  0.00
ATOM    210  H   GLY    14      42.285  40.445  49.012  0.00  0.00
ATOM    211  CA  GLY    14      40.823  38.957  49.638  0.00  0.00
ATOM    212  HA2 GLY    14      40.003  38.828  48.931  0.00  0.00
ATOM    213  HA3 GLY    14      41.111  38.031  50.136  0.00  0.00
ATOM    214  C   GLY    14      40.264  39.998  50.600  0.00  0.00
ATOM    215  O   GLY    14      40.587  41.197  50.470  0.00  0.00
ATOM    216  N   PRO    15      39.507  39.578  51.623  0.00  0.00
ATOM    217  CD  PRO    15      39.104  38.220  51.803  0.00  0.00
ATOM    218  HD2 PRO    15      39.902  37.509  51.589  0.00  0.00
ATOM    219  HD3 PRO    15      38.234  38.039  51.171  0.00  0.00
ATOM    220  CG  PRO    15      38.634  38.171  53.214  0.00  0.00
ATOM    221  HG2 PRO    15      39.412  37.879  53.919  0.00  0.00
ATOM    222  HG3 PRO    15      37.791  37.482  53.278  0.00  0.00
ATOM    223  CB  PRO    15      38.117  39.599  53.393  0.00  0.00
ATOM    224  HB2 PRO    15      38.002  39.846  54.448  0.00  0.00
ATOM    225  HB3 PRO    15      37.153  39.668  52.888  0.00  0.00
ATOM    226  CA  PRO    15      39.077  40.418  52.688  0.00  0.00
ATOM    227  HA  PRO    15      38.573  41.314  52.325  0.00  0.00
ATOM    228  C   PRO    15      40.197  40.933  53.650  0.00  0.00
ATOM    229  O   PRO    15      41.229  40.390  53.662  0.00  0.00
ATOM    230  N   SER    16      40.039  42.050  54.358  0.00  0.00
ATOM    231  H   SER    16      39.110  42.421  54.494  0.00  0.00
ATOM    232  CA  SER    16      41.037  42.597  55.256  0.00  0.00
ATOM    233  HA  SER    16      41.986  42.608  54.720  0.00  0.00
ATOM    234  CB  SER    16      40.660  44.034  55.654  0.00  0.00
ATOM    235  HB2 SER    16      39.653  44.121  56.060  0.00  0.00
ATOM    236  HB3 SER    16      41.363  44.441  56.381  0.00  0.00
ATOM    237  OG  SER    16      40.611  44.872  54.504  0.00  0.00
ATOM    238  HG  SER    16      40.135  45.684  54.694  0.00  0.00
ATOM    239  C   SER    16      41.352  41.743  56.476  0.00  0.00
ATOM    240  O   SER    16      42.320  42.150  57.124  0.00  0.00
ATOM    241  N   THR    17      40.540  40.808  56.889  0.00  0.00
ATOM    242  H   THR    17      39.744  40.570  56.316  0.00  0.00
ATOM    243  CA  THR    17      40.912  39.772  57.830  0.00  0.00
ATOM    244  HA  THR    17      41.590  40.115  58.611  0.00  0.00
ATOM    245  CB  THR    17      39.668  39.201  58.426  0.00  0.00
ATOM    246  HB  THR    17      39.982  38.350  59.031  0.00  0.00
ATOM    247  CG2 THR    17      38.896  40.194  59.305  0.00  0.00
ATOM    248 1HG2 THR    17      38.145  39.702  59.924  0.00  0.00
ATOM    249 2HG2 THR    17      39.683  40.687  59.875  0.00  0.00
ATOM    250 3HG2 THR    17      38.339  40.877  58.665  0.00  0.00
ATOM    251  OG1 THR    17      38.804  38.670  57.461  0.00  0.00
ATOM    252  HG1 THR    17      38.048  38.262  57.889  0.00  0.00
ATOM    253  C   THR    17      41.656  38.649  57.218  0.00  0.00
ATOM    254  O   THR    17      42.003  37.668  57.981  0.00  0.00
ATOM    255  N   ALA    18      41.774  38.617  55.940  0.00  0.00
ATOM    256  H   ALA    18      41.489  39.448  55.442  0.00  0.00
ATOM    257  CA  ALA    18      42.343  37.558  55.075  0.00  0.00
ATOM    258  HA  ALA    18      42.192  37.845  54.034  0.00  0.00
ATOM    259  CB  ALA    18      43.897  37.594  55.133  0.00  0.00
ATOM    260  HB1 ALA    18      44.250  37.249  56.105  0.00  0.00
ATOM    261  HB2 ALA    18      44.316  36.824  54.485  0.00  0.00
ATOM    262  HB3 ALA    18      44.189  38.621  54.912  0.00  0.00
ATOM    263  C   ALA    18      41.809  36.073  55.235  0.00  0.00
ATOM    264  O   ALA    18      42.309  35.099  54.623  0.00  0.00
ATOM    265  N   LYS    19      40.763  35.960  56.013  0.00  0.00
ATOM    266  H   LYS    19      40.484  36.722  56.614  0.00  0.00
ATOM    267  CA  LYS    19      39.927  34.795  56.128  0.00  0.00
ATOM    268  HA  LYS    19      40.624  34.016  56.441  0.00  0.00
ATOM    269  CB  LYS    19      38.782  35.011  57.131  0.00  0.00
ATOM    270  HB2 LYS    19      39.164  35.416  58.068  0.00  0.00
ATOM    271  HB3 LYS    19      38.043  35.681  56.691  0.00  0.00
ATOM    272  CG  LYS    19      38.028  33.682  57.638  0.00  0.00
ATOM    273  HG2 LYS    19      37.452  33.351  56.773  0.00  0.00
ATOM    274  HG3 LYS    19      38.759  32.916  57.894  0.00  0.00
ATOM    275  CD  LYS    19      37.189  33.967  58.939  0.00  0.00
ATOM    276  HD2 LYS    19      37.851  34.565  59.565  0.00  0.00
ATOM    277  HD3 LYS    19      36.381  34.648  58.674  0.00  0.00
ATOM    278  CE  LYS    19      36.713  32.719  59.624  0.00  0.00
ATOM    279  HE2 LYS    19      35.949  32.291  58.975  0.00  0.00
ATOM    280  HE3 LYS    19      37.566  32.042  59.598  0.00  0.00
ATOM    281  NZ  LYS    19      36.330  33.006  61.028  0.00  0.00
ATOM    282  HZ1 LYS    19      36.171  32.225  61.649  0.00  0.00
ATOM    283  HZ2 LYS    19      37.146  33.471  61.399  0.00  0.00
ATOM    284  HZ3 LYS    19      35.571  33.660  61.159  0.00  0.00
ATOM    285  C   LYS    19      39.394  34.332  54.720  0.00  0.00
ATOM    286  O   LYS    19      38.839  35.103  53.877  0.00  0.00
ATOM    287  N   LEU    20      39.513  33.012  54.466  0.00  0.00
ATOM    288  H   LEU    20      39.978  32.406  55.126  0.00  0.00
ATOM    289  CA  LEU    20      39.055  32.344  53.303  0.00  0.00
ATOM    290  HA  LEU    20      38.986  33.086  52.507  0.00  0.00
ATOM    291  CB  LEU    20      39.993  31.157  52.890  0.00  0.00
ATOM    292  HB2 LEU    20      40.252  30.523  53.738  0.00  0.00
ATOM    293  HB3 LEU    20      39.446  30.512  52.203  0.00  0.00
ATOM    294  CG  LEU    20      41.281  31.598  52.096  0.00  0.00
ATOM    295  HG  LEU    20      41.837  32.245  52.775  0.00  0.00
ATOM    296  CD1 LEU    20      41.991  30.338  51.803  0.00  0.00
ATOM    297 1HD1 LEU    20      41.363  29.696  51.186  0.00  0.00
ATOM    298 2HD1 LEU    20      42.884  30.559  51.218  0.00  0.00
ATOM    299 3HD1 LEU    20      42.216  29.855  52.754  0.00  0.00
ATOM    300  CD2 LEU    20      40.945  32.430  50.880  0.00  0.00
ATOM    301 1HD2 LEU    20      41.868  32.561  50.315  0.00  0.00
ATOM    302 2HD2 LEU    20      40.194  31.988  50.225  0.00  0.00
ATOM    303 3HD2 LEU    20      40.846  33.475  51.173  0.00  0.00
ATOM    304  C   LEU    20      37.657  31.768  53.566  0.00  0.00
ATOM    305  O   LEU    20      37.347  31.525  54.734  0.00  0.00
ATOM    306  N   ASP    21      36.864  31.579  52.516  0.00  0.00
ATOM    307  H   ASP    21      37.224  31.895  51.627  0.00  0.00
ATOM    308  CA  ASP    21      35.484  31.133  52.605  0.00  0.00
ATOM    309  HA  ASP    21      35.317  31.149  53.682  0.00  0.00
ATOM    310  CB  ASP    21      34.558  32.236  52.020  0.00  0.00
ATOM    311  HB2 ASP    21      34.710  33.215  52.474  0.00  0.00
ATOM    312  HB3 ASP    21      34.659  32.360  50.942  0.00  0.00
ATOM    313  CG  ASP    21      33.079  32.033  52.306  0.00  0.00
ATOM    314  OD1 ASP    21      32.793  31.088  53.059  0.00  0.00
ATOM    315  OD2 ASP    21      32.248  32.893  51.843  0.00  0.00
ATOM    316  C   ASP    21      35.328  29.732  52.048  0.00  0.00
ATOM    317  O   ASP    21      35.439  29.514  50.825  0.00  0.00
ATOM    318  N   TYR    22      35.004  28.773  52.923  0.00  0.00
ATOM    319  H   TYR    22      34.781  29.028  53.874  0.00  0.00
ATOM    320  CA  TYR    22      34.855  27.372  52.628  0.00  0.00
ATOM    321  HA  TYR    22      35.244  27.181  51.628  0.00  0.00
ATOM    322  CB  TYR    22      35.697  26.453  53.565  0.00  0.00
ATOM    323  HB2 TYR    22      35.394  26.629  54.597  0.00  0.00
ATOM    324  HB3 TYR    22      35.492  25.435  53.234  0.00  0.00
ATOM    325  CG  TYR    22      37.188  26.694  53.515  0.00  0.00
ATOM    326  CD1 TYR    22      37.803  27.645  54.362  0.00  0.00
ATOM    327  HD1 TYR    22      37.180  28.185  55.060  0.00  0.00
ATOM    328  CE1 TYR    22      39.208  27.936  54.260  0.00  0.00
ATOM    329  HE1 TYR    22      39.680  28.555  55.008  0.00  0.00
ATOM    330  CZ  TYR    22      39.952  27.155  53.348  0.00  0.00
ATOM    331  OH  TYR    22      41.259  27.330  53.270  0.00  0.00
ATOM    332  HH  TYR    22      41.481  27.723  54.117  0.00  0.00
ATOM    333  CE2 TYR    22      39.336  26.252  52.451  0.00  0.00
ATOM    334  HE2 TYR    22      39.938  25.834  51.658  0.00  0.00
ATOM    335  CD2 TYR    22      37.952  25.905  52.645  0.00  0.00
ATOM    336  HD2 TYR    22      37.507  25.164  51.999  0.00  0.00
ATOM    337  C   TYR    22      33.366  26.983  52.538  0.00  0.00
ATOM    338  O   TYR    22      32.934  25.823  52.481  0.00  0.00
ATOM    339  N   SER    23      32.375  27.914  52.681  0.00  0.00
ATOM    340  H   SER    23      32.804  28.821  52.800  0.00  0.00
ATOM    341  CA  SER    23      30.907  27.681  52.732  0.00  0.00
ATOM    342  HA  SER    23      30.728  27.192  53.690  0.00  0.00
ATOM    343  CB  SER    23      30.211  29.098  52.903  0.00  0.00
ATOM    344  HB2 SER    23      29.123  29.067  52.972  0.00  0.00
ATOM    345  HB3 SER    23      30.560  29.560  53.826  0.00  0.00
ATOM    346  OG  SER    23      30.653  29.913  51.840  0.00  0.00
ATOM    347  HG  SER    23      31.402  30.443  52.121  0.00  0.00
ATOM    348  C   SER    23      30.251  26.827  51.578  0.00  0.00
ATOM    349  O   SER    23      29.237  26.185  51.809  0.00  0.00
ATOM    350  N   LYS    24      30.846  26.910  50.368  0.00  0.00
ATOM    351  H   LYS    24      31.730  27.396  50.405  0.00  0.00
ATOM    352  CA  LYS    24      30.345  26.278  49.109  0.00  0.00
ATOM    353  HA  LYS    24      29.332  25.893  49.222  0.00  0.00
ATOM    354  CB  LYS    24      30.184  27.415  48.079  0.00  0.00
ATOM    355  HB2 LYS    24      31.121  27.397  47.522  0.00  0.00
ATOM    356  HB3 LYS    24      29.451  27.022  47.374  0.00  0.00
ATOM    357  CG  LYS    24      29.708  28.804  48.491  0.00  0.00
ATOM    358  HG2 LYS    24      29.063  28.673  49.360  0.00  0.00
ATOM    359  HG3 LYS    24      30.607  29.350  48.778  0.00  0.00
ATOM    360  CD  LYS    24      29.085  29.573  47.290  0.00  0.00
ATOM    361  HD2 LYS    24      29.657  29.459  46.369  0.00  0.00
ATOM    362  HD3 LYS    24      28.075  29.192  47.139  0.00  0.00
ATOM    363  CE  LYS    24      28.930  31.068  47.632  0.00  0.00
ATOM    364  HE2 LYS    24      28.482  31.060  48.626  0.00  0.00
ATOM    365  HE3 LYS    24      29.921  31.512  47.723  0.00  0.00
ATOM    366  NZ  LYS    24      28.098  31.731  46.580  0.00  0.00
ATOM    367  HZ1 LYS    24      28.008  32.730  46.698  0.00  0.00
ATOM    368  HZ2 LYS    24      28.472  31.667  45.644  0.00  0.00
ATOM    369  HZ3 LYS    24      27.149  31.445  46.388  0.00  0.00
ATOM    370  C   LYS    24      31.279  25.133  48.660  0.00  0.00
ATOM    371  O   LYS    24      30.913  24.308  47.848  0.00  0.00
ATOM    372  N   PHE    25      32.505  24.983  49.228  0.00  0.00
ATOM    373  H   PHE    25      32.718  25.649  49.956  0.00  0.00
ATOM    374  CA  PHE    25      33.492  23.960  48.850  0.00  0.00
ATOM    375  HA  PHE    25      33.700  24.018  47.782  0.00  0.00
ATOM    376  CB  PHE    25      34.724  24.436  49.538  0.00  0.00
ATOM    377  HB2 PHE    25      34.980  25.432  49.177  0.00  0.00
ATOM    378  HB3 PHE    25      34.528  24.487  50.609  0.00  0.00
ATOM    379  CG  PHE    25      35.950  23.524  49.383  0.00  0.00
ATOM    380  CD1 PHE    25      36.677  23.605  48.180  0.00  0.00
ATOM    381  HD1 PHE    25      36.451  24.291  47.377  0.00  0.00
ATOM    382  CE1 PHE    25      37.839  22.817  47.992  0.00  0.00
ATOM    383  HE1 PHE    25      38.446  22.922  47.105  0.00  0.00
ATOM    384  CZ  PHE    25      38.235  21.890  48.971  0.00  0.00
ATOM    385  HZ  PHE    25      39.074  21.232  48.795  0.00  0.00
ATOM    386  CE2 PHE    25      37.472  21.847  50.170  0.00  0.00
ATOM    387  HE2 PHE    25      37.760  21.182  50.970  0.00  0.00
ATOM    388  CD2 PHE    25      36.359  22.635  50.410  0.00  0.00
ATOM    389  HD2 PHE    25      35.658  22.486  51.219  0.00  0.00
ATOM    390  C   PHE    25      33.079  22.507  49.176  0.00  0.00
ATOM    391  O   PHE    25      32.493  22.274  50.285  0.00  0.00
ATOM    392  N   GLN    26      33.329  21.670  48.187  0.00  0.00
ATOM    393  H   GLN    26      33.759  21.878  47.297  0.00  0.00
ATOM    394  CA  GLN    26      32.957  20.283  48.353  0.00  0.00
ATOM    395  HA  GLN    26      32.875  19.871  49.359  0.00  0.00
ATOM    396  CB  GLN    26      31.629  20.022  47.617  0.00  0.00
ATOM    397  HB2 GLN    26      31.675  20.432  46.608  0.00  0.00
ATOM    398  HB3 GLN    26      31.536  18.936  47.615  0.00  0.00
ATOM    399  CG  GLN    26      30.379  20.693  48.167  0.00  0.00
ATOM    400  HG2 GLN    26      30.713  21.673  48.510  0.00  0.00
ATOM    401  HG3 GLN    26      29.643  20.835  47.376  0.00  0.00
ATOM    402  CD  GLN    26      29.833  19.992  49.377  0.00  0.00
ATOM    403  OE1 GLN    26      29.093  19.051  49.146  0.00  0.00
ATOM    404  NE2 GLN    26      30.348  20.291  50.537  0.00  0.00
ATOM    405 1HE2 GLN    26      30.224  19.688  51.338  0.00  0.00
ATOM    406 2HE2 GLN    26      30.917  21.121  50.626  0.00  0.00
ATOM    407  C   GLN    26      34.071  19.519  47.769  0.00  0.00
ATOM    408  O   GLN    26      34.616  19.908  46.742  0.00  0.00
ATOM    409  N   GLU    27      34.493  18.349  48.378  0.00  0.00
ATOM    410  H   GLU    27      33.945  17.962  49.134  0.00  0.00
ATOM    411  CA  GLU    27      35.759  17.715  48.025  0.00  0.00
ATOM    412  HA  GLU    27      35.904  17.857  46.954  0.00  0.00
ATOM    413  CB  GLU    27      36.955  18.453  48.707  0.00  0.00
ATOM    414  HB2 GLU    27      37.010  19.438  48.243  0.00  0.00
ATOM    415  HB3 GLU    27      36.771  18.548  49.778  0.00  0.00
ATOM    416  CG  GLU    27      38.299  17.653  48.493  0.00  0.00
ATOM    417  HG2 GLU    27      38.210  16.610  48.795  0.00  0.00
ATOM    418  HG3 GLU    27      38.457  17.672  47.414  0.00  0.00
ATOM    419  CD  GLU    27      39.427  18.400  49.248  0.00  0.00
ATOM    420  OE1 GLU    27      39.256  18.683  50.475  0.00  0.00
ATOM    421  OE2 GLU    27      40.451  18.557  48.544  0.00  0.00
ATOM    422  C   GLU    27      35.808  16.184  48.197  0.00  0.00
ATOM    423  O   GLU    27      36.328  15.448  47.393  0.00  0.00
ATOM    424  N   LEU    28      35.194  15.659  49.304  0.00  0.00
ATOM    425  H   LEU    28      34.871  16.320  49.997  0.00  0.00
ATOM    426  CA  LEU    28      34.812  14.207  49.456  0.00  0.00
ATOM    427  HA  LEU    28      35.740  13.635  49.431  0.00  0.00
ATOM    428  CB  LEU    28      34.231  13.959  50.884  0.00  0.00
ATOM    429  HB2 LEU    28      35.006  14.131  51.631  0.00  0.00
ATOM    430  HB3 LEU    28      33.539  14.776  51.088  0.00  0.00
ATOM    431  CG  LEU    28      33.478  12.646  51.178  0.00  0.00
ATOM    432  HG  LEU    28      32.591  12.539  50.555  0.00  0.00
ATOM    433  CD1 LEU    28      34.354  11.433  50.885  0.00  0.00
ATOM    434 1HD1 LEU    28      33.696  10.566  50.831  0.00  0.00
ATOM    435 2HD1 LEU    28      34.745  11.614  49.884  0.00  0.00
ATOM    436 3HD1 LEU    28      35.163  11.300  51.602  0.00  0.00
ATOM    437  CD2 LEU    28      32.942  12.581  52.618  0.00  0.00
ATOM    438 1HD2 LEU    28      32.051  13.199  52.730  0.00  0.00
ATOM    439 2HD2 LEU    28      32.529  11.596  52.837  0.00  0.00
ATOM    440 3HD2 LEU    28      33.608  12.803  53.452  0.00  0.00
ATOM    441  C   LEU    28      33.893  13.753  48.198  0.00  0.00
ATOM    442  O   LEU    28      34.367  13.015  47.439  0.00  0.00
ATOM    443  N   VAL    29      32.661  14.292  48.075  0.00  0.00
ATOM    444  H   VAL    29      32.460  15.048  48.714  0.00  0.00
ATOM    445  CA  VAL    29      31.848  14.110  46.835  0.00  0.00
ATOM    446  HA  VAL    29      32.476  13.966  45.955  0.00  0.00
ATOM    447  CB  VAL    29      30.839  12.875  46.973  0.00  0.00
ATOM    448  HB  VAL    29      31.435  12.058  47.378  0.00  0.00
ATOM    449  CG1 VAL    29      29.620  13.084  47.876  0.00  0.00
ATOM    450 1HG1 VAL    29      29.984  13.499  48.816  0.00  0.00
ATOM    451 2HG1 VAL    29      28.988  13.843  47.415  0.00  0.00
ATOM    452 3HG1 VAL    29      29.120  12.129  48.037  0.00  0.00
ATOM    453  CG2 VAL    29      30.357  12.471  45.602  0.00  0.00
ATOM    454 1HG2 VAL    29      29.761  11.597  45.862  0.00  0.00
ATOM    455 2HG2 VAL    29      29.786  13.331  45.251  0.00  0.00
ATOM    456 3HG2 VAL    29      31.130  12.111  44.923  0.00  0.00
ATOM    457  C   VAL    29      31.073  15.369  46.440  0.00  0.00
ATOM    458  O   VAL    29      30.505  15.948  47.376  0.00  0.00
ATOM    459  N   LEU    30      30.971  15.685  45.181  0.00  0.00
ATOM    460  H   LEU    30      31.585  15.335  44.459  0.00  0.00
ATOM    461  CA  LEU    30      30.051  16.792  44.783  0.00  0.00
ATOM    462  HA  LEU    30      30.110  17.547  45.567  0.00  0.00
ATOM    463  CB  LEU    30      30.592  17.484  43.482  0.00  0.00
ATOM    464  HB2 LEU    30      31.637  17.786  43.558  0.00  0.00
ATOM    465  HB3 LEU    30      30.597  16.776  42.653  0.00  0.00
ATOM    466  CG  LEU    30      29.770  18.686  42.941  0.00  0.00
ATOM    467  HG  LEU    30      28.724  18.404  42.824  0.00  0.00
ATOM    468  CD1 LEU    30      29.812  19.873  43.954  0.00  0.00
ATOM    469 1HD1 LEU    30      28.966  20.523  43.728  0.00  0.00
ATOM    470 2HD1 LEU    30      29.861  19.456  44.960  0.00  0.00
ATOM    471 3HD1 LEU    30      30.728  20.461  43.899  0.00  0.00
ATOM    472  CD2 LEU    30      30.256  19.240  41.589  0.00  0.00
ATOM    473 1HD2 LEU    30      29.537  19.921  41.132  0.00  0.00
ATOM    474 2HD2 LEU    30      31.195  19.767  41.754  0.00  0.00
ATOM    475 3HD2 LEU    30      30.314  18.426  40.866  0.00  0.00
ATOM    476  C   LEU    30      28.545  16.298  44.689  0.00  0.00
ATOM    477  O   LEU    30      28.334  15.276  44.047  0.00  0.00
ATOM    478  N   PRO    31      27.542  16.903  45.382  0.00  0.00
ATOM    479  CD  PRO    31      27.853  17.813  46.513  0.00  0.00
ATOM    480  HD2 PRO    31      28.178  18.771  46.107  0.00  0.00
ATOM    481  HD3 PRO    31      28.636  17.422  47.163  0.00  0.00
ATOM    482  CG  PRO    31      26.545  17.972  47.297  0.00  0.00
ATOM    483  HG2 PRO    31      26.539  18.980  47.712  0.00  0.00
ATOM    484  HG3 PRO    31      26.403  17.204  48.057  0.00  0.00
ATOM    485  CB  PRO    31      25.420  17.768  46.221  0.00  0.00
ATOM    486  HB2 PRO    31      25.208  18.688  45.676  0.00  0.00
ATOM    487  HB3 PRO    31      24.496  17.371  46.643  0.00  0.00
ATOM    488  CA  PRO    31      26.078  16.693  45.316  0.00  0.00
ATOM    489  HA  PRO    31      25.860  15.781  45.872  0.00  0.00
ATOM    490  C   PRO    31      25.497  16.522  43.900  0.00  0.00
ATOM    491  O   PRO    31      25.831  17.365  43.114  0.00  0.00
ATOM    492  N   HIS    32      24.735  15.452  43.636  0.00  0.00
ATOM    493  H   HIS    32      24.503  14.925  44.466  0.00  0.00
ATOM    494  CA  HIS    32      23.836  15.273  42.407  0.00  0.00
ATOM    495  HA  HIS    32      23.715  14.190  42.397  0.00  0.00
ATOM    496  CB  HIS    32      22.498  16.011  42.687  0.00  0.00
ATOM    497  HB2 HIS    32      21.750  15.882  41.905  0.00  0.00
ATOM    498  HB3 HIS    32      22.188  15.661  43.672  0.00  0.00
ATOM    499  CG  HIS    32      22.693  17.492  42.776  0.00  0.00
ATOM    500  ND1 HIS    32      22.807  18.425  41.797  0.00  0.00
ATOM    501  HD1 HIS    32      22.758  18.283  40.798  0.00  0.00
ATOM    502  CE1 HIS    32      22.972  19.573  42.441  0.00  0.00
ATOM    503  HE1 HIS    32      23.021  20.573  42.037  0.00  0.00
ATOM    504  NE2 HIS    32      22.938  19.463  43.776  0.00  0.00
ATOM    505  HE2 HIS    32      22.989  20.238  44.422  0.00  0.00
ATOM    506  CD2 HIS    32      22.780  18.118  44.027  0.00  0.00
ATOM    507  HD2 HIS    32      22.591  17.643  44.978  0.00  0.00
ATOM    508  C   HIS    32      24.454  15.601  41.052  0.00  0.00
ATOM    509  O   HIS    32      23.758  15.855  40.093  0.00  0.00
ATOM    510  N   PHE    33      25.810  15.484  40.984  0.00  0.00
ATOM    511  H   PHE    33      26.306  15.354  41.855  0.00  0.00
ATOM    512  CA  PHE    33      26.531  15.803  39.761  0.00  0.00
ATOM    513  HA  PHE    33      26.151  16.747  39.372  0.00  0.00
ATOM    514  CB  PHE    33      28.028  15.947  40.154  0.00  0.00
ATOM    515  HB2 PHE    33      28.151  16.758  40.871  0.00  0.00
ATOM    516  HB3 PHE    33      28.369  15.105  40.757  0.00  0.00
ATOM    517  CG  PHE    33      28.969  16.042  38.981  0.00  0.00
ATOM    518  CD1 PHE    33      29.812  14.971  38.671  0.00  0.00
ATOM    519  HD1 PHE    33      29.808  14.011  39.166  0.00  0.00
ATOM    520  CE1 PHE    33      30.730  15.149  37.626  0.00  0.00
ATOM    521  HE1 PHE    33      31.238  14.260  37.283  0.00  0.00
ATOM    522  CZ  PHE    33      30.632  16.291  36.755  0.00  0.00
ATOM    523  HZ  PHE    33      31.279  16.333  35.891  0.00  0.00
ATOM    524  CE2 PHE    33      29.759  17.303  37.012  0.00  0.00
ATOM    525  HE2 PHE    33      29.660  18.198  36.415  0.00  0.00
ATOM    526  CD2 PHE    33      28.869  17.189  38.108  0.00  0.00
ATOM    527  HD2 PHE    33      28.194  17.999  38.340  0.00  0.00
ATOM    528  C   PHE    33      26.307  14.830  38.646  0.00  0.00
ATOM    529  O   PHE    33      26.318  13.626  38.953  0.00  0.00
ATOM    530  N   GLY    34      26.139  15.281  37.416  0.00  0.00
ATOM    531  H   GLY    34      26.139  16.263  37.179  0.00  0.00
ATOM    532  CA  GLY    34      26.022  14.344  36.305  0.00  0.00
ATOM    533  HA2 GLY    34      26.994  13.895  36.102  0.00  0.00
ATOM    534  HA3 GLY    34      25.484  13.505  36.745  0.00  0.00
ATOM    535  C   GLY    34      25.246  14.906  35.090  0.00  0.00
ATOM    536  O   GLY    34      25.015  16.162  35.048  0.00  0.00
ATOM    537  N   LYS    35      25.065  14.063  34.036  0.00  0.00
ATOM    538  H   LYS    35      25.261  13.082  34.175  0.00  0.00
ATOM    539  CA  LYS    35      24.717  14.435  32.627  0.00  0.00
ATOM    540  HA  LYS    35      25.358  15.231  32.248  0.00  0.00
ATOM    541  CB  LYS    35      24.863  13.225  31.735  0.00  0.00
ATOM    542  HB2 LYS    35      24.188  12.399  31.961  0.00  0.00
ATOM    543  HB3 LYS    35      24.573  13.650  30.774  0.00  0.00
ATOM    544  CG  LYS    35      26.294  12.806  31.577  0.00  0.00
ATOM    545  HG2 LYS    35      26.837  13.508  30.945  0.00  0.00
ATOM    546  HG3 LYS    35      26.860  12.613  32.488  0.00  0.00
ATOM    547  CD  LYS    35      26.384  11.444  30.925  0.00  0.00
ATOM    548  HD2 LYS    35      25.946  10.770  31.661  0.00  0.00
ATOM    549  HD3 LYS    35      25.752  11.330  30.043  0.00  0.00
ATOM    550  CE  LYS    35      27.801  11.093  30.493  0.00  0.00
ATOM    551  HE2 LYS    35      28.128  11.836  29.766  0.00  0.00
ATOM    552  HE3 LYS    35      28.478  11.233  31.335  0.00  0.00
ATOM    553  NZ  LYS    35      27.993   9.732  29.965  0.00  0.00
ATOM    554  HZ1 LYS    35      27.255   9.432  29.344  0.00  0.00
ATOM    555  HZ2 LYS    35      28.887   9.677  29.498  0.00  0.00
ATOM    556  HZ3 LYS    35      28.130   8.986  30.632  0.00  0.00
ATOM    557  C   LYS    35      23.301  15.011  32.536  0.00  0.00
ATOM    558  O   LYS    35      22.949  15.898  31.717  0.00  0.00
ATOM    559  N   GLU    36      22.409  14.652  33.480  0.00  0.00
ATOM    560  H   GLU    36      22.717  13.953  34.141  0.00  0.00
ATOM    561  CA  GLU    36      21.016  15.133  33.686  0.00  0.00
ATOM    562  HA  GLU    36      20.606  15.397  32.712  0.00  0.00
ATOM    563  CB  GLU    36      20.234  13.952  34.241  0.00  0.00
ATOM    564  HB2 GLU    36      20.759  13.572  35.118  0.00  0.00
ATOM    565  HB3 GLU    36      19.257  14.266  34.608  0.00  0.00
ATOM    566  CG  GLU    36      20.054  12.893  33.239  0.00  0.00
ATOM    567  HG2 GLU    36      19.349  13.412  32.589  0.00  0.00
ATOM    568  HG3 GLU    36      20.910  12.621  32.622  0.00  0.00
ATOM    569  CD  GLU    36      19.360  11.606  33.764  0.00  0.00
ATOM    570  OE1 GLU    36      19.783  11.070  34.806  0.00  0.00
ATOM    571  OE2 GLU    36      18.624  10.879  33.039  0.00  0.00
ATOM    572  C   GLU    36      20.847  16.396  34.534  0.00  0.00
ATOM    573  O   GLU    36      19.757  16.913  34.793  0.00  0.00
ATOM    574  N   ASP    37      22.011  16.988  35.002  0.00  0.00
ATOM    575  H   ASP    37      22.870  16.601  34.639  0.00  0.00
ATOM    576  CA  ASP    37      22.115  18.002  36.114  0.00  0.00
ATOM    577  HA  ASP    37      21.115  18.375  36.332  0.00  0.00
ATOM    578  CB  ASP    37      22.714  17.338  37.386  0.00  0.00
ATOM    579  HB2 ASP    37      22.178  16.401  37.537  0.00  0.00
ATOM    580  HB3 ASP    37      23.765  17.134  37.184  0.00  0.00
ATOM    581  CG  ASP    37      22.456  18.237  38.637  0.00  0.00
ATOM    582  OD1 ASP    37      21.306  18.451  38.983  0.00  0.00
ATOM    583  OD2 ASP    37      23.364  18.942  39.095  0.00  0.00
ATOM    584  C   ASP    37      22.981  19.225  35.768  0.00  0.00
ATOM    585  O   ASP    37      23.764  19.189  34.796  0.00  0.00
ATOM    586  N   ALA    38      22.783  20.281  36.540  0.00  0.00
ATOM    587  H   ALA    38      22.222  20.117  37.364  0.00  0.00
ATOM    588  CA  ALA    38      23.288  21.609  36.133  0.00  0.00
ATOM    589  HA  ALA    38      24.097  21.491  35.413  0.00  0.00
ATOM    590  CB  ALA    38      22.209  22.434  35.375  0.00  0.00
ATOM    591  HB1 ALA    38      22.501  23.383  34.924  0.00  0.00
ATOM    592  HB2 ALA    38      21.901  21.869  34.496  0.00  0.00
ATOM    593  HB3 ALA    38      21.287  22.599  35.932  0.00  0.00
ATOM    594  C   ALA    38      23.882  22.338  37.377  0.00  0.00
ATOM    595  O   ALA    38      24.281  23.494  37.245  0.00  0.00
ATOM    596  N   GLY    39      24.211  21.719  38.501  0.00  0.00
ATOM    597  H   GLY    39      23.987  20.736  38.556  0.00  0.00
ATOM    598  CA  GLY    39      24.522  22.400  39.793  0.00  0.00
ATOM    599  HA2 GLY    39      23.920  23.309  39.801  0.00  0.00
ATOM    600  HA3 GLY    39      24.317  21.636  40.542  0.00  0.00
ATOM    601  C   GLY    39      25.986  22.875  39.859  0.00  0.00
ATOM    602  O   GLY    39      26.229  23.965  40.399  0.00  0.00
ATOM    603  N   ASP    40      26.937  22.264  39.072  0.00  0.00
ATOM    604  H   ASP    40      26.569  21.551  38.460  0.00  0.00
ATOM    605  CA  ASP    40      28.242  22.778  38.773  0.00  0.00
ATOM    606  HA  ASP    40      28.609  23.221  39.699  0.00  0.00
ATOM    607  CB  ASP    40      29.099  21.563  38.448  0.00  0.00
ATOM    608  HB2 ASP    40      30.118  21.924  38.311  0.00  0.00
ATOM    609  HB3 ASP    40      29.151  20.883  39.298  0.00  0.00
ATOM    610  CG  ASP    40      28.558  20.883  37.198  0.00  0.00
ATOM    611  OD1 ASP    40      29.274  20.864  36.175  0.00  0.00
ATOM    612  OD2 ASP    40      27.356  20.433  37.143  0.00  0.00
ATOM    613  C   ASP    40      28.338  23.849  37.682  0.00  0.00
ATOM    614  O   ASP    40      29.320  24.516  37.445  0.00  0.00
ATOM    615  N   VAL    41      27.253  24.028  36.920  0.00  0.00
ATOM    616  H   VAL    41      26.455  23.483  37.214  0.00  0.00
ATOM    617  CA  VAL    41      27.165  25.038  35.858  0.00  0.00
ATOM    618  HA  VAL    41      28.169  25.317  35.538  0.00  0.00
ATOM    619  CB  VAL    41      26.264  24.569  34.726  0.00  0.00
ATOM    620  HB  VAL    41      25.205  24.607  34.984  0.00  0.00
ATOM    621  CG1 VAL    41      26.484  25.588  33.645  0.00  0.00
ATOM    622 1HG1 VAL    41      27.538  25.756  33.420  0.00  0.00
ATOM    623 2HG1 VAL    41      25.878  25.275  32.796  0.00  0.00
ATOM    624 3HG1 VAL    41      26.053  26.485  34.090  0.00  0.00
ATOM    625  CG2 VAL    41      26.646  23.152  34.235  0.00  0.00
ATOM    626 1HG2 VAL    41      26.564  22.391  35.011  0.00  0.00
ATOM    627 2HG2 VAL    41      26.059  22.797  33.388  0.00  0.00
ATOM    628 3HG2 VAL    41      27.676  23.078  33.884  0.00  0.00
ATOM    629  C   VAL    41      26.712  26.347  36.558  0.00  0.00
ATOM    630  O   VAL    41      27.275  27.413  36.358  0.00  0.00
ATOM    631  N   GLN    42      25.635  26.174  37.408  0.00  0.00
ATOM    632  H   GLN    42      25.144  25.295  37.492  0.00  0.00
ATOM    633  CA  GLN    42      25.294  27.176  38.338  0.00  0.00
ATOM    634  HA  GLN    42      24.968  28.060  37.791  0.00  0.00
ATOM    635  CB  GLN    42      24.065  26.693  39.047  0.00  0.00
ATOM    636  HB2 GLN    42      24.271  25.766  39.582  0.00  0.00
ATOM    637  HB3 GLN    42      23.745  27.543  39.650  0.00  0.00
ATOM    638  CG  GLN    42      22.893  26.444  38.169  0.00  0.00
ATOM    639  HG2 GLN    42      22.575  27.437  37.852  0.00  0.00
ATOM    640  HG3 GLN    42      23.111  25.774  37.337  0.00  0.00
ATOM    641  CD  GLN    42      21.771  25.797  38.898  0.00  0.00
ATOM    642  OE1 GLN    42      21.706  24.563  39.134  0.00  0.00
ATOM    643  NE2 GLN    42      20.744  26.515  39.237  0.00  0.00
ATOM    644 1HE2 GLN    42      19.915  26.068  39.604  0.00  0.00
ATOM    645 2HE2 GLN    42      20.714  27.507  39.050  0.00  0.00
ATOM    646  C   GLN    42      26.326  27.683  39.372  0.00  0.00
ATOM    647  O   GLN    42      26.530  28.880  39.610  0.00  0.00
ATOM    648  N   GLN    43      27.173  26.751  39.867  0.00  0.00
ATOM    649  H   GLN    43      27.005  25.784  39.630  0.00  0.00
ATOM    650  CA  GLN    43      28.412  27.017  40.604  0.00  0.00
ATOM    651  HA  GLN    43      28.105  27.802  41.295  0.00  0.00
ATOM    652  CB  GLN    43      28.862  25.900  41.566  0.00  0.00
ATOM    653  HB2 GLN    43      28.016  25.337  41.961  0.00  0.00
ATOM    654  HB3 GLN    43      29.459  25.204  40.977  0.00  0.00
ATOM    655  CG  GLN    43      29.846  26.367  42.704  0.00  0.00
ATOM    656  HG2 GLN    43      30.057  25.575  43.423  0.00  0.00
ATOM    657  HG3 GLN    43      30.740  26.613  42.131  0.00  0.00
ATOM    658  CD  GLN    43      29.314  27.565  43.472  0.00  0.00
ATOM    659  OE1 GLN    43      28.326  27.449  44.238  0.00  0.00
ATOM    660  NE2 GLN    43      29.856  28.698  43.300  0.00  0.00
ATOM    661 1HE2 GLN    43      29.511  29.533  43.753  0.00  0.00
ATOM    662 2HE2 GLN    43      30.335  28.963  42.451  0.00  0.00
ATOM    663  C   GLN    43      29.576  27.744  39.808  0.00  0.00
ATOM    664  O   GLN    43      30.039  28.765  40.261  0.00  0.00
ATOM    665  N   PHE    44      29.866  27.316  38.608  0.00  0.00
ATOM    666  H   PHE    44      29.651  26.391  38.263  0.00  0.00
ATOM    667  CA  PHE    44      30.668  28.098  37.616  0.00  0.00
ATOM    668  HA  PHE    44      31.683  28.201  37.999  0.00  0.00
ATOM    669  CB  PHE    44      30.646  27.281  36.306  0.00  0.00
ATOM    670  HB2 PHE    44      31.338  26.465  36.513  0.00  0.00
ATOM    671  HB3 PHE    44      29.659  26.844  36.150  0.00  0.00
ATOM    672  CG  PHE    44      31.046  28.149  35.095  0.00  0.00
ATOM    673  CD1 PHE    44      30.005  28.438  34.208  0.00  0.00
ATOM    674  HD1 PHE    44      29.011  28.102  34.465  0.00  0.00
ATOM    675  CE1 PHE    44      30.271  29.026  33.004  0.00  0.00
ATOM    676  HE1 PHE    44      29.408  29.140  32.364  0.00  0.00
ATOM    677  CZ  PHE    44      31.614  29.212  32.560  0.00  0.00
ATOM    678  HZ  PHE    44      31.916  29.577  31.589  0.00  0.00
ATOM    679  CE2 PHE    44      32.679  28.982  33.491  0.00  0.00
ATOM    680  HE2 PHE    44      33.729  29.103  33.272  0.00  0.00
ATOM    681  CD2 PHE    44      32.420  28.430  34.766  0.00  0.00
ATOM    682  HD2 PHE    44      33.220  28.194  35.452  0.00  0.00
ATOM    683  C   PHE    44      30.100  29.512  37.505  0.00  0.00
ATOM    684  O   PHE    44      30.822  30.501  37.853  0.00  0.00
ATOM    685  N   TYR    45      28.833  29.711  37.238  0.00  0.00
ATOM    686  H   TYR    45      28.300  28.948  36.846  0.00  0.00
ATOM    687  CA  TYR    45      28.229  31.052  37.015  0.00  0.00
ATOM    688  HA  TYR    45      28.914  31.607  36.374  0.00  0.00
ATOM    689  CB  TYR    45      26.837  30.943  36.339  0.00  0.00
ATOM    690  HB2 TYR    45      26.311  30.218  36.960  0.00  0.00
ATOM    691  HB3 TYR    45      26.343  31.903  36.488  0.00  0.00
ATOM    692  CG  TYR    45      26.683  30.534  34.863  0.00  0.00
ATOM    693  CD1 TYR    45      25.779  29.414  34.649  0.00  0.00
ATOM    694  HD1 TYR    45      25.170  28.878  35.362  0.00  0.00
ATOM    695  CE1 TYR    45      25.504  29.052  33.314  0.00  0.00
ATOM    696  HE1 TYR    45      24.790  28.280  33.069  0.00  0.00
ATOM    697  CZ  TYR    45      26.315  29.552  32.277  0.00  0.00
ATOM    698  OH  TYR    45      26.277  29.046  31.012  0.00  0.00
ATOM    699  HH  TYR    45      25.475  28.578  30.768  0.00  0.00
ATOM    700  CE2 TYR    45      27.222  30.566  32.494  0.00  0.00
ATOM    701  HE2 TYR    45      27.867  30.984  31.736  0.00  0.00
ATOM    702  CD2 TYR    45      27.411  31.124  33.767  0.00  0.00
ATOM    703  HD2 TYR    45      27.970  32.041  33.879  0.00  0.00
ATOM    704  C   TYR    45      28.180  31.906  38.311  0.00  0.00
ATOM    705  O   TYR    45      28.258  33.137  38.327  0.00  0.00
ATOM    706  N   ASP    46      28.166  31.289  39.468  0.00  0.00
ATOM    707  H   ASP    46      27.991  30.295  39.421  0.00  0.00
ATOM    708  CA  ASP    46      28.279  31.968  40.799  0.00  0.00
ATOM    709  HA  ASP    46      27.538  32.763  40.718  0.00  0.00
ATOM    710  CB  ASP    46      27.731  31.045  41.820  0.00  0.00
ATOM    711  HB2 ASP    46      26.668  30.866  41.662  0.00  0.00
ATOM    712  HB3 ASP    46      28.271  30.099  41.851  0.00  0.00
ATOM    713  CG  ASP    46      27.908  31.638  43.221  0.00  0.00
ATOM    714  OD1 ASP    46      27.372  32.753  43.485  0.00  0.00
ATOM    715  OD2 ASP    46      28.765  31.185  44.022  0.00  0.00
ATOM    716  C   ASP    46      29.684  32.581  40.979  0.00  0.00
ATOM    717  O   ASP    46      29.707  33.791  41.255  0.00  0.00
ATOM    718  N   LEU    47      30.764  31.862  40.606  0.00  0.00
ATOM    719  H   LEU    47      30.673  30.891  40.343  0.00  0.00
ATOM    720  CA  LEU    47      32.144  32.446  40.658  0.00  0.00
ATOM    721  HA  LEU    47      32.153  33.020  41.585  0.00  0.00
ATOM    722  CB  LEU    47      33.129  31.237  40.720  0.00  0.00
ATOM    723  HB2 LEU    47      33.100  30.823  41.728  0.00  0.00
ATOM    724  HB3 LEU    47      32.745  30.518  39.996  0.00  0.00
ATOM    725  CG  LEU    47      34.577  31.544  40.363  0.00  0.00
ATOM    726  HG  LEU    47      34.527  31.917  39.340  0.00  0.00
ATOM    727  CD1 LEU    47      35.257  32.537  41.347  0.00  0.00
ATOM    728 1HD1 LEU    47      36.287  32.526  40.993  0.00  0.00
ATOM    729 2HD1 LEU    47      34.845  33.540  41.229  0.00  0.00
ATOM    730 3HD1 LEU    47      35.117  32.202  42.375  0.00  0.00
ATOM    731  CD2 LEU    47      35.526  30.267  40.280  0.00  0.00
ATOM    732 1HD2 LEU    47      35.631  29.824  41.270  0.00  0.00
ATOM    733 2HD2 LEU    47      35.245  29.536  39.522  0.00  0.00
ATOM    734 3HD2 LEU    47      36.530  30.622  40.046  0.00  0.00
ATOM    735  C   LEU    47      32.427  33.407  39.520  0.00  0.00
ATOM    736  O   LEU    47      33.241  34.358  39.718  0.00  0.00
ATOM    737  N   LEU    48      31.755  33.230  38.413  0.00  0.00
ATOM    738  H   LEU    48      31.215  32.382  38.323  0.00  0.00
ATOM    739  CA  LEU    48      31.966  34.177  37.298  0.00  0.00
ATOM    740  HA  LEU    48      33.031  34.381  37.184  0.00  0.00
ATOM    741  CB  LEU    48      31.476  33.539  35.992  0.00  0.00
ATOM    742  HB2 LEU    48      32.003  32.589  35.903  0.00  0.00
ATOM    743  HB3 LEU    48      30.429  33.302  36.181  0.00  0.00
ATOM    744  CG  LEU    48      31.561  34.287  34.573  0.00  0.00
ATOM    745  HG  LEU    48      30.716  34.976  34.563  0.00  0.00
ATOM    746  CD1 LEU    48      32.892  35.026  34.389  0.00  0.00
ATOM    747 1HD1 LEU    48      33.736  34.374  34.613  0.00  0.00
ATOM    748 2HD1 LEU    48      33.014  35.290  33.338  0.00  0.00
ATOM    749 3HD1 LEU    48      32.969  35.888  35.052  0.00  0.00
ATOM    750  CD2 LEU    48      31.286  33.374  33.486  0.00  0.00
ATOM    751 1HD2 LEU    48      30.789  32.471  33.844  0.00  0.00
ATOM    752 2HD2 LEU    48      30.686  33.868  32.722  0.00  0.00
ATOM    753 3HD2 LEU    48      32.196  32.917  33.099  0.00  0.00
ATOM    754  C   LEU    48      31.258  35.570  37.577  0.00  0.00
ATOM    755  O   LEU    48      31.837  36.641  37.551  0.00  0.00
ATOM    756  N   SER    49      30.033  35.488  38.068  0.00  0.00
ATOM    757  H   SER    49      29.631  34.561  38.080  0.00  0.00
ATOM    758  CA  SER    49      29.192  36.642  38.405  0.00  0.00
ATOM    759  HA  SER    49      29.259  37.375  37.601  0.00  0.00
ATOM    760  CB  SER    49      27.709  36.229  38.675  0.00  0.00
ATOM    761  HB2 SER    49      27.130  37.126  38.897  0.00  0.00
ATOM    762  HB3 SER    49      27.230  35.761  37.815  0.00  0.00
ATOM    763  OG  SER    49      27.520  35.240  39.675  0.00  0.00
ATOM    764  HG  SER    49      27.612  34.390  39.238  0.00  0.00
ATOM    765  C   SER    49      29.634  37.316  39.724  0.00  0.00
ATOM    766  O   SER    49      29.522  38.535  39.859  0.00  0.00
ATOM    767  N   GLY    50      30.272  36.588  40.677  0.00  0.00
ATOM    768  H   GLY    50      30.295  35.589  40.530  0.00  0.00
ATOM    769  CA  GLY    50      30.850  37.220  41.902  0.00  0.00
ATOM    770  HA2 GLY    50      30.110  37.933  42.265  0.00  0.00
ATOM    771  HA3 GLY    50      31.008  36.484  42.690  0.00  0.00
ATOM    772  C   GLY    50      32.143  38.019  41.520  0.00  0.00
ATOM    773  O   GLY    50      32.392  39.096  42.069  0.00  0.00
ATOM    774  N   SER    51      32.878  37.360  40.606  0.00  0.00
ATOM    775  H   SER    51      32.524  36.498  40.217  0.00  0.00
ATOM    776  CA  SER    51      34.152  37.926  40.171  0.00  0.00
ATOM    777  HA  SER    51      34.786  38.242  41.000  0.00  0.00
ATOM    778  CB  SER    51      35.004  36.855  39.411  0.00  0.00
ATOM    779  HB2 SER    51      34.524  36.472  38.511  0.00  0.00
ATOM    780  HB3 SER    51      35.948  37.359  39.204  0.00  0.00
ATOM    781  OG  SER    51      35.213  35.792  40.325  0.00  0.00
ATOM    782  HG  SER    51      34.425  35.254  40.221  0.00  0.00
ATOM    783  C   SER    51      33.973  39.130  39.193  0.00  0.00
ATOM    784  O   SER    51      34.782  40.025  39.388  0.00  0.00
ATOM    785  N   LEU    52      32.947  39.263  38.344  0.00  0.00
ATOM    786  H   LEU    52      32.360  38.455  38.188  0.00  0.00
ATOM    787  CA  LEU    52      32.616  40.458  37.542  0.00  0.00
ATOM    788  HA  LEU    52      33.536  40.801  37.069  0.00  0.00
ATOM    789  CB  LEU    52      31.613  39.982  36.477  0.00  0.00
ATOM    790  HB2 LEU    52      32.011  39.134  35.918  0.00  0.00
ATOM    791  HB3 LEU    52      30.774  39.537  37.012  0.00  0.00
ATOM    792  CG  LEU    52      30.992  41.122  35.590  0.00  0.00
ATOM    793  HG  LEU    52      30.388  41.859  36.119  0.00  0.00
ATOM    794  CD1 LEU    52      32.087  41.933  34.889  0.00  0.00
ATOM    795 1HD1 LEU    52      32.690  42.410  35.662  0.00  0.00
ATOM    796 2HD1 LEU    52      32.744  41.389  34.209  0.00  0.00
ATOM    797 3HD1 LEU    52      31.607  42.685  34.263  0.00  0.00
ATOM    798  CD2 LEU    52      30.037  40.540  34.580  0.00  0.00
ATOM    799 1HD2 LEU    52      30.501  40.121  33.687  0.00  0.00
ATOM    800 2HD2 LEU    52      29.552  39.697  35.072  0.00  0.00
ATOM    801 3HD2 LEU    52      29.316  41.335  34.393  0.00  0.00
ATOM    802  C   LEU    52      32.078  41.563  38.519  0.00  0.00
ATOM    803  O   LEU    52      32.246  42.791  38.166  0.00  0.00
ATOM    804  N   GLU    53      31.418  41.247  39.595  0.00  0.00
ATOM    805  H   GLU    53      31.135  40.283  39.699  0.00  0.00
ATOM    806  CA  GLU    53      31.006  42.229  40.622  0.00  0.00
ATOM    807  HA  GLU    53      30.482  43.076  40.180  0.00  0.00
ATOM    808  CB  GLU    53      30.013  41.521  41.571  0.00  0.00
ATOM    809  HB2 GLU    53      29.139  41.235  40.985  0.00  0.00
ATOM    810  HB3 GLU    53      30.483  40.635  41.999  0.00  0.00
ATOM    811  CG  GLU    53      29.559  42.647  42.573  0.00  0.00
ATOM    812  HG2 GLU    53      30.397  42.864  43.234  0.00  0.00
ATOM    813  HG3 GLU    53      29.215  43.530  42.034  0.00  0.00
ATOM    814  CD  GLU    53      28.365  42.265  43.491  0.00  0.00
ATOM    815  OE1 GLU    53      27.175  42.436  43.075  0.00  0.00
ATOM    816  OE2 GLU    53      28.664  41.678  44.565  0.00  0.00
ATOM    817  C   GLU    53      32.291  42.896  41.384  0.00  0.00
ATOM    818  O   GLU    53      32.538  44.090  41.337  0.00  0.00
ATOM    819  N   VAL    54      33.169  42.068  41.881  0.00  0.00
ATOM    820  H   VAL    54      32.905  41.093  41.878  0.00  0.00
ATOM    821  CA  VAL    54      34.461  42.422  42.593  0.00  0.00
ATOM    822  HA  VAL    54      34.131  43.071  43.405  0.00  0.00
ATOM    823  CB  VAL    54      35.127  41.182  43.215  0.00  0.00
ATOM    824  HB  VAL    54      35.078  40.426  42.431  0.00  0.00
ATOM    825  CG1 VAL    54      36.496  41.483  43.757  0.00  0.00
ATOM    826 1HG1 VAL    54      36.934  40.504  43.953  0.00  0.00
ATOM    827 2HG1 VAL    54      37.220  41.924  43.072  0.00  0.00
ATOM    828 3HG1 VAL    54      36.474  41.956  44.739  0.00  0.00
ATOM    829  CG2 VAL    54      34.256  40.688  44.389  0.00  0.00
ATOM    830 1HG2 VAL    54      34.805  40.014  45.046  0.00  0.00
ATOM    831 2HG2 VAL    54      33.868  41.523  44.972  0.00  0.00
ATOM    832 3HG2 VAL    54      33.470  40.128  43.884  0.00  0.00
ATOM    833  C   VAL    54      35.395  43.196  41.711  0.00  0.00
ATOM    834  O   VAL    54      36.057  44.150  42.181  0.00  0.00
ATOM    835  N   ILE    55      35.481  42.833  40.447  0.00  0.00
ATOM    836  H   ILE    55      34.927  42.060  40.107  0.00  0.00
ATOM    837  CA  ILE    55      36.242  43.611  39.459  0.00  0.00
ATOM    838  HA  ILE    55      37.181  43.735  39.998  0.00  0.00
ATOM    839  CB  ILE    55      36.558  42.721  38.224  0.00  0.00
ATOM    840  HB  ILE    55      35.652  42.206  37.906  0.00  0.00
ATOM    841  CG2 ILE    55      37.125  43.499  37.030  0.00  0.00
ATOM    842 1HG2 ILE    55      37.250  42.869  36.149  0.00  0.00
ATOM    843 2HG2 ILE    55      36.409  44.306  36.876  0.00  0.00
ATOM    844 3HG2 ILE    55      38.150  43.799  37.245  0.00  0.00
ATOM    845  CG1 ILE    55      37.621  41.640  38.651  0.00  0.00
ATOM    846 2HG1 ILE    55      38.634  42.005  38.817  0.00  0.00
ATOM    847 3HG1 ILE    55      37.369  41.101  39.564  0.00  0.00
ATOM    848  CD1 ILE    55      37.794  40.568  37.652  0.00  0.00
ATOM    849 1HD1 ILE    55      36.857  40.024  37.539  0.00  0.00
ATOM    850 2HD1 ILE    55      38.088  41.000  36.695  0.00  0.00
ATOM    851 3HD1 ILE    55      38.644  39.956  37.954  0.00  0.00
ATOM    852  C   ILE    55      35.628  44.892  39.161  0.00  0.00
ATOM    853  O   ILE    55      36.341  45.950  39.225  0.00  0.00
ATOM    854  N   ARG    56      34.338  44.993  39.009  0.00  0.00
ATOM    855  H   ARG    56      33.785  44.149  38.970  0.00  0.00
ATOM    856  CA  ARG    56      33.612  46.275  38.748  0.00  0.00
ATOM    857  HA  ARG    56      34.188  46.756  37.958  0.00  0.00
ATOM    858  CB  ARG    56      32.091  46.069  38.459  0.00  0.00
ATOM    859  HB2 ARG    56      31.682  45.319  39.136  0.00  0.00
ATOM    860  HB3 ARG    56      31.514  46.979  38.629  0.00  0.00
ATOM    861  CG  ARG    56      31.867  45.639  37.011  0.00  0.00
ATOM    862  HG2 ARG    56      31.893  46.539  36.397  0.00  0.00
ATOM    863  HG3 ARG    56      32.489  44.834  36.619  0.00  0.00
ATOM    864  CD  ARG    56      30.429  45.043  36.757  0.00  0.00
ATOM    865  HD2 ARG    56      30.235  44.128  37.316  0.00  0.00
ATOM    866  HD3 ARG    56      29.696  45.766  37.117  0.00  0.00
ATOM    867  NE  ARG    56      30.194  44.791  35.333  0.00  0.00
ATOM    868  HE  ARG    56      31.026  44.747  34.762  0.00  0.00
ATOM    869  CZ  ARG    56      29.118  44.593  34.711  0.00  0.00
ATOM    870  NH1 ARG    56      27.997  44.387  35.289  0.00  0.00
ATOM    871 1HH1 ARG    56      27.872  44.230  36.279  0.00  0.00
ATOM    872 2HH1 ARG    56      27.155  44.243  34.751  0.00  0.00
ATOM    873  NH2 ARG    56      29.215  44.734  33.415  0.00  0.00
ATOM    874 1HH2 ARG    56      30.095  45.029  33.016  0.00  0.00
ATOM    875 2HH2 ARG    56      28.367  44.777  32.867  0.00  0.00
ATOM    876  C   ARG    56      33.795  47.189  39.967  0.00  0.00
ATOM    877  O   ARG    56      34.027  48.371  39.803  0.00  0.00
ATOM    878  N   LYS    57      33.674  46.633  41.191  0.00  0.00
ATOM    879  H   LYS    57      33.447  45.660  41.338  0.00  0.00
ATOM    880  CA  LYS    57      34.007  47.373  42.426  0.00  0.00
ATOM    881  HA  LYS    57      33.488  48.331  42.428  0.00  0.00
ATOM    882  CB  LYS    57      33.631  46.494  43.612  0.00  0.00
ATOM    883  HB2 LYS    57      34.030  45.508  43.374  0.00  0.00
ATOM    884  HB3 LYS    57      34.062  46.791  44.569  0.00  0.00
ATOM    885  CG  LYS    57      32.100  46.511  43.782  0.00  0.00
ATOM    886  HG2 LYS    57      31.742  47.456  44.193  0.00  0.00
ATOM    887  HG3 LYS    57      31.686  46.352  42.787  0.00  0.00
ATOM    888  CD  LYS    57      31.633  45.428  44.805  0.00  0.00
ATOM    889  HD2 LYS    57      31.971  44.433  44.517  0.00  0.00
ATOM    890  HD3 LYS    57      32.139  45.711  45.729  0.00  0.00
ATOM    891  CE  LYS    57      30.128  45.373  44.856  0.00  0.00
ATOM    892  HE2 LYS    57      29.691  46.361  45.002  0.00  0.00
ATOM    893  HE3 LYS    57      29.670  45.087  43.910  0.00  0.00
ATOM    894  NZ  LYS    57      29.586  44.544  45.982  0.00  0.00
ATOM    895  HZ1 LYS    57      29.849  44.831  46.914  0.00  0.00
ATOM    896  HZ2 LYS    57      28.598  44.384  45.851  0.00  0.00
ATOM    897  HZ3 LYS    57      30.088  43.671  45.904  0.00  0.00
ATOM    898  C   LYS    57      35.499  47.783  42.579  0.00  0.00
ATOM    899  O   LYS    57      35.730  48.944  43.017  0.00  0.00
ATOM    900  N   TRP    58      36.453  46.984  42.134  0.00  0.00
ATOM    901  H   TRP    58      36.194  46.084  41.756  0.00  0.00
ATOM    902  CA  TRP    58      37.833  47.319  42.127  0.00  0.00
ATOM    903  HA  TRP    58      38.005  47.661  43.148  0.00  0.00
ATOM    904  CB  TRP    58      38.658  46.077  41.904  0.00  0.00
ATOM    905  HB2 TRP    58      38.312  45.290  42.574  0.00  0.00
ATOM    906  HB3 TRP    58      38.491  45.730  40.884  0.00  0.00
ATOM    907  CG  TRP    58      40.137  46.149  42.224  0.00  0.00
ATOM    908  CD1 TRP    58      40.635  46.108  43.492  0.00  0.00
ATOM    909  HD1 TRP    58      40.061  45.935  44.390  0.00  0.00
ATOM    910  NE1 TRP    58      41.951  46.075  43.485  0.00  0.00
ATOM    911  HE1 TRP    58      42.514  45.854  44.294  0.00  0.00
ATOM    912  CE2 TRP    58      42.473  46.379  42.209  0.00  0.00
ATOM    913  CZ2 TRP    58      43.732  46.727  41.751  0.00  0.00
ATOM    914  HZ2 TRP    58      44.495  46.949  42.482  0.00  0.00
ATOM    915  CH2 TRP    58      43.923  46.913  40.387  0.00  0.00
ATOM    916  HH2 TRP    58      44.827  47.294  39.935  0.00  0.00
ATOM    917  CZ3 TRP    58      42.849  46.714  39.508  0.00  0.00
ATOM    918  HZ3 TRP    58      43.029  46.783  38.445  0.00  0.00
ATOM    919  CE3 TRP    58      41.554  46.419  39.981  0.00  0.00
ATOM    920  HE3 TRP    58      40.762  46.377  39.249  0.00  0.00
ATOM    921  CD2 TRP    58      41.299  46.343  41.358  0.00  0.00
ATOM    922  C   TRP    58      38.245  48.524  41.219  0.00  0.00
ATOM    923  O   TRP    58      39.041  49.377  41.582  0.00  0.00
ATOM    924  N   ALA    59      37.549  48.704  40.120  0.00  0.00
ATOM    925  H   ALA    59      37.001  47.884  39.900  0.00  0.00
ATOM    926  CA  ALA    59      37.619  49.834  39.201  0.00  0.00
ATOM    927  HA  ALA    59      38.562  49.729  38.665  0.00  0.00
ATOM    928  CB  ALA    59      36.691  49.571  37.993  0.00  0.00
ATOM    929  HB1 ALA    59      37.222  49.070  37.184  0.00  0.00
ATOM    930  HB2 ALA    59      35.724  49.130  38.233  0.00  0.00
ATOM    931  HB3 ALA    59      36.421  50.479  37.455  0.00  0.00
ATOM    932  C   ALA    59      37.483  51.208  39.914  0.00  0.00
ATOM    933  O   ALA    59      38.073  52.229  39.601  0.00  0.00
ATOM    934  N   GLU    60      36.563  51.304  40.862  0.00  0.00
ATOM    935  H   GLU    60      36.026  50.477  41.081  0.00  0.00
ATOM    936  CA  GLU    60      36.288  52.564  41.549  0.00  0.00
ATOM    937  HA  GLU    60      36.226  53.424  40.881  0.00  0.00
ATOM    938  CB  GLU    60      34.861  52.468  42.201  0.00  0.00
ATOM    939  HB2 GLU    60      35.048  51.776  43.022  0.00  0.00
ATOM    940  HB3 GLU    60      34.507  53.387  42.668  0.00  0.00
ATOM    941  CG  GLU    60      33.737  51.879  41.335  0.00  0.00
ATOM    942  HG2 GLU    60      33.676  52.647  40.565  0.00  0.00
ATOM    943  HG3 GLU    60      34.117  50.915  40.996  0.00  0.00
ATOM    944  CD  GLU    60      32.435  51.759  42.201  0.00  0.00
ATOM    945  OE1 GLU    60      31.411  52.433  41.892  0.00  0.00
ATOM    946  OE2 GLU    60      32.370  51.060  43.218  0.00  0.00
ATOM    947  C   GLU    60      37.377  52.933  42.588  0.00  0.00
ATOM    948  O   GLU    60      37.457  54.027  43.044  0.00  0.00
ATOM    949  N   LYS    61      38.231  52.010  43.019  0.00  0.00
ATOM    950  H   LYS    61      38.171  51.096  42.593  0.00  0.00
ATOM    951  CA  LYS    61      39.328  52.254  43.939  0.00  0.00
ATOM    952  HA  LYS    61      38.882  52.973  44.627  0.00  0.00
ATOM    953  CB  LYS    61      39.807  50.961  44.581  0.00  0.00
ATOM    954  HB2 LYS    61      40.346  50.319  43.884  0.00  0.00
ATOM    955  HB3 LYS    61      40.567  51.219  45.319  0.00  0.00
ATOM    956  CG  LYS    61      38.723  50.132  45.258  0.00  0.00
ATOM    957  HG2 LYS    61      38.075  49.673  44.511  0.00  0.00
ATOM    958  HG3 LYS    61      39.269  49.316  45.730  0.00  0.00
ATOM    959  CD  LYS    61      37.884  50.950  46.221  0.00  0.00
ATOM    960  HD2 LYS    61      38.569  51.470  46.890  0.00  0.00
ATOM    961  HD3 LYS    61      37.173  51.611  45.725  0.00  0.00
ATOM    962  CE  LYS    61      36.995  49.933  46.908  0.00  0.00
ATOM    963  HE2 LYS    61      36.013  49.734  46.478  0.00  0.00
ATOM    964  HE3 LYS    61      37.546  48.993  46.894  0.00  0.00
ATOM    965  NZ  LYS    61      36.827  50.293  48.315  0.00  0.00
ATOM    966  HZ1 LYS    61      36.395  51.203  48.385  0.00  0.00
ATOM    967  HZ2 LYS    61      36.199  49.659  48.788  0.00  0.00
ATOM    968  HZ3 LYS    61      37.712  50.378  48.794  0.00  0.00
ATOM    969  C   LYS    61      40.486  53.037  43.221  0.00  0.00
ATOM    970  O   LYS    61      41.282  53.741  43.863  0.00  0.00
ATOM    971  N   ILE    62      40.650  52.788  41.960  0.00  0.00
ATOM    972  H   ILE    62      39.938  52.155  41.625  0.00  0.00
ATOM    973  CA  ILE    62      41.770  53.216  41.099  0.00  0.00
ATOM    974  HA  ILE    62      42.723  53.063  41.606  0.00  0.00
ATOM    975  CB  ILE    62      41.896  52.427  39.776  0.00  0.00
ATOM    976  HB  ILE    62      40.999  52.670  39.206  0.00  0.00
ATOM    977  CG2 ILE    62      43.097  52.803  38.956  0.00  0.00
ATOM    978 1HG2 ILE    62      44.005  52.546  39.501  0.00  0.00
ATOM    979 2HG2 ILE    62      43.021  52.258  38.015  0.00  0.00
ATOM    980 3HG2 ILE    62      42.844  53.840  38.734  0.00  0.00
ATOM    981  CG1 ILE    62      41.794  50.849  40.073  0.00  0.00
ATOM    982 2HG1 ILE    62      40.915  50.413  40.549  0.00  0.00
ATOM    983 3HG1 ILE    62      41.795  50.346  39.106  0.00  0.00
ATOM    984  CD1 ILE    62      42.942  50.312  40.857  0.00  0.00
ATOM    985 1HD1 ILE    62      43.180  49.307  40.508  0.00  0.00
ATOM    986 2HD1 ILE    62      43.850  50.913  40.902  0.00  0.00
ATOM    987 3HD1 ILE    62      42.662  50.146  41.897  0.00  0.00
ATOM    988  C   ILE    62      41.753  54.728  40.917  0.00  0.00
ATOM    989  O   ILE    62      40.746  55.248  40.414  0.00  0.00
ATOM    990  N   PRO    63      42.751  55.537  41.240  0.00  0.00
ATOM    991  CD  PRO    63      43.998  55.036  41.928  0.00  0.00
ATOM    992  HD2 PRO    63      44.646  54.414  41.310  0.00  0.00
ATOM    993  HD3 PRO    63      43.886  54.500  42.871  0.00  0.00
ATOM    994  CG  PRO    63      44.834  56.342  42.157  0.00  0.00
ATOM    995  HG2 PRO    63      45.538  56.420  41.329  0.00  0.00
ATOM    996  HG3 PRO    63      45.419  56.325  43.076  0.00  0.00
ATOM    997  CB  PRO    63      43.822  57.466  42.125  0.00  0.00
ATOM    998  HB2 PRO    63      44.271  58.415  41.828  0.00  0.00
ATOM    999  HB3 PRO    63      43.348  57.520  43.104  0.00  0.00
ATOM   1000  CA  PRO    63      42.736  57.046  41.112  0.00  0.00
ATOM   1001  HA  PRO    63      41.858  57.577  41.480  0.00  0.00
ATOM   1002  C   PRO    63      42.973  57.480  39.615  0.00  0.00
ATOM   1003  O   PRO    63      43.503  56.728  38.805  0.00  0.00
ATOM   1004  N   GLY    64      42.297  58.576  39.260  0.00  0.00
ATOM   1005  H   GLY    64      41.972  59.154  40.022  0.00  0.00
ATOM   1006  CA  GLY    64      42.032  59.152  37.945  0.00  0.00
ATOM   1007  HA2 GLY    64      41.331  59.985  37.987  0.00  0.00
ATOM   1008  HA3 GLY    64      42.896  59.524  37.394  0.00  0.00
ATOM   1009  C   GLY    64      41.295  58.276  36.908  0.00  0.00
ATOM   1010  O   GLY    64      41.099  58.656  35.779  0.00  0.00
ATOM   1011  N   PHE    65      40.925  57.069  37.257  0.00  0.00
ATOM   1012  H   PHE    65      41.196  56.624  38.122  0.00  0.00
ATOM   1013  CA  PHE    65      40.087  56.267  36.391  0.00  0.00
ATOM   1014  HA  PHE    65      40.558  56.206  35.409  0.00  0.00
ATOM   1015  CB  PHE    65      40.099  54.874  36.881  0.00  0.00
ATOM   1016  HB2 PHE    65      41.119  54.503  36.780  0.00  0.00
ATOM   1017  HB3 PHE    65      39.734  54.838  37.907  0.00  0.00
ATOM   1018  CG  PHE    65      39.320  53.897  35.982  0.00  0.00
ATOM   1019  CD1 PHE    65      37.978  53.585  36.247  0.00  0.00
ATOM   1020  HD1 PHE    65      37.515  54.089  37.082  0.00  0.00
ATOM   1021  CE1 PHE    65      37.296  52.717  35.430  0.00  0.00
ATOM   1022  HE1 PHE    65      36.249  52.564  35.645  0.00  0.00
ATOM   1023  CZ  PHE    65      37.918  52.126  34.308  0.00  0.00
ATOM   1024  HZ  PHE    65      37.371  51.481  33.636  0.00  0.00
ATOM   1025  CE2 PHE    65      39.297  52.424  33.999  0.00  0.00
ATOM   1026  HE2 PHE    65      39.749  51.911  33.162  0.00  0.00
ATOM   1027  CD2 PHE    65      39.997  53.374  34.809  0.00  0.00
ATOM   1028  HD2 PHE    65      41.007  53.610  34.511  0.00  0.00
ATOM   1029  C   PHE    65      38.715  56.874  36.181  0.00  0.00
ATOM   1030  O   PHE    65      38.078  56.783  35.095  0.00  0.00
ATOM   1031  N   ALA    66      38.202  57.576  37.204  0.00  0.00
ATOM   1032  H   ALA    66      38.648  57.480  38.105  0.00  0.00
ATOM   1033  CA  ALA    66      36.917  58.337  37.212  0.00  0.00
ATOM   1034  HA  ALA    66      36.146  57.687  36.797  0.00  0.00
ATOM   1035  CB  ALA    66      36.695  58.816  38.667  0.00  0.00
ATOM   1036  HB1 ALA    66      35.760  59.371  38.594  0.00  0.00
ATOM   1037  HB2 ALA    66      36.600  57.976  39.355  0.00  0.00
ATOM   1038  HB3 ALA    66      37.428  59.531  39.041  0.00  0.00
ATOM   1039  C   ALA    66      36.858  59.677  36.398  0.00  0.00
ATOM   1040  O   ALA    66      35.788  60.192  36.096  0.00  0.00
ATOM   1041  N   GLU    67      37.980  60.071  35.836  0.00  0.00
ATOM   1042  H   GLU    67      38.690  59.398  36.084  0.00  0.00
ATOM   1043  CA  GLU    67      38.235  61.084  34.852  0.00  0.00
ATOM   1044  HA  GLU    67      37.419  61.796  34.732  0.00  0.00
ATOM   1045  CB  GLU    67      39.528  61.879  35.148  0.00  0.00
ATOM   1046  HB2 GLU    67      40.397  61.228  35.052  0.00  0.00
ATOM   1047  HB3 GLU    67      39.676  62.714  34.462  0.00  0.00
ATOM   1048  CG  GLU    67      39.625  62.630  36.485  0.00  0.00
ATOM   1049  HG2 GLU    67      39.736  61.910  37.295  0.00  0.00
ATOM   1050  HG3 GLU    67      40.590  63.133  36.429  0.00  0.00
ATOM   1051  CD  GLU    67      38.431  63.569  36.753  0.00  0.00
ATOM   1052  OE1 GLU    67      38.168  64.458  35.880  0.00  0.00
ATOM   1053  OE2 GLU    67      37.814  63.344  37.794  0.00  0.00
ATOM   1054  C   GLU    67      38.196  60.541  33.422  0.00  0.00
ATOM   1055  O   GLU    67      38.703  61.167  32.534  0.00  0.00
ATOM   1056  N   LEU    68      37.735  59.305  33.200  0.00  0.00
ATOM   1057  H   LEU    68      37.440  58.795  34.020  0.00  0.00
ATOM   1058  CA  LEU    68      37.254  58.812  31.887  0.00  0.00
ATOM   1059  HA  LEU    68      37.700  59.434  31.111  0.00  0.00
ATOM   1060  CB  LEU    68      37.772  57.433  31.560  0.00  0.00
ATOM   1061  HB2 LEU    68      37.429  56.887  32.439  0.00  0.00
ATOM   1062  HB3 LEU    68      37.226  57.159  30.658  0.00  0.00
ATOM   1063  CG  LEU    68      39.282  57.311  31.497  0.00  0.00
ATOM   1064  HG  LEU    68      39.702  57.679  32.433  0.00  0.00
ATOM   1065  CD1 LEU    68      39.707  55.846  31.395  0.00  0.00
ATOM   1066 1HD1 LEU    68      40.793  55.813  31.306  0.00  0.00
ATOM   1067 2HD1 LEU    68      39.393  55.293  32.280  0.00  0.00
ATOM   1068 3HD1 LEU    68      39.129  55.356  30.611  0.00  0.00
ATOM   1069  CD2 LEU    68      39.797  57.995  30.278  0.00  0.00
ATOM   1070 1HD2 LEU    68      40.870  57.813  30.221  0.00  0.00
ATOM   1071 2HD2 LEU    68      39.318  57.560  29.400  0.00  0.00
ATOM   1072 3HD2 LEU    68      39.545  59.054  30.219  0.00  0.00
ATOM   1073  C   LEU    68      35.803  58.906  31.647  0.00  0.00
ATOM   1074  O   LEU    68      35.054  58.696  32.642  0.00  0.00
ATOM   1075  N   SER    69      35.468  59.180  30.393  0.00  0.00
ATOM   1076  H   SER    69      36.108  59.274  29.618  0.00  0.00
ATOM   1077  CA  SER    69      34.041  59.342  30.026  0.00  0.00
ATOM   1078  HA  SER    69      33.662  59.965  30.836  0.00  0.00
ATOM   1079  CB  SER    69      33.968  60.219  28.745  0.00  0.00
ATOM   1080  HB2 SER    69      34.666  61.053  28.814  0.00  0.00
ATOM   1081  HB3 SER    69      34.253  59.699  27.831  0.00  0.00
ATOM   1082  OG  SER    69      32.661  60.680  28.788  0.00  0.00
ATOM   1083  HG  SER    69      32.578  61.307  28.066  0.00  0.00
ATOM   1084  C   SER    69      33.397  57.936  29.944  0.00  0.00
ATOM   1085  O   SER    69      34.051  57.082  29.363  0.00  0.00
ATOM   1086  N   PRO    70      32.158  57.730  30.480  0.00  0.00
ATOM   1087  CD  PRO    70      31.352  58.756  31.142  0.00  0.00
ATOM   1088  HD2 PRO    70      30.818  59.378  30.424  0.00  0.00
ATOM   1089  HD3 PRO    70      31.990  59.407  31.739  0.00  0.00
ATOM   1090  CG  PRO    70      30.369  58.066  32.023  0.00  0.00
ATOM   1091  HG2 PRO    70      29.421  58.604  32.034  0.00  0.00
ATOM   1092  HG3 PRO    70      30.799  58.106  33.024  0.00  0.00
ATOM   1093  CB  PRO    70      30.225  56.672  31.438  0.00  0.00
ATOM   1094  HB2 PRO    70      29.483  56.613  30.642  0.00  0.00
ATOM   1095  HB3 PRO    70      29.842  55.982  32.190  0.00  0.00
ATOM   1096  CA  PRO    70      31.615  56.358  30.813  0.00  0.00
ATOM   1097  HA  PRO    70      32.200  55.969  31.646  0.00  0.00
ATOM   1098  C   PRO    70      31.598  55.425  29.656  0.00  0.00
ATOM   1099  O   PRO    70      31.892  54.256  29.897  0.00  0.00
ATOM   1100  N   ALA    71      31.340  55.900  28.416  0.00  0.00
ATOM   1101  H   ALA    71      31.053  56.864  28.327  0.00  0.00
ATOM   1102  CA  ALA    71      31.182  55.048  27.280  0.00  0.00
ATOM   1103  HA  ALA    71      30.445  54.320  27.619  0.00  0.00
ATOM   1104  CB  ALA    71      30.530  55.873  26.124  0.00  0.00
ATOM   1105  HB1 ALA    71      30.911  56.894  26.107  0.00  0.00
ATOM   1106  HB2 ALA    71      30.689  55.406  25.151  0.00  0.00
ATOM   1107  HB3 ALA    71      29.450  55.875  26.271  0.00  0.00
ATOM   1108  C   ALA    71      32.453  54.341  26.898  0.00  0.00
ATOM   1109  O   ALA    71      32.400  53.241  26.344  0.00  0.00
ATOM   1110  N   ASP    72      33.626  54.977  27.033  0.00  0.00
ATOM   1111  H   ASP    72      33.506  55.896  27.435  0.00  0.00
ATOM   1112  CA  ASP    72      34.976  54.458  26.724  0.00  0.00
ATOM   1113  HA  ASP    72      34.946  53.735  25.909  0.00  0.00
ATOM   1114  CB  ASP    72      35.935  55.564  26.345  0.00  0.00
ATOM   1115  HB2 ASP    72      35.576  56.492  26.790  0.00  0.00
ATOM   1116  HB3 ASP    72      36.879  55.363  26.852  0.00  0.00
ATOM   1117  CG  ASP    72      36.365  55.763  24.903  0.00  0.00
ATOM   1118  OD1 ASP    72      36.080  54.984  23.963  0.00  0.00
ATOM   1119  OD2 ASP    72      37.111  56.752  24.775  0.00  0.00
ATOM   1120  C   ASP    72      35.451  53.688  27.967  0.00  0.00
ATOM   1121  O   ASP    72      35.916  52.537  27.881  0.00  0.00
ATOM   1122  N   GLN    73      35.222  54.225  29.244  0.00  0.00
ATOM   1123  H   GLN    73      34.871  55.171  29.293  0.00  0.00
ATOM   1124  CA  GLN    73      35.505  53.594  30.508  0.00  0.00
ATOM   1125  HA  GLN    73      36.578  53.430  30.406  0.00  0.00
ATOM   1126  CB  GLN    73      35.129  54.608  31.571  0.00  0.00
ATOM   1127  HB2 GLN    73      35.682  55.543  31.493  0.00  0.00
ATOM   1128  HB3 GLN    73      34.084  54.851  31.375  0.00  0.00
ATOM   1129  CG  GLN    73      35.354  54.128  32.985  0.00  0.00
ATOM   1130  HG2 GLN    73      34.996  53.107  33.118  0.00  0.00
ATOM   1131  HG3 GLN    73      36.385  54.169  33.335  0.00  0.00
ATOM   1132  CD  GLN    73      34.491  54.904  33.989  0.00  0.00
ATOM   1133  OE1 GLN    73      33.322  55.073  33.762  0.00  0.00
ATOM   1134  NE2 GLN    73      35.041  55.374  35.058  0.00  0.00
ATOM   1135 1HE2 GLN    73      34.515  56.010  35.642  0.00  0.00
ATOM   1136 2HE2 GLN    73      36.032  55.260  35.219  0.00  0.00
ATOM   1137  C   GLN    73      34.792  52.224  30.671  0.00  0.00
ATOM   1138  O   GLN    73      35.397  51.339  31.293  0.00  0.00
ATOM   1139  N   ASP    74      33.563  52.073  30.065  0.00  0.00
ATOM   1140  H   ASP    74      33.077  52.891  29.728  0.00  0.00
ATOM   1141  CA  ASP    74      32.872  50.823  30.271  0.00  0.00
ATOM   1142  HA  ASP    74      33.170  50.502  31.270  0.00  0.00
ATOM   1143  CB  ASP    74      31.380  51.115  30.079  0.00  0.00
ATOM   1144  HB2 ASP    74      31.173  51.926  30.777  0.00  0.00
ATOM   1145  HB3 ASP    74      31.164  51.478  29.074  0.00  0.00
ATOM   1146  CG  ASP    74      30.554  49.918  30.523  0.00  0.00
ATOM   1147  OD1 ASP    74      30.331  49.514  31.725  0.00  0.00
ATOM   1148  OD2 ASP    74      30.106  49.336  29.570  0.00  0.00
ATOM   1149  C   ASP    74      33.354  49.730  29.310  0.00  0.00
ATOM   1150  O   ASP    74      33.335  48.558  29.663  0.00  0.00
ATOM   1151  N   LEU    75      33.876  50.154  28.200  0.00  0.00
ATOM   1152  H   LEU    75      33.904  51.156  28.078  0.00  0.00
ATOM   1153  CA  LEU    75      34.404  49.279  27.187  0.00  0.00
ATOM   1154  HA  LEU    75      33.751  48.407  27.231  0.00  0.00
ATOM   1155  CB  LEU    75      34.210  49.934  25.819  0.00  0.00
ATOM   1156  HB2 LEU    75      33.132  50.090  25.764  0.00  0.00
ATOM   1157  HB3 LEU    75      34.756  50.876  25.833  0.00  0.00
ATOM   1158  CG  LEU    75      34.647  49.107  24.572  0.00  0.00
ATOM   1159  HG  LEU    75      35.726  48.949  24.586  0.00  0.00
ATOM   1160  CD1 LEU    75      33.928  47.745  24.561  0.00  0.00
ATOM   1161 1HD1 LEU    75      34.319  47.099  23.774  0.00  0.00
ATOM   1162 2HD1 LEU    75      34.248  47.233  25.468  0.00  0.00
ATOM   1163 3HD1 LEU    75      32.842  47.818  24.609  0.00  0.00
ATOM   1164  CD2 LEU    75      34.460  49.800  23.217  0.00  0.00
ATOM   1165 1HD2 LEU    75      33.418  50.075  23.057  0.00  0.00
ATOM   1166 2HD2 LEU    75      35.056  50.709  23.295  0.00  0.00
ATOM   1167 3HD2 LEU    75      34.886  49.192  22.419  0.00  0.00
ATOM   1168  C   LEU    75      35.807  48.785  27.488  0.00  0.00
ATOM   1169  O   LEU    75      36.224  47.662  27.055  0.00  0.00
ATOM   1170  N   LEU    76      36.613  49.696  28.018  0.00  0.00
ATOM   1171  H   LEU    76      36.278  50.648  27.987  0.00  0.00
ATOM   1172  CA  LEU    76      37.956  49.498  28.473  0.00  0.00
ATOM   1173  HA  LEU    76      38.639  49.238  27.664  0.00  0.00
ATOM   1174  CB  LEU    76      38.362  50.865  29.062  0.00  0.00
ATOM   1175  HB2 LEU    76      38.460  51.562  28.231  0.00  0.00
ATOM   1176  HB3 LEU    76      37.527  51.284  29.624  0.00  0.00
ATOM   1177  CG  LEU    76      39.546  51.025  30.044  0.00  0.00
ATOM   1178  HG  LEU    76      39.295  50.439  30.928  0.00  0.00
ATOM   1179  CD1 LEU    76      40.774  50.342  29.290  0.00  0.00
ATOM   1180 1HD1 LEU    76      40.949  50.718  28.282  0.00  0.00
ATOM   1181 2HD1 LEU    76      41.759  50.599  29.679  0.00  0.00
ATOM   1182 3HD1 LEU    76      40.735  49.253  29.282  0.00  0.00
ATOM   1183  CD2 LEU    76      40.042  52.470  30.291  0.00  0.00
ATOM   1184 1HD2 LEU    76      39.215  53.048  30.703  0.00  0.00
ATOM   1185 2HD2 LEU    76      40.862  52.471  31.009  0.00  0.00
ATOM   1186 3HD2 LEU    76      40.270  52.862  29.300  0.00  0.00
ATOM   1187  C   LEU    76      38.025  48.324  29.466  0.00  0.00
ATOM   1188  O   LEU    76      38.759  47.377  29.383  0.00  0.00
ATOM   1189  N   LEU    77      37.052  48.315  30.385  0.00  0.00
ATOM   1190  H   LEU    77      36.283  48.969  30.373  0.00  0.00
ATOM   1191  CA  LEU    77      36.896  47.231  31.357  0.00  0.00
ATOM   1192  HA  LEU    77      37.817  47.125  31.930  0.00  0.00
ATOM   1193  CB  LEU    77      35.980  47.716  32.494  0.00  0.00
ATOM   1194  HB2 LEU    77      36.367  48.589  33.020  0.00  0.00
ATOM   1195  HB3 LEU    77      35.023  47.992  32.051  0.00  0.00
ATOM   1196  CG  LEU    77      35.801  46.660  33.647  0.00  0.00
ATOM   1197  HG  LEU    77      35.375  45.805  33.122  0.00  0.00
ATOM   1198  CD1 LEU    77      37.095  46.211  34.400  0.00  0.00
ATOM   1199 1HD1 LEU    77      37.686  46.971  34.910  0.00  0.00
ATOM   1200 2HD1 LEU    77      36.873  45.551  35.239  0.00  0.00
ATOM   1201 3HD1 LEU    77      37.918  45.727  33.873  0.00  0.00
ATOM   1202  CD2 LEU    77      34.802  47.154  34.697  0.00  0.00
ATOM   1203 1HD2 LEU    77      33.903  47.486  34.178  0.00  0.00
ATOM   1204 2HD2 LEU    77      34.519  46.401  35.433  0.00  0.00
ATOM   1205 3HD2 LEU    77      35.224  47.927  35.339  0.00  0.00
ATOM   1206  C   LEU    77      36.450  45.953  30.694  0.00  0.00
ATOM   1207  O   LEU    77      37.159  44.965  30.701  0.00  0.00
ATOM   1208  N   GLU    78      35.388  46.053  29.956  0.00  0.00
ATOM   1209  H   GLU    78      34.925  46.950  29.989  0.00  0.00
ATOM   1210  CA  GLU    78      34.938  44.953  29.071  0.00  0.00
ATOM   1211  HA  GLU    78      34.541  44.155  29.699  0.00  0.00
ATOM   1212  CB  GLU    78      33.750  45.396  28.206  0.00  0.00
ATOM   1213  HB2 GLU    78      32.993  45.698  28.930  0.00  0.00
ATOM   1214  HB3 GLU    78      34.050  46.270  27.628  0.00  0.00
ATOM   1215  CG  GLU    78      33.352  44.392  27.062  0.00  0.00
ATOM   1216  HG2 GLU    78      32.389  44.747  26.693  0.00  0.00
ATOM   1217  HG3 GLU    78      34.150  44.306  26.325  0.00  0.00
ATOM   1218  CD  GLU    78      33.153  42.982  27.635  0.00  0.00
ATOM   1219  OE1 GLU    78      32.549  42.817  28.743  0.00  0.00
ATOM   1220  OE2 GLU    78      33.551  41.993  26.911  0.00  0.00
ATOM   1221  C   GLU    78      36.074  44.230  28.253  0.00  0.00
ATOM   1222  O   GLU    78      36.072  43.003  28.067  0.00  0.00
ATOM   1223  N   SER    79      36.964  45.026  27.674  0.00  0.00
ATOM   1224  H   SER    79      36.885  46.006  27.905  0.00  0.00
ATOM   1225  CA  SER    79      38.018  44.609  26.789  0.00  0.00
ATOM   1226  HA  SER    79      37.762  43.828  26.072  0.00  0.00
ATOM   1227  CB  SER    79      38.681  45.841  26.177  0.00  0.00
ATOM   1228  HB2 SER    79      38.921  46.651  26.866  0.00  0.00
ATOM   1229  HB3 SER    79      39.563  45.615  25.579  0.00  0.00
ATOM   1230  OG  SER    79      37.725  46.387  25.247  0.00  0.00
ATOM   1231  HG  SER    79      37.070  46.783  25.827  0.00  0.00
ATOM   1232  C   SER    79      39.070  43.821  27.526  0.00  0.00
ATOM   1233  O   SER    79      39.702  42.975  26.893  0.00  0.00
ATOM   1234  N   ALA    80      39.289  44.022  28.809  0.00  0.00
ATOM   1235  H   ALA    80      38.685  44.690  29.267  0.00  0.00
ATOM   1236  CA  ALA    80      40.480  43.590  29.580  0.00  0.00
ATOM   1237  HA  ALA    80      41.090  42.854  29.057  0.00  0.00
ATOM   1238  CB  ALA    80      41.356  44.772  29.869  0.00  0.00
ATOM   1239  HB1 ALA    80      41.522  45.377  28.977  0.00  0.00
ATOM   1240  HB2 ALA    80      40.945  45.340  30.702  0.00  0.00
ATOM   1241  HB3 ALA    80      42.361  44.491  30.185  0.00  0.00
ATOM   1242  C   ALA    80      40.046  42.792  30.835  0.00  0.00
ATOM   1243  O   ALA    80      40.865  42.246  31.554  0.00  0.00
ATOM   1244  N   PHE    81      38.717  42.728  31.115  0.00  0.00
ATOM   1245  H   PHE    81      38.115  43.366  30.615  0.00  0.00
ATOM   1246  CA  PHE    81      38.068  41.928  32.186  0.00  0.00
ATOM   1247  HA  PHE    81      38.353  42.347  33.151  0.00  0.00
ATOM   1248  CB  PHE    81      36.519  42.083  32.043  0.00  0.00
ATOM   1249  HB2 PHE    81      36.149  43.011  32.480  0.00  0.00
ATOM   1250  HB3 PHE    81      36.269  42.055  30.982  0.00  0.00
ATOM   1251  CG  PHE    81      35.733  41.030  32.644  0.00  0.00
ATOM   1252  CD1 PHE    81      35.722  40.767  34.028  0.00  0.00
ATOM   1253  HD1 PHE    81      36.369  41.232  34.758  0.00  0.00
ATOM   1254  CE1 PHE    81      34.883  39.790  34.501  0.00  0.00
ATOM   1255  HE1 PHE    81      34.790  39.659  35.569  0.00  0.00
ATOM   1256  CZ  PHE    81      34.171  38.931  33.632  0.00  0.00
ATOM   1257  HZ  PHE    81      33.486  38.171  33.977  0.00  0.00
ATOM   1258  CE2 PHE    81      34.193  39.263  32.287  0.00  0.00
ATOM   1259  HE2 PHE    81      33.541  38.762  31.587  0.00  0.00
ATOM   1260  CD2 PHE    81      35.000  40.198  31.809  0.00  0.00
ATOM   1261  HD2 PHE    81      34.990  40.364  30.742  0.00  0.00
ATOM   1262  C   PHE    81      38.600  40.511  32.098  0.00  0.00
ATOM   1263  O   PHE    81      39.018  40.025  33.157  0.00  0.00
ATOM   1264  N   LEU    82      38.469  39.727  31.009  0.00  0.00
ATOM   1265  H   LEU    82      38.007  40.087  30.186  0.00  0.00
ATOM   1266  CA  LEU    82      38.800  38.303  31.183  0.00  0.00
ATOM   1267  HA  LEU    82      38.337  37.964  32.110  0.00  0.00
ATOM   1268  CB  LEU    82      38.062  37.470  30.122  0.00  0.00
ATOM   1269  HB2 LEU    82      37.041  37.843  30.047  0.00  0.00
ATOM   1270  HB3 LEU    82      38.445  37.668  29.121  0.00  0.00
ATOM   1271  CG  LEU    82      37.953  35.941  30.339  0.00  0.00
ATOM   1272  HG  LEU    82      38.900  35.619  30.772  0.00  0.00
ATOM   1273  CD1 LEU    82      36.837  35.634  31.293  0.00  0.00
ATOM   1274 1HD1 LEU    82      35.918  35.905  30.773  0.00  0.00
ATOM   1275 2HD1 LEU    82      36.724  34.575  31.524  0.00  0.00
ATOM   1276 3HD1 LEU    82      36.991  36.214  32.203  0.00  0.00
ATOM   1277  CD2 LEU    82      37.609  35.209  28.939  0.00  0.00
ATOM   1278 1HD2 LEU    82      38.184  35.645  28.122  0.00  0.00
ATOM   1279 2HD2 LEU    82      37.824  34.142  28.977  0.00  0.00
ATOM   1280 3HD2 LEU    82      36.549  35.337  28.718  0.00  0.00
ATOM   1281  C   LEU    82      40.293  37.986  31.386  0.00  0.00
ATOM   1282  O   LEU    82      40.672  37.171  32.208  0.00  0.00
ATOM   1283  N   GLU    83      41.201  38.847  30.872  0.00  0.00
ATOM   1284  H   GLU    83      40.818  39.582  30.295  0.00  0.00
ATOM   1285  CA  GLU    83      42.582  38.967  31.212  0.00  0.00
ATOM   1286  HA  GLU    83      43.139  38.036  31.107  0.00  0.00
ATOM   1287  CB  GLU    83      43.198  40.077  30.331  0.00  0.00
ATOM   1288  HB2 GLU    83      42.516  40.924  30.256  0.00  0.00
ATOM   1289  HB3 GLU    83      44.097  40.361  30.878  0.00  0.00
ATOM   1290  CG  GLU    83      43.670  39.506  29.028  0.00  0.00
ATOM   1291  HG2 GLU    83      44.506  38.817  29.143  0.00  0.00
ATOM   1292  HG3 GLU    83      42.845  38.916  28.630  0.00  0.00
ATOM   1293  CD  GLU    83      43.946  40.655  28.162  0.00  0.00
ATOM   1294  OE1 GLU    83      45.103  41.180  28.040  0.00  0.00
ATOM   1295  OE2 GLU    83      43.078  41.011  27.346  0.00  0.00
ATOM   1296  C   GLU    83      42.864  39.277  32.778  0.00  0.00
ATOM   1297  O   GLU    83      43.657  38.613  33.385  0.00  0.00
ATOM   1298  N   LEU    84      42.165  40.264  33.364  0.00  0.00
ATOM   1299  H   LEU    84      41.635  40.813  32.702  0.00  0.00
ATOM   1300  CA  LEU    84      42.229  40.691  34.817  0.00  0.00
ATOM   1301  HA  LEU    84      43.258  40.637  35.175  0.00  0.00
ATOM   1302  CB  LEU    84      41.643  42.142  34.876  0.00  0.00
ATOM   1303  HB2 LEU    84      42.252  42.821  34.278  0.00  0.00
ATOM   1304  HB3 LEU    84      40.695  42.128  34.339  0.00  0.00
ATOM   1305  CG  LEU    84      41.395  42.832  36.273  0.00  0.00
ATOM   1306  HG  LEU    84      40.615  42.387  36.891  0.00  0.00
ATOM   1307  CD1 LEU    84      42.619  42.899  37.121  0.00  0.00
ATOM   1308 1HD1 LEU    84      43.440  43.463  36.678  0.00  0.00
ATOM   1309 2HD1 LEU    84      42.211  43.428  37.983  0.00  0.00
ATOM   1310 3HD1 LEU    84      42.793  41.872  37.444  0.00  0.00
ATOM   1311  CD2 LEU    84      41.044  44.282  36.032  0.00  0.00
ATOM   1312 1HD2 LEU    84      40.163  44.353  35.394  0.00  0.00
ATOM   1313 2HD2 LEU    84      40.916  44.853  36.951  0.00  0.00
ATOM   1314 3HD2 LEU    84      41.879  44.729  35.493  0.00  0.00
ATOM   1315  C   LEU    84      41.553  39.605  35.731  0.00  0.00
ATOM   1316  O   LEU    84      42.037  39.412  36.843  0.00  0.00
ATOM   1317  N   PHE    85      40.505  38.950  35.220  0.00  0.00
ATOM   1318  H   PHE    85      40.230  39.203  34.282  0.00  0.00
ATOM   1319  CA  PHE    85      39.823  37.783  35.923  0.00  0.00
ATOM   1320  HA  PHE    85      39.561  38.126  36.924  0.00  0.00
ATOM   1321  CB  PHE    85      38.454  37.367  35.224  0.00  0.00
ATOM   1322  HB2 PHE    85      37.767  38.213  35.179  0.00  0.00
ATOM   1323  HB3 PHE    85      38.755  37.271  34.180  0.00  0.00
ATOM   1324  CG  PHE    85      37.843  36.028  35.554  0.00  0.00
ATOM   1325  CD1 PHE    85      36.958  35.911  36.645  0.00  0.00
ATOM   1326  HD1 PHE    85      36.577  36.806  37.114  0.00  0.00
ATOM   1327  CE1 PHE    85      36.431  34.646  36.976  0.00  0.00
ATOM   1328  HE1 PHE    85      35.573  34.564  37.627  0.00  0.00
ATOM   1329  CZ  PHE    85      36.897  33.506  36.328  0.00  0.00
ATOM   1330  HZ  PHE    85      36.502  32.567  36.686  0.00  0.00
ATOM   1331  CE2 PHE    85      37.847  33.576  35.313  0.00  0.00
ATOM   1332  HE2 PHE    85      38.276  32.687  34.874  0.00  0.00
ATOM   1333  CD2 PHE    85      38.333  34.893  34.892  0.00  0.00
ATOM   1334  HD2 PHE    85      38.996  34.998  34.047  0.00  0.00
ATOM   1335  C   PHE    85      40.733  36.633  35.985  0.00  0.00
ATOM   1336  O   PHE    85      41.010  36.152  37.042  0.00  0.00
ATOM   1337  N   ILE    86      41.300  36.177  34.826  0.00  0.00
ATOM   1338  H   ILE    86      41.042  36.488  33.900  0.00  0.00
ATOM   1339  CA  ILE    86      42.431  35.180  34.803  0.00  0.00
ATOM   1340  HA  ILE    86      42.053  34.177  35.001  0.00  0.00
ATOM   1341  CB  ILE    86      43.156  34.990  33.424  0.00  0.00
ATOM   1342  HB  ILE    86      43.400  35.956  32.982  0.00  0.00
ATOM   1343  CG2 ILE    86      44.507  34.246  33.571  0.00  0.00
ATOM   1344 1HG2 ILE    86      44.892  33.940  32.598  0.00  0.00
ATOM   1345 2HG2 ILE    86      45.272  34.860  34.047  0.00  0.00
ATOM   1346 3HG2 ILE    86      44.391  33.367  34.204  0.00  0.00
ATOM   1347  CG1 ILE    86      42.227  34.314  32.485  0.00  0.00
ATOM   1348 2HG1 ILE    86      41.854  33.362  32.863  0.00  0.00
ATOM   1349 3HG1 ILE    86      41.340  34.943  32.405  0.00  0.00
ATOM   1350  CD1 ILE    86      42.686  34.069  31.051  0.00  0.00
ATOM   1351 1HD1 ILE    86      43.031  34.996  30.593  0.00  0.00
ATOM   1352 2HD1 ILE    86      43.463  33.306  31.114  0.00  0.00
ATOM   1353 3HD1 ILE    86      41.838  33.793  30.425  0.00  0.00
ATOM   1354  C   ILE    86      43.467  35.562  35.926  0.00  0.00
ATOM   1355  O   ILE    86      43.824  34.670  36.660  0.00  0.00
ATOM   1356  N   LEU    87      43.956  36.784  36.016  0.00  0.00
ATOM   1357  H   LEU    87      43.674  37.307  35.199  0.00  0.00
ATOM   1358  CA  LEU    87      45.090  37.157  36.833  0.00  0.00
ATOM   1359  HA  LEU    87      45.952  36.600  36.465  0.00  0.00
ATOM   1360  CB  LEU    87      45.404  38.676  36.745  0.00  0.00
ATOM   1361  HB2 LEU    87      45.621  38.860  35.693  0.00  0.00
ATOM   1362  HB3 LEU    87      44.522  39.266  36.992  0.00  0.00
ATOM   1363  CG  LEU    87      46.556  39.294  37.570  0.00  0.00
ATOM   1364  HG  LEU    87      46.292  39.338  38.626  0.00  0.00
ATOM   1365  CD1 LEU    87      47.846  38.445  37.603  0.00  0.00
ATOM   1366 1HD1 LEU    87      48.296  38.509  36.612  0.00  0.00
ATOM   1367 2HD1 LEU    87      48.549  38.802  38.356  0.00  0.00
ATOM   1368 3HD1 LEU    87      47.677  37.410  37.900  0.00  0.00
ATOM   1369  CD2 LEU    87      46.907  40.690  37.036  0.00  0.00
ATOM   1370 1HD2 LEU    87      47.404  40.624  36.068  0.00  0.00
ATOM   1371 2HD2 LEU    87      45.974  41.253  37.002  0.00  0.00
ATOM   1372 3HD2 LEU    87      47.559  41.178  37.760  0.00  0.00
ATOM   1373  C   LEU    87      44.798  36.894  38.295  0.00  0.00
ATOM   1374  O   LEU    87      45.611  36.319  39.001  0.00  0.00
ATOM   1375  N   ARG    88      43.588  37.252  38.766  0.00  0.00
ATOM   1376  H   ARG    88      43.008  37.727  38.089  0.00  0.00
ATOM   1377  CA  ARG    88      43.157  37.112  40.095  0.00  0.00
ATOM   1378  HA  ARG    88      43.975  37.263  40.800  0.00  0.00
ATOM   1379  CB  ARG    88      42.273  38.261  40.357  0.00  0.00
ATOM   1380  HB2 ARG    88      41.350  38.206  39.779  0.00  0.00
ATOM   1381  HB3 ARG    88      42.006  38.189  41.411  0.00  0.00
ATOM   1382  CG  ARG    88      42.856  39.630  40.178  0.00  0.00
ATOM   1383  HG2 ARG    88      43.770  39.679  40.769  0.00  0.00
ATOM   1384  HG3 ARG    88      43.043  39.789  39.116  0.00  0.00
ATOM   1385  CD  ARG    88      41.970  40.814  40.685  0.00  0.00
ATOM   1386  HD2 ARG    88      41.231  41.007  39.907  0.00  0.00
ATOM   1387  HD3 ARG    88      41.450  40.438  41.566  0.00  0.00
ATOM   1388  NE  ARG    88      42.752  42.047  40.922  0.00  0.00
ATOM   1389  HE  ARG    88      43.314  42.365  40.146  0.00  0.00
ATOM   1390  CZ  ARG    88      43.132  42.626  42.082  0.00  0.00
ATOM   1391  NH1 ARG    88      42.402  42.480  43.129  0.00  0.00
ATOM   1392 1HH1 ARG    88      41.614  41.852  43.055  0.00  0.00
ATOM   1393 2HH1 ARG    88      42.590  42.977  43.987  0.00  0.00
ATOM   1394  NH2 ARG    88      44.144  43.415  42.212  0.00  0.00
ATOM   1395 1HH2 ARG    88      44.717  43.519  41.387  0.00  0.00
ATOM   1396 2HH2 ARG    88      44.266  43.807  43.135  0.00  0.00
ATOM   1397  C   ARG    88      42.527  35.818  40.559  0.00  0.00
ATOM   1398  O   ARG    88      42.231  35.728  41.753  0.00  0.00
ATOM   1399  N   LEU    89      42.328  34.906  39.708  0.00  0.00
ATOM   1400  H   LEU    89      42.352  35.117  38.721  0.00  0.00
ATOM   1401  CA  LEU    89      42.394  33.481  40.041  0.00  0.00
ATOM   1402  HA  LEU    89      41.836  33.343  40.967  0.00  0.00
ATOM   1403  CB  LEU    89      41.669  32.743  38.881  0.00  0.00
ATOM   1404  HB2 LEU    89      40.659  33.137  38.764  0.00  0.00
ATOM   1405  HB3 LEU    89      42.058  33.030  37.904  0.00  0.00
ATOM   1406  CG  LEU    89      41.609  31.236  38.972  0.00  0.00
ATOM   1407  HG  LEU    89      42.579  30.772  39.152  0.00  0.00
ATOM   1408  CD1 LEU    89      40.647  30.955  40.086  0.00  0.00
ATOM   1409 1HD1 LEU    89      39.628  31.289  39.887  0.00  0.00
ATOM   1410 2HD1 LEU    89      40.642  29.899  40.357  0.00  0.00
ATOM   1411 3HD1 LEU    89      40.961  31.432  41.015  0.00  0.00
ATOM   1412  CD2 LEU    89      40.936  30.576  37.791  0.00  0.00
ATOM   1413 1HD2 LEU    89      41.487  30.808  36.880  0.00  0.00
ATOM   1414 2HD2 LEU    89      40.768  29.518  37.991  0.00  0.00
ATOM   1415 3HD2 LEU    89      39.962  31.047  37.658  0.00  0.00
ATOM   1416  C   LEU    89      43.860  33.010  40.121  0.00  0.00
ATOM   1417  O   LEU    89      44.251  32.401  41.087  0.00  0.00
ATOM   1418  N   ALA    90      44.624  33.297  39.012  0.00  0.00
ATOM   1419  H   ALA    90      44.174  33.802  38.262  0.00  0.00
ATOM   1420  CA  ALA    90      45.950  32.682  38.870  0.00  0.00
ATOM   1421  HA  ALA    90      45.758  31.609  38.891  0.00  0.00
ATOM   1422  CB  ALA    90      46.481  33.013  37.543  0.00  0.00
ATOM   1423  HB1 ALA    90      45.712  32.713  36.832  0.00  0.00
ATOM   1424  HB2 ALA    90      46.545  34.092  37.407  0.00  0.00
ATOM   1425  HB3 ALA    90      47.376  32.459  37.259  0.00  0.00
ATOM   1426  C   ALA    90      46.870  33.015  40.037  0.00  0.00
ATOM   1427  O   ALA    90      47.784  32.240  40.331  0.00  0.00
ATOM   1428  N   TYR    91      46.718  34.261  40.573  0.00  0.00
ATOM   1429  H   TYR    91      46.018  34.900  40.226  0.00  0.00
ATOM   1430  CA  TYR    91      47.597  34.769  41.579  0.00  0.00
ATOM   1431  HA  TYR    91      48.623  34.498  41.326  0.00  0.00
ATOM   1432  CB  TYR    91      47.369  36.300  41.701  0.00  0.00
ATOM   1433  HB2 TYR    91      47.709  36.699  40.746  0.00  0.00
ATOM   1434  HB3 TYR    91      46.321  36.592  41.776  0.00  0.00
ATOM   1435  CG  TYR    91      48.141  36.973  42.796  0.00  0.00
ATOM   1436  CD1 TYR    91      49.490  37.068  42.607  0.00  0.00
ATOM   1437  HD1 TYR    91      50.002  36.772  41.703  0.00  0.00
ATOM   1438  CE1 TYR    91      50.249  37.668  43.641  0.00  0.00
ATOM   1439  HE1 TYR    91      51.321  37.761  43.551  0.00  0.00
ATOM   1440  CZ  TYR    91      49.601  38.387  44.720  0.00  0.00
ATOM   1441  OH  TYR    91      50.346  39.135  45.554  0.00  0.00
ATOM   1442  HH  TYR    91      51.275  39.111  45.310  0.00  0.00
ATOM   1443  CE2 TYR    91      48.266  38.163  44.963  0.00  0.00
ATOM   1444  HE2 TYR    91      47.785  38.701  45.767  0.00  0.00
ATOM   1445  CD2 TYR    91      47.523  37.397  43.971  0.00  0.00
ATOM   1446  HD2 TYR    91      46.471  37.226  44.147  0.00  0.00
ATOM   1447  C   TYR    91      47.455  33.971  42.824  0.00  0.00
ATOM   1448  O   TYR    91      48.200  34.222  43.762  0.00  0.00
ATOM   1449  N   ARG    92      46.519  33.003  42.943  0.00  0.00
ATOM   1450  H   ARG    92      45.914  32.894  42.142  0.00  0.00
ATOM   1451  CA  ARG    92      46.196  32.316  44.178  0.00  0.00
ATOM   1452  HA  ARG    92      47.086  32.392  44.802  0.00  0.00
ATOM   1453  CB  ARG    92      45.118  33.020  45.043  0.00  0.00
ATOM   1454  HB2 ARG    92      44.152  33.063  44.540  0.00  0.00
ATOM   1455  HB3 ARG    92      44.813  32.389  45.879  0.00  0.00
ATOM   1456  CG  ARG    92      45.436  34.444  45.522  0.00  0.00
ATOM   1457  HG2 ARG    92      46.397  34.327  46.024  0.00  0.00
ATOM   1458  HG3 ARG    92      45.534  35.076  44.640  0.00  0.00
ATOM   1459  CD  ARG    92      44.391  34.905  46.527  0.00  0.00
ATOM   1460  HD2 ARG    92      44.462  35.991  46.595  0.00  0.00
ATOM   1461  HD3 ARG    92      43.358  34.829  46.188  0.00  0.00
ATOM   1462  NE  ARG    92      44.496  34.192  47.754  0.00  0.00
ATOM   1463  HE  ARG    92      45.293  33.586  47.892  0.00  0.00
ATOM   1464  CZ  ARG    92      43.797  34.358  48.829  0.00  0.00
ATOM   1465  NH1 ARG    92      42.804  35.127  48.950  0.00  0.00
ATOM   1466 1HH1 ARG    92      42.664  35.862  48.271  0.00  0.00
ATOM   1467 2HH1 ARG    92      42.444  35.311  49.875  0.00  0.00
ATOM   1468  NH2 ARG    92      44.023  33.575  49.784  0.00  0.00
ATOM   1469 1HH2 ARG    92      44.726  32.856  49.690  0.00  0.00
ATOM   1470 2HH2 ARG    92      43.539  33.723  50.658  0.00  0.00
ATOM   1471  C   ARG    92      45.935  30.777  44.142  0.00  0.00
ATOM   1472  O   ARG    92      46.195  30.048  45.140  0.00  0.00
ATOM   1473  N   SER    93      45.398  30.262  43.080  0.00  0.00
ATOM   1474  H   SER    93      45.354  30.880  42.282  0.00  0.00
ATOM   1475  CA  SER    93      44.885  28.919  42.899  0.00  0.00
ATOM   1476  HA  SER    93      44.138  28.654  43.648  0.00  0.00
ATOM   1477  CB  SER    93      44.219  28.844  41.502  0.00  0.00
ATOM   1478  HB2 SER    93      44.910  29.196  40.736  0.00  0.00
ATOM   1479  HB3 SER    93      43.963  27.806  41.286  0.00  0.00
ATOM   1480  OG  SER    93      42.913  29.397  41.604  0.00  0.00
ATOM   1481  HG  SER    93      43.002  30.352  41.638  0.00  0.00
ATOM   1482  C   SER    93      46.019  27.892  43.066  0.00  0.00
ATOM   1483  O   SER    93      47.079  28.120  42.536  0.00  0.00
ATOM   1484  N   LYS    94      45.639  26.761  43.690  0.00  0.00
ATOM   1485  H   LYS    94      44.737  26.919  44.117  0.00  0.00
ATOM   1486  CA  LYS    94      46.550  25.693  44.168  0.00  0.00
ATOM   1487  HA  LYS    94      47.568  26.037  43.985  0.00  0.00
ATOM   1488  CB  LYS    94      46.422  25.446  45.647  0.00  0.00
ATOM   1489  HB2 LYS    94      45.356  25.478  45.872  0.00  0.00
ATOM   1490  HB3 LYS    94      46.967  24.542  45.917  0.00  0.00
ATOM   1491  CG  LYS    94      46.917  26.582  46.626  0.00  0.00
ATOM   1492  HG2 LYS    94      46.513  27.572  46.416  0.00  0.00
ATOM   1493  HG3 LYS    94      46.552  26.277  47.607  0.00  0.00
ATOM   1494  CD  LYS    94      48.468  26.563  46.588  0.00  0.00
ATOM   1495  HD2 LYS    94      48.851  25.542  46.595  0.00  0.00
ATOM   1496  HD3 LYS    94      48.760  27.051  45.658  0.00  0.00
ATOM   1497  CE  LYS    94      49.106  27.318  47.774  0.00  0.00
ATOM   1498  HE2 LYS    94      50.048  27.761  47.450  0.00  0.00
ATOM   1499  HE3 LYS    94      48.430  28.126  48.054  0.00  0.00
ATOM   1500  NZ  LYS    94      49.405  26.439  48.917  0.00  0.00
ATOM   1501  HZ1 LYS    94      50.364  26.124  48.965  0.00  0.00
ATOM   1502  HZ2 LYS    94      49.240  26.878  49.812  0.00  0.00
ATOM   1503  HZ3 LYS    94      48.890  25.573  48.850  0.00  0.00
ATOM   1504  C   LYS    94      46.300  24.377  43.363  0.00  0.00
ATOM   1505  O   LYS    94      45.457  23.539  43.800  0.00  0.00
ATOM   1506  N   PRO    95      46.887  24.162  42.194  0.00  0.00
ATOM   1507  CD  PRO    95      47.782  24.991  41.480  0.00  0.00
ATOM   1508  HD2 PRO    95      48.787  24.649  41.727  0.00  0.00
ATOM   1509  HD3 PRO    95      47.770  26.028  41.815  0.00  0.00
ATOM   1510  CG  PRO    95      47.474  24.695  40.024  0.00  0.00
ATOM   1511  HG2 PRO    95      48.261  24.922  39.305  0.00  0.00
ATOM   1512  HG3 PRO    95      46.533  25.183  39.769  0.00  0.00
ATOM   1513  CB  PRO    95      47.197  23.244  40.006  0.00  0.00
ATOM   1514  HB2 PRO    95      48.137  22.700  40.097  0.00  0.00
ATOM   1515  HB3 PRO    95      46.514  22.937  39.214  0.00  0.00
ATOM   1516  CA  PRO    95      46.542  23.007  41.364  0.00  0.00
ATOM   1517  HA  PRO    95      45.465  22.983  41.199  0.00  0.00
ATOM   1518  C   PRO    95      47.007  21.674  41.915  0.00  0.00
ATOM   1519  O   PRO    95      46.404  20.665  41.791  0.00  0.00
ATOM   1520  N   GLY    96      48.122  21.657  42.629  0.00  0.00
ATOM   1521  H   GLY    96      48.764  22.435  42.680  0.00  0.00
ATOM   1522  CA  GLY    96      48.616  20.521  43.427  0.00  0.00
ATOM   1523  HA2 GLY    96      48.671  19.581  42.878  0.00  0.00
ATOM   1524  HA3 GLY    96      49.622  20.800  43.739  0.00  0.00
ATOM   1525  C   GLY    96      47.679  20.080  44.615  0.00  0.00
ATOM   1526  O   GLY    96      47.962  19.073  45.224  0.00  0.00
ATOM   1527  N   GLU    97      46.612  20.877  44.852  0.00  0.00
ATOM   1528  H   GLU    97      46.423  21.586  44.158  0.00  0.00
ATOM   1529  CA  GLU    97      45.655  20.701  45.928  0.00  0.00
ATOM   1530  HA  GLU    97      45.842  19.793  46.501  0.00  0.00
ATOM   1531  CB  GLU    97      45.749  21.976  46.821  0.00  0.00
ATOM   1532  HB2 GLU    97      45.465  22.805  46.173  0.00  0.00
ATOM   1533  HB3 GLU    97      45.037  21.942  47.646  0.00  0.00
ATOM   1534  CG  GLU    97      47.172  22.003  47.470  0.00  0.00
ATOM   1535  HG2 GLU    97      47.299  21.043  47.971  0.00  0.00
ATOM   1536  HG3 GLU    97      47.991  22.052  46.753  0.00  0.00
ATOM   1537  CD  GLU    97      47.447  23.130  48.546  0.00  0.00
ATOM   1538  OE1 GLU    97      46.620  23.330  49.438  0.00  0.00
ATOM   1539  OE2 GLU    97      48.493  23.857  48.535  0.00  0.00
ATOM   1540  C   GLU    97      44.276  20.548  45.348  0.00  0.00
ATOM   1541  O   GLU    97      43.393  20.165  46.102  0.00  0.00
ATOM   1542  N   GLY    98      44.054  20.802  44.072  0.00  0.00
ATOM   1543  H   GLY    98      44.888  20.906  43.512  0.00  0.00
ATOM   1544  CA  GLY    98      42.693  20.673  43.495  0.00  0.00
ATOM   1545  HA2 GLY    98      42.805  20.591  42.414  0.00  0.00
ATOM   1546  HA3 GLY    98      42.255  19.747  43.868  0.00  0.00
ATOM   1547  C   GLY    98      41.815  21.873  43.865  0.00  0.00
ATOM   1548  O   GLY    98      40.570  21.730  43.860  0.00  0.00
ATOM   1549  N   LYS    99      42.377  23.081  44.175  0.00  0.00
ATOM   1550  H   LYS    99      43.372  23.148  44.330  0.00  0.00
ATOM   1551  CA  LYS    99      41.602  24.230  44.710  0.00  0.00
ATOM   1552  HA  LYS    99      40.535  24.015  44.658  0.00  0.00
ATOM   1553  CB  LYS    99      41.970  24.566  46.203  0.00  0.00
ATOM   1554  HB2 LYS    99      42.900  25.134  46.180  0.00  0.00
ATOM   1555  HB3 LYS    99      41.204  25.261  46.546  0.00  0.00
ATOM   1556  CG  LYS    99      42.111  23.517  47.306  0.00  0.00
ATOM   1557  HG2 LYS    99      41.113  23.173  47.576  0.00  0.00
ATOM   1558  HG3 LYS    99      42.696  22.687  46.910  0.00  0.00
ATOM   1559  CD  LYS    99      42.702  24.166  48.526  0.00  0.00
ATOM   1560  HD2 LYS    99      43.551  24.805  48.280  0.00  0.00
ATOM   1561  HD3 LYS    99      41.943  24.832  48.936  0.00  0.00
ATOM   1562  CE  LYS    99      42.893  23.106  49.642  0.00  0.00
ATOM   1563  HE2 LYS    99      41.971  22.690  50.049  0.00  0.00
ATOM   1564  HE3 LYS    99      43.565  22.394  49.162  0.00  0.00
ATOM   1565  NZ  LYS    99      43.667  23.704  50.721  0.00  0.00
ATOM   1566  HZ1 LYS    99      44.565  23.891  50.298  0.00  0.00
ATOM   1567  HZ2 LYS    99      43.273  24.583  51.023  0.00  0.00
ATOM   1568  HZ3 LYS    99      43.806  23.236  51.605  0.00  0.00
ATOM   1569  C   LYS    99      41.687  25.533  43.890  0.00  0.00
ATOM   1570  O   LYS    99      42.745  26.092  43.707  0.00  0.00
ATOM   1571  N   LEU   100      40.565  26.002  43.397  0.00  0.00
ATOM   1572  H   LEU   100      39.793  25.360  43.502  0.00  0.00
ATOM   1573  CA  LEU   100      40.261  27.256  42.777  0.00  0.00
ATOM   1574  HA  LEU   100      41.101  27.569  42.156  0.00  0.00
ATOM   1575  CB  LEU   100      38.997  27.199  41.957  0.00  0.00
ATOM   1576  HB2 LEU   100      38.161  26.870  42.574  0.00  0.00
ATOM   1577  HB3 LEU   100      38.765  28.198  41.588  0.00  0.00
ATOM   1578  CG  LEU   100      39.033  26.213  40.775  0.00  0.00
ATOM   1579  HG  LEU   100      39.191  25.173  41.063  0.00  0.00
ATOM   1580  CD1 LEU   100      37.670  26.297  40.081  0.00  0.00
ATOM   1581 1HD1 LEU   100      37.351  27.254  39.669  0.00  0.00
ATOM   1582 2HD1 LEU   100      37.580  25.607  39.241  0.00  0.00
ATOM   1583 3HD1 LEU   100      36.962  25.828  40.764  0.00  0.00
ATOM   1584  CD2 LEU   100      40.067  26.611  39.658  0.00  0.00
ATOM   1585 1HD2 LEU   100      41.059  26.639  40.108  0.00  0.00
ATOM   1586 2HD2 LEU   100      40.122  25.985  38.768  0.00  0.00
ATOM   1587 3HD2 LEU   100      39.878  27.637  39.341  0.00  0.00
ATOM   1588  C   LEU   100      40.095  28.246  43.956  0.00  0.00
ATOM   1589  O   LEU   100      39.179  28.092  44.801  0.00  0.00
ATOM   1590  N   ILE   101      41.034  29.223  44.040  0.00  0.00
ATOM   1591  H   ILE   101      41.743  29.287  43.323  0.00  0.00
ATOM   1592  CA  ILE   101      40.909  30.359  44.965  0.00  0.00
ATOM   1593  HA  ILE   101      39.877  30.319  45.313  0.00  0.00
ATOM   1594  CB  ILE   101      41.974  30.299  46.185  0.00  0.00
ATOM   1595  HB  ILE   101      42.923  30.537  45.704  0.00  0.00
ATOM   1596  CG2 ILE   101      41.637  31.430  47.182  0.00  0.00
ATOM   1597 1HG2 ILE   101      41.890  32.419  46.800  0.00  0.00
ATOM   1598 2HG2 ILE   101      40.580  31.302  47.415  0.00  0.00
ATOM   1599 3HG2 ILE   101      42.169  31.357  48.131  0.00  0.00
ATOM   1600  CG1 ILE   101      42.080  28.975  46.937  0.00  0.00
ATOM   1601 2HG1 ILE   101      42.529  29.049  47.928  0.00  0.00
ATOM   1602 3HG1 ILE   101      41.174  28.372  46.999  0.00  0.00
ATOM   1603  CD1 ILE   101      43.178  28.113  46.344  0.00  0.00
ATOM   1604 1HD1 ILE   101      42.808  27.998  45.325  0.00  0.00
ATOM   1605 2HD1 ILE   101      44.123  28.623  46.156  0.00  0.00
ATOM   1606 3HD1 ILE   101      43.299  27.222  46.960  0.00  0.00
ATOM   1607  C   ILE   101      40.984  31.683  44.219  0.00  0.00
ATOM   1608  O   ILE   101      42.012  31.925  43.553  0.00  0.00
ATOM   1609  N   PHE   102      40.016  32.562  44.395  0.00  0.00
ATOM   1610  H   PHE   102      39.297  32.324  45.063  0.00  0.00
ATOM   1611  CA  PHE   102      39.925  33.837  43.771  0.00  0.00
ATOM   1612  HA  PHE   102      40.757  33.951  43.075  0.00  0.00
ATOM   1613  CB  PHE   102      38.552  33.953  43.037  0.00  0.00
ATOM   1614  HB2 PHE   102      38.497  33.004  42.504  0.00  0.00
ATOM   1615  HB3 PHE   102      37.701  34.133  43.694  0.00  0.00
ATOM   1616  CG  PHE   102      38.585  34.963  41.940  0.00  0.00
ATOM   1617  CD1 PHE   102      38.374  36.341  42.240  0.00  0.00
ATOM   1618  HD1 PHE   102      38.248  36.659  43.265  0.00  0.00
ATOM   1619  CE1 PHE   102      38.225  37.295  41.220  0.00  0.00
ATOM   1620  HE1 PHE   102      38.005  38.328  41.444  0.00  0.00
ATOM   1621  CZ  PHE   102      38.490  36.868  39.919  0.00  0.00
ATOM   1622  HZ  PHE   102      38.562  37.650  39.178  0.00  0.00
ATOM   1623  CE2 PHE   102      38.800  35.498  39.583  0.00  0.00
ATOM   1624  HE2 PHE   102      39.023  35.286  38.548  0.00  0.00
ATOM   1625  CD2 PHE   102      38.793  34.527  40.600  0.00  0.00
ATOM   1626  HD2 PHE   102      39.076  33.522  40.322  0.00  0.00
ATOM   1627  C   PHE   102      40.160  34.896  44.826  0.00  0.00
ATOM   1628  O   PHE   102      39.909  34.770  46.011  0.00  0.00
ATOM   1629  N   CYS   103      40.544  36.083  44.398  0.00  0.00
ATOM   1630  H   CYS   103      40.741  36.106  43.408  0.00  0.00
ATOM   1631  CA  CYS   103      40.846  37.256  45.155  0.00  0.00
ATOM   1632  HA  CYS   103      41.332  36.980  46.091  0.00  0.00
ATOM   1633  CB  CYS   103      41.747  38.248  44.356  0.00  0.00
ATOM   1634  HB2 CYS   103      41.272  38.415  43.389  0.00  0.00
ATOM   1635  HB3 CYS   103      41.988  39.231  44.760  0.00  0.00
ATOM   1636  SG  CYS   103      43.334  37.330  44.218  0.00  0.00
ATOM   1637  HG  CYS   103      42.880  36.349  43.432  0.00  0.00
ATOM   1638  C   CYS   103      39.573  37.946  45.819  0.00  0.00
ATOM   1639  O   CYS   103      39.392  39.143  45.959  0.00  0.00
ATOM   1640  N   SER   104      38.598  37.140  46.292  0.00  0.00
ATOM   1641  H   SER   104      38.720  36.160  46.078  0.00  0.00
ATOM   1642  CA  SER   104      37.432  37.491  47.144  0.00  0.00
ATOM   1643  HA  SER   104      37.532  38.497  47.551  0.00  0.00
ATOM   1644  CB  SER   104      36.147  37.393  46.292  0.00  0.00
ATOM   1645  HB2 SER   104      35.291  37.631  46.925  0.00  0.00
ATOM   1646  HB3 SER   104      36.196  38.105  45.469  0.00  0.00
ATOM   1647  OG  SER   104      35.958  36.081  45.782  0.00  0.00
ATOM   1648  HG  SER   104      35.693  36.062  44.860  0.00  0.00
ATOM   1649  C   SER   104      37.315  36.643  48.393  0.00  0.00
ATOM   1650  O   SER   104      36.416  36.809  49.233  0.00  0.00
ATOM   1651  N   GLY   105      38.288  35.726  48.531  0.00  0.00
ATOM   1652  H   GLY   105      39.023  35.611  47.847  0.00  0.00
ATOM   1653  CA  GLY   105      38.352  34.746  49.635  0.00  0.00
ATOM   1654  HA2 GLY   105      39.392  34.466  49.801  0.00  0.00
ATOM   1655  HA3 GLY   105      38.041  35.173  50.588  0.00  0.00
ATOM   1656  C   GLY   105      37.603  33.444  49.344  0.00  0.00
ATOM   1657  O   GLY   105      37.812  32.490  50.042  0.00  0.00
ATOM   1658  N   LEU   106      36.678  33.352  48.367  0.00  0.00
ATOM   1659  H   LEU   106      36.312  34.165  47.893  0.00  0.00
ATOM   1660  CA  LEU   106      36.037  32.103  48.091  0.00  0.00
ATOM   1661  HA  LEU   106      35.700  31.791  49.079  0.00  0.00
ATOM   1662  CB  LEU   106      34.860  32.442  47.180  0.00  0.00
ATOM   1663  HB2 LEU   106      34.298  33.188  47.742  0.00  0.00
ATOM   1664  HB3 LEU   106      35.302  32.936  46.315  0.00  0.00
ATOM   1665  CG  LEU   106      34.025  31.238  46.718  0.00  0.00
ATOM   1666  HG  LEU   106      34.663  30.468  46.283  0.00  0.00
ATOM   1667  CD1 LEU   106      33.256  30.657  47.996  0.00  0.00
ATOM   1668 1HD1 LEU   106      33.949  30.452  48.811  0.00  0.00
ATOM   1669 2HD1 LEU   106      32.410  31.265  48.317  0.00  0.00
ATOM   1670 3HD1 LEU   106      32.822  29.681  47.778  0.00  0.00
ATOM   1671  CD2 LEU   106      33.050  31.660  45.649  0.00  0.00
ATOM   1672 1HD2 LEU   106      32.273  32.295  46.076  0.00  0.00
ATOM   1673 2HD2 LEU   106      33.601  32.151  44.847  0.00  0.00
ATOM   1674 3HD2 LEU   106      32.639  30.705  45.322  0.00  0.00
ATOM   1675  C   LEU   106      36.981  31.059  47.500  0.00  0.00
ATOM   1676  O   LEU   106      37.816  31.246  46.575  0.00  0.00
ATOM   1677  N   VAL   107      36.712  29.872  48.042  0.00  0.00
ATOM   1678  H   VAL   107      36.146  29.878  48.878  0.00  0.00
ATOM   1679  CA  VAL   107      37.416  28.620  47.626  0.00  0.00
ATOM   1680  HA  VAL   107      38.175  28.876  46.887  0.00  0.00
ATOM   1681  CB  VAL   107      38.219  27.953  48.766  0.00  0.00
ATOM   1682  HB  VAL   107      37.572  27.750  49.619  0.00  0.00
ATOM   1683  CG1 VAL   107      38.913  26.661  48.277  0.00  0.00
ATOM   1684 1HG1 VAL   107      39.580  26.269  49.046  0.00  0.00
ATOM   1685 2HG1 VAL   107      38.277  25.789  48.129  0.00  0.00
ATOM   1686 3HG1 VAL   107      39.396  26.928  47.337  0.00  0.00
ATOM   1687  CG2 VAL   107      39.325  28.908  49.223  0.00  0.00
ATOM   1688 1HG2 VAL   107      38.918  29.772  49.749  0.00  0.00
ATOM   1689 2HG2 VAL   107      40.070  28.388  49.826  0.00  0.00
ATOM   1690 3HG2 VAL   107      39.802  29.363  48.355  0.00  0.00
ATOM   1691  C   VAL   107      36.464  27.620  47.073  0.00  0.00
ATOM   1692  O   VAL   107      35.359  27.410  47.596  0.00  0.00
ATOM   1693  N   LEU   108      36.914  26.941  46.025  0.00  0.00
ATOM   1694  H   LEU   108      37.845  27.076  45.659  0.00  0.00
ATOM   1695  CA  LEU   108      36.112  25.990  45.293  0.00  0.00
ATOM   1696  HA  LEU   108      35.420  25.584  46.031  0.00  0.00
ATOM   1697  CB  LEU   108      35.351  26.658  44.131  0.00  0.00
ATOM   1698  HB2 LEU   108      35.928  27.361  43.530  0.00  0.00
ATOM   1699  HB3 LEU   108      35.071  25.785  43.541  0.00  0.00
ATOM   1700  CG  LEU   108      34.046  27.329  44.568  0.00  0.00
ATOM   1701  HG  LEU   108      34.218  27.904  45.478  0.00  0.00
ATOM   1702  CD1 LEU   108      33.688  28.377  43.505  0.00  0.00
ATOM   1703 1HD1 LEU   108      32.719  28.847  43.673  0.00  0.00
ATOM   1704 2HD1 LEU   108      34.515  29.085  43.454  0.00  0.00
ATOM   1705 3HD1 LEU   108      33.715  27.878  42.536  0.00  0.00
ATOM   1706  CD2 LEU   108      32.801  26.443  44.763  0.00  0.00
ATOM   1707 1HD2 LEU   108      32.511  25.928  43.847  0.00  0.00
ATOM   1708 2HD2 LEU   108      32.953  25.768  45.605  0.00  0.00
ATOM   1709 3HD2 LEU   108      31.981  27.112  45.022  0.00  0.00
ATOM   1710  C   LEU   108      36.974  24.803  44.829  0.00  0.00
ATOM   1711  O   LEU   108      38.131  24.863  44.435  0.00  0.00
ATOM   1712  N   HIS   109      36.437  23.592  44.777  0.00  0.00
ATOM   1713  H   HIS   109      35.429  23.581  44.847  0.00  0.00
ATOM   1714  CA  HIS   109      37.154  22.442  44.179  0.00  0.00
ATOM   1715  HA  HIS   109      38.220  22.476  44.402  0.00  0.00
ATOM   1716  CB  HIS   109      36.740  21.230  44.982  0.00  0.00
ATOM   1717  HB2 HIS   109      36.734  21.511  46.035  0.00  0.00
ATOM   1718  HB3 HIS   109      35.766  20.935  44.592  0.00  0.00
ATOM   1719  CG  HIS   109      37.510  19.929  44.876  0.00  0.00
ATOM   1720  ND1 HIS   109      38.868  19.734  45.005  0.00  0.00
ATOM   1721  HD1 HIS   109      39.632  20.368  45.191  0.00  0.00
ATOM   1722  CE1 HIS   109      39.072  18.474  44.721  0.00  0.00
ATOM   1723  HE1 HIS   109      40.076  18.114  44.550  0.00  0.00
ATOM   1724  NE2 HIS   109      37.958  17.833  44.297  0.00  0.00
ATOM   1725  HE2 HIS   109      37.784  16.877  44.020  0.00  0.00
ATOM   1726  CD2 HIS   109      36.974  18.783  44.423  0.00  0.00
ATOM   1727  HD2 HIS   109      36.016  18.619  43.953  0.00  0.00
ATOM   1728  C   HIS   109      36.937  22.406  42.679  0.00  0.00
ATOM   1729  O   HIS   109      35.930  22.909  42.176  0.00  0.00
ATOM   1730  N   ARG   110      38.019  22.026  42.016  0.00  0.00
ATOM   1731  H   ARG   110      38.793  21.705  42.579  0.00  0.00
ATOM   1732  CA  ARG   110      38.152  22.022  40.563  0.00  0.00
ATOM   1733  HA  ARG   110      38.342  23.037  40.216  0.00  0.00
ATOM   1734  CB  ARG   110      39.367  21.128  40.180  0.00  0.00
ATOM   1735  HB2 ARG   110      39.755  20.717  41.113  0.00  0.00
ATOM   1736  HB3 ARG   110      38.999  20.215  39.712  0.00  0.00
ATOM   1737  CG  ARG   110      40.400  21.818  39.340  0.00  0.00
ATOM   1738  HG2 ARG   110      39.763  22.234  38.560  0.00  0.00
ATOM   1739  HG3 ARG   110      40.979  22.613  39.809  0.00  0.00
ATOM   1740  CD  ARG   110      41.370  20.775  38.676  0.00  0.00
ATOM   1741  HD2 ARG   110      42.381  21.174  38.602  0.00  0.00
ATOM   1742  HD3 ARG   110      41.605  19.948  39.347  0.00  0.00
ATOM   1743  NE  ARG   110      40.950  20.237  37.347  0.00  0.00
ATOM   1744  HE  ARG   110      39.976  19.988  37.252  0.00  0.00
ATOM   1745  CZ  ARG   110      41.685  19.778  36.327  0.00  0.00
ATOM   1746  NH1 ARG   110      42.953  19.917  36.214  0.00  0.00
ATOM   1747 1HH1 ARG   110      43.378  20.535  36.890  0.00  0.00
ATOM   1748 2HH1 ARG   110      43.443  19.596  35.391  0.00  0.00
ATOM   1749  NH2 ARG   110      41.137  19.271  35.271  0.00  0.00
ATOM   1750 1HH2 ARG   110      40.153  19.324  35.046  0.00  0.00
ATOM   1751 2HH2 ARG   110      41.712  19.079  34.464  0.00  0.00
ATOM   1752  C   ARG   110      36.878  21.541  39.742  0.00  0.00
ATOM   1753  O   ARG   110      36.405  22.259  38.855  0.00  0.00
ATOM   1754  N   LEU   111      36.271  20.422  40.149  0.00  0.00
ATOM   1755  H   LEU   111      36.848  19.788  40.683  0.00  0.00
ATOM   1756  CA  LEU   111      35.014  19.887  39.694  0.00  0.00
ATOM   1757  HA  LEU   111      35.138  19.536  38.670  0.00  0.00
ATOM   1758  CB  LEU   111      34.809  18.610  40.492  0.00  0.00
ATOM   1759  HB2 LEU   111      35.758  18.074  40.477  0.00  0.00
ATOM   1760  HB3 LEU   111      34.562  18.867  41.522  0.00  0.00
ATOM   1761  CG  LEU   111      33.693  17.723  39.876  0.00  0.00
ATOM   1762  HG  LEU   111      32.724  18.205  40.004  0.00  0.00
ATOM   1763  CD1 LEU   111      33.961  17.205  38.474  0.00  0.00
ATOM   1764 1HD1 LEU   111      34.710  17.733  37.884  0.00  0.00
ATOM   1765 2HD1 LEU   111      34.186  16.149  38.328  0.00  0.00
ATOM   1766 3HD1 LEU   111      33.126  17.317  37.782  0.00  0.00
ATOM   1767  CD2 LEU   111      33.708  16.471  40.881  0.00  0.00
ATOM   1768 1HD2 LEU   111      33.451  16.941  41.831  0.00  0.00
ATOM   1769 2HD2 LEU   111      32.956  15.745  40.572  0.00  0.00
ATOM   1770 3HD2 LEU   111      34.668  15.962  40.960  0.00  0.00
ATOM   1771  C   LEU   111      33.822  20.894  39.786  0.00  0.00
ATOM   1772  O   LEU   111      32.946  20.719  38.958  0.00  0.00
ATOM   1773  N   GLN   112      33.812  21.932  40.630  0.00  0.00
ATOM   1774  H   GLN   112      34.553  22.012  41.311  0.00  0.00
ATOM   1775  CA  GLN   112      32.672  22.819  40.891  0.00  0.00
ATOM   1776  HA  GLN   112      31.743  22.251  40.937  0.00  0.00
ATOM   1777  CB  GLN   112      32.780  23.493  42.269  0.00  0.00
ATOM   1778  HB2 GLN   112      33.713  24.056  42.292  0.00  0.00
ATOM   1779  HB3 GLN   112      31.931  24.130  42.513  0.00  0.00
ATOM   1780  CG  GLN   112      32.963  22.428  43.372  0.00  0.00
ATOM   1781  HG2 GLN   112      32.270  21.603  43.204  0.00  0.00
ATOM   1782  HG3 GLN   112      33.925  21.917  43.331  0.00  0.00
ATOM   1783  CD  GLN   112      32.820  22.975  44.773  0.00  0.00
ATOM   1784  OE1 GLN   112      33.708  23.150  45.560  0.00  0.00
ATOM   1785  NE2 GLN   112      31.622  23.347  45.140  0.00  0.00
ATOM   1786 1HE2 GLN   112      31.576  23.727  46.074  0.00  0.00
ATOM   1787 2HE2 GLN   112      30.884  23.315  44.451  0.00  0.00
ATOM   1788  C   GLN   112      32.620  23.848  39.763  0.00  0.00
ATOM   1789  O   GLN   112      31.657  24.607  39.643  0.00  0.00
ATOM   1790  N   CYS   113      33.568  23.908  38.766  0.00  0.00
ATOM   1791  H   CYS   113      34.376  23.314  38.883  0.00  0.00
ATOM   1792  CA  CYS   113      33.541  24.711  37.601  0.00  0.00
ATOM   1793  HA  CYS   113      32.584  25.214  37.463  0.00  0.00
ATOM   1794  CB  CYS   113      34.557  25.823  37.956  0.00  0.00
ATOM   1795  HB2 CYS   113      35.520  25.328  38.078  0.00  0.00
ATOM   1796  HB3 CYS   113      34.743  26.493  37.117  0.00  0.00
ATOM   1797  SG  CYS   113      33.957  26.935  39.286  0.00  0.00
ATOM   1798  HG  CYS   113      32.647  26.734  39.123  0.00  0.00
ATOM   1799  C   CYS   113      33.981  23.945  36.317  0.00  0.00
ATOM   1800  O   CYS   113      34.182  24.552  35.259  0.00  0.00
ATOM   1801  N   ALA   114      34.336  22.682  36.327  0.00  0.00
ATOM   1802  H   ALA   114      34.379  22.243  37.236  0.00  0.00
ATOM   1803  CA  ALA   114      35.063  22.042  35.183  0.00  0.00
ATOM   1804  HA  ALA   114      35.932  22.674  35.002  0.00  0.00
ATOM   1805  CB  ALA   114      35.666  20.694  35.587  0.00  0.00
ATOM   1806  HB1 ALA   114      36.487  20.361  34.951  0.00  0.00
ATOM   1807  HB2 ALA   114      36.064  20.771  36.599  0.00  0.00
ATOM   1808  HB3 ALA   114      34.892  19.933  35.688  0.00  0.00
ATOM   1809  C   ALA   114      34.278  21.924  33.853  0.00  0.00
ATOM   1810  O   ALA   114      34.649  22.472  32.812  0.00  0.00
ATOM   1811  N   ARG   115      33.023  21.465  33.917  0.00  0.00
ATOM   1812  H   ARG   115      32.723  21.062  34.793  0.00  0.00
ATOM   1813  CA  ARG   115      32.177  21.349  32.695  0.00  0.00
ATOM   1814  HA  ARG   115      32.840  20.897  31.957  0.00  0.00
ATOM   1815  CB  ARG   115      30.973  20.424  32.946  0.00  0.00
ATOM   1816  HB2 ARG   115      31.215  19.373  33.106  0.00  0.00
ATOM   1817  HB3 ARG   115      30.463  20.701  33.868  0.00  0.00
ATOM   1818  CG  ARG   115      29.901  20.406  31.855  0.00  0.00
ATOM   1819  HG2 ARG   115      29.363  21.351  31.917  0.00  0.00
ATOM   1820  HG3 ARG   115      30.367  20.319  30.874  0.00  0.00
ATOM   1821  CD  ARG   115      28.825  19.310  32.078  0.00  0.00
ATOM   1822  HD2 ARG   115      28.155  19.506  31.241  0.00  0.00
ATOM   1823  HD3 ARG   115      29.265  18.313  32.094  0.00  0.00
ATOM   1824  NE  ARG   115      28.139  19.507  33.351  0.00  0.00
ATOM   1825  HE  ARG   115      28.531  20.224  33.945  0.00  0.00
ATOM   1826  CZ  ARG   115      27.144  18.740  33.769  0.00  0.00
ATOM   1827  NH1 ARG   115      26.547  17.913  32.948  0.00  0.00
ATOM   1828 1HH1 ARG   115      26.899  17.781  32.011  0.00  0.00
ATOM   1829 2HH1 ARG   115      25.824  17.332  33.348  0.00  0.00
ATOM   1830  NH2 ARG   115      26.652  18.875  34.967  0.00  0.00
ATOM   1831 1HH2 ARG   115      27.080  19.382  35.728  0.00  0.00
ATOM   1832 2HH2 ARG   115      25.661  18.681  35.010  0.00  0.00
ATOM   1833  C   ARG   115      31.864  22.772  32.172  0.00  0.00
ATOM   1834  O   ARG   115      31.750  22.893  30.941  0.00  0.00
ATOM   1835  N   GLY   116      31.719  23.793  33.014  0.00  0.00
ATOM   1836  H   GLY   116      31.913  23.584  33.983  0.00  0.00
ATOM   1837  CA  GLY   116      31.531  25.165  32.610  0.00  0.00
ATOM   1838  HA2 GLY   116      30.597  25.123  32.049  0.00  0.00
ATOM   1839  HA3 GLY   116      31.304  25.780  33.481  0.00  0.00
ATOM   1840  C   GLY   116      32.661  25.784  31.790  0.00  0.00
ATOM   1841  O   GLY   116      32.350  26.434  30.758  0.00  0.00
ATOM   1842  N   PHE   117      33.905  25.546  32.149  0.00  0.00
ATOM   1843  H   PHE   117      33.941  25.001  32.998  0.00  0.00
ATOM   1844  CA  PHE   117      35.180  26.021  31.542  0.00  0.00
ATOM   1845  HA  PHE   117      35.219  27.013  31.092  0.00  0.00
ATOM   1846  CB  PHE   117      36.268  26.043  32.669  0.00  0.00
ATOM   1847  HB2 PHE   117      36.081  25.106  33.193  0.00  0.00
ATOM   1848  HB3 PHE   117      37.255  25.850  32.248  0.00  0.00
ATOM   1849  CG  PHE   117      36.286  27.234  33.652  0.00  0.00
ATOM   1850  CD1 PHE   117      36.176  28.555  33.181  0.00  0.00
ATOM   1851  HD1 PHE   117      36.150  28.711  32.113  0.00  0.00
ATOM   1852  CE1 PHE   117      36.317  29.660  34.111  0.00  0.00
ATOM   1853  HE1 PHE   117      36.294  30.697  33.809  0.00  0.00
ATOM   1854  CZ  PHE   117      36.533  29.409  35.448  0.00  0.00
ATOM   1855  HZ  PHE   117      36.680  30.154  36.217  0.00  0.00
ATOM   1856  CE2 PHE   117      36.604  28.117  35.944  0.00  0.00
ATOM   1857  HE2 PHE   117      36.896  27.959  36.972  0.00  0.00
ATOM   1858  CD2 PHE   117      36.506  27.008  35.046  0.00  0.00
ATOM   1859  HD2 PHE   117      36.787  26.014  35.362  0.00  0.00
ATOM   1860  C   PHE   117      35.700  25.115  30.357  0.00  0.00
ATOM   1861  O   PHE   117      36.337  25.682  29.478  0.00  0.00
ATOM   1862  N   GLY   118      35.302  23.809  30.314  0.00  0.00
ATOM   1863  H   GLY   118      34.787  23.466  31.112  0.00  0.00
ATOM   1864  CA  GLY   118      36.000  22.800  29.494  0.00  0.00
ATOM   1865  HA2 GLY   118      35.331  21.946  29.394  0.00  0.00
ATOM   1866  HA3 GLY   118      36.167  23.166  28.481  0.00  0.00
ATOM   1867  C   GLY   118      37.360  22.354  30.065  0.00  0.00
ATOM   1868  O   GLY   118      37.803  22.855  31.131  0.00  0.00
ATOM   1869  N   ASP   119      38.058  21.548  29.308  0.00  0.00
ATOM   1870  H   ASP   119      37.574  21.084  28.553  0.00  0.00
ATOM   1871  CA  ASP   119      39.423  21.120  29.692  0.00  0.00
ATOM   1872  HA  ASP   119      39.446  20.974  30.772  0.00  0.00
ATOM   1873  CB  ASP   119      39.849  19.854  28.940  0.00  0.00
ATOM   1874  HB2 ASP   119      39.074  19.088  28.911  0.00  0.00
ATOM   1875  HB3 ASP   119      40.091  19.989  27.886  0.00  0.00
ATOM   1876  CG  ASP   119      41.064  19.239  29.637  0.00  0.00
ATOM   1877  OD1 ASP   119      42.155  19.224  29.115  0.00  0.00
ATOM   1878  OD2 ASP   119      40.863  18.586  30.674  0.00  0.00
ATOM   1879  C   ASP   119      40.531  22.237  29.615  0.00  0.00
ATOM   1880  O   ASP   119      41.745  22.160  29.963  0.00  0.00
ATOM   1881  N   TRP   120      40.053  23.450  29.299  0.00  0.00
ATOM   1882  H   TRP   120      39.048  23.436  29.195  0.00  0.00
ATOM   1883  CA  TRP   120      40.716  24.757  29.627  0.00  0.00
ATOM   1884  HA  TRP   120      41.725  24.778  29.215  0.00  0.00
ATOM   1885  CB  TRP   120      39.872  25.877  28.934  0.00  0.00
ATOM   1886  HB2 TRP   120      39.708  25.614  27.889  0.00  0.00
ATOM   1887  HB3 TRP   120      38.928  25.943  29.475  0.00  0.00
ATOM   1888  CG  TRP   120      40.537  27.215  29.052  0.00  0.00
ATOM   1889  CD1 TRP   120      41.471  27.780  28.231  0.00  0.00
ATOM   1890  HD1 TRP   120      41.897  27.153  27.461  0.00  0.00
ATOM   1891  NE1 TRP   120      41.735  29.078  28.539  0.00  0.00
ATOM   1892  HE1 TRP   120      42.261  29.700  27.942  0.00  0.00
ATOM   1893  CE2 TRP   120      40.967  29.445  29.618  0.00  0.00
ATOM   1894  CZ2 TRP   120      40.844  30.658  30.334  0.00  0.00
ATOM   1895  HZ2 TRP   120      41.352  31.558  30.020  0.00  0.00
ATOM   1896  CH2 TRP   120      40.127  30.685  31.532  0.00  0.00
ATOM   1897  HH2 TRP   120      40.207  31.500  32.236  0.00  0.00
ATOM   1898  CZ3 TRP   120      39.279  29.595  31.812  0.00  0.00
ATOM   1899  HZ3 TRP   120      38.693  29.698  32.713  0.00  0.00
ATOM   1900  CE3 TRP   120      39.207  28.446  31.000  0.00  0.00
ATOM   1901  HE3 TRP   120      38.553  27.627  31.258  0.00  0.00
ATOM   1902  CD2 TRP   120      40.151  28.297  29.957  0.00  0.00
ATOM   1903  C   TRP   120      40.872  25.144  31.135  0.00  0.00
ATOM   1904  O   TRP   120      41.718  25.939  31.489  0.00  0.00
ATOM   1905  N   ILE   121      40.134  24.494  32.087  0.00  0.00
ATOM   1906  H   ILE   121      39.321  23.967  31.801  0.00  0.00
ATOM   1907  CA  ILE   121      40.476  24.608  33.568  0.00  0.00
ATOM   1908  HA  ILE   121      40.524  25.673  33.796  0.00  0.00
ATOM   1909  CB  ILE   121      39.305  23.975  34.362  0.00  0.00
ATOM   1910  HB  ILE   121      38.332  24.351  34.046  0.00  0.00
ATOM   1911  CG2 ILE   121      39.330  22.453  34.242  0.00  0.00
ATOM   1912 1HG2 ILE   121      39.482  22.155  33.204  0.00  0.00
ATOM   1913 2HG2 ILE   121      40.116  22.029  34.866  0.00  0.00
ATOM   1914 3HG2 ILE   121      38.407  22.029  34.638  0.00  0.00
ATOM   1915  CG1 ILE   121      39.372  24.328  35.832  0.00  0.00
ATOM   1916 2HG1 ILE   121      40.322  23.928  36.185  0.00  0.00
ATOM   1917 3HG1 ILE   121      39.281  25.412  35.900  0.00  0.00
ATOM   1918  CD1 ILE   121      38.278  23.885  36.745  0.00  0.00
ATOM   1919 1HD1 ILE   121      38.552  24.243  37.737  0.00  0.00
ATOM   1920 2HD1 ILE   121      37.274  24.218  36.483  0.00  0.00
ATOM   1921 3HD1 ILE   121      38.407  22.806  36.655  0.00  0.00
ATOM   1922  C   ILE   121      41.762  23.951  33.844  0.00  0.00
ATOM   1923  O   ILE   121      42.561  24.447  34.649  0.00  0.00
ATOM   1924  N   ASP   122      42.168  22.825  33.179  0.00  0.00
ATOM   1925  H   ASP   122      41.519  22.430  32.514  0.00  0.00
ATOM   1926  CA  ASP   122      43.523  22.283  33.345  0.00  0.00
ATOM   1927  HA  ASP   122      43.688  22.085  34.404  0.00  0.00
ATOM   1928  CB  ASP   122      43.764  21.067  32.490  0.00  0.00
ATOM   1929  HB2 ASP   122      42.847  20.480  32.437  0.00  0.00
ATOM   1930  HB3 ASP   122      43.950  21.374  31.460  0.00  0.00
ATOM   1931  CG  ASP   122      44.884  20.237  32.980  0.00  0.00
ATOM   1932  OD1 ASP   122      45.760  19.844  32.138  0.00  0.00
ATOM   1933  OD2 ASP   122      44.870  19.815  34.195  0.00  0.00
ATOM   1934  C   ASP   122      44.573  23.332  32.885  0.00  0.00
ATOM   1935  O   ASP   122      45.671  23.370  33.492  0.00  0.00
ATOM   1936  N   SER   123      44.176  24.234  31.945  0.00  0.00
ATOM   1937  H   SER   123      43.263  24.145  31.523  0.00  0.00
ATOM   1938  CA  SER   123      45.190  25.063  31.240  0.00  0.00
ATOM   1939  HA  SER   123      46.155  24.563  31.319  0.00  0.00
ATOM   1940  CB  SER   123      44.768  25.261  29.781  0.00  0.00
ATOM   1941  HB2 SER   123      43.760  25.662  29.677  0.00  0.00
ATOM   1942  HB3 SER   123      45.405  25.985  29.274  0.00  0.00
ATOM   1943  OG  SER   123      44.991  24.051  29.137  0.00  0.00
ATOM   1944  HG  SER   123      44.760  24.241  28.225  0.00  0.00
ATOM   1945  C   SER   123      45.351  26.497  31.825  0.00  0.00
ATOM   1946  O   SER   123      46.439  26.990  31.973  0.00  0.00
ATOM   1947  N   ILE   124      44.289  26.976  32.504  0.00  0.00
ATOM   1948  H   ILE   124      43.408  26.504  32.356  0.00  0.00
ATOM   1949  CA  ILE   124      44.353  28.021  33.559  0.00  0.00
ATOM   1950  HA  ILE   124      44.888  28.867  33.129  0.00  0.00
ATOM   1951  CB  ILE   124      42.868  28.659  33.732  0.00  0.00
ATOM   1952  HB  ILE   124      42.411  28.486  32.757  0.00  0.00
ATOM   1953  CG2 ILE   124      42.019  27.783  34.610  0.00  0.00
ATOM   1954 1HG2 ILE   124      40.961  28.010  34.483  0.00  0.00
ATOM   1955 2HG2 ILE   124      42.137  26.703  34.517  0.00  0.00
ATOM   1956 3HG2 ILE   124      42.266  28.015  35.646  0.00  0.00
ATOM   1957  CG1 ILE   124      42.916  30.160  33.993  0.00  0.00
ATOM   1958 2HG1 ILE   124      43.435  30.583  33.133  0.00  0.00
ATOM   1959 3HG1 ILE   124      41.920  30.602  33.951  0.00  0.00
ATOM   1960  CD1 ILE   124      43.641  30.557  35.247  0.00  0.00
ATOM   1961 1HD1 ILE   124      43.275  31.555  35.491  0.00  0.00
ATOM   1962 2HD1 ILE   124      43.332  29.837  36.004  0.00  0.00
ATOM   1963 3HD1 ILE   124      44.718  30.611  35.087  0.00  0.00
ATOM   1964  C   ILE   124      44.991  27.539  34.860  0.00  0.00
ATOM   1965  O   ILE   124      45.743  28.262  35.524  0.00  0.00
ATOM   1966  N   LEU   125      44.877  26.245  35.141  0.00  0.00
ATOM   1967  H   LEU   125      44.305  25.578  34.643  0.00  0.00
ATOM   1968  CA  LEU   125      45.723  25.732  36.231  0.00  0.00
ATOM   1969  HA  LEU   125      45.890  26.571  36.907  0.00  0.00
ATOM   1970  CB  LEU   125      44.966  24.600  36.971  0.00  0.00
ATOM   1971  HB2 LEU   125      44.886  23.832  36.202  0.00  0.00
ATOM   1972  HB3 LEU   125      45.595  24.214  37.773  0.00  0.00
ATOM   1973  CG  LEU   125      43.629  25.077  37.631  0.00  0.00
ATOM   1974  HG  LEU   125      42.990  25.417  36.816  0.00  0.00
ATOM   1975  CD1 LEU   125      42.875  23.864  38.331  0.00  0.00
ATOM   1976 1HD1 LEU   125      43.578  23.392  39.017  0.00  0.00
ATOM   1977 2HD1 LEU   125      41.927  24.309  38.633  0.00  0.00
ATOM   1978 3HD1 LEU   125      42.636  23.124  37.567  0.00  0.00
ATOM   1979  CD2 LEU   125      43.793  26.357  38.426  0.00  0.00
ATOM   1980 1HD2 LEU   125      44.015  27.210  37.785  0.00  0.00
ATOM   1981 2HD2 LEU   125      42.840  26.643  38.870  0.00  0.00
ATOM   1982 3HD2 LEU   125      44.604  26.353  39.154  0.00  0.00
ATOM   1983  C   LEU   125      47.157  25.458  35.855  0.00  0.00
ATOM   1984  O   LEU   125      48.052  25.947  36.556  0.00  0.00
ATOM   1985  N   ALA   126      47.488  25.077  34.617  0.00  0.00
ATOM   1986  H   ALA   126      46.755  24.698  34.034  0.00  0.00
ATOM   1987  CA  ALA   126      48.818  25.089  34.003  0.00  0.00
ATOM   1988  HA  ALA   126      49.540  24.530  34.598  0.00  0.00
ATOM   1989  CB  ALA   126      48.584  24.430  32.604  0.00  0.00
ATOM   1990  HB1 ALA   126      47.828  23.645  32.617  0.00  0.00
ATOM   1991  HB2 ALA   126      48.114  25.232  32.035  0.00  0.00
ATOM   1992  HB3 ALA   126      49.538  24.126  32.173  0.00  0.00
ATOM   1993  C   ALA   126      49.445  26.521  33.896  0.00  0.00
ATOM   1994  O   ALA   126      50.548  26.760  34.375  0.00  0.00
ATOM   1995  N   PHE   127      48.712  27.550  33.503  0.00  0.00
ATOM   1996  H   PHE   127      47.892  27.285  32.975  0.00  0.00
ATOM   1997  CA  PHE   127      49.018  28.993  33.801  0.00  0.00
ATOM   1998  HA  PHE   127      49.930  29.274  33.274  0.00  0.00
ATOM   1999  CB  PHE   127      47.830  29.716  33.213  0.00  0.00
ATOM   2000  HB2 PHE   127      47.541  29.430  32.202  0.00  0.00
ATOM   2001  HB3 PHE   127      46.955  29.538  33.838  0.00  0.00
ATOM   2002  CG  PHE   127      48.154  31.230  33.209  0.00  0.00
ATOM   2003  CD1 PHE   127      48.890  31.714  32.121  0.00  0.00
ATOM   2004  HD1 PHE   127      49.040  31.072  31.266  0.00  0.00
ATOM   2005  CE1 PHE   127      49.259  33.025  31.953  0.00  0.00
ATOM   2006  HE1 PHE   127      49.760  33.354  31.054  0.00  0.00
ATOM   2007  CZ  PHE   127      49.041  33.924  32.983  0.00  0.00
ATOM   2008  HZ  PHE   127      49.424  34.927  32.867  0.00  0.00
ATOM   2009  CE2 PHE   127      48.340  33.532  34.085  0.00  0.00
ATOM   2010  HE2 PHE   127      48.105  34.244  34.863  0.00  0.00
ATOM   2011  CD2 PHE   127      47.899  32.150  34.223  0.00  0.00
ATOM   2012  HD2 PHE   127      47.227  31.837  35.009  0.00  0.00
ATOM   2013  C   PHE   127      49.335  29.333  35.296  0.00  0.00
ATOM   2014  O   PHE   127      50.191  30.179  35.494  0.00  0.00
ATOM   2015  N   SER   128      48.610  28.823  36.247  0.00  0.00
ATOM   2016  H   SER   128      47.808  28.288  35.946  0.00  0.00
ATOM   2017  CA  SER   128      48.797  29.096  37.640  0.00  0.00
ATOM   2018  HA  SER   128      48.801  30.175  37.796  0.00  0.00
ATOM   2019  CB  SER   128      47.562  28.524  38.417  0.00  0.00
ATOM   2020  HB2 SER   128      47.596  27.459  38.186  0.00  0.00
ATOM   2021  HB3 SER   128      47.665  28.734  39.481  0.00  0.00
ATOM   2022  OG  SER   128      46.402  29.167  37.914  0.00  0.00
ATOM   2023  HG  SER   128      46.328  28.989  36.974  0.00  0.00
ATOM   2024  C   SER   128      50.028  28.470  38.201  0.00  0.00
ATOM   2025  O   SER   128      50.863  29.168  38.734  0.00  0.00
ATOM   2026  N   ARG   129      50.211  27.212  37.815  0.00  0.00
ATOM   2027  H   ARG   129      49.389  26.834  37.368  0.00  0.00
ATOM   2028  CA  ARG   129      51.449  26.477  38.134  0.00  0.00
ATOM   2029  HA  ARG   129      51.524  26.469  39.221  0.00  0.00
ATOM   2030  CB  ARG   129      51.374  25.000  37.663  0.00  0.00
ATOM   2031  HB2 ARG   129      50.632  24.452  38.245  0.00  0.00
ATOM   2032  HB3 ARG   129      51.131  24.968  36.601  0.00  0.00
ATOM   2033  CG  ARG   129      52.744  24.222  37.701  0.00  0.00
ATOM   2034  HG2 ARG   129      53.346  24.708  36.934  0.00  0.00
ATOM   2035  HG3 ARG   129      53.336  24.499  38.573  0.00  0.00
ATOM   2036  CD  ARG   129      52.569  22.694  37.500  0.00  0.00
ATOM   2037  HD2 ARG   129      52.069  22.524  36.547  0.00  0.00
ATOM   2038  HD3 ARG   129      53.621  22.411  37.487  0.00  0.00
ATOM   2039  NE  ARG   129      51.797  21.966  38.517  0.00  0.00
ATOM   2040  HE  ARG   129      51.817  22.355  39.449  0.00  0.00
ATOM   2041  CZ  ARG   129      51.164  20.834  38.326  0.00  0.00
ATOM   2042  NH1 ARG   129      51.294  20.104  37.289  0.00  0.00
ATOM   2043 1HH1 ARG   129      52.053  20.358  36.672  0.00  0.00
ATOM   2044 2HH1 ARG   129      50.666  19.321  37.187  0.00  0.00
ATOM   2045  NH2 ARG   129      50.367  20.395  39.255  0.00  0.00
ATOM   2046 1HH2 ARG   129      50.171  20.873  40.123  0.00  0.00
ATOM   2047 2HH2 ARG   129      49.846  19.617  38.877  0.00  0.00
ATOM   2048  C   ARG   129      52.649  27.222  37.552  0.00  0.00
ATOM   2049  O   ARG   129      53.593  27.586  38.282  0.00  0.00
ATOM   2050  N   SER   130      52.529  27.661  36.296  0.00  0.00
ATOM   2051  H   SER   130      51.671  27.464  35.801  0.00  0.00
ATOM   2052  CA  SER   130      53.628  28.243  35.545  0.00  0.00
ATOM   2053  HA  SER   130      54.523  27.700  35.847  0.00  0.00
ATOM   2054  CB  SER   130      53.562  28.059  33.952  0.00  0.00
ATOM   2055  HB2 SER   130      54.475  28.189  33.372  0.00  0.00
ATOM   2056  HB3 SER   130      53.388  27.002  33.751  0.00  0.00
ATOM   2057  OG  SER   130      52.536  28.768  33.370  0.00  0.00
ATOM   2058  HG  SER   130      51.830  28.118  33.400  0.00  0.00
ATOM   2059  C   SER   130      53.945  29.694  35.959  0.00  0.00
ATOM   2060  O   SER   130      54.786  30.277  35.279  0.00  0.00
ATOM   2061  N   LEU   131      53.210  30.244  36.944  0.00  0.00
ATOM   2062  H   LEU   131      52.404  29.763  37.315  0.00  0.00
ATOM   2063  CA  LEU   131      53.671  31.533  37.581  0.00  0.00
ATOM   2064  HA  LEU   131      54.593  31.943  37.169  0.00  0.00
ATOM   2065  CB  LEU   131      52.684  32.737  37.359  0.00  0.00
ATOM   2066  HB2 LEU   131      53.105  33.704  37.634  0.00  0.00
ATOM   2067  HB3 LEU   131      52.589  32.910  36.287  0.00  0.00
ATOM   2068  CG  LEU   131      51.215  32.769  37.713  0.00  0.00
ATOM   2069  HG  LEU   131      50.809  31.774  37.529  0.00  0.00
ATOM   2070  CD1 LEU   131      51.085  32.912  39.176  0.00  0.00
ATOM   2071 1HD1 LEU   131      50.081  32.718  39.554  0.00  0.00
ATOM   2072 2HD1 LEU   131      51.674  32.177  39.726  0.00  0.00
ATOM   2073 3HD1 LEU   131      51.426  33.915  39.432  0.00  0.00
ATOM   2074  CD2 LEU   131      50.367  33.911  37.054  0.00  0.00
ATOM   2075 1HD2 LEU   131      49.354  33.510  37.030  0.00  0.00
ATOM   2076 2HD2 LEU   131      50.385  34.936  37.426  0.00  0.00
ATOM   2077 3HD2 LEU   131      50.600  33.993  35.992  0.00  0.00
ATOM   2078  C   LEU   131      53.936  31.415  39.100  0.00  0.00
ATOM   2079  O   LEU   131      54.265  32.427  39.778  0.00  0.00
ATOM   2080  N   HIS   132      53.782  30.252  39.736  0.00  0.00
ATOM   2081  H   HIS   132      53.570  29.492  39.106  0.00  0.00
ATOM   2082  CA  HIS   132      54.053  30.039  41.170  0.00  0.00
ATOM   2083  HA  HIS   132      53.297  30.646  41.669  0.00  0.00
ATOM   2084  CB  HIS   132      53.804  28.540  41.522  0.00  0.00
ATOM   2085  HB2 HIS   132      52.735  28.373  41.389  0.00  0.00
ATOM   2086  HB3 HIS   132      54.245  27.849  40.804  0.00  0.00
ATOM   2087  CG  HIS   132      54.372  28.112  42.874  0.00  0.00
ATOM   2088  ND1 HIS   132      53.766  28.267  44.093  0.00  0.00
ATOM   2089  HD1 HIS   132      52.881  28.686  44.342  0.00  0.00
ATOM   2090  CE1 HIS   132      54.481  27.704  45.099  0.00  0.00
ATOM   2091  HE1 HIS   132      54.272  27.800  46.154  0.00  0.00
ATOM   2092  NE2 HIS   132      55.632  27.313  44.564  0.00  0.00
ATOM   2093  HE2 HIS   132      56.436  26.980  45.076  0.00  0.00
ATOM   2094  CD2 HIS   132      55.571  27.596  43.173  0.00  0.00
ATOM   2095  HD2 HIS   132      56.377  27.387  42.485  0.00  0.00
ATOM   2096  C   HIS   132      55.472  30.508  41.626  0.00  0.00
ATOM   2097  O   HIS   132      55.566  30.940  42.831  0.00  0.00
ATOM   2098  N   SER   133      56.487  30.446  40.713  0.00  0.00
ATOM   2099  H   SER   133      56.189  30.153  39.794  0.00  0.00
ATOM   2100  CA  SER   133      57.848  31.011  40.867  0.00  0.00
ATOM   2101  HA  SER   133      58.121  30.926  41.919  0.00  0.00
ATOM   2102  CB  SER   133      58.875  30.139  40.090  0.00  0.00
ATOM   2103  HB2 SER   133      58.659  30.059  39.025  0.00  0.00
ATOM   2104  HB3 SER   133      59.853  30.612  40.010  0.00  0.00
ATOM   2105  OG  SER   133      58.869  28.871  40.751  0.00  0.00
ATOM   2106  HG  SER   133      59.349  28.993  41.574  0.00  0.00
ATOM   2107  C   SER   133      58.045  32.457  40.466  0.00  0.00
ATOM   2108  O   SER   133      58.961  33.094  40.983  0.00  0.00
ATOM   2109  N   LEU   134      57.118  32.948  39.616  0.00  0.00
ATOM   2110  H   LEU   134      56.293  32.376  39.508  0.00  0.00
ATOM   2111  CA  LEU   134      57.043  34.322  39.169  0.00  0.00
ATOM   2112  HA  LEU   134      58.042  34.749  39.266  0.00  0.00
ATOM   2113  CB  LEU   134      56.780  34.385  37.638  0.00  0.00
ATOM   2114  HB2 LEU   134      55.709  34.233  37.504  0.00  0.00
ATOM   2115  HB3 LEU   134      57.028  35.426  37.435  0.00  0.00
ATOM   2116  CG  LEU   134      57.602  33.523  36.628  0.00  0.00
ATOM   2117  HG  LEU   134      57.363  32.476  36.818  0.00  0.00
ATOM   2118  CD1 LEU   134      57.016  34.036  35.312  0.00  0.00
ATOM   2119 1HD1 LEU   134      55.943  33.852  35.259  0.00  0.00
ATOM   2120 2HD1 LEU   134      57.166  35.114  35.251  0.00  0.00
ATOM   2121 3HD1 LEU   134      57.613  33.521  34.560  0.00  0.00
ATOM   2122  CD2 LEU   134      59.117  33.727  36.671  0.00  0.00
ATOM   2123 1HD2 LEU   134      59.635  33.289  35.818  0.00  0.00
ATOM   2124 2HD2 LEU   134      59.376  34.785  36.700  0.00  0.00
ATOM   2125 3HD2 LEU   134      59.400  33.177  37.569  0.00  0.00
ATOM   2126  C   LEU   134      56.149  35.276  40.014  0.00  0.00
ATOM   2127  O   LEU   134      55.590  36.214  39.486  0.00  0.00
ATOM   2128  N   LEU   135      56.106  34.973  41.363  0.00  0.00
ATOM   2129  H   LEU   135      56.848  34.451  41.806  0.00  0.00
ATOM   2130  CA  LEU   135      55.117  35.582  42.261  0.00  0.00
ATOM   2131  HA  LEU   135      54.261  35.941  41.690  0.00  0.00
ATOM   2132  CB  LEU   135      54.674  34.618  43.407  0.00  0.00
ATOM   2133  HB2 LEU   135      54.919  33.593  43.129  0.00  0.00
ATOM   2134  HB3 LEU   135      55.012  34.859  44.415  0.00  0.00
ATOM   2135  CG  LEU   135      53.139  34.596  43.558  0.00  0.00
ATOM   2136  HG  LEU   135      52.766  35.620  43.578  0.00  0.00
ATOM   2137  CD1 LEU   135      52.402  33.835  42.386  0.00  0.00
ATOM   2138 1HD1 LEU   135      51.350  33.639  42.596  0.00  0.00
ATOM   2139 2HD1 LEU   135      52.419  34.426  41.470  0.00  0.00
ATOM   2140 3HD1 LEU   135      52.825  32.865  42.124  0.00  0.00
ATOM   2141  CD2 LEU   135      52.702  34.051  44.912  0.00  0.00
ATOM   2142 1HD2 LEU   135      53.073  34.729  45.680  0.00  0.00
ATOM   2143 2HD2 LEU   135      51.619  34.137  44.998  0.00  0.00
ATOM   2144 3HD2 LEU   135      53.044  33.017  44.960  0.00  0.00
ATOM   2145  C   LEU   135      55.538  36.956  42.761  0.00  0.00
ATOM   2146  O   LEU   135      56.728  37.201  43.000  0.00  0.00
ATOM   2147  N   VAL   136      54.582  37.774  43.097  0.00  0.00
ATOM   2148  H   VAL   136      53.655  37.409  42.928  0.00  0.00
ATOM   2149  CA  VAL   136      54.739  39.135  43.549  0.00  0.00
ATOM   2150  HA  VAL   136      55.776  39.412  43.742  0.00  0.00
ATOM   2151  CB  VAL   136      54.183  40.233  42.570  0.00  0.00
ATOM   2152  HB  VAL   136      54.193  41.235  43.000  0.00  0.00
ATOM   2153  CG1 VAL   136      55.112  40.376  41.303  0.00  0.00
ATOM   2154 1HG1 VAL   136      55.220  41.434  41.064  0.00  0.00
ATOM   2155 2HG1 VAL   136      56.065  39.913  41.558  0.00  0.00
ATOM   2156 3HG1 VAL   136      54.664  39.927  40.416  0.00  0.00
ATOM   2157  CG2 VAL   136      52.696  39.851  42.071  0.00  0.00
ATOM   2158 1HG2 VAL   136      52.135  39.777  43.003  0.00  0.00
ATOM   2159 2HG2 VAL   136      52.308  40.620  41.403  0.00  0.00
ATOM   2160 3HG2 VAL   136      52.781  38.855  41.636  0.00  0.00
ATOM   2161  C   VAL   136      53.895  39.307  44.816  0.00  0.00
ATOM   2162  O   VAL   136      52.897  38.637  45.143  0.00  0.00
ATOM   2163  N   ASP   137      54.477  40.178  45.619  0.00  0.00
ATOM   2164  H   ASP   137      55.319  40.649  45.320  0.00  0.00
ATOM   2165  CA  ASP   137      53.754  40.743  46.815  0.00  0.00
ATOM   2166  HA  ASP   137      53.385  39.894  47.390  0.00  0.00
ATOM   2167  CB  ASP   137      54.933  41.425  47.646  0.00  0.00
ATOM   2168  HB2 ASP   137      55.617  41.978  47.002  0.00  0.00
ATOM   2169  HB3 ASP   137      54.411  42.103  48.320  0.00  0.00
ATOM   2170  CG  ASP   137      55.673  40.415  48.538  0.00  0.00
ATOM   2171  OD1 ASP   137      56.487  40.883  49.319  0.00  0.00
ATOM   2172  OD2 ASP   137      55.514  39.181  48.419  0.00  0.00
ATOM   2173  C   ASP   137      52.633  41.720  46.474  0.00  0.00
ATOM   2174  O   ASP   137      52.572  42.225  45.355  0.00  0.00
ATOM   2175  N   VAL   138      51.582  41.792  47.284  0.00  0.00
ATOM   2176  H   VAL   138      51.642  41.301  48.165  0.00  0.00
ATOM   2177  CA  VAL   138      50.224  42.242  46.943  0.00  0.00
ATOM   2178  HA  VAL   138      49.874  41.603  46.132  0.00  0.00
ATOM   2179  CB  VAL   138      49.229  41.949  48.081  0.00  0.00
ATOM   2180  HB  VAL   138      49.197  42.845  48.702  0.00  0.00
ATOM   2181  CG1 VAL   138      47.786  41.768  47.638  0.00  0.00
ATOM   2182 1HG1 VAL   138      47.424  42.711  47.227  0.00  0.00
ATOM   2183 2HG1 VAL   138      47.828  41.093  46.784  0.00  0.00
ATOM   2184 3HG1 VAL   138      47.150  41.437  48.458  0.00  0.00
ATOM   2185  CG2 VAL   138      49.725  40.663  48.948  0.00  0.00
ATOM   2186 1HG2 VAL   138      49.017  40.616  49.774  0.00  0.00
ATOM   2187 2HG2 VAL   138      49.600  39.724  48.410  0.00  0.00
ATOM   2188 3HG2 VAL   138      50.730  40.662  49.371  0.00  0.00
ATOM   2189  C   VAL   138      50.075  43.624  46.255  0.00  0.00
ATOM   2190  O   VAL   138      49.297  43.845  45.330  0.00  0.00
ATOM   2191  N   PRO   139      50.848  44.635  46.719  0.00  0.00
ATOM   2192  CD  PRO   139      51.548  44.615  48.022  0.00  0.00
ATOM   2193  HD2 PRO   139      52.529  44.149  47.925  0.00  0.00
ATOM   2194  HD3 PRO   139      50.991  44.117  48.816  0.00  0.00
ATOM   2195  CG  PRO   139      51.675  46.063  48.486  0.00  0.00
ATOM   2196  HG2 PRO   139      52.619  46.266  48.992  0.00  0.00
ATOM   2197  HG3 PRO   139      50.807  46.286  49.106  0.00  0.00
ATOM   2198  CB  PRO   139      51.678  46.828  47.213  0.00  0.00
ATOM   2199  HB2 PRO   139      52.724  46.977  46.945  0.00  0.00
ATOM   2200  HB3 PRO   139      51.215  47.810  47.304  0.00  0.00
ATOM   2201  CA  PRO   139      50.863  46.025  46.198  0.00  0.00
ATOM   2202  HA  PRO   139      49.840  46.399  46.182  0.00  0.00
ATOM   2203  C   PRO   139      51.445  45.999  44.752  0.00  0.00
ATOM   2204  O   PRO   139      51.001  46.793  43.900  0.00  0.00
ATOM   2205  N   ALA   140      52.354  45.107  44.499  0.00  0.00
ATOM   2206  H   ALA   140      52.609  44.461  45.232  0.00  0.00
ATOM   2207  CA  ALA   140      52.917  44.981  43.164  0.00  0.00
ATOM   2208  HA  ALA   140      53.054  45.958  42.699  0.00  0.00
ATOM   2209  CB  ALA   140      54.309  44.228  43.217  0.00  0.00
ATOM   2210  HB1 ALA   140      54.699  44.108  42.206  0.00  0.00
ATOM   2211  HB2 ALA   140      54.983  44.850  43.806  0.00  0.00
ATOM   2212  HB3 ALA   140      54.254  43.254  43.705  0.00  0.00
ATOM   2213  C   ALA   140      51.893  44.241  42.316  0.00  0.00
ATOM   2214  O   ALA   140      51.761  44.505  41.107  0.00  0.00
ATOM   2215  N   PHE   141      51.095  43.240  42.824  0.00  0.00
ATOM   2216  H   PHE   141      51.275  42.979  43.783  0.00  0.00
ATOM   2217  CA  PHE   141      49.933  42.699  42.176  0.00  0.00
ATOM   2218  HA  PHE   141      50.245  42.335  41.197  0.00  0.00
ATOM   2219  CB  PHE   141      49.506  41.478  42.945  0.00  0.00
ATOM   2220  HB2 PHE   141      50.162  40.653  42.667  0.00  0.00
ATOM   2221  HB3 PHE   141      49.682  41.653  44.007  0.00  0.00
ATOM   2222  CG  PHE   141      48.015  41.054  42.864  0.00  0.00
ATOM   2223  CD1 PHE   141      47.622  40.147  41.920  0.00  0.00
ATOM   2224  HD1 PHE   141      48.419  39.824  41.267  0.00  0.00
ATOM   2225  CE1 PHE   141      46.343  39.626  41.889  0.00  0.00
ATOM   2226  HE1 PHE   141      45.993  38.991  41.089  0.00  0.00
ATOM   2227  CZ  PHE   141      45.440  39.986  42.947  0.00  0.00
ATOM   2228  HZ  PHE   141      44.477  39.532  43.127  0.00  0.00
ATOM   2229  CE2 PHE   141      45.864  40.902  43.911  0.00  0.00
ATOM   2230  HE2 PHE   141      45.187  41.110  44.726  0.00  0.00
ATOM   2231  CD2 PHE   141      47.148  41.457  43.891  0.00  0.00
ATOM   2232  HD2 PHE   141      47.424  42.038  44.758  0.00  0.00
ATOM   2233  C   PHE   141      48.813  43.757  41.915  0.00  0.00
ATOM   2234  O   PHE   141      48.202  43.700  40.845  0.00  0.00
ATOM   2235  N   ALA   142      48.446  44.689  42.808  0.00  0.00
ATOM   2236  H   ALA   142      48.963  44.715  43.676  0.00  0.00
ATOM   2237  CA  ALA   142      47.546  45.866  42.512  0.00  0.00
ATOM   2238  HA  ALA   142      46.596  45.529  42.097  0.00  0.00
ATOM   2239  CB  ALA   142      47.291  46.632  43.826  0.00  0.00
ATOM   2240  HB1 ALA   142      47.140  46.001  44.702  0.00  0.00
ATOM   2241  HB2 ALA   142      48.101  47.322  44.060  0.00  0.00
ATOM   2242  HB3 ALA   142      46.370  47.214  43.799  0.00  0.00
ATOM   2243  C   ALA   142      48.073  46.794  41.497  0.00  0.00
ATOM   2244  O   ALA   142      47.283  47.155  40.638  0.00  0.00
ATOM   2245  N   CYS   143      49.363  47.091  41.465  0.00  0.00
ATOM   2246  H   CYS   143      49.953  46.699  42.185  0.00  0.00
ATOM   2247  CA  CYS   143      50.047  47.624  40.308  0.00  0.00
ATOM   2248  HA  CYS   143      49.515  48.543  40.059  0.00  0.00
ATOM   2249  CB  CYS   143      51.523  47.946  40.644  0.00  0.00
ATOM   2250  HB2 CYS   143      51.502  48.278  41.682  0.00  0.00
ATOM   2251  HB3 CYS   143      52.124  47.045  40.518  0.00  0.00
ATOM   2252  SG  CYS   143      52.190  49.264  39.569  0.00  0.00
ATOM   2253  C   CYS   143      49.996  46.785  38.970  0.00  0.00
ATOM   2254  O   CYS   143      49.600  47.294  37.912  0.00  0.00
ATOM   2255  N   LEU   144      50.393  45.485  38.955  0.00  0.00
ATOM   2256  H   LEU   144      50.937  45.120  39.724  0.00  0.00
ATOM   2257  CA  LEU   144      50.214  44.558  37.840  0.00  0.00
ATOM   2258  HA  LEU   144      50.874  44.777  37.000  0.00  0.00
ATOM   2259  CB  LEU   144      50.574  43.116  38.328  0.00  0.00
ATOM   2260  HB2 LEU   144      51.583  43.179  38.734  0.00  0.00
ATOM   2261  HB3 LEU   144      49.839  42.797  39.067  0.00  0.00
ATOM   2262  CG  LEU   144      50.563  42.058  37.277  0.00  0.00
ATOM   2263  HG  LEU   144      49.556  42.129  36.867  0.00  0.00
ATOM   2264  CD1 LEU   144      51.776  42.123  36.279  0.00  0.00
ATOM   2265 1HD1 LEU   144      51.925  41.141  35.828  0.00  0.00
ATOM   2266 2HD1 LEU   144      51.622  42.881  35.512  0.00  0.00
ATOM   2267 3HD1 LEU   144      52.710  42.337  36.799  0.00  0.00
ATOM   2268  CD2 LEU   144      50.707  40.712  38.078  0.00  0.00
ATOM   2269 1HD2 LEU   144      50.750  39.810  37.467  0.00  0.00
ATOM   2270 2HD2 LEU   144      51.640  40.879  38.617  0.00  0.00
ATOM   2271 3HD2 LEU   144      49.906  40.615  38.810  0.00  0.00
ATOM   2272  C   LEU   144      48.741  44.556  37.308  0.00  0.00
ATOM   2273  O   LEU   144      48.533  44.794  36.107  0.00  0.00
ATOM   2274  N   SER   145      47.696  44.437  38.181  0.00  0.00
ATOM   2275  H   SER   145      47.940  44.430  39.161  0.00  0.00
ATOM   2276  CA  SER   145      46.275  44.494  37.825  0.00  0.00
ATOM   2277  HA  SER   145      46.010  43.664  37.171  0.00  0.00
ATOM   2278  CB  SER   145      45.540  44.424  39.149  0.00  0.00
ATOM   2279  HB2 SER   145      45.900  45.158  39.870  0.00  0.00
ATOM   2280  HB3 SER   145      44.484  44.644  38.995  0.00  0.00
ATOM   2281  OG  SER   145      45.748  43.179  39.655  0.00  0.00
ATOM   2282  HG  SER   145      46.672  43.171  39.914  0.00  0.00
ATOM   2283  C   SER   145      45.844  45.815  37.170  0.00  0.00
ATOM   2284  O   SER   145      44.862  45.879  36.451  0.00  0.00
ATOM   2285  N   ALA   146      46.500  46.980  37.486  0.00  0.00
ATOM   2286  H   ALA   146      47.259  46.874  38.144  0.00  0.00
ATOM   2287  CA  ALA   146      46.185  48.290  36.888  0.00  0.00
ATOM   2288  HA  ALA   146      45.109  48.421  36.768  0.00  0.00
ATOM   2289  CB  ALA   146      46.710  49.311  37.909  0.00  0.00
ATOM   2290  HB1 ALA   146      46.284  49.105  38.891  0.00  0.00
ATOM   2291  HB2 ALA   146      47.787  49.479  37.922  0.00  0.00
ATOM   2292  HB3 ALA   146      46.235  50.266  37.682  0.00  0.00
ATOM   2293  C   ALA   146      46.816  48.346  35.488  0.00  0.00
ATOM   2294  O   ALA   146      46.220  48.897  34.616  0.00  0.00
ATOM   2295  N   LEU   147      48.017  47.744  35.290  0.00  0.00
ATOM   2296  H   LEU   147      48.443  47.304  36.093  0.00  0.00
ATOM   2297  CA  LEU   147      48.829  47.908  34.082  0.00  0.00
ATOM   2298  HA  LEU   147      48.815  48.985  33.917  0.00  0.00
ATOM   2299  CB  LEU   147      50.209  47.369  34.427  0.00  0.00
ATOM   2300  HB2 LEU   147      50.505  48.094  35.185  0.00  0.00
ATOM   2301  HB3 LEU   147      50.093  46.376  34.861  0.00  0.00
ATOM   2302  CG  LEU   147      51.347  47.365  33.394  0.00  0.00
ATOM   2303  HG  LEU   147      51.249  48.303  32.847  0.00  0.00
ATOM   2304  CD1 LEU   147      52.746  47.132  34.052  0.00  0.00
ATOM   2305 1HD1 LEU   147      53.549  47.131  33.314  0.00  0.00
ATOM   2306 2HD1 LEU   147      52.958  47.996  34.682  0.00  0.00
ATOM   2307 3HD1 LEU   147      52.758  46.168  34.562  0.00  0.00
ATOM   2308  CD2 LEU   147      51.215  46.191  32.320  0.00  0.00
ATOM   2309 1HD2 LEU   147      50.308  46.225  31.716  0.00  0.00
ATOM   2310 2HD2 LEU   147      52.079  46.332  31.672  0.00  0.00
ATOM   2311 3HD2 LEU   147      51.217  45.211  32.798  0.00  0.00
ATOM   2312  C   LEU   147      48.144  47.111  32.870  0.00  0.00
ATOM   2313  O   LEU   147      48.229  47.578  31.711  0.00  0.00
ATOM   2314  N   VAL   148      47.535  46.015  33.128  0.00  0.00
ATOM   2315  H   VAL   148      47.473  45.664  34.074  0.00  0.00
ATOM   2316  CA  VAL   148      46.791  45.237  32.200  0.00  0.00
ATOM   2317  HA  VAL   148      47.370  45.079  31.290  0.00  0.00
ATOM   2318  CB  VAL   148      46.524  43.772  32.677  0.00  0.00
ATOM   2319  HB  VAL   148      45.788  43.457  31.937  0.00  0.00
ATOM   2320  CG1 VAL   148      47.694  42.859  32.374  0.00  0.00
ATOM   2321 1HG1 VAL   148      47.588  41.819  32.685  0.00  0.00
ATOM   2322 2HG1 VAL   148      47.813  42.821  31.291  0.00  0.00
ATOM   2323 3HG1 VAL   148      48.648  43.262  32.712  0.00  0.00
ATOM   2324  CG2 VAL   148      45.884  43.576  34.020  0.00  0.00
ATOM   2325 1HG2 VAL   148      45.032  44.254  33.966  0.00  0.00
ATOM   2326 2HG2 VAL   148      45.398  42.601  34.069  0.00  0.00
ATOM   2327 3HG2 VAL   148      46.589  43.864  34.799  0.00  0.00
ATOM   2328  C   VAL   148      45.469  45.885  31.768  0.00  0.00
ATOM   2329  O   VAL   148      45.045  45.715  30.600  0.00  0.00
ATOM   2330  N   LEU   149      44.767  46.603  32.676  0.00  0.00
ATOM   2331  H   LEU   149      45.197  46.681  33.587  0.00  0.00
ATOM   2332  CA  LEU   149      43.523  47.295  32.494  0.00  0.00
ATOM   2333  HA  LEU   149      42.820  46.771  31.847  0.00  0.00
ATOM   2334  CB  LEU   149      42.734  47.380  33.818  0.00  0.00
ATOM   2335  HB2 LEU   149      42.617  46.350  34.154  0.00  0.00
ATOM   2336  HB3 LEU   149      43.421  47.925  34.466  0.00  0.00
ATOM   2337  CG  LEU   149      41.416  48.171  33.905  0.00  0.00
ATOM   2338  HG  LEU   149      41.573  49.202  33.589  0.00  0.00
ATOM   2339  CD1 LEU   149      40.246  47.638  33.123  0.00  0.00
ATOM   2340 1HD1 LEU   149      40.606  47.680  32.095  0.00  0.00
ATOM   2341 2HD1 LEU   149      40.103  46.585  33.368  0.00  0.00
ATOM   2342 3HD1 LEU   149      39.406  48.305  33.321  0.00  0.00
ATOM   2343  CD2 LEU   149      40.897  48.276  35.370  0.00  0.00
ATOM   2344 1HD2 LEU   149      41.748  48.602  35.968  0.00  0.00
ATOM   2345 2HD2 LEU   149      40.142  49.062  35.360  0.00  0.00
ATOM   2346 3HD2 LEU   149      40.513  47.342  35.780  0.00  0.00
ATOM   2347  C   LEU   149      43.734  48.672  31.848  0.00  0.00
ATOM   2348  O   LEU   149      43.085  48.969  30.820  0.00  0.00
ATOM   2349  N   ILE   150      44.481  49.609  32.410  0.00  0.00
ATOM   2350  H   ILE   150      44.986  49.381  33.255  0.00  0.00
ATOM   2351  CA  ILE   150      44.655  50.971  31.807  0.00  0.00
ATOM   2352  HA  ILE   150      43.720  51.417  31.466  0.00  0.00
ATOM   2353  CB  ILE   150      45.166  51.745  32.995  0.00  0.00
ATOM   2354  HB  ILE   150      46.190  51.384  33.093  0.00  0.00
ATOM   2355  CG2 ILE   150      45.182  53.257  32.538  0.00  0.00
ATOM   2356 1HG2 ILE   150      45.868  53.335  31.694  0.00  0.00
ATOM   2357 2HG2 ILE   150      44.193  53.453  32.125  0.00  0.00
ATOM   2358 3HG2 ILE   150      45.431  53.910  33.374  0.00  0.00
ATOM   2359  CG1 ILE   150      44.403  51.611  34.354  0.00  0.00
ATOM   2360 2HG1 ILE   150      44.431  50.632  34.833  0.00  0.00
ATOM   2361 3HG1 ILE   150      44.889  52.267  35.077  0.00  0.00
ATOM   2362  CD1 ILE   150      42.930  52.067  34.346  0.00  0.00
ATOM   2363 1HD1 ILE   150      42.898  53.125  34.084  0.00  0.00
ATOM   2364 2HD1 ILE   150      42.434  51.456  33.592  0.00  0.00
ATOM   2365 3HD1 ILE   150      42.460  51.947  35.322  0.00  0.00
ATOM   2366  C   ILE   150      45.568  50.973  30.544  0.00  0.00
ATOM   2367  O   ILE   150      46.752  51.303  30.548  0.00  0.00
ATOM   2368  N   THR   151      44.986  50.621  29.411  0.00  0.00
ATOM   2369  H   THR   151      43.983  50.503  29.450  0.00  0.00
ATOM   2370  CA  THR   151      45.693  50.279  28.119  0.00  0.00
ATOM   2371  HA  THR   151      46.666  50.769  28.079  0.00  0.00
ATOM   2372  CB  THR   151      45.981  48.801  28.038  0.00  0.00
ATOM   2373  HB  THR   151      46.252  48.516  27.021  0.00  0.00
ATOM   2374  CG2 THR   151      47.010  48.232  28.934  0.00  0.00
ATOM   2375 1HG2 THR   151      46.941  47.152  29.067  0.00  0.00
ATOM   2376 2HG2 THR   151      47.966  48.394  28.436  0.00  0.00
ATOM   2377 3HG2 THR   151      46.999  48.706  29.915  0.00  0.00
ATOM   2378  OG1 THR   151      44.795  48.132  28.284  0.00  0.00
ATOM   2379  HG1 THR   151      44.578  48.445  29.165  0.00  0.00
ATOM   2380  C   THR   151      44.902  50.711  26.888  0.00  0.00
ATOM   2381  O   THR   151      43.720  50.612  26.932  0.00  0.00
ATOM   2382  N   ASP   152      45.541  51.022  25.782  0.00  0.00
ATOM   2383  H   ASP   152      46.549  51.042  25.716  0.00  0.00
ATOM   2384  CA  ASP   152      44.920  51.183  24.499  0.00  0.00
ATOM   2385  HA  ASP   152      44.014  51.785  24.565  0.00  0.00
ATOM   2386  CB  ASP   152      45.805  51.867  23.511  0.00  0.00
ATOM   2387  HB2 ASP   152      45.914  52.947  23.609  0.00  0.00
ATOM   2388  HB3 ASP   152      46.813  51.458  23.568  0.00  0.00
ATOM   2389  CG  ASP   152      45.401  51.701  22.039  0.00  0.00
ATOM   2390  OD1 ASP   152      46.046  52.254  21.149  0.00  0.00
ATOM   2391  OD2 ASP   152      44.334  51.111  21.721  0.00  0.00
ATOM   2392  C   ASP   152      44.323  49.759  24.101  0.00  0.00
ATOM   2393  O   ASP   152      45.073  48.865  23.673  0.00  0.00
ATOM   2394  N   ARG   153      43.017  49.578  24.290  0.00  0.00
ATOM   2395  H   ARG   153      42.539  50.396  24.641  0.00  0.00
ATOM   2396  CA  ARG   153      42.219  48.534  23.754  0.00  0.00
ATOM   2397  HA  ARG   153      42.747  47.595  23.590  0.00  0.00
ATOM   2398  CB  ARG   153      41.257  48.042  24.898  0.00  0.00
ATOM   2399  HB2 ARG   153      40.554  48.828  25.176  0.00  0.00
ATOM   2400  HB3 ARG   153      40.681  47.213  24.485  0.00  0.00
ATOM   2401  CG  ARG   153      41.920  47.410  26.176  0.00  0.00
ATOM   2402  HG2 ARG   153      42.437  48.165  26.769  0.00  0.00
ATOM   2403  HG3 ARG   153      41.160  46.934  26.795  0.00  0.00
ATOM   2404  CD  ARG   153      42.973  46.376  25.843  0.00  0.00
ATOM   2405  HD2 ARG   153      42.626  45.577  25.188  0.00  0.00
ATOM   2406  HD3 ARG   153      43.720  46.923  25.267  0.00  0.00
ATOM   2407  NE  ARG   153      43.621  45.869  27.038  0.00  0.00
ATOM   2408  HE  ARG   153      44.098  46.588  27.564  0.00  0.00
ATOM   2409  CZ  ARG   153      43.819  44.569  27.359  0.00  0.00
ATOM   2410  NH1 ARG   153      43.196  43.581  26.761  0.00  0.00
ATOM   2411 1HH1 ARG   153      42.612  43.693  25.945  0.00  0.00
ATOM   2412 2HH1 ARG   153      43.516  42.647  26.972  0.00  0.00
ATOM   2413  NH2 ARG   153      44.670  44.171  28.269  0.00  0.00
ATOM   2414 1HH2 ARG   153      45.084  44.800  28.943  0.00  0.00
ATOM   2415 2HH2 ARG   153      44.918  43.196  28.355  0.00  0.00
ATOM   2416  C   ARG   153      41.564  48.964  22.432  0.00  0.00
ATOM   2417  O   ARG   153      41.488  50.155  22.062  0.00  0.00
ATOM   2418  N   HIS   154      41.047  47.955  21.730  0.00  0.00
ATOM   2419  H   HIS   154      41.036  47.072  22.220  0.00  0.00
ATOM   2420  CA  HIS   154      40.368  48.118  20.447  0.00  0.00
ATOM   2421  HA  HIS   154      41.040  48.635  19.762  0.00  0.00
ATOM   2422  CB  HIS   154      40.226  46.665  19.845  0.00  0.00
ATOM   2423  HB2 HIS   154      41.223  46.231  19.770  0.00  0.00
ATOM   2424  HB3 HIS   154      39.503  46.162  20.486  0.00  0.00
ATOM   2425  CG  HIS   154      39.607  46.810  18.502  0.00  0.00
ATOM   2426  ND1 HIS   154      40.328  47.044  17.323  0.00  0.00
ATOM   2427  HD1 HIS   154      41.323  46.999  17.156  0.00  0.00
ATOM   2428  CE1 HIS   154      39.466  47.175  16.329  0.00  0.00
ATOM   2429  HE1 HIS   154      39.799  47.550  15.372  0.00  0.00
ATOM   2430  NE2 HIS   154      38.217  47.150  16.815  0.00  0.00
ATOM   2431  HE2 HIS   154      37.420  47.407  16.250  0.00  0.00
ATOM   2432  CD2 HIS   154      38.291  46.800  18.177  0.00  0.00
ATOM   2433  HD2 HIS   154      37.462  46.787  18.870  0.00  0.00
ATOM   2434  C   HIS   154      39.061  48.923  20.486  0.00  0.00
ATOM   2435  O   HIS   154      38.118  48.683  21.216  0.00  0.00
ATOM   2436  N   GLY   155      38.956  49.794  19.520  0.00  0.00
ATOM   2437  H   GLY   155      39.751  49.822  18.898  0.00  0.00
ATOM   2438  CA  GLY   155      37.763  50.607  19.340  0.00  0.00
ATOM   2439  HA2 GLY   155      38.183  51.220  18.542  0.00  0.00
ATOM   2440  HA3 GLY   155      36.845  50.147  18.974  0.00  0.00
ATOM   2441  C   GLY   155      37.384  51.675  20.414  0.00  0.00
ATOM   2442  O   GLY   155      36.190  51.880  20.618  0.00  0.00
ATOM   2443  N   LEU   156      38.395  52.336  20.951  0.00  0.00
ATOM   2444  H   LEU   156      39.330  52.079  20.668  0.00  0.00
ATOM   2445  CA  LEU   156      38.257  53.459  21.845  0.00  0.00
ATOM   2446  HA  LEU   156      37.363  53.314  22.451  0.00  0.00
ATOM   2447  CB  LEU   156      39.391  53.540  22.943  0.00  0.00
ATOM   2448  HB2 LEU   156      40.321  53.448  22.381  0.00  0.00
ATOM   2449  HB3 LEU   156      39.299  54.494  23.462  0.00  0.00
ATOM   2450  CG  LEU   156      39.435  52.359  23.968  0.00  0.00
ATOM   2451  HG  LEU   156      39.478  51.443  23.378  0.00  0.00
ATOM   2452  CD1 LEU   156      40.821  52.519  24.697  0.00  0.00
ATOM   2453 1HD1 LEU   156      40.980  51.742  25.445  0.00  0.00
ATOM   2454 2HD1 LEU   156      41.623  52.397  23.969  0.00  0.00
ATOM   2455 3HD1 LEU   156      40.866  53.547  25.057  0.00  0.00
ATOM   2456  CD2 LEU   156      38.256  52.348  24.964  0.00  0.00
ATOM   2457 1HD2 LEU   156      38.159  53.304  25.479  0.00  0.00
ATOM   2458 2HD2 LEU   156      37.375  51.959  24.454  0.00  0.00
ATOM   2459 3HD2 LEU   156      38.529  51.639  25.745  0.00  0.00
ATOM   2460  C   LEU   156      38.133  54.731  21.046  0.00  0.00
ATOM   2461  O   LEU   156      38.869  54.928  20.022  0.00  0.00
ATOM   2462  N   GLN   157      37.265  55.634  21.502  0.00  0.00
ATOM   2463  H   GLN   157      36.835  55.412  22.389  0.00  0.00
ATOM   2464  CA  GLN   157      37.201  57.059  20.971  0.00  0.00
ATOM   2465  HA  GLN   157      37.318  56.908  19.898  0.00  0.00
ATOM   2466  CB  GLN   157      35.818  57.595  21.240  0.00  0.00
ATOM   2467  HB2 GLN   157      35.033  56.840  21.195  0.00  0.00
ATOM   2468  HB3 GLN   157      35.861  58.194  22.149  0.00  0.00
ATOM   2469  CG  GLN   157      35.480  58.740  20.206  0.00  0.00
ATOM   2470  HG2 GLN   157      36.022  59.658  20.431  0.00  0.00
ATOM   2471  HG3 GLN   157      35.778  58.484  19.189  0.00  0.00
ATOM   2472  CD  GLN   157      33.976  59.139  20.085  0.00  0.00
ATOM   2473  OE1 GLN   157      33.583  60.230  20.507  0.00  0.00
ATOM   2474  NE2 GLN   157      33.071  58.314  19.609  0.00  0.00
ATOM   2475 1HE2 GLN   157      32.147  58.687  19.447  0.00  0.00
ATOM   2476 2HE2 GLN   157      33.413  57.497  19.124  0.00  0.00
ATOM   2477  C   GLN   157      38.324  58.001  21.360  0.00  0.00
ATOM   2478  O   GLN   157      38.713  58.948  20.656  0.00  0.00
ATOM   2479  N   GLU   158      38.895  57.793  22.571  0.00  0.00
ATOM   2480  H   GLU   158      38.505  57.134  23.229  0.00  0.00
ATOM   2481  CA  GLU   158      40.028  58.523  23.167  0.00  0.00
ATOM   2482  HA  GLU   158      40.618  58.937  22.349  0.00  0.00
ATOM   2483  CB  GLU   158      39.633  59.684  24.109  0.00  0.00
ATOM   2484  HB2 GLU   158      39.152  59.254  24.988  0.00  0.00
ATOM   2485  HB3 GLU   158      40.490  60.312  24.353  0.00  0.00
ATOM   2486  CG  GLU   158      38.679  60.708  23.537  0.00  0.00
ATOM   2487  HG2 GLU   158      39.214  61.260  22.764  0.00  0.00
ATOM   2488  HG3 GLU   158      37.778  60.340  23.045  0.00  0.00
ATOM   2489  CD  GLU   158      38.120  61.613  24.589  0.00  0.00
ATOM   2490  OE1 GLU   158      38.620  62.784  24.638  0.00  0.00
ATOM   2491  OE2 GLU   158      37.222  61.305  25.347  0.00  0.00
ATOM   2492  C   GLU   158      41.066  57.547  23.898  0.00  0.00
ATOM   2493  O   GLU   158      41.271  57.666  25.122  0.00  0.00
ATOM   2494  N   PRO   159      41.849  56.788  23.098  0.00  0.00
ATOM   2495  CD  PRO   159      41.723  56.570  21.655  0.00  0.00
ATOM   2496  HD2 PRO   159      41.602  57.497  21.094  0.00  0.00
ATOM   2497  HD3 PRO   159      40.931  55.878  21.367  0.00  0.00
ATOM   2498  CG  PRO   159      42.998  55.894  21.202  0.00  0.00
ATOM   2499  HG2 PRO   159      43.729  56.702  21.166  0.00  0.00
ATOM   2500  HG3 PRO   159      42.880  55.363  20.258  0.00  0.00
ATOM   2501  CB  PRO   159      43.356  55.008  22.395  0.00  0.00
ATOM   2502  HB2 PRO   159      44.392  54.705  22.541  0.00  0.00
ATOM   2503  HB3 PRO   159      42.798  54.074  22.331  0.00  0.00
ATOM   2504  CA  PRO   159      42.922  55.886  23.586  0.00  0.00
ATOM   2505  HA  PRO   159      42.449  55.245  24.329  0.00  0.00
ATOM   2506  C   PRO   159      44.045  56.565  24.299  0.00  0.00
ATOM   2507  O   PRO   159      44.525  56.061  25.332  0.00  0.00
ATOM   2508  N   ARG   160      44.459  57.773  23.874  0.00  0.00
ATOM   2509  H   ARG   160      43.943  58.202  23.120  0.00  0.00
ATOM   2510  CA  ARG   160      45.670  58.567  24.356  0.00  0.00
ATOM   2511  HA  ARG   160      46.444  57.800  24.385  0.00  0.00
ATOM   2512  CB  ARG   160      46.133  59.749  23.479  0.00  0.00
ATOM   2513  HB2 ARG   160      45.315  60.308  23.026  0.00  0.00
ATOM   2514  HB3 ARG   160      46.617  60.433  24.176  0.00  0.00
ATOM   2515  CG  ARG   160      47.171  59.481  22.353  0.00  0.00
ATOM   2516  HG2 ARG   160      47.441  60.406  21.844  0.00  0.00
ATOM   2517  HG3 ARG   160      48.097  59.124  22.803  0.00  0.00
ATOM   2518  CD  ARG   160      46.693  58.467  21.235  0.00  0.00
ATOM   2519  HD2 ARG   160      45.648  58.640  20.979  0.00  0.00
ATOM   2520  HD3 ARG   160      47.276  58.640  20.331  0.00  0.00
ATOM   2521  NE  ARG   160      46.913  57.030  21.589  0.00  0.00
ATOM   2522  HE  ARG   160      47.274  56.729  22.483  0.00  0.00
ATOM   2523  CZ  ARG   160      46.724  56.003  20.857  0.00  0.00
ATOM   2524  NH1 ARG   160      46.227  56.021  19.639  0.00  0.00
ATOM   2525 1HH1 ARG   160      45.873  56.827  19.146  0.00  0.00
ATOM   2526 2HH1 ARG   160      46.060  55.135  19.183  0.00  0.00
ATOM   2527  NH2 ARG   160      46.919  54.863  21.328  0.00  0.00
ATOM   2528 1HH2 ARG   160      47.453  54.807  22.183  0.00  0.00
ATOM   2529 2HH2 ARG   160      47.020  54.031  20.764  0.00  0.00
ATOM   2530  C   ARG   160      45.410  59.080  25.762  0.00  0.00
ATOM   2531  O   ARG   160      46.298  58.997  26.593  0.00  0.00
ATOM   2532  N   ARG   161      44.122  59.473  25.952  0.00  0.00
ATOM   2533  H   ARG   161      43.502  59.393  25.159  0.00  0.00
ATOM   2534  CA  ARG   161      43.595  59.739  27.300  0.00  0.00
ATOM   2535  HA  ARG   161      44.209  60.376  27.937  0.00  0.00
ATOM   2536  CB  ARG   161      42.155  60.305  27.067  0.00  0.00
ATOM   2537  HB2 ARG   161      42.335  61.167  26.424  0.00  0.00
ATOM   2538  HB3 ARG   161      41.625  59.506  26.549  0.00  0.00
ATOM   2539  CG  ARG   161      41.380  60.691  28.333  0.00  0.00
ATOM   2540  HG2 ARG   161      41.244  59.817  28.969  0.00  0.00
ATOM   2541  HG3 ARG   161      41.974  61.380  28.932  0.00  0.00
ATOM   2542  CD  ARG   161      40.011  61.290  27.930  0.00  0.00
ATOM   2543  HD2 ARG   161      40.082  62.130  27.239  0.00  0.00
ATOM   2544  HD3 ARG   161      39.527  60.527  27.320  0.00  0.00
ATOM   2545  NE  ARG   161      39.320  61.715  29.148  0.00  0.00
ATOM   2546  HE  ARG   161      39.800  61.655  30.034  0.00  0.00
ATOM   2547  CZ  ARG   161      38.100  62.145  29.172  0.00  0.00
ATOM   2548  NH1 ARG   161      37.343  62.124  28.079  0.00  0.00
ATOM   2549 1HH1 ARG   161      37.731  61.744  27.227  0.00  0.00
ATOM   2550 2HH1 ARG   161      36.408  62.505  28.083  0.00  0.00
ATOM   2551  NH2 ARG   161      37.603  62.603  30.309  0.00  0.00
ATOM   2552 1HH2 ARG   161      38.112  62.420  31.161  0.00  0.00
ATOM   2553 2HH2 ARG   161      36.676  62.986  30.186  0.00  0.00
ATOM   2554  C   ARG   161      43.530  58.496  28.269  0.00  0.00
ATOM   2555  O   ARG   161      43.770  58.645  29.527  0.00  0.00
ATOM   2556  N   VAL   162      43.518  57.287  27.741  0.00  0.00
ATOM   2557  H   VAL   162      43.397  57.284  26.739  0.00  0.00
ATOM   2558  CA  VAL   162      43.633  56.029  28.512  0.00  0.00
ATOM   2559  HA  VAL   162      43.224  56.203  29.507  0.00  0.00
ATOM   2560  CB  VAL   162      42.928  54.823  27.815  0.00  0.00
ATOM   2561  HB  VAL   162      43.319  54.587  26.826  0.00  0.00
ATOM   2562  CG1 VAL   162      43.094  53.505  28.637  0.00  0.00
ATOM   2563 1HG1 VAL   162      42.649  52.752  27.986  0.00  0.00
ATOM   2564 2HG1 VAL   162      44.156  53.275  28.729  0.00  0.00
ATOM   2565 3HG1 VAL   162      42.547  53.508  29.579  0.00  0.00
ATOM   2566  CG2 VAL   162      41.438  55.109  27.772  0.00  0.00
ATOM   2567 1HG2 VAL   162      40.931  54.155  27.627  0.00  0.00
ATOM   2568 2HG2 VAL   162      41.068  55.531  28.706  0.00  0.00
ATOM   2569 3HG2 VAL   162      41.051  55.786  27.009  0.00  0.00
ATOM   2570  C   VAL   162      45.143  55.776  28.805  0.00  0.00
ATOM   2571  O   VAL   162      45.509  55.453  29.960  0.00  0.00
ATOM   2572  N   GLU   163      46.036  55.931  27.895  0.00  0.00
ATOM   2573  H   GLU   163      45.822  56.243  26.959  0.00  0.00
ATOM   2574  CA  GLU   163      47.496  55.742  28.151  0.00  0.00
ATOM   2575  HA  GLU   163      47.634  54.788  28.659  0.00  0.00
ATOM   2576  CB  GLU   163      48.226  55.661  26.779  0.00  0.00
ATOM   2577  HB2 GLU   163      47.911  56.526  26.197  0.00  0.00
ATOM   2578  HB3 GLU   163      49.305  55.754  26.904  0.00  0.00
ATOM   2579  CG  GLU   163      47.804  54.506  25.902  0.00  0.00
ATOM   2580  HG2 GLU   163      48.228  53.579  26.289  0.00  0.00
ATOM   2581  HG3 GLU   163      46.717  54.522  25.833  0.00  0.00
ATOM   2582  CD  GLU   163      48.343  54.682  24.504  0.00  0.00
ATOM   2583  OE1 GLU   163      48.004  55.640  23.823  0.00  0.00
ATOM   2584  OE2 GLU   163      49.322  53.871  24.146  0.00  0.00
ATOM   2585  C   GLU   163      48.137  56.764  28.996  0.00  0.00
ATOM   2586  O   GLU   163      48.969  56.454  29.807  0.00  0.00
ATOM   2587  N   GLU   164      47.620  57.978  28.935  0.00  0.00
ATOM   2588  H   GLU   164      46.880  58.157  28.271  0.00  0.00
ATOM   2589  CA  GLU   164      48.047  59.025  29.894  0.00  0.00
ATOM   2590  HA  GLU   164      49.135  59.066  29.943  0.00  0.00
ATOM   2591  CB  GLU   164      47.661  60.430  29.346  0.00  0.00
ATOM   2592  HB2 GLU   164      48.245  60.530  28.430  0.00  0.00
ATOM   2593  HB3 GLU   164      46.603  60.499  29.093  0.00  0.00
ATOM   2594  CG  GLU   164      48.035  61.630  30.250  0.00  0.00
ATOM   2595  HG2 GLU   164      47.282  61.587  31.037  0.00  0.00
ATOM   2596  HG3 GLU   164      49.024  61.662  30.707  0.00  0.00
ATOM   2597  CD  GLU   164      47.871  62.949  29.505  0.00  0.00
ATOM   2598  OE1 GLU   164      47.125  63.803  29.989  0.00  0.00
ATOM   2599  OE2 GLU   164      48.322  63.072  28.363  0.00  0.00
ATOM   2600  C   GLU   164      47.628  58.813  31.312  0.00  0.00
ATOM   2601  O   GLU   164      48.339  59.336  32.182  0.00  0.00
ATOM   2602  N   LEU   165      46.664  57.999  31.609  0.00  0.00
ATOM   2603  H   LEU   165      46.053  57.684  30.869  0.00  0.00
ATOM   2604  CA  LEU   165      46.361  57.515  32.977  0.00  0.00
ATOM   2605  HA  LEU   165      46.570  58.303  33.701  0.00  0.00
ATOM   2606  CB  LEU   165      44.898  57.197  33.023  0.00  0.00
ATOM   2607  HB2 LEU   165      44.325  58.072  32.716  0.00  0.00
ATOM   2608  HB3 LEU   165      44.747  56.428  32.265  0.00  0.00
ATOM   2609  CG  LEU   165      44.490  56.668  34.374  0.00  0.00
ATOM   2610  HG  LEU   165      44.912  55.682  34.569  0.00  0.00
ATOM   2611  CD1 LEU   165      44.697  57.669  35.511  0.00  0.00
ATOM   2612 1HD1 LEU   165      44.372  58.669  35.224  0.00  0.00
ATOM   2613 2HD1 LEU   165      44.346  57.294  36.472  0.00  0.00
ATOM   2614 3HD1 LEU   165      45.755  57.792  35.744  0.00  0.00
ATOM   2615  CD2 LEU   165      42.986  56.342  34.315  0.00  0.00
ATOM   2616 1HD2 LEU   165      42.775  55.692  33.467  0.00  0.00
ATOM   2617 2HD2 LEU   165      42.788  55.786  35.231  0.00  0.00
ATOM   2618 3HD2 LEU   165      42.413  57.266  34.405  0.00  0.00
ATOM   2619  C   LEU   165      47.202  56.288  33.419  0.00  0.00
ATOM   2620  O   LEU   165      47.503  56.110  34.664  0.00  0.00
ATOM   2621  N   GLN   166      47.674  55.459  32.451  0.00  0.00
ATOM   2622  H   GLN   166      47.337  55.666  31.522  0.00  0.00
ATOM   2623  CA  GLN   166      48.748  54.443  32.669  0.00  0.00
ATOM   2624  HA  GLN   166      48.473  53.740  33.455  0.00  0.00
ATOM   2625  CB  GLN   166      48.972  53.609  31.358  0.00  0.00
ATOM   2626  HB2 GLN   166      48.061  53.519  30.768  0.00  0.00
ATOM   2627  HB3 GLN   166      49.489  54.214  30.613  0.00  0.00
ATOM   2628  CG  GLN   166      49.818  52.296  31.600  0.00  0.00
ATOM   2629  HG2 GLN   166      50.708  52.498  32.196  0.00  0.00
ATOM   2630  HG3 GLN   166      49.156  51.625  32.148  0.00  0.00
ATOM   2631  CD  GLN   166      50.255  51.602  30.376  0.00  0.00
ATOM   2632  OE1 GLN   166      51.456  51.424  30.088  0.00  0.00
ATOM   2633  NE2 GLN   166      49.330  51.280  29.563  0.00  0.00
ATOM   2634 1HE2 GLN   166      49.660  50.826  28.724  0.00  0.00
ATOM   2635 2HE2 GLN   166      48.370  51.356  29.866  0.00  0.00
ATOM   2636  C   GLN   166      50.071  55.114  33.171  0.00  0.00
ATOM   2637  O   GLN   166      50.766  54.491  34.037  0.00  0.00
ATOM   2638  N   ASN   167      50.289  56.348  32.667  0.00  0.00
ATOM   2639  H   ASN   167      49.650  56.713  31.976  0.00  0.00
ATOM   2640  CA  ASN   167      51.631  56.956  32.864  0.00  0.00
ATOM   2641  HA  ASN   167      52.438  56.224  32.827  0.00  0.00
ATOM   2642  CB  ASN   167      51.815  57.931  31.663  0.00  0.00
ATOM   2643  HB2 ASN   167      52.020  57.212  30.869  0.00  0.00
ATOM   2644  HB3 ASN   167      50.891  58.491  31.519  0.00  0.00
ATOM   2645  CG  ASN   167      52.866  59.021  31.690  0.00  0.00
ATOM   2646  OD1 ASN   167      53.353  59.596  32.670  0.00  0.00
ATOM   2647  ND2 ASN   167      53.358  59.294  30.488  0.00  0.00
ATOM   2648 1HD2 ASN   167      53.750  60.224  30.436  0.00  0.00
ATOM   2649 2HD2 ASN   167      53.062  58.800  29.659  0.00  0.00
ATOM   2650  C   ASN   167      51.655  57.536  34.313  0.00  0.00
ATOM   2651  O   ASN   167      52.591  57.409  35.053  0.00  0.00
ATOM   2652  N   ARG   168      50.476  57.973  34.815  0.00  0.00
ATOM   2653  H   ARG   168      49.733  58.027  34.133  0.00  0.00
ATOM   2654  CA  ARG   168      50.246  58.599  36.145  0.00  0.00
ATOM   2655  HA  ARG   168      51.012  59.362  36.288  0.00  0.00
ATOM   2656  CB  ARG   168      48.815  59.338  36.101  0.00  0.00
ATOM   2657  HB2 ARG   168      48.834  60.123  35.344  0.00  0.00
ATOM   2658  HB3 ARG   168      47.931  58.724  35.930  0.00  0.00
ATOM   2659  CG  ARG   168      48.575  60.139  37.415  0.00  0.00
ATOM   2660  HG2 ARG   168      47.569  60.560  37.402  0.00  0.00
ATOM   2661  HG3 ARG   168      48.575  59.437  38.249  0.00  0.00
ATOM   2662  CD  ARG   168      49.527  61.284  37.684  0.00  0.00
ATOM   2663  HD2 ARG   168      49.348  61.705  38.674  0.00  0.00
ATOM   2664  HD3 ARG   168      50.527  60.855  37.754  0.00  0.00
ATOM   2665  NE  ARG   168      49.481  62.347  36.693  0.00  0.00
ATOM   2666  HE  ARG   168      48.888  62.310  35.877  0.00  0.00
ATOM   2667  CZ  ARG   168      50.170  63.469  36.801  0.00  0.00
ATOM   2668  NH1 ARG   168      50.789  63.788  37.894  0.00  0.00
ATOM   2669 1HH1 ARG   168      51.042  63.084  38.573  0.00  0.00
ATOM   2670 2HH1 ARG   168      51.417  64.560  38.060  0.00  0.00
ATOM   2671  NH2 ARG   168      50.284  64.188  35.750  0.00  0.00
ATOM   2672 1HH2 ARG   168      49.736  63.895  34.955  0.00  0.00
ATOM   2673 2HH2 ARG   168      50.858  65.013  35.851  0.00  0.00
ATOM   2674  C   ARG   168      50.385  57.644  37.290  0.00  0.00
ATOM   2675  O   ARG   168      50.812  58.177  38.322  0.00  0.00
ATOM   2676  N   ILE   169      50.090  56.334  37.179  0.00  0.00
ATOM   2677  H   ILE   169      49.711  55.930  36.335  0.00  0.00
ATOM   2678  CA  ILE   169      50.010  55.356  38.351  0.00  0.00
ATOM   2679  HA  ILE   169      50.613  55.744  39.172  0.00  0.00
ATOM   2680  CB  ILE   169      48.618  55.104  38.948  0.00  0.00
ATOM   2681  HB  ILE   169      48.659  54.654  39.940  0.00  0.00
ATOM   2682  CG2 ILE   169      47.994  56.451  39.265  0.00  0.00
ATOM   2683 1HG2 ILE   169      48.780  57.063  39.707  0.00  0.00
ATOM   2684 2HG2 ILE   169      47.735  56.925  38.318  0.00  0.00
ATOM   2685 3HG2 ILE   169      47.164  56.296  39.954  0.00  0.00
ATOM   2686  CG1 ILE   169      47.706  54.203  38.150  0.00  0.00
ATOM   2687 2HG1 ILE   169      47.586  54.613  37.148  0.00  0.00
ATOM   2688 3HG1 ILE   169      48.117  53.194  38.199  0.00  0.00
ATOM   2689  CD1 ILE   169      46.275  54.030  38.648  0.00  0.00
ATOM   2690 1HD1 ILE   169      45.889  53.162  38.114  0.00  0.00
ATOM   2691 2HD1 ILE   169      46.312  53.789  39.711  0.00  0.00
ATOM   2692 3HD1 ILE   169      45.623  54.899  38.558  0.00  0.00
ATOM   2693  C   ILE   169      50.612  53.944  38.065  0.00  0.00
ATOM   2694  O   ILE   169      51.154  53.375  39.008  0.00  0.00
ATOM   2695  N   ALA   170      50.589  53.417  36.858  0.00  0.00
ATOM   2696  H   ALA   170      50.325  53.949  36.041  0.00  0.00
ATOM   2697  CA  ALA   170      50.932  52.005  36.568  0.00  0.00
ATOM   2698  HA  ALA   170      50.873  51.388  37.465  0.00  0.00
ATOM   2699  CB  ALA   170      49.800  51.493  35.677  0.00  0.00
ATOM   2700  HB1 ALA   170      49.789  51.723  34.612  0.00  0.00
ATOM   2701  HB2 ALA   170      49.617  50.419  35.709  0.00  0.00
ATOM   2702  HB3 ALA   170      48.889  51.908  36.107  0.00  0.00
ATOM   2703  C   ALA   170      52.254  51.820  35.751  0.00  0.00
ATOM   2704  O   ALA   170      52.376  50.798  35.051  0.00  0.00
ATOM   2705  N   SER   171      53.204  52.774  35.789  0.00  0.00
ATOM   2706  H   SER   171      53.141  53.541  36.442  0.00  0.00
ATOM   2707  CA  SER   171      54.562  52.512  35.236  0.00  0.00
ATOM   2708  HA  SER   171      54.419  52.134  34.224  0.00  0.00
ATOM   2709  CB  SER   171      55.250  53.758  34.860  0.00  0.00
ATOM   2710  HB2 SER   171      55.094  54.417  35.714  0.00  0.00
ATOM   2711  HB3 SER   171      56.260  53.492  34.548  0.00  0.00
ATOM   2712  OG  SER   171      54.797  54.407  33.689  0.00  0.00
ATOM   2713  HG  SER   171      55.228  55.264  33.661  0.00  0.00
ATOM   2714  C   SER   171      55.403  51.552  36.051  0.00  0.00
ATOM   2715  O   SER   171      56.591  51.772  36.325  0.00  0.00
ATOM   2716  N   CYS   172      54.826  50.446  36.503  0.00  0.00
ATOM   2717  H   CYS   172      53.846  50.294  36.311  0.00  0.00
ATOM   2718  CA  CYS   172      55.410  49.637  37.621  0.00  0.00
ATOM   2719  HA  CYS   172      55.304  50.279  38.495  0.00  0.00
ATOM   2720  CB  CYS   172      54.615  48.415  37.836  0.00  0.00
ATOM   2721  HB2 CYS   172      54.970  47.708  37.085  0.00  0.00
ATOM   2722  HB3 CYS   172      54.864  48.012  38.817  0.00  0.00
ATOM   2723  SG  CYS   172      52.826  48.543  37.788  0.00  0.00
ATOM   2724  C   CYS   172      56.984  49.320  37.666  0.00  0.00
ATOM   2725  O   CYS   172      57.469  49.101  38.790  0.00  0.00
ATOM   2726  N   LEU   173      57.656  49.291  36.569  0.00  0.00
ATOM   2727  H   LEU   173      57.052  49.498  35.786  0.00  0.00
ATOM   2728  CA  LEU   173      59.094  49.019  36.335  0.00  0.00
ATOM   2729  HA  LEU   173      59.711  48.977  37.232  0.00  0.00
ATOM   2730  CB  LEU   173      59.174  47.663  35.661  0.00  0.00
ATOM   2731  HB2 LEU   173      58.745  47.726  34.661  0.00  0.00
ATOM   2732  HB3 LEU   173      60.194  47.340  35.454  0.00  0.00
ATOM   2733  CG  LEU   173      58.456  46.525  36.471  0.00  0.00
ATOM   2734  HG  LEU   173      57.408  46.647  36.745  0.00  0.00
ATOM   2735  CD1 LEU   173      58.324  45.335  35.508  0.00  0.00
ATOM   2736 1HD1 LEU   173      57.987  44.483  36.098  0.00  0.00
ATOM   2737 2HD1 LEU   173      57.606  45.690  34.769  0.00  0.00
ATOM   2738 3HD1 LEU   173      59.270  45.167  34.992  0.00  0.00
ATOM   2739  CD2 LEU   173      59.305  46.157  37.690  0.00  0.00
ATOM   2740 1HD2 LEU   173      58.936  45.212  38.089  0.00  0.00
ATOM   2741 2HD2 LEU   173      60.364  46.076  37.446  0.00  0.00
ATOM   2742 3HD2 LEU   173      59.221  46.911  38.472  0.00  0.00
ATOM   2743  C   LEU   173      59.795  50.102  35.524  0.00  0.00
ATOM   2744  O   LEU   173      61.021  50.252  35.722  0.00  0.00
ATOM   2745  N   LYS   174      59.006  50.929  34.835  0.00  0.00
ATOM   2746  H   LYS   174      58.047  50.614  34.826  0.00  0.00
ATOM   2747  CA  LYS   174      59.429  52.153  34.165  0.00  0.00
ATOM   2748  HA  LYS   174      60.351  51.894  33.645  0.00  0.00
ATOM   2749  CB  LYS   174      58.385  52.362  33.045  0.00  0.00
ATOM   2750  HB2 LYS   174      57.322  52.249  33.258  0.00  0.00
ATOM   2751  HB3 LYS   174      58.561  53.346  32.610  0.00  0.00
ATOM   2752  CG  LYS   174      58.530  51.431  31.865  0.00  0.00
ATOM   2753  HG2 LYS   174      59.457  51.572  31.310  0.00  0.00
ATOM   2754  HG3 LYS   174      58.738  50.463  32.322  0.00  0.00
ATOM   2755  CD  LYS   174      57.443  51.158  30.866  0.00  0.00
ATOM   2756  HD2 LYS   174      56.643  50.582  31.333  0.00  0.00
ATOM   2757  HD3 LYS   174      57.050  52.066  30.410  0.00  0.00
ATOM   2758  CE  LYS   174      57.917  50.205  29.813  0.00  0.00
ATOM   2759  HE2 LYS   174      58.859  50.585  29.418  0.00  0.00
ATOM   2760  HE3 LYS   174      58.075  49.265  30.342  0.00  0.00
ATOM   2761  NZ  LYS   174      56.981  49.929  28.650  0.00  0.00
ATOM   2762  HZ1 LYS   174      56.130  49.533  29.023  0.00  0.00
ATOM   2763  HZ2 LYS   174      56.804  50.740  28.075  0.00  0.00
ATOM   2764  HZ3 LYS   174      57.360  49.239  28.018  0.00  0.00
ATOM   2765  C   LYS   174      59.724  53.385  35.043  0.00  0.00
ATOM   2766  O   LYS   174      60.809  54.022  34.899  0.00  0.00
ATOM   2767  N   GLU   175      58.906  53.597  36.093  0.00  0.00
ATOM   2768  H   GLU   175      58.093  53.011  36.215  0.00  0.00
ATOM   2769  CA  GLU   175      59.141  54.597  37.141  0.00  0.00
ATOM   2770  HA  GLU   175      59.780  55.401  36.775  0.00  0.00
ATOM   2771  CB  GLU   175      57.766  55.253  37.456  0.00  0.00
ATOM   2772  HB2 GLU   175      57.261  55.467  36.514  0.00  0.00
ATOM   2773  HB3 GLU   175      57.133  54.579  38.033  0.00  0.00
ATOM   2774  CG  GLU   175      57.855  56.531  38.238  0.00  0.00
ATOM   2775  HG2 GLU   175      58.253  56.297  39.226  0.00  0.00
ATOM   2776  HG3 GLU   175      58.453  57.226  37.649  0.00  0.00
ATOM   2777  CD  GLU   175      56.451  57.167  38.510  0.00  0.00
ATOM   2778  OE1 GLU   175      55.498  57.062  37.737  0.00  0.00
ATOM   2779  OE2 GLU   175      56.293  57.840  39.560  0.00  0.00
ATOM   2780  C   GLU   175      59.821  53.850  38.296  0.00  0.00
ATOM   2781  O   GLU   175      59.592  52.683  38.611  0.00  0.00
ATOM   2782  N   HIS   176      60.605  54.640  38.923  0.00  0.00
ATOM   2783  H   HIS   176      60.604  55.614  38.657  0.00  0.00
ATOM   2784  CA  HIS   176      61.511  54.278  40.026  0.00  0.00
ATOM   2785  HA  HIS   176      61.252  53.263  40.328  0.00  0.00
ATOM   2786  CB  HIS   176      62.921  54.146  39.525  0.00  0.00
ATOM   2787  HB2 HIS   176      63.242  55.119  39.154  0.00  0.00
ATOM   2788  HB3 HIS   176      63.566  53.937  40.379  0.00  0.00
ATOM   2789  CG  HIS   176      63.029  52.967  38.619  0.00  0.00
ATOM   2790  ND1 HIS   176      63.263  52.980  37.265  0.00  0.00
ATOM   2791  HD1 HIS   176      63.365  53.839  36.743  0.00  0.00
ATOM   2792  CE1 HIS   176      63.375  51.706  36.869  0.00  0.00
ATOM   2793  HE1 HIS   176      63.555  51.362  35.862  0.00  0.00
ATOM   2794  NE2 HIS   176      63.085  50.903  37.875  0.00  0.00
ATOM   2795  HE2 HIS   176      62.795  49.937  37.808  0.00  0.00
ATOM   2796  CD2 HIS   176      62.948  51.690  38.967  0.00  0.00
ATOM   2797  HD2 HIS   176      62.627  51.400  39.957  0.00  0.00
ATOM   2798  C   HIS   176      61.411  55.251  41.245  0.00  0.00
ATOM   2799  O   HIS   176      60.869  56.362  41.109  0.00  0.00
ATOM   2800  N   VAL   177      61.921  54.786  42.397  0.00  0.00
ATOM   2801  H   VAL   177      62.355  53.876  42.347  0.00  0.00
ATOM   2802  CA  VAL   177      62.221  55.687  43.522  0.00  0.00
ATOM   2803  HA  VAL   177      62.090  56.688  43.109  0.00  0.00
ATOM   2804  CB  VAL   177      61.150  55.496  44.591  0.00  0.00
ATOM   2805  HB  VAL   177      61.404  56.149  45.426  0.00  0.00
ATOM   2806  CG1 VAL   177      59.755  55.979  44.050  0.00  0.00
ATOM   2807 1HG1 VAL   177      59.459  55.364  43.200  0.00  0.00
ATOM   2808 2HG1 VAL   177      59.089  55.825  44.899  0.00  0.00
ATOM   2809 3HG1 VAL   177      59.704  57.030  43.766  0.00  0.00
ATOM   2810  CG2 VAL   177      61.099  54.130  45.291  0.00  0.00
ATOM   2811 1HG2 VAL   177      60.697  53.376  44.614  0.00  0.00
ATOM   2812 2HG2 VAL   177      62.024  53.787  45.755  0.00  0.00
ATOM   2813 3HG2 VAL   177      60.380  54.341  46.083  0.00  0.00
ATOM   2814  C   VAL   177      63.610  55.357  44.041  0.00  0.00
ATOM   2815  O   VAL   177      64.308  54.395  43.640  0.00  0.00
ATOM   2816  N   ALA   178      64.069  56.116  45.045  0.00  0.00
ATOM   2817  H   ALA   178      63.549  56.980  45.091  0.00  0.00
ATOM   2818  CA  ALA   178      65.347  55.932  45.726  0.00  0.00
ATOM   2819  HA  ALA   178      65.815  54.953  45.624  0.00  0.00
ATOM   2820  CB  ALA   178      66.356  56.854  45.064  0.00  0.00
ATOM   2821  HB1 ALA   178      67.432  56.681  45.047  0.00  0.00
ATOM   2822  HB2 ALA   178      66.143  56.891  43.996  0.00  0.00
ATOM   2823  HB3 ALA   178      66.257  57.833  45.532  0.00  0.00
ATOM   2824  C   ALA   178      65.378  56.143  47.251  0.00  0.00
ATOM   2825  O   ALA   178      66.080  55.411  47.945  0.00  0.00
ATOM   2826  N   ALA   179      64.618  57.124  47.749  0.00  0.00
ATOM   2827  H   ALA   179      64.044  57.675  47.127  0.00  0.00
ATOM   2828  CA  ALA   179      64.458  57.350  49.173  0.00  0.00
ATOM   2829  HA  ALA   179      64.715  56.456  49.740  0.00  0.00
ATOM   2830  CB  ALA   179      65.580  58.361  49.481  0.00  0.00
ATOM   2831  HB1 ALA   179      65.271  59.386  49.277  0.00  0.00
ATOM   2832  HB2 ALA   179      65.760  58.239  50.549  0.00  0.00
ATOM   2833  HB3 ALA   179      66.518  58.191  48.953  0.00  0.00
ATOM   2834  C   ALA   179      63.001  57.774  49.450  0.00  0.00
ATOM   2835  O   ALA   179      62.257  58.178  48.577  0.00  0.00
ATOM   2836  N   VAL   180      62.571  57.524  50.710  0.00  0.00
ATOM   2837  H   VAL   180      63.120  57.034  51.402  0.00  0.00
ATOM   2838  CA  VAL   180      61.263  57.977  51.322  0.00  0.00
ATOM   2839  HA  VAL   180      61.168  57.378  52.228  0.00  0.00
ATOM   2840  CB  VAL   180      61.253  59.392  51.840  0.00  0.00
ATOM   2841  HB  VAL   180      60.310  59.563  52.361  0.00  0.00
ATOM   2842  CG1 VAL   180      62.260  59.605  52.982  0.00  0.00
ATOM   2843 1HG1 VAL   180      61.849  59.097  53.855  0.00  0.00
ATOM   2844 2HG1 VAL   180      63.227  59.157  52.753  0.00  0.00
ATOM   2845 3HG1 VAL   180      62.391  60.672  53.165  0.00  0.00
ATOM   2846  CG2 VAL   180      61.515  60.488  50.821  0.00  0.00
ATOM   2847 1HG2 VAL   180      61.375  61.468  51.277  0.00  0.00
ATOM   2848 2HG2 VAL   180      62.589  60.535  50.644  0.00  0.00
ATOM   2849 3HG2 VAL   180      61.000  60.370  49.868  0.00  0.00
ATOM   2850  C   VAL   180      59.945  57.658  50.566  0.00  0.00
ATOM   2851  O   VAL   180      59.128  58.543  50.397  0.00  0.00
ATOM   2852  N   ALA   181      59.839  56.482  49.967  0.00  0.00
ATOM   2853  H   ALA   181      59.036  56.518  49.355  0.00  0.00
ATOM   2854  CA  ALA   181      60.647  55.201  50.121  0.00  0.00
ATOM   2855  HA  ALA   181      61.711  55.423  50.035  0.00  0.00
ATOM   2856  CB  ALA   181      60.505  54.657  51.569  0.00  0.00
ATOM   2857  HB1 ALA   181      61.247  55.165  52.185  0.00  0.00
ATOM   2858  HB2 ALA   181      59.478  54.862  51.874  0.00  0.00
ATOM   2859  HB3 ALA   181      60.810  53.621  51.716  0.00  0.00
ATOM   2860  C   ALA   181      60.143  54.064  49.168  0.00  0.00
ATOM   2861  O   ALA   181      59.173  54.273  48.486  0.00  0.00
ATOM   2862  N   GLY   182      60.846  52.980  49.092  0.00  0.00
ATOM   2863  H   GLY   182      61.680  52.910  49.657  0.00  0.00
ATOM   2864  CA  GLY   182      60.499  51.680  48.490  0.00  0.00
ATOM   2865  HA2 GLY   182      59.742  51.783  47.712  0.00  0.00
ATOM   2866  HA3 GLY   182      61.457  51.350  48.089  0.00  0.00
ATOM   2867  C   GLY   182      59.923  50.646  49.421  0.00  0.00
ATOM   2868  O   GLY   182      60.352  50.414  50.579  0.00  0.00
ATOM   2869  N   GLU   183      59.025  49.833  48.863  0.00  0.00
ATOM   2870  H   GLU   183      58.653  50.078  47.956  0.00  0.00
ATOM   2871  CA  GLU   183      58.666  48.518  49.487  0.00  0.00
ATOM   2872  HA  GLU   183      59.295  48.416  50.371  0.00  0.00
ATOM   2873  CB  GLU   183      57.284  48.546  50.117  0.00  0.00
ATOM   2874  HB2 GLU   183      57.156  49.421  50.755  0.00  0.00
ATOM   2875  HB3 GLU   183      56.564  48.682  49.310  0.00  0.00
ATOM   2876  CG  GLU   183      56.916  47.256  50.806  0.00  0.00
ATOM   2877  HG2 GLU   183      56.959  46.514  50.009  0.00  0.00
ATOM   2878  HG3 GLU   183      57.666  46.989  51.550  0.00  0.00
ATOM   2879  CD  GLU   183      55.491  47.271  51.418  0.00  0.00
ATOM   2880  OE1 GLU   183      54.870  46.175  51.650  0.00  0.00
ATOM   2881  OE2 GLU   183      55.022  48.366  51.881  0.00  0.00
ATOM   2882  C   GLU   183      58.674  47.416  48.434  0.00  0.00
ATOM   2883  O   GLU   183      58.093  47.650  47.367  0.00  0.00
ATOM   2884  N   PRO   184      59.376  46.298  48.615  0.00  0.00
ATOM   2885  CD  PRO   184      60.140  45.885  49.831  0.00  0.00
ATOM   2886  HD2 PRO   184      59.517  45.256  50.467  0.00  0.00
ATOM   2887  HD3 PRO   184      60.477  46.736  50.423  0.00  0.00
ATOM   2888  CG  PRO   184      61.319  45.247  49.170  0.00  0.00
ATOM   2889  HG2 PRO   184      61.835  44.633  49.908  0.00  0.00
ATOM   2890  HG3 PRO   184      61.987  45.985  48.727  0.00  0.00
ATOM   2891  CB  PRO   184      60.795  44.433  48.011  0.00  0.00
ATOM   2892  HB2 PRO   184      60.321  43.493  48.294  0.00  0.00
ATOM   2893  HB3 PRO   184      61.570  44.265  47.263  0.00  0.00
ATOM   2894  CA  PRO   184      59.778  45.401  47.441  0.00  0.00
ATOM   2895  HA  PRO   184      60.238  46.109  46.752  0.00  0.00
ATOM   2896  C   PRO   184      58.611  44.737  46.673  0.00  0.00
ATOM   2897  O   PRO   184      57.722  44.096  47.179  0.00  0.00
ATOM   2898  N   GLN   185      58.772  44.525  45.381  0.00  0.00
ATOM   2899  H   GLN   185      59.483  45.026  44.868  0.00  0.00
ATOM   2900  CA  GLN   185      57.741  43.934  44.519  0.00  0.00
ATOM   2901  HA  GLN   185      56.803  44.356  44.881  0.00  0.00
ATOM   2902  CB  GLN   185      57.887  44.515  43.103  0.00  0.00
ATOM   2903  HB2 GLN   185      58.952  44.507  42.870  0.00  0.00
ATOM   2904  HB3 GLN   185      57.342  43.861  42.423  0.00  0.00
ATOM   2905  CG  GLN   185      57.440  46.000  42.949  0.00  0.00
ATOM   2906  HG2 GLN   185      56.364  45.913  42.795  0.00  0.00
ATOM   2907  HG3 GLN   185      57.649  46.546  43.869  0.00  0.00
ATOM   2908  CD  GLN   185      57.998  46.657  41.716  0.00  0.00
ATOM   2909  OE1 GLN   185      58.891  46.167  41.073  0.00  0.00
ATOM   2910  NE2 GLN   185      57.372  47.717  41.256  0.00  0.00
ATOM   2911 1HE2 GLN   185      57.684  48.230  40.444  0.00  0.00
ATOM   2912 2HE2 GLN   185      56.563  47.973  41.804  0.00  0.00
ATOM   2913  C   GLN   185      57.582  42.407  44.594  0.00  0.00
ATOM   2914  O   GLN   185      56.457  42.035  44.767  0.00  0.00
ATOM   2915  N   PRO   186      58.638  41.555  44.436  0.00  0.00
ATOM   2916  CD  PRO   186      58.482  40.081  44.466  0.00  0.00
ATOM   2917  HD2 PRO   186      57.980  39.735  43.562  0.00  0.00
ATOM   2918  HD3 PRO   186      57.997  39.654  45.344  0.00  0.00
ATOM   2919  CG  PRO   186      59.909  39.523  44.352  0.00  0.00
ATOM   2920  HG2 PRO   186      60.094  39.037  43.394  0.00  0.00
ATOM   2921  HG3 PRO   186      60.062  38.771  45.126  0.00  0.00
ATOM   2922  CB  PRO   186      60.845  40.642  44.554  0.00  0.00
ATOM   2923  HB2 PRO   186      61.721  40.413  43.948  0.00  0.00
ATOM   2924  HB3 PRO   186      61.052  40.891  45.595  0.00  0.00
ATOM   2925  CA  PRO   186      60.071  41.842  44.004  0.00  0.00
ATOM   2926  HA  PRO   186      60.511  42.721  44.474  0.00  0.00
ATOM   2927  C   PRO   186      60.202  41.986  42.454  0.00  0.00
ATOM   2928  O   PRO   186      59.492  41.317  41.686  0.00  0.00
ATOM   2929  N   ALA   187      60.998  43.017  42.090  0.00  0.00
ATOM   2930  H   ALA   187      61.418  43.675  42.731  0.00  0.00
ATOM   2931  CA  ALA   187      61.120  43.459  40.734  0.00  0.00
ATOM   2932  HA  ALA   187      60.198  43.824  40.281  0.00  0.00
ATOM   2933  CB  ALA   187      62.177  44.550  40.656  0.00  0.00
ATOM   2934  HB1 ALA   187      63.126  44.226  41.083  0.00  0.00
ATOM   2935  HB2 ALA   187      62.335  44.986  39.669  0.00  0.00
ATOM   2936  HB3 ALA   187      61.789  45.362  41.271  0.00  0.00
ATOM   2937  C   ALA   187      61.527  42.322  39.806  0.00  0.00
ATOM   2938  O   ALA   187      61.099  42.160  38.667  0.00  0.00
ATOM   2939  N   SER   188      62.393  41.455  40.320  0.00  0.00
ATOM   2940  H   SER   188      62.832  41.641  41.211  0.00  0.00
ATOM   2941  CA  SER   188      62.923  40.311  39.563  0.00  0.00
ATOM   2942  HA  SER   188      63.275  40.690  38.604  0.00  0.00
ATOM   2943  CB  SER   188      64.070  39.698  40.372  0.00  0.00
ATOM   2944  HB2 SER   188      64.530  38.871  39.832  0.00  0.00
ATOM   2945  HB3 SER   188      64.828  40.469  40.513  0.00  0.00
ATOM   2946  OG  SER   188      63.510  39.311  41.621  0.00  0.00
ATOM   2947  HG  SER   188      64.110  38.953  42.280  0.00  0.00
ATOM   2948  C   SER   188      61.904  39.221  39.263  0.00  0.00
ATOM   2949  O   SER   188      62.069  38.615  38.181  0.00  0.00
ATOM   2950  N   CYS   189      60.769  39.124  40.011  0.00  0.00
ATOM   2951  H   CYS   189      60.831  39.756  40.796  0.00  0.00
ATOM   2952  CA  CYS   189      59.583  38.347  39.612  0.00  0.00
ATOM   2953  HA  CYS   189      59.836  37.379  39.179  0.00  0.00
ATOM   2954  CB  CYS   189      58.891  37.860  40.886  0.00  0.00
ATOM   2955  HB2 CYS   189      58.655  38.784  41.414  0.00  0.00
ATOM   2956  HB3 CYS   189      57.946  37.420  40.569  0.00  0.00
ATOM   2957  SG  CYS   189      59.978  36.738  41.833  0.00  0.00
ATOM   2958  HG  CYS   189      58.946  36.013  42.275  0.00  0.00
ATOM   2959  C   CYS   189      58.611  39.156  38.767  0.00  0.00
ATOM   2960  O   CYS   189      58.228  38.729  37.651  0.00  0.00
ATOM   2961  N   LEU   190      58.311  40.390  39.203  0.00  0.00
ATOM   2962  H   LEU   190      58.701  40.732  40.070  0.00  0.00
ATOM   2963  CA  LEU   190      57.313  41.275  38.538  0.00  0.00
ATOM   2964  HA  LEU   190      56.369  40.745  38.667  0.00  0.00
ATOM   2965  CB  LEU   190      57.397  42.684  39.178  0.00  0.00
ATOM   2966  HB2 LEU   190      57.286  42.547  40.254  0.00  0.00
ATOM   2967  HB3 LEU   190      58.306  43.268  39.034  0.00  0.00
ATOM   2968  CG  LEU   190      56.313  43.591  38.637  0.00  0.00
ATOM   2969  HG  LEU   190      56.591  43.896  37.628  0.00  0.00
ATOM   2970  CD1 LEU   190      54.875  43.038  38.532  0.00  0.00
ATOM   2971 1HD1 LEU   190      54.641  42.382  39.371  0.00  0.00
ATOM   2972 2HD1 LEU   190      54.102  43.803  38.460  0.00  0.00
ATOM   2973 3HD1 LEU   190      54.892  42.444  37.619  0.00  0.00
ATOM   2974  CD2 LEU   190      56.304  44.864  39.449  0.00  0.00
ATOM   2975 1HD2 LEU   190      57.265  45.376  39.506  0.00  0.00
ATOM   2976 2HD2 LEU   190      55.527  45.532  39.079  0.00  0.00
ATOM   2977 3HD2 LEU   190      56.087  44.489  40.449  0.00  0.00
ATOM   2978  C   LEU   190      57.640  41.420  37.026  0.00  0.00
ATOM   2979  O   LEU   190      56.724  41.399  36.177  0.00  0.00
ATOM   2980  N   SER   191      58.851  41.625  36.604  0.00  0.00
ATOM   2981  H   SER   191      59.591  41.664  37.291  0.00  0.00
ATOM   2982  CA  SER   191      59.306  41.799  35.213  0.00  0.00
ATOM   2983  HA  SER   191      58.737  42.643  34.822  0.00  0.00
ATOM   2984  CB  SER   191      60.693  42.320  35.093  0.00  0.00
ATOM   2985  HB2 SER   191      60.929  42.290  34.029  0.00  0.00
ATOM   2986  HB3 SER   191      60.708  43.361  35.416  0.00  0.00
ATOM   2987  OG  SER   191      61.700  41.536  35.763  0.00  0.00
ATOM   2988  HG  SER   191      61.685  41.715  36.707  0.00  0.00
ATOM   2989  C   SER   191      59.047  40.494  34.392  0.00  0.00
ATOM   2990  O   SER   191      58.554  40.696  33.285  0.00  0.00
ATOM   2991  N   ARG   192      59.271  39.247  34.901  0.00  0.00
ATOM   2992  H   ARG   192      59.652  39.239  35.836  0.00  0.00
ATOM   2993  CA  ARG   192      58.955  37.959  34.297  0.00  0.00
ATOM   2994  HA  ARG   192      59.269  37.801  33.266  0.00  0.00
ATOM   2995  CB  ARG   192      59.810  36.952  34.996  0.00  0.00
ATOM   2996  HB2 ARG   192      59.521  37.011  36.046  0.00  0.00
ATOM   2997  HB3 ARG   192      59.722  35.922  34.650  0.00  0.00
ATOM   2998  CG  ARG   192      61.342  37.241  34.974  0.00  0.00
ATOM   2999  HG2 ARG   192      61.615  37.214  33.919  0.00  0.00
ATOM   3000  HG3 ARG   192      61.565  38.252  35.316  0.00  0.00
ATOM   3001  CD  ARG   192      62.209  36.223  35.538  0.00  0.00
ATOM   3002  HD2 ARG   192      62.191  35.321  34.926  0.00  0.00
ATOM   3003  HD3 ARG   192      63.227  36.571  35.362  0.00  0.00
ATOM   3004  NE  ARG   192      62.063  35.853  36.978  0.00  0.00
ATOM   3005  HE  ARG   192      61.895  36.551  37.687  0.00  0.00
ATOM   3006  CZ  ARG   192      62.006  34.627  37.507  0.00  0.00
ATOM   3007  NH1 ARG   192      62.282  33.568  36.748  0.00  0.00
ATOM   3008 1HH1 ARG   192      62.231  33.610  35.740  0.00  0.00
ATOM   3009 2HH1 ARG   192      62.506  32.683  37.181  0.00  0.00
ATOM   3010  NH2 ARG   192      61.842  34.402  38.774  0.00  0.00
ATOM   3011 1HH2 ARG   192      61.901  35.172  39.426  0.00  0.00
ATOM   3012 2HH2 ARG   192      61.922  33.411  38.952  0.00  0.00
ATOM   3013  C   ARG   192      57.464  37.607  34.323  0.00  0.00
ATOM   3014  O   ARG   192      57.151  36.909  33.368  0.00  0.00
ATOM   3015  N   LEU   193      56.663  38.115  35.232  0.00  0.00
ATOM   3016  H   LEU   193      57.164  38.527  36.006  0.00  0.00
ATOM   3017  CA  LEU   193      55.213  38.115  35.171  0.00  0.00
ATOM   3018  HA  LEU   193      54.964  37.194  34.643  0.00  0.00
ATOM   3019  CB  LEU   193      54.694  38.122  36.627  0.00  0.00
ATOM   3020  HB2 LEU   193      55.267  37.395  37.202  0.00  0.00
ATOM   3021  HB3 LEU   193      54.906  39.011  37.222  0.00  0.00
ATOM   3022  CG  LEU   193      53.209  37.846  36.706  0.00  0.00
ATOM   3023  HG  LEU   193      52.754  38.611  36.077  0.00  0.00
ATOM   3024  CD1 LEU   193      52.844  36.497  36.140  0.00  0.00
ATOM   3025 1HD1 LEU   193      53.514  35.757  36.577  0.00  0.00
ATOM   3026 2HD1 LEU   193      51.825  36.318  36.482  0.00  0.00
ATOM   3027 3HD1 LEU   193      52.949  36.462  35.055  0.00  0.00
ATOM   3028  CD2 LEU   193      52.867  38.025  38.173  0.00  0.00
ATOM   3029 1HD2 LEU   193      51.784  37.974  38.290  0.00  0.00
ATOM   3030 2HD2 LEU   193      53.390  37.244  38.725  0.00  0.00
ATOM   3031 3HD2 LEU   193      53.281  38.925  38.627  0.00  0.00
ATOM   3032  C   LEU   193      54.632  39.264  34.335  0.00  0.00
ATOM   3033  O   LEU   193      53.543  39.006  33.784  0.00  0.00
ATOM   3034  N   LEU   194      55.264  40.419  34.133  0.00  0.00
ATOM   3035  H   LEU   194      56.083  40.615  34.690  0.00  0.00
ATOM   3036  CA  LEU   194      55.002  41.327  33.009  0.00  0.00
ATOM   3037  HA  LEU   194      53.943  41.586  33.010  0.00  0.00
ATOM   3038  CB  LEU   194      55.781  42.649  33.281  0.00  0.00
ATOM   3039  HB2 LEU   194      55.251  43.167  34.080  0.00  0.00
ATOM   3040  HB3 LEU   194      56.788  42.424  33.633  0.00  0.00
ATOM   3041  CG  LEU   194      55.949  43.826  32.184  0.00  0.00
ATOM   3042  HG  LEU   194      56.379  44.680  32.707  0.00  0.00
ATOM   3043  CD1 LEU   194      56.860  43.500  31.032  0.00  0.00
ATOM   3044 1HD1 LEU   194      57.788  42.983  31.277  0.00  0.00
ATOM   3045 2HD1 LEU   194      56.326  42.812  30.376  0.00  0.00
ATOM   3046 3HD1 LEU   194      57.201  44.480  30.698  0.00  0.00
ATOM   3047  CD2 LEU   194      54.611  44.173  31.570  0.00  0.00
ATOM   3048 1HD2 LEU   194      54.246  43.326  30.990  0.00  0.00
ATOM   3049 2HD2 LEU   194      53.838  44.309  32.327  0.00  0.00
ATOM   3050 3HD2 LEU   194      54.621  45.079  30.964  0.00  0.00
ATOM   3051  C   LEU   194      55.279  40.626  31.640  0.00  0.00
ATOM   3052  O   LEU   194      54.395  40.639  30.819  0.00  0.00
ATOM   3053  N   GLY   195      56.411  39.826  31.595  0.00  0.00
ATOM   3054  H   GLY   195      57.046  39.878  32.379  0.00  0.00
ATOM   3055  CA  GLY   195      56.867  38.962  30.525  0.00  0.00
ATOM   3056  HA2 GLY   195      57.201  39.617  29.720  0.00  0.00
ATOM   3057  HA3 GLY   195      57.809  38.546  30.881  0.00  0.00
ATOM   3058  C   GLY   195      55.989  37.846  30.071  0.00  0.00
ATOM   3059  O   GLY   195      56.437  36.974  29.394  0.00  0.00
ATOM   3060  N   LYS   196      54.763  37.763  30.589  0.00  0.00
ATOM   3061  H   LYS   196      54.475  38.537  31.170  0.00  0.00
ATOM   3062  CA  LYS   196      53.709  36.684  30.477  0.00  0.00
ATOM   3063  HA  LYS   196      54.006  35.995  29.686  0.00  0.00
ATOM   3064  CB  LYS   196      53.847  35.922  31.811  0.00  0.00
ATOM   3065  HB2 LYS   196      54.912  35.700  31.891  0.00  0.00
ATOM   3066  HB3 LYS   196      53.505  36.549  32.634  0.00  0.00
ATOM   3067  CG  LYS   196      53.056  34.525  31.788  0.00  0.00
ATOM   3068  HG2 LYS   196      51.994  34.712  31.943  0.00  0.00
ATOM   3069  HG3 LYS   196      53.319  33.979  30.882  0.00  0.00
ATOM   3070  CD  LYS   196      53.443  33.692  32.976  0.00  0.00
ATOM   3071  HD2 LYS   196      54.488  33.407  32.855  0.00  0.00
ATOM   3072  HD3 LYS   196      53.342  34.302  33.874  0.00  0.00
ATOM   3073  CE  LYS   196      52.666  32.374  33.099  0.00  0.00
ATOM   3074  HE2 LYS   196      52.760  32.088  34.147  0.00  0.00
ATOM   3075  HE3 LYS   196      51.593  32.502  32.953  0.00  0.00
ATOM   3076  NZ  LYS   196      53.230  31.318  32.264  0.00  0.00
ATOM   3077  HZ1 LYS   196      52.968  30.506  32.803  0.00  0.00
ATOM   3078  HZ2 LYS   196      52.883  31.207  31.322  0.00  0.00
ATOM   3079  HZ3 LYS   196      54.237  31.251  32.315  0.00  0.00
ATOM   3080  C   LYS   196      52.307  37.271  30.201  0.00  0.00
ATOM   3081  O   LYS   196      51.268  36.642  30.197  0.00  0.00
ATOM   3082  N   LEU   197      52.262  38.567  30.138  0.00  0.00
ATOM   3083  H   LEU   197      53.130  39.069  30.017  0.00  0.00
ATOM   3084  CA  LEU   197      51.032  39.277  29.783  0.00  0.00
ATOM   3085  HA  LEU   197      50.219  38.948  30.431  0.00  0.00
ATOM   3086  CB  LEU   197      51.220  40.724  30.012  0.00  0.00
ATOM   3087  HB2 LEU   197      52.053  41.104  29.419  0.00  0.00
ATOM   3088  HB3 LEU   197      50.369  41.177  29.503  0.00  0.00
ATOM   3089  CG  LEU   197      51.328  41.024  31.558  0.00  0.00
ATOM   3090  HG  LEU   197      52.283  40.645  31.922  0.00  0.00
ATOM   3091  CD1 LEU   197      51.138  42.503  31.789  0.00  0.00
ATOM   3092 1HD1 LEU   197      51.929  42.951  31.186  0.00  0.00
ATOM   3093 2HD1 LEU   197      50.189  42.928  31.459  0.00  0.00
ATOM   3094 3HD1 LEU   197      51.303  42.882  32.797  0.00  0.00
ATOM   3095  CD2 LEU   197      50.229  40.353  32.449  0.00  0.00
ATOM   3096 1HD2 LEU   197      50.222  40.853  33.417  0.00  0.00
ATOM   3097 2HD2 LEU   197      49.304  40.552  31.909  0.00  0.00
ATOM   3098 3HD2 LEU   197      50.392  39.288  32.615  0.00  0.00
ATOM   3099  C   LEU   197      50.494  39.014  28.338  0.00  0.00
ATOM   3100  O   LEU   197      49.247  39.027  28.105  0.00  0.00
ATOM   3101  N   PRO   198      51.326  38.609  27.378  0.00  0.00
ATOM   3102  CD  PRO   198      52.747  38.936  27.232  0.00  0.00
ATOM   3103  HD2 PRO   198      53.354  38.071  27.503  0.00  0.00
ATOM   3104  HD3 PRO   198      52.996  39.832  27.799  0.00  0.00
ATOM   3105  CG  PRO   198      52.960  39.098  25.737  0.00  0.00
ATOM   3106  HG2 PRO   198      53.989  38.874  25.458  0.00  0.00
ATOM   3107  HG3 PRO   198      52.543  39.989  25.267  0.00  0.00
ATOM   3108  CB  PRO   198      52.114  37.973  25.219  0.00  0.00
ATOM   3109  HB2 PRO   198      52.702  37.071  25.385  0.00  0.00
ATOM   3110  HB3 PRO   198      51.887  38.094  24.160  0.00  0.00
ATOM   3111  CA  PRO   198      50.832  38.027  26.124  0.00  0.00
ATOM   3112  HA  PRO   198      50.126  38.698  25.635  0.00  0.00
ATOM   3113  C   PRO   198      50.181  36.557  26.150  0.00  0.00
ATOM   3114  O   PRO   198      49.133  36.384  25.503  0.00  0.00
ATOM   3115  N   GLU   199      50.612  35.698  27.036  0.00  0.00
ATOM   3116  H   GLU   199      51.440  35.990  27.534  0.00  0.00
ATOM   3117  CA  GLU   199      50.069  34.389  27.398  0.00  0.00
ATOM   3118  HA  GLU   199      49.967  33.756  26.517  0.00  0.00
ATOM   3119  CB  GLU   199      51.091  33.676  28.294  0.00  0.00
ATOM   3120  HB2 GLU   199      51.335  34.414  29.058  0.00  0.00
ATOM   3121  HB3 GLU   199      50.660  32.830  28.830  0.00  0.00
ATOM   3122  CG  GLU   199      52.266  33.070  27.592  0.00  0.00
ATOM   3123  HG2 GLU   199      51.967  32.228  26.969  0.00  0.00
ATOM   3124  HG3 GLU   199      52.532  33.803  26.830  0.00  0.00
ATOM   3125  CD  GLU   199      53.322  32.748  28.617  0.00  0.00
ATOM   3126  OE1 GLU   199      54.328  33.507  28.692  0.00  0.00
ATOM   3127  OE2 GLU   199      53.259  31.696  29.277  0.00  0.00
ATOM   3128  C   GLU   199      48.804  34.446  28.197  0.00  0.00
ATOM   3129  O   GLU   199      47.970  33.582  27.996  0.00  0.00
ATOM   3130  N   LEU   200      48.733  35.468  29.026  0.00  0.00
ATOM   3131  H   LEU   200      49.548  35.995  29.306  0.00  0.00
ATOM   3132  CA  LEU   200      47.444  35.977  29.638  0.00  0.00
ATOM   3133  HA  LEU   200      47.023  35.174  30.244  0.00  0.00
ATOM   3134  CB  LEU   200      47.816  37.170  30.559  0.00  0.00
ATOM   3135  HB2 LEU   200      48.606  36.893  31.257  0.00  0.00
ATOM   3136  HB3 LEU   200      48.255  37.941  29.926  0.00  0.00
ATOM   3137  CG  LEU   200      46.671  37.622  31.462  0.00  0.00
ATOM   3138  HG  LEU   200      45.739  37.592  30.898  0.00  0.00
ATOM   3139  CD1 LEU   200      46.381  36.535  32.463  0.00  0.00
ATOM   3140 1HD1 LEU   200      47.315  36.199  32.914  0.00  0.00
ATOM   3141 2HD1 LEU   200      45.781  36.960  33.268  0.00  0.00
ATOM   3142 3HD1 LEU   200      45.816  35.783  31.913  0.00  0.00
ATOM   3143  CD2 LEU   200      46.939  38.984  32.092  0.00  0.00
ATOM   3144 1HD2 LEU   200      47.812  38.920  32.741  0.00  0.00
ATOM   3145 2HD2 LEU   200      47.126  39.829  31.428  0.00  0.00
ATOM   3146 3HD2 LEU   200      46.092  39.199  32.743  0.00  0.00
ATOM   3147  C   LEU   200      46.379  36.248  28.591  0.00  0.00
ATOM   3148  O   LEU   200      45.268  35.737  28.790  0.00  0.00
ATOM   3149  N   ARG   201      46.649  37.099  27.616  0.00  0.00
ATOM   3150  H   ARG   201      47.520  37.610  27.605  0.00  0.00
ATOM   3151  CA  ARG   201      45.686  37.565  26.611  0.00  0.00
ATOM   3152  HA  ARG   201      44.797  37.859  27.169  0.00  0.00
ATOM   3153  CB  ARG   201      46.361  38.694  25.992  0.00  0.00
ATOM   3154  HB2 ARG   201      46.679  39.491  26.665  0.00  0.00
ATOM   3155  HB3 ARG   201      47.281  38.297  25.563  0.00  0.00
ATOM   3156  CG  ARG   201      45.584  39.492  24.843  0.00  0.00
ATOM   3157  HG2 ARG   201      45.125  38.733  24.209  0.00  0.00
ATOM   3158  HG3 ARG   201      44.838  40.174  25.250  0.00  0.00
ATOM   3159  CD  ARG   201      46.427  40.280  23.872  0.00  0.00
ATOM   3160  HD2 ARG   201      46.982  41.071  24.377  0.00  0.00
ATOM   3161  HD3 ARG   201      47.194  39.675  23.390  0.00  0.00
ATOM   3162  NE  ARG   201      45.580  40.805  22.823  0.00  0.00
ATOM   3163  HE  ARG   201      45.224  40.136  22.156  0.00  0.00
ATOM   3164  CZ  ARG   201      45.036  41.964  22.723  0.00  0.00
ATOM   3165  NH1 ARG   201      45.331  42.877  23.555  0.00  0.00
ATOM   3166 1HH1 ARG   201      45.913  42.639  24.345  0.00  0.00
ATOM   3167 2HH1 ARG   201      45.051  43.844  23.466  0.00  0.00
ATOM   3168  NH2 ARG   201      44.048  42.183  21.842  0.00  0.00
ATOM   3169 1HH2 ARG   201      43.672  41.459  21.246  0.00  0.00
ATOM   3170 2HH2 ARG   201      43.846  43.171  21.776  0.00  0.00
ATOM   3171  C   ARG   201      45.269  36.480  25.583  0.00  0.00
ATOM   3172  O   ARG   201      44.167  36.488  25.086  0.00  0.00
ATOM   3173  N   THR   202      46.196  35.584  25.243  0.00  0.00
ATOM   3174  H   THR   202      47.159  35.837  25.413  0.00  0.00
ATOM   3175  CA  THR   202      45.961  34.390  24.341  0.00  0.00
ATOM   3176  HA  THR   202      45.282  34.754  23.569  0.00  0.00
ATOM   3177  CB  THR   202      47.223  33.866  23.640  0.00  0.00
ATOM   3178  HB  THR   202      47.847  33.284  24.318  0.00  0.00
ATOM   3179  CG2 THR   202      46.788  32.990  22.468  0.00  0.00
ATOM   3180 1HG2 THR   202      46.064  33.505  21.836  0.00  0.00
ATOM   3181 2HG2 THR   202      47.694  32.700  21.937  0.00  0.00
ATOM   3182 3HG2 THR   202      46.339  32.040  22.759  0.00  0.00
ATOM   3183  OG1 THR   202      47.993  34.981  23.285  0.00  0.00
ATOM   3184  HG1 THR   202      47.591  35.375  22.507  0.00  0.00
ATOM   3185  C   THR   202      45.290  33.171  25.056  0.00  0.00
ATOM   3186  O   THR   202      44.209  32.805  24.607  0.00  0.00
ATOM   3187  N   LEU   203      45.751  32.739  26.215  0.00  0.00
ATOM   3188  H   LEU   203      46.637  33.126  26.508  0.00  0.00
ATOM   3189  CA  LEU   203      44.879  31.922  27.113  0.00  0.00
ATOM   3190  HA  LEU   203      44.828  30.990  26.550  0.00  0.00
ATOM   3191  CB  LEU   203      45.499  31.676  28.452  0.00  0.00
ATOM   3192  HB2 LEU   203      46.477  31.245  28.238  0.00  0.00
ATOM   3193  HB3 LEU   203      45.562  32.622  28.990  0.00  0.00
ATOM   3194  CG  LEU   203      44.808  30.722  29.475  0.00  0.00
ATOM   3195  HG  LEU   203      43.777  31.027  29.655  0.00  0.00
ATOM   3196  CD1 LEU   203      44.871  29.252  29.021  0.00  0.00
ATOM   3197 1HD1 LEU   203      45.912  29.017  28.801  0.00  0.00
ATOM   3198 2HD1 LEU   203      44.393  28.594  29.747  0.00  0.00
ATOM   3199 3HD1 LEU   203      44.429  29.089  28.038  0.00  0.00
ATOM   3200  CD2 LEU   203      45.529  30.804  30.796  0.00  0.00
ATOM   3201 1HD2 LEU   203      45.254  30.027  31.508  0.00  0.00
ATOM   3202 2HD2 LEU   203      46.583  30.658  30.560  0.00  0.00
ATOM   3203 3HD2 LEU   203      45.419  31.803  31.217  0.00  0.00
ATOM   3204  C   LEU   203      43.480  32.539  27.326  0.00  0.00
ATOM   3205  O   LEU   203      42.586  31.708  27.353  0.00  0.00
ATOM   3206  N   CYS   204      43.296  33.885  27.296  0.00  0.00
ATOM   3207  H   CYS   204      44.063  34.533  27.407  0.00  0.00
ATOM   3208  CA  CYS   204      41.942  34.497  27.372  0.00  0.00
ATOM   3209  HA  CYS   204      41.475  34.142  28.290  0.00  0.00
ATOM   3210  CB  CYS   204      42.178  35.964  27.709  0.00  0.00
ATOM   3211  HB2 CYS   204      42.303  35.989  28.792  0.00  0.00
ATOM   3212  HB3 CYS   204      43.072  36.358  27.226  0.00  0.00
ATOM   3213  SG  CYS   204      40.729  37.043  27.172  0.00  0.00
ATOM   3214  HG  CYS   204      41.338  38.200  27.446  0.00  0.00
ATOM   3215  C   CYS   204      41.095  34.350  26.098  0.00  0.00
ATOM   3216  O   CYS   204      39.980  33.887  26.289  0.00  0.00
ATOM   3217  N   THR   205      41.556  34.625  24.888  0.00  0.00
ATOM   3218  H   THR   205      42.456  35.078  24.821  0.00  0.00
ATOM   3219  CA  THR   205      40.850  34.227  23.690  0.00  0.00
ATOM   3220  HA  THR   205      39.899  34.758  23.734  0.00  0.00
ATOM   3221  CB  THR   205      41.532  34.556  22.255  0.00  0.00
ATOM   3222  HB  THR   205      40.784  34.303  21.504  0.00  0.00
ATOM   3223  CG2 THR   205      41.791  36.070  22.093  0.00  0.00
ATOM   3224 1HG2 THR   205      42.572  36.383  22.786  0.00  0.00
ATOM   3225 2HG2 THR   205      42.104  36.200  21.057  0.00  0.00
ATOM   3226 3HG2 THR   205      40.864  36.572  22.370  0.00  0.00
ATOM   3227  OG1 THR   205      42.728  33.843  22.111  0.00  0.00
ATOM   3228  HG1 THR   205      42.893  33.570  21.206  0.00  0.00
ATOM   3229  C   THR   205      40.520  32.755  23.785  0.00  0.00
ATOM   3230  O   THR   205      39.374  32.439  23.609  0.00  0.00
ATOM   3231  N   GLN   206      41.457  31.835  24.075  0.00  0.00
ATOM   3232  H   GLN   206      42.430  32.105  24.093  0.00  0.00
ATOM   3233  CA  GLN   206      41.228  30.412  24.259  0.00  0.00
ATOM   3234  HA  GLN   206      40.937  29.987  23.299  0.00  0.00
ATOM   3235  CB  GLN   206      42.583  29.694  24.533  0.00  0.00
ATOM   3236  HB2 GLN   206      43.023  29.981  25.488  0.00  0.00
ATOM   3237  HB3 GLN   206      42.319  28.636  24.543  0.00  0.00
ATOM   3238  CG  GLN   206      43.498  29.784  23.242  0.00  0.00
ATOM   3239  HG2 GLN   206      43.087  29.087  22.512  0.00  0.00
ATOM   3240  HG3 GLN   206      43.495  30.851  23.019  0.00  0.00
ATOM   3241  CD  GLN   206      44.877  29.399  23.594  0.00  0.00
ATOM   3242  OE1 GLN   206      45.412  29.483  24.728  0.00  0.00
ATOM   3243  NE2 GLN   206      45.660  29.069  22.592  0.00  0.00
ATOM   3244 1HE2 GLN   206      46.659  29.028  22.737  0.00  0.00
ATOM   3245 2HE2 GLN   206      45.241  28.906  21.687  0.00  0.00
ATOM   3246  C   GLN   206      40.134  30.041  25.295  0.00  0.00
ATOM   3247  O   GLN   206      39.357  29.140  25.036  0.00  0.00
ATOM   3248  N   GLY   207      39.904  30.857  26.324  0.00  0.00
ATOM   3249  H   GLY   207      40.468  31.695  26.345  0.00  0.00
ATOM   3250  CA  GLY   207      38.766  30.608  27.192  0.00  0.00
ATOM   3251  HA2 GLY   207      38.556  29.538  27.198  0.00  0.00
ATOM   3252  HA3 GLY   207      39.109  30.928  28.176  0.00  0.00
ATOM   3253  C   GLY   207      37.468  31.194  26.740  0.00  0.00
ATOM   3254  O   GLY   207      36.376  30.685  26.940  0.00  0.00
ATOM   3255  N   LEU   208      37.546  32.408  26.193  0.00  0.00
ATOM   3256  H   LEU   208      38.430  32.872  26.035  0.00  0.00
ATOM   3257  CA  LEU   208      36.417  33.250  25.717  0.00  0.00
ATOM   3258  HA  LEU   208      35.632  33.398  26.459  0.00  0.00
ATOM   3259  CB  LEU   208      36.911  34.577  25.134  0.00  0.00
ATOM   3260  HB2 LEU   208      37.490  35.045  25.930  0.00  0.00
ATOM   3261  HB3 LEU   208      37.545  34.369  24.273  0.00  0.00
ATOM   3262  CG  LEU   208      35.869  35.592  24.745  0.00  0.00
ATOM   3263  HG  LEU   208      35.214  35.032  24.077  0.00  0.00
ATOM   3264  CD1 LEU   208      35.049  36.111  25.939  0.00  0.00
ATOM   3265 1HD1 LEU   208      34.333  35.370  26.297  0.00  0.00
ATOM   3266 2HD1 LEU   208      35.667  36.597  26.693  0.00  0.00
ATOM   3267 3HD1 LEU   208      34.391  36.863  25.505  0.00  0.00
ATOM   3268  CD2 LEU   208      36.612  36.722  23.973  0.00  0.00
ATOM   3269 1HD2 LEU   208      37.152  37.371  24.662  0.00  0.00
ATOM   3270 2HD2 LEU   208      37.257  36.214  23.255  0.00  0.00
ATOM   3271 3HD2 LEU   208      35.982  37.362  23.356  0.00  0.00
ATOM   3272  C   LEU   208      35.716  32.468  24.573  0.00  0.00
ATOM   3273  O   LEU   208      34.468  32.390  24.473  0.00  0.00
ATOM   3274  N   GLN   209      36.513  31.742  23.721  0.00  0.00
ATOM   3275  H   GLN   209      37.514  31.818  23.615  0.00  0.00
ATOM   3276  CA  GLN   209      35.897  30.774  22.733  0.00  0.00
ATOM   3277  HA  GLN   209      35.022  31.209  22.252  0.00  0.00
ATOM   3278  CB  GLN   209      36.883  30.328  21.653  0.00  0.00
ATOM   3279  HB2 GLN   209      37.590  29.580  22.012  0.00  0.00
ATOM   3280  HB3 GLN   209      36.249  29.773  20.961  0.00  0.00
ATOM   3281  CG  GLN   209      37.579  31.480  20.955  0.00  0.00
ATOM   3282  HG2 GLN   209      37.046  31.681  20.026  0.00  0.00
ATOM   3283  HG3 GLN   209      37.626  32.440  21.468  0.00  0.00
ATOM   3284  CD  GLN   209      38.945  31.100  20.511  0.00  0.00
ATOM   3285  OE1 GLN   209      39.519  30.048  20.478  0.00  0.00
ATOM   3286  NE2 GLN   209      39.566  32.038  19.844  0.00  0.00
ATOM   3287 1HE2 GLN   209      40.446  31.810  19.406  0.00  0.00
ATOM   3288 2HE2 GLN   209      38.987  32.841  19.648  0.00  0.00
ATOM   3289  C   GLN   209      35.366  29.494  23.393  0.00  0.00
ATOM   3290  O   GLN   209      35.021  28.645  22.654  0.00  0.00
ATOM   3291  N   ARG   210      35.359  29.366  24.730  0.00  0.00
ATOM   3292  H   ARG   210      35.812  30.123  25.222  0.00  0.00
ATOM   3293  CA  ARG   210      34.611  28.322  25.521  0.00  0.00
ATOM   3294  HA  ARG   210      34.053  27.624  24.896  0.00  0.00
ATOM   3295  CB  ARG   210      35.595  27.472  26.357  0.00  0.00
ATOM   3296  HB2 ARG   210      35.986  28.108  27.151  0.00  0.00
ATOM   3297  HB3 ARG   210      35.024  26.627  26.742  0.00  0.00
ATOM   3298  CG  ARG   210      36.661  26.871  25.443  0.00  0.00
ATOM   3299  HG2 ARG   210      36.125  26.457  24.589  0.00  0.00
ATOM   3300  HG3 ARG   210      37.302  27.684  25.102  0.00  0.00
ATOM   3301  CD  ARG   210      37.507  25.953  26.263  0.00  0.00
ATOM   3302  HD2 ARG   210      38.079  26.685  26.834  0.00  0.00
ATOM   3303  HD3 ARG   210      36.848  25.425  26.952  0.00  0.00
ATOM   3304  NE  ARG   210      38.420  24.998  25.537  0.00  0.00
ATOM   3305  HE  ARG   210      38.267  24.012  25.696  0.00  0.00
ATOM   3306  CZ  ARG   210      39.472  25.294  24.819  0.00  0.00
ATOM   3307  NH1 ARG   210      39.880  26.452  24.426  0.00  0.00
ATOM   3308 1HH1 ARG   210      39.337  27.237  24.754  0.00  0.00
ATOM   3309 2HH1 ARG   210      40.541  26.455  23.662  0.00  0.00
ATOM   3310  NH2 ARG   210      40.211  24.374  24.394  0.00  0.00
ATOM   3311 1HH2 ARG   210      39.915  23.417  24.524  0.00  0.00
ATOM   3312 2HH2 ARG   210      41.081  24.486  23.894  0.00  0.00
ATOM   3313  C   ARG   210      33.670  28.941  26.512  0.00  0.00
ATOM   3314  O   ARG   210      32.620  28.321  26.850  0.00  0.00
ATOM   3315  N   ILE   211      33.853  30.189  26.995  0.00  0.00
ATOM   3316  H   ILE   211      34.693  30.696  26.754  0.00  0.00
ATOM   3317  CA  ILE   211      33.136  30.659  28.174  0.00  0.00
ATOM   3318  HA  ILE   211      33.193  29.839  28.890  0.00  0.00
ATOM   3319  CB  ILE   211      33.844  31.986  28.762  0.00  0.00
ATOM   3320  HB  ILE   211      34.925  31.861  28.693  0.00  0.00
ATOM   3321  CG2 ILE   211      33.472  33.190  27.872  0.00  0.00
ATOM   3322 1HG2 ILE   211      33.562  32.889  26.829  0.00  0.00
ATOM   3323 2HG2 ILE   211      32.446  33.434  28.149  0.00  0.00
ATOM   3324 3HG2 ILE   211      34.160  34.022  28.028  0.00  0.00
ATOM   3325  CG1 ILE   211      33.580  32.286  30.267  0.00  0.00
ATOM   3326 2HG1 ILE   211      33.954  33.271  30.545  0.00  0.00
ATOM   3327 3HG1 ILE   211      32.504  32.434  30.355  0.00  0.00
ATOM   3328  CD1 ILE   211      34.110  31.277  31.362  0.00  0.00
ATOM   3329 1HD1 ILE   211      33.668  31.583  32.310  0.00  0.00
ATOM   3330 2HD1 ILE   211      33.819  30.286  31.016  0.00  0.00
ATOM   3331 3HD1 ILE   211      35.199  31.313  31.343  0.00  0.00
ATOM   3332  C   ILE   211      31.599  30.868  28.030  0.00  0.00
ATOM   3333  O   ILE   211      30.933  31.042  29.078  0.00  0.00
ATOM   3334  N   PHE   212      31.045  30.903  26.803  0.00  0.00
ATOM   3335  H   PHE   212      31.585  30.918  25.949  0.00  0.00
ATOM   3336  CA  PHE   212      29.594  31.010  26.546  0.00  0.00
ATOM   3337  HA  PHE   212      29.140  30.912  27.532  0.00  0.00
ATOM   3338  CB  PHE   212      29.086  32.351  25.994  0.00  0.00
ATOM   3339  HB2 PHE   212      28.001  32.447  25.997  0.00  0.00
ATOM   3340  HB3 PHE   212      29.368  33.077  26.758  0.00  0.00
ATOM   3341  CG  PHE   212      29.656  32.731  24.598  0.00  0.00
ATOM   3342  CD1 PHE   212      30.876  33.291  24.492  0.00  0.00
ATOM   3343  HD1 PHE   212      31.416  33.494  25.406  0.00  0.00
ATOM   3344  CE1 PHE   212      31.470  33.608  23.228  0.00  0.00
ATOM   3345  HE1 PHE   212      32.510  33.894  23.268  0.00  0.00
ATOM   3346  CZ  PHE   212      30.708  33.470  22.044  0.00  0.00
ATOM   3347  HZ  PHE   212      31.104  33.780  21.089  0.00  0.00
ATOM   3348  CE2 PHE   212      29.366  33.034  22.222  0.00  0.00
ATOM   3349  HE2 PHE   212      28.706  32.863  21.384  0.00  0.00
ATOM   3350  CD2 PHE   212      28.882  32.582  23.435  0.00  0.00
ATOM   3351  HD2 PHE   212      27.879  32.183  23.472  0.00  0.00
ATOM   3352  C   PHE   212      29.066  29.788  25.759  0.00  0.00
ATOM   3353  O   PHE   212      27.936  29.825  25.172  0.00  0.00
ATOM   3354  N   TYR   213      29.831  28.731  25.530  0.00  0.00
ATOM   3355  H   TYR   213      30.767  28.711  25.908  0.00  0.00
ATOM   3356  CA  TYR   213      29.534  27.470  24.778  0.00  0.00
ATOM   3357  HA  TYR   213      29.569  27.554  23.692  0.00  0.00
ATOM   3358  CB  TYR   213      30.697  26.414  25.040  0.00  0.00
ATOM   3359  HB2 TYR   213      31.555  26.747  24.456  0.00  0.00
ATOM   3360  HB3 TYR   213      30.961  26.369  26.097  0.00  0.00
ATOM   3361  CG  TYR   213      30.576  24.981  24.507  0.00  0.00
ATOM   3362  CD1 TYR   213      30.486  24.689  23.107  0.00  0.00
ATOM   3363  HD1 TYR   213      30.421  25.472  22.367  0.00  0.00
ATOM   3364  CE1 TYR   213      30.228  23.355  22.738  0.00  0.00
ATOM   3365  HE1 TYR   213      30.022  23.145  21.698  0.00  0.00
ATOM   3366  CZ  TYR   213      30.153  22.299  23.667  0.00  0.00
ATOM   3367  OH  TYR   213      29.856  21.019  23.300  0.00  0.00
ATOM   3368  HH  TYR   213      29.927  20.822  22.363  0.00  0.00
ATOM   3369  CE2 TYR   213      30.365  22.589  25.034  0.00  0.00
ATOM   3370  HE2 TYR   213      30.231  21.773  25.729  0.00  0.00
ATOM   3371  CD2 TYR   213      30.584  23.922  25.434  0.00  0.00
ATOM   3372  HD2 TYR   213      30.561  24.264  26.458  0.00  0.00
ATOM   3373  C   TYR   213      28.166  26.826  25.219  0.00  0.00
ATOM   3374  O   TYR   213      27.427  26.334  24.397  0.00  0.00
ATOM   3375  N   LEU   214      27.730  27.001  26.514  0.00  0.00
ATOM   3376  H   LEU   214      28.268  27.548  27.171  0.00  0.00
ATOM   3377  CA  LEU   214      26.492  26.373  27.078  0.00  0.00
ATOM   3378  HA  LEU   214      26.329  25.441  26.537  0.00  0.00
ATOM   3379  CB  LEU   214      26.624  25.980  28.574  0.00  0.00
ATOM   3380  HB2 LEU   214      26.684  26.887  29.176  0.00  0.00
ATOM   3381  HB3 LEU   214      25.699  25.481  28.862  0.00  0.00
ATOM   3382  CG  LEU   214      27.771  25.117  28.921  0.00  0.00
ATOM   3383  HG  LEU   214      28.621  25.792  28.816  0.00  0.00
ATOM   3384  CD1 LEU   214      27.481  24.661  30.359  0.00  0.00
ATOM   3385 1HD1 LEU   214      26.751  23.852  30.328  0.00  0.00
ATOM   3386 2HD1 LEU   214      28.440  24.393  30.801  0.00  0.00
ATOM   3387 3HD1 LEU   214      27.181  25.488  31.003  0.00  0.00
ATOM   3388  CD2 LEU   214      28.010  23.831  28.036  0.00  0.00
ATOM   3389 1HD2 LEU   214      27.100  23.245  27.910  0.00  0.00
ATOM   3390 2HD2 LEU   214      28.185  24.264  27.051  0.00  0.00
ATOM   3391 3HD2 LEU   214      28.836  23.212  28.386  0.00  0.00
ATOM   3392  C   LEU   214      25.227  27.178  26.810  0.00  0.00
ATOM   3393  O   LEU   214      24.135  26.818  27.066  0.00  0.00
ATOM   3394  N   LYS   215      25.405  28.395  26.303  0.00  0.00
ATOM   3395  H   LYS   215      26.379  28.662  26.295  0.00  0.00
ATOM   3396  CA  LYS   215      24.411  29.305  25.682  0.00  0.00
ATOM   3397  HA  LYS   215      23.410  29.024  26.009  0.00  0.00
ATOM   3398  CB  LYS   215      24.581  30.803  26.118  0.00  0.00
ATOM   3399  HB2 LYS   215      24.689  30.887  27.199  0.00  0.00
ATOM   3400  HB3 LYS   215      25.511  31.143  25.661  0.00  0.00
ATOM   3401  CG  LYS   215      23.414  31.720  25.699  0.00  0.00
ATOM   3402  HG2 LYS   215      23.512  31.749  24.613  0.00  0.00
ATOM   3403  HG3 LYS   215      22.459  31.237  25.905  0.00  0.00
ATOM   3404  CD  LYS   215      23.280  33.053  26.448  0.00  0.00
ATOM   3405  HD2 LYS   215      23.113  32.864  27.509  0.00  0.00
ATOM   3406  HD3 LYS   215      24.178  33.666  26.372  0.00  0.00
ATOM   3407  CE  LYS   215      22.063  33.756  25.825  0.00  0.00
ATOM   3408  HE2 LYS   215      22.143  33.641  24.744  0.00  0.00
ATOM   3409  HE3 LYS   215      21.113  33.227  25.900  0.00  0.00
ATOM   3410  NZ  LYS   215      22.105  35.218  26.111  0.00  0.00
ATOM   3411  HZ1 LYS   215      21.787  35.371  27.057  0.00  0.00
ATOM   3412  HZ2 LYS   215      23.027  35.548  25.865  0.00  0.00
ATOM   3413  HZ3 LYS   215      21.448  35.790  25.601  0.00  0.00
ATOM   3414  C   LYS   215      24.271  29.146  24.191  0.00  0.00
ATOM   3415  O   LYS   215      23.190  29.046  23.557  0.00  0.00
ATOM   3416  N   LEU   216      25.447  29.077  23.554  0.00  0.00
ATOM   3417  H   LEU   216      26.222  29.154  24.197  0.00  0.00
ATOM   3418  CA  LEU   216      25.725  28.974  22.143  0.00  0.00
ATOM   3419  HA  LEU   216      25.189  29.779  21.640  0.00  0.00
ATOM   3420  CB  LEU   216      27.263  29.129  21.854  0.00  0.00
ATOM   3421  HB2 LEU   216      27.716  29.927  22.443  0.00  0.00
ATOM   3422  HB3 LEU   216      27.732  28.187  22.136  0.00  0.00
ATOM   3423  CG  LEU   216      27.529  29.321  20.384  0.00  0.00
ATOM   3424  HG  LEU   216      27.159  28.451  19.841  0.00  0.00
ATOM   3425  CD1 LEU   216      26.892  30.581  19.825  0.00  0.00
ATOM   3426 1HD1 LEU   216      25.814  30.452  19.923  0.00  0.00
ATOM   3427 2HD1 LEU   216      27.092  31.524  20.335  0.00  0.00
ATOM   3428 3HD1 LEU   216      27.177  30.541  18.773  0.00  0.00
ATOM   3429  CD2 LEU   216      29.065  29.423  20.150  0.00  0.00
ATOM   3430 1HD2 LEU   216      29.372  30.252  20.789  0.00  0.00
ATOM   3431 2HD2 LEU   216      29.528  28.513  20.530  0.00  0.00
ATOM   3432 3HD2 LEU   216      29.277  29.723  19.124  0.00  0.00
ATOM   3433  C   LEU   216      25.229  27.639  21.565  0.00  0.00
ATOM   3434  O   LEU   216      24.732  27.544  20.436  0.00  0.00
ATOM   3435  N   GLU   217      25.150  26.540  22.346  0.00  0.00
ATOM   3436  H   GLU   217      25.615  26.701  23.228  0.00  0.00
ATOM   3437  CA  GLU   217      24.511  25.228  22.138  0.00  0.00
ATOM   3438  HA  GLU   217      24.209  25.123  21.096  0.00  0.00
ATOM   3439  CB  GLU   217      25.479  24.025  22.288  0.00  0.00
ATOM   3440  HB2 GLU   217      25.951  24.136  23.264  0.00  0.00
ATOM   3441  HB3 GLU   217      25.062  23.021  22.366  0.00  0.00
ATOM   3442  CG  GLU   217      26.629  23.915  21.295  0.00  0.00
ATOM   3443  HG2 GLU   217      26.852  24.950  21.037  0.00  0.00
ATOM   3444  HG3 GLU   217      27.476  23.363  21.701  0.00  0.00
ATOM   3445  CD  GLU   217      26.073  23.167  20.048  0.00  0.00
ATOM   3446  OE1 GLU   217      26.604  22.076  19.708  0.00  0.00
ATOM   3447  OE2 GLU   217      25.111  23.595  19.332  0.00  0.00
ATOM   3448  C   GLU   217      23.157  25.041  22.882  0.00  0.00
ATOM   3449  O   GLU   217      22.609  23.951  22.832  0.00  0.00
ATOM   3450  N   ASP   218      22.689  26.096  23.544  0.00  0.00
ATOM   3451  H   ASP   218      23.284  26.903  23.424  0.00  0.00
ATOM   3452  CA  ASP   218      21.413  26.240  24.284  0.00  0.00
ATOM   3453  HA  ASP   218      21.410  27.169  24.854  0.00  0.00
ATOM   3454  CB  ASP   218      20.296  26.284  23.264  0.00  0.00
ATOM   3455  HB2 ASP   218      20.664  26.911  22.451  0.00  0.00
ATOM   3456  HB3 ASP   218      20.187  25.291  22.827  0.00  0.00
ATOM   3457  CG  ASP   218      18.929  26.754  23.830  0.00  0.00
ATOM   3458  OD1 ASP   218      18.000  25.860  23.910  0.00  0.00
ATOM   3459  OD2 ASP   218      18.680  28.009  24.106  0.00  0.00
ATOM   3460  C   ASP   218      21.294  25.131  25.347  0.00  0.00
ATOM   3461  O   ASP   218      20.217  24.783  25.788  0.00  0.00
ATOM   3462  N   LEU   219      22.399  24.594  25.850  0.00  0.00
ATOM   3463  H   LEU   219      23.268  25.095  25.736  0.00  0.00
ATOM   3464  CA  LEU   219      22.480  23.510  26.891  0.00  0.00
ATOM   3465  HA  LEU   219      21.821  22.688  26.611  0.00  0.00
ATOM   3466  CB  LEU   219      23.892  22.884  26.885  0.00  0.00
ATOM   3467  HB2 LEU   219      24.587  23.600  27.324  0.00  0.00
ATOM   3468  HB3 LEU   219      23.871  22.047  27.583  0.00  0.00
ATOM   3469  CG  LEU   219      24.313  22.423  25.461  0.00  0.00
ATOM   3470  HG  LEU   219      24.233  23.297  24.816  0.00  0.00
ATOM   3471  CD1 LEU   219      25.694  21.785  25.497  0.00  0.00
ATOM   3472 1HD1 LEU   219      25.703  20.854  26.063  0.00  0.00
ATOM   3473 2HD1 LEU   219      26.015  21.577  24.476  0.00  0.00
ATOM   3474 3HD1 LEU   219      26.410  22.455  25.971  0.00  0.00
ATOM   3475  CD2 LEU   219      23.454  21.411  24.841  0.00  0.00
ATOM   3476 1HD2 LEU   219      23.649  21.246  23.781  0.00  0.00
ATOM   3477 2HD2 LEU   219      23.333  20.523  25.462  0.00  0.00
ATOM   3478 3HD2 LEU   219      22.464  21.831  24.666  0.00  0.00
ATOM   3479  C   LEU   219      22.017  23.961  28.275  0.00  0.00
ATOM   3480  O   LEU   219      21.128  23.417  28.901  0.00  0.00
ATOM   3481  N   VAL   220      22.752  24.913  28.821  0.00  0.00
ATOM   3482  H   VAL   220      23.482  25.354  28.280  0.00  0.00
ATOM   3483  CA  VAL   220      22.332  25.569  30.084  0.00  0.00
ATOM   3484  HA  VAL   220      21.262  25.434  30.242  0.00  0.00
ATOM   3485  CB  VAL   220      23.153  24.945  31.330  0.00  0.00
ATOM   3486  HB  VAL   220      24.196  25.246  31.230  0.00  0.00
ATOM   3487  CG1 VAL   220      22.653  25.490  32.717  0.00  0.00
ATOM   3488 1HG1 VAL   220      23.274  25.100  33.523  0.00  0.00
ATOM   3489 2HG1 VAL   220      22.567  26.577  32.690  0.00  0.00
ATOM   3490 3HG1 VAL   220      21.654  25.082  32.869  0.00  0.00
ATOM   3491  CG2 VAL   220      23.104  23.422  31.357  0.00  0.00
ATOM   3492 1HG2 VAL   220      22.068  23.094  31.269  0.00  0.00
ATOM   3493 2HG2 VAL   220      23.591  22.946  30.506  0.00  0.00
ATOM   3494 3HG2 VAL   220      23.323  23.045  32.356  0.00  0.00
ATOM   3495  C   VAL   220      22.567  27.033  29.996  0.00  0.00
ATOM   3496  O   VAL   220      23.759  27.489  29.963  0.00  0.00
ATOM   3497  N   PRO   221      21.510  27.811  29.886  0.00  0.00
ATOM   3498  CD  PRO   221      20.150  27.497  29.456  0.00  0.00
ATOM   3499  HD2 PRO   221      19.613  26.814  30.116  0.00  0.00
ATOM   3500  HD3 PRO   221      20.191  26.866  28.569  0.00  0.00
ATOM   3501  CG  PRO   221      19.349  28.716  29.074  0.00  0.00
ATOM   3502  HG2 PRO   221      18.446  28.760  29.683  0.00  0.00
ATOM   3503  HG3 PRO   221      19.218  28.671  27.993  0.00  0.00
ATOM   3504  CB  PRO   221      20.227  29.827  29.646  0.00  0.00
ATOM   3505  HB2 PRO   221      19.885  30.129  30.636  0.00  0.00
ATOM   3506  HB3 PRO   221      20.319  30.761  29.091  0.00  0.00
ATOM   3507  CA  PRO   221      21.648  29.246  29.895  0.00  0.00
ATOM   3508  HA  PRO   221      22.296  29.509  29.059  0.00  0.00
ATOM   3509  C   PRO   221      22.275  29.857  31.175  0.00  0.00
ATOM   3510  O   PRO   221      22.102  29.431  32.290  0.00  0.00
ATOM   3511  N   PRO   222      23.005  30.987  30.980  0.00  0.00
ATOM   3512  CD  PRO   222      23.223  31.669  29.690  0.00  0.00
ATOM   3513  HD2 PRO   222      22.291  31.703  29.126  0.00  0.00
ATOM   3514  HD3 PRO   222      24.047  31.176  29.174  0.00  0.00
ATOM   3515  CG  PRO   222      23.772  33.011  30.040  0.00  0.00
ATOM   3516  HG2 PRO   222      22.949  33.713  30.172  0.00  0.00
ATOM   3517  HG3 PRO   222      24.457  33.288  29.239  0.00  0.00
ATOM   3518  CB  PRO   222      24.557  32.730  31.355  0.00  0.00
ATOM   3519  HB2 PRO   222      24.758  33.581  32.006  0.00  0.00
ATOM   3520  HB3 PRO   222      25.564  32.356  31.172  0.00  0.00
ATOM   3521  CA  PRO   222      23.632  31.690  32.072  0.00  0.00
ATOM   3522  HA  PRO   222      24.164  30.963  32.686  0.00  0.00
ATOM   3523  C   PRO   222      22.484  32.348  32.908  0.00  0.00
ATOM   3524  O   PRO   222      21.503  32.801  32.302  0.00  0.00
ATOM   3525  N   PRO   223      22.601  32.610  34.229  0.00  0.00
ATOM   3526  CD  PRO   223      23.672  32.158  35.076  0.00  0.00
ATOM   3527  HD2 PRO   223      24.649  32.230  34.597  0.00  0.00
ATOM   3528  HD3 PRO   223      23.515  31.129  35.397  0.00  0.00
ATOM   3529  CG  PRO   223      23.592  32.958  36.357  0.00  0.00
ATOM   3530  HG2 PRO   223      24.240  33.818  36.189  0.00  0.00
ATOM   3531  HG3 PRO   223      23.869  32.337  37.209  0.00  0.00
ATOM   3532  CB  PRO   223      22.141  33.269  36.578  0.00  0.00
ATOM   3533  HB2 PRO   223      21.906  34.181  37.125  0.00  0.00
ATOM   3534  HB3 PRO   223      21.600  32.467  37.081  0.00  0.00
ATOM   3535  CA  PRO   223      21.677  33.399  35.092  0.00  0.00
ATOM   3536  HA  PRO   223      20.683  32.951  35.090  0.00  0.00
ATOM   3537  C   PRO   223      21.407  34.892  34.667  0.00  0.00
ATOM   3538  O   PRO   223      22.314  35.536  34.149  0.00  0.00
ATOM   3539  N   PRO   224      20.204  35.502  34.833  0.00  0.00
ATOM   3540  CD  PRO   224      19.069  34.873  35.532  0.00  0.00
ATOM   3541  HD2 PRO   224      19.227  34.886  36.611  0.00  0.00
ATOM   3542  HD3 PRO   224      18.875  33.893  35.097  0.00  0.00
ATOM   3543  CG  PRO   224      17.748  35.613  35.307  0.00  0.00
ATOM   3544  HG2 PRO   224      17.078  35.737  36.158  0.00  0.00
ATOM   3545  HG3 PRO   224      17.146  35.048  34.594  0.00  0.00
ATOM   3546  CB  PRO   224      18.247  36.917  34.640  0.00  0.00
ATOM   3547  HB2 PRO   224      18.235  37.586  35.500  0.00  0.00
ATOM   3548  HB3 PRO   224      17.600  37.171  33.800  0.00  0.00
ATOM   3549  CA  PRO   224      19.743  36.745  34.212  0.00  0.00
ATOM   3550  HA  PRO   224      19.721  36.732  33.122  0.00  0.00
ATOM   3551  C   PRO   224      20.561  37.933  34.617  0.00  0.00
ATOM   3552  O   PRO   224      20.712  38.878  33.858  0.00  0.00
ATOM   3553  N   ILE   225      21.251  37.950  35.727  0.00  0.00
ATOM   3554  H   ILE   225      21.141  37.114  36.282  0.00  0.00
ATOM   3555  CA  ILE   225      22.405  38.798  36.138  0.00  0.00
ATOM   3556  HA  ILE   225      21.960  39.792  36.083  0.00  0.00
ATOM   3557  CB  ILE   225      22.764  38.502  37.611  0.00  0.00
ATOM   3558  HB  ILE   225      21.926  38.533  38.307  0.00  0.00
ATOM   3559  CG2 ILE   225      23.451  37.144  37.813  0.00  0.00
ATOM   3560 1HG2 ILE   225      22.817  36.375  37.371  0.00  0.00
ATOM   3561 2HG2 ILE   225      24.503  37.108  37.532  0.00  0.00
ATOM   3562 3HG2 ILE   225      23.496  36.918  38.878  0.00  0.00
ATOM   3563  CG1 ILE   225      23.801  39.446  38.211  0.00  0.00
ATOM   3564 2HG1 ILE   225      24.079  39.112  39.210  0.00  0.00
ATOM   3565 3HG1 ILE   225      24.678  39.472  37.564  0.00  0.00
ATOM   3566  CD1 ILE   225      23.361  40.838  38.280  0.00  0.00
ATOM   3567 1HD1 ILE   225      23.374  41.321  37.303  0.00  0.00
ATOM   3568 2HD1 ILE   225      22.375  40.742  38.734  0.00  0.00
ATOM   3569 3HD1 ILE   225      23.998  41.398  38.965  0.00  0.00
ATOM   3570  C   ILE   225      23.615  38.777  35.147  0.00  0.00
ATOM   3571  O   ILE   225      24.211  39.825  34.871  0.00  0.00
ATOM   3572  N   ILE   226      24.017  37.616  34.587  0.00  0.00
ATOM   3573  H   ILE   226      23.486  36.802  34.860  0.00  0.00
ATOM   3574  CA  ILE   226      25.037  37.525  33.500  0.00  0.00
ATOM   3575  HA  ILE   226      25.240  38.576  33.297  0.00  0.00
ATOM   3576  CB  ILE   226      26.317  36.926  34.119  0.00  0.00
ATOM   3577  HB  ILE   226      27.092  36.950  33.354  0.00  0.00
ATOM   3578  CG2 ILE   226      26.996  37.900  35.139  0.00  0.00
ATOM   3579 1HG2 ILE   226      27.020  38.938  34.808  0.00  0.00
ATOM   3580 2HG2 ILE   226      26.417  37.961  36.060  0.00  0.00
ATOM   3581 3HG2 ILE   226      28.033  37.604  35.299  0.00  0.00
ATOM   3582  CG1 ILE   226      26.325  35.478  34.752  0.00  0.00
ATOM   3583 2HG1 ILE   226      25.901  35.571  35.753  0.00  0.00
ATOM   3584 3HG1 ILE   226      25.652  34.711  34.368  0.00  0.00
ATOM   3585  CD1 ILE   226      27.750  34.956  34.895  0.00  0.00
ATOM   3586 1HD1 ILE   226      28.116  34.616  33.926  0.00  0.00
ATOM   3587 2HD1 ILE   226      28.499  35.548  35.421  0.00  0.00
ATOM   3588 3HD1 ILE   226      27.574  34.065  35.497  0.00  0.00
ATOM   3589  C   ILE   226      24.558  36.982  32.153  0.00  0.00
ATOM   3590  O   ILE   226      25.352  36.387  31.477  0.00  0.00
ATOM   3591  N   ASP   227      23.277  37.125  31.794  0.00  0.00
ATOM   3592  H   ASP   227      22.611  37.576  32.405  0.00  0.00
ATOM   3593  CA  ASP   227      22.722  36.762  30.501  0.00  0.00
ATOM   3594  HA  ASP   227      22.955  35.719  30.288  0.00  0.00
ATOM   3595  CB  ASP   227      21.235  36.732  30.648  0.00  0.00
ATOM   3596  HB2 ASP   227      20.855  35.887  31.222  0.00  0.00
ATOM   3597  HB3 ASP   227      20.958  37.713  31.036  0.00  0.00
ATOM   3598  CG  ASP   227      20.534  36.604  29.318  0.00  0.00
ATOM   3599  OD1 ASP   227      19.852  37.512  28.924  0.00  0.00
ATOM   3600  OD2 ASP   227      20.557  35.479  28.757  0.00  0.00
ATOM   3601  C   ASP   227      23.296  37.624  29.272  0.00  0.00
ATOM   3602  O   ASP   227      23.217  37.098  28.177  0.00  0.00
ATOM   3603  N   LYS   228      23.729  38.856  29.483  0.00  0.00
ATOM   3604  H   LYS   228      23.445  39.212  30.385  0.00  0.00
ATOM   3605  CA  LYS   228      24.178  39.875  28.464  0.00  0.00
ATOM   3606  HA  LYS   228      24.275  39.308  27.539  0.00  0.00
ATOM   3607  CB  LYS   228      23.036  40.937  28.470  0.00  0.00
ATOM   3608  HB2 LYS   228      22.825  41.470  29.397  0.00  0.00
ATOM   3609  HB3 LYS   228      23.296  41.800  27.857  0.00  0.00
ATOM   3610  CG  LYS   228      21.802  40.332  27.882  0.00  0.00
ATOM   3611  HG2 LYS   228      22.106  39.792  26.985  0.00  0.00
ATOM   3612  HG3 LYS   228      21.290  39.750  28.648  0.00  0.00
ATOM   3613  CD  LYS   228      20.828  41.465  27.513  0.00  0.00
ATOM   3614  HD2 LYS   228      20.832  42.146  28.364  0.00  0.00
ATOM   3615  HD3 LYS   228      21.192  41.945  26.605  0.00  0.00
ATOM   3616  CE  LYS   228      19.435  40.869  27.267  0.00  0.00
ATOM   3617  HE2 LYS   228      19.675  39.806  27.262  0.00  0.00
ATOM   3618  HE3 LYS   228      18.790  41.098  28.115  0.00  0.00
ATOM   3619  NZ  LYS   228      18.902  41.412  25.961  0.00  0.00
ATOM   3620  HZ1 LYS   228      18.013  41.035  25.663  0.00  0.00
ATOM   3621  HZ2 LYS   228      18.822  42.402  26.143  0.00  0.00
ATOM   3622  HZ3 LYS   228      19.530  41.255  25.186  0.00  0.00
ATOM   3623  C   LYS   228      25.573  40.414  28.761  0.00  0.00
ATOM   3624  O   LYS   228      25.725  41.616  28.872  0.00  0.00
ATOM   3625  N   ILE   229      26.571  39.511  28.878  0.00  0.00
ATOM   3626  H   ILE   229      26.380  38.530  28.731  0.00  0.00
ATOM   3627  CA  ILE   229      28.017  39.866  28.892  0.00  0.00
ATOM   3628  HA  ILE   229      28.161  40.925  28.676  0.00  0.00
ATOM   3629  CB  ILE   229      28.542  39.591  30.284  0.00  0.00
ATOM   3630  HB  ILE   229      29.558  39.981  30.335  0.00  0.00
ATOM   3631  CG2 ILE   229      27.644  40.357  31.309  0.00  0.00
ATOM   3632 1HG2 ILE   229      28.086  40.244  32.299  0.00  0.00
ATOM   3633 2HG2 ILE   229      27.493  41.425  31.151  0.00  0.00
ATOM   3634 3HG2 ILE   229      26.680  39.852  31.373  0.00  0.00
ATOM   3635  CG1 ILE   229      28.553  38.144  30.667  0.00  0.00
ATOM   3636 2HG1 ILE   229      27.521  37.793  30.687  0.00  0.00
ATOM   3637 3HG1 ILE   229      29.156  37.635  29.915  0.00  0.00
ATOM   3638  CD1 ILE   229      29.359  37.827  31.939  0.00  0.00
ATOM   3639 1HD1 ILE   229      28.874  38.294  32.796  0.00  0.00
ATOM   3640 2HD1 ILE   229      29.239  36.767  32.162  0.00  0.00
ATOM   3641 3HD1 ILE   229      30.363  38.230  31.806  0.00  0.00
ATOM   3642  C   ILE   229      28.942  39.289  27.843  0.00  0.00
ATOM   3643  O   ILE   229      30.067  39.798  27.707  0.00  0.00
ATOM   3644  N   PHE   230      28.512  38.257  27.115  0.00  0.00
ATOM   3645  H   PHE   230      27.585  37.896  27.285  0.00  0.00
ATOM   3646  CA  PHE   230      29.206  37.513  26.089  0.00  0.00
ATOM   3647  HA  PHE   230      30.122  38.056  25.857  0.00  0.00
ATOM   3648  CB  PHE   230      29.688  36.160  26.748  0.00  0.00
ATOM   3649  HB2 PHE   230      28.768  35.681  27.081  0.00  0.00
ATOM   3650  HB3 PHE   230      30.032  35.416  26.029  0.00  0.00
ATOM   3651  CG  PHE   230      30.698  36.176  27.810  0.00  0.00
ATOM   3652  CD1 PHE   230      30.544  35.491  29.027  0.00  0.00
ATOM   3653  HD1 PHE   230      29.570  35.061  29.208  0.00  0.00
ATOM   3654  CE1 PHE   230      31.540  35.452  30.045  0.00  0.00
ATOM   3655  HE1 PHE   230      31.316  34.916  30.955  0.00  0.00
ATOM   3656  CZ  PHE   230      32.734  36.015  29.759  0.00  0.00
ATOM   3657  HZ  PHE   230      33.487  35.812  30.506  0.00  0.00
ATOM   3658  CE2 PHE   230      32.895  36.759  28.581  0.00  0.00
ATOM   3659  HE2 PHE   230      33.812  37.285  28.362  0.00  0.00
ATOM   3660  CD2 PHE   230      31.931  36.809  27.581  0.00  0.00
ATOM   3661  HD2 PHE   230      32.126  37.277  26.627  0.00  0.00
ATOM   3662  C   PHE   230      28.417  37.172  24.838  0.00  0.00
ATOM   3663  O   PHE   230      28.992  37.120  23.764  0.00  0.00
ATOM   3664  N   MET   231      27.181  36.768  24.962  0.00  0.00
ATOM   3665  H   MET   231      26.703  36.973  25.828  0.00  0.00
ATOM   3666  CA  MET   231      26.270  36.392  23.823  0.00  0.00
ATOM   3667  HA  MET   231      26.661  36.853  22.916  0.00  0.00
ATOM   3668  CB  MET   231      26.139  34.909  23.663  0.00  0.00
ATOM   3669  HB2 MET   231      27.072  34.366  23.514  0.00  0.00
ATOM   3670  HB3 MET   231      25.676  34.401  24.509  0.00  0.00
ATOM   3671  CG  MET   231      25.156  34.526  22.570  0.00  0.00
ATOM   3672  HG2 MET   231      24.202  35.011  22.778  0.00  0.00
ATOM   3673  HG3 MET   231      25.482  34.926  21.610  0.00  0.00
ATOM   3674  SD  MET   231      24.923  32.809  22.463  0.00  0.00
ATOM   3675  CE  MET   231      23.737  32.601  21.140  0.00  0.00
ATOM   3676  HE1 MET   231      22.876  33.213  21.407  0.00  0.00
ATOM   3677  HE2 MET   231      24.178  32.909  20.192  0.00  0.00
ATOM   3678  HE3 MET   231      23.483  31.541  21.119  0.00  0.00
ATOM   3679  C   MET   231      24.861  37.028  24.059  0.00  0.00
ATOM   3680  O   MET   231      24.138  36.642  24.981  0.00  0.00
ATOM   3681  N   ASP   232      24.404  37.859  23.151  0.00  0.00
ATOM   3682  H   ASP   232      25.066  38.004  22.402  0.00  0.00
ATOM   3683  CA  ASP   232      23.059  38.422  23.144  0.00  0.00
ATOM   3684  HA  ASP   232      22.387  37.608  23.417  0.00  0.00
ATOM   3685  CB  ASP   232      23.063  39.470  24.251  0.00  0.00
ATOM   3686  HB2 ASP   232      23.349  38.992  25.188  0.00  0.00
ATOM   3687  HB3 ASP   232      23.877  40.167  24.049  0.00  0.00
ATOM   3688  CG  ASP   232      21.631  40.039  24.352  0.00  0.00
ATOM   3689  OD1 ASP   232      20.655  39.260  24.524  0.00  0.00
ATOM   3690  OD2 ASP   232      21.429  41.281  24.208  0.00  0.00
ATOM   3691  C   ASP   232      22.719  39.128  21.781  0.00  0.00
ATOM   3692  O   ASP   232      23.653  39.447  21.060  0.00  0.00
ATOM   3693  N   THR   233      21.409  39.215  21.487  0.00  0.00
ATOM   3694  H   THR   233      20.705  39.041  22.190  0.00  0.00
ATOM   3695  CA  THR   233      20.888  39.878  20.260  0.00  0.00
ATOM   3696  HA  THR   233      21.694  40.080  19.555  0.00  0.00
ATOM   3697  CB  THR   233      19.817  39.012  19.606  0.00  0.00
ATOM   3698  HB  THR   233      18.967  38.853  20.269  0.00  0.00
ATOM   3699  CG2 THR   233      19.345  39.771  18.376  0.00  0.00
ATOM   3700 1HG2 THR   233      18.874  39.006  17.759  0.00  0.00
ATOM   3701 2HG2 THR   233      18.592  40.509  18.653  0.00  0.00
ATOM   3702 3HG2 THR   233      20.195  40.213  17.856  0.00  0.00
ATOM   3703  OG1 THR   233      20.315  37.722  19.205  0.00  0.00
ATOM   3704  HG1 THR   233      20.338  37.147  19.974  0.00  0.00
ATOM   3705  C   THR   233      20.251  41.183  20.590  0.00  0.00
ATOM   3706  O   THR   233      20.778  42.205  20.173  0.00  0.00
ATOM   3707  OXT THR   233      19.157  41.225  21.203  0.00  0.00
TER
ATOM   3709  C   SUB   234      54.529  53.095  40.126  0.00  0.00
ATOM   3710  C1  SUB   234      55.902  52.862  39.927  0.00  0.00
ATOM   3711  H2  SUB   234      56.302  52.499  38.984  0.00  0.00
ATOM   3712  C2  SUB   234      56.710  53.118  41.106  0.00  0.00
ATOM   3713  C3  SUB   234      56.186  53.254  42.404  0.00  0.00
ATOM   3714  C4  SUB   234      54.756  53.396  42.508  0.00  0.00
ATOM   3715  C5  SUB   234      54.026  53.293  41.360  0.00  0.00
ATOM   3716  H1  SUB   234      52.953  53.201  41.504  0.00  0.00
ATOM   3717  C6  SUB   234      57.080  53.189  43.663  0.00  0.00
ATOM   3718  O   SUB   234      56.815  53.670  44.757  0.00  0.00
ATOM   3719  C7  SUB   234      58.287  52.250  43.647  0.00  0.00
ATOM   3720  H3  SUB   234      59.011  52.635  42.926  0.00  0.00
ATOM   3721  H4  SUB   234      58.650  52.380  44.669  0.00  0.00
ATOM   3722  C8  SUB   234      57.853  50.762  43.563  0.00  0.00
ATOM   3723  H5  SUB   234      56.989  50.523  44.185  0.00  0.00
ATOM   3724  H16 SUB   234      57.557  50.633  42.520  0.00  0.00
ATOM   3725  C9  SUB   234      59.048  49.819  43.751  0.00  0.00
ATOM   3726  H7  SUB   234      58.851  48.745  43.713  0.00  0.00
ATOM   3727  H17 SUB   234      59.731  50.048  42.930  0.00  0.00
ATOM   3728  C10 SUB   234      59.873  49.937  45.045  0.00  0.00
ATOM   3729  H8  SUB   234      60.392  50.896  45.106  0.00  0.00
ATOM   3730  H18 SUB   234      59.285  49.938  45.966  0.00  0.00
ATOM   3731  C11 SUB   234      60.923  48.803  45.168  0.00  0.00
ATOM   3732  H9  SUB   234      60.350  47.882  45.293  0.00  0.00
ATOM   3733  H19 SUB   234      61.553  48.830  44.276  0.00  0.00
ATOM   3734  C12 SUB   234      61.895  49.030  46.358  0.00  0.00
ATOM   3735  H10 SUB   234      62.355  50.020  46.309  0.00  0.00
ATOM   3736  H20 SUB   234      61.209  48.997  47.206  0.00  0.00
ATOM   3737  C13 SUB   234      62.934  47.949  46.413  0.00  0.00
ATOM   3738  H11 SUB   234      62.532  46.939  46.517  0.00  0.00
ATOM   3739  H21 SUB   234      63.530  48.014  45.500  0.00  0.00
ATOM   3740  C14 SUB   234      63.889  48.224  47.560  0.00  0.00
ATOM   3741  H12 SUB   234      63.422  48.214  48.548  0.00  0.00
ATOM   3742  H22 SUB   234      64.310  49.223  47.427  0.00  0.00
ATOM   3743  H6  SUB   234      64.683  47.475  47.536  0.00  0.00
ATOM   3744  C15 SUB   234      53.919  53.380  43.796  0.00  0.00
ATOM   3745  H13 SUB   234      54.423  53.942  44.585  0.00  0.00
ATOM   3746  H23 SUB   234      52.935  53.829  43.645  0.00  0.00
ATOM   3747  C16 SUB   234      53.796  51.960  44.309  0.00  0.00
ATOM   3748  O1  SUB   234      54.534  50.975  44.149  0.00  0.00
ATOM   3749  O2  SUB   234      52.735  51.909  45.153  0.00  0.00
ATOM   3750  C17 SUB   234      52.366  50.763  45.862  0.00  0.00
ATOM   3751  H14 SUB   234      51.957  50.079  45.114  0.00  0.00
ATOM   3752  H24 SUB   234      53.290  50.308  46.227  0.00  0.00
ATOM   3753  C18 SUB   234      51.367  51.091  46.927  0.00  0.00
ATOM   3754  H15 SUB   234      50.654  51.833  46.559  0.00  0.00
ATOM   3755  H25 SUB   234      51.841  51.506  47.819  0.00  0.00
ATOM   3756  H26 SUB   234      50.759  50.228  47.208  0.00  0.00
ATOM   3757  O3  SUB   234      58.043  53.148  40.918  0.00  0.00
ATOM   3758  H   SUB   234      58.342  52.821  40.051  0.00  0.00
ATOM   3759  O4  SUB   234      53.674  52.843  39.089  0.00  0.00
ATOM   3760  H27 SUB   234      52.720  53.005  39.203  0.00  0.00
TER
