# Supplementary material for: In Silico Adoption of an Orphan Nuclear Receptor NR4A1
Source: PLoS One. 2015 Aug 13;10(8):e0135246. doi: 10.1371/journal.pone.0135246 (PMC4535767; doi:10.1371/journal.pone.0135246)
Supplement: S1 Structures — (ZIP) [file pone.0135246.s001.zip › SI Structure Files/SI Section 7/md_2_46 ns.pdb]

ATOM      1  N   ASN     1      53.420  58.921  39.435  0.00  0.00
ATOM      2  H1  ASN     1      52.931  59.804  39.411  0.00  0.00
ATOM      3  H2  ASN     1      54.178  58.841  38.772  0.00  0.00
ATOM      4  H3  ASN     1      53.932  59.097  40.288  0.00  0.00
ATOM      5  CA  ASN     1      52.582  57.746  39.578  0.00  0.00
ATOM      6  HA  ASN     1      52.111  57.764  38.596  0.00  0.00
ATOM      7  CB  ASN     1      53.411  56.468  39.755  0.00  0.00
ATOM      8  HB2 ASN     1      54.115  56.485  38.923  0.00  0.00
ATOM      9  HB3 ASN     1      54.000  56.547  40.668  0.00  0.00
ATOM     10  CG  ASN     1      52.659  55.188  39.814  0.00  0.00
ATOM     11  OD1 ASN     1      52.200  54.800  40.871  0.00  0.00
ATOM     12  ND2 ASN     1      52.528  54.519  38.706  0.00  0.00
ATOM     13 1HD2 ASN     1      51.753  53.871  38.698  0.00  0.00
ATOM     14 2HD2 ASN     1      52.813  55.020  37.876  0.00  0.00
ATOM     15  C   ASN     1      51.521  57.839  40.590  0.00  0.00
ATOM     16  O   ASN     1      51.762  58.315  41.682  0.00  0.00
ATOM     17  N   LEU     2      50.328  57.286  40.247  0.00  0.00
ATOM     18  H   LEU     2      50.169  56.833  39.359  0.00  0.00
ATOM     19  CA  LEU     2      49.053  57.444  41.025  0.00  0.00
ATOM     20  HA  LEU     2      49.073  58.447  41.451  0.00  0.00
ATOM     21  CB  LEU     2      47.951  57.197  40.035  0.00  0.00
ATOM     22  HB2 LEU     2      48.209  56.240  39.581  0.00  0.00
ATOM     23  HB3 LEU     2      47.001  57.113  40.562  0.00  0.00
ATOM     24  CG  LEU     2      47.904  58.278  39.003  0.00  0.00
ATOM     25  HG  LEU     2      48.766  58.242  38.337  0.00  0.00
ATOM     26  CD1 LEU     2      46.729  57.914  38.149  0.00  0.00
ATOM     27 1HD1 LEU     2      46.373  58.703  37.487  0.00  0.00
ATOM     28 2HD1 LEU     2      46.996  57.097  37.479  0.00  0.00
ATOM     29 3HD1 LEU     2      45.946  57.624  38.850  0.00  0.00
ATOM     30  CD2 LEU     2      47.730  59.734  39.505  0.00  0.00
ATOM     31 1HD2 LEU     2      46.996  59.738  40.312  0.00  0.00
ATOM     32 2HD2 LEU     2      48.665  60.154  39.874  0.00  0.00
ATOM     33 3HD2 LEU     2      47.407  60.400  38.706  0.00  0.00
ATOM     34  C   LEU     2      49.012  56.388  42.187  0.00  0.00
ATOM     35  O   LEU     2      48.078  56.473  42.992  0.00  0.00
ATOM     36  N   LEU     3      49.953  55.486  42.331  0.00  0.00
ATOM     37  H   LEU     3      50.752  55.454  41.714  0.00  0.00
ATOM     38  CA  LEU     3      49.868  54.342  43.233  0.00  0.00
ATOM     39  HA  LEU     3      48.953  54.363  43.826  0.00  0.00
ATOM     40  CB  LEU     3      49.796  53.063  42.349  0.00  0.00
ATOM     41  HB2 LEU     3      50.772  53.030  41.864  0.00  0.00
ATOM     42  HB3 LEU     3      49.845  52.273  43.099  0.00  0.00
ATOM     43  CG  LEU     3      48.622  52.738  41.404  0.00  0.00
ATOM     44  HG  LEU     3      48.641  53.560  40.688  0.00  0.00
ATOM     45  CD1 LEU     3      48.951  51.396  40.720  0.00  0.00
ATOM     46 1HD1 LEU     3      48.901  50.543  41.397  0.00  0.00
ATOM     47 2HD1 LEU     3      48.156  51.192  40.003  0.00  0.00
ATOM     48 3HD1 LEU     3      49.837  51.428  40.086  0.00  0.00
ATOM     49  CD2 LEU     3      47.266  52.769  42.045  0.00  0.00
ATOM     50 1HD2 LEU     3      47.148  53.784  42.426  0.00  0.00
ATOM     51 2HD2 LEU     3      46.429  52.583  41.372  0.00  0.00
ATOM     52 3HD2 LEU     3      47.231  52.090  42.897  0.00  0.00
ATOM     53  C   LEU     3      51.032  54.291  44.217  0.00  0.00
ATOM     54  O   LEU     3      50.821  54.085  45.390  0.00  0.00
ATOM     55  N   THR     4      52.180  54.844  43.847  0.00  0.00
ATOM     56  H   THR     4      52.340  55.229  42.927  0.00  0.00
ATOM     57  CA  THR     4      53.441  54.913  44.722  0.00  0.00
ATOM     58  HA  THR     4      53.888  53.922  44.797  0.00  0.00
ATOM     59  CB  THR     4      54.486  55.851  44.030  0.00  0.00
ATOM     60  HB  THR     4      55.178  56.284  44.752  0.00  0.00
ATOM     61  CG2 THR     4      55.176  55.013  42.975  0.00  0.00
ATOM     62 1HG2 THR     4      55.934  55.524  42.381  0.00  0.00
ATOM     63 2HG2 THR     4      55.682  54.267  43.587  0.00  0.00
ATOM     64 3HG2 THR     4      54.537  54.469  42.279  0.00  0.00
ATOM     65  OG1 THR     4      53.894  56.909  43.336  0.00  0.00
ATOM     66  HG1 THR     4      54.582  57.372  42.854  0.00  0.00
ATOM     67  C   THR     4      53.288  55.431  46.141  0.00  0.00
ATOM     68  O   THR     4      54.128  55.133  46.932  0.00  0.00
ATOM     69  N   SER     5      52.254  56.271  46.434  0.00  0.00
ATOM     70  H   SER     5      51.635  56.440  45.654  0.00  0.00
ATOM     71  CA  SER     5      52.076  57.012  47.674  0.00  0.00
ATOM     72  HA  SER     5      53.064  56.932  48.126  0.00  0.00
ATOM     73  CB  SER     5      52.005  58.555  47.336  0.00  0.00
ATOM     74  HB2 SER     5      51.813  59.160  48.222  0.00  0.00
ATOM     75  HB3 SER     5      52.916  58.854  46.817  0.00  0.00
ATOM     76  OG  SER     5      50.900  58.661  46.431  0.00  0.00
ATOM     77  HG  SER     5      51.196  58.935  45.560  0.00  0.00
ATOM     78  C   SER     5      50.975  56.497  48.587  0.00  0.00
ATOM     79  O   SER     5      50.784  57.054  49.679  0.00  0.00
ATOM     80  N   LEU     6      50.193  55.518  48.162  0.00  0.00
ATOM     81  H   LEU     6      50.605  54.920  47.461  0.00  0.00
ATOM     82  CA  LEU     6      49.035  55.000  48.924  0.00  0.00
ATOM     83  HA  LEU     6      48.321  55.798  49.124  0.00  0.00
ATOM     84  CB  LEU     6      48.231  53.970  48.023  0.00  0.00
ATOM     85  HB2 LEU     6      48.962  53.255  47.646  0.00  0.00
ATOM     86  HB3 LEU     6      47.499  53.421  48.616  0.00  0.00
ATOM     87  CG  LEU     6      47.487  54.605  46.886  0.00  0.00
ATOM     88  HG  LEU     6      48.195  55.197  46.306  0.00  0.00
ATOM     89  CD1 LEU     6      47.056  53.334  46.072  0.00  0.00
ATOM     90 1HD1 LEU     6      46.210  52.841  46.553  0.00  0.00
ATOM     91 2HD1 LEU     6      46.744  53.659  45.080  0.00  0.00
ATOM     92 3HD1 LEU     6      47.947  52.724  45.923  0.00  0.00
ATOM     93  CD2 LEU     6      46.219  55.380  47.233  0.00  0.00
ATOM     94 1HD2 LEU     6      46.517  56.191  47.897  0.00  0.00
ATOM     95 2HD2 LEU     6      45.775  55.778  46.320  0.00  0.00
ATOM     96 3HD2 LEU     6      45.402  54.900  47.772  0.00  0.00
ATOM     97  C   LEU     6      49.509  54.341  50.221  0.00  0.00
ATOM     98  O   LEU     6      50.702  54.048  50.351  0.00  0.00
ATOM     99  N   VAL     7      48.689  53.999  51.217  0.00  0.00
ATOM    100  H   VAL     7      47.760  54.389  51.149  0.00  0.00
ATOM    101  CA  VAL     7      49.050  53.404  52.496  0.00  0.00
ATOM    102  HA  VAL     7      50.114  53.177  52.556  0.00  0.00
ATOM    103  CB  VAL     7      48.865  54.378  53.675  0.00  0.00
ATOM    104  HB  VAL     7      48.970  53.765  54.570  0.00  0.00
ATOM    105  CG1 VAL     7      50.006  55.461  53.614  0.00  0.00
ATOM    106 1HG1 VAL     7      49.933  55.986  52.661  0.00  0.00
ATOM    107 2HG1 VAL     7      50.030  56.114  54.486  0.00  0.00
ATOM    108 3HG1 VAL     7      50.978  54.970  53.661  0.00  0.00
ATOM    109  CG2 VAL     7      47.475  55.099  53.633  0.00  0.00
ATOM    110 1HG2 VAL     7      47.458  55.704  52.726  0.00  0.00
ATOM    111 2HG2 VAL     7      46.618  54.428  53.691  0.00  0.00
ATOM    112 3HG2 VAL     7      47.378  55.857  54.411  0.00  0.00
ATOM    113  C   VAL     7      48.293  52.108  52.575  0.00  0.00
ATOM    114  O   VAL     7      48.846  51.179  53.149  0.00  0.00
ATOM    115  N   ARG     8      47.017  52.046  52.096  0.00  0.00
ATOM    116  H   ARG     8      46.602  52.838  51.626  0.00  0.00
ATOM    117  CA  ARG     8      46.190  50.835  52.206  0.00  0.00
ATOM    118  HA  ARG     8      46.433  50.355  53.154  0.00  0.00
ATOM    119  CB  ARG     8      44.699  51.228  52.063  0.00  0.00
ATOM    120  HB2 ARG     8      44.666  51.774  51.120  0.00  0.00
ATOM    121  HB3 ARG     8      44.072  50.336  52.045  0.00  0.00
ATOM    122  CG  ARG     8      44.219  52.008  53.251  0.00  0.00
ATOM    123  HG2 ARG     8      44.227  51.257  54.041  0.00  0.00
ATOM    124  HG3 ARG     8      44.797  52.879  53.559  0.00  0.00
ATOM    125  CD  ARG     8      42.801  52.520  53.327  0.00  0.00
ATOM    126  HD2 ARG     8      42.054  51.728  53.295  0.00  0.00
ATOM    127  HD3 ARG     8      42.805  53.072  54.267  0.00  0.00
ATOM    128  NE  ARG     8      42.461  53.419  52.251  0.00  0.00
ATOM    129  HE  ARG     8      43.174  53.653  51.575  0.00  0.00
ATOM    130  CZ  ARG     8      41.282  54.051  52.001  0.00  0.00
ATOM    131  NH1 ARG     8      40.379  54.003  52.923  0.00  0.00
ATOM    132 1HH1 ARG     8      40.424  53.224  53.564  0.00  0.00
ATOM    133 2HH1 ARG     8      39.502  54.381  52.597  0.00  0.00
ATOM    134  NH2 ARG     8      41.046  54.637  50.867  0.00  0.00
ATOM    135 1HH2 ARG     8      41.825  54.795  50.244  0.00  0.00
ATOM    136 2HH2 ARG     8      40.141  55.086  50.860  0.00  0.00
ATOM    137  C   ARG     8      46.494  49.809  51.082  0.00  0.00
ATOM    138  O   ARG     8      45.746  48.810  50.839  0.00  0.00
ATOM    139  N   ALA     9      47.540  49.973  50.326  0.00  0.00
ATOM    140  H   ALA     9      48.131  50.715  50.675  0.00  0.00
ATOM    141  CA  ALA     9      47.925  49.241  49.169  0.00  0.00
ATOM    142  HA  ALA     9      47.061  49.348  48.513  0.00  0.00
ATOM    143  CB  ALA     9      48.916  49.987  48.258  0.00  0.00
ATOM    144  HB1 ALA     9      48.580  50.978  47.952  0.00  0.00
ATOM    145  HB2 ALA     9      49.850  50.008  48.819  0.00  0.00
ATOM    146  HB3 ALA     9      49.095  49.421  47.343  0.00  0.00
ATOM    147  C   ALA     9      48.320  47.748  49.349  0.00  0.00
ATOM    148  O   ALA     9      48.412  47.078  48.348  0.00  0.00
ATOM    149  N   HIS    10      48.570  47.305  50.544  0.00  0.00
ATOM    150  H   HIS    10      48.457  47.937  51.324  0.00  0.00
ATOM    151  CA  HIS    10      48.626  45.892  50.888  0.00  0.00
ATOM    152  HA  HIS    10      48.976  45.450  49.955  0.00  0.00
ATOM    153  CB  HIS    10      49.685  45.583  51.875  0.00  0.00
ATOM    154  HB2 HIS    10      50.517  46.227  51.590  0.00  0.00
ATOM    155  HB3 HIS    10      49.426  45.910  52.882  0.00  0.00
ATOM    156  CG  HIS    10      50.143  44.132  51.989  0.00  0.00
ATOM    157  ND1 HIS    10      51.143  43.635  51.206  0.00  0.00
ATOM    158  HD1 HIS    10      51.663  44.140  50.503  0.00  0.00
ATOM    159  CE1 HIS    10      51.330  42.357  51.584  0.00  0.00
ATOM    160  HE1 HIS    10      51.993  41.593  51.204  0.00  0.00
ATOM    161  NE2 HIS    10      50.592  42.077  52.677  0.00  0.00
ATOM    162  HE2 HIS    10      50.550  41.196  53.170  0.00  0.00
ATOM    163  CD2 HIS    10      49.786  43.179  52.885  0.00  0.00
ATOM    164  HD2 HIS    10      49.059  43.269  53.679  0.00  0.00
ATOM    165  C   HIS    10      47.270  45.191  50.989  0.00  0.00
ATOM    166  O   HIS    10      47.302  43.957  50.856  0.00  0.00
ATOM    167  N   LEU    11      46.168  45.897  51.106  0.00  0.00
ATOM    168  H   LEU    11      46.351  46.866  51.325  0.00  0.00
ATOM    169  CA  LEU    11      44.807  45.388  51.199  0.00  0.00
ATOM    170  HA  LEU    11      44.803  44.322  51.426  0.00  0.00
ATOM    171  CB  LEU    11      43.957  46.130  52.295  0.00  0.00
ATOM    172  HB2 LEU    11      44.379  45.876  53.267  0.00  0.00
ATOM    173  HB3 LEU    11      43.980  47.212  52.169  0.00  0.00
ATOM    174  CG  LEU    11      42.455  45.669  52.249  0.00  0.00
ATOM    175  HG  LEU    11      41.975  45.953  51.312  0.00  0.00
ATOM    176  CD1 LEU    11      42.156  44.220  52.646  0.00  0.00
ATOM    177 1HD1 LEU    11      41.084  44.030  52.706  0.00  0.00
ATOM    178 2HD1 LEU    11      42.438  43.534  51.847  0.00  0.00
ATOM    179 3HD1 LEU    11      42.740  43.906  53.511  0.00  0.00
ATOM    180  CD2 LEU    11      41.716  46.477  53.297  0.00  0.00
ATOM    181 1HD2 LEU    11      42.265  46.190  54.193  0.00  0.00
ATOM    182 2HD2 LEU    11      41.762  47.544  53.076  0.00  0.00
ATOM    183 3HD2 LEU    11      40.690  46.109  53.326  0.00  0.00
ATOM    184  C   LEU    11      44.144  45.571  49.795  0.00  0.00
ATOM    185  O   LEU    11      43.517  46.613  49.515  0.00  0.00
ATOM    186  N   ASP    12      44.285  44.596  48.920  0.00  0.00
ATOM    187  H   ASP    12      44.848  43.798  49.178  0.00  0.00
ATOM    188  CA  ASP    12      43.679  44.529  47.580  0.00  0.00
ATOM    189  HA  ASP    12      42.707  45.002  47.723  0.00  0.00
ATOM    190  CB  ASP    12      44.507  45.520  46.677  0.00  0.00
ATOM    191  HB2 ASP    12      45.087  46.201  47.299  0.00  0.00
ATOM    192  HB3 ASP    12      45.261  44.902  46.189  0.00  0.00
ATOM    193  CG  ASP    12      43.600  46.180  45.669  0.00  0.00
ATOM    194  OD1 ASP    12      43.272  45.513  44.685  0.00  0.00
ATOM    195  OD2 ASP    12      43.314  47.410  45.793  0.00  0.00
ATOM    196  C   ASP    12      43.406  43.236  46.872  0.00  0.00
ATOM    197  O   ASP    12      42.348  43.034  46.211  0.00  0.00
ATOM    198  N   SER    13      44.179  42.186  47.192  0.00  0.00
ATOM    199  H   SER    13      44.922  42.315  47.863  0.00  0.00
ATOM    200  CA  SER    13      43.920  40.799  46.716  0.00  0.00
ATOM    201  HA  SER    13      43.724  40.880  45.647  0.00  0.00
ATOM    202  CB  SER    13      45.198  39.912  46.918  0.00  0.00
ATOM    203  HB2 SER    13      44.963  38.861  46.750  0.00  0.00
ATOM    204  HB3 SER    13      45.995  40.183  46.226  0.00  0.00
ATOM    205  OG  SER    13      45.640  39.975  48.229  0.00  0.00
ATOM    206  HG  SER    13      46.188  39.205  48.396  0.00  0.00
ATOM    207  C   SER    13      42.740  40.101  47.341  0.00  0.00
ATOM    208  O   SER    13      42.467  38.928  47.109  0.00  0.00
ATOM    209  N   GLY    14      41.877  40.845  48.064  0.00  0.00
ATOM    210  H   GLY    14      42.114  41.808  48.253  0.00  0.00
ATOM    211  CA  GLY    14      40.705  40.366  48.694  0.00  0.00
ATOM    212  HA2 GLY    14      39.932  40.363  47.925  0.00  0.00
ATOM    213  HA3 GLY    14      41.038  39.451  49.183  0.00  0.00
ATOM    214  C   GLY    14      40.107  41.245  49.830  0.00  0.00
ATOM    215  O   GLY    14      40.724  42.280  50.040  0.00  0.00
ATOM    216  N   PRO    15      39.064  40.868  50.521  0.00  0.00
ATOM    217  CD  PRO    15      38.163  39.804  50.075  0.00  0.00
ATOM    218  HD2 PRO    15      38.714  38.865  50.132  0.00  0.00
ATOM    219  HD3 PRO    15      37.652  40.065  49.148  0.00  0.00
ATOM    220  CG  PRO    15      37.161  39.665  51.267  0.00  0.00
ATOM    221  HG2 PRO    15      37.471  38.782  51.827  0.00  0.00
ATOM    222  HG3 PRO    15      36.150  39.595  50.865  0.00  0.00
ATOM    223  CB  PRO    15      37.325  40.891  52.163  0.00  0.00
ATOM    224  HB2 PRO    15      37.012  40.838  53.205  0.00  0.00
ATOM    225  HB3 PRO    15      36.672  41.633  51.705  0.00  0.00
ATOM    226  CA  PRO    15      38.705  41.407  51.846  0.00  0.00
ATOM    227  HA  PRO    15      38.702  42.487  51.697  0.00  0.00
ATOM    228  C   PRO    15      39.702  40.817  52.919  0.00  0.00
ATOM    229  O   PRO    15      40.475  39.892  52.614  0.00  0.00
ATOM    230  N   SER    16      39.729  41.376  54.142  0.00  0.00
ATOM    231  H   SER    16      39.202  42.230  54.258  0.00  0.00
ATOM    232  CA  SER    16      40.707  40.949  55.170  0.00  0.00
ATOM    233  HA  SER    16      41.704  41.094  54.755  0.00  0.00
ATOM    234  CB  SER    16      40.590  41.946  56.307  0.00  0.00
ATOM    235  HB2 SER    16      39.579  42.038  56.705  0.00  0.00
ATOM    236  HB3 SER    16      41.119  41.508  57.153  0.00  0.00
ATOM    237  OG  SER    16      41.137  43.205  56.053  0.00  0.00
ATOM    238  HG  SER    16      42.084  43.064  55.983  0.00  0.00
ATOM    239  C   SER    16      40.767  39.501  55.646  0.00  0.00
ATOM    240  O   SER    16      41.622  39.230  56.435  0.00  0.00
ATOM    241  N   THR    17      39.865  38.636  55.208  0.00  0.00
ATOM    242  H   THR    17      39.126  39.015  54.633  0.00  0.00
ATOM    243  CA  THR    17      39.904  37.169  55.690  0.00  0.00
ATOM    244  HA  THR    17      39.579  37.286  56.724  0.00  0.00
ATOM    245  CB  THR    17      38.895  36.273  54.943  0.00  0.00
ATOM    246  HB  THR    17      38.823  35.246  55.301  0.00  0.00
ATOM    247  CG2 THR    17      37.522  36.851  55.158  0.00  0.00
ATOM    248 1HG2 THR    17      37.152  36.674  56.168  0.00  0.00
ATOM    249 2HG2 THR    17      37.466  37.861  54.754  0.00  0.00
ATOM    250 3HG2 THR    17      36.792  36.361  54.513  0.00  0.00
ATOM    251  OG1 THR    17      39.136  36.347  53.535  0.00  0.00
ATOM    252  HG1 THR    17      38.544  35.743  53.080  0.00  0.00
ATOM    253  C   THR    17      41.271  36.462  55.596  0.00  0.00
ATOM    254  O   THR    17      41.824  36.379  54.501  0.00  0.00
ATOM    255  N   ALA    18      41.764  35.861  56.732  0.00  0.00
ATOM    256  H   ALA    18      41.341  36.102  57.616  0.00  0.00
ATOM    257  CA  ALA    18      43.092  35.152  56.822  0.00  0.00
ATOM    258  HA  ALA    18      43.847  35.615  56.187  0.00  0.00
ATOM    259  CB  ALA    18      43.562  35.434  58.269  0.00  0.00
ATOM    260  HB1 ALA    18      42.725  35.084  58.873  0.00  0.00
ATOM    261  HB2 ALA    18      44.456  34.866  58.526  0.00  0.00
ATOM    262  HB3 ALA    18      43.716  36.490  58.491  0.00  0.00
ATOM    263  C   ALA    18      43.120  33.581  56.584  0.00  0.00
ATOM    264  O   ALA    18      44.044  32.953  56.086  0.00  0.00
ATOM    265  N   LYS    19      41.961  33.099  56.936  0.00  0.00
ATOM    266  H   LYS    19      41.331  33.780  57.335  0.00  0.00
ATOM    267  CA  LYS    19      41.478  31.631  56.620  0.00  0.00
ATOM    268  HA  LYS    19      42.351  31.068  56.291  0.00  0.00
ATOM    269  CB  LYS    19      40.988  30.863  57.884  0.00  0.00
ATOM    270  HB2 LYS    19      40.075  31.293  58.296  0.00  0.00
ATOM    271  HB3 LYS    19      40.740  29.828  57.647  0.00  0.00
ATOM    272  CG  LYS    19      41.948  30.912  59.015  0.00  0.00
ATOM    273  HG2 LYS    19      42.922  30.660  58.595  0.00  0.00
ATOM    274  HG3 LYS    19      42.060  31.952  59.321  0.00  0.00
ATOM    275  CD  LYS    19      41.496  30.069  60.216  0.00  0.00
ATOM    276  HD2 LYS    19      40.527  30.443  60.547  0.00  0.00
ATOM    277  HD3 LYS    19      41.381  29.017  59.955  0.00  0.00
ATOM    278  CE  LYS    19      42.578  30.250  61.275  0.00  0.00
ATOM    279  HE2 LYS    19      43.541  30.028  60.815  0.00  0.00
ATOM    280  HE3 LYS    19      42.634  31.294  61.583  0.00  0.00
ATOM    281  NZ  LYS    19      42.451  29.345  62.426  0.00  0.00
ATOM    282  HZ1 LYS    19      42.358  29.867  63.285  0.00  0.00
ATOM    283  HZ2 LYS    19      41.710  28.667  62.313  0.00  0.00
ATOM    284  HZ3 LYS    19      43.314  28.830  62.532  0.00  0.00
ATOM    285  C   LYS    19      40.483  31.621  55.438  0.00  0.00
ATOM    286  O   LYS    19      39.917  32.667  55.121  0.00  0.00
ATOM    287  N   LEU    20      40.279  30.454  54.847  0.00  0.00
ATOM    288  H   LEU    20      40.657  29.581  55.188  0.00  0.00
ATOM    289  CA  LEU    20      39.547  30.245  53.616  0.00  0.00
ATOM    290  HA  LEU    20      39.680  31.137  53.003  0.00  0.00
ATOM    291  CB  LEU    20      40.069  29.008  52.824  0.00  0.00
ATOM    292  HB2 LEU    20      40.098  28.093  53.415  0.00  0.00
ATOM    293  HB3 LEU    20      39.377  28.875  51.992  0.00  0.00
ATOM    294  CG  LEU    20      41.508  29.140  52.218  0.00  0.00
ATOM    295  HG  LEU    20      42.174  29.380  53.048  0.00  0.00
ATOM    296  CD1 LEU    20      41.891  27.842  51.485  0.00  0.00
ATOM    297 1HD1 LEU    20      41.604  26.924  52.000  0.00  0.00
ATOM    298 2HD1 LEU    20      41.357  27.804  50.536  0.00  0.00
ATOM    299 3HD1 LEU    20      42.945  27.805  51.210  0.00  0.00
ATOM    300  CD2 LEU    20      41.578  30.371  51.252  0.00  0.00
ATOM    301 1HD2 LEU    20      40.753  30.290  50.545  0.00  0.00
ATOM    302 2HD2 LEU    20      41.507  31.284  51.844  0.00  0.00
ATOM    303 3HD2 LEU    20      42.518  30.237  50.716  0.00  0.00
ATOM    304  C   LEU    20      38.000  30.141  53.808  0.00  0.00
ATOM    305  O   LEU    20      37.556  29.780  54.940  0.00  0.00
ATOM    306  N   ASP    21      37.132  30.478  52.823  0.00  0.00
ATOM    307  H   ASP    21      37.421  30.789  51.907  0.00  0.00
ATOM    308  CA  ASP    21      35.644  30.353  53.080  0.00  0.00
ATOM    309  HA  ASP    21      35.514  30.400  54.161  0.00  0.00
ATOM    310  CB  ASP    21      34.997  31.658  52.458  0.00  0.00
ATOM    311  HB2 ASP    21      35.504  32.532  52.866  0.00  0.00
ATOM    312  HB3 ASP    21      34.991  31.668  51.368  0.00  0.00
ATOM    313  CG  ASP    21      33.537  31.689  52.860  0.00  0.00
ATOM    314  OD1 ASP    21      33.083  30.825  53.668  0.00  0.00
ATOM    315  OD2 ASP    21      32.785  32.535  52.378  0.00  0.00
ATOM    316  C   ASP    21      35.109  29.020  52.405  0.00  0.00
ATOM    317  O   ASP    21      35.134  28.891  51.185  0.00  0.00
ATOM    318  N   TYR    22      34.615  28.121  53.214  0.00  0.00
ATOM    319  H   TYR    22      34.833  28.167  54.199  0.00  0.00
ATOM    320  CA  TYR    22      33.936  26.892  52.792  0.00  0.00
ATOM    321  HA  TYR    22      34.518  26.608  51.915  0.00  0.00
ATOM    322  CB  TYR    22      34.218  25.805  53.856  0.00  0.00
ATOM    323  HB2 TYR    22      33.508  25.872  54.681  0.00  0.00
ATOM    324  HB3 TYR    22      34.240  24.805  53.423  0.00  0.00
ATOM    325  CG  TYR    22      35.551  25.862  54.515  0.00  0.00
ATOM    326  CD1 TYR    22      36.704  25.573  53.756  0.00  0.00
ATOM    327  HD1 TYR    22      36.611  25.178  52.755  0.00  0.00
ATOM    328  CE1 TYR    22      37.989  25.803  54.228  0.00  0.00
ATOM    329  HE1 TYR    22      38.876  25.713  53.618  0.00  0.00
ATOM    330  CZ  TYR    22      38.115  26.318  55.520  0.00  0.00
ATOM    331  OH  TYR    22      39.346  26.533  56.113  0.00  0.00
ATOM    332  HH  TYR    22      39.188  26.960  56.958  0.00  0.00
ATOM    333  CE2 TYR    22      36.976  26.466  56.357  0.00  0.00
ATOM    334  HE2 TYR    22      37.032  26.632  57.423  0.00  0.00
ATOM    335  CD2 TYR    22      35.689  26.229  55.879  0.00  0.00
ATOM    336  HD2 TYR    22      34.835  26.292  56.538  0.00  0.00
ATOM    337  C   TYR    22      32.451  27.053  52.528  0.00  0.00
ATOM    338  O   TYR    22      31.733  26.080  52.339  0.00  0.00
ATOM    339  N   SER    23      31.950  28.276  52.428  0.00  0.00
ATOM    340  H   SER    23      32.610  29.022  52.592  0.00  0.00
ATOM    341  CA  SER    23      30.456  28.603  52.309  0.00  0.00
ATOM    342  HA  SER    23      29.885  28.326  53.195  0.00  0.00
ATOM    343  CB  SER    23      30.135  30.106  52.261  0.00  0.00
ATOM    344  HB2 SER    23      30.594  30.580  51.393  0.00  0.00
ATOM    345  HB3 SER    23      29.058  30.183  52.116  0.00  0.00
ATOM    346  OG  SER    23      30.323  30.739  53.501  0.00  0.00
ATOM    347  HG  SER    23      31.275  30.754  53.625  0.00  0.00
ATOM    348  C   SER    23      29.748  27.895  51.152  0.00  0.00
ATOM    349  O   SER    23      28.528  27.585  51.193  0.00  0.00
ATOM    350  N   LYS    24      30.561  27.459  50.163  0.00  0.00
ATOM    351  H   LYS    24      31.536  27.716  50.219  0.00  0.00
ATOM    352  CA  LYS    24      30.120  26.795  48.841  0.00  0.00
ATOM    353  HA  LYS    24      29.098  26.429  48.940  0.00  0.00
ATOM    354  CB  LYS    24      30.101  27.854  47.689  0.00  0.00
ATOM    355  HB2 LYS    24      30.987  28.486  47.628  0.00  0.00
ATOM    356  HB3 LYS    24      30.033  27.437  46.684  0.00  0.00
ATOM    357  CG  LYS    24      28.898  28.717  47.962  0.00  0.00
ATOM    358  HG2 LYS    24      28.010  28.154  47.676  0.00  0.00
ATOM    359  HG3 LYS    24      28.948  29.022  49.007  0.00  0.00
ATOM    360  CD  LYS    24      28.889  29.964  47.104  0.00  0.00
ATOM    361  HD2 LYS    24      29.841  30.487  47.193  0.00  0.00
ATOM    362  HD3 LYS    24      28.825  29.670  46.057  0.00  0.00
ATOM    363  CE  LYS    24      27.773  30.991  47.473  0.00  0.00
ATOM    364  HE2 LYS    24      26.825  30.551  47.165  0.00  0.00
ATOM    365  HE3 LYS    24      27.733  31.178  48.546  0.00  0.00
ATOM    366  NZ  LYS    24      27.937  32.282  46.733  0.00  0.00
ATOM    367  HZ1 LYS    24      28.280  32.941  47.417  0.00  0.00
ATOM    368  HZ2 LYS    24      28.546  32.355  45.931  0.00  0.00
ATOM    369  HZ3 LYS    24      27.008  32.541  46.435  0.00  0.00
ATOM    370  C   LYS    24      30.911  25.572  48.440  0.00  0.00
ATOM    371  O   LYS    24      30.673  24.981  47.406  0.00  0.00
ATOM    372  N   PHE    25      31.865  25.228  49.313  0.00  0.00
ATOM    373  H   PHE    25      31.687  25.521  50.264  0.00  0.00
ATOM    374  CA  PHE    25      32.830  24.157  49.165  0.00  0.00
ATOM    375  HA  PHE    25      33.259  24.184  48.163  0.00  0.00
ATOM    376  CB  PHE    25      33.986  24.280  50.261  0.00  0.00
ATOM    377  HB2 PHE    25      34.419  25.280  50.249  0.00  0.00
ATOM    378  HB3 PHE    25      33.439  24.097  51.186  0.00  0.00
ATOM    379  CG  PHE    25      35.117  23.315  50.117  0.00  0.00
ATOM    380  CD1 PHE    25      35.861  23.287  48.863  0.00  0.00
ATOM    381  HD1 PHE    25      35.726  23.985  48.050  0.00  0.00
ATOM    382  CE1 PHE    25      36.916  22.392  48.718  0.00  0.00
ATOM    383  HE1 PHE    25      37.408  22.462  47.759  0.00  0.00
ATOM    384  CZ  PHE    25      37.420  21.511  49.732  0.00  0.00
ATOM    385  HZ  PHE    25      38.340  20.962  49.592  0.00  0.00
ATOM    386  CE2 PHE    25      36.680  21.570  50.925  0.00  0.00
ATOM    387  HE2 PHE    25      37.011  20.973  51.762  0.00  0.00
ATOM    388  CD2 PHE    25      35.586  22.485  51.141  0.00  0.00
ATOM    389  HD2 PHE    25      35.207  22.645  52.140  0.00  0.00
ATOM    390  C   PHE    25      32.180  22.797  49.224  0.00  0.00
ATOM    391  O   PHE    25      31.407  22.508  50.103  0.00  0.00
ATOM    392  N   GLN    26      32.506  21.925  48.268  0.00  0.00
ATOM    393  H   GLN    26      33.123  22.223  47.527  0.00  0.00
ATOM    394  CA  GLN    26      32.347  20.429  48.231  0.00  0.00
ATOM    395  HA  GLN    26      31.745  20.119  49.085  0.00  0.00
ATOM    396  CB  GLN    26      31.664  19.982  46.940  0.00  0.00
ATOM    397  HB2 GLN    26      32.091  20.539  46.106  0.00  0.00
ATOM    398  HB3 GLN    26      31.693  18.897  46.836  0.00  0.00
ATOM    399  CG  GLN    26      30.202  20.296  46.918  0.00  0.00
ATOM    400  HG2 GLN    26      29.584  19.596  47.479  0.00  0.00
ATOM    401  HG3 GLN    26      29.985  21.255  47.388  0.00  0.00
ATOM    402  CD  GLN    26      29.477  20.350  45.552  0.00  0.00
ATOM    403  OE1 GLN    26      30.033  19.835  44.579  0.00  0.00
ATOM    404  NE2 GLN    26      28.306  20.957  45.461  0.00  0.00
ATOM    405 1HE2 GLN    26      27.822  20.993  44.575  0.00  0.00
ATOM    406 2HE2 GLN    26      27.911  21.481  46.229  0.00  0.00
ATOM    407  C   GLN    26      33.752  19.737  48.395  0.00  0.00
ATOM    408  O   GLN    26      34.718  19.846  47.668  0.00  0.00
ATOM    409  N   GLU    27      33.807  19.013  49.526  0.00  0.00
ATOM    410  H   GLU    27      32.926  18.840  49.990  0.00  0.00
ATOM    411  CA  GLU    27      35.016  18.533  50.143  0.00  0.00
ATOM    412  HA  GLU    27      35.801  19.286  50.062  0.00  0.00
ATOM    413  CB  GLU    27      34.801  18.114  51.550  0.00  0.00
ATOM    414  HB2 GLU    27      34.154  17.240  51.636  0.00  0.00
ATOM    415  HB3 GLU    27      35.813  17.903  51.893  0.00  0.00
ATOM    416  CG  GLU    27      34.351  19.257  52.423  0.00  0.00
ATOM    417  HG2 GLU    27      35.110  20.037  52.368  0.00  0.00
ATOM    418  HG3 GLU    27      33.404  19.691  52.103  0.00  0.00
ATOM    419  CD  GLU    27      34.057  18.843  53.885  0.00  0.00
ATOM    420  OE1 GLU    27      34.734  19.359  54.815  0.00  0.00
ATOM    421  OE2 GLU    27      33.262  17.889  54.051  0.00  0.00
ATOM    422  C   GLU    27      35.557  17.334  49.395  0.00  0.00
ATOM    423  O   GLU    27      36.770  17.238  49.192  0.00  0.00
ATOM    424  N   LEU    28      34.694  16.518  48.837  0.00  0.00
ATOM    425  H   LEU    28      33.722  16.785  48.896  0.00  0.00
ATOM    426  CA  LEU    28      34.932  15.211  48.232  0.00  0.00
ATOM    427  HA  LEU    28      36.002  15.106  48.055  0.00  0.00
ATOM    428  CB  LEU    28      34.394  14.109  49.172  0.00  0.00
ATOM    429  HB2 LEU    28      33.322  14.238  49.316  0.00  0.00
ATOM    430  HB3 LEU    28      34.481  13.155  48.652  0.00  0.00
ATOM    431  CG  LEU    28      35.010  14.050  50.618  0.00  0.00
ATOM    432  HG  LEU    28      34.921  15.015  51.117  0.00  0.00
ATOM    433  CD1 LEU    28      34.186  13.012  51.515  0.00  0.00
ATOM    434 1HD1 LEU    28      34.741  12.650  52.380  0.00  0.00
ATOM    435 2HD1 LEU    28      33.206  13.433  51.739  0.00  0.00
ATOM    436 3HD1 LEU    28      33.985  12.119  50.923  0.00  0.00
ATOM    437  CD2 LEU    28      36.426  13.489  50.462  0.00  0.00
ATOM    438 1HD2 LEU    28      36.336  12.517  49.977  0.00  0.00
ATOM    439 2HD2 LEU    28      36.973  14.099  49.743  0.00  0.00
ATOM    440 3HD2 LEU    28      36.880  13.531  51.452  0.00  0.00
ATOM    441  C   LEU    28      34.220  15.209  46.848  0.00  0.00
ATOM    442  O   LEU    28      33.249  15.910  46.580  0.00  0.00
ATOM    443  N   VAL    29      34.841  14.457  45.961  0.00  0.00
ATOM    444  H   VAL    29      35.524  13.761  46.224  0.00  0.00
ATOM    445  CA  VAL    29      34.202  14.091  44.649  0.00  0.00
ATOM    446  HA  VAL    29      34.033  15.029  44.120  0.00  0.00
ATOM    447  CB  VAL    29      35.042  13.163  43.679  0.00  0.00
ATOM    448  HB  VAL    29      34.616  13.123  42.676  0.00  0.00
ATOM    449  CG1 VAL    29      36.319  13.903  43.560  0.00  0.00
ATOM    450 1HG1 VAL    29      36.099  14.959  43.403  0.00  0.00
ATOM    451 2HG1 VAL    29      36.998  13.732  44.394  0.00  0.00
ATOM    452 3HG1 VAL    29      36.786  13.387  42.721  0.00  0.00
ATOM    453  CG2 VAL    29      35.309  11.726  44.134  0.00  0.00
ATOM    454 1HG2 VAL    29      35.602  11.846  45.177  0.00  0.00
ATOM    455 2HG2 VAL    29      34.458  11.050  44.047  0.00  0.00
ATOM    456 3HG2 VAL    29      36.134  11.213  43.639  0.00  0.00
ATOM    457  C   VAL    29      32.871  13.432  44.807  0.00  0.00
ATOM    458  O   VAL    29      32.625  12.746  45.777  0.00  0.00
ATOM    459  N   LEU    30      32.062  13.694  43.742  0.00  0.00
ATOM    460  H   LEU    30      32.453  14.089  42.899  0.00  0.00
ATOM    461  CA  LEU    30      30.686  13.168  43.653  0.00  0.00
ATOM    462  HA  LEU    30      30.470  12.576  44.542  0.00  0.00
ATOM    463  CB  LEU    30      29.748  14.464  43.571  0.00  0.00
ATOM    464  HB2 LEU    30      30.031  15.104  42.735  0.00  0.00
ATOM    465  HB3 LEU    30      28.732  14.160  43.318  0.00  0.00
ATOM    466  CG  LEU    30      29.651  15.334  44.803  0.00  0.00
ATOM    467  HG  LEU    30      30.662  15.629  45.082  0.00  0.00
ATOM    468  CD1 LEU    30      28.727  16.514  44.556  0.00  0.00
ATOM    469 1HD1 LEU    30      28.661  17.108  45.468  0.00  0.00
ATOM    470 2HD1 LEU    30      29.166  17.172  43.806  0.00  0.00
ATOM    471 3HD1 LEU    30      27.783  16.081  44.227  0.00  0.00
ATOM    472  CD2 LEU    30      29.223  14.616  46.074  0.00  0.00
ATOM    473 1HD2 LEU    30      28.256  14.127  45.953  0.00  0.00
ATOM    474 2HD2 LEU    30      30.057  13.971  46.350  0.00  0.00
ATOM    475 3HD2 LEU    30      29.085  15.256  46.945  0.00  0.00
ATOM    476  C   LEU    30      30.377  12.396  42.362  0.00  0.00
ATOM    477  O   LEU    30      30.743  12.798  41.244  0.00  0.00
ATOM    478  N   PRO    31      29.615  11.306  42.520  0.00  0.00
ATOM    479  CD  PRO    31      28.983  10.834  43.647  0.00  0.00
ATOM    480  HD2 PRO    31      28.424  11.633  44.135  0.00  0.00
ATOM    481  HD3 PRO    31      29.795  10.534  44.310  0.00  0.00
ATOM    482  CG  PRO    31      28.083   9.612  43.271  0.00  0.00
ATOM    483  HG2 PRO    31      27.068   9.985  43.139  0.00  0.00
ATOM    484  HG3 PRO    31      28.132   8.807  44.005  0.00  0.00
ATOM    485  CB  PRO    31      28.661   9.159  41.876  0.00  0.00
ATOM    486  HB2 PRO    31      27.946   8.759  41.158  0.00  0.00
ATOM    487  HB3 PRO    31      29.453   8.428  42.038  0.00  0.00
ATOM    488  CA  PRO    31      29.176  10.518  41.357  0.00  0.00
ATOM    489  HA  PRO    31      30.048  10.375  40.720  0.00  0.00
ATOM    490  C   PRO    31      28.135  11.259  40.568  0.00  0.00
ATOM    491  O   PRO    31      27.513  12.110  41.143  0.00  0.00
ATOM    492  N   HIS    32      27.888  10.930  39.270  0.00  0.00
ATOM    493  H   HIS    32      28.384  10.146  38.873  0.00  0.00
ATOM    494  CA  HIS    32      26.870  11.584  38.449  0.00  0.00
ATOM    495  HA  HIS    32      27.188  11.392  37.424  0.00  0.00
ATOM    496  CB  HIS    32      25.536  10.933  38.627  0.00  0.00
ATOM    497  HB2 HIS    32      24.863  11.449  37.942  0.00  0.00
ATOM    498  HB3 HIS    32      25.476   9.856  38.467  0.00  0.00
ATOM    499  CG  HIS    32      24.938  11.123  40.016  0.00  0.00
ATOM    500  ND1 HIS    32      24.488  12.353  40.511  0.00  0.00
ATOM    501  HD1 HIS    32      24.141  13.151  39.997  0.00  0.00
ATOM    502  CE1 HIS    32      24.325  12.166  41.821  0.00  0.00
ATOM    503  HE1 HIS    32      23.872  12.822  42.549  0.00  0.00
ATOM    504  NE2 HIS    32      24.543  10.860  42.141  0.00  0.00
ATOM    505  HE2 HIS    32      24.499  10.413  43.045  0.00  0.00
ATOM    506  CD2 HIS    32      24.855  10.174  41.025  0.00  0.00
ATOM    507  HD2 HIS    32      25.249   9.171  40.946  0.00  0.00
ATOM    508  C   HIS    32      26.798  13.088  38.433  0.00  0.00
ATOM    509  O   HIS    32      25.749  13.774  38.464  0.00  0.00
ATOM    510  N   PHE    33      27.985  13.695  38.193  0.00  0.00
ATOM    511  H   PHE    33      28.771  13.065  38.123  0.00  0.00
ATOM    512  CA  PHE    33      28.191  15.155  38.365  0.00  0.00
ATOM    513  HA  PHE    33      27.246  15.535  38.753  0.00  0.00
ATOM    514  CB  PHE    33      29.339  15.346  39.349  0.00  0.00
ATOM    515  HB2 PHE    33      29.233  14.684  40.209  0.00  0.00
ATOM    516  HB3 PHE    33      30.313  15.232  38.873  0.00  0.00
ATOM    517  CG  PHE    33      29.277  16.744  39.972  0.00  0.00
ATOM    518  CD1 PHE    33      30.049  17.706  39.336  0.00  0.00
ATOM    519  HD1 PHE    33      30.720  17.455  38.528  0.00  0.00
ATOM    520  CE1 PHE    33      30.001  19.021  39.709  0.00  0.00
ATOM    521  HE1 PHE    33      30.669  19.785  39.339  0.00  0.00
ATOM    522  CZ  PHE    33      29.274  19.365  40.861  0.00  0.00
ATOM    523  HZ  PHE    33      29.183  20.412  41.112  0.00  0.00
ATOM    524  CE2 PHE    33      28.488  18.421  41.573  0.00  0.00
ATOM    525  HE2 PHE    33      27.967  18.752  42.459  0.00  0.00
ATOM    526  CD2 PHE    33      28.591  17.060  41.180  0.00  0.00
ATOM    527  HD2 PHE    33      28.081  16.343  41.806  0.00  0.00
ATOM    528  C   PHE    33      28.465  15.887  37.099  0.00  0.00
ATOM    529  O   PHE    33      29.324  15.552  36.303  0.00  0.00
ATOM    530  N   GLY    34      27.830  17.021  36.800  0.00  0.00
ATOM    531  H   GLY    34      27.252  17.463  37.500  0.00  0.00
ATOM    532  CA  GLY    34      27.852  17.724  35.543  0.00  0.00
ATOM    533  HA2 GLY    34      27.202  18.581  35.715  0.00  0.00
ATOM    534  HA3 GLY    34      28.820  18.147  35.275  0.00  0.00
ATOM    535  C   GLY    34      27.174  17.014  34.401  0.00  0.00
ATOM    536  O   GLY    34      27.613  17.048  33.214  0.00  0.00
ATOM    537  N   LYS    35      26.125  16.214  34.723  0.00  0.00
ATOM    538  H   LYS    35      25.854  16.104  35.689  0.00  0.00
ATOM    539  CA  LYS    35      25.543  15.258  33.766  0.00  0.00
ATOM    540  HA  LYS    35      25.894  15.483  32.759  0.00  0.00
ATOM    541  CB  LYS    35      26.147  13.878  34.063  0.00  0.00
ATOM    542  HB2 LYS    35      27.207  14.060  34.240  0.00  0.00
ATOM    543  HB3 LYS    35      25.725  13.396  34.945  0.00  0.00
ATOM    544  CG  LYS    35      25.846  12.808  32.958  0.00  0.00
ATOM    545  HG2 LYS    35      24.789  12.639  32.752  0.00  0.00
ATOM    546  HG3 LYS    35      26.149  13.231  32.000  0.00  0.00
ATOM    547  CD  LYS    35      26.557  11.435  33.074  0.00  0.00
ATOM    548  HD2 LYS    35      27.622  11.637  32.952  0.00  0.00
ATOM    549  HD3 LYS    35      26.484  10.956  34.050  0.00  0.00
ATOM    550  CE  LYS    35      26.100  10.528  31.897  0.00  0.00
ATOM    551  HE2 LYS    35      26.010  11.172  31.022  0.00  0.00
ATOM    552  HE3 LYS    35      26.830   9.825  31.496  0.00  0.00
ATOM    553  NZ  LYS    35      24.931   9.670  32.228  0.00  0.00
ATOM    554  HZ1 LYS    35      24.730   8.986  31.513  0.00  0.00
ATOM    555  HZ2 LYS    35      25.175   9.025  32.966  0.00  0.00
ATOM    556  HZ3 LYS    35      24.139  10.211  32.544  0.00  0.00
ATOM    557  C   LYS    35      23.985  15.131  33.752  0.00  0.00
ATOM    558  O   LYS    35      23.381  14.876  32.742  0.00  0.00
ATOM    559  N   GLU    36      23.400  15.356  34.922  0.00  0.00
ATOM    560  H   GLU    36      23.949  15.505  35.756  0.00  0.00
ATOM    561  CA  GLU    36      21.948  15.101  35.173  0.00  0.00
ATOM    562  HA  GLU    36      21.465  14.759  34.258  0.00  0.00
ATOM    563  CB  GLU    36      21.805  14.129  36.285  0.00  0.00
ATOM    564  HB2 GLU    36      22.033  14.614  37.234  0.00  0.00
ATOM    565  HB3 GLU    36      20.735  13.938  36.366  0.00  0.00
ATOM    566  CG  GLU    36      22.624  12.812  36.087  0.00  0.00
ATOM    567  HG2 GLU    36      22.691  12.674  35.008  0.00  0.00
ATOM    568  HG3 GLU    36      23.659  12.996  36.378  0.00  0.00
ATOM    569  CD  GLU    36      21.966  11.552  36.741  0.00  0.00
ATOM    570  OE1 GLU    36      21.890  10.472  36.096  0.00  0.00
ATOM    571  OE2 GLU    36      21.430  11.769  37.869  0.00  0.00
ATOM    572  C   GLU    36      21.291  16.408  35.696  0.00  0.00
ATOM    573  O   GLU    36      20.076  16.634  35.622  0.00  0.00
ATOM    574  N   ASP    37      22.092  17.283  36.274  0.00  0.00
ATOM    575  H   ASP    37      23.096  17.192  36.216  0.00  0.00
ATOM    576  CA  ASP    37      21.593  18.543  36.742  0.00  0.00
ATOM    577  HA  ASP    37      20.705  18.896  36.216  0.00  0.00
ATOM    578  CB  ASP    37      21.112  18.295  38.156  0.00  0.00
ATOM    579  HB2 ASP    37      20.381  19.088  38.312  0.00  0.00
ATOM    580  HB3 ASP    37      20.588  17.342  38.218  0.00  0.00
ATOM    581  CG  ASP    37      22.315  18.339  39.051  0.00  0.00
ATOM    582  OD1 ASP    37      22.540  19.374  39.726  0.00  0.00
ATOM    583  OD2 ASP    37      22.929  17.246  39.166  0.00  0.00
ATOM    584  C   ASP    37      22.586  19.723  36.633  0.00  0.00
ATOM    585  O   ASP    37      23.767  19.552  36.558  0.00  0.00
ATOM    586  N   ALA    38      22.039  20.957  36.427  0.00  0.00
ATOM    587  H   ALA    38      21.045  21.113  36.336  0.00  0.00
ATOM    588  CA  ALA    38      22.903  22.119  36.108  0.00  0.00
ATOM    589  HA  ALA    38      23.815  21.802  35.602  0.00  0.00
ATOM    590  CB  ALA    38      22.301  23.029  35.029  0.00  0.00
ATOM    591  HB1 ALA    38      22.920  23.905  34.834  0.00  0.00
ATOM    592  HB2 ALA    38      22.298  22.474  34.090  0.00  0.00
ATOM    593  HB3 ALA    38      21.306  23.368  35.318  0.00  0.00
ATOM    594  C   ALA    38      23.394  22.807  37.332  0.00  0.00
ATOM    595  O   ALA    38      23.933  23.900  37.226  0.00  0.00
ATOM    596  N   GLY    39      23.322  22.184  38.534  0.00  0.00
ATOM    597  H   GLY    39      22.981  21.233  38.555  0.00  0.00
ATOM    598  CA  GLY    39      23.895  22.762  39.832  0.00  0.00
ATOM    599  HA2 GLY    39      23.407  23.694  40.117  0.00  0.00
ATOM    600  HA3 GLY    39      23.782  22.025  40.627  0.00  0.00
ATOM    601  C   GLY    39      25.386  23.180  39.850  0.00  0.00
ATOM    602  O   GLY    39      25.728  24.191  40.493  0.00  0.00
ATOM    603  N   ASP    40      26.265  22.510  39.073  0.00  0.00
ATOM    604  H   ASP    40      25.848  21.753  38.551  0.00  0.00
ATOM    605  CA  ASP    40      27.720  22.801  38.856  0.00  0.00
ATOM    606  HA  ASP    40      28.114  23.017  39.849  0.00  0.00
ATOM    607  CB  ASP    40      28.342  21.508  38.332  0.00  0.00
ATOM    608  HB2 ASP    40      29.426  21.396  38.306  0.00  0.00
ATOM    609  HB3 ASP    40      27.997  20.710  38.989  0.00  0.00
ATOM    610  CG  ASP    40      28.061  21.237  36.871  0.00  0.00
ATOM    611  OD1 ASP    40      26.899  21.047  36.429  0.00  0.00
ATOM    612  OD2 ASP    40      29.099  21.274  36.090  0.00  0.00
ATOM    613  C   ASP    40      27.865  24.019  37.849  0.00  0.00
ATOM    614  O   ASP    40      28.681  24.921  38.048  0.00  0.00
ATOM    615  N   VAL    41      26.951  24.153  36.860  0.00  0.00
ATOM    616  H   VAL    41      26.178  23.513  36.747  0.00  0.00
ATOM    617  CA  VAL    41      26.954  25.347  35.973  0.00  0.00
ATOM    618  HA  VAL    41      27.955  25.617  35.633  0.00  0.00
ATOM    619  CB  VAL    41      26.189  25.069  34.601  0.00  0.00
ATOM    620  HB  VAL    41      25.181  24.753  34.873  0.00  0.00
ATOM    621  CG1 VAL    41      26.086  26.302  33.714  0.00  0.00
ATOM    622 1HG1 VAL    41      25.469  27.003  34.275  0.00  0.00
ATOM    623 2HG1 VAL    41      27.104  26.651  33.543  0.00  0.00
ATOM    624 3HG1 VAL    41      25.515  26.060  32.817  0.00  0.00
ATOM    625  CG2 VAL    41      26.881  23.895  33.711  0.00  0.00
ATOM    626 1HG2 VAL    41      27.930  24.120  33.518  0.00  0.00
ATOM    627 2HG2 VAL    41      26.822  23.010  34.344  0.00  0.00
ATOM    628 3HG2 VAL    41      26.217  23.764  32.857  0.00  0.00
ATOM    629  C   VAL    41      26.396  26.561  36.798  0.00  0.00
ATOM    630  O   VAL    41      26.888  27.703  36.618  0.00  0.00
ATOM    631  N   GLN    42      25.368  26.359  37.664  0.00  0.00
ATOM    632  H   GLN    42      24.789  25.535  37.589  0.00  0.00
ATOM    633  CA  GLN    42      24.968  27.352  38.622  0.00  0.00
ATOM    634  HA  GLN    42      24.764  28.271  38.072  0.00  0.00
ATOM    635  CB  GLN    42      23.702  26.909  39.378  0.00  0.00
ATOM    636  HB2 GLN    42      23.930  25.982  39.905  0.00  0.00
ATOM    637  HB3 GLN    42      23.432  27.676  40.103  0.00  0.00
ATOM    638  CG  GLN    42      22.493  26.635  38.463  0.00  0.00
ATOM    639  HG2 GLN    42      22.639  25.904  37.667  0.00  0.00
ATOM    640  HG3 GLN    42      21.689  26.282  39.109  0.00  0.00
ATOM    641  CD  GLN    42      21.917  27.918  37.854  0.00  0.00
ATOM    642  OE1 GLN    42      22.321  29.054  38.216  0.00  0.00
ATOM    643  NE2 GLN    42      21.025  27.818  36.914  0.00  0.00
ATOM    644 1HE2 GLN    42      20.772  28.615  36.347  0.00  0.00
ATOM    645 2HE2 GLN    42      20.660  26.889  36.761  0.00  0.00
ATOM    646  C   GLN    42      26.088  27.700  39.606  0.00  0.00
ATOM    647  O   GLN    42      26.064  28.868  40.050  0.00  0.00
ATOM    648  N   GLN    43      27.099  26.878  39.929  0.00  0.00
ATOM    649  H   GLN    43      26.953  25.884  39.821  0.00  0.00
ATOM    650  CA  GLN    43      28.243  27.180  40.728  0.00  0.00
ATOM    651  HA  GLN    43      27.864  27.718  41.597  0.00  0.00
ATOM    652  CB  GLN    43      28.990  25.948  41.275  0.00  0.00
ATOM    653  HB2 GLN    43      28.250  25.201  41.561  0.00  0.00
ATOM    654  HB3 GLN    43      29.559  25.513  40.453  0.00  0.00
ATOM    655  CG  GLN    43      29.940  26.122  42.526  0.00  0.00
ATOM    656  HG2 GLN    43      30.409  25.158  42.722  0.00  0.00
ATOM    657  HG3 GLN    43      30.792  26.792  42.412  0.00  0.00
ATOM    658  CD  GLN    43      29.230  26.410  43.831  0.00  0.00
ATOM    659  OE1 GLN    43      28.886  27.473  44.210  0.00  0.00
ATOM    660  NE2 GLN    43      29.007  25.422  44.651  0.00  0.00
ATOM    661 1HE2 GLN    43      28.445  25.540  45.482  0.00  0.00
ATOM    662 2HE2 GLN    43      29.288  24.506  44.332  0.00  0.00
ATOM    663  C   GLN    43      29.237  28.038  39.987  0.00  0.00
ATOM    664  O   GLN    43      29.646  29.096  40.444  0.00  0.00
ATOM    665  N   PHE    44      29.590  27.626  38.760  0.00  0.00
ATOM    666  H   PHE    44      29.149  26.782  38.423  0.00  0.00
ATOM    667  CA  PHE    44      30.282  28.493  37.734  0.00  0.00
ATOM    668  HA  PHE    44      31.265  28.653  38.179  0.00  0.00
ATOM    669  CB  PHE    44      30.379  27.754  36.362  0.00  0.00
ATOM    670  HB2 PHE    44      30.754  26.734  36.447  0.00  0.00
ATOM    671  HB3 PHE    44      29.337  27.602  36.080  0.00  0.00
ATOM    672  CG  PHE    44      30.858  28.540  35.131  0.00  0.00
ATOM    673  CD1 PHE    44      30.127  28.630  33.940  0.00  0.00
ATOM    674  HD1 PHE    44      29.199  28.077  33.933  0.00  0.00
ATOM    675  CE1 PHE    44      30.612  29.299  32.812  0.00  0.00
ATOM    676  HE1 PHE    44      30.077  29.262  31.874  0.00  0.00
ATOM    677  CZ  PHE    44      31.893  29.897  32.805  0.00  0.00
ATOM    678  HZ  PHE    44      32.240  30.418  31.925  0.00  0.00
ATOM    679  CE2 PHE    44      32.715  29.635  33.886  0.00  0.00
ATOM    680  HE2 PHE    44      33.763  29.893  33.856  0.00  0.00
ATOM    681  CD2 PHE    44      32.225  28.991  35.069  0.00  0.00
ATOM    682  HD2 PHE    44      32.838  28.943  35.957  0.00  0.00
ATOM    683  C   PHE    44      29.601  29.912  37.593  0.00  0.00
ATOM    684  O   PHE    44      30.187  30.954  37.935  0.00  0.00
ATOM    685  N   TYR    45      28.338  29.998  37.188  0.00  0.00
ATOM    686  H   TYR    45      27.835  29.131  37.064  0.00  0.00
ATOM    687  CA  TYR    45      27.643  31.270  36.925  0.00  0.00
ATOM    688  HA  TYR    45      28.273  31.833  36.235  0.00  0.00
ATOM    689  CB  TYR    45      26.271  31.003  36.321  0.00  0.00
ATOM    690  HB2 TYR    45      25.761  30.276  36.952  0.00  0.00
ATOM    691  HB3 TYR    45      25.802  31.985  36.384  0.00  0.00
ATOM    692  CG  TYR    45      26.147  30.514  34.845  0.00  0.00
ATOM    693  CD1 TYR    45      24.886  30.018  34.464  0.00  0.00
ATOM    694  HD1 TYR    45      24.156  29.749  35.213  0.00  0.00
ATOM    695  CE1 TYR    45      24.537  29.868  33.116  0.00  0.00
ATOM    696  HE1 TYR    45      23.539  29.543  32.860  0.00  0.00
ATOM    697  CZ  TYR    45      25.519  29.972  32.087  0.00  0.00
ATOM    698  OH  TYR    45      25.216  29.859  30.770  0.00  0.00
ATOM    699  HH  TYR    45      24.267  29.984  30.694  0.00  0.00
ATOM    700  CE2 TYR    45      26.809  30.392  32.464  0.00  0.00
ATOM    701  HE2 TYR    45      27.577  30.617  31.739  0.00  0.00
ATOM    702  CD2 TYR    45      27.093  30.687  33.818  0.00  0.00
ATOM    703  HD2 TYR    45      28.048  31.111  34.094  0.00  0.00
ATOM    704  C   TYR    45      27.543  32.157  38.128  0.00  0.00
ATOM    705  O   TYR    45      27.604  33.348  37.962  0.00  0.00
ATOM    706  N   ASP    46      27.371  31.589  39.344  0.00  0.00
ATOM    707  H   ASP    46      27.261  30.586  39.387  0.00  0.00
ATOM    708  CA  ASP    46      27.361  32.293  40.637  0.00  0.00
ATOM    709  HA  ASP    46      26.791  33.205  40.460  0.00  0.00
ATOM    710  CB  ASP    46      26.508  31.536  41.615  0.00  0.00
ATOM    711  HB2 ASP    46      25.483  31.508  41.245  0.00  0.00
ATOM    712  HB3 ASP    46      26.897  30.532  41.787  0.00  0.00
ATOM    713  CG  ASP    46      26.295  32.315  42.900  0.00  0.00
ATOM    714  OD1 ASP    46      26.805  31.948  43.984  0.00  0.00
ATOM    715  OD2 ASP    46      25.626  33.418  42.905  0.00  0.00
ATOM    716  C   ASP    46      28.748  32.711  41.078  0.00  0.00
ATOM    717  O   ASP    46      28.897  33.811  41.576  0.00  0.00
ATOM    718  N   LEU    47      29.824  31.982  40.675  0.00  0.00
ATOM    719  H   LEU    47      29.663  31.169  40.097  0.00  0.00
ATOM    720  CA  LEU    47      31.144  32.527  40.751  0.00  0.00
ATOM    721  HA  LEU    47      31.230  32.935  41.757  0.00  0.00
ATOM    722  CB  LEU    47      32.175  31.320  40.671  0.00  0.00
ATOM    723  HB2 LEU    47      31.994  30.501  41.367  0.00  0.00
ATOM    724  HB3 LEU    47      32.029  30.836  39.705  0.00  0.00
ATOM    725  CG  LEU    47      33.669  31.807  40.809  0.00  0.00
ATOM    726  HG  LEU    47      33.873  32.666  40.170  0.00  0.00
ATOM    727  CD1 LEU    47      34.008  32.028  42.339  0.00  0.00
ATOM    728 1HD1 LEU    47      35.072  32.261  42.313  0.00  0.00
ATOM    729 2HD1 LEU    47      33.554  32.920  42.771  0.00  0.00
ATOM    730 3HD1 LEU    47      33.784  31.186  42.995  0.00  0.00
ATOM    731  CD2 LEU    47      34.576  30.653  40.343  0.00  0.00
ATOM    732 1HD2 LEU    47      35.622  30.931  40.472  0.00  0.00
ATOM    733 2HD2 LEU    47      34.354  29.818  41.007  0.00  0.00
ATOM    734 3HD2 LEU    47      34.441  30.378  39.297  0.00  0.00
ATOM    735  C   LEU    47      31.488  33.726  39.836  0.00  0.00
ATOM    736  O   LEU    47      32.108  34.693  40.273  0.00  0.00
ATOM    737  N   LEU    48      30.992  33.778  38.618  0.00  0.00
ATOM    738  H   LEU    48      30.438  33.002  38.284  0.00  0.00
ATOM    739  CA  LEU    48      31.052  34.841  37.605  0.00  0.00
ATOM    740  HA  LEU    48      32.088  35.178  37.629  0.00  0.00
ATOM    741  CB  LEU    48      30.856  34.279  36.219  0.00  0.00
ATOM    742  HB2 LEU    48      30.054  33.541  36.203  0.00  0.00
ATOM    743  HB3 LEU    48      30.437  35.086  35.619  0.00  0.00
ATOM    744  CG  LEU    48      32.107  33.641  35.548  0.00  0.00
ATOM    745  HG  LEU    48      32.933  34.350  35.616  0.00  0.00
ATOM    746  CD1 LEU    48      32.557  32.347  35.967  0.00  0.00
ATOM    747 1HD1 LEU    48      31.856  31.523  35.833  0.00  0.00
ATOM    748 2HD1 LEU    48      33.499  32.208  35.436  0.00  0.00
ATOM    749 3HD1 LEU    48      32.783  32.457  37.027  0.00  0.00
ATOM    750  CD2 LEU    48      31.744  33.384  34.101  0.00  0.00
ATOM    751 1HD2 LEU    48      31.759  34.357  33.610  0.00  0.00
ATOM    752 2HD2 LEU    48      32.430  32.702  33.598  0.00  0.00
ATOM    753 3HD2 LEU    48      30.686  33.152  33.980  0.00  0.00
ATOM    754  C   LEU    48      30.108  36.037  37.958  0.00  0.00
ATOM    755  O   LEU    48      30.519  37.229  37.917  0.00  0.00
ATOM    756  N   SER    49      28.986  35.695  38.595  0.00  0.00
ATOM    757  H   SER    49      28.622  34.754  38.651  0.00  0.00
ATOM    758  CA  SER    49      28.141  36.754  39.122  0.00  0.00
ATOM    759  HA  SER    49      27.872  37.507  38.382  0.00  0.00
ATOM    760  CB  SER    49      26.794  36.139  39.473  0.00  0.00
ATOM    761  HB2 SER    49      26.896  35.163  39.947  0.00  0.00
ATOM    762  HB3 SER    49      26.259  36.637  40.281  0.00  0.00
ATOM    763  OG  SER    49      26.121  36.072  38.300  0.00  0.00
ATOM    764  HG  SER    49      26.651  35.620  37.640  0.00  0.00
ATOM    765  C   SER    49      28.776  37.450  40.372  0.00  0.00
ATOM    766  O   SER    49      28.420  38.614  40.615  0.00  0.00
ATOM    767  N   GLY    50      29.718  36.825  41.062  0.00  0.00
ATOM    768  H   GLY    50      29.807  35.844  40.840  0.00  0.00
ATOM    769  CA  GLY    50      30.551  37.414  42.106  0.00  0.00
ATOM    770  HA2 GLY    50      29.997  38.129  42.715  0.00  0.00
ATOM    771  HA3 GLY    50      30.848  36.646  42.821  0.00  0.00
ATOM    772  C   GLY    50      31.762  38.103  41.583  0.00  0.00
ATOM    773  O   GLY    50      31.826  39.329  41.804  0.00  0.00
ATOM    774  N   SER    51      32.558  37.513  40.662  0.00  0.00
ATOM    775  H   SER    51      32.414  36.526  40.507  0.00  0.00
ATOM    776  CA  SER    51      33.845  38.114  40.155  0.00  0.00
ATOM    777  HA  SER    51      34.410  38.515  40.996  0.00  0.00
ATOM    778  CB  SER    51      34.718  37.005  39.624  0.00  0.00
ATOM    779  HB2 SER    51      35.546  37.558  39.180  0.00  0.00
ATOM    780  HB3 SER    51      35.031  36.348  40.435  0.00  0.00
ATOM    781  OG  SER    51      33.943  36.017  38.791  0.00  0.00
ATOM    782  HG  SER    51      33.402  35.496  39.389  0.00  0.00
ATOM    783  C   SER    51      33.655  39.353  39.220  0.00  0.00
ATOM    784  O   SER    51      34.533  40.172  39.206  0.00  0.00
ATOM    785  N   LEU    52      32.520  39.465  38.465  0.00  0.00
ATOM    786  H   LEU    52      31.798  38.760  38.442  0.00  0.00
ATOM    787  CA  LEU    52      32.213  40.783  37.813  0.00  0.00
ATOM    788  HA  LEU    52      33.099  41.121  37.275  0.00  0.00
ATOM    789  CB  LEU    52      31.021  40.449  36.872  0.00  0.00
ATOM    790  HB2 LEU    52      31.173  39.472  36.413  0.00  0.00
ATOM    791  HB3 LEU    52      30.085  40.299  37.410  0.00  0.00
ATOM    792  CG  LEU    52      30.921  41.462  35.720  0.00  0.00
ATOM    793  HG  LEU    52      30.850  42.462  36.150  0.00  0.00
ATOM    794  CD1 LEU    52      32.042  41.581  34.635  0.00  0.00
ATOM    795 1HD1 LEU    52      31.782  42.103  33.714  0.00  0.00
ATOM    796 2HD1 LEU    52      32.916  42.091  35.041  0.00  0.00
ATOM    797 3HD1 LEU    52      32.328  40.546  34.448  0.00  0.00
ATOM    798  CD2 LEU    52      29.688  41.146  34.852  0.00  0.00
ATOM    799 1HD2 LEU    52      28.729  41.053  35.363  0.00  0.00
ATOM    800 2HD2 LEU    52      29.511  41.882  34.068  0.00  0.00
ATOM    801 3HD2 LEU    52      29.924  40.147  34.487  0.00  0.00
ATOM    802  C   LEU    52      31.898  41.959  38.691  0.00  0.00
ATOM    803  O   LEU    52      32.371  43.048  38.461  0.00  0.00
ATOM    804  N   GLU    53      31.155  41.748  39.788  0.00  0.00
ATOM    805  H   GLU    53      30.792  40.808  39.860  0.00  0.00
ATOM    806  CA  GLU    53      30.813  42.778  40.781  0.00  0.00
ATOM    807  HA  GLU    53      30.323  43.635  40.319  0.00  0.00
ATOM    808  CB  GLU    53      29.929  42.152  41.864  0.00  0.00
ATOM    809  HB2 GLU    53      29.174  41.487  41.444  0.00  0.00
ATOM    810  HB3 GLU    53      30.579  41.547  42.496  0.00  0.00
ATOM    811  CG  GLU    53      29.194  43.064  42.865  0.00  0.00
ATOM    812  HG2 GLU    53      29.866  43.822  43.266  0.00  0.00
ATOM    813  HG3 GLU    53      28.495  43.557  42.189  0.00  0.00
ATOM    814  CD  GLU    53      28.547  42.315  44.007  0.00  0.00
ATOM    815  OE1 GLU    53      27.290  42.434  44.314  0.00  0.00
ATOM    816  OE2 GLU    53      29.249  41.715  44.837  0.00  0.00
ATOM    817  C   GLU    53      31.999  43.388  41.469  0.00  0.00
ATOM    818  O   GLU    53      32.057  44.591  41.551  0.00  0.00
ATOM    819  N   VAL    54      32.935  42.536  41.887  0.00  0.00
ATOM    820  H   VAL    54      32.778  41.569  41.638  0.00  0.00
ATOM    821  CA  VAL    54      33.992  43.056  42.785  0.00  0.00
ATOM    822  HA  VAL    54      33.593  43.947  43.271  0.00  0.00
ATOM    823  CB  VAL    54      34.314  42.004  43.882  0.00  0.00
ATOM    824  HB  VAL    54      35.199  42.430  44.355  0.00  0.00
ATOM    825  CG1 VAL    54      33.169  42.023  44.860  0.00  0.00
ATOM    826 1HG1 VAL    54      32.251  41.866  44.294  0.00  0.00
ATOM    827 2HG1 VAL    54      33.316  41.423  45.757  0.00  0.00
ATOM    828 3HG1 VAL    54      33.113  43.053  45.214  0.00  0.00
ATOM    829  CG2 VAL    54      34.632  40.577  43.393  0.00  0.00
ATOM    830 1HG2 VAL    54      34.946  39.939  44.219  0.00  0.00
ATOM    831 2HG2 VAL    54      33.718  40.194  42.938  0.00  0.00
ATOM    832 3HG2 VAL    54      35.392  40.731  42.627  0.00  0.00
ATOM    833  C   VAL    54      35.227  43.411  41.890  0.00  0.00
ATOM    834  O   VAL    54      36.073  44.153  42.438  0.00  0.00
ATOM    835  N   ILE    55      35.316  43.044  40.605  0.00  0.00
ATOM    836  H   ILE    55      34.673  42.396  40.172  0.00  0.00
ATOM    837  CA  ILE    55      36.218  43.734  39.571  0.00  0.00
ATOM    838  HA  ILE    55      37.228  43.734  39.983  0.00  0.00
ATOM    839  CB  ILE    55      36.350  42.788  38.281  0.00  0.00
ATOM    840  HB  ILE    55      35.434  42.305  37.940  0.00  0.00
ATOM    841  CG2 ILE    55      36.978  43.590  37.093  0.00  0.00
ATOM    842 1HG2 ILE    55      37.406  42.985  36.294  0.00  0.00
ATOM    843 2HG2 ILE    55      36.235  44.149  36.524  0.00  0.00
ATOM    844 3HG2 ILE    55      37.685  44.294  37.533  0.00  0.00
ATOM    845  CG1 ILE    55      37.353  41.730  38.680  0.00  0.00
ATOM    846 2HG1 ILE    55      38.334  42.084  38.997  0.00  0.00
ATOM    847 3HG1 ILE    55      36.896  41.144  39.478  0.00  0.00
ATOM    848  CD1 ILE    55      37.605  40.695  37.605  0.00  0.00
ATOM    849 1HD1 ILE    55      37.904  39.841  38.214  0.00  0.00
ATOM    850 2HD1 ILE    55      36.637  40.360  37.234  0.00  0.00
ATOM    851 3HD1 ILE    55      38.385  40.987  36.901  0.00  0.00
ATOM    852  C   ILE    55      35.696  45.116  39.276  0.00  0.00
ATOM    853  O   ILE    55      36.465  46.071  39.280  0.00  0.00
ATOM    854  N   ARG    56      34.332  45.221  39.157  0.00  0.00
ATOM    855  H   ARG    56      33.795  44.366  39.179  0.00  0.00
ATOM    856  CA  ARG    56      33.556  46.494  39.050  0.00  0.00
ATOM    857  HA  ARG    56      34.007  47.043  38.223  0.00  0.00
ATOM    858  CB  ARG    56      32.130  46.193  38.621  0.00  0.00
ATOM    859  HB2 ARG    56      31.603  45.397  39.148  0.00  0.00
ATOM    860  HB3 ARG    56      31.572  47.113  38.797  0.00  0.00
ATOM    861  CG  ARG    56      32.019  45.865  37.120  0.00  0.00
ATOM    862  HG2 ARG    56      32.143  46.805  36.582  0.00  0.00
ATOM    863  HG3 ARG    56      32.674  45.048  36.818  0.00  0.00
ATOM    864  CD  ARG    56      30.633  45.384  36.760  0.00  0.00
ATOM    865  HD2 ARG    56      30.586  44.362  37.136  0.00  0.00
ATOM    866  HD3 ARG    56      29.875  45.852  37.388  0.00  0.00
ATOM    867  NE  ARG    56      30.246  45.527  35.341  0.00  0.00
ATOM    868  HE  ARG    56      30.798  46.185  34.809  0.00  0.00
ATOM    869  CZ  ARG    56      29.147  45.181  34.760  0.00  0.00
ATOM    870  NH1 ARG    56      28.193  44.572  35.356  0.00  0.00
ATOM    871 1HH1 ARG    56      28.380  44.172  36.264  0.00  0.00
ATOM    872 2HH1 ARG    56      27.538  44.091  34.756  0.00  0.00
ATOM    873  NH2 ARG    56      28.985  45.453  33.491  0.00  0.00
ATOM    874 1HH2 ARG    56      29.758  45.946  33.068  0.00  0.00
ATOM    875 2HH2 ARG    56      28.130  45.264  32.989  0.00  0.00
ATOM    876  C   ARG    56      33.599  47.404  40.333  0.00  0.00
ATOM    877  O   ARG    56      33.932  48.617  40.213  0.00  0.00
ATOM    878  N   LYS    57      33.620  46.829  41.516  0.00  0.00
ATOM    879  H   LYS    57      33.424  45.838  41.488  0.00  0.00
ATOM    880  CA  LYS    57      33.869  47.456  42.855  0.00  0.00
ATOM    881  HA  LYS    57      33.312  48.391  42.794  0.00  0.00
ATOM    882  CB  LYS    57      33.111  46.693  43.987  0.00  0.00
ATOM    883  HB2 LYS    57      32.180  46.287  43.592  0.00  0.00
ATOM    884  HB3 LYS    57      33.663  45.813  44.319  0.00  0.00
ATOM    885  CG  LYS    57      32.750  47.583  45.178  0.00  0.00
ATOM    886  HG2 LYS    57      33.611  48.027  45.678  0.00  0.00
ATOM    887  HG3 LYS    57      32.122  48.378  44.776  0.00  0.00
ATOM    888  CD  LYS    57      32.072  46.766  46.314  0.00  0.00
ATOM    889  HD2 LYS    57      31.137  46.305  45.996  0.00  0.00
ATOM    890  HD3 LYS    57      32.636  45.893  46.645  0.00  0.00
ATOM    891  CE  LYS    57      31.594  47.681  47.497  0.00  0.00
ATOM    892  HE2 LYS    57      31.045  47.077  48.220  0.00  0.00
ATOM    893  HE3 LYS    57      32.484  48.043  48.012  0.00  0.00
ATOM    894  NZ  LYS    57      30.695  48.746  47.162  0.00  0.00
ATOM    895  HZ1 LYS    57      31.238  49.465  46.706  0.00  0.00
ATOM    896  HZ2 LYS    57      30.000  48.524  46.464  0.00  0.00
ATOM    897  HZ3 LYS    57      30.343  49.260  47.957  0.00  0.00
ATOM    898  C   LYS    57      35.283  47.818  43.136  0.00  0.00
ATOM    899  O   LYS    57      35.563  48.517  44.117  0.00  0.00
ATOM    900  N   TRP    58      36.255  47.375  42.284  0.00  0.00
ATOM    901  H   TRP    58      35.919  46.960  41.427  0.00  0.00
ATOM    902  CA  TRP    58      37.665  47.906  42.285  0.00  0.00
ATOM    903  HA  TRP    58      37.965  48.327  43.244  0.00  0.00
ATOM    904  CB  TRP    58      38.570  46.763  41.933  0.00  0.00
ATOM    905  HB2 TRP    58      38.411  45.895  42.573  0.00  0.00
ATOM    906  HB3 TRP    58      38.370  46.487  40.897  0.00  0.00
ATOM    907  CG  TRP    58      40.018  46.986  42.026  0.00  0.00
ATOM    908  CD1 TRP    58      40.738  47.123  43.147  0.00  0.00
ATOM    909  HD1 TRP    58      40.329  47.114  44.147  0.00  0.00
ATOM    910  NE1 TRP    58      42.052  47.217  42.910  0.00  0.00
ATOM    911  HE1 TRP    58      42.727  47.021  43.636  0.00  0.00
ATOM    912  CE2 TRP    58      42.294  47.383  41.570  0.00  0.00
ATOM    913  CZ2 TRP    58      43.539  47.619  40.860  0.00  0.00
ATOM    914  HZ2 TRP    58      44.473  47.773  41.380  0.00  0.00
ATOM    915  CH2 TRP    58      43.441  47.578  39.494  0.00  0.00
ATOM    916  HH2 TRP    58      44.348  47.661  38.913  0.00  0.00
ATOM    917  CZ3 TRP    58      42.255  47.182  38.855  0.00  0.00
ATOM    918  HZ3 TRP    58      42.303  47.137  37.777  0.00  0.00
ATOM    919  CE3 TRP    58      41.068  47.009  39.596  0.00  0.00
ATOM    920  HE3 TRP    58      40.141  46.762  39.102  0.00  0.00
ATOM    921  CD2 TRP    58      41.045  47.168  40.995  0.00  0.00
ATOM    922  C   TRP    58      37.861  49.013  41.210  0.00  0.00
ATOM    923  O   TRP    58      38.563  49.960  41.416  0.00  0.00
ATOM    924  N   ALA    59      37.182  48.828  40.111  0.00  0.00
ATOM    925  H   ALA    59      36.657  47.974  39.986  0.00  0.00
ATOM    926  CA  ALA    59      37.383  49.719  38.996  0.00  0.00
ATOM    927  HA  ALA    59      38.425  49.821  38.694  0.00  0.00
ATOM    928  CB  ALA    59      36.863  49.012  37.834  0.00  0.00
ATOM    929  HB1 ALA    59      37.371  49.161  36.881  0.00  0.00
ATOM    930  HB2 ALA    59      36.885  47.927  37.942  0.00  0.00
ATOM    931  HB3 ALA    59      35.834  49.306  37.626  0.00  0.00
ATOM    932  C   ALA    59      36.771  51.077  39.239  0.00  0.00
ATOM    933  O   ALA    59      37.385  52.082  38.971  0.00  0.00
ATOM    934  N   GLU    60      35.681  51.180  40.033  0.00  0.00
ATOM    935  H   GLU    60      35.129  50.364  40.256  0.00  0.00
ATOM    936  CA  GLU    60      35.198  52.441  40.572  0.00  0.00
ATOM    937  HA  GLU    60      35.175  53.224  39.814  0.00  0.00
ATOM    938  CB  GLU    60      33.711  52.310  40.955  0.00  0.00
ATOM    939  HB2 GLU    60      33.318  53.304  41.172  0.00  0.00
ATOM    940  HB3 GLU    60      33.195  51.948  40.066  0.00  0.00
ATOM    941  CG  GLU    60      33.498  51.393  42.164  0.00  0.00
ATOM    942  HG2 GLU    60      33.938  50.459  41.815  0.00  0.00
ATOM    943  HG3 GLU    60      34.038  51.694  43.062  0.00  0.00
ATOM    944  CD  GLU    60      31.980  51.191  42.385  0.00  0.00
ATOM    945  OE1 GLU    60      31.230  50.639  41.557  0.00  0.00
ATOM    946  OE2 GLU    60      31.496  51.715  43.406  0.00  0.00
ATOM    947  C   GLU    60      35.961  53.004  41.820  0.00  0.00
ATOM    948  O   GLU    60      35.597  54.060  42.349  0.00  0.00
ATOM    949  N   LYS    61      37.077  52.400  42.192  0.00  0.00
ATOM    950  H   LYS    61      37.338  51.592  41.646  0.00  0.00
ATOM    951  CA  LYS    61      37.896  52.755  43.378  0.00  0.00
ATOM    952  HA  LYS    61      37.391  53.641  43.761  0.00  0.00
ATOM    953  CB  LYS    61      37.814  51.618  44.370  0.00  0.00
ATOM    954  HB2 LYS    61      36.810  51.194  44.355  0.00  0.00
ATOM    955  HB3 LYS    61      38.383  50.719  44.128  0.00  0.00
ATOM    956  CG  LYS    61      38.408  52.105  45.663  0.00  0.00
ATOM    957  HG2 LYS    61      39.487  52.164  45.517  0.00  0.00
ATOM    958  HG3 LYS    61      38.048  53.105  45.907  0.00  0.00
ATOM    959  CD  LYS    61      38.132  51.048  46.719  0.00  0.00
ATOM    960  HD2 LYS    61      37.074  50.789  46.717  0.00  0.00
ATOM    961  HD3 LYS    61      38.716  50.172  46.437  0.00  0.00
ATOM    962  CE  LYS    61      38.457  51.494  48.126  0.00  0.00
ATOM    963  HE2 LYS    61      37.920  50.789  48.761  0.00  0.00
ATOM    964  HE3 LYS    61      39.537  51.417  48.249  0.00  0.00
ATOM    965  NZ  LYS    61      37.958  52.829  48.469  0.00  0.00
ATOM    966  HZ1 LYS    61      38.452  53.638  48.120  0.00  0.00
ATOM    967  HZ2 LYS    61      36.953  52.899  48.402  0.00  0.00
ATOM    968  HZ3 LYS    61      38.010  52.884  49.476  0.00  0.00
ATOM    969  C   LYS    61      39.285  53.251  42.870  0.00  0.00
ATOM    970  O   LYS    61      39.714  54.205  43.477  0.00  0.00
ATOM    971  N   ILE    62      39.928  52.613  41.840  0.00  0.00
ATOM    972  H   ILE    62      39.533  51.730  41.550  0.00  0.00
ATOM    973  CA  ILE    62      41.263  53.078  41.350  0.00  0.00
ATOM    974  HA  ILE    62      41.887  52.793  42.197  0.00  0.00
ATOM    975  CB  ILE    62      41.743  52.199  40.149  0.00  0.00
ATOM    976  HB  ILE    62      42.663  52.622  39.746  0.00  0.00
ATOM    977  CG2 ILE    62      42.069  50.729  40.451  0.00  0.00
ATOM    978 1HG2 ILE    62      41.191  50.091  40.348  0.00  0.00
ATOM    979 2HG2 ILE    62      42.640  50.349  39.603  0.00  0.00
ATOM    980 3HG2 ILE    62      42.595  50.482  41.373  0.00  0.00
ATOM    981  CG1 ILE    62      40.689  52.224  39.004  0.00  0.00
ATOM    982 2HG1 ILE    62      39.765  51.737  39.317  0.00  0.00
ATOM    983 3HG1 ILE    62      40.510  53.253  38.690  0.00  0.00
ATOM    984  CD1 ILE    62      41.240  51.603  37.638  0.00  0.00
ATOM    985 1HD1 ILE    62      41.677  50.615  37.780  0.00  0.00
ATOM    986 2HD1 ILE    62      40.492  51.551  36.846  0.00  0.00
ATOM    987 3HD1 ILE    62      42.054  52.255  37.321  0.00  0.00
ATOM    988  C   ILE    62      41.307  54.537  40.998  0.00  0.00
ATOM    989  O   ILE    62      40.256  55.086  40.670  0.00  0.00
ATOM    990  N   PRO    63      42.459  55.240  41.139  0.00  0.00
ATOM    991  CD  PRO    63      43.624  54.731  41.814  0.00  0.00
ATOM    992  HD2 PRO    63      43.988  53.799  41.382  0.00  0.00
ATOM    993  HD3 PRO    63      43.431  54.640  42.882  0.00  0.00
ATOM    994  CG  PRO    63      44.682  55.866  41.582  0.00  0.00
ATOM    995  HG2 PRO    63      45.226  55.675  40.657  0.00  0.00
ATOM    996  HG3 PRO    63      45.422  55.923  42.380  0.00  0.00
ATOM    997  CB  PRO    63      43.837  57.125  41.516  0.00  0.00
ATOM    998  HB2 PRO    63      44.338  57.873  40.902  0.00  0.00
ATOM    999  HB3 PRO    63      43.564  57.612  42.451  0.00  0.00
ATOM   1000  CA  PRO    63      42.519  56.664  40.809  0.00  0.00
ATOM   1001  HA  PRO    63      41.703  57.190  41.306  0.00  0.00
ATOM   1002  C   PRO    63      42.454  56.907  39.271  0.00  0.00
ATOM   1003  O   PRO    63      42.854  56.071  38.478  0.00  0.00
ATOM   1004  N   GLY    64      41.967  58.090  38.878  0.00  0.00
ATOM   1005  H   GLY    64      41.456  58.603  39.582  0.00  0.00
ATOM   1006  CA  GLY    64      42.162  58.631  37.518  0.00  0.00
ATOM   1007  HA2 GLY    64      41.758  59.634  37.657  0.00  0.00
ATOM   1008  HA3 GLY    64      43.212  58.571  37.231  0.00  0.00
ATOM   1009  C   GLY    64      41.234  57.988  36.451  0.00  0.00
ATOM   1010  O   GLY    64      41.223  58.376  35.271  0.00  0.00
ATOM   1011  N   PHE    65      40.422  56.975  36.745  0.00  0.00
ATOM   1012  H   PHE    65      40.702  56.640  37.656  0.00  0.00
ATOM   1013  CA  PHE    65      39.420  56.266  35.876  0.00  0.00
ATOM   1014  HA  PHE    65      40.021  55.827  35.080  0.00  0.00
ATOM   1015  CB  PHE    65      38.695  55.104  36.673  0.00  0.00
ATOM   1016  HB2 PHE    65      39.448  54.597  37.277  0.00  0.00
ATOM   1017  HB3 PHE    65      37.965  55.600  37.312  0.00  0.00
ATOM   1018  CG  PHE    65      37.917  54.045  35.960  0.00  0.00
ATOM   1019  CD1 PHE    65      38.558  53.224  34.974  0.00  0.00
ATOM   1020  HD1 PHE    65      39.534  53.515  34.613  0.00  0.00
ATOM   1021  CE1 PHE    65      38.002  52.036  34.503  0.00  0.00
ATOM   1022  HE1 PHE    65      38.683  51.548  33.821  0.00  0.00
ATOM   1023  CZ  PHE    65      36.716  51.667  34.916  0.00  0.00
ATOM   1024  HZ  PHE    65      36.210  50.760  34.622  0.00  0.00
ATOM   1025  CE2 PHE    65      36.005  52.404  35.879  0.00  0.00
ATOM   1026  HE2 PHE    65      35.096  52.054  36.347  0.00  0.00
ATOM   1027  CD2 PHE    65      36.645  53.582  36.338  0.00  0.00
ATOM   1028  HD2 PHE    65      36.055  54.062  37.104  0.00  0.00
ATOM   1029  C   PHE    65      38.385  57.288  35.397  0.00  0.00
ATOM   1030  O   PHE    65      37.892  57.102  34.307  0.00  0.00
ATOM   1031  N   ALA    66      38.115  58.321  36.230  0.00  0.00
ATOM   1032  H   ALA    66      38.599  58.285  37.115  0.00  0.00
ATOM   1033  CA  ALA    66      37.175  59.428  35.886  0.00  0.00
ATOM   1034  HA  ALA    66      36.184  59.006  35.720  0.00  0.00
ATOM   1035  CB  ALA    66      37.057  60.444  37.024  0.00  0.00
ATOM   1036  HB1 ALA    66      36.091  60.947  36.972  0.00  0.00
ATOM   1037  HB2 ALA    66      37.167  59.875  37.947  0.00  0.00
ATOM   1038  HB3 ALA    66      37.825  61.214  37.094  0.00  0.00
ATOM   1039  C   ALA    66      37.545  60.156  34.565  0.00  0.00
ATOM   1040  O   ALA    66      36.759  61.005  34.068  0.00  0.00
ATOM   1041  N   GLU    67      38.745  59.959  34.022  0.00  0.00
ATOM   1042  H   GLU    67      39.415  59.372  34.497  0.00  0.00
ATOM   1043  CA  GLU    67      39.118  60.398  32.634  0.00  0.00
ATOM   1044  HA  GLU    67      38.897  61.465  32.640  0.00  0.00
ATOM   1045  CB  GLU    67      40.652  60.091  32.396  0.00  0.00
ATOM   1046  HB2 GLU    67      40.888  59.034  32.520  0.00  0.00
ATOM   1047  HB3 GLU    67      40.798  60.044  31.317  0.00  0.00
ATOM   1048  CG  GLU    67      41.601  61.007  33.167  0.00  0.00
ATOM   1049  HG2 GLU    67      41.507  60.803  34.234  0.00  0.00
ATOM   1050  HG3 GLU    67      42.587  60.751  32.780  0.00  0.00
ATOM   1051  CD  GLU    67      41.386  62.526  32.906  0.00  0.00
ATOM   1052  OE1 GLU    67      41.213  62.909  31.718  0.00  0.00
ATOM   1053  OE2 GLU    67      41.266  63.274  33.900  0.00  0.00
ATOM   1054  C   GLU    67      38.268  59.720  31.501  0.00  0.00
ATOM   1055  O   GLU    67      38.300  60.265  30.430  0.00  0.00
ATOM   1056  N   LEU    68      37.590  58.617  31.819  0.00  0.00
ATOM   1057  H   LEU    68      37.675  58.105  32.686  0.00  0.00
ATOM   1058  CA  LEU    68      36.647  58.025  30.875  0.00  0.00
ATOM   1059  HA  LEU    68      36.780  58.508  29.907  0.00  0.00
ATOM   1060  CB  LEU    68      37.177  56.574  30.604  0.00  0.00
ATOM   1061  HB2 LEU    68      36.933  55.843  31.375  0.00  0.00
ATOM   1062  HB3 LEU    68      36.687  56.206  29.703  0.00  0.00
ATOM   1063  CG  LEU    68      38.701  56.412  30.406  0.00  0.00
ATOM   1064  HG  LEU    68      39.258  56.818  31.251  0.00  0.00
ATOM   1065  CD1 LEU    68      39.243  54.903  30.276  0.00  0.00
ATOM   1066 1HD1 LEU    68      40.287  54.843  30.583  0.00  0.00
ATOM   1067 2HD1 LEU    68      38.653  54.433  31.063  0.00  0.00
ATOM   1068 3HD1 LEU    68      38.981  54.498  29.298  0.00  0.00
ATOM   1069  CD2 LEU    68      39.303  57.140  29.132  0.00  0.00
ATOM   1070 1HD2 LEU    68      39.086  56.618  28.200  0.00  0.00
ATOM   1071 2HD2 LEU    68      38.957  58.174  29.144  0.00  0.00
ATOM   1072 3HD2 LEU    68      40.386  57.239  29.055  0.00  0.00
ATOM   1073  C   LEU    68      35.171  58.123  31.284  0.00  0.00
ATOM   1074  O   LEU    68      34.755  57.966  32.446  0.00  0.00
ATOM   1075  N   SER    69      34.234  58.311  30.292  0.00  0.00
ATOM   1076  H   SER    69      34.608  58.450  29.364  0.00  0.00
ATOM   1077  CA  SER    69      32.797  58.346  30.505  0.00  0.00
ATOM   1078  HA  SER    69      32.697  59.073  31.312  0.00  0.00
ATOM   1079  CB  SER    69      32.104  59.005  29.240  0.00  0.00
ATOM   1080  HB2 SER    69      32.524  58.699  28.282  0.00  0.00
ATOM   1081  HB3 SER    69      31.022  58.885  29.186  0.00  0.00
ATOM   1082  OG  SER    69      32.346  60.380  29.364  0.00  0.00
ATOM   1083  HG  SER    69      31.656  60.964  29.041  0.00  0.00
ATOM   1084  C   SER    69      32.079  57.060  30.953  0.00  0.00
ATOM   1085  O   SER    69      32.609  55.993  30.738  0.00  0.00
ATOM   1086  N   PRO    70      30.871  57.086  31.556  0.00  0.00
ATOM   1087  CD  PRO    70      30.122  58.298  31.904  0.00  0.00
ATOM   1088  HD2 PRO    70      29.892  58.851  30.993  0.00  0.00
ATOM   1089  HD3 PRO    70      30.883  58.780  32.518  0.00  0.00
ATOM   1090  CG  PRO    70      28.926  57.758  32.716  0.00  0.00
ATOM   1091  HG2 PRO    70      28.066  57.538  32.083  0.00  0.00
ATOM   1092  HG3 PRO    70      28.524  58.408  33.492  0.00  0.00
ATOM   1093  CB  PRO    70      29.389  56.452  33.289  0.00  0.00
ATOM   1094  HB2 PRO    70      28.562  55.744  33.352  0.00  0.00
ATOM   1095  HB3 PRO    70      29.828  56.588  34.277  0.00  0.00
ATOM   1096  CA  PRO    70      30.400  55.914  32.268  0.00  0.00
ATOM   1097  HA  PRO    70      31.265  55.653  32.877  0.00  0.00
ATOM   1098  C   PRO    70      30.064  54.641  31.491  0.00  0.00
ATOM   1099  O   PRO    70      30.057  53.583  32.110  0.00  0.00
ATOM   1100  N   ALA    71      29.866  54.693  30.116  0.00  0.00
ATOM   1101  H   ALA    71      29.751  55.575  29.637  0.00  0.00
ATOM   1102  CA  ALA    71      29.770  53.525  29.231  0.00  0.00
ATOM   1103  HA  ALA    71      29.517  52.683  29.876  0.00  0.00
ATOM   1104  CB  ALA    71      28.643  53.669  28.194  0.00  0.00
ATOM   1105  HB1 ALA    71      28.955  54.260  27.332  0.00  0.00
ATOM   1106  HB2 ALA    71      28.285  52.684  27.895  0.00  0.00
ATOM   1107  HB3 ALA    71      27.772  54.191  28.591  0.00  0.00
ATOM   1108  C   ALA    71      31.106  53.131  28.591  0.00  0.00
ATOM   1109  O   ALA    71      31.188  51.970  28.191  0.00  0.00
ATOM   1110  N   ASP    72      32.123  54.018  28.483  0.00  0.00
ATOM   1111  H   ASP    72      31.852  54.895  28.905  0.00  0.00
ATOM   1112  CA  ASP    72      33.610  53.705  28.221  0.00  0.00
ATOM   1113  HA  ASP    72      33.641  53.057  27.345  0.00  0.00
ATOM   1114  CB  ASP    72      34.424  54.935  27.864  0.00  0.00
ATOM   1115  HB2 ASP    72      34.243  55.656  28.661  0.00  0.00
ATOM   1116  HB3 ASP    72      35.465  54.660  28.036  0.00  0.00
ATOM   1117  CG  ASP    72      34.168  55.603  26.531  0.00  0.00
ATOM   1118  OD1 ASP    72      34.785  55.192  25.539  0.00  0.00
ATOM   1119  OD2 ASP    72      33.396  56.638  26.507  0.00  0.00
ATOM   1120  C   ASP    72      34.114  52.886  29.420  0.00  0.00
ATOM   1121  O   ASP    72      34.788  51.889  29.233  0.00  0.00
ATOM   1122  N   GLN    73      33.705  53.300  30.654  0.00  0.00
ATOM   1123  H   GLN    73      33.099  54.106  30.703  0.00  0.00
ATOM   1124  CA  GLN    73      34.049  52.702  31.895  0.00  0.00
ATOM   1125  HA  GLN    73      35.129  52.563  31.848  0.00  0.00
ATOM   1126  CB  GLN    73      33.765  53.631  33.154  0.00  0.00
ATOM   1127  HB2 GLN    73      32.676  53.694  33.169  0.00  0.00
ATOM   1128  HB3 GLN    73      33.977  52.990  34.011  0.00  0.00
ATOM   1129  CG  GLN    73      34.585  54.879  33.404  0.00  0.00
ATOM   1130  HG2 GLN    73      35.617  54.580  33.591  0.00  0.00
ATOM   1131  HG3 GLN    73      34.474  55.543  32.547  0.00  0.00
ATOM   1132  CD  GLN    73      34.236  55.540  34.740  0.00  0.00
ATOM   1133  OE1 GLN    73      33.236  55.259  35.377  0.00  0.00
ATOM   1134  NE2 GLN    73      35.139  56.434  35.179  0.00  0.00
ATOM   1135 1HE2 GLN    73      34.869  56.955  36.001  0.00  0.00
ATOM   1136 2HE2 GLN    73      36.044  56.571  34.751  0.00  0.00
ATOM   1137  C   GLN    73      33.422  51.350  32.089  0.00  0.00
ATOM   1138  O   GLN    73      34.097  50.448  32.592  0.00  0.00
ATOM   1139  N   ASP    74      32.189  51.149  31.691  0.00  0.00
ATOM   1140  H   ASP    74      31.644  51.933  31.360  0.00  0.00
ATOM   1141  CA  ASP    74      31.651  49.801  31.404  0.00  0.00
ATOM   1142  HA  ASP    74      31.847  49.233  32.313  0.00  0.00
ATOM   1143  CB  ASP    74      30.150  49.865  31.054  0.00  0.00
ATOM   1144  HB2 ASP    74      29.768  50.628  31.731  0.00  0.00
ATOM   1145  HB3 ASP    74      30.034  50.178  30.016  0.00  0.00
ATOM   1146  CG  ASP    74      29.373  48.596  31.271  0.00  0.00
ATOM   1147  OD1 ASP    74      29.371  48.148  32.452  0.00  0.00
ATOM   1148  OD2 ASP    74      28.823  48.038  30.318  0.00  0.00
ATOM   1149  C   ASP    74      32.377  48.980  30.314  0.00  0.00
ATOM   1150  O   ASP    74      32.569  47.836  30.609  0.00  0.00
ATOM   1151  N   LEU    75      32.690  49.528  29.146  0.00  0.00
ATOM   1152  H   LEU    75      32.336  50.453  28.944  0.00  0.00
ATOM   1153  CA  LEU    75      33.359  48.874  28.050  0.00  0.00
ATOM   1154  HA  LEU    75      32.803  47.938  27.995  0.00  0.00
ATOM   1155  CB  LEU    75      33.165  49.799  26.806  0.00  0.00
ATOM   1156  HB2 LEU    75      32.148  50.190  26.792  0.00  0.00
ATOM   1157  HB3 LEU    75      33.831  50.641  26.992  0.00  0.00
ATOM   1158  CG  LEU    75      33.488  48.983  25.479  0.00  0.00
ATOM   1159  HG  LEU    75      34.553  48.749  25.463  0.00  0.00
ATOM   1160  CD1 LEU    75      32.641  47.626  25.203  0.00  0.00
ATOM   1161 1HD1 LEU    75      32.875  47.324  24.182  0.00  0.00
ATOM   1162 2HD1 LEU    75      32.883  46.837  25.914  0.00  0.00
ATOM   1163 3HD1 LEU    75      31.560  47.747  25.276  0.00  0.00
ATOM   1164  CD2 LEU    75      33.128  49.779  24.241  0.00  0.00
ATOM   1165 1HD2 LEU    75      33.869  49.582  23.467  0.00  0.00
ATOM   1166 2HD2 LEU    75      32.073  49.621  24.016  0.00  0.00
ATOM   1167 3HD2 LEU    75      33.143  50.853  24.424  0.00  0.00
ATOM   1168  C   LEU    75      34.879  48.511  28.145  0.00  0.00
ATOM   1169  O   LEU    75      35.377  47.503  27.587  0.00  0.00
ATOM   1170  N   LEU    76      35.620  49.304  28.898  0.00  0.00
ATOM   1171  H   LEU    76      35.176  50.128  29.277  0.00  0.00
ATOM   1172  CA  LEU    76      37.100  49.059  29.158  0.00  0.00
ATOM   1173  HA  LEU    76      37.556  48.719  28.229  0.00  0.00
ATOM   1174  CB  LEU    76      37.849  50.357  29.518  0.00  0.00
ATOM   1175  HB2 LEU    76      37.617  51.025  28.689  0.00  0.00
ATOM   1176  HB3 LEU    76      37.353  50.795  30.385  0.00  0.00
ATOM   1177  CG  LEU    76      39.348  50.204  29.833  0.00  0.00
ATOM   1178  HG  LEU    76      39.532  49.394  30.538  0.00  0.00
ATOM   1179  CD1 LEU    76      40.053  49.773  28.525  0.00  0.00
ATOM   1180 1HD1 LEU    76      39.766  50.310  27.620  0.00  0.00
ATOM   1181 2HD1 LEU    76      41.136  49.790  28.642  0.00  0.00
ATOM   1182 3HD1 LEU    76      39.959  48.698  28.370  0.00  0.00
ATOM   1183  CD2 LEU    76      39.878  51.553  30.344  0.00  0.00
ATOM   1184 1HD2 LEU    76      39.271  51.932  31.166  0.00  0.00
ATOM   1185 2HD2 LEU    76      40.929  51.412  30.596  0.00  0.00
ATOM   1186 3HD2 LEU    76      39.840  52.277  29.531  0.00  0.00
ATOM   1187  C   LEU    76      37.208  47.911  30.129  0.00  0.00
ATOM   1188  O   LEU    76      37.967  47.008  29.954  0.00  0.00
ATOM   1189  N   LEU    77      36.179  47.836  31.043  0.00  0.00
ATOM   1190  H   LEU    77      35.479  48.563  31.076  0.00  0.00
ATOM   1191  CA  LEU    77      35.893  46.696  31.909  0.00  0.00
ATOM   1192  HA  LEU    77      36.789  46.403  32.457  0.00  0.00
ATOM   1193  CB  LEU    77      34.952  47.160  33.023  0.00  0.00
ATOM   1194  HB2 LEU    77      35.018  48.226  33.241  0.00  0.00
ATOM   1195  HB3 LEU    77      33.941  47.054  32.629  0.00  0.00
ATOM   1196  CG  LEU    77      34.887  46.414  34.334  0.00  0.00
ATOM   1197  HG  LEU    77      33.994  46.748  34.862  0.00  0.00
ATOM   1198  CD1 LEU    77      34.708  44.855  34.156  0.00  0.00
ATOM   1199 1HD1 LEU    77      35.639  44.352  33.895  0.00  0.00
ATOM   1200 2HD1 LEU    77      34.420  44.403  35.105  0.00  0.00
ATOM   1201 3HD1 LEU    77      33.941  44.694  33.399  0.00  0.00
ATOM   1202  CD2 LEU    77      36.115  46.755  35.171  0.00  0.00
ATOM   1203 1HD2 LEU    77      36.279  47.832  35.200  0.00  0.00
ATOM   1204 2HD2 LEU    77      35.834  46.565  36.207  0.00  0.00
ATOM   1205 3HD2 LEU    77      36.914  46.180  34.703  0.00  0.00
ATOM   1206  C   LEU    77      35.385  45.471  31.125  0.00  0.00
ATOM   1207  O   LEU    77      36.077  44.477  31.167  0.00  0.00
ATOM   1208  N   GLU    78      34.424  45.633  30.169  0.00  0.00
ATOM   1209  H   GLU    78      33.965  46.527  30.068  0.00  0.00
ATOM   1210  CA  GLU    78      33.883  44.587  29.317  0.00  0.00
ATOM   1211  HA  GLU    78      33.506  43.754  29.911  0.00  0.00
ATOM   1212  CB  GLU    78      32.627  44.987  28.641  0.00  0.00
ATOM   1213  HB2 GLU    78      31.971  45.460  29.372  0.00  0.00
ATOM   1214  HB3 GLU    78      32.916  45.720  27.889  0.00  0.00
ATOM   1215  CG  GLU    78      31.843  43.907  27.982  0.00  0.00
ATOM   1216  HG2 GLU    78      32.432  43.472  27.175  0.00  0.00
ATOM   1217  HG3 GLU    78      31.619  43.121  28.704  0.00  0.00
ATOM   1218  CD  GLU    78      30.438  44.386  27.372  0.00  0.00
ATOM   1219  OE1 GLU    78      29.774  45.201  28.037  0.00  0.00
ATOM   1220  OE2 GLU    78      30.028  43.961  26.237  0.00  0.00
ATOM   1221  C   GLU    78      34.959  44.059  28.472  0.00  0.00
ATOM   1222  O   GLU    78      35.067  42.805  28.209  0.00  0.00
ATOM   1223  N   SER    79      35.930  44.928  28.071  0.00  0.00
ATOM   1224  H   SER    79      35.978  45.825  28.531  0.00  0.00
ATOM   1225  CA  SER    79      37.070  44.534  27.250  0.00  0.00
ATOM   1226  HA  SER    79      36.780  43.801  26.498  0.00  0.00
ATOM   1227  CB  SER    79      37.619  45.701  26.479  0.00  0.00
ATOM   1228  HB2 SER    79      37.836  46.468  27.223  0.00  0.00
ATOM   1229  HB3 SER    79      38.412  45.260  25.875  0.00  0.00
ATOM   1230  OG  SER    79      36.610  46.197  25.606  0.00  0.00
ATOM   1231  HG  SER    79      35.892  46.476  26.179  0.00  0.00
ATOM   1232  C   SER    79      38.282  43.975  28.019  0.00  0.00
ATOM   1233  O   SER    79      39.209  43.444  27.321  0.00  0.00
ATOM   1234  N   ALA    80      38.325  43.988  29.376  0.00  0.00
ATOM   1235  H   ALA    80      37.496  44.317  29.849  0.00  0.00
ATOM   1236  CA  ALA    80      39.443  43.559  30.158  0.00  0.00
ATOM   1237  HA  ALA    80      40.217  43.013  29.617  0.00  0.00
ATOM   1238  CB  ALA    80      40.085  44.792  30.653  0.00  0.00
ATOM   1239  HB1 ALA    80      40.937  44.468  31.250  0.00  0.00
ATOM   1240  HB2 ALA    80      40.504  45.376  29.833  0.00  0.00
ATOM   1241  HB3 ALA    80      39.383  45.380  31.244  0.00  0.00
ATOM   1242  C   ALA    80      38.997  42.558  31.220  0.00  0.00
ATOM   1243  O   ALA    80      39.764  42.167  32.139  0.00  0.00
ATOM   1244  N   PHE    81      37.764  42.087  31.211  0.00  0.00
ATOM   1245  H   PHE    81      37.125  42.332  30.468  0.00  0.00
ATOM   1246  CA  PHE    81      37.156  41.329  32.320  0.00  0.00
ATOM   1247  HA  PHE    81      37.375  41.932  33.202  0.00  0.00
ATOM   1248  CB  PHE    81      35.608  41.244  32.159  0.00  0.00
ATOM   1249  HB2 PHE    81      35.145  42.230  32.193  0.00  0.00
ATOM   1250  HB3 PHE    81      35.322  40.851  31.183  0.00  0.00
ATOM   1251  CG  PHE    81      34.954  40.192  33.072  0.00  0.00
ATOM   1252  CD1 PHE    81      35.163  40.156  34.457  0.00  0.00
ATOM   1253  HD1 PHE    81      35.761  40.930  34.916  0.00  0.00
ATOM   1254  CE1 PHE    81      34.599  39.199  35.321  0.00  0.00
ATOM   1255  HE1 PHE    81      34.857  39.134  36.367  0.00  0.00
ATOM   1256  CZ  PHE    81      34.010  38.069  34.749  0.00  0.00
ATOM   1257  HZ  PHE    81      33.859  37.194  35.363  0.00  0.00
ATOM   1258  CE2 PHE    81      33.874  37.985  33.320  0.00  0.00
ATOM   1259  HE2 PHE    81      33.427  37.080  32.936  0.00  0.00
ATOM   1260  CD2 PHE    81      34.266  39.066  32.536  0.00  0.00
ATOM   1261  HD2 PHE    81      34.176  38.888  31.474  0.00  0.00
ATOM   1262  C   PHE    81      37.836  39.990  32.694  0.00  0.00
ATOM   1263  O   PHE    81      38.297  39.843  33.791  0.00  0.00
ATOM   1264  N   LEU    82      37.800  39.068  31.694  0.00  0.00
ATOM   1265  H   LEU    82      37.647  39.406  30.755  0.00  0.00
ATOM   1266  CA  LEU    82      38.390  37.716  31.694  0.00  0.00
ATOM   1267  HA  LEU    82      37.786  37.186  32.430  0.00  0.00
ATOM   1268  CB  LEU    82      38.067  37.095  30.289  0.00  0.00
ATOM   1269  HB2 LEU    82      37.021  37.276  30.039  0.00  0.00
ATOM   1270  HB3 LEU    82      38.687  37.595  29.544  0.00  0.00
ATOM   1271  CG  LEU    82      38.178  35.581  30.217  0.00  0.00
ATOM   1272  HG  LEU    82      39.164  35.119  30.170  0.00  0.00
ATOM   1273  CD1 LEU    82      37.173  34.994  31.285  0.00  0.00
ATOM   1274 1HD1 LEU    82      37.482  35.151  32.318  0.00  0.00
ATOM   1275 2HD1 LEU    82      36.175  35.414  31.160  0.00  0.00
ATOM   1276 3HD1 LEU    82      37.085  33.930  31.065  0.00  0.00
ATOM   1277  CD2 LEU    82      37.771  35.244  28.795  0.00  0.00
ATOM   1278 1HD2 LEU    82      36.824  35.680  28.477  0.00  0.00
ATOM   1279 2HD2 LEU    82      38.549  35.550  28.096  0.00  0.00
ATOM   1280 3HD2 LEU    82      37.642  34.161  28.799  0.00  0.00
ATOM   1281  C   LEU    82      39.848  37.674  32.086  0.00  0.00
ATOM   1282  O   LEU    82      40.202  36.911  32.940  0.00  0.00
ATOM   1283  N   GLU    83      40.691  38.605  31.588  0.00  0.00
ATOM   1284  H   GLU    83      40.223  39.220  30.938  0.00  0.00
ATOM   1285  CA  GLU    83      42.117  38.832  31.857  0.00  0.00
ATOM   1286  HA  GLU    83      42.608  37.878  31.668  0.00  0.00
ATOM   1287  CB  GLU    83      42.670  39.882  30.916  0.00  0.00
ATOM   1288  HB2 GLU    83      42.006  40.721  30.712  0.00  0.00
ATOM   1289  HB3 GLU    83      43.496  40.203  31.550  0.00  0.00
ATOM   1290  CG  GLU    83      43.003  39.357  29.504  0.00  0.00
ATOM   1291  HG2 GLU    83      43.836  38.669  29.355  0.00  0.00
ATOM   1292  HG3 GLU    83      42.125  38.883  29.065  0.00  0.00
ATOM   1293  CD  GLU    83      43.322  40.580  28.578  0.00  0.00
ATOM   1294  OE1 GLU    83      44.216  41.450  28.869  0.00  0.00
ATOM   1295  OE2 GLU    83      42.747  40.700  27.531  0.00  0.00
ATOM   1296  C   GLU    83      42.321  39.154  33.328  0.00  0.00
ATOM   1297  O   GLU    83      43.074  38.454  34.005  0.00  0.00
ATOM   1298  N   LEU    84      41.648  40.153  33.874  0.00  0.00
ATOM   1299  H   LEU    84      41.103  40.792  33.312  0.00  0.00
ATOM   1300  CA  LEU    84      41.663  40.585  35.262  0.00  0.00
ATOM   1301  HA  LEU    84      42.725  40.700  35.478  0.00  0.00
ATOM   1302  CB  LEU    84      40.997  41.997  35.260  0.00  0.00
ATOM   1303  HB2 LEU    84      41.561  42.573  34.526  0.00  0.00
ATOM   1304  HB3 LEU    84      39.970  41.932  34.900  0.00  0.00
ATOM   1305  CG  LEU    84      40.930  42.728  36.542  0.00  0.00
ATOM   1306  HG  LEU    84      40.113  42.319  37.138  0.00  0.00
ATOM   1307  CD1 LEU    84      42.211  42.775  37.445  0.00  0.00
ATOM   1308 1HD1 LEU    84      43.074  43.008  36.821  0.00  0.00
ATOM   1309 2HD1 LEU    84      42.043  43.590  38.149  0.00  0.00
ATOM   1310 3HD1 LEU    84      42.328  41.786  37.886  0.00  0.00
ATOM   1311  CD2 LEU    84      40.568  44.140  36.269  0.00  0.00
ATOM   1312 1HD2 LEU    84      41.402  44.712  35.863  0.00  0.00
ATOM   1313 2HD2 LEU    84      39.780  44.130  35.515  0.00  0.00
ATOM   1314 3HD2 LEU    84      40.258  44.593  37.210  0.00  0.00
ATOM   1315  C   LEU    84      40.984  39.595  36.174  0.00  0.00
ATOM   1316  O   LEU    84      41.497  39.375  37.254  0.00  0.00
ATOM   1317  N   PHE    85      39.876  38.932  35.753  0.00  0.00
ATOM   1318  H   PHE    85      39.543  39.146  34.824  0.00  0.00
ATOM   1319  CA  PHE    85      39.362  37.824  36.479  0.00  0.00
ATOM   1320  HA  PHE    85      39.078  38.135  37.484  0.00  0.00
ATOM   1321  CB  PHE    85      38.114  37.355  35.858  0.00  0.00
ATOM   1322  HB2 PHE    85      37.307  38.070  36.016  0.00  0.00
ATOM   1323  HB3 PHE    85      38.348  37.294  34.795  0.00  0.00
ATOM   1324  CG  PHE    85      37.570  36.036  36.402  0.00  0.00
ATOM   1325  CD1 PHE    85      37.241  35.907  37.705  0.00  0.00
ATOM   1326  HD1 PHE    85      37.414  36.773  38.327  0.00  0.00
ATOM   1327  CE1 PHE    85      36.637  34.688  38.174  0.00  0.00
ATOM   1328  HE1 PHE    85      36.340  34.546  39.203  0.00  0.00
ATOM   1329  CZ  PHE    85      36.453  33.611  37.344  0.00  0.00
ATOM   1330  HZ  PHE    85      35.884  32.756  37.679  0.00  0.00
ATOM   1331  CE2 PHE    85      36.828  33.696  36.033  0.00  0.00
ATOM   1332  HE2 PHE    85      36.807  32.830  35.388  0.00  0.00
ATOM   1333  CD2 PHE    85      37.322  34.936  35.523  0.00  0.00
ATOM   1334  HD2 PHE    85      37.543  35.011  34.468  0.00  0.00
ATOM   1335  C   PHE    85      40.462  36.682  36.612  0.00  0.00
ATOM   1336  O   PHE    85      40.753  36.379  37.756  0.00  0.00
ATOM   1337  N   ILE    86      41.003  36.122  35.514  0.00  0.00
ATOM   1338  H   ILE    86      40.594  36.402  34.634  0.00  0.00
ATOM   1339  CA  ILE    86      41.880  35.004  35.514  0.00  0.00
ATOM   1340  HA  ILE    86      41.385  34.190  36.043  0.00  0.00
ATOM   1341  CB  ILE    86      42.069  34.448  34.107  0.00  0.00
ATOM   1342  HB  ILE    86      42.342  35.290  33.470  0.00  0.00
ATOM   1343  CG2 ILE    86      43.208  33.441  33.958  0.00  0.00
ATOM   1344 1HG2 ILE    86      43.194  32.814  33.066  0.00  0.00
ATOM   1345 2HG2 ILE    86      44.161  33.927  34.168  0.00  0.00
ATOM   1346 3HG2 ILE    86      43.160  32.734  34.786  0.00  0.00
ATOM   1347  CG1 ILE    86      40.770  33.974  33.348  0.00  0.00
ATOM   1348 2HG1 ILE    86      40.034  34.754  33.540  0.00  0.00
ATOM   1349 3HG1 ILE    86      41.020  33.919  32.288  0.00  0.00
ATOM   1350  CD1 ILE    86      40.208  32.657  33.836  0.00  0.00
ATOM   1351 1HD1 ILE    86      40.878  31.832  33.598  0.00  0.00
ATOM   1352 2HD1 ILE    86      40.011  32.682  34.908  0.00  0.00
ATOM   1353 3HD1 ILE    86      39.257  32.459  33.341  0.00  0.00
ATOM   1354  C   ILE    86      43.148  35.289  36.242  0.00  0.00
ATOM   1355  O   ILE    86      43.708  34.384  36.825  0.00  0.00
ATOM   1356  N   LEU    87      43.591  36.579  36.285  0.00  0.00
ATOM   1357  H   LEU    87      43.111  37.214  35.663  0.00  0.00
ATOM   1358  CA  LEU    87      44.663  37.067  37.171  0.00  0.00
ATOM   1359  HA  LEU    87      45.585  36.515  36.987  0.00  0.00
ATOM   1360  CB  LEU    87      44.909  38.572  36.795  0.00  0.00
ATOM   1361  HB2 LEU    87      45.168  38.625  35.738  0.00  0.00
ATOM   1362  HB3 LEU    87      43.980  39.124  36.946  0.00  0.00
ATOM   1363  CG  LEU    87      45.995  39.373  37.515  0.00  0.00
ATOM   1364  HG  LEU    87      45.679  39.775  38.478  0.00  0.00
ATOM   1365  CD1 LEU    87      47.282  38.592  37.731  0.00  0.00
ATOM   1366 1HD1 LEU    87      47.578  38.156  36.777  0.00  0.00
ATOM   1367 2HD1 LEU    87      48.153  39.170  38.040  0.00  0.00
ATOM   1368 3HD1 LEU    87      47.166  37.758  38.422  0.00  0.00
ATOM   1369  CD2 LEU    87      46.361  40.536  36.748  0.00  0.00
ATOM   1370 1HD2 LEU    87      47.021  41.143  37.368  0.00  0.00
ATOM   1371 2HD2 LEU    87      46.803  40.301  35.780  0.00  0.00
ATOM   1372 3HD2 LEU    87      45.442  41.084  36.539  0.00  0.00
ATOM   1373  C   LEU    87      44.257  36.871  38.568  0.00  0.00
ATOM   1374  O   LEU    87      44.963  36.187  39.331  0.00  0.00
ATOM   1375  N   ARG    88      43.089  37.482  38.864  0.00  0.00
ATOM   1376  H   ARG    88      42.766  38.164  38.192  0.00  0.00
ATOM   1377  CA  ARG    88      42.576  37.472  40.240  0.00  0.00
ATOM   1378  HA  ARG    88      43.460  37.637  40.856  0.00  0.00
ATOM   1379  CB  ARG    88      41.543  38.651  40.402  0.00  0.00
ATOM   1380  HB2 ARG    88      40.866  38.771  39.556  0.00  0.00
ATOM   1381  HB3 ARG    88      41.007  38.475  41.335  0.00  0.00
ATOM   1382  CG  ARG    88      42.310  39.968  40.579  0.00  0.00
ATOM   1383  HG2 ARG    88      42.735  39.781  41.566  0.00  0.00
ATOM   1384  HG3 ARG    88      42.963  40.130  39.722  0.00  0.00
ATOM   1385  CD  ARG    88      41.360  41.155  40.762  0.00  0.00
ATOM   1386  HD2 ARG    88      40.625  41.125  39.957  0.00  0.00
ATOM   1387  HD3 ARG    88      40.760  40.951  41.649  0.00  0.00
ATOM   1388  NE  ARG    88      42.028  42.450  40.970  0.00  0.00
ATOM   1389  HE  ARG    88      42.759  42.664  40.307  0.00  0.00
ATOM   1390  CZ  ARG    88      42.120  43.148  42.116  0.00  0.00
ATOM   1391  NH1 ARG    88      41.454  42.983  43.212  0.00  0.00
ATOM   1392 1HH1 ARG    88      40.618  42.415  43.220  0.00  0.00
ATOM   1393 2HH1 ARG    88      41.800  43.429  44.049  0.00  0.00
ATOM   1394  NH2 ARG    88      42.959  44.196  42.140  0.00  0.00
ATOM   1395 1HH2 ARG    88      43.600  44.210  41.359  0.00  0.00
ATOM   1396 2HH2 ARG    88      43.054  44.749  42.979  0.00  0.00
ATOM   1397  C   ARG    88      42.178  36.084  40.744  0.00  0.00
ATOM   1398  O   ARG    88      42.188  35.933  41.925  0.00  0.00
ATOM   1399  N   LEU    89      41.890  35.144  39.844  0.00  0.00
ATOM   1400  H   LEU    89      41.766  35.477  38.899  0.00  0.00
ATOM   1401  CA  LEU    89      41.559  33.751  40.072  0.00  0.00
ATOM   1402  HA  LEU    89      40.898  33.785  40.938  0.00  0.00
ATOM   1403  CB  LEU    89      40.594  33.240  38.973  0.00  0.00
ATOM   1404  HB2 LEU    89      39.650  33.785  38.951  0.00  0.00
ATOM   1405  HB3 LEU    89      41.157  33.284  38.040  0.00  0.00
ATOM   1406  CG  LEU    89      40.186  31.718  39.104  0.00  0.00
ATOM   1407  HG  LEU    89      41.089  31.113  39.188  0.00  0.00
ATOM   1408  CD1 LEU    89      39.326  31.426  40.411  0.00  0.00
ATOM   1409 1HD1 LEU    89      39.861  31.848  41.261  0.00  0.00
ATOM   1410 2HD1 LEU    89      38.324  31.854  40.375  0.00  0.00
ATOM   1411 3HD1 LEU    89      39.188  30.350  40.519  0.00  0.00
ATOM   1412  CD2 LEU    89      39.387  31.260  37.941  0.00  0.00
ATOM   1413 1HD2 LEU    89      38.764  30.398  38.180  0.00  0.00
ATOM   1414 2HD2 LEU    89      38.763  32.082  37.592  0.00  0.00
ATOM   1415 3HD2 LEU    89      40.093  30.835  37.228  0.00  0.00
ATOM   1416  C   LEU    89      42.822  32.984  40.276  0.00  0.00
ATOM   1417  O   LEU    89      43.051  32.467  41.405  0.00  0.00
ATOM   1418  N   ALA    90      43.762  33.041  39.297  0.00  0.00
ATOM   1419  H   ALA    90      43.681  33.623  38.476  0.00  0.00
ATOM   1420  CA  ALA    90      45.026  32.346  39.368  0.00  0.00
ATOM   1421  HA  ALA    90      44.827  31.275  39.400  0.00  0.00
ATOM   1422  CB  ALA    90      45.838  32.765  38.117  0.00  0.00
ATOM   1423  HB1 ALA    90      45.986  33.841  38.209  0.00  0.00
ATOM   1424  HB2 ALA    90      46.805  32.285  37.973  0.00  0.00
ATOM   1425  HB3 ALA    90      45.190  32.525  37.275  0.00  0.00
ATOM   1426  C   ALA    90      45.875  32.581  40.676  0.00  0.00
ATOM   1427  O   ALA    90      46.483  31.686  41.204  0.00  0.00
ATOM   1428  N   TYR    91      45.894  33.862  41.081  0.00  0.00
ATOM   1429  H   TYR    91      45.282  34.461  40.545  0.00  0.00
ATOM   1430  CA  TYR    91      46.883  34.485  42.002  0.00  0.00
ATOM   1431  HA  TYR    91      47.886  34.349  41.597  0.00  0.00
ATOM   1432  CB  TYR    91      46.688  35.992  41.956  0.00  0.00
ATOM   1433  HB2 TYR    91      46.820  36.414  40.960  0.00  0.00
ATOM   1434  HB3 TYR    91      45.672  36.101  42.337  0.00  0.00
ATOM   1435  CG  TYR    91      47.670  36.754  42.872  0.00  0.00
ATOM   1436  CD1 TYR    91      49.045  36.756  42.581  0.00  0.00
ATOM   1437  HD1 TYR    91      49.472  36.036  41.899  0.00  0.00
ATOM   1438  CE1 TYR    91      49.901  37.491  43.362  0.00  0.00
ATOM   1439  HE1 TYR    91      50.977  37.429  43.303  0.00  0.00
ATOM   1440  CZ  TYR    91      49.360  38.437  44.278  0.00  0.00
ATOM   1441  OH  TYR    91      50.209  39.286  44.984  0.00  0.00
ATOM   1442  HH  TYR    91      51.124  39.247  44.697  0.00  0.00
ATOM   1443  CE2 TYR    91      48.040  38.512  44.584  0.00  0.00
ATOM   1444  HE2 TYR    91      47.808  39.173  45.407  0.00  0.00
ATOM   1445  CD2 TYR    91      47.172  37.641  43.888  0.00  0.00
ATOM   1446  HD2 TYR    91      46.114  37.662  44.106  0.00  0.00
ATOM   1447  C   TYR    91      46.849  33.818  43.366  0.00  0.00
ATOM   1448  O   TYR    91      47.838  33.730  44.122  0.00  0.00
ATOM   1449  N   ARG    92      45.675  33.274  43.757  0.00  0.00
ATOM   1450  H   ARG    92      44.880  33.313  43.135  0.00  0.00
ATOM   1451  CA  ARG    92      45.426  32.627  45.087  0.00  0.00
ATOM   1452  HA  ARG    92      46.358  32.576  45.650  0.00  0.00
ATOM   1453  CB  ARG    92      44.452  33.460  45.934  0.00  0.00
ATOM   1454  HB2 ARG    92      43.502  33.320  45.418  0.00  0.00
ATOM   1455  HB3 ARG    92      44.311  32.931  46.877  0.00  0.00
ATOM   1456  CG  ARG    92      44.943  34.861  46.201  0.00  0.00
ATOM   1457  HG2 ARG    92      45.840  34.798  46.818  0.00  0.00
ATOM   1458  HG3 ARG    92      45.164  35.322  45.239  0.00  0.00
ATOM   1459  CD  ARG    92      43.814  35.695  46.902  0.00  0.00
ATOM   1460  HD2 ARG    92      44.166  36.715  47.055  0.00  0.00
ATOM   1461  HD3 ARG    92      43.061  35.770  46.118  0.00  0.00
ATOM   1462  NE  ARG    92      43.412  35.075  48.258  0.00  0.00
ATOM   1463  HE  ARG    92      43.875  34.292  48.696  0.00  0.00
ATOM   1464  CZ  ARG    92      42.489  35.589  48.985  0.00  0.00
ATOM   1465  NH1 ARG    92      41.796  36.654  48.718  0.00  0.00
ATOM   1466 1HH1 ARG    92      42.013  37.217  47.908  0.00  0.00
ATOM   1467 2HH1 ARG    92      41.218  37.072  49.433  0.00  0.00
ATOM   1468  NH2 ARG    92      42.182  35.057  50.181  0.00  0.00
ATOM   1469 1HH2 ARG    92      42.669  34.214  50.450  0.00  0.00
ATOM   1470 2HH2 ARG    92      41.350  35.353  50.671  0.00  0.00
ATOM   1471  C   ARG    92      44.965  31.154  45.084  0.00  0.00
ATOM   1472  O   ARG    92      45.078  30.476  46.098  0.00  0.00
ATOM   1473  N   SER    93      44.481  30.608  43.941  0.00  0.00
ATOM   1474  H   SER    93      44.350  31.306  43.223  0.00  0.00
ATOM   1475  CA  SER    93      44.204  29.186  43.635  0.00  0.00
ATOM   1476  HA  SER    93      43.363  28.783  44.199  0.00  0.00
ATOM   1477  CB  SER    93      43.908  29.133  42.190  0.00  0.00
ATOM   1478  HB2 SER    93      44.710  29.739  41.768  0.00  0.00
ATOM   1479  HB3 SER    93      43.942  28.153  41.715  0.00  0.00
ATOM   1480  OG  SER    93      42.715  29.748  41.876  0.00  0.00
ATOM   1481  HG  SER    93      42.846  30.671  42.105  0.00  0.00
ATOM   1482  C   SER    93      45.366  28.231  43.958  0.00  0.00
ATOM   1483  O   SER    93      46.501  28.603  43.627  0.00  0.00
ATOM   1484  N   LYS    94      45.109  26.972  44.489  0.00  0.00
ATOM   1485  H   LYS    94      44.142  26.828  44.742  0.00  0.00
ATOM   1486  CA  LYS    94      46.035  25.898  44.962  0.00  0.00
ATOM   1487  HA  LYS    94      47.046  26.304  44.919  0.00  0.00
ATOM   1488  CB  LYS    94      45.777  25.568  46.475  0.00  0.00
ATOM   1489  HB2 LYS    94      44.731  25.729  46.737  0.00  0.00
ATOM   1490  HB3 LYS    94      45.968  24.538  46.774  0.00  0.00
ATOM   1491  CG  LYS    94      46.721  26.312  47.459  0.00  0.00
ATOM   1492  HG2 LYS    94      46.588  25.859  48.441  0.00  0.00
ATOM   1493  HG3 LYS    94      47.740  26.194  47.089  0.00  0.00
ATOM   1494  CD  LYS    94      46.481  27.823  47.643  0.00  0.00
ATOM   1495  HD2 LYS    94      46.406  28.348  46.691  0.00  0.00
ATOM   1496  HD3 LYS    94      45.651  27.988  48.331  0.00  0.00
ATOM   1497  CE  LYS    94      47.715  28.187  48.426  0.00  0.00
ATOM   1498  HE2 LYS    94      47.636  27.791  49.439  0.00  0.00
ATOM   1499  HE3 LYS    94      48.593  27.687  48.017  0.00  0.00
ATOM   1500  NZ  LYS    94      48.007  29.616  48.501  0.00  0.00
ATOM   1501  HZ1 LYS    94      48.026  29.922  47.539  0.00  0.00
ATOM   1502  HZ2 LYS    94      47.347  30.158  49.041  0.00  0.00
ATOM   1503  HZ3 LYS    94      48.914  29.710  48.935  0.00  0.00
ATOM   1504  C   LYS    94      46.002  24.689  44.067  0.00  0.00
ATOM   1505  O   LYS    94      45.147  23.818  44.258  0.00  0.00
ATOM   1506  N   PRO    95      46.857  24.577  43.008  0.00  0.00
ATOM   1507  CD  PRO    95      47.597  25.752  42.460  0.00  0.00
ATOM   1508  HD2 PRO    95      48.544  25.818  42.996  0.00  0.00
ATOM   1509  HD3 PRO    95      47.142  26.743  42.493  0.00  0.00
ATOM   1510  CG  PRO    95      47.858  25.540  40.971  0.00  0.00
ATOM   1511  HG2 PRO    95      48.697  26.180  40.698  0.00  0.00
ATOM   1512  HG3 PRO    95      47.002  25.853  40.373  0.00  0.00
ATOM   1513  CB  PRO    95      47.969  24.017  41.004  0.00  0.00
ATOM   1514  HB2 PRO    95      48.949  23.657  41.316  0.00  0.00
ATOM   1515  HB3 PRO    95      47.739  23.546  40.048  0.00  0.00
ATOM   1516  CA  PRO    95      46.874  23.540  42.043  0.00  0.00
ATOM   1517  HA  PRO    95      45.878  23.504  41.603  0.00  0.00
ATOM   1518  C   PRO    95      47.308  22.170  42.511  0.00  0.00
ATOM   1519  O   PRO    95      46.925  21.192  41.946  0.00  0.00
ATOM   1520  N   GLY    96      47.950  22.056  43.712  0.00  0.00
ATOM   1521  H   GLY    96      48.135  22.897  44.240  0.00  0.00
ATOM   1522  CA  GLY    96      48.298  20.799  44.349  0.00  0.00
ATOM   1523  HA2 GLY    96      48.770  20.134  43.625  0.00  0.00
ATOM   1524  HA3 GLY    96      49.063  20.931  45.113  0.00  0.00
ATOM   1525  C   GLY    96      47.148  20.151  45.135  0.00  0.00
ATOM   1526  O   GLY    96      47.270  18.976  45.508  0.00  0.00
ATOM   1527  N   GLU    97      46.007  20.862  45.352  0.00  0.00
ATOM   1528  H   GLU    97      46.056  21.835  45.086  0.00  0.00
ATOM   1529  CA  GLU    97      44.819  20.222  45.957  0.00  0.00
ATOM   1530  HA  GLU    97      45.028  19.154  46.006  0.00  0.00
ATOM   1531  CB  GLU    97      44.562  21.008  47.325  0.00  0.00
ATOM   1532  HB2 GLU    97      44.617  22.094  47.244  0.00  0.00
ATOM   1533  HB3 GLU    97      43.556  20.744  47.649  0.00  0.00
ATOM   1534  CG  GLU    97      45.567  20.563  48.402  0.00  0.00
ATOM   1535  HG2 GLU    97      45.628  19.481  48.521  0.00  0.00
ATOM   1536  HG3 GLU    97      46.592  20.871  48.198  0.00  0.00
ATOM   1537  CD  GLU    97      45.058  21.280  49.673  0.00  0.00
ATOM   1538  OE1 GLU    97      44.452  20.627  50.547  0.00  0.00
ATOM   1539  OE2 GLU    97      45.247  22.480  49.801  0.00  0.00
ATOM   1540  C   GLU    97      43.542  20.313  45.124  0.00  0.00
ATOM   1541  O   GLU    97      42.419  20.082  45.552  0.00  0.00
ATOM   1542  N   GLY    98      43.671  20.716  43.872  0.00  0.00
ATOM   1543  H   GLY    98      44.618  20.989  43.652  0.00  0.00
ATOM   1544  CA  GLY    98      42.633  20.959  42.897  0.00  0.00
ATOM   1545  HA2 GLY    98      43.182  21.313  42.024  0.00  0.00
ATOM   1546  HA3 GLY    98      42.078  20.038  42.720  0.00  0.00
ATOM   1547  C   GLY    98      41.758  22.115  43.390  0.00  0.00
ATOM   1548  O   GLY    98      40.588  22.131  43.036  0.00  0.00
ATOM   1549  N   LYS    99      42.226  23.108  44.211  0.00  0.00
ATOM   1550  H   LYS    99      43.153  22.993  44.594  0.00  0.00
ATOM   1551  CA  LYS    99      41.362  24.121  44.788  0.00  0.00
ATOM   1552  HA  LYS    99      40.299  23.887  44.749  0.00  0.00
ATOM   1553  CB  LYS    99      41.835  24.369  46.242  0.00  0.00
ATOM   1554  HB2 LYS    99      42.904  24.157  46.234  0.00  0.00
ATOM   1555  HB3 LYS    99      41.618  25.402  46.512  0.00  0.00
ATOM   1556  CG  LYS    99      41.329  23.336  47.281  0.00  0.00
ATOM   1557  HG2 LYS    99      40.242  23.322  47.359  0.00  0.00
ATOM   1558  HG3 LYS    99      41.767  22.399  46.934  0.00  0.00
ATOM   1559  CD  LYS    99      42.059  23.331  48.622  0.00  0.00
ATOM   1560  HD2 LYS    99      43.148  23.375  48.591  0.00  0.00
ATOM   1561  HD3 LYS    99      41.709  24.222  49.144  0.00  0.00
ATOM   1562  CE  LYS    99      41.573  22.120  49.511  0.00  0.00
ATOM   1563  HE2 LYS    99      40.490  22.238  49.542  0.00  0.00
ATOM   1564  HE3 LYS    99      41.881  21.191  49.032  0.00  0.00
ATOM   1565  NZ  LYS    99      42.200  22.218  50.851  0.00  0.00
ATOM   1566  HZ1 LYS    99      42.149  23.128  51.285  0.00  0.00
ATOM   1567  HZ2 LYS    99      41.697  21.661  51.527  0.00  0.00
ATOM   1568  HZ3 LYS    99      43.141  21.868  50.738  0.00  0.00
ATOM   1569  C   LYS    99      41.406  25.446  44.015  0.00  0.00
ATOM   1570  O   LYS    99      42.458  26.110  43.933  0.00  0.00
ATOM   1571  N   LEU   100      40.268  25.948  43.549  0.00  0.00
ATOM   1572  H   LEU   100      39.453  25.352  43.568  0.00  0.00
ATOM   1573  CA  LEU   100      40.088  27.287  42.881  0.00  0.00
ATOM   1574  HA  LEU   100      40.999  27.518  42.328  0.00  0.00
ATOM   1575  CB  LEU   100      38.903  27.199  41.954  0.00  0.00
ATOM   1576  HB2 LEU   100      38.007  27.005  42.545  0.00  0.00
ATOM   1577  HB3 LEU   100      38.823  28.169  41.464  0.00  0.00
ATOM   1578  CG  LEU   100      39.014  25.990  40.996  0.00  0.00
ATOM   1579  HG  LEU   100      39.404  25.084  41.458  0.00  0.00
ATOM   1580  CD1 LEU   100      37.755  25.640  40.324  0.00  0.00
ATOM   1581 1HD1 LEU   100      37.543  26.383  39.555  0.00  0.00
ATOM   1582 2HD1 LEU   100      37.940  24.764  39.702  0.00  0.00
ATOM   1583 3HD1 LEU   100      36.972  25.479  41.065  0.00  0.00
ATOM   1584  CD2 LEU   100      40.009  26.194  39.871  0.00  0.00
ATOM   1585 1HD2 LEU   100      39.639  27.110  39.410  0.00  0.00
ATOM   1586 2HD2 LEU   100      41.019  26.505  40.139  0.00  0.00
ATOM   1587 3HD2 LEU   100      40.164  25.283  39.292  0.00  0.00
ATOM   1588  C   LEU   100      39.838  28.393  43.969  0.00  0.00
ATOM   1589  O   LEU   100      38.898  28.221  44.733  0.00  0.00
ATOM   1590  N   ILE   101      40.685  29.417  44.137  0.00  0.00
ATOM   1591  H   ILE   101      41.368  29.596  43.415  0.00  0.00
ATOM   1592  CA  ILE   101      40.487  30.450  45.204  0.00  0.00
ATOM   1593  HA  ILE   101      39.516  30.362  45.690  0.00  0.00
ATOM   1594  CB  ILE   101      41.586  30.275  46.252  0.00  0.00
ATOM   1595  HB  ILE   101      42.543  30.437  45.755  0.00  0.00
ATOM   1596  CG2 ILE   101      41.568  31.356  47.359  0.00  0.00
ATOM   1597 1HG2 ILE   101      40.609  31.329  47.877  0.00  0.00
ATOM   1598 2HG2 ILE   101      42.427  31.157  48.000  0.00  0.00
ATOM   1599 3HG2 ILE   101      41.763  32.300  46.849  0.00  0.00
ATOM   1600  CG1 ILE   101      41.702  28.861  46.886  0.00  0.00
ATOM   1601 2HG1 ILE   101      40.968  28.875  47.692  0.00  0.00
ATOM   1602 3HG1 ILE   101      41.515  28.036  46.198  0.00  0.00
ATOM   1603  CD1 ILE   101      43.083  28.422  47.466  0.00  0.00
ATOM   1604 1HD1 ILE   101      42.880  27.720  48.276  0.00  0.00
ATOM   1605 2HD1 ILE   101      43.614  27.961  46.634  0.00  0.00
ATOM   1606 3HD1 ILE   101      43.647  29.282  47.826  0.00  0.00
ATOM   1607  C   ILE   101      40.673  31.714  44.523  0.00  0.00
ATOM   1608  O   ILE   101      41.705  31.959  43.854  0.00  0.00
ATOM   1609  N   PHE   102      39.609  32.486  44.394  0.00  0.00
ATOM   1610  H   PHE   102      38.706  32.209  44.752  0.00  0.00
ATOM   1611  CA  PHE   102      39.570  33.823  43.768  0.00  0.00
ATOM   1612  HA  PHE   102      40.250  33.893  42.919  0.00  0.00
ATOM   1613  CB  PHE   102      38.110  34.077  43.241  0.00  0.00
ATOM   1614  HB2 PHE   102      37.825  33.372  42.460  0.00  0.00
ATOM   1615  HB3 PHE   102      37.376  33.971  44.040  0.00  0.00
ATOM   1616  CG  PHE   102      37.992  35.455  42.543  0.00  0.00
ATOM   1617  CD1 PHE   102      37.224  36.467  43.155  0.00  0.00
ATOM   1618  HD1 PHE   102      36.732  36.247  44.091  0.00  0.00
ATOM   1619  CE1 PHE   102      36.972  37.788  42.705  0.00  0.00
ATOM   1620  HE1 PHE   102      36.282  38.488  43.153  0.00  0.00
ATOM   1621  CZ  PHE   102      37.660  38.135  41.494  0.00  0.00
ATOM   1622  HZ  PHE   102      37.414  39.085  41.042  0.00  0.00
ATOM   1623  CE2 PHE   102      38.465  37.151  40.841  0.00  0.00
ATOM   1624  HE2 PHE   102      39.025  37.412  39.955  0.00  0.00
ATOM   1625  CD2 PHE   102      38.658  35.817  41.361  0.00  0.00
ATOM   1626  HD2 PHE   102      39.276  35.160  40.767  0.00  0.00
ATOM   1627  C   PHE   102      40.006  34.897  44.782  0.00  0.00
ATOM   1628  O   PHE   102      40.048  34.630  46.003  0.00  0.00
ATOM   1629  N   CYS   103      40.161  36.127  44.379  0.00  0.00
ATOM   1630  H   CYS   103      40.027  36.281  43.390  0.00  0.00
ATOM   1631  CA  CYS   103      40.384  37.324  45.230  0.00  0.00
ATOM   1632  HA  CYS   103      41.127  36.944  45.931  0.00  0.00
ATOM   1633  CB  CYS   103      40.995  38.433  44.389  0.00  0.00
ATOM   1634  HB2 CYS   103      40.446  38.555  43.455  0.00  0.00
ATOM   1635  HB3 CYS   103      40.910  39.411  44.862  0.00  0.00
ATOM   1636  SG  CYS   103      42.804  38.192  44.021  0.00  0.00
ATOM   1637  HG  CYS   103      42.664  37.085  43.286  0.00  0.00
ATOM   1638  C   CYS   103      39.205  37.770  46.142  0.00  0.00
ATOM   1639  O   CYS   103      38.829  38.962  46.176  0.00  0.00
ATOM   1640  N   SER   104      38.644  36.848  46.848  0.00  0.00
ATOM   1641  H   SER   104      38.911  35.885  46.700  0.00  0.00
ATOM   1642  CA  SER   104      37.611  36.883  47.883  0.00  0.00
ATOM   1643  HA  SER   104      37.624  37.914  48.238  0.00  0.00
ATOM   1644  CB  SER   104      36.260  36.411  47.323  0.00  0.00
ATOM   1645  HB2 SER   104      35.645  36.098  48.167  0.00  0.00
ATOM   1646  HB3 SER   104      35.768  37.198  46.751  0.00  0.00
ATOM   1647  OG  SER   104      36.498  35.352  46.427  0.00  0.00
ATOM   1648  HG  SER   104      35.654  35.388  45.969  0.00  0.00
ATOM   1649  C   SER   104      38.012  35.960  49.102  0.00  0.00
ATOM   1650  O   SER   104      37.324  35.972  50.087  0.00  0.00
ATOM   1651  N   GLY   105      38.971  35.014  48.923  0.00  0.00
ATOM   1652  H   GLY   105      39.417  35.046  48.018  0.00  0.00
ATOM   1653  CA  GLY   105      39.226  33.865  49.799  0.00  0.00
ATOM   1654  HA2 GLY   105      40.158  33.334  49.604  0.00  0.00
ATOM   1655  HA3 GLY   105      39.084  34.220  50.820  0.00  0.00
ATOM   1656  C   GLY   105      38.173  32.747  49.649  0.00  0.00
ATOM   1657  O   GLY   105      38.331  31.672  50.241  0.00  0.00
ATOM   1658  N   LEU   106      37.145  32.913  48.835  0.00  0.00
ATOM   1659  H   LEU   106      36.927  33.771  48.349  0.00  0.00
ATOM   1660  CA  LEU   106      36.166  31.829  48.564  0.00  0.00
ATOM   1661  HA  LEU   106      35.919  31.329  49.501  0.00  0.00
ATOM   1662  CB  LEU   106      34.841  32.368  47.875  0.00  0.00
ATOM   1663  HB2 LEU   106      34.531  33.256  48.426  0.00  0.00
ATOM   1664  HB3 LEU   106      35.049  32.724  46.866  0.00  0.00
ATOM   1665  CG  LEU   106      33.624  31.412  47.852  0.00  0.00
ATOM   1666  HG  LEU   106      33.529  30.765  48.724  0.00  0.00
ATOM   1667  CD1 LEU   106      32.360  32.215  47.714  0.00  0.00
ATOM   1668 1HD1 LEU   106      31.515  31.581  47.445  0.00  0.00
ATOM   1669 2HD1 LEU   106      32.223  32.882  48.565  0.00  0.00
ATOM   1670 3HD1 LEU   106      32.295  32.935  46.898  0.00  0.00
ATOM   1671  CD2 LEU   106      33.670  30.469  46.631  0.00  0.00
ATOM   1672 1HD2 LEU   106      34.651  29.995  46.593  0.00  0.00
ATOM   1673 2HD2 LEU   106      32.890  29.710  46.696  0.00  0.00
ATOM   1674 3HD2 LEU   106      33.483  31.005  45.701  0.00  0.00
ATOM   1675  C   LEU   106      36.862  30.710  47.781  0.00  0.00
ATOM   1676  O   LEU   106      37.462  30.955  46.744  0.00  0.00
ATOM   1677  N   VAL   107      36.666  29.447  48.254  0.00  0.00
ATOM   1678  H   VAL   107      36.107  29.325  49.086  0.00  0.00
ATOM   1679  CA  VAL   107      37.444  28.247  47.745  0.00  0.00
ATOM   1680  HA  VAL   107      38.127  28.636  46.989  0.00  0.00
ATOM   1681  CB  VAL   107      38.326  27.559  48.793  0.00  0.00
ATOM   1682  HB  VAL   107      39.005  28.339  49.136  0.00  0.00
ATOM   1683  CG1 VAL   107      37.631  27.182  50.050  0.00  0.00
ATOM   1684 1HG1 VAL   107      36.793  26.511  49.860  0.00  0.00
ATOM   1685 2HG1 VAL   107      38.255  26.574  50.705  0.00  0.00
ATOM   1686 3HG1 VAL   107      37.327  28.125  50.504  0.00  0.00
ATOM   1687  CG2 VAL   107      39.071  26.352  48.317  0.00  0.00
ATOM   1688 1HG2 VAL   107      39.943  26.146  48.938  0.00  0.00
ATOM   1689 2HG2 VAL   107      38.417  25.482  48.361  0.00  0.00
ATOM   1690 3HG2 VAL   107      39.434  26.515  47.302  0.00  0.00
ATOM   1691  C   VAL   107      36.421  27.307  47.088  0.00  0.00
ATOM   1692  O   VAL   107      35.351  27.162  47.586  0.00  0.00
ATOM   1693  N   LEU   108      36.753  26.589  45.963  0.00  0.00
ATOM   1694  H   LEU   108      37.682  26.774  45.611  0.00  0.00
ATOM   1695  CA  LEU   108      35.889  25.639  45.245  0.00  0.00
ATOM   1696  HA  LEU   108      35.267  25.180  46.013  0.00  0.00
ATOM   1697  CB  LEU   108      34.969  26.291  44.144  0.00  0.00
ATOM   1698  HB2 LEU   108      35.633  26.730  43.398  0.00  0.00
ATOM   1699  HB3 LEU   108      34.329  25.604  43.590  0.00  0.00
ATOM   1700  CG  LEU   108      34.093  27.526  44.611  0.00  0.00
ATOM   1701  HG  LEU   108      34.737  28.293  45.042  0.00  0.00
ATOM   1702  CD1 LEU   108      33.491  28.233  43.478  0.00  0.00
ATOM   1703 1HD1 LEU   108      32.912  27.618  42.789  0.00  0.00
ATOM   1704 2HD1 LEU   108      32.981  29.139  43.807  0.00  0.00
ATOM   1705 3HD1 LEU   108      34.345  28.582  42.898  0.00  0.00
ATOM   1706  CD2 LEU   108      32.998  27.061  45.469  0.00  0.00
ATOM   1707 1HD2 LEU   108      32.169  27.758  45.585  0.00  0.00
ATOM   1708 2HD2 LEU   108      32.495  26.216  44.999  0.00  0.00
ATOM   1709 3HD2 LEU   108      33.308  26.698  46.449  0.00  0.00
ATOM   1710  C   LEU   108      36.792  24.525  44.690  0.00  0.00
ATOM   1711  O   LEU   108      37.927  24.725  44.289  0.00  0.00
ATOM   1712  N   HIS   109      36.264  23.250  44.593  0.00  0.00
ATOM   1713  H   HIS   109      35.347  23.044  44.962  0.00  0.00
ATOM   1714  CA  HIS   109      37.028  22.117  43.990  0.00  0.00
ATOM   1715  HA  HIS   109      38.106  22.166  44.142  0.00  0.00
ATOM   1716  CB  HIS   109      36.571  20.817  44.747  0.00  0.00
ATOM   1717  HB2 HIS   109      35.685  21.033  45.343  0.00  0.00
ATOM   1718  HB3 HIS   109      36.229  20.054  44.047  0.00  0.00
ATOM   1719  CG  HIS   109      37.596  20.231  45.655  0.00  0.00
ATOM   1720  ND1 HIS   109      37.348  19.684  46.904  0.00  0.00
ATOM   1721  HD1 HIS   109      36.423  19.621  47.304  0.00  0.00
ATOM   1722  CE1 HIS   109      38.473  19.051  47.333  0.00  0.00
ATOM   1723  HE1 HIS   109      38.577  18.420  48.204  0.00  0.00
ATOM   1724  NE2 HIS   109      39.441  19.324  46.439  0.00  0.00
ATOM   1725  HE2 HIS   109      40.316  18.820  46.413  0.00  0.00
ATOM   1726  CD2 HIS   109      38.920  20.061  45.437  0.00  0.00
ATOM   1727  HD2 HIS   109      39.474  20.305  44.543  0.00  0.00
ATOM   1728  C   HIS   109      36.909  22.051  42.449  0.00  0.00
ATOM   1729  O   HIS   109      35.850  22.385  41.900  0.00  0.00
ATOM   1730  N   ARG   110      37.898  21.521  41.692  0.00  0.00
ATOM   1731  H   ARG   110      38.723  21.274  42.219  0.00  0.00
ATOM   1732  CA  ARG   110      38.056  21.338  40.231  0.00  0.00
ATOM   1733  HA  ARG   110      38.216  22.337  39.826  0.00  0.00
ATOM   1734  CB  ARG   110      39.217  20.486  39.802  0.00  0.00
ATOM   1735  HB2 ARG   110      40.108  20.853  40.312  0.00  0.00
ATOM   1736  HB3 ARG   110      39.120  19.523  40.304  0.00  0.00
ATOM   1737  CG  ARG   110      39.407  20.265  38.274  0.00  0.00
ATOM   1738  HG2 ARG   110      38.648  19.700  37.733  0.00  0.00
ATOM   1739  HG3 ARG   110      39.437  21.271  37.855  0.00  0.00
ATOM   1740  CD  ARG   110      40.769  19.533  37.982  0.00  0.00
ATOM   1741  HD2 ARG   110      41.556  20.110  38.469  0.00  0.00
ATOM   1742  HD3 ARG   110      40.703  18.582  38.511  0.00  0.00
ATOM   1743  NE  ARG   110      40.882  19.296  36.556  0.00  0.00
ATOM   1744  HE  ARG   110      40.021  19.033  36.098  0.00  0.00
ATOM   1745  CZ  ARG   110      41.876  19.537  35.718  0.00  0.00
ATOM   1746  NH1 ARG   110      43.090  19.698  36.094  0.00  0.00
ATOM   1747 1HH1 ARG   110      43.396  19.501  37.036  0.00  0.00
ATOM   1748 2HH1 ARG   110      43.844  19.697  35.421  0.00  0.00
ATOM   1749  NH2 ARG   110      41.607  19.332  34.461  0.00  0.00
ATOM   1750 1HH2 ARG   110      40.690  19.134  34.087  0.00  0.00
ATOM   1751 2HH2 ARG   110      42.321  19.388  33.749  0.00  0.00
ATOM   1752  C   ARG   110      36.797  20.864  39.498  0.00  0.00
ATOM   1753  O   ARG   110      36.369  21.458  38.516  0.00  0.00
ATOM   1754  N   LEU   111      36.246  19.826  40.101  0.00  0.00
ATOM   1755  H   LEU   111      36.761  19.381  40.848  0.00  0.00
ATOM   1756  CA  LEU   111      35.006  19.133  39.628  0.00  0.00
ATOM   1757  HA  LEU   111      35.155  18.829  38.592  0.00  0.00
ATOM   1758  CB  LEU   111      34.893  17.840  40.489  0.00  0.00
ATOM   1759  HB2 LEU   111      35.746  17.186  40.667  0.00  0.00
ATOM   1760  HB3 LEU   111      34.548  18.089  41.492  0.00  0.00
ATOM   1761  CG  LEU   111      33.793  16.905  39.994  0.00  0.00
ATOM   1762  HG  LEU   111      32.873  17.482  39.902  0.00  0.00
ATOM   1763  CD1 LEU   111      34.126  16.317  38.669  0.00  0.00
ATOM   1764 1HD1 LEU   111      34.094  17.057  37.870  0.00  0.00
ATOM   1765 2HD1 LEU   111      35.098  15.839  38.551  0.00  0.00
ATOM   1766 3HD1 LEU   111      33.303  15.624  38.495  0.00  0.00
ATOM   1767  CD2 LEU   111      33.526  15.806  41.045  0.00  0.00
ATOM   1768 1HD2 LEU   111      32.570  15.305  40.887  0.00  0.00
ATOM   1769 2HD2 LEU   111      34.336  15.077  41.024  0.00  0.00
ATOM   1770 3HD2 LEU   111      33.513  16.360  41.983  0.00  0.00
ATOM   1771  C   LEU   111      33.709  19.921  39.608  0.00  0.00
ATOM   1772  O   LEU   111      32.853  19.746  38.745  0.00  0.00
ATOM   1773  N   GLN   112      33.685  20.975  40.353  0.00  0.00
ATOM   1774  H   GLN   112      34.581  21.230  40.742  0.00  0.00
ATOM   1775  CA  GLN   112      32.474  21.884  40.579  0.00  0.00
ATOM   1776  HA  GLN   112      31.667  21.157  40.680  0.00  0.00
ATOM   1777  CB  GLN   112      32.494  22.661  41.859  0.00  0.00
ATOM   1778  HB2 GLN   112      33.041  23.596  41.740  0.00  0.00
ATOM   1779  HB3 GLN   112      31.452  22.967  41.956  0.00  0.00
ATOM   1780  CG  GLN   112      32.776  21.868  43.199  0.00  0.00
ATOM   1781  HG2 GLN   112      32.104  21.010  43.196  0.00  0.00
ATOM   1782  HG3 GLN   112      33.837  21.632  43.284  0.00  0.00
ATOM   1783  CD  GLN   112      32.444  22.697  44.425  0.00  0.00
ATOM   1784  OE1 GLN   112      33.381  23.196  45.105  0.00  0.00
ATOM   1785  NE2 GLN   112      31.158  23.068  44.629  0.00  0.00
ATOM   1786 1HE2 GLN   112      30.979  23.730  45.370  0.00  0.00
ATOM   1787 2HE2 GLN   112      30.452  22.742  43.984  0.00  0.00
ATOM   1788  C   GLN   112      32.228  22.882  39.427  0.00  0.00
ATOM   1789  O   GLN   112      31.095  23.389  39.297  0.00  0.00
ATOM   1790  N   CYS   113      33.266  23.298  38.675  0.00  0.00
ATOM   1791  H   CYS   113      34.199  23.015  38.938  0.00  0.00
ATOM   1792  CA  CYS   113      33.119  24.273  37.614  0.00  0.00
ATOM   1793  HA  CYS   113      32.061  24.428  37.403  0.00  0.00
ATOM   1794  CB  CYS   113      33.814  25.555  38.127  0.00  0.00
ATOM   1795  HB2 CYS   113      34.860  25.377  38.379  0.00  0.00
ATOM   1796  HB3 CYS   113      33.889  26.303  37.337  0.00  0.00
ATOM   1797  SG  CYS   113      32.955  26.199  39.605  0.00  0.00
ATOM   1798  HG  CYS   113      32.045  25.237  39.778  0.00  0.00
ATOM   1799  C   CYS   113      33.776  23.886  36.239  0.00  0.00
ATOM   1800  O   CYS   113      33.793  24.716  35.313  0.00  0.00
ATOM   1801  N   ALA   114      34.160  22.600  36.105  0.00  0.00
ATOM   1802  H   ALA   114      34.000  21.953  36.864  0.00  0.00
ATOM   1803  CA  ALA   114      34.849  22.006  34.990  0.00  0.00
ATOM   1804  HA  ALA   114      35.749  22.593  34.810  0.00  0.00
ATOM   1805  CB  ALA   114      35.253  20.505  35.322  0.00  0.00
ATOM   1806  HB1 ALA   114      35.582  20.079  34.374  0.00  0.00
ATOM   1807  HB2 ALA   114      36.153  20.374  35.923  0.00  0.00
ATOM   1808  HB3 ALA   114      34.420  19.893  35.667  0.00  0.00
ATOM   1809  C   ALA   114      34.048  22.116  33.745  0.00  0.00
ATOM   1810  O   ALA   114      34.635  22.160  32.680  0.00  0.00
ATOM   1811  N   ARG   115      32.683  22.065  33.790  0.00  0.00
ATOM   1812  H   ARG   115      32.196  22.031  34.674  0.00  0.00
ATOM   1813  CA  ARG   115      31.862  22.175  32.587  0.00  0.00
ATOM   1814  HA  ARG   115      32.282  21.793  31.656  0.00  0.00
ATOM   1815  CB  ARG   115      30.416  21.564  32.783  0.00  0.00
ATOM   1816  HB2 ARG   115      30.418  20.487  32.950  0.00  0.00
ATOM   1817  HB3 ARG   115      29.923  22.014  33.644  0.00  0.00
ATOM   1818  CG  ARG   115      29.655  21.757  31.522  0.00  0.00
ATOM   1819  HG2 ARG   115      29.370  22.808  31.474  0.00  0.00
ATOM   1820  HG3 ARG   115      30.347  21.519  30.715  0.00  0.00
ATOM   1821  CD  ARG   115      28.435  20.713  31.532  0.00  0.00
ATOM   1822  HD2 ARG   115      27.844  20.911  30.638  0.00  0.00
ATOM   1823  HD3 ARG   115      28.723  19.684  31.317  0.00  0.00
ATOM   1824  NE  ARG   115      27.597  20.723  32.742  0.00  0.00
ATOM   1825  HE  ARG   115      28.086  21.113  33.535  0.00  0.00
ATOM   1826  CZ  ARG   115      26.396  20.095  32.898  0.00  0.00
ATOM   1827  NH1 ARG   115      25.889  19.411  31.978  0.00  0.00
ATOM   1828 1HH1 ARG   115      26.395  19.293  31.112  0.00  0.00
ATOM   1829 2HH1 ARG   115      25.019  18.910  32.093  0.00  0.00
ATOM   1830  NH2 ARG   115      25.692  20.171  33.980  0.00  0.00
ATOM   1831 1HH2 ARG   115      26.069  20.614  34.806  0.00  0.00
ATOM   1832 2HH2 ARG   115      24.821  19.677  34.107  0.00  0.00
ATOM   1833  C   ARG   115      31.710  23.667  32.203  0.00  0.00
ATOM   1834  O   ARG   115      31.838  23.970  30.988  0.00  0.00
ATOM   1835  N   GLY   116      31.588  24.614  33.153  0.00  0.00
ATOM   1836  H   GLY   116      31.708  24.332  34.115  0.00  0.00
ATOM   1837  CA  GLY   116      31.658  26.035  32.896  0.00  0.00
ATOM   1838  HA2 GLY   116      30.729  26.385  32.446  0.00  0.00
ATOM   1839  HA3 GLY   116      31.715  26.502  33.879  0.00  0.00
ATOM   1840  C   GLY   116      32.878  26.510  32.063  0.00  0.00
ATOM   1841  O   GLY   116      32.763  27.357  31.140  0.00  0.00
ATOM   1842  N   PHE   117      34.076  25.941  32.404  0.00  0.00
ATOM   1843  H   PHE   117      34.103  25.429  33.274  0.00  0.00
ATOM   1844  CA  PHE   117      35.406  26.105  31.720  0.00  0.00
ATOM   1845  HA  PHE   117      35.333  27.100  31.281  0.00  0.00
ATOM   1846  CB  PHE   117      36.439  26.245  32.851  0.00  0.00
ATOM   1847  HB2 PHE   117      36.511  25.354  33.475  0.00  0.00
ATOM   1848  HB3 PHE   117      37.359  26.385  32.283  0.00  0.00
ATOM   1849  CG  PHE   117      36.216  27.414  33.889  0.00  0.00
ATOM   1850  CD1 PHE   117      36.449  28.710  33.522  0.00  0.00
ATOM   1851  HD1 PHE   117      36.920  28.950  32.580  0.00  0.00
ATOM   1852  CE1 PHE   117      36.502  29.799  34.470  0.00  0.00
ATOM   1853  HE1 PHE   117      36.807  30.829  34.355  0.00  0.00
ATOM   1854  CZ  PHE   117      36.146  29.496  35.776  0.00  0.00
ATOM   1855  HZ  PHE   117      36.151  30.241  36.558  0.00  0.00
ATOM   1856  CE2 PHE   117      35.759  28.127  36.137  0.00  0.00
ATOM   1857  HE2 PHE   117      35.450  27.934  37.154  0.00  0.00
ATOM   1858  CD2 PHE   117      35.812  27.075  35.183  0.00  0.00
ATOM   1859  HD2 PHE   117      35.789  26.053  35.531  0.00  0.00
ATOM   1860  C   PHE   117      35.840  25.102  30.614  0.00  0.00
ATOM   1861  O   PHE   117      36.464  25.482  29.640  0.00  0.00
ATOM   1862  N   GLY   118      35.517  23.828  30.583  0.00  0.00
ATOM   1863  H   GLY   118      35.228  23.374  31.438  0.00  0.00
ATOM   1864  CA  GLY   118      35.972  22.853  29.590  0.00  0.00
ATOM   1865  HA2 GLY   118      35.440  21.910  29.712  0.00  0.00
ATOM   1866  HA3 GLY   118      35.924  23.118  28.533  0.00  0.00
ATOM   1867  C   GLY   118      37.430  22.488  29.801  0.00  0.00
ATOM   1868  O   GLY   118      37.923  22.758  30.893  0.00  0.00
ATOM   1869  N   ASP   119      38.106  21.889  28.817  0.00  0.00
ATOM   1870  H   ASP   119      37.630  21.640  27.962  0.00  0.00
ATOM   1871  CA  ASP   119      39.535  21.521  28.802  0.00  0.00
ATOM   1872  HA  ASP   119      39.754  20.683  29.464  0.00  0.00
ATOM   1873  CB  ASP   119      39.986  21.112  27.356  0.00  0.00
ATOM   1874  HB2 ASP   119      41.057  20.907  27.336  0.00  0.00
ATOM   1875  HB3 ASP   119      39.472  20.171  27.163  0.00  0.00
ATOM   1876  CG  ASP   119      39.611  22.126  26.232  0.00  0.00
ATOM   1877  OD1 ASP   119      38.579  22.800  26.322  0.00  0.00
ATOM   1878  OD2 ASP   119      40.460  22.411  25.331  0.00  0.00
ATOM   1879  C   ASP   119      40.523  22.648  29.215  0.00  0.00
ATOM   1880  O   ASP   119      41.515  22.503  29.914  0.00  0.00
ATOM   1881  N   TRP   120      40.105  23.893  28.891  0.00  0.00
ATOM   1882  H   TRP   120      39.266  23.864  28.329  0.00  0.00
ATOM   1883  CA  TRP   120      40.652  25.219  29.289  0.00  0.00
ATOM   1884  HA  TRP   120      41.602  25.397  28.785  0.00  0.00
ATOM   1885  CB  TRP   120      39.753  26.386  28.801  0.00  0.00
ATOM   1886  HB2 TRP   120      39.606  26.250  27.730  0.00  0.00
ATOM   1887  HB3 TRP   120      38.880  26.373  29.454  0.00  0.00
ATOM   1888  CG  TRP   120      40.294  27.759  28.819  0.00  0.00
ATOM   1889  CD1 TRP   120      41.385  28.158  28.107  0.00  0.00
ATOM   1890  HD1 TRP   120      41.962  27.504  27.470  0.00  0.00
ATOM   1891  NE1 TRP   120      41.682  29.437  28.268  0.00  0.00
ATOM   1892  HE1 TRP   120      42.473  29.964  27.924  0.00  0.00
ATOM   1893  CE2 TRP   120      40.773  30.006  29.153  0.00  0.00
ATOM   1894  CZ2 TRP   120      40.684  31.296  29.621  0.00  0.00
ATOM   1895  HZ2 TRP   120      41.445  31.959  29.235  0.00  0.00
ATOM   1896  CH2 TRP   120      39.551  31.621  30.412  0.00  0.00
ATOM   1897  HH2 TRP   120      39.500  32.616  30.830  0.00  0.00
ATOM   1898  CZ3 TRP   120      38.607  30.657  30.808  0.00  0.00
ATOM   1899  HZ3 TRP   120      37.750  30.984  31.379  0.00  0.00
ATOM   1900  CE3 TRP   120      38.773  29.369  30.276  0.00  0.00
ATOM   1901  HE3 TRP   120      38.103  28.573  30.564  0.00  0.00
ATOM   1902  CD2 TRP   120      39.831  28.984  29.492  0.00  0.00
ATOM   1903  C   TRP   120      41.050  25.403  30.742  0.00  0.00
ATOM   1904  O   TRP   120      42.002  26.129  31.098  0.00  0.00
ATOM   1905  N   ILE   121      40.392  24.656  31.657  0.00  0.00
ATOM   1906  H   ILE   121      39.769  23.927  31.340  0.00  0.00
ATOM   1907  CA  ILE   121      40.765  24.610  33.083  0.00  0.00
ATOM   1908  HA  ILE   121      40.776  25.655  33.393  0.00  0.00
ATOM   1909  CB  ILE   121      39.591  24.057  33.954  0.00  0.00
ATOM   1910  HB  ILE   121      38.679  24.300  33.410  0.00  0.00
ATOM   1911  CG2 ILE   121      39.622  22.521  34.061  0.00  0.00
ATOM   1912 1HG2 ILE   121      40.424  22.168  34.708  0.00  0.00
ATOM   1913 2HG2 ILE   121      38.684  22.111  34.436  0.00  0.00
ATOM   1914 3HG2 ILE   121      39.722  22.066  33.075  0.00  0.00
ATOM   1915  CG1 ILE   121      39.462  24.744  35.302  0.00  0.00
ATOM   1916 2HG1 ILE   121      40.476  24.895  35.673  0.00  0.00
ATOM   1917 3HG1 ILE   121      39.097  25.748  35.083  0.00  0.00
ATOM   1918  CD1 ILE   121      38.503  24.117  36.304  0.00  0.00
ATOM   1919 1HD1 ILE   121      38.851  23.181  36.740  0.00  0.00
ATOM   1920 2HD1 ILE   121      38.462  24.901  37.061  0.00  0.00
ATOM   1921 3HD1 ILE   121      37.521  24.065  35.834  0.00  0.00
ATOM   1922  C   ILE   121      42.171  24.091  33.342  0.00  0.00
ATOM   1923  O   ILE   121      42.747  24.675  34.233  0.00  0.00
ATOM   1924  N   ASP   122      42.793  23.190  32.586  0.00  0.00
ATOM   1925  H   ASP   122      42.343  22.866  31.742  0.00  0.00
ATOM   1926  CA  ASP   122      44.247  22.774  32.896  0.00  0.00
ATOM   1927  HA  ASP   122      44.347  22.553  33.958  0.00  0.00
ATOM   1928  CB  ASP   122      44.597  21.468  32.062  0.00  0.00
ATOM   1929  HB2 ASP   122      44.017  21.397  31.142  0.00  0.00
ATOM   1930  HB3 ASP   122      45.615  21.514  31.674  0.00  0.00
ATOM   1931  CG  ASP   122      44.311  20.247  32.877  0.00  0.00
ATOM   1932  OD1 ASP   122      44.826  20.146  34.015  0.00  0.00
ATOM   1933  OD2 ASP   122      43.457  19.452  32.490  0.00  0.00
ATOM   1934  C   ASP   122      45.183  23.920  32.633  0.00  0.00
ATOM   1935  O   ASP   122      46.215  24.046  33.281  0.00  0.00
ATOM   1936  N   SER   123      44.771  24.847  31.701  0.00  0.00
ATOM   1937  H   SER   123      43.837  24.747  31.328  0.00  0.00
ATOM   1938  CA  SER   123      45.614  26.026  31.534  0.00  0.00
ATOM   1939  HA  SER   123      46.662  25.741  31.630  0.00  0.00
ATOM   1940  CB  SER   123      45.333  26.608  30.146  0.00  0.00
ATOM   1941  HB2 SER   123      44.276  26.818  29.984  0.00  0.00
ATOM   1942  HB3 SER   123      45.748  27.604  29.992  0.00  0.00
ATOM   1943  OG  SER   123      45.794  25.785  29.125  0.00  0.00
ATOM   1944  HG  SER   123      45.045  25.250  28.853  0.00  0.00
ATOM   1945  C   SER   123      45.364  27.098  32.581  0.00  0.00
ATOM   1946  O   SER   123      46.341  27.753  32.947  0.00  0.00
ATOM   1947  N   ILE   124      44.153  27.215  33.170  0.00  0.00
ATOM   1948  H   ILE   124      43.387  26.635  32.858  0.00  0.00
ATOM   1949  CA  ILE   124      44.016  27.970  34.471  0.00  0.00
ATOM   1950  HA  ILE   124      44.520  28.900  34.210  0.00  0.00
ATOM   1951  CB  ILE   124      42.523  28.152  34.848  0.00  0.00
ATOM   1952  HB  ILE   124      42.116  27.170  35.089  0.00  0.00
ATOM   1953  CG2 ILE   124      42.386  28.969  36.183  0.00  0.00
ATOM   1954 1HG2 ILE   124      41.320  29.056  36.392  0.00  0.00
ATOM   1955 2HG2 ILE   124      42.796  28.524  37.089  0.00  0.00
ATOM   1956 3HG2 ILE   124      42.819  29.953  36.004  0.00  0.00
ATOM   1957  CG1 ILE   124      41.722  28.794  33.722  0.00  0.00
ATOM   1958 2HG1 ILE   124      41.974  29.854  33.747  0.00  0.00
ATOM   1959 3HG1 ILE   124      41.931  28.365  32.742  0.00  0.00
ATOM   1960  CD1 ILE   124      40.181  28.757  34.017  0.00  0.00
ATOM   1961 1HD1 ILE   124      39.811  28.419  33.049  0.00  0.00
ATOM   1962 2HD1 ILE   124      39.914  28.097  34.843  0.00  0.00
ATOM   1963 3HD1 ILE   124      39.728  29.729  34.208  0.00  0.00
ATOM   1964  C   ILE   124      44.805  27.450  35.638  0.00  0.00
ATOM   1965  O   ILE   124      45.396  28.219  36.386  0.00  0.00
ATOM   1966  N   LEU   125      45.022  26.111  35.692  0.00  0.00
ATOM   1967  H   LEU   125      44.462  25.437  35.189  0.00  0.00
ATOM   1968  CA  LEU   125      45.803  25.543  36.808  0.00  0.00
ATOM   1969  HA  LEU   125      45.697  26.134  37.718  0.00  0.00
ATOM   1970  CB  LEU   125      45.307  24.108  37.104  0.00  0.00
ATOM   1971  HB2 LEU   125      44.807  23.626  36.263  0.00  0.00
ATOM   1972  HB3 LEU   125      46.138  23.426  37.280  0.00  0.00
ATOM   1973  CG  LEU   125      44.377  23.964  38.313  0.00  0.00
ATOM   1974  HG  LEU   125      44.916  23.953  39.261  0.00  0.00
ATOM   1975  CD1 LEU   125      43.194  24.961  38.343  0.00  0.00
ATOM   1976 1HD1 LEU   125      42.704  24.833  39.308  0.00  0.00
ATOM   1977 2HD1 LEU   125      43.578  25.978  38.421  0.00  0.00
ATOM   1978 3HD1 LEU   125      42.559  24.877  37.461  0.00  0.00
ATOM   1979  CD2 LEU   125      43.636  22.627  38.300  0.00  0.00
ATOM   1980 1HD2 LEU   125      43.008  22.610  39.190  0.00  0.00
ATOM   1981 2HD2 LEU   125      42.983  22.558  37.430  0.00  0.00
ATOM   1982 3HD2 LEU   125      44.360  21.812  38.335  0.00  0.00
ATOM   1983  C   LEU   125      47.293  25.665  36.523  0.00  0.00
ATOM   1984  O   LEU   125      48.084  25.956  37.459  0.00  0.00
ATOM   1985  N   ALA   126      47.762  25.526  35.247  0.00  0.00
ATOM   1986  H   ALA   126      47.217  24.928  34.641  0.00  0.00
ATOM   1987  CA  ALA   126      49.117  25.805  34.793  0.00  0.00
ATOM   1988  HA  ALA   126      49.878  25.212  35.301  0.00  0.00
ATOM   1989  CB  ALA   126      49.248  25.389  33.332  0.00  0.00
ATOM   1990  HB1 ALA   126      48.751  26.093  32.665  0.00  0.00
ATOM   1991  HB2 ALA   126      50.251  25.230  32.936  0.00  0.00
ATOM   1992  HB3 ALA   126      48.684  24.457  33.355  0.00  0.00
ATOM   1993  C   ALA   126      49.446  27.235  35.135  0.00  0.00
ATOM   1994  O   ALA   126      50.434  27.529  35.792  0.00  0.00
ATOM   1995  N   PHE   127      48.606  28.134  34.600  0.00  0.00
ATOM   1996  H   PHE   127      47.927  27.864  33.903  0.00  0.00
ATOM   1997  CA  PHE   127      48.910  29.539  34.782  0.00  0.00
ATOM   1998  HA  PHE   127      49.843  29.808  34.287  0.00  0.00
ATOM   1999  CB  PHE   127      47.947  30.356  33.988  0.00  0.00
ATOM   2000  HB2 PHE   127      47.862  29.939  32.985  0.00  0.00
ATOM   2001  HB3 PHE   127      46.983  30.344  34.497  0.00  0.00
ATOM   2002  CG  PHE   127      48.325  31.831  33.844  0.00  0.00
ATOM   2003  CD1 PHE   127      49.103  32.266  32.708  0.00  0.00
ATOM   2004  HD1 PHE   127      49.478  31.517  32.026  0.00  0.00
ATOM   2005  CE1 PHE   127      49.516  33.638  32.599  0.00  0.00
ATOM   2006  HE1 PHE   127      50.184  33.959  31.813  0.00  0.00
ATOM   2007  CZ  PHE   127      49.090  34.599  33.570  0.00  0.00
ATOM   2008  HZ  PHE   127      49.455  35.611  33.470  0.00  0.00
ATOM   2009  CE2 PHE   127      48.251  34.156  34.599  0.00  0.00
ATOM   2010  HE2 PHE   127      47.928  34.776  35.422  0.00  0.00
ATOM   2011  CD2 PHE   127      47.844  32.826  34.699  0.00  0.00
ATOM   2012  HD2 PHE   127      47.131  32.548  35.462  0.00  0.00
ATOM   2013  C   PHE   127      49.001  29.953  36.248  0.00  0.00
ATOM   2014  O   PHE   127      49.751  30.874  36.603  0.00  0.00
ATOM   2015  N   SER   128      48.155  29.391  37.099  0.00  0.00
ATOM   2016  H   SER   128      47.549  28.653  36.769  0.00  0.00
ATOM   2017  CA  SER   128      48.253  29.547  38.563  0.00  0.00
ATOM   2018  HA  SER   128      48.175  30.606  38.807  0.00  0.00
ATOM   2019  CB  SER   128      47.179  28.728  39.325  0.00  0.00
ATOM   2020  HB2 SER   128      47.296  27.718  38.934  0.00  0.00
ATOM   2021  HB3 SER   128      47.357  28.662  40.398  0.00  0.00
ATOM   2022  OG  SER   128      45.964  29.243  38.905  0.00  0.00
ATOM   2023  HG  SER   128      45.871  29.090  37.962  0.00  0.00
ATOM   2024  C   SER   128      49.637  29.168  39.158  0.00  0.00
ATOM   2025  O   SER   128      50.057  29.813  40.119  0.00  0.00
ATOM   2026  N   ARG   129      50.272  28.078  38.650  0.00  0.00
ATOM   2027  H   ARG   129      49.857  27.582  37.874  0.00  0.00
ATOM   2028  CA  ARG   129      51.598  27.506  39.122  0.00  0.00
ATOM   2029  HA  ARG   129      51.548  27.621  40.205  0.00  0.00
ATOM   2030  CB  ARG   129      51.765  26.060  38.587  0.00  0.00
ATOM   2031  HB2 ARG   129      51.562  26.032  37.516  0.00  0.00
ATOM   2032  HB3 ARG   129      52.839  25.912  38.693  0.00  0.00
ATOM   2033  CG  ARG   129      51.010  24.916  39.299  0.00  0.00
ATOM   2034  HG2 ARG   129      51.247  24.844  40.361  0.00  0.00
ATOM   2035  HG3 ARG   129      49.945  25.102  39.166  0.00  0.00
ATOM   2036  CD  ARG   129      51.376  23.566  38.605  0.00  0.00
ATOM   2037  HD2 ARG   129      51.298  23.647  37.521  0.00  0.00
ATOM   2038  HD3 ARG   129      52.410  23.260  38.766  0.00  0.00
ATOM   2039  NE  ARG   129      50.479  22.441  39.065  0.00  0.00
ATOM   2040  HE  ARG   129      49.659  22.293  38.494  0.00  0.00
ATOM   2041  CZ  ARG   129      50.564  21.474  39.961  0.00  0.00
ATOM   2042  NH1 ARG   129      51.479  21.375  40.823  0.00  0.00
ATOM   2043 1HH1 ARG   129      52.303  21.955  40.759  0.00  0.00
ATOM   2044 2HH1 ARG   129      51.431  20.712  41.582  0.00  0.00
ATOM   2045  NH2 ARG   129      49.683  20.578  40.069  0.00  0.00
ATOM   2046 1HH2 ARG   129      48.851  20.599  39.495  0.00  0.00
ATOM   2047 2HH2 ARG   129      49.875  19.785  40.665  0.00  0.00
ATOM   2048  C   ARG   129      52.778  28.394  38.664  0.00  0.00
ATOM   2049  O   ARG   129      53.436  28.889  39.516  0.00  0.00
ATOM   2050  N   SER   130      52.871  28.772  37.398  0.00  0.00
ATOM   2051  H   SER   130      52.074  28.669  36.786  0.00  0.00
ATOM   2052  CA  SER   130      53.909  29.624  36.839  0.00  0.00
ATOM   2053  HA  SER   130      54.902  29.197  36.980  0.00  0.00
ATOM   2054  CB  SER   130      53.810  29.573  35.325  0.00  0.00
ATOM   2055  HB2 SER   130      54.543  30.267  34.913  0.00  0.00
ATOM   2056  HB3 SER   130      54.017  28.598  34.884  0.00  0.00
ATOM   2057  OG  SER   130      52.508  30.038  34.935  0.00  0.00
ATOM   2058  HG  SER   130      52.400  29.722  34.035  0.00  0.00
ATOM   2059  C   SER   130      53.856  31.055  37.491  0.00  0.00
ATOM   2060  O   SER   130      54.873  31.550  37.982  0.00  0.00
ATOM   2061  N   LEU   131      52.674  31.681  37.621  0.00  0.00
ATOM   2062  H   LEU   131      51.905  31.337  37.064  0.00  0.00
ATOM   2063  CA  LEU   131      52.350  32.812  38.562  0.00  0.00
ATOM   2064  HA  LEU   131      52.835  33.680  38.115  0.00  0.00
ATOM   2065  CB  LEU   131      50.810  33.082  38.568  0.00  0.00
ATOM   2066  HB2 LEU   131      50.508  33.259  37.535  0.00  0.00
ATOM   2067  HB3 LEU   131      50.333  32.218  39.031  0.00  0.00
ATOM   2068  CG  LEU   131      50.437  34.394  39.219  0.00  0.00
ATOM   2069  HG  LEU   131      50.689  34.337  40.278  0.00  0.00
ATOM   2070  CD1 LEU   131      51.037  35.594  38.420  0.00  0.00
ATOM   2071 1HD1 LEU   131      50.457  36.498  38.604  0.00  0.00
ATOM   2072 2HD1 LEU   131      52.051  35.823  38.748  0.00  0.00
ATOM   2073 3HD1 LEU   131      51.003  35.416  37.345  0.00  0.00
ATOM   2074  CD2 LEU   131      48.881  34.538  38.986  0.00  0.00
ATOM   2075 1HD2 LEU   131      48.575  34.584  37.941  0.00  0.00
ATOM   2076 2HD2 LEU   131      48.343  33.678  39.386  0.00  0.00
ATOM   2077 3HD2 LEU   131      48.619  35.445  39.531  0.00  0.00
ATOM   2078  C   LEU   131      52.944  32.618  39.941  0.00  0.00
ATOM   2079  O   LEU   131      53.614  33.510  40.526  0.00  0.00
ATOM   2080  N   HIS   132      52.702  31.428  40.528  0.00  0.00
ATOM   2081  H   HIS   132      52.090  30.770  40.067  0.00  0.00
ATOM   2082  CA  HIS   132      53.291  31.073  41.842  0.00  0.00
ATOM   2083  HA  HIS   132      53.064  31.782  42.639  0.00  0.00
ATOM   2084  CB  HIS   132      52.668  29.782  42.398  0.00  0.00
ATOM   2085  HB2 HIS   132      51.585  29.852  42.299  0.00  0.00
ATOM   2086  HB3 HIS   132      52.879  28.894  41.803  0.00  0.00
ATOM   2087  CG  HIS   132      52.958  29.473  43.864  0.00  0.00
ATOM   2088  ND1 HIS   132      52.392  30.010  44.991  0.00  0.00
ATOM   2089  HD1 HIS   132      51.629  30.672  44.972  0.00  0.00
ATOM   2090  CE1 HIS   132      53.071  29.639  46.074  0.00  0.00
ATOM   2091  HE1 HIS   132      52.945  30.097  47.044  0.00  0.00
ATOM   2092  NE2 HIS   132      54.024  28.854  45.687  0.00  0.00
ATOM   2093  HE2 HIS   132      54.730  28.459  46.292  0.00  0.00
ATOM   2094  CD2 HIS   132      53.918  28.633  44.329  0.00  0.00
ATOM   2095  HD2 HIS   132      54.606  28.004  43.784  0.00  0.00
ATOM   2096  C   HIS   132      54.795  31.043  41.860  0.00  0.00
ATOM   2097  O   HIS   132      55.270  31.114  42.961  0.00  0.00
ATOM   2098  N   SER   133      55.552  31.044  40.774  0.00  0.00
ATOM   2099  H   SER   133      55.096  31.018  39.873  0.00  0.00
ATOM   2100  CA  SER   133      57.054  31.278  40.681  0.00  0.00
ATOM   2101  HA  SER   133      57.490  31.323  41.679  0.00  0.00
ATOM   2102  CB  SER   133      57.741  30.209  39.819  0.00  0.00
ATOM   2103  HB2 SER   133      57.668  30.429  38.754  0.00  0.00
ATOM   2104  HB3 SER   133      58.782  30.157  40.137  0.00  0.00
ATOM   2105  OG  SER   133      57.061  28.953  40.039  0.00  0.00
ATOM   2106  HG  SER   133      57.351  28.651  40.903  0.00  0.00
ATOM   2107  C   SER   133      57.477  32.674  40.087  0.00  0.00
ATOM   2108  O   SER   133      58.637  32.938  39.985  0.00  0.00
ATOM   2109  N   LEU   134      56.512  33.500  39.718  0.00  0.00
ATOM   2110  H   LEU   134      55.573  33.174  39.900  0.00  0.00
ATOM   2111  CA  LEU   134      56.543  34.935  39.391  0.00  0.00
ATOM   2112  HA  LEU   134      57.592  35.225  39.447  0.00  0.00
ATOM   2113  CB  LEU   134      55.879  35.244  38.071  0.00  0.00
ATOM   2114  HB2 LEU   134      54.830  34.958  38.144  0.00  0.00
ATOM   2115  HB3 LEU   134      55.978  36.318  37.914  0.00  0.00
ATOM   2116  CG  LEU   134      56.543  34.567  36.882  0.00  0.00
ATOM   2117  HG  LEU   134      56.730  33.554  37.239  0.00  0.00
ATOM   2118  CD1 LEU   134      55.719  34.535  35.646  0.00  0.00
ATOM   2119 1HD1 LEU   134      55.815  35.456  35.072  0.00  0.00
ATOM   2120 2HD1 LEU   134      56.048  33.774  34.938  0.00  0.00
ATOM   2121 3HD1 LEU   134      54.707  34.178  35.837  0.00  0.00
ATOM   2122  CD2 LEU   134      57.806  35.276  36.579  0.00  0.00
ATOM   2123 1HD2 LEU   134      58.593  35.113  37.316  0.00  0.00
ATOM   2124 2HD2 LEU   134      58.173  34.781  35.679  0.00  0.00
ATOM   2125 3HD2 LEU   134      57.730  36.359  36.487  0.00  0.00
ATOM   2126  C   LEU   134      55.798  35.855  40.433  0.00  0.00
ATOM   2127  O   LEU   134      55.227  36.910  40.141  0.00  0.00
ATOM   2128  N   LEU   135      55.745  35.412  41.720  0.00  0.00
ATOM   2129  H   LEU   135      56.318  34.609  41.938  0.00  0.00
ATOM   2130  CA  LEU   135      54.735  35.818  42.699  0.00  0.00
ATOM   2131  HA  LEU   135      53.750  35.867  42.237  0.00  0.00
ATOM   2132  CB  LEU   135      54.637  34.722  43.739  0.00  0.00
ATOM   2133  HB2 LEU   135      54.683  33.779  43.194  0.00  0.00
ATOM   2134  HB3 LEU   135      55.516  34.809  44.377  0.00  0.00
ATOM   2135  CG  LEU   135      53.369  34.751  44.652  0.00  0.00
ATOM   2136  HG  LEU   135      53.261  35.724  45.131  0.00  0.00
ATOM   2137  CD1 LEU   135      52.087  34.339  43.986  0.00  0.00
ATOM   2138 1HD1 LEU   135      51.290  34.449  44.722  0.00  0.00
ATOM   2139 2HD1 LEU   135      51.838  34.998  43.154  0.00  0.00
ATOM   2140 3HD1 LEU   135      52.123  33.322  43.596  0.00  0.00
ATOM   2141  CD2 LEU   135      53.656  33.729  45.774  0.00  0.00
ATOM   2142 1HD2 LEU   135      52.804  33.620  46.445  0.00  0.00
ATOM   2143 2HD2 LEU   135      53.791  32.740  45.338  0.00  0.00
ATOM   2144 3HD2 LEU   135      54.545  34.006  46.341  0.00  0.00
ATOM   2145  C   LEU   135      54.989  37.187  43.311  0.00  0.00
ATOM   2146  O   LEU   135      55.408  37.327  44.477  0.00  0.00
ATOM   2147  N   VAL   136      54.841  38.221  42.424  0.00  0.00
ATOM   2148  H   VAL   136      54.526  37.984  41.494  0.00  0.00
ATOM   2149  CA  VAL   136      54.815  39.646  42.880  0.00  0.00
ATOM   2150  HA  VAL   136      55.785  39.927  43.291  0.00  0.00
ATOM   2151  CB  VAL   136      54.524  40.587  41.694  0.00  0.00
ATOM   2152  HB  VAL   136      54.572  41.631  42.006  0.00  0.00
ATOM   2153  CG1 VAL   136      55.425  40.425  40.535  0.00  0.00
ATOM   2154 1HG1 VAL   136      55.140  41.140  39.763  0.00  0.00
ATOM   2155 2HG1 VAL   136      56.423  40.559  40.951  0.00  0.00
ATOM   2156 3HG1 VAL   136      55.374  39.428  40.096  0.00  0.00
ATOM   2157  CG2 VAL   136      53.106  40.416  41.118  0.00  0.00
ATOM   2158 1HG2 VAL   136      52.395  40.554  41.933  0.00  0.00
ATOM   2159 2HG2 VAL   136      52.942  41.257  40.445  0.00  0.00
ATOM   2160 3HG2 VAL   136      52.925  39.446  40.655  0.00  0.00
ATOM   2161  C   VAL   136      53.847  39.848  44.024  0.00  0.00
ATOM   2162  O   VAL   136      52.846  39.193  44.192  0.00  0.00
ATOM   2163  N   ASP   137      54.207  40.723  44.946  0.00  0.00
ATOM   2164  H   ASP   137      55.102  41.188  44.904  0.00  0.00
ATOM   2165  CA  ASP   137      53.420  41.167  46.175  0.00  0.00
ATOM   2166  HA  ASP   137      53.155  40.321  46.808  0.00  0.00
ATOM   2167  CB  ASP   137      54.393  42.157  46.877  0.00  0.00
ATOM   2168  HB2 ASP   137      55.367  41.670  46.912  0.00  0.00
ATOM   2169  HB3 ASP   137      54.416  43.075  46.290  0.00  0.00
ATOM   2170  CG  ASP   137      53.905  42.447  48.261  0.00  0.00
ATOM   2171  OD1 ASP   137      54.399  43.460  48.793  0.00  0.00
ATOM   2172  OD2 ASP   137      53.207  41.653  48.919  0.00  0.00
ATOM   2173  C   ASP   137      52.148  41.932  45.728  0.00  0.00
ATOM   2174  O   ASP   137      52.051  42.483  44.653  0.00  0.00
ATOM   2175  N   VAL   138      51.167  42.053  46.661  0.00  0.00
ATOM   2176  H   VAL   138      51.425  41.675  47.562  0.00  0.00
ATOM   2177  CA  VAL   138      49.847  42.669  46.497  0.00  0.00
ATOM   2178  HA  VAL   138      49.370  42.031  45.753  0.00  0.00
ATOM   2179  CB  VAL   138      49.016  42.665  47.788  0.00  0.00
ATOM   2180  HB  VAL   138      49.533  43.277  48.528  0.00  0.00
ATOM   2181  CG1 VAL   138      47.608  43.285  47.587  0.00  0.00
ATOM   2182 1HG1 VAL   138      47.113  42.712  46.803  0.00  0.00
ATOM   2183 2HG1 VAL   138      46.911  43.185  48.420  0.00  0.00
ATOM   2184 3HG1 VAL   138      47.733  44.298  47.204  0.00  0.00
ATOM   2185  CG2 VAL   138      48.809  41.299  48.517  0.00  0.00
ATOM   2186 1HG2 VAL   138      49.756  41.068  49.005  0.00  0.00
ATOM   2187 2HG2 VAL   138      48.024  41.344  49.271  0.00  0.00
ATOM   2188 3HG2 VAL   138      48.571  40.490  47.827  0.00  0.00
ATOM   2189  C   VAL   138      49.885  44.064  45.766  0.00  0.00
ATOM   2190  O   VAL   138      49.248  44.148  44.708  0.00  0.00
ATOM   2191  N   PRO   139      50.668  45.081  46.180  0.00  0.00
ATOM   2192  CD  PRO   139      51.466  45.205  47.389  0.00  0.00
ATOM   2193  HD2 PRO   139      52.337  44.550  47.350  0.00  0.00
ATOM   2194  HD3 PRO   139      50.879  44.850  48.236  0.00  0.00
ATOM   2195  CG  PRO   139      51.916  46.633  47.546  0.00  0.00
ATOM   2196  HG2 PRO   139      52.961  46.609  47.856  0.00  0.00
ATOM   2197  HG3 PRO   139      51.222  47.087  48.254  0.00  0.00
ATOM   2198  CB  PRO   139      51.679  47.260  46.190  0.00  0.00
ATOM   2199  HB2 PRO   139      52.683  47.384  45.784  0.00  0.00
ATOM   2200  HB3 PRO   139      51.256  48.264  46.224  0.00  0.00
ATOM   2201  CA  PRO   139      50.744  46.353  45.390  0.00  0.00
ATOM   2202  HA  PRO   139      49.738  46.773  45.375  0.00  0.00
ATOM   2203  C   PRO   139      51.250  46.207  43.961  0.00  0.00
ATOM   2204  O   PRO   139      50.878  47.063  43.117  0.00  0.00
ATOM   2205  N   ALA   140      52.169  45.268  43.804  0.00  0.00
ATOM   2206  H   ALA   140      52.593  44.786  44.584  0.00  0.00
ATOM   2207  CA  ALA   140      52.674  44.876  42.418  0.00  0.00
ATOM   2208  HA  ALA   140      52.919  45.797  41.890  0.00  0.00
ATOM   2209  CB  ALA   140      53.967  44.132  42.594  0.00  0.00
ATOM   2210  HB1 ALA   140      54.596  44.771  43.214  0.00  0.00
ATOM   2211  HB2 ALA   140      53.770  43.219  43.155  0.00  0.00
ATOM   2212  HB3 ALA   140      54.519  43.971  41.669  0.00  0.00
ATOM   2213  C   ALA   140      51.660  44.249  41.463  0.00  0.00
ATOM   2214  O   ALA   140      51.582  44.687  40.321  0.00  0.00
ATOM   2215  N   PHE   141      50.816  43.312  42.017  0.00  0.00
ATOM   2216  H   PHE   141      51.005  43.211  43.004  0.00  0.00
ATOM   2217  CA  PHE   141      49.677  42.573  41.394  0.00  0.00
ATOM   2218  HA  PHE   141      49.972  42.160  40.429  0.00  0.00
ATOM   2219  CB  PHE   141      49.283  41.440  42.271  0.00  0.00
ATOM   2220  HB2 PHE   141      49.782  40.548  41.893  0.00  0.00
ATOM   2221  HB3 PHE   141      49.749  41.598  43.243  0.00  0.00
ATOM   2222  CG  PHE   141      47.802  41.175  42.471  0.00  0.00
ATOM   2223  CD1 PHE   141      47.087  40.247  41.740  0.00  0.00
ATOM   2224  HD1 PHE   141      47.659  39.664  41.034  0.00  0.00
ATOM   2225  CE1 PHE   141      45.726  39.944  41.982  0.00  0.00
ATOM   2226  HE1 PHE   141      45.255  39.125  41.459  0.00  0.00
ATOM   2227  CZ  PHE   141      45.143  40.620  43.041  0.00  0.00
ATOM   2228  HZ  PHE   141      44.064  40.615  43.081  0.00  0.00
ATOM   2229  CE2 PHE   141      45.805  41.611  43.775  0.00  0.00
ATOM   2230  HE2 PHE   141      45.209  42.202  44.454  0.00  0.00
ATOM   2231  CD2 PHE   141      47.179  41.842  43.546  0.00  0.00
ATOM   2232  HD2 PHE   141      47.744  42.632  44.017  0.00  0.00
ATOM   2233  C   PHE   141      48.539  43.598  41.126  0.00  0.00
ATOM   2234  O   PHE   141      47.814  43.425  40.228  0.00  0.00
ATOM   2235  N   ALA   142      48.352  44.604  41.980  0.00  0.00
ATOM   2236  H   ALA   142      49.002  44.644  42.751  0.00  0.00
ATOM   2237  CA  ALA   142      47.371  45.687  41.855  0.00  0.00
ATOM   2238  HA  ALA   142      46.426  45.196  41.623  0.00  0.00
ATOM   2239  CB  ALA   142      47.242  46.278  43.200  0.00  0.00
ATOM   2240  HB1 ALA   142      46.603  45.660  43.831  0.00  0.00
ATOM   2241  HB2 ALA   142      48.216  46.391  43.675  0.00  0.00
ATOM   2242  HB3 ALA   142      46.713  47.229  43.137  0.00  0.00
ATOM   2243  C   ALA   142      47.726  46.705  40.716  0.00  0.00
ATOM   2244  O   ALA   142      46.914  47.166  39.937  0.00  0.00
ATOM   2245  N   CYS   143      49.034  47.000  40.558  0.00  0.00
ATOM   2246  H   CYS   143      49.736  46.619  41.176  0.00  0.00
ATOM   2247  CA  CYS   143      49.687  47.791  39.451  0.00  0.00
ATOM   2248  HA  CYS   143      49.171  48.737  39.286  0.00  0.00
ATOM   2249  CB  CYS   143      51.186  48.084  39.790  0.00  0.00
ATOM   2250  HB2 CYS   143      51.304  48.592  40.747  0.00  0.00
ATOM   2251  HB3 CYS   143      51.783  47.174  39.851  0.00  0.00
ATOM   2252  SG  CYS   143      52.011  49.121  38.526  0.00  0.00
ATOM   2253  C   CYS   143      49.634  47.074  38.066  0.00  0.00
ATOM   2254  O   CYS   143      49.411  47.619  36.982  0.00  0.00
ATOM   2255  N   LEU   144      49.634  45.708  38.185  0.00  0.00
ATOM   2256  H   LEU   144      50.013  45.319  39.037  0.00  0.00
ATOM   2257  CA  LEU   144      49.436  44.879  36.984  0.00  0.00
ATOM   2258  HA  LEU   144      49.879  45.343  36.103  0.00  0.00
ATOM   2259  CB  LEU   144      50.145  43.611  37.358  0.00  0.00
ATOM   2260  HB2 LEU   144      51.208  43.772  37.537  0.00  0.00
ATOM   2261  HB3 LEU   144      49.738  43.163  38.265  0.00  0.00
ATOM   2262  CG  LEU   144      49.992  42.401  36.364  0.00  0.00
ATOM   2263  HG  LEU   144      48.924  42.216  36.243  0.00  0.00
ATOM   2264  CD1 LEU   144      50.549  42.708  34.924  0.00  0.00
ATOM   2265 1HD1 LEU   144      50.286  41.930  34.208  0.00  0.00
ATOM   2266 2HD1 LEU   144      50.046  43.609  34.571  0.00  0.00
ATOM   2267 3HD1 LEU   144      51.627  42.868  34.897  0.00  0.00
ATOM   2268  CD2 LEU   144      50.697  41.138  36.878  0.00  0.00
ATOM   2269 1HD2 LEU   144      50.268  40.317  36.303  0.00  0.00
ATOM   2270 2HD2 LEU   144      51.764  41.327  36.759  0.00  0.00
ATOM   2271 3HD2 LEU   144      50.638  40.969  37.953  0.00  0.00
ATOM   2272  C   LEU   144      47.919  44.667  36.696  0.00  0.00
ATOM   2273  O   LEU   144      47.549  44.595  35.519  0.00  0.00
ATOM   2274  N   SER   145      47.032  44.538  37.727  0.00  0.00
ATOM   2275  H   SER   145      47.391  44.556  38.671  0.00  0.00
ATOM   2276  CA  SER   145      45.612  44.515  37.534  0.00  0.00
ATOM   2277  HA  SER   145      45.425  43.689  36.848  0.00  0.00
ATOM   2278  CB  SER   145      44.898  44.443  38.861  0.00  0.00
ATOM   2279  HB2 SER   145      45.357  45.177  39.523  0.00  0.00
ATOM   2280  HB3 SER   145      43.867  44.785  38.770  0.00  0.00
ATOM   2281  OG  SER   145      45.105  43.216  39.526  0.00  0.00
ATOM   2282  HG  SER   145      46.008  43.038  39.799  0.00  0.00
ATOM   2283  C   SER   145      45.179  45.836  36.863  0.00  0.00
ATOM   2284  O   SER   145      44.267  45.790  36.034  0.00  0.00
ATOM   2285  N   ALA   146      45.856  46.980  37.076  0.00  0.00
ATOM   2286  H   ALA   146      46.525  46.860  37.823  0.00  0.00
ATOM   2287  CA  ALA   146      45.759  48.226  36.359  0.00  0.00
ATOM   2288  HA  ALA   146      44.676  48.321  36.282  0.00  0.00
ATOM   2289  CB  ALA   146      46.244  49.412  37.255  0.00  0.00
ATOM   2290  HB1 ALA   146      47.033  49.111  37.944  0.00  0.00
ATOM   2291  HB2 ALA   146      46.540  50.257  36.633  0.00  0.00
ATOM   2292  HB3 ALA   146      45.369  49.620  37.871  0.00  0.00
ATOM   2293  C   ALA   146      46.384  48.293  34.926  0.00  0.00
ATOM   2294  O   ALA   146      45.713  48.780  34.024  0.00  0.00
ATOM   2295  N   LEU   147      47.551  47.746  34.739  0.00  0.00
ATOM   2296  H   LEU   147      48.159  47.721  35.545  0.00  0.00
ATOM   2297  CA  LEU   147      48.194  47.499  33.391  0.00  0.00
ATOM   2298  HA  LEU   147      48.300  48.490  32.951  0.00  0.00
ATOM   2299  CB  LEU   147      49.476  46.841  33.636  0.00  0.00
ATOM   2300  HB2 LEU   147      50.031  47.422  34.373  0.00  0.00
ATOM   2301  HB3 LEU   147      49.267  45.874  34.093  0.00  0.00
ATOM   2302  CG  LEU   147      50.388  46.630  32.331  0.00  0.00
ATOM   2303  HG  LEU   147      49.855  46.130  31.523  0.00  0.00
ATOM   2304  CD1 LEU   147      50.845  48.017  31.853  0.00  0.00
ATOM   2305 1HD1 LEU   147      51.347  48.492  32.696  0.00  0.00
ATOM   2306 2HD1 LEU   147      51.527  48.065  31.003  0.00  0.00
ATOM   2307 3HD1 LEU   147      49.882  48.503  31.699  0.00  0.00
ATOM   2308  CD2 LEU   147      51.586  45.715  32.591  0.00  0.00
ATOM   2309 1HD2 LEU   147      52.083  45.744  33.560  0.00  0.00
ATOM   2310 2HD2 LEU   147      51.291  44.667  32.643  0.00  0.00
ATOM   2311 3HD2 LEU   147      52.278  45.926  31.776  0.00  0.00
ATOM   2312  C   LEU   147      47.364  46.594  32.466  0.00  0.00
ATOM   2313  O   LEU   147      47.539  46.781  31.212  0.00  0.00
ATOM   2314  N   VAL   148      46.496  45.661  32.982  0.00  0.00
ATOM   2315  H   VAL   148      46.527  45.646  33.992  0.00  0.00
ATOM   2316  CA  VAL   148      45.496  44.929  32.129  0.00  0.00
ATOM   2317  HA  VAL   148      45.838  44.854  31.097  0.00  0.00
ATOM   2318  CB  VAL   148      45.252  43.454  32.556  0.00  0.00
ATOM   2319  HB  VAL   148      44.824  42.901  31.720  0.00  0.00
ATOM   2320  CG1 VAL   148      46.567  42.738  32.784  0.00  0.00
ATOM   2321 1HG1 VAL   148      47.184  42.989  33.647  0.00  0.00
ATOM   2322 2HG1 VAL   148      46.306  41.681  32.825  0.00  0.00
ATOM   2323 3HG1 VAL   148      47.123  42.698  31.848  0.00  0.00
ATOM   2324  CG2 VAL   148      44.305  43.349  33.779  0.00  0.00
ATOM   2325 1HG2 VAL   148      43.317  43.709  33.495  0.00  0.00
ATOM   2326 2HG2 VAL   148      44.133  42.287  33.955  0.00  0.00
ATOM   2327 3HG2 VAL   148      44.667  43.878  34.661  0.00  0.00
ATOM   2328  C   VAL   148      44.272  45.755  32.032  0.00  0.00
ATOM   2329  O   VAL   148      43.788  45.760  30.886  0.00  0.00
ATOM   2330  N   LEU   149      43.680  46.445  32.983  0.00  0.00
ATOM   2331  H   LEU   149      43.916  46.290  33.953  0.00  0.00
ATOM   2332  CA  LEU   149      42.455  47.165  32.771  0.00  0.00
ATOM   2333  HA  LEU   149      41.802  46.418  32.320  0.00  0.00
ATOM   2334  CB  LEU   149      41.803  47.495  34.173  0.00  0.00
ATOM   2335  HB2 LEU   149      41.420  46.573  34.611  0.00  0.00
ATOM   2336  HB3 LEU   149      42.626  47.972  34.705  0.00  0.00
ATOM   2337  CG  LEU   149      40.621  48.470  34.156  0.00  0.00
ATOM   2338  HG  LEU   149      41.066  49.421  33.861  0.00  0.00
ATOM   2339  CD1 LEU   149      39.564  47.846  33.287  0.00  0.00
ATOM   2340 1HD1 LEU   149      39.276  46.871  33.680  0.00  0.00
ATOM   2341 2HD1 LEU   149      38.644  48.428  33.243  0.00  0.00
ATOM   2342 3HD1 LEU   149      39.924  47.604  32.287  0.00  0.00
ATOM   2343  CD2 LEU   149      40.051  48.574  35.588  0.00  0.00
ATOM   2344 1HD2 LEU   149      39.193  49.245  35.588  0.00  0.00
ATOM   2345 2HD2 LEU   149      39.598  47.612  35.831  0.00  0.00
ATOM   2346 3HD2 LEU   149      40.765  48.883  36.352  0.00  0.00
ATOM   2347  C   LEU   149      42.579  48.384  31.911  0.00  0.00
ATOM   2348  O   LEU   149      41.931  48.478  30.895  0.00  0.00
ATOM   2349  N   ILE   150      43.579  49.264  32.097  0.00  0.00
ATOM   2350  H   ILE   150      44.131  48.991  32.897  0.00  0.00
ATOM   2351  CA  ILE   150      43.900  50.548  31.520  0.00  0.00
ATOM   2352  HA  ILE   150      42.958  50.948  31.144  0.00  0.00
ATOM   2353  CB  ILE   150      44.425  51.536  32.588  0.00  0.00
ATOM   2354  HB  ILE   150      45.313  51.025  32.960  0.00  0.00
ATOM   2355  CG2 ILE   150      44.720  52.910  32.015  0.00  0.00
ATOM   2356 1HG2 ILE   150      43.842  53.357  31.549  0.00  0.00
ATOM   2357 2HG2 ILE   150      45.192  53.551  32.759  0.00  0.00
ATOM   2358 3HG2 ILE   150      45.463  52.801  31.225  0.00  0.00
ATOM   2359  CG1 ILE   150      43.525  51.685  33.810  0.00  0.00
ATOM   2360 2HG1 ILE   150      43.534  50.751  34.370  0.00  0.00
ATOM   2361 3HG1 ILE   150      44.032  52.400  34.458  0.00  0.00
ATOM   2362  CD1 ILE   150      42.055  52.171  33.536  0.00  0.00
ATOM   2363 1HD1 ILE   150      41.624  51.509  32.786  0.00  0.00
ATOM   2364 2HD1 ILE   150      41.400  52.110  34.405  0.00  0.00
ATOM   2365 3HD1 ILE   150      42.088  53.206  33.195  0.00  0.00
ATOM   2366  C   ILE   150      44.739  50.466  30.234  0.00  0.00
ATOM   2367  O   ILE   150      45.955  50.540  30.320  0.00  0.00
ATOM   2368  N   THR   151      44.120  50.066  29.140  0.00  0.00
ATOM   2369  H   THR   151      43.116  49.956  29.165  0.00  0.00
ATOM   2370  CA  THR   151      44.671  49.389  27.925  0.00  0.00
ATOM   2371  HA  THR   151      45.697  49.725  27.772  0.00  0.00
ATOM   2372  CB  THR   151      44.624  47.884  28.052  0.00  0.00
ATOM   2373  HB  THR   151      44.670  47.376  27.089  0.00  0.00
ATOM   2374  CG2 THR   151      45.841  47.286  28.822  0.00  0.00
ATOM   2375 1HG2 THR   151      45.802  47.618  29.860  0.00  0.00
ATOM   2376 2HG2 THR   151      45.962  46.209  28.708  0.00  0.00
ATOM   2377 3HG2 THR   151      46.759  47.745  28.456  0.00  0.00
ATOM   2378  OG1 THR   151      43.429  47.443  28.705  0.00  0.00
ATOM   2379  HG1 THR   151      43.331  47.824  29.580  0.00  0.00
ATOM   2380  C   THR   151      43.905  49.843  26.705  0.00  0.00
ATOM   2381  O   THR   151      42.704  49.996  26.611  0.00  0.00
ATOM   2382  N   ASP   152      44.700  49.888  25.612  0.00  0.00
ATOM   2383  H   ASP   152      45.670  49.641  25.750  0.00  0.00
ATOM   2384  CA  ASP   152      44.210  49.999  24.232  0.00  0.00
ATOM   2385  HA  ASP   152      43.748  50.957  23.992  0.00  0.00
ATOM   2386  CB  ASP   152      45.430  50.008  23.327  0.00  0.00
ATOM   2387  HB2 ASP   152      46.118  50.807  23.603  0.00  0.00
ATOM   2388  HB3 ASP   152      46.056  49.123  23.435  0.00  0.00
ATOM   2389  CG  ASP   152      45.022  50.241  21.903  0.00  0.00
ATOM   2390  OD1 ASP   152      44.252  49.488  21.313  0.00  0.00
ATOM   2391  OD2 ASP   152      45.665  51.007  21.198  0.00  0.00
ATOM   2392  C   ASP   152      43.329  48.803  23.899  0.00  0.00
ATOM   2393  O   ASP   152      43.767  47.700  23.839  0.00  0.00
ATOM   2394  N   ARG   153      42.070  49.006  23.505  0.00  0.00
ATOM   2395  H   ARG   153      41.754  49.963  23.433  0.00  0.00
ATOM   2396  CA  ARG   153      41.029  48.010  23.259  0.00  0.00
ATOM   2397  HA  ARG   153      41.532  47.100  22.930  0.00  0.00
ATOM   2398  CB  ARG   153      40.149  47.553  24.465  0.00  0.00
ATOM   2399  HB2 ARG   153      39.607  48.411  24.862  0.00  0.00
ATOM   2400  HB3 ARG   153      39.487  46.730  24.195  0.00  0.00
ATOM   2401  CG  ARG   153      40.978  47.110  25.690  0.00  0.00
ATOM   2402  HG2 ARG   153      41.692  47.918  25.849  0.00  0.00
ATOM   2403  HG3 ARG   153      40.382  47.075  26.602  0.00  0.00
ATOM   2404  CD  ARG   153      41.684  45.756  25.496  0.00  0.00
ATOM   2405  HD2 ARG   153      40.955  44.984  25.248  0.00  0.00
ATOM   2406  HD3 ARG   153      42.452  45.870  24.731  0.00  0.00
ATOM   2407  NE  ARG   153      42.310  45.347  26.848  0.00  0.00
ATOM   2408  HE  ARG   153      42.572  46.108  27.458  0.00  0.00
ATOM   2409  CZ  ARG   153      42.603  44.172  27.308  0.00  0.00
ATOM   2410  NH1 ARG   153      42.691  43.207  26.437  0.00  0.00
ATOM   2411 1HH1 ARG   153      42.811  43.422  25.458  0.00  0.00
ATOM   2412 2HH1 ARG   153      42.836  42.262  26.764  0.00  0.00
ATOM   2413  NH2 ARG   153      42.921  43.934  28.542  0.00  0.00
ATOM   2414 1HH2 ARG   153      42.762  44.623  29.264  0.00  0.00
ATOM   2415 2HH2 ARG   153      43.307  43.019  28.725  0.00  0.00
ATOM   2416  C   ARG   153      40.082  48.466  22.128  0.00  0.00
ATOM   2417  O   ARG   153      39.996  49.648  21.850  0.00  0.00
ATOM   2418  N   HIS   154      39.520  47.493  21.358  0.00  0.00
ATOM   2419  H   HIS   154      39.746  46.522  21.523  0.00  0.00
ATOM   2420  CA  HIS   154      38.688  47.795  20.173  0.00  0.00
ATOM   2421  HA  HIS   154      39.298  48.403  19.505  0.00  0.00
ATOM   2422  CB  HIS   154      38.354  46.571  19.331  0.00  0.00
ATOM   2423  HB2 HIS   154      37.572  46.037  19.871  0.00  0.00
ATOM   2424  HB3 HIS   154      37.799  46.922  18.461  0.00  0.00
ATOM   2425  CG  HIS   154      39.485  45.760  18.776  0.00  0.00
ATOM   2426  ND1 HIS   154      40.042  44.639  19.374  0.00  0.00
ATOM   2427  HD1 HIS   154      40.015  44.432  20.362  0.00  0.00
ATOM   2428  CE1 HIS   154      40.760  43.961  18.419  0.00  0.00
ATOM   2429  HE1 HIS   154      41.344  43.081  18.645  0.00  0.00
ATOM   2430  NE2 HIS   154      40.778  44.661  17.270  0.00  0.00
ATOM   2431  HE2 HIS   154      41.146  44.400  16.366  0.00  0.00
ATOM   2432  CD2 HIS   154      39.951  45.778  17.492  0.00  0.00
ATOM   2433  HD2 HIS   154      39.564  46.401  16.699  0.00  0.00
ATOM   2434  C   HIS   154      37.408  48.537  20.523  0.00  0.00
ATOM   2435  O   HIS   154      36.925  48.484  21.664  0.00  0.00
ATOM   2436  N   GLY   155      36.900  49.298  19.547  0.00  0.00
ATOM   2437  H   GLY   155      37.431  49.558  18.728  0.00  0.00
ATOM   2438  CA  GLY   155      35.664  50.027  19.695  0.00  0.00
ATOM   2439  HA2 GLY   155      35.546  50.473  18.708  0.00  0.00
ATOM   2440  HA3 GLY   155      34.746  49.458  19.840  0.00  0.00
ATOM   2441  C   GLY   155      35.642  51.253  20.655  0.00  0.00
ATOM   2442  O   GLY   155      34.714  51.993  20.674  0.00  0.00
ATOM   2443  N   LEU   156      36.760  51.487  21.402  0.00  0.00
ATOM   2444  H   LEU   156      37.519  50.826  21.314  0.00  0.00
ATOM   2445  CA  LEU   156      36.850  52.629  22.241  0.00  0.00
ATOM   2446  HA  LEU   156      35.866  52.761  22.692  0.00  0.00
ATOM   2447  CB  LEU   156      37.893  52.420  23.356  0.00  0.00
ATOM   2448  HB2 LEU   156      38.773  51.915  22.957  0.00  0.00
ATOM   2449  HB3 LEU   156      38.282  53.370  23.724  0.00  0.00
ATOM   2450  CG  LEU   156      37.392  51.552  24.548  0.00  0.00
ATOM   2451  HG  LEU   156      38.230  51.498  25.242  0.00  0.00
ATOM   2452  CD1 LEU   156      36.300  52.224  25.304  0.00  0.00
ATOM   2453 1HD1 LEU   156      35.378  52.242  24.723  0.00  0.00
ATOM   2454 2HD1 LEU   156      36.017  51.624  26.170  0.00  0.00
ATOM   2455 3HD1 LEU   156      36.558  53.221  25.662  0.00  0.00
ATOM   2456  CD2 LEU   156      37.017  50.086  24.314  0.00  0.00
ATOM   2457 1HD2 LEU   156      36.199  49.928  23.611  0.00  0.00
ATOM   2458 2HD2 LEU   156      37.867  49.514  23.942  0.00  0.00
ATOM   2459 3HD2 LEU   156      36.627  49.611  25.214  0.00  0.00
ATOM   2460  C   LEU   156      37.175  53.888  21.343  0.00  0.00
ATOM   2461  O   LEU   156      37.715  53.653  20.227  0.00  0.00
ATOM   2462  N   GLN   157      36.918  55.115  21.904  0.00  0.00
ATOM   2463  H   GLN   157      36.365  55.112  22.749  0.00  0.00
ATOM   2464  CA  GLN   157      37.208  56.357  21.172  0.00  0.00
ATOM   2465  HA  GLN   157      37.317  56.065  20.128  0.00  0.00
ATOM   2466  CB  GLN   157      36.153  57.406  21.418  0.00  0.00
ATOM   2467  HB2 GLN   157      35.161  56.972  21.296  0.00  0.00
ATOM   2468  HB3 GLN   157      36.230  57.765  22.444  0.00  0.00
ATOM   2469  CG  GLN   157      36.205  58.666  20.562  0.00  0.00
ATOM   2470  HG2 GLN   157      35.366  59.306  20.835  0.00  0.00
ATOM   2471  HG3 GLN   157      37.092  59.241  20.828  0.00  0.00
ATOM   2472  CD  GLN   157      36.149  58.382  19.054  0.00  0.00
ATOM   2473  OE1 GLN   157      35.117  58.404  18.399  0.00  0.00
ATOM   2474  NE2 GLN   157      37.275  58.215  18.387  0.00  0.00
ATOM   2475 1HE2 GLN   157      37.201  57.965  17.411  0.00  0.00
ATOM   2476 2HE2 GLN   157      38.190  58.116  18.804  0.00  0.00
ATOM   2477  C   GLN   157      38.613  56.955  21.481  0.00  0.00
ATOM   2478  O   GLN   157      39.182  57.586  20.540  0.00  0.00
ATOM   2479  N   GLU   158      39.232  56.835  22.684  0.00  0.00
ATOM   2480  H   GLU   158      38.756  56.418  23.470  0.00  0.00
ATOM   2481  CA  GLU   158      40.546  57.453  22.923  0.00  0.00
ATOM   2482  HA  GLU   158      40.792  57.806  21.922  0.00  0.00
ATOM   2483  CB  GLU   158      40.553  58.586  23.902  0.00  0.00
ATOM   2484  HB2 GLU   158      40.417  58.129  24.882  0.00  0.00
ATOM   2485  HB3 GLU   158      41.571  58.964  23.812  0.00  0.00
ATOM   2486  CG  GLU   158      39.596  59.683  23.546  0.00  0.00
ATOM   2487  HG2 GLU   158      39.770  60.053  22.535  0.00  0.00
ATOM   2488  HG3 GLU   158      38.603  59.261  23.392  0.00  0.00
ATOM   2489  CD  GLU   158      39.626  60.818  24.640  0.00  0.00
ATOM   2490  OE1 GLU   158      38.962  60.701  25.670  0.00  0.00
ATOM   2491  OE2 GLU   158      40.459  61.711  24.494  0.00  0.00
ATOM   2492  C   GLU   158      41.631  56.456  23.240  0.00  0.00
ATOM   2493  O   GLU   158      42.342  56.592  24.230  0.00  0.00
ATOM   2494  N   PRO   159      41.901  55.353  22.447  0.00  0.00
ATOM   2495  CD  PRO   159      41.359  55.029  21.063  0.00  0.00
ATOM   2496  HD2 PRO   159      41.860  55.491  20.212  0.00  0.00
ATOM   2497  HD3 PRO   159      40.323  55.365  20.998  0.00  0.00
ATOM   2498  CG  PRO   159      41.493  53.505  20.890  0.00  0.00
ATOM   2499  HG2 PRO   159      41.801  53.173  19.898  0.00  0.00
ATOM   2500  HG3 PRO   159      40.553  53.069  21.227  0.00  0.00
ATOM   2501  CB  PRO   159      42.693  53.158  21.804  0.00  0.00
ATOM   2502  HB2 PRO   159      43.644  53.274  21.285  0.00  0.00
ATOM   2503  HB3 PRO   159      42.587  52.194  22.302  0.00  0.00
ATOM   2504  CA  PRO   159      42.734  54.209  22.982  0.00  0.00
ATOM   2505  HA  PRO   159      42.281  53.705  23.835  0.00  0.00
ATOM   2506  C   PRO   159      44.122  54.551  23.341  0.00  0.00
ATOM   2507  O   PRO   159      44.666  53.885  24.243  0.00  0.00
ATOM   2508  N   ARG   160      44.693  55.568  22.682  0.00  0.00
ATOM   2509  H   ARG   160      44.114  56.238  22.194  0.00  0.00
ATOM   2510  CA  ARG   160      46.049  56.026  22.993  0.00  0.00
ATOM   2511  HA  ARG   160      46.640  55.142  23.232  0.00  0.00
ATOM   2512  CB  ARG   160      46.690  56.710  21.675  0.00  0.00
ATOM   2513  HB2 ARG   160      46.875  55.865  21.011  0.00  0.00
ATOM   2514  HB3 ARG   160      45.966  57.341  21.159  0.00  0.00
ATOM   2515  CG  ARG   160      47.981  57.429  21.920  0.00  0.00
ATOM   2516  HG2 ARG   160      47.804  58.367  22.447  0.00  0.00
ATOM   2517  HG3 ARG   160      48.640  56.759  22.472  0.00  0.00
ATOM   2518  CD  ARG   160      48.806  57.580  20.659  0.00  0.00
ATOM   2519  HD2 ARG   160      49.092  56.576  20.343  0.00  0.00
ATOM   2520  HD3 ARG   160      48.230  58.073  19.877  0.00  0.00
ATOM   2521  NE  ARG   160      50.115  58.220  20.867  0.00  0.00
ATOM   2522  HE  ARG   160      50.363  58.340  21.839  0.00  0.00
ATOM   2523  CZ  ARG   160      50.933  58.676  19.949  0.00  0.00
ATOM   2524  NH1 ARG   160      50.579  58.723  18.729  0.00  0.00
ATOM   2525 1HH1 ARG   160      49.608  58.641  18.465  0.00  0.00
ATOM   2526 2HH1 ARG   160      51.321  58.928  18.076  0.00  0.00
ATOM   2527  NH2 ARG   160      52.133  58.936  20.291  0.00  0.00
ATOM   2528 1HH2 ARG   160      52.582  58.604  21.132  0.00  0.00
ATOM   2529 2HH2 ARG   160      52.756  59.337  19.605  0.00  0.00
ATOM   2530  C   ARG   160      46.143  56.932  24.240  0.00  0.00
ATOM   2531  O   ARG   160      47.077  56.773  25.005  0.00  0.00
ATOM   2532  N   ARG   161      45.163  57.756  24.538  0.00  0.00
ATOM   2533  H   ARG   161      44.391  57.764  23.886  0.00  0.00
ATOM   2534  CA  ARG   161      45.035  58.479  25.780  0.00  0.00
ATOM   2535  HA  ARG   161      45.999  58.966  25.924  0.00  0.00
ATOM   2536  CB  ARG   161      43.969  59.568  25.703  0.00  0.00
ATOM   2537  HB2 ARG   161      43.966  60.047  24.724  0.00  0.00
ATOM   2538  HB3 ARG   161      43.026  59.030  25.801  0.00  0.00
ATOM   2539  CG  ARG   161      44.143  60.595  26.888  0.00  0.00
ATOM   2540  HG2 ARG   161      43.893  60.116  27.835  0.00  0.00
ATOM   2541  HG3 ARG   161      45.168  60.965  26.915  0.00  0.00
ATOM   2542  CD  ARG   161      43.175  61.764  26.713  0.00  0.00
ATOM   2543  HD2 ARG   161      43.495  62.528  27.421  0.00  0.00
ATOM   2544  HD3 ARG   161      43.172  62.142  25.690  0.00  0.00
ATOM   2545  NE  ARG   161      41.794  61.490  26.944  0.00  0.00
ATOM   2546  HE  ARG   161      41.221  61.431  26.113  0.00  0.00
ATOM   2547  CZ  ARG   161      41.151  61.487  28.081  0.00  0.00
ATOM   2548  NH1 ARG   161      41.757  61.608  29.187  0.00  0.00
ATOM   2549 1HH1 ARG   161      42.729  61.879  29.173  0.00  0.00
ATOM   2550 2HH1 ARG   161      41.219  61.608  30.042  0.00  0.00
ATOM   2551  NH2 ARG   161      39.855  61.324  28.059  0.00  0.00
ATOM   2552 1HH2 ARG   161      39.497  61.196  27.124  0.00  0.00
ATOM   2553 2HH2 ARG   161      39.404  61.015  28.909  0.00  0.00
ATOM   2554  C   ARG   161      44.697  57.544  26.923  0.00  0.00
ATOM   2555  O   ARG   161      45.232  57.787  28.004  0.00  0.00
ATOM   2556  N   VAL   162      44.138  56.378  26.698  0.00  0.00
ATOM   2557  H   VAL   162      43.736  56.226  25.784  0.00  0.00
ATOM   2558  CA  VAL   162      43.997  55.260  27.697  0.00  0.00
ATOM   2559  HA  VAL   162      43.634  55.676  28.636  0.00  0.00
ATOM   2560  CB  VAL   162      43.016  54.108  27.316  0.00  0.00
ATOM   2561  HB  VAL   162      43.384  53.619  26.414  0.00  0.00
ATOM   2562  CG1 VAL   162      43.124  53.012  28.362  0.00  0.00
ATOM   2563 1HG1 VAL   162      44.059  52.458  28.282  0.00  0.00
ATOM   2564 2HG1 VAL   162      42.941  53.484  29.327  0.00  0.00
ATOM   2565 3HG1 VAL   162      42.501  52.155  28.105  0.00  0.00
ATOM   2566  CG2 VAL   162      41.535  54.411  27.037  0.00  0.00
ATOM   2567 1HG2 VAL   162      41.144  55.010  27.859  0.00  0.00
ATOM   2568 2HG2 VAL   162      41.498  55.108  26.200  0.00  0.00
ATOM   2569 3HG2 VAL   162      40.919  53.565  26.733  0.00  0.00
ATOM   2570  C   VAL   162      45.435  54.754  28.091  0.00  0.00
ATOM   2571  O   VAL   162      45.731  54.485  29.303  0.00  0.00
ATOM   2572  N   GLU   163      46.338  54.551  27.080  0.00  0.00
ATOM   2573  H   GLU   163      46.019  54.716  26.136  0.00  0.00
ATOM   2574  CA  GLU   163      47.793  54.160  27.291  0.00  0.00
ATOM   2575  HA  GLU   163      47.752  53.309  27.971  0.00  0.00
ATOM   2576  CB  GLU   163      48.493  53.739  25.984  0.00  0.00
ATOM   2577  HB2 GLU   163      48.252  54.476  25.219  0.00  0.00
ATOM   2578  HB3 GLU   163      49.539  53.773  26.290  0.00  0.00
ATOM   2579  CG  GLU   163      48.236  52.378  25.391  0.00  0.00
ATOM   2580  HG2 GLU   163      48.323  51.596  26.146  0.00  0.00
ATOM   2581  HG3 GLU   163      47.248  52.424  24.934  0.00  0.00
ATOM   2582  CD  GLU   163      49.234  51.938  24.331  0.00  0.00
ATOM   2583  OE1 GLU   163      50.260  51.288  24.657  0.00  0.00
ATOM   2584  OE2 GLU   163      49.143  52.329  23.107  0.00  0.00
ATOM   2585  C   GLU   163      48.646  55.338  27.931  0.00  0.00
ATOM   2586  O   GLU   163      49.701  55.086  28.520  0.00  0.00
ATOM   2587  N   GLU   164      48.211  56.634  27.920  0.00  0.00
ATOM   2588  H   GLU   164      47.384  56.836  27.378  0.00  0.00
ATOM   2589  CA  GLU   164      48.772  57.699  28.755  0.00  0.00
ATOM   2590  HA  GLU   164      49.835  57.576  28.959  0.00  0.00
ATOM   2591  CB  GLU   164      48.444  59.061  28.035  0.00  0.00
ATOM   2592  HB2 GLU   164      48.783  59.049  26.999  0.00  0.00
ATOM   2593  HB3 GLU   164      47.358  59.152  28.064  0.00  0.00
ATOM   2594  CG  GLU   164      48.996  60.242  28.825  0.00  0.00
ATOM   2595  HG2 GLU   164      48.902  60.119  29.904  0.00  0.00
ATOM   2596  HG3 GLU   164      50.028  60.462  28.553  0.00  0.00
ATOM   2597  CD  GLU   164      48.166  61.460  28.501  0.00  0.00
ATOM   2598  OE1 GLU   164      47.113  61.767  29.114  0.00  0.00
ATOM   2599  OE2 GLU   164      48.419  62.259  27.540  0.00  0.00
ATOM   2600  C   GLU   164      48.238  57.554  30.249  0.00  0.00
ATOM   2601  O   GLU   164      48.935  57.776  31.216  0.00  0.00
ATOM   2602  N   LEU   165      46.922  57.356  30.360  0.00  0.00
ATOM   2603  H   LEU   165      46.257  57.603  29.641  0.00  0.00
ATOM   2604  CA  LEU   165      46.347  57.039  31.705  0.00  0.00
ATOM   2605  HA  LEU   165      46.600  57.924  32.289  0.00  0.00
ATOM   2606  CB  LEU   165      44.818  57.020  31.537  0.00  0.00
ATOM   2607  HB2 LEU   165      44.436  57.947  31.108  0.00  0.00
ATOM   2608  HB3 LEU   165      44.516  56.237  30.841  0.00  0.00
ATOM   2609  CG  LEU   165      44.078  56.718  32.833  0.00  0.00
ATOM   2610  HG  LEU   165      44.275  55.715  33.211  0.00  0.00
ATOM   2611  CD1 LEU   165      44.221  57.794  33.878  0.00  0.00
ATOM   2612 1HD1 LEU   165      43.697  58.715  33.623  0.00  0.00
ATOM   2613 2HD1 LEU   165      43.795  57.481  34.831  0.00  0.00
ATOM   2614 3HD1 LEU   165      45.253  58.000  34.161  0.00  0.00
ATOM   2615  CD2 LEU   165      42.618  56.674  32.333  0.00  0.00
ATOM   2616 1HD2 LEU   165      42.425  55.743  31.799  0.00  0.00
ATOM   2617 2HD2 LEU   165      41.967  56.837  33.192  0.00  0.00
ATOM   2618 3HD2 LEU   165      42.295  57.518  31.724  0.00  0.00
ATOM   2619  C   LEU   165      47.074  55.813  32.325  0.00  0.00
ATOM   2620  O   LEU   165      47.395  55.785  33.507  0.00  0.00
ATOM   2621  N   GLN   166      47.481  54.847  31.532  0.00  0.00
ATOM   2622  H   GLN   166      47.075  54.794  30.608  0.00  0.00
ATOM   2623  CA  GLN   166      48.345  53.696  31.861  0.00  0.00
ATOM   2624  HA  GLN   166      47.877  53.210  32.717  0.00  0.00
ATOM   2625  CB  GLN   166      48.278  52.750  30.681  0.00  0.00
ATOM   2626  HB2 GLN   166      47.271  52.649  30.276  0.00  0.00
ATOM   2627  HB3 GLN   166      48.888  53.146  29.868  0.00  0.00
ATOM   2628  CG  GLN   166      48.818  51.339  31.138  0.00  0.00
ATOM   2629  HG2 GLN   166      49.768  51.497  31.648  0.00  0.00
ATOM   2630  HG3 GLN   166      48.093  50.839  31.780  0.00  0.00
ATOM   2631  CD  GLN   166      49.286  50.572  29.945  0.00  0.00
ATOM   2632  OE1 GLN   166      50.445  50.579  29.512  0.00  0.00
ATOM   2633  NE2 GLN   166      48.409  49.923  29.268  0.00  0.00
ATOM   2634 1HE2 GLN   166      48.642  49.390  28.441  0.00  0.00
ATOM   2635 2HE2 GLN   166      47.474  49.910  29.649  0.00  0.00
ATOM   2636  C   GLN   166      49.724  54.187  32.241  0.00  0.00
ATOM   2637  O   GLN   166      50.159  53.645  33.262  0.00  0.00
ATOM   2638  N   ASN   167      50.217  55.216  31.666  0.00  0.00
ATOM   2639  H   ASN   167      49.806  55.472  30.779  0.00  0.00
ATOM   2640  CA  ASN   167      51.547  55.800  31.954  0.00  0.00
ATOM   2641  HA  ASN   167      52.116  54.894  32.159  0.00  0.00
ATOM   2642  CB  ASN   167      52.173  56.318  30.661  0.00  0.00
ATOM   2643  HB2 ASN   167      52.147  55.440  30.016  0.00  0.00
ATOM   2644  HB3 ASN   167      51.583  57.138  30.252  0.00  0.00
ATOM   2645  CG  ASN   167      53.633  56.781  30.854  0.00  0.00
ATOM   2646  OD1 ASN   167      54.572  56.029  31.114  0.00  0.00
ATOM   2647  ND2 ASN   167      53.882  58.039  30.790  0.00  0.00
ATOM   2648 1HD2 ASN   167      54.791  58.475  30.839  0.00  0.00
ATOM   2649 2HD2 ASN   167      53.129  58.604  30.422  0.00  0.00
ATOM   2650  C   ASN   167      51.517  56.691  33.217  0.00  0.00
ATOM   2651  O   ASN   167      52.525  57.064  33.818  0.00  0.00
ATOM   2652  N   ARG   168      50.353  57.138  33.688  0.00  0.00
ATOM   2653  H   ARG   168      49.556  57.200  33.070  0.00  0.00
ATOM   2654  CA  ARG   168      50.253  57.673  35.054  0.00  0.00
ATOM   2655  HA  ARG   168      51.175  58.135  35.407  0.00  0.00
ATOM   2656  CB  ARG   168      49.270  58.900  35.206  0.00  0.00
ATOM   2657  HB2 ARG   168      48.329  58.480  34.851  0.00  0.00
ATOM   2658  HB3 ARG   168      49.259  59.204  36.253  0.00  0.00
ATOM   2659  CG  ARG   168      49.658  60.145  34.368  0.00  0.00
ATOM   2660  HG2 ARG   168      50.700  60.431  34.512  0.00  0.00
ATOM   2661  HG3 ARG   168      49.407  59.909  33.334  0.00  0.00
ATOM   2662  CD  ARG   168      49.011  61.478  34.614  0.00  0.00
ATOM   2663  HD2 ARG   168      49.116  61.702  35.675  0.00  0.00
ATOM   2664  HD3 ARG   168      49.556  62.232  34.046  0.00  0.00
ATOM   2665  NE  ARG   168      47.605  61.367  34.270  0.00  0.00
ATOM   2666  HE  ARG   168      46.952  61.138  35.006  0.00  0.00
ATOM   2667  CZ  ARG   168      47.064  61.445  33.094  0.00  0.00
ATOM   2668  NH1 ARG   168      47.825  61.640  32.074  0.00  0.00
ATOM   2669 1HH1 ARG   168      48.827  61.734  32.166  0.00  0.00
ATOM   2670 2HH1 ARG   168      47.305  61.542  31.214  0.00  0.00
ATOM   2671  NH2 ARG   168      45.815  61.277  32.810  0.00  0.00
ATOM   2672 1HH2 ARG   168      45.122  60.905  33.445  0.00  0.00
ATOM   2673 2HH2 ARG   168      45.428  61.533  31.913  0.00  0.00
ATOM   2674  C   ARG   168      49.979  56.535  36.060  0.00  0.00
ATOM   2675  O   ARG   168      50.674  56.552  37.059  0.00  0.00
ATOM   2676  N   ILE   169      49.137  55.553  35.818  0.00  0.00
ATOM   2677  H   ILE   169      48.532  55.596  35.010  0.00  0.00
ATOM   2678  CA  ILE   169      48.722  54.642  36.863  0.00  0.00
ATOM   2679  HA  ILE   169      48.718  55.280  37.748  0.00  0.00
ATOM   2680  CB  ILE   169      47.268  54.162  36.663  0.00  0.00
ATOM   2681  HB  ILE   169      46.791  55.100  36.377  0.00  0.00
ATOM   2682  CG2 ILE   169      47.067  53.107  35.557  0.00  0.00
ATOM   2683 1HG2 ILE   169      47.625  53.472  34.694  0.00  0.00
ATOM   2684 2HG2 ILE   169      47.420  52.140  35.913  0.00  0.00
ATOM   2685 3HG2 ILE   169      46.017  53.086  35.264  0.00  0.00
ATOM   2686  CG1 ILE   169      46.825  53.659  38.061  0.00  0.00
ATOM   2687 2HG1 ILE   169      47.402  52.759  38.271  0.00  0.00
ATOM   2688 3HG1 ILE   169      46.933  54.456  38.797  0.00  0.00
ATOM   2689  CD1 ILE   169      45.362  53.223  38.165  0.00  0.00
ATOM   2690 1HD1 ILE   169      45.234  52.294  37.610  0.00  0.00
ATOM   2691 2HD1 ILE   169      45.263  53.012  39.230  0.00  0.00
ATOM   2692 3HD1 ILE   169      44.601  53.887  37.755  0.00  0.00
ATOM   2693  C   ILE   169      49.744  53.471  36.961  0.00  0.00
ATOM   2694  O   ILE   169      50.076  53.145  38.087  0.00  0.00
ATOM   2695  N   ALA   170      50.186  52.827  35.853  0.00  0.00
ATOM   2696  H   ALA   170      49.990  53.250  34.957  0.00  0.00
ATOM   2697  CA  ALA   170      50.878  51.534  35.870  0.00  0.00
ATOM   2698  HA  ALA   170      50.718  51.125  36.868  0.00  0.00
ATOM   2699  CB  ALA   170      50.243  50.549  34.915  0.00  0.00
ATOM   2700  HB1 ALA   170      49.223  50.421  35.277  0.00  0.00
ATOM   2701  HB2 ALA   170      50.333  50.916  33.893  0.00  0.00
ATOM   2702  HB3 ALA   170      50.647  49.537  34.907  0.00  0.00
ATOM   2703  C   ALA   170      52.362  51.729  35.638  0.00  0.00
ATOM   2704  O   ALA   170      53.109  50.778  35.540  0.00  0.00
ATOM   2705  N   SER   171      52.833  52.945  35.612  0.00  0.00
ATOM   2706  H   SER   171      52.218  53.743  35.538  0.00  0.00
ATOM   2707  CA  SER   171      54.243  53.318  35.496  0.00  0.00
ATOM   2708  HA  SER   171      54.674  52.808  34.635  0.00  0.00
ATOM   2709  CB  SER   171      54.419  54.781  35.229  0.00  0.00
ATOM   2710  HB2 SER   171      55.503  54.889  35.204  0.00  0.00
ATOM   2711  HB3 SER   171      54.052  54.944  34.215  0.00  0.00
ATOM   2712  OG  SER   171      53.647  55.574  36.145  0.00  0.00
ATOM   2713  HG  SER   171      53.563  56.435  35.731  0.00  0.00
ATOM   2714  C   SER   171      55.062  52.984  36.787  0.00  0.00
ATOM   2715  O   SER   171      56.182  53.465  37.020  0.00  0.00
ATOM   2716  N   CYS   172      54.695  51.954  37.573  0.00  0.00
ATOM   2717  H   CYS   172      53.725  51.806  37.332  0.00  0.00
ATOM   2718  CA  CYS   172      55.319  51.561  38.863  0.00  0.00
ATOM   2719  HA  CYS   172      55.452  52.466  39.456  0.00  0.00
ATOM   2720  CB  CYS   172      54.243  50.755  39.676  0.00  0.00
ATOM   2721  HB2 CYS   172      54.477  50.749  40.741  0.00  0.00
ATOM   2722  HB3 CYS   172      53.322  51.331  39.586  0.00  0.00
ATOM   2723  SG  CYS   172      53.994  49.076  38.997  0.00  0.00
ATOM   2724  C   CYS   172      56.671  50.801  38.718  0.00  0.00
ATOM   2725  O   CYS   172      57.354  50.590  39.743  0.00  0.00
ATOM   2726  N   LEU   173      57.100  50.457  37.512  0.00  0.00
ATOM   2727  H   LEU   173      56.508  50.564  36.700  0.00  0.00
ATOM   2728  CA  LEU   173      58.292  49.739  37.258  0.00  0.00
ATOM   2729  HA  LEU   173      58.792  49.477  38.191  0.00  0.00
ATOM   2730  CB  LEU   173      57.954  48.453  36.480  0.00  0.00
ATOM   2731  HB2 LEU   173      57.058  47.955  36.849  0.00  0.00
ATOM   2732  HB3 LEU   173      57.793  48.711  35.433  0.00  0.00
ATOM   2733  CG  LEU   173      59.039  47.390  36.560  0.00  0.00
ATOM   2734  HG  LEU   173      59.941  47.921  36.257  0.00  0.00
ATOM   2735  CD1 LEU   173      59.411  46.742  37.943  0.00  0.00
ATOM   2736 1HD1 LEU   173      60.497  46.715  38.041  0.00  0.00
ATOM   2737 2HD1 LEU   173      59.115  47.444  38.723  0.00  0.00
ATOM   2738 3HD1 LEU   173      58.797  45.859  38.119  0.00  0.00
ATOM   2739  CD2 LEU   173      58.887  46.237  35.542  0.00  0.00
ATOM   2740 1HD2 LEU   173      58.049  45.636  35.894  0.00  0.00
ATOM   2741 2HD2 LEU   173      58.617  46.637  34.565  0.00  0.00
ATOM   2742 3HD2 LEU   173      59.809  45.666  35.639  0.00  0.00
ATOM   2743  C   LEU   173      59.269  50.612  36.407  0.00  0.00
ATOM   2744  O   LEU   173      60.512  50.386  36.473  0.00  0.00
ATOM   2745  N   LYS   174      58.766  51.587  35.678  0.00  0.00
ATOM   2746  H   LYS   174      57.763  51.706  35.657  0.00  0.00
ATOM   2747  CA  LYS   174      59.525  52.457  34.865  0.00  0.00
ATOM   2748  HA  LYS   174      60.509  52.038  34.656  0.00  0.00
ATOM   2749  CB  LYS   174      58.825  52.815  33.566  0.00  0.00
ATOM   2750  HB2 LYS   174      57.797  53.081  33.812  0.00  0.00
ATOM   2751  HB3 LYS   174      59.176  53.734  33.098  0.00  0.00
ATOM   2752  CG  LYS   174      58.694  51.724  32.484  0.00  0.00
ATOM   2753  HG2 LYS   174      59.533  51.888  31.807  0.00  0.00
ATOM   2754  HG3 LYS   174      58.892  50.737  32.903  0.00  0.00
ATOM   2755  CD  LYS   174      57.296  51.843  31.758  0.00  0.00
ATOM   2756  HD2 LYS   174      57.206  51.002  31.070  0.00  0.00
ATOM   2757  HD3 LYS   174      56.477  51.645  32.450  0.00  0.00
ATOM   2758  CE  LYS   174      57.174  53.153  31.021  0.00  0.00
ATOM   2759  HE2 LYS   174      57.210  53.974  31.737  0.00  0.00
ATOM   2760  HE3 LYS   174      57.950  53.232  30.259  0.00  0.00
ATOM   2761  NZ  LYS   174      55.749  53.219  30.371  0.00  0.00
ATOM   2762  HZ1 LYS   174      55.041  53.249  31.091  0.00  0.00
ATOM   2763  HZ2 LYS   174      55.632  53.982  29.720  0.00  0.00
ATOM   2764  HZ3 LYS   174      55.519  52.388  29.845  0.00  0.00
ATOM   2765  C   LYS   174      59.832  53.794  35.550  0.00  0.00
ATOM   2766  O   LYS   174      60.893  54.332  35.277  0.00  0.00
ATOM   2767  N   GLU   175      58.939  54.288  36.478  0.00  0.00
ATOM   2768  H   GLU   175      58.017  53.882  36.547  0.00  0.00
ATOM   2769  CA  GLU   175      59.231  55.439  37.324  0.00  0.00
ATOM   2770  HA  GLU   175      59.871  56.147  36.796  0.00  0.00
ATOM   2771  CB  GLU   175      57.904  56.122  37.635  0.00  0.00
ATOM   2772  HB2 GLU   175      57.256  56.182  36.761  0.00  0.00
ATOM   2773  HB3 GLU   175      57.404  55.439  38.322  0.00  0.00
ATOM   2774  CG  GLU   175      57.980  57.575  38.134  0.00  0.00
ATOM   2775  HG2 GLU   175      58.458  57.562  39.113  0.00  0.00
ATOM   2776  HG3 GLU   175      58.627  58.218  37.537  0.00  0.00
ATOM   2777  CD  GLU   175      56.633  58.237  38.217  0.00  0.00
ATOM   2778  OE1 GLU   175      55.973  58.708  37.261  0.00  0.00
ATOM   2779  OE2 GLU   175      56.131  58.460  39.345  0.00  0.00
ATOM   2780  C   GLU   175      60.048  55.004  38.545  0.00  0.00
ATOM   2781  O   GLU   175      59.796  53.897  39.071  0.00  0.00
ATOM   2782  N   HIS   176      61.023  55.767  38.932  0.00  0.00
ATOM   2783  H   HIS   176      61.294  56.584  38.404  0.00  0.00
ATOM   2784  CA  HIS   176      61.719  55.613  40.266  0.00  0.00
ATOM   2785  HA  HIS   176      61.866  54.554  40.478  0.00  0.00
ATOM   2786  CB  HIS   176      63.081  56.388  40.120  0.00  0.00
ATOM   2787  HB2 HIS   176      62.823  57.436  39.963  0.00  0.00
ATOM   2788  HB3 HIS   176      63.629  56.242  41.051  0.00  0.00
ATOM   2789  CG  HIS   176      64.049  55.902  39.096  0.00  0.00
ATOM   2790  ND1 HIS   176      64.097  56.130  37.715  0.00  0.00
ATOM   2791  HD1 HIS   176      63.470  56.719  37.185  0.00  0.00
ATOM   2792  CE1 HIS   176      65.164  55.484  37.261  0.00  0.00
ATOM   2793  HE1 HIS   176      65.348  55.275  36.217  0.00  0.00
ATOM   2794  NE2 HIS   176      65.897  55.007  38.199  0.00  0.00
ATOM   2795  HE2 HIS   176      66.717  54.432  38.070  0.00  0.00
ATOM   2796  CD2 HIS   176      65.201  55.232  39.387  0.00  0.00
ATOM   2797  HD2 HIS   176      65.466  54.853  40.363  0.00  0.00
ATOM   2798  C   HIS   176      60.931  56.105  41.484  0.00  0.00
ATOM   2799  O   HIS   176      59.983  56.884  41.391  0.00  0.00
ATOM   2800  N   VAL   177      61.365  55.732  42.686  0.00  0.00
ATOM   2801  H   VAL   177      62.126  55.073  42.768  0.00  0.00
ATOM   2802  CA  VAL   177      60.811  56.118  43.955  0.00  0.00
ATOM   2803  HA  VAL   177      60.458  57.145  43.861  0.00  0.00
ATOM   2804  CB  VAL   177      59.805  55.158  44.410  0.00  0.00
ATOM   2805  HB  VAL   177      59.141  54.948  43.571  0.00  0.00
ATOM   2806  CG1 VAL   177      60.314  53.750  44.696  0.00  0.00
ATOM   2807 1HG1 VAL   177      60.817  53.606  45.652  0.00  0.00
ATOM   2808 2HG1 VAL   177      59.426  53.119  44.665  0.00  0.00
ATOM   2809 3HG1 VAL   177      61.039  53.390  43.966  0.00  0.00
ATOM   2810  CG2 VAL   177      58.889  55.779  45.452  0.00  0.00
ATOM   2811 1HG2 VAL   177      57.988  55.167  45.494  0.00  0.00
ATOM   2812 2HG2 VAL   177      59.422  55.660  46.395  0.00  0.00
ATOM   2813 3HG2 VAL   177      58.626  56.806  45.199  0.00  0.00
ATOM   2814  C   VAL   177      61.977  56.290  44.980  0.00  0.00
ATOM   2815  O   VAL   177      62.996  55.646  44.781  0.00  0.00
ATOM   2816  N   ALA   178      61.801  56.959  46.132  0.00  0.00
ATOM   2817  H   ALA   178      60.941  57.454  46.322  0.00  0.00
ATOM   2818  CA  ALA   178      62.743  56.983  47.268  0.00  0.00
ATOM   2819  HA  ALA   178      63.726  57.299  46.918  0.00  0.00
ATOM   2820  CB  ALA   178      62.231  57.960  48.364  0.00  0.00
ATOM   2821  HB1 ALA   178      61.287  57.612  48.784  0.00  0.00
ATOM   2822  HB2 ALA   178      62.992  58.034  49.140  0.00  0.00
ATOM   2823  HB3 ALA   178      62.097  58.916  47.858  0.00  0.00
ATOM   2824  C   ALA   178      62.919  55.591  47.957  0.00  0.00
ATOM   2825  O   ALA   178      62.025  55.074  48.597  0.00  0.00
ATOM   2826  N   ALA   179      64.118  54.926  47.800  0.00  0.00
ATOM   2827  H   ALA   179      64.793  55.467  47.278  0.00  0.00
ATOM   2828  CA  ALA   179      64.415  53.571  48.269  0.00  0.00
ATOM   2829  HA  ALA   179      63.700  52.900  47.791  0.00  0.00
ATOM   2830  CB  ALA   179      65.863  53.300  47.823  0.00  0.00
ATOM   2831  HB1 ALA   179      66.626  53.865  48.358  0.00  0.00
ATOM   2832  HB2 ALA   179      66.060  52.238  47.971  0.00  0.00
ATOM   2833  HB3 ALA   179      65.962  53.582  46.775  0.00  0.00
ATOM   2834  C   ALA   179      64.282  53.362  49.795  0.00  0.00
ATOM   2835  O   ALA   179      63.934  52.202  50.219  0.00  0.00
ATOM   2836  N   VAL   180      64.562  54.378  50.650  0.00  0.00
ATOM   2837  H   VAL   180      64.782  55.265  50.219  0.00  0.00
ATOM   2838  CA  VAL   180      64.293  54.457  52.086  0.00  0.00
ATOM   2839  HA  VAL   180      64.264  53.467  52.541  0.00  0.00
ATOM   2840  CB  VAL   180      65.486  55.213  52.771  0.00  0.00
ATOM   2841  HB  VAL   180      65.600  56.100  52.149  0.00  0.00
ATOM   2842  CG1 VAL   180      65.248  55.618  54.216  0.00  0.00
ATOM   2843 1HG1 VAL   180      64.579  56.477  54.285  0.00  0.00
ATOM   2844 2HG1 VAL   180      64.919  54.693  54.690  0.00  0.00
ATOM   2845 3HG1 VAL   180      66.139  55.860  54.796  0.00  0.00
ATOM   2846  CG2 VAL   180      66.661  54.239  52.825  0.00  0.00
ATOM   2847 1HG2 VAL   180      66.982  54.184  51.784  0.00  0.00
ATOM   2848 2HG2 VAL   180      67.486  54.671  53.391  0.00  0.00
ATOM   2849 3HG2 VAL   180      66.374  53.311  53.320  0.00  0.00
ATOM   2850  C   VAL   180      62.894  55.013  52.339  0.00  0.00
ATOM   2851  O   VAL   180      62.718  56.140  51.895  0.00  0.00
ATOM   2852  N   ALA   181      61.891  54.349  52.951  0.00  0.00
ATOM   2853  H   ALA   181      61.089  54.915  53.190  0.00  0.00
ATOM   2854  CA  ALA   181      61.794  52.939  53.094  0.00  0.00
ATOM   2855  HA  ALA   181      62.527  52.374  52.518  0.00  0.00
ATOM   2856  CB  ALA   181      61.939  52.532  54.589  0.00  0.00
ATOM   2857  HB1 ALA   181      61.129  53.004  55.145  0.00  0.00
ATOM   2858  HB2 ALA   181      61.899  51.447  54.686  0.00  0.00
ATOM   2859  HB3 ALA   181      62.858  52.914  55.034  0.00  0.00
ATOM   2860  C   ALA   181      60.413  52.434  52.609  0.00  0.00
ATOM   2861  O   ALA   181      59.491  53.236  52.410  0.00  0.00
ATOM   2862  N   GLY   182      60.203  51.084  52.579  0.00  0.00
ATOM   2863  H   GLY   182      60.905  50.504  53.014  0.00  0.00
ATOM   2864  CA  GLY   182      59.238  50.343  51.824  0.00  0.00
ATOM   2865  HA2 GLY   182      58.274  50.445  52.323  0.00  0.00
ATOM   2866  HA3 GLY   182      59.090  50.777  50.835  0.00  0.00
ATOM   2867  C   GLY   182      59.590  48.884  51.632  0.00  0.00
ATOM   2868  O   GLY   182      60.760  48.566  51.536  0.00  0.00
ATOM   2869  N   GLU   183      58.626  48.006  51.511  0.00  0.00
ATOM   2870  H   GLU   183      57.666  48.302  51.617  0.00  0.00
ATOM   2871  CA  GLU   183      58.808  46.694  51.003  0.00  0.00
ATOM   2872  HA  GLU   183      59.640  46.207  51.511  0.00  0.00
ATOM   2873  CB  GLU   183      57.511  45.872  51.441  0.00  0.00
ATOM   2874  HB2 GLU   183      56.595  46.365  51.114  0.00  0.00
ATOM   2875  HB3 GLU   183      57.654  44.931  50.910  0.00  0.00
ATOM   2876  CG  GLU   183      57.510  45.634  52.949  0.00  0.00
ATOM   2877  HG2 GLU   183      58.407  45.049  53.151  0.00  0.00
ATOM   2878  HG3 GLU   183      57.425  46.581  53.483  0.00  0.00
ATOM   2879  CD  GLU   183      56.286  44.755  53.258  0.00  0.00
ATOM   2880  OE1 GLU   183      55.173  45.290  53.478  0.00  0.00
ATOM   2881  OE2 GLU   183      56.329  43.476  53.161  0.00  0.00
ATOM   2882  C   GLU   183      59.095  46.495  49.496  0.00  0.00
ATOM   2883  O   GLU   183      58.537  47.200  48.736  0.00  0.00
ATOM   2884  N   PRO   184      59.901  45.437  49.067  0.00  0.00
ATOM   2885  CD  PRO   184      60.781  44.711  49.974  0.00  0.00
ATOM   2886  HD2 PRO   184      60.328  44.086  50.744  0.00  0.00
ATOM   2887  HD3 PRO   184      61.385  45.441  50.513  0.00  0.00
ATOM   2888  CG  PRO   184      61.794  43.938  49.119  0.00  0.00
ATOM   2889  HG2 PRO   184      61.764  42.871  49.340  0.00  0.00
ATOM   2890  HG3 PRO   184      62.809  44.338  49.123  0.00  0.00
ATOM   2891  CB  PRO   184      61.298  44.146  47.627  0.00  0.00
ATOM   2892  HB2 PRO   184      61.117  43.181  47.154  0.00  0.00
ATOM   2893  HB3 PRO   184      62.178  44.478  47.077  0.00  0.00
ATOM   2894  CA  PRO   184      60.124  45.126  47.637  0.00  0.00
ATOM   2895  HA  PRO   184      60.423  46.036  47.118  0.00  0.00
ATOM   2896  C   PRO   184      58.859  44.591  46.873  0.00  0.00
ATOM   2897  O   PRO   184      57.946  44.061  47.536  0.00  0.00
ATOM   2898  N   GLN   185      58.892  44.621  45.533  0.00  0.00
ATOM   2899  H   GLN   185      59.708  44.992  45.066  0.00  0.00
ATOM   2900  CA  GLN   185      57.839  44.131  44.636  0.00  0.00
ATOM   2901  HA  GLN   185      56.891  44.370  45.118  0.00  0.00
ATOM   2902  CB  GLN   185      57.970  44.777  43.297  0.00  0.00
ATOM   2903  HB2 GLN   185      59.019  44.877  43.019  0.00  0.00
ATOM   2904  HB3 GLN   185      57.402  44.218  42.554  0.00  0.00
ATOM   2905  CG  GLN   185      57.422  46.233  43.321  0.00  0.00
ATOM   2906  HG2 GLN   185      56.336  46.259  43.230  0.00  0.00
ATOM   2907  HG3 GLN   185      57.741  46.721  44.242  0.00  0.00
ATOM   2908  CD  GLN   185      57.880  47.181  42.182  0.00  0.00
ATOM   2909  OE1 GLN   185      58.956  46.986  41.630  0.00  0.00
ATOM   2910  NE2 GLN   185      57.168  48.177  41.733  0.00  0.00
ATOM   2911 1HE2 GLN   185      57.536  48.740  40.979  0.00  0.00
ATOM   2912 2HE2 GLN   185      56.251  48.330  42.128  0.00  0.00
ATOM   2913  C   GLN   185      57.819  42.583  44.522  0.00  0.00
ATOM   2914  O   GLN   185      56.725  42.067  44.364  0.00  0.00
ATOM   2915  N   PRO   186      58.894  41.775  44.580  0.00  0.00
ATOM   2916  CD  PRO   186      58.851  40.322  44.848  0.00  0.00
ATOM   2917  HD2 PRO   186      58.253  39.837  44.076  0.00  0.00
ATOM   2918  HD3 PRO   186      58.448  40.118  45.840  0.00  0.00
ATOM   2919  CG  PRO   186      60.352  39.797  44.664  0.00  0.00
ATOM   2920  HG2 PRO   186      60.511  39.375  43.672  0.00  0.00
ATOM   2921  HG3 PRO   186      60.531  39.061  45.448  0.00  0.00
ATOM   2922  CB  PRO   186      61.210  41.084  44.767  0.00  0.00
ATOM   2923  HB2 PRO   186      62.060  41.000  44.090  0.00  0.00
ATOM   2924  HB3 PRO   186      61.435  41.161  45.831  0.00  0.00
ATOM   2925  CA  PRO   186      60.291  42.206  44.332  0.00  0.00
ATOM   2926  HA  PRO   186      60.556  43.016  45.011  0.00  0.00
ATOM   2927  C   PRO   186      60.404  42.526  42.828  0.00  0.00
ATOM   2928  O   PRO   186      59.914  41.758  42.045  0.00  0.00
ATOM   2929  N   ALA   187      61.304  43.453  42.525  0.00  0.00
ATOM   2930  H   ALA   187      61.772  44.005  43.228  0.00  0.00
ATOM   2931  CA  ALA   187      61.537  43.924  41.145  0.00  0.00
ATOM   2932  HA  ALA   187      60.621  44.425  40.832  0.00  0.00
ATOM   2933  CB  ALA   187      62.561  45.079  41.024  0.00  0.00
ATOM   2934  HB1 ALA   187      62.481  45.582  40.060  0.00  0.00
ATOM   2935  HB2 ALA   187      62.574  45.812  41.830  0.00  0.00
ATOM   2936  HB3 ALA   187      63.570  44.671  41.079  0.00  0.00
ATOM   2937  C   ALA   187      61.879  42.708  40.207  0.00  0.00
ATOM   2938  O   ALA   187      61.219  42.511  39.178  0.00  0.00
ATOM   2939  N   SER   188      62.815  41.843  40.622  0.00  0.00
ATOM   2940  H   SER   188      63.234  42.196  41.471  0.00  0.00
ATOM   2941  CA  SER   188      63.222  40.566  40.036  0.00  0.00
ATOM   2942  HA  SER   188      63.727  40.748  39.087  0.00  0.00
ATOM   2943  CB  SER   188      64.334  39.866  40.869  0.00  0.00
ATOM   2944  HB2 SER   188      64.537  38.873  40.467  0.00  0.00
ATOM   2945  HB3 SER   188      65.235  40.472  40.959  0.00  0.00
ATOM   2946  OG  SER   188      63.783  39.745  42.173  0.00  0.00
ATOM   2947  HG  SER   188      64.474  39.583  42.820  0.00  0.00
ATOM   2948  C   SER   188      62.081  39.515  39.725  0.00  0.00
ATOM   2949  O   SER   188      62.262  38.816  38.701  0.00  0.00
ATOM   2950  N   CYS   189      60.972  39.530  40.348  0.00  0.00
ATOM   2951  H   CYS   189      60.843  40.218  41.076  0.00  0.00
ATOM   2952  CA  CYS   189      59.793  38.799  39.887  0.00  0.00
ATOM   2953  HA  CYS   189      60.142  37.928  39.331  0.00  0.00
ATOM   2954  CB  CYS   189      59.051  38.308  41.181  0.00  0.00
ATOM   2955  HB2 CYS   189      58.773  39.199  41.744  0.00  0.00
ATOM   2956  HB3 CYS   189      58.169  37.748  40.874  0.00  0.00
ATOM   2957  SG  CYS   189      60.228  37.215  42.112  0.00  0.00
ATOM   2958  HG  CYS   189      61.131  37.211  41.128  0.00  0.00
ATOM   2959  C   CYS   189      58.882  39.703  38.908  0.00  0.00
ATOM   2960  O   CYS   189      58.468  39.191  37.873  0.00  0.00
ATOM   2961  N   LEU   190      58.551  40.984  39.276  0.00  0.00
ATOM   2962  H   LEU   190      58.940  41.277  40.160  0.00  0.00
ATOM   2963  CA  LEU   190      57.659  41.873  38.583  0.00  0.00
ATOM   2964  HA  LEU   190      56.727  41.332  38.414  0.00  0.00
ATOM   2965  CB  LEU   190      57.490  43.215  39.290  0.00  0.00
ATOM   2966  HB2 LEU   190      57.015  42.960  40.237  0.00  0.00
ATOM   2967  HB3 LEU   190      58.518  43.529  39.470  0.00  0.00
ATOM   2968  CG  LEU   190      56.556  44.279  38.690  0.00  0.00
ATOM   2969  HG  LEU   190      56.947  44.622  37.732  0.00  0.00
ATOM   2970  CD1 LEU   190      55.142  43.823  38.363  0.00  0.00
ATOM   2971 1HD1 LEU   190      54.808  44.411  37.508  0.00  0.00
ATOM   2972 2HD1 LEU   190      55.036  42.784  38.050  0.00  0.00
ATOM   2973 3HD1 LEU   190      54.506  44.177  39.174  0.00  0.00
ATOM   2974  CD2 LEU   190      56.405  45.468  39.620  0.00  0.00
ATOM   2975 1HD2 LEU   190      57.336  45.797  40.079  0.00  0.00
ATOM   2976 2HD2 LEU   190      56.028  46.315  39.048  0.00  0.00
ATOM   2977 3HD2 LEU   190      55.730  45.138  40.411  0.00  0.00
ATOM   2978  C   LEU   190      58.070  42.142  37.135  0.00  0.00
ATOM   2979  O   LEU   190      57.225  42.149  36.252  0.00  0.00
ATOM   2980  N   SER   191      59.370  42.159  36.955  0.00  0.00
ATOM   2981  H   SER   191      59.921  42.336  37.783  0.00  0.00
ATOM   2982  CA  SER   191      60.029  42.502  35.667  0.00  0.00
ATOM   2983  HA  SER   191      59.471  43.341  35.253  0.00  0.00
ATOM   2984  CB  SER   191      61.419  42.960  35.950  0.00  0.00
ATOM   2985  HB2 SER   191      61.958  43.058  35.008  0.00  0.00
ATOM   2986  HB3 SER   191      61.565  43.887  36.504  0.00  0.00
ATOM   2987  OG  SER   191      62.033  41.906  36.721  0.00  0.00
ATOM   2988  HG  SER   191      61.813  41.982  37.652  0.00  0.00
ATOM   2989  C   SER   191      59.929  41.313  34.778  0.00  0.00
ATOM   2990  O   SER   191      59.606  41.471  33.579  0.00  0.00
ATOM   2991  N   ARG   192      60.079  40.113  35.343  0.00  0.00
ATOM   2992  H   ARG   192      60.440  40.143  36.285  0.00  0.00
ATOM   2993  CA  ARG   192      59.902  38.799  34.669  0.00  0.00
ATOM   2994  HA  ARG   192      60.445  38.636  33.738  0.00  0.00
ATOM   2995  CB  ARG   192      60.466  37.705  35.569  0.00  0.00
ATOM   2996  HB2 ARG   192      60.039  37.674  36.571  0.00  0.00
ATOM   2997  HB3 ARG   192      60.135  36.784  35.090  0.00  0.00
ATOM   2998  CG  ARG   192      62.045  37.716  35.613  0.00  0.00
ATOM   2999  HG2 ARG   192      62.526  37.812  34.640  0.00  0.00
ATOM   3000  HG3 ARG   192      62.392  38.571  36.194  0.00  0.00
ATOM   3001  CD  ARG   192      62.560  36.371  36.247  0.00  0.00
ATOM   3002  HD2 ARG   192      62.140  36.337  37.252  0.00  0.00
ATOM   3003  HD3 ARG   192      62.103  35.523  35.737  0.00  0.00
ATOM   3004  NE  ARG   192      63.994  36.157  36.234  0.00  0.00
ATOM   3005  HE  ARG   192      64.397  35.634  35.470  0.00  0.00
ATOM   3006  CZ  ARG   192      64.948  36.540  37.072  0.00  0.00
ATOM   3007  NH1 ARG   192      64.713  37.319  38.097  0.00  0.00
ATOM   3008 1HH1 ARG   192      63.733  37.472  38.288  0.00  0.00
ATOM   3009 2HH1 ARG   192      65.443  37.675  38.697  0.00  0.00
ATOM   3010  NH2 ARG   192      66.201  36.271  36.854  0.00  0.00
ATOM   3011 1HH2 ARG   192      66.316  35.863  35.937  0.00  0.00
ATOM   3012 2HH2 ARG   192      66.891  36.736  37.426  0.00  0.00
ATOM   3013  C   ARG   192      58.381  38.513  34.374  0.00  0.00
ATOM   3014  O   ARG   192      58.072  37.709  33.538  0.00  0.00
ATOM   3015  N   LEU   193      57.489  39.076  35.125  0.00  0.00
ATOM   3016  H   LEU   193      57.857  39.687  35.840  0.00  0.00
ATOM   3017  CA  LEU   193      56.026  38.957  34.935  0.00  0.00
ATOM   3018  HA  LEU   193      55.838  37.948  34.569  0.00  0.00
ATOM   3019  CB  LEU   193      55.261  39.225  36.197  0.00  0.00
ATOM   3020  HB2 LEU   193      55.681  38.668  37.034  0.00  0.00
ATOM   3021  HB3 LEU   193      55.448  40.275  36.422  0.00  0.00
ATOM   3022  CG  LEU   193      53.777  38.778  36.211  0.00  0.00
ATOM   3023  HG  LEU   193      53.206  39.482  35.605  0.00  0.00
ATOM   3024  CD1 LEU   193      53.416  37.345  35.705  0.00  0.00
ATOM   3025 1HD1 LEU   193      54.116  36.613  36.106  0.00  0.00
ATOM   3026 2HD1 LEU   193      52.411  37.014  35.967  0.00  0.00
ATOM   3027 3HD1 LEU   193      53.459  37.341  34.616  0.00  0.00
ATOM   3028  CD2 LEU   193      53.241  38.821  37.664  0.00  0.00
ATOM   3029 1HD2 LEU   193      53.723  38.095  38.318  0.00  0.00
ATOM   3030 2HD2 LEU   193      53.479  39.802  38.076  0.00  0.00
ATOM   3031 3HD2 LEU   193      52.163  38.672  37.595  0.00  0.00
ATOM   3032  C   LEU   193      55.622  39.911  33.809  0.00  0.00
ATOM   3033  O   LEU   193      54.824  39.477  32.882  0.00  0.00
ATOM   3034  N   LEU   194      56.199  41.139  33.731  0.00  0.00
ATOM   3035  H   LEU   194      56.742  41.514  34.496  0.00  0.00
ATOM   3036  CA  LEU   194      56.070  41.971  32.569  0.00  0.00
ATOM   3037  HA  LEU   194      54.999  41.981  32.366  0.00  0.00
ATOM   3038  CB  LEU   194      56.680  43.339  32.921  0.00  0.00
ATOM   3039  HB2 LEU   194      56.269  43.700  33.864  0.00  0.00
ATOM   3040  HB3 LEU   194      57.767  43.375  32.862  0.00  0.00
ATOM   3041  CG  LEU   194      56.332  44.455  31.954  0.00  0.00
ATOM   3042  HG  LEU   194      56.808  44.143  31.025  0.00  0.00
ATOM   3043  CD1 LEU   194      54.812  44.633  31.756  0.00  0.00
ATOM   3044 1HD1 LEU   194      54.460  43.737  31.246  0.00  0.00
ATOM   3045 2HD1 LEU   194      54.234  44.912  32.637  0.00  0.00
ATOM   3046 3HD1 LEU   194      54.582  45.344  30.962  0.00  0.00
ATOM   3047  CD2 LEU   194      56.693  45.879  32.208  0.00  0.00
ATOM   3048 1HD2 LEU   194      56.099  46.258  33.039  0.00  0.00
ATOM   3049 2HD2 LEU   194      57.753  45.881  32.461  0.00  0.00
ATOM   3050 3HD2 LEU   194      56.519  46.503  31.331  0.00  0.00
ATOM   3051  C   LEU   194      56.656  41.328  31.296  0.00  0.00
ATOM   3052  O   LEU   194      56.055  41.425  30.234  0.00  0.00
ATOM   3053  N   GLY   195      57.694  40.490  31.439  0.00  0.00
ATOM   3054  H   GLY   195      57.983  40.295  32.387  0.00  0.00
ATOM   3055  CA  GLY   195      58.260  39.709  30.325  0.00  0.00
ATOM   3056  HA2 GLY   195      58.474  40.367  29.483  0.00  0.00
ATOM   3057  HA3 GLY   195      59.213  39.376  30.736  0.00  0.00
ATOM   3058  C   GLY   195      57.429  38.544  29.680  0.00  0.00
ATOM   3059  O   GLY   195      57.628  38.207  28.478  0.00  0.00
ATOM   3060  N   LYS   196      56.378  38.098  30.357  0.00  0.00
ATOM   3061  H   LYS   196      56.274  38.580  31.238  0.00  0.00
ATOM   3062  CA  LYS   196      55.426  36.953  30.062  0.00  0.00
ATOM   3063  HA  LYS   196      55.770  36.424  29.173  0.00  0.00
ATOM   3064  CB  LYS   196      55.447  36.032  31.275  0.00  0.00
ATOM   3065  HB2 LYS   196      55.335  36.652  32.164  0.00  0.00
ATOM   3066  HB3 LYS   196      54.551  35.412  31.234  0.00  0.00
ATOM   3067  CG  LYS   196      56.718  35.184  31.481  0.00  0.00
ATOM   3068  HG2 LYS   196      57.547  35.880  31.611  0.00  0.00
ATOM   3069  HG3 LYS   196      56.501  34.692  32.429  0.00  0.00
ATOM   3070  CD  LYS   196      56.912  34.059  30.369  0.00  0.00
ATOM   3071  HD2 LYS   196      55.936  33.601  30.204  0.00  0.00
ATOM   3072  HD3 LYS   196      57.073  34.579  29.424  0.00  0.00
ATOM   3073  CE  LYS   196      57.940  33.007  30.766  0.00  0.00
ATOM   3074  HE2 LYS   196      58.763  33.569  31.207  0.00  0.00
ATOM   3075  HE3 LYS   196      57.505  32.437  31.587  0.00  0.00
ATOM   3076  NZ  LYS   196      58.373  32.157  29.603  0.00  0.00
ATOM   3077  HZ1 LYS   196      58.894  31.385  29.992  0.00  0.00
ATOM   3078  HZ2 LYS   196      57.563  31.767  29.142  0.00  0.00
ATOM   3079  HZ3 LYS   196      58.994  32.589  28.933  0.00  0.00
ATOM   3080  C   LYS   196      54.034  37.352  29.758  0.00  0.00
ATOM   3081  O   LYS   196      53.200  36.494  29.394  0.00  0.00
ATOM   3082  N   LEU   197      53.705  38.667  29.936  0.00  0.00
ATOM   3083  H   LEU   197      54.469  39.259  30.229  0.00  0.00
ATOM   3084  CA  LEU   197      52.289  39.137  30.009  0.00  0.00
ATOM   3085  HA  LEU   197      51.839  38.774  30.933  0.00  0.00
ATOM   3086  CB  LEU   197      52.269  40.700  30.013  0.00  0.00
ATOM   3087  HB2 LEU   197      52.974  40.881  30.824  0.00  0.00
ATOM   3088  HB3 LEU   197      52.745  41.181  29.158  0.00  0.00
ATOM   3089  CG  LEU   197      50.914  41.321  30.344  0.00  0.00
ATOM   3090  HG  LEU   197      50.320  41.258  29.432  0.00  0.00
ATOM   3091  CD1 LEU   197      50.190  40.733  31.589  0.00  0.00
ATOM   3092 1HD1 LEU   197      49.779  39.793  31.222  0.00  0.00
ATOM   3093 2HD1 LEU   197      50.784  40.689  32.502  0.00  0.00
ATOM   3094 3HD1 LEU   197      49.324  41.372  31.765  0.00  0.00
ATOM   3095  CD2 LEU   197      51.198  42.809  30.597  0.00  0.00
ATOM   3096 1HD2 LEU   197      51.618  43.191  29.667  0.00  0.00
ATOM   3097 2HD2 LEU   197      50.266  43.341  30.792  0.00  0.00
ATOM   3098 3HD2 LEU   197      51.955  42.991  31.359  0.00  0.00
ATOM   3099  C   LEU   197      51.365  38.764  28.741  0.00  0.00
ATOM   3100  O   LEU   197      50.142  38.619  28.957  0.00  0.00
ATOM   3101  N   PRO   198      51.954  38.401  27.560  0.00  0.00
ATOM   3102  CD  PRO   198      53.297  38.805  27.011  0.00  0.00
ATOM   3103  HD2 PRO   198      53.999  37.986  27.168  0.00  0.00
ATOM   3104  HD3 PRO   198      53.640  39.754  27.422  0.00  0.00
ATOM   3105  CG  PRO   198      53.137  39.093  25.500  0.00  0.00
ATOM   3106  HG2 PRO   198      54.040  38.917  24.917  0.00  0.00
ATOM   3107  HG3 PRO   198      52.792  40.122  25.396  0.00  0.00
ATOM   3108  CB  PRO   198      51.989  38.135  25.081  0.00  0.00
ATOM   3109  HB2 PRO   198      52.493  37.235  24.728  0.00  0.00
ATOM   3110  HB3 PRO   198      51.308  38.620  24.383  0.00  0.00
ATOM   3111  CA  PRO   198      51.182  37.888  26.419  0.00  0.00
ATOM   3112  HA  PRO   198      50.305  38.522  26.283  0.00  0.00
ATOM   3113  C   PRO   198      50.650  36.507  26.678  0.00  0.00
ATOM   3114  O   PRO   198      49.708  36.158  26.025  0.00  0.00
ATOM   3115  N   GLU   199      51.126  35.777  27.700  0.00  0.00
ATOM   3116  H   GLU   199      51.933  36.072  28.230  0.00  0.00
ATOM   3117  CA  GLU   199      50.647  34.432  27.935  0.00  0.00
ATOM   3118  HA  GLU   199      50.655  33.886  26.991  0.00  0.00
ATOM   3119  CB  GLU   199      51.505  33.642  28.865  0.00  0.00
ATOM   3120  HB2 GLU   199      52.270  34.244  29.355  0.00  0.00
ATOM   3121  HB3 GLU   199      50.892  33.316  29.706  0.00  0.00
ATOM   3122  CG  GLU   199      52.156  32.397  28.160  0.00  0.00
ATOM   3123  HG2 GLU   199      51.374  31.748  27.768  0.00  0.00
ATOM   3124  HG3 GLU   199      52.725  32.701  27.281  0.00  0.00
ATOM   3125  CD  GLU   199      53.198  31.767  29.057  0.00  0.00
ATOM   3126  OE1 GLU   199      54.309  31.448  28.604  0.00  0.00
ATOM   3127  OE2 GLU   199      52.903  31.480  30.259  0.00  0.00
ATOM   3128  C   GLU   199      49.190  34.465  28.364  0.00  0.00
ATOM   3129  O   GLU   199      48.401  33.613  28.089  0.00  0.00
ATOM   3130  N   LEU   200      48.841  35.603  29.050  0.00  0.00
ATOM   3131  H   LEU   200      49.562  36.265  29.297  0.00  0.00
ATOM   3132  CA  LEU   200      47.446  35.909  29.539  0.00  0.00
ATOM   3133  HA  LEU   200      47.107  35.014  30.059  0.00  0.00
ATOM   3134  CB  LEU   200      47.529  37.099  30.481  0.00  0.00
ATOM   3135  HB2 LEU   200      48.326  36.995  31.217  0.00  0.00
ATOM   3136  HB3 LEU   200      47.760  37.995  29.906  0.00  0.00
ATOM   3137  CG  LEU   200      46.229  37.390  31.296  0.00  0.00
ATOM   3138  HG  LEU   200      45.382  37.572  30.636  0.00  0.00
ATOM   3139  CD1 LEU   200      45.966  36.215  32.194  0.00  0.00
ATOM   3140 1HD1 LEU   200      46.766  36.036  32.912  0.00  0.00
ATOM   3141 2HD1 LEU   200      45.117  36.454  32.835  0.00  0.00
ATOM   3142 3HD1 LEU   200      45.668  35.381  31.559  0.00  0.00
ATOM   3143  CD2 LEU   200      46.344  38.673  32.167  0.00  0.00
ATOM   3144 1HD2 LEU   200      47.126  38.421  32.884  0.00  0.00
ATOM   3145 2HD2 LEU   200      46.609  39.513  31.526  0.00  0.00
ATOM   3146 3HD2 LEU   200      45.432  39.090  32.593  0.00  0.00
ATOM   3147  C   LEU   200      46.541  36.212  28.394  0.00  0.00
ATOM   3148  O   LEU   200      45.325  36.048  28.529  0.00  0.00
ATOM   3149  N   ARG   201      47.092  36.646  27.269  0.00  0.00
ATOM   3150  H   ARG   201      48.102  36.619  27.264  0.00  0.00
ATOM   3151  CA  ARG   201      46.372  36.927  26.077  0.00  0.00
ATOM   3152  HA  ARG   201      45.403  37.227  26.477  0.00  0.00
ATOM   3153  CB  ARG   201      46.939  38.106  25.205  0.00  0.00
ATOM   3154  HB2 ARG   201      48.025  38.053  25.120  0.00  0.00
ATOM   3155  HB3 ARG   201      46.605  37.967  24.177  0.00  0.00
ATOM   3156  CG  ARG   201      46.679  39.483  25.839  0.00  0.00
ATOM   3157  HG2 ARG   201      47.053  40.224  25.133  0.00  0.00
ATOM   3158  HG3 ARG   201      45.619  39.603  26.065  0.00  0.00
ATOM   3159  CD  ARG   201      47.300  39.841  27.220  0.00  0.00
ATOM   3160  HD2 ARG   201      47.153  39.053  27.959  0.00  0.00
ATOM   3161  HD3 ARG   201      48.368  40.060  27.216  0.00  0.00
ATOM   3162  NE  ARG   201      46.753  41.029  27.766  0.00  0.00
ATOM   3163  HE  ARG   201      45.772  40.974  27.999  0.00  0.00
ATOM   3164  CZ  ARG   201      47.318  42.213  28.086  0.00  0.00
ATOM   3165  NH1 ARG   201      48.558  42.600  28.049  0.00  0.00
ATOM   3166 1HH1 ARG   201      49.311  41.982  27.784  0.00  0.00
ATOM   3167 2HH1 ARG   201      48.871  43.483  28.428  0.00  0.00
ATOM   3168  NH2 ARG   201      46.471  43.079  28.489  0.00  0.00
ATOM   3169 1HH2 ARG   201      45.505  42.793  28.553  0.00  0.00
ATOM   3170 2HH2 ARG   201      46.647  44.072  28.437  0.00  0.00
ATOM   3171  C   ARG   201      46.119  35.665  25.286  0.00  0.00
ATOM   3172  O   ARG   201      44.984  35.478  24.889  0.00  0.00
ATOM   3173  N   THR   202      47.109  34.907  24.985  0.00  0.00
ATOM   3174  H   THR   202      48.047  35.182  25.239  0.00  0.00
ATOM   3175  CA  THR   202      46.901  33.529  24.468  0.00  0.00
ATOM   3176  HA  THR   202      46.538  33.661  23.449  0.00  0.00
ATOM   3177  CB  THR   202      48.175  32.709  24.483  0.00  0.00
ATOM   3178  HB  THR   202      48.172  31.975  25.290  0.00  0.00
ATOM   3179  CG2 THR   202      48.380  31.964  23.161  0.00  0.00
ATOM   3180 1HG2 THR   202      47.563  31.259  23.010  0.00  0.00
ATOM   3181 2HG2 THR   202      48.453  32.696  22.357  0.00  0.00
ATOM   3182 3HG2 THR   202      49.368  31.503  23.197  0.00  0.00
ATOM   3183  OG1 THR   202      49.321  33.482  24.584  0.00  0.00
ATOM   3184  HG1 THR   202      49.990  32.823  24.781  0.00  0.00
ATOM   3185  C   THR   202      45.818  32.769  25.244  0.00  0.00
ATOM   3186  O   THR   202      44.912  32.230  24.621  0.00  0.00
ATOM   3187  N   LEU   203      45.889  32.819  26.591  0.00  0.00
ATOM   3188  H   LEU   203      46.656  33.329  27.004  0.00  0.00
ATOM   3189  CA  LEU   203      44.884  32.228  27.477  0.00  0.00
ATOM   3190  HA  LEU   203      44.811  31.149  27.338  0.00  0.00
ATOM   3191  CB  LEU   203      45.332  32.527  28.930  0.00  0.00
ATOM   3192  HB2 LEU   203      46.410  32.381  29.008  0.00  0.00
ATOM   3193  HB3 LEU   203      45.215  33.598  29.097  0.00  0.00
ATOM   3194  CG  LEU   203      44.710  31.717  30.138  0.00  0.00
ATOM   3195  HG  LEU   203      43.677  32.061  30.194  0.00  0.00
ATOM   3196  CD1 LEU   203      44.749  30.140  29.977  0.00  0.00
ATOM   3197 1HD1 LEU   203      44.359  29.637  30.861  0.00  0.00
ATOM   3198 2HD1 LEU   203      44.083  29.929  29.141  0.00  0.00
ATOM   3199 3HD1 LEU   203      45.784  29.844  29.803  0.00  0.00
ATOM   3200  CD2 LEU   203      45.539  32.040  31.342  0.00  0.00
ATOM   3201 1HD2 LEU   203      46.549  31.636  31.283  0.00  0.00
ATOM   3202 2HD2 LEU   203      45.563  33.111  31.541  0.00  0.00
ATOM   3203 3HD2 LEU   203      45.093  31.622  32.245  0.00  0.00
ATOM   3204  C   LEU   203      43.469  32.760  27.237  0.00  0.00
ATOM   3205  O   LEU   203      42.597  31.897  27.243  0.00  0.00
ATOM   3206  N   CYS   204      43.255  34.063  27.025  0.00  0.00
ATOM   3207  H   CYS   204      43.970  34.776  27.021  0.00  0.00
ATOM   3208  CA  CYS   204      41.949  34.635  26.823  0.00  0.00
ATOM   3209  HA  CYS   204      41.261  33.917  27.269  0.00  0.00
ATOM   3210  CB  CYS   204      41.874  36.017  27.544  0.00  0.00
ATOM   3211  HB2 CYS   204      42.571  36.754  27.145  0.00  0.00
ATOM   3212  HB3 CYS   204      40.938  36.537  27.339  0.00  0.00
ATOM   3213  SG  CYS   204      42.148  35.881  29.304  0.00  0.00
ATOM   3214  HG  CYS   204      43.432  35.608  29.056  0.00  0.00
ATOM   3215  C   CYS   204      41.493  34.709  25.298  0.00  0.00
ATOM   3216  O   CYS   204      40.289  34.616  25.158  0.00  0.00
ATOM   3217  N   THR   205      42.325  34.795  24.274  0.00  0.00
ATOM   3218  H   THR   205      43.299  34.873  24.529  0.00  0.00
ATOM   3219  CA  THR   205      41.938  34.349  22.892  0.00  0.00
ATOM   3220  HA  THR   205      41.071  34.954  22.627  0.00  0.00
ATOM   3221  CB  THR   205      43.073  34.561  21.883  0.00  0.00
ATOM   3222  HB  THR   205      42.775  34.146  20.920  0.00  0.00
ATOM   3223  CG2 THR   205      43.330  35.984  21.569  0.00  0.00
ATOM   3224 1HG2 THR   205      42.404  36.557  21.621  0.00  0.00
ATOM   3225 2HG2 THR   205      44.133  36.403  22.176  0.00  0.00
ATOM   3226 3HG2 THR   205      43.579  36.080  20.513  0.00  0.00
ATOM   3227  OG1 THR   205      44.246  33.982  22.358  0.00  0.00
ATOM   3228  HG1 THR   205      44.498  34.648  23.002  0.00  0.00
ATOM   3229  C   THR   205      41.471  32.922  22.814  0.00  0.00
ATOM   3230  O   THR   205      40.562  32.656  22.009  0.00  0.00
ATOM   3231  N   GLN   206      41.975  32.010  23.658  0.00  0.00
ATOM   3232  H   GLN   206      42.826  32.277  24.133  0.00  0.00
ATOM   3233  CA  GLN   206      41.322  30.760  23.977  0.00  0.00
ATOM   3234  HA  GLN   206      40.934  30.425  23.015  0.00  0.00
ATOM   3235  CB  GLN   206      42.326  29.700  24.473  0.00  0.00
ATOM   3236  HB2 GLN   206      43.317  29.829  24.038  0.00  0.00
ATOM   3237  HB3 GLN   206      42.374  29.942  25.535  0.00  0.00
ATOM   3238  CG  GLN   206      41.815  28.255  24.297  0.00  0.00
ATOM   3239  HG2 GLN   206      42.368  27.584  24.954  0.00  0.00
ATOM   3240  HG3 GLN   206      40.761  28.117  24.542  0.00  0.00
ATOM   3241  CD  GLN   206      42.087  27.754  22.882  0.00  0.00
ATOM   3242  OE1 GLN   206      42.703  28.382  22.043  0.00  0.00
ATOM   3243  NE2 GLN   206      41.741  26.468  22.661  0.00  0.00
ATOM   3244 1HE2 GLN   206      42.099  26.100  21.790  0.00  0.00
ATOM   3245 2HE2 GLN   206      41.376  25.945  23.444  0.00  0.00
ATOM   3246  C   GLN   206      40.150  30.885  24.878  0.00  0.00
ATOM   3247  O   GLN   206      39.109  30.226  24.582  0.00  0.00
ATOM   3248  N   GLY   207      40.185  31.800  25.893  0.00  0.00
ATOM   3249  H   GLY   207      41.090  32.124  26.205  0.00  0.00
ATOM   3250  CA  GLY   207      39.073  32.153  26.766  0.00  0.00
ATOM   3251  HA2 GLY   207      38.877  31.243  27.334  0.00  0.00
ATOM   3252  HA3 GLY   207      39.215  32.856  27.587  0.00  0.00
ATOM   3253  C   GLY   207      37.722  32.436  26.061  0.00  0.00
ATOM   3254  O   GLY   207      36.733  31.802  26.291  0.00  0.00
ATOM   3255  N   LEU   208      37.846  33.203  25.049  0.00  0.00
ATOM   3256  H   LEU   208      38.702  33.736  24.989  0.00  0.00
ATOM   3257  CA  LEU   208      36.816  33.552  24.097  0.00  0.00
ATOM   3258  HA  LEU   208      35.976  33.987  24.639  0.00  0.00
ATOM   3259  CB  LEU   208      37.423  34.578  23.108  0.00  0.00
ATOM   3260  HB2 LEU   208      38.279  35.149  23.466  0.00  0.00
ATOM   3261  HB3 LEU   208      37.664  33.899  22.290  0.00  0.00
ATOM   3262  CG  LEU   208      36.339  35.556  22.642  0.00  0.00
ATOM   3263  HG  LEU   208      35.515  35.049  22.141  0.00  0.00
ATOM   3264  CD1 LEU   208      35.687  36.420  23.729  0.00  0.00
ATOM   3265 1HD1 LEU   208      35.205  37.269  23.245  0.00  0.00
ATOM   3266 2HD1 LEU   208      35.026  35.892  24.416  0.00  0.00
ATOM   3267 3HD1 LEU   208      36.490  36.791  24.366  0.00  0.00
ATOM   3268  CD2 LEU   208      37.199  36.390  21.697  0.00  0.00
ATOM   3269 1HD2 LEU   208      37.908  36.976  22.280  0.00  0.00
ATOM   3270 2HD2 LEU   208      37.711  35.870  20.887  0.00  0.00
ATOM   3271 3HD2 LEU   208      36.693  37.242  21.244  0.00  0.00
ATOM   3272  C   LEU   208      36.242  32.412  23.316  0.00  0.00
ATOM   3273  O   LEU   208      35.044  32.416  22.999  0.00  0.00
ATOM   3274  N   GLN   209      36.989  31.392  23.069  0.00  0.00
ATOM   3275  H   GLN   209      37.928  31.463  23.434  0.00  0.00
ATOM   3276  CA  GLN   209      36.471  30.141  22.435  0.00  0.00
ATOM   3277  HA  GLN   209      35.634  30.413  21.792  0.00  0.00
ATOM   3278  CB  GLN   209      37.442  29.502  21.434  0.00  0.00
ATOM   3279  HB2 GLN   209      38.293  28.995  21.890  0.00  0.00
ATOM   3280  HB3 GLN   209      36.912  28.674  20.963  0.00  0.00
ATOM   3281  CG  GLN   209      37.955  30.374  20.305  0.00  0.00
ATOM   3282  HG2 GLN   209      37.136  30.911  19.827  0.00  0.00
ATOM   3283  HG3 GLN   209      38.653  31.052  20.797  0.00  0.00
ATOM   3284  CD  GLN   209      38.706  29.530  19.242  0.00  0.00
ATOM   3285  OE1 GLN   209      38.932  28.360  19.485  0.00  0.00
ATOM   3286  NE2 GLN   209      38.949  30.053  18.088  0.00  0.00
ATOM   3287 1HE2 GLN   209      39.247  29.467  17.321  0.00  0.00
ATOM   3288 2HE2 GLN   209      38.962  31.060  18.011  0.00  0.00
ATOM   3289  C   GLN   209      35.890  29.112  23.448  0.00  0.00
ATOM   3290  O   GLN   209      35.929  27.892  23.238  0.00  0.00
ATOM   3291  N   ARG   210      35.479  29.589  24.605  0.00  0.00
ATOM   3292  H   ARG   210      35.574  30.588  24.720  0.00  0.00
ATOM   3293  CA  ARG   210      35.091  28.760  25.785  0.00  0.00
ATOM   3294  HA  ARG   210      34.617  27.822  25.497  0.00  0.00
ATOM   3295  CB  ARG   210      36.279  28.451  26.658  0.00  0.00
ATOM   3296  HB2 ARG   210      36.816  29.322  27.030  0.00  0.00
ATOM   3297  HB3 ARG   210      35.912  28.001  27.580  0.00  0.00
ATOM   3298  CG  ARG   210      37.279  27.470  26.006  0.00  0.00
ATOM   3299  HG2 ARG   210      37.713  27.855  25.084  0.00  0.00
ATOM   3300  HG3 ARG   210      38.052  27.419  26.773  0.00  0.00
ATOM   3301  CD  ARG   210      36.700  26.081  25.711  0.00  0.00
ATOM   3302  HD2 ARG   210      36.378  25.658  26.663  0.00  0.00
ATOM   3303  HD3 ARG   210      35.888  26.261  25.006  0.00  0.00
ATOM   3304  NE  ARG   210      37.640  25.163  25.081  0.00  0.00
ATOM   3305  HE  ARG   210      37.999  24.466  25.718  0.00  0.00
ATOM   3306  CZ  ARG   210      37.942  24.992  23.853  0.00  0.00
ATOM   3307  NH1 ARG   210      37.502  25.631  22.902  0.00  0.00
ATOM   3308 1HH1 ARG   210      36.919  26.439  23.064  0.00  0.00
ATOM   3309 2HH1 ARG   210      37.804  25.371  21.974  0.00  0.00
ATOM   3310  NH2 ARG   210      38.716  24.003  23.631  0.00  0.00
ATOM   3311 1HH2 ARG   210      39.128  23.552  24.435  0.00  0.00
ATOM   3312 2HH2 ARG   210      38.996  23.787  22.685  0.00  0.00
ATOM   3313  C   ARG   210      34.047  29.403  26.644  0.00  0.00
ATOM   3314  O   ARG   210      33.095  28.758  27.112  0.00  0.00
ATOM   3315  N   ILE   211      34.280  30.685  26.988  0.00  0.00
ATOM   3316  H   ILE   211      35.088  31.242  26.749  0.00  0.00
ATOM   3317  CA  ILE   211      33.657  31.281  28.152  0.00  0.00
ATOM   3318  HA  ILE   211      33.828  30.543  28.935  0.00  0.00
ATOM   3319  CB  ILE   211      34.369  32.595  28.547  0.00  0.00
ATOM   3320  HB  ILE   211      35.432  32.399  28.411  0.00  0.00
ATOM   3321  CG2 ILE   211      33.955  33.708  27.625  0.00  0.00
ATOM   3322 1HG2 ILE   211      34.519  34.537  28.054  0.00  0.00
ATOM   3323 2HG2 ILE   211      34.361  33.519  26.632  0.00  0.00
ATOM   3324 3HG2 ILE   211      32.906  33.998  27.671  0.00  0.00
ATOM   3325  CG1 ILE   211      34.050  33.074  29.988  0.00  0.00
ATOM   3326 2HG1 ILE   211      34.493  34.009  30.331  0.00  0.00
ATOM   3327 3HG1 ILE   211      32.981  33.251  30.099  0.00  0.00
ATOM   3328  CD1 ILE   211      34.425  32.094  31.119  0.00  0.00
ATOM   3329 1HD1 ILE   211      35.495  32.012  31.311  0.00  0.00
ATOM   3330 2HD1 ILE   211      34.156  32.375  32.137  0.00  0.00
ATOM   3331 3HD1 ILE   211      34.158  31.053  30.935  0.00  0.00
ATOM   3332  C   ILE   211      32.057  31.489  28.129  0.00  0.00
ATOM   3333  O   ILE   211      31.466  31.743  29.152  0.00  0.00
ATOM   3334  N   PHE   212      31.444  31.583  26.909  0.00  0.00
ATOM   3335  H   PHE   212      31.941  31.544  26.030  0.00  0.00
ATOM   3336  CA  PHE   212      29.994  31.807  26.678  0.00  0.00
ATOM   3337  HA  PHE   212      29.387  31.797  27.583  0.00  0.00
ATOM   3338  CB  PHE   212      29.725  33.145  25.957  0.00  0.00
ATOM   3339  HB2 PHE   212      28.635  33.138  25.944  0.00  0.00
ATOM   3340  HB3 PHE   212      30.129  33.898  26.634  0.00  0.00
ATOM   3341  CG  PHE   212      30.340  33.274  24.575  0.00  0.00
ATOM   3342  CD1 PHE   212      31.595  33.802  24.282  0.00  0.00
ATOM   3343  HD1 PHE   212      32.123  34.190  25.141  0.00  0.00
ATOM   3344  CE1 PHE   212      31.991  34.085  22.946  0.00  0.00
ATOM   3345  HE1 PHE   212      32.984  34.471  22.769  0.00  0.00
ATOM   3346  CZ  PHE   212      31.118  33.697  21.874  0.00  0.00
ATOM   3347  HZ  PHE   212      31.510  33.889  20.886  0.00  0.00
ATOM   3348  CE2 PHE   212      29.878  33.121  22.176  0.00  0.00
ATOM   3349  HE2 PHE   212      29.193  32.912  21.368  0.00  0.00
ATOM   3350  CD2 PHE   212      29.468  32.915  23.535  0.00  0.00
ATOM   3351  HD2 PHE   212      28.497  32.550  23.837  0.00  0.00
ATOM   3352  C   PHE   212      29.438  30.523  26.005  0.00  0.00
ATOM   3353  O   PHE   212      28.310  30.504  25.424  0.00  0.00
ATOM   3354  N   TYR   213      30.180  29.391  25.987  0.00  0.00
ATOM   3355  H   TYR   213      31.163  29.442  26.212  0.00  0.00
ATOM   3356  CA  TYR   213      29.741  28.244  25.166  0.00  0.00
ATOM   3357  HA  TYR   213      29.666  28.456  24.099  0.00  0.00
ATOM   3358  CB  TYR   213      30.768  27.217  25.347  0.00  0.00
ATOM   3359  HB2 TYR   213      31.711  27.609  24.964  0.00  0.00
ATOM   3360  HB3 TYR   213      30.803  26.879  26.383  0.00  0.00
ATOM   3361  CG  TYR   213      30.550  26.055  24.398  0.00  0.00
ATOM   3362  CD1 TYR   213      30.545  26.427  23.050  0.00  0.00
ATOM   3363  HD1 TYR   213      30.729  27.441  22.728  0.00  0.00
ATOM   3364  CE1 TYR   213      30.416  25.296  22.176  0.00  0.00
ATOM   3365  HE1 TYR   213      30.536  25.494  21.121  0.00  0.00
ATOM   3366  CZ  TYR   213      30.323  24.014  22.656  0.00  0.00
ATOM   3367  OH  TYR   213      30.216  23.010  21.762  0.00  0.00
ATOM   3368  HH  TYR   213      30.062  23.402  20.900  0.00  0.00
ATOM   3369  CE2 TYR   213      30.297  23.694  23.979  0.00  0.00
ATOM   3370  HE2 TYR   213      30.225  22.676  24.333  0.00  0.00
ATOM   3371  CD2 TYR   213      30.389  24.755  24.875  0.00  0.00
ATOM   3372  HD2 TYR   213      30.360  24.502  25.925  0.00  0.00
ATOM   3373  C   TYR   213      28.423  27.684  25.665  0.00  0.00
ATOM   3374  O   TYR   213      27.616  27.183  24.900  0.00  0.00
ATOM   3375  N   LEU   214      27.987  27.888  26.952  0.00  0.00
ATOM   3376  H   LEU   214      28.642  28.386  27.537  0.00  0.00
ATOM   3377  CA  LEU   214      26.794  27.237  27.519  0.00  0.00
ATOM   3378  HA  LEU   214      26.568  26.279  27.048  0.00  0.00
ATOM   3379  CB  LEU   214      26.994  27.017  28.973  0.00  0.00
ATOM   3380  HB2 LEU   214      27.153  27.985  29.450  0.00  0.00
ATOM   3381  HB3 LEU   214      26.107  26.657  29.493  0.00  0.00
ATOM   3382  CG  LEU   214      28.199  26.078  29.405  0.00  0.00
ATOM   3383  HG  LEU   214      29.120  26.374  28.902  0.00  0.00
ATOM   3384  CD1 LEU   214      28.359  26.131  30.955  0.00  0.00
ATOM   3385 1HD1 LEU   214      29.159  25.474  31.296  0.00  0.00
ATOM   3386 2HD1 LEU   214      28.442  27.145  31.345  0.00  0.00
ATOM   3387 3HD1 LEU   214      27.491  25.673  31.431  0.00  0.00
ATOM   3388  CD2 LEU   214      27.956  24.639  28.908  0.00  0.00
ATOM   3389 1HD2 LEU   214      27.211  24.116  29.508  0.00  0.00
ATOM   3390 2HD2 LEU   214      27.729  24.686  27.843  0.00  0.00
ATOM   3391 3HD2 LEU   214      28.811  23.971  29.014  0.00  0.00
ATOM   3392  C   LEU   214      25.490  28.064  27.165  0.00  0.00
ATOM   3393  O   LEU   214      24.400  27.562  27.251  0.00  0.00
ATOM   3394  N   LYS   215      25.757  29.345  26.787  0.00  0.00
ATOM   3395  H   LYS   215      26.697  29.711  26.830  0.00  0.00
ATOM   3396  CA  LYS   215      24.738  30.158  26.155  0.00  0.00
ATOM   3397  HA  LYS   215      23.750  30.018  26.593  0.00  0.00
ATOM   3398  CB  LYS   215      25.099  31.625  26.236  0.00  0.00
ATOM   3399  HB2 LYS   215      25.293  32.012  27.237  0.00  0.00
ATOM   3400  HB3 LYS   215      25.956  31.934  25.638  0.00  0.00
ATOM   3401  CG  LYS   215      23.928  32.498  25.801  0.00  0.00
ATOM   3402  HG2 LYS   215      23.747  32.404  24.730  0.00  0.00
ATOM   3403  HG3 LYS   215      22.993  32.269  26.313  0.00  0.00
ATOM   3404  CD  LYS   215      24.140  34.007  26.059  0.00  0.00
ATOM   3405  HD2 LYS   215      24.572  34.158  27.049  0.00  0.00
ATOM   3406  HD3 LYS   215      24.964  34.309  25.413  0.00  0.00
ATOM   3407  CE  LYS   215      22.939  34.867  25.728  0.00  0.00
ATOM   3408  HE2 LYS   215      22.561  34.669  24.725  0.00  0.00
ATOM   3409  HE3 LYS   215      22.129  34.642  26.423  0.00  0.00
ATOM   3410  NZ  LYS   215      23.224  36.311  25.884  0.00  0.00
ATOM   3411  HZ1 LYS   215      22.467  36.929  25.630  0.00  0.00
ATOM   3412  HZ2 LYS   215      23.385  36.488  26.865  0.00  0.00
ATOM   3413  HZ3 LYS   215      24.039  36.705  25.435  0.00  0.00
ATOM   3414  C   LYS   215      24.552  29.790  24.646  0.00  0.00
ATOM   3415  O   LYS   215      23.458  29.776  24.143  0.00  0.00
ATOM   3416  N   LEU   216      25.644  29.525  23.904  0.00  0.00
ATOM   3417  H   LEU   216      26.481  29.399  24.455  0.00  0.00
ATOM   3418  CA  LEU   216      25.716  29.091  22.481  0.00  0.00
ATOM   3419  HA  LEU   216      25.103  29.810  21.939  0.00  0.00
ATOM   3420  CB  LEU   216      27.107  29.404  21.864  0.00  0.00
ATOM   3421  HB2 LEU   216      27.276  30.481  21.853  0.00  0.00
ATOM   3422  HB3 LEU   216      27.813  28.902  22.526  0.00  0.00
ATOM   3423  CG  LEU   216      27.371  28.905  20.452  0.00  0.00
ATOM   3424  HG  LEU   216      26.570  28.857  19.715  0.00  0.00
ATOM   3425  CD1 LEU   216      28.378  29.937  19.840  0.00  0.00
ATOM   3426 1HD1 LEU   216      27.884  30.908  19.880  0.00  0.00
ATOM   3427 2HD1 LEU   216      29.257  30.046  20.474  0.00  0.00
ATOM   3428 3HD1 LEU   216      28.548  29.696  18.790  0.00  0.00
ATOM   3429  CD2 LEU   216      28.038  27.499  20.574  0.00  0.00
ATOM   3430 1HD2 LEU   216      27.493  26.891  21.297  0.00  0.00
ATOM   3431 2HD2 LEU   216      27.908  26.998  19.615  0.00  0.00
ATOM   3432 3HD2 LEU   216      29.122  27.521  20.684  0.00  0.00
ATOM   3433  C   LEU   216      25.120  27.719  22.239  0.00  0.00
ATOM   3434  O   LEU   216      24.391  27.517  21.209  0.00  0.00
ATOM   3435  N   GLU   217      25.224  26.807  23.163  0.00  0.00
ATOM   3436  H   GLU   217      25.914  26.883  23.897  0.00  0.00
ATOM   3437  CA  GLU   217      24.485  25.542  23.257  0.00  0.00
ATOM   3438  HA  GLU   217      24.356  25.147  22.249  0.00  0.00
ATOM   3439  CB  GLU   217      25.347  24.474  24.105  0.00  0.00
ATOM   3440  HB2 GLU   217      25.327  24.756  25.158  0.00  0.00
ATOM   3441  HB3 GLU   217      24.856  23.501  24.116  0.00  0.00
ATOM   3442  CG  GLU   217      26.721  24.286  23.550  0.00  0.00
ATOM   3443  HG2 GLU   217      27.179  25.253  23.343  0.00  0.00
ATOM   3444  HG3 GLU   217      27.235  23.798  24.378  0.00  0.00
ATOM   3445  CD  GLU   217      26.669  23.363  22.275  0.00  0.00
ATOM   3446  OE1 GLU   217      26.328  22.177  22.474  0.00  0.00
ATOM   3447  OE2 GLU   217      26.686  23.925  21.184  0.00  0.00
ATOM   3448  C   GLU   217      23.065  25.754  23.724  0.00  0.00
ATOM   3449  O   GLU   217      22.277  24.813  23.854  0.00  0.00
ATOM   3450  N   ASP   218      22.626  27.016  23.911  0.00  0.00
ATOM   3451  H   ASP   218      23.202  27.791  23.615  0.00  0.00
ATOM   3452  CA  ASP   218      21.256  27.348  24.302  0.00  0.00
ATOM   3453  HA  ASP   218      21.210  28.393  24.608  0.00  0.00
ATOM   3454  CB  ASP   218      20.381  27.099  23.143  0.00  0.00
ATOM   3455  HB2 ASP   218      20.920  27.485  22.278  0.00  0.00
ATOM   3456  HB3 ASP   218      20.097  26.048  23.084  0.00  0.00
ATOM   3457  CG  ASP   218      19.123  27.892  23.222  0.00  0.00
ATOM   3458  OD1 ASP   218      19.095  29.090  22.929  0.00  0.00
ATOM   3459  OD2 ASP   218      18.101  27.257  23.556  0.00  0.00
ATOM   3460  C   ASP   218      20.741  26.570  25.557  0.00  0.00
ATOM   3461  O   ASP   218      19.562  26.183  25.768  0.00  0.00
ATOM   3462  N   LEU   219      21.711  26.340  26.487  0.00  0.00
ATOM   3463  H   LEU   219      22.610  26.772  26.331  0.00  0.00
ATOM   3464  CA  LEU   219      21.664  25.287  27.552  0.00  0.00
ATOM   3465  HA  LEU   219      20.892  24.583  27.242  0.00  0.00
ATOM   3466  CB  LEU   219      23.001  24.568  27.473  0.00  0.00
ATOM   3467  HB2 LEU   219      23.151  24.060  26.520  0.00  0.00
ATOM   3468  HB3 LEU   219      23.855  25.245  27.436  0.00  0.00
ATOM   3469  CG  LEU   219      23.445  23.569  28.608  0.00  0.00
ATOM   3470  HG  LEU   219      23.697  24.211  29.452  0.00  0.00
ATOM   3471  CD1 LEU   219      22.452  22.433  28.855  0.00  0.00
ATOM   3472 1HD1 LEU   219      22.480  21.754  28.003  0.00  0.00
ATOM   3473 2HD1 LEU   219      22.747  21.952  29.787  0.00  0.00
ATOM   3474 3HD1 LEU   219      21.443  22.820  28.995  0.00  0.00
ATOM   3475  CD2 LEU   219      24.734  22.896  28.341  0.00  0.00
ATOM   3476 1HD2 LEU   219      24.638  22.193  27.513  0.00  0.00
ATOM   3477 2HD2 LEU   219      25.491  23.660  28.166  0.00  0.00
ATOM   3478 3HD2 LEU   219      25.212  22.416  29.194  0.00  0.00
ATOM   3479  C   LEU   219      21.222  25.681  28.961  0.00  0.00
ATOM   3480  O   LEU   219      20.165  25.301  29.415  0.00  0.00
ATOM   3481  N   VAL   220      21.977  26.543  29.639  0.00  0.00
ATOM   3482  H   VAL   220      22.908  26.756  29.309  0.00  0.00
ATOM   3483  CA  VAL   220      21.600  27.210  30.879  0.00  0.00
ATOM   3484  HA  VAL   220      20.579  26.939  31.145  0.00  0.00
ATOM   3485  CB  VAL   220      22.455  26.863  32.075  0.00  0.00
ATOM   3486  HB  VAL   220      23.461  27.256  31.929  0.00  0.00
ATOM   3487  CG1 VAL   220      21.784  27.542  33.269  0.00  0.00
ATOM   3488 1HG1 VAL   220      21.643  28.613  33.123  0.00  0.00
ATOM   3489 2HG1 VAL   220      20.864  27.007  33.504  0.00  0.00
ATOM   3490 3HG1 VAL   220      22.306  27.481  34.224  0.00  0.00
ATOM   3491  CG2 VAL   220      22.522  25.351  32.304  0.00  0.00
ATOM   3492 1HG2 VAL   220      22.939  24.988  31.365  0.00  0.00
ATOM   3493 2HG2 VAL   220      23.154  25.198  33.179  0.00  0.00
ATOM   3494 3HG2 VAL   220      21.531  24.948  32.513  0.00  0.00
ATOM   3495  C   VAL   220      21.683  28.755  30.528  0.00  0.00
ATOM   3496  O   VAL   220      22.820  29.210  30.429  0.00  0.00
ATOM   3497  N   PRO   221      20.504  29.476  30.352  0.00  0.00
ATOM   3498  CD  PRO   221      19.155  29.080  30.609  0.00  0.00
ATOM   3499  HD2 PRO   221      19.151  28.404  31.464  0.00  0.00
ATOM   3500  HD3 PRO   221      18.857  28.632  29.662  0.00  0.00
ATOM   3501  CG  PRO   221      18.352  30.366  30.927  0.00  0.00
ATOM   3502  HG2 PRO   221      18.310  30.724  31.956  0.00  0.00
ATOM   3503  HG3 PRO   221      17.378  30.227  30.458  0.00  0.00
ATOM   3504  CB  PRO   221      19.113  31.485  30.215  0.00  0.00
ATOM   3505  HB2 PRO   221      19.100  32.480  30.660  0.00  0.00
ATOM   3506  HB3 PRO   221      18.784  31.573  29.180  0.00  0.00
ATOM   3507  CA  PRO   221      20.509  30.913  30.178  0.00  0.00
ATOM   3508  HA  PRO   221      20.979  31.135  29.220  0.00  0.00
ATOM   3509  C   PRO   221      21.311  31.458  31.395  0.00  0.00
ATOM   3510  O   PRO   221      21.090  31.011  32.518  0.00  0.00
ATOM   3511  N   PRO   222      22.464  32.186  31.187  0.00  0.00
ATOM   3512  CD  PRO   222      23.075  32.426  29.860  0.00  0.00
ATOM   3513  HD2 PRO   222      22.477  33.226  29.422  0.00  0.00
ATOM   3514  HD3 PRO   222      23.200  31.553  29.220  0.00  0.00
ATOM   3515  CG  PRO   222      24.482  33.061  30.162  0.00  0.00
ATOM   3516  HG2 PRO   222      24.725  33.799  29.398  0.00  0.00
ATOM   3517  HG3 PRO   222      25.323  32.401  30.378  0.00  0.00
ATOM   3518  CB  PRO   222      24.199  33.847  31.466  0.00  0.00
ATOM   3519  HB2 PRO   222      23.734  34.798  31.207  0.00  0.00
ATOM   3520  HB3 PRO   222      25.087  34.054  32.063  0.00  0.00
ATOM   3521  CA  PRO   222      23.192  32.963  32.237  0.00  0.00
ATOM   3522  HA  PRO   222      23.647  32.341  33.007  0.00  0.00
ATOM   3523  C   PRO   222      22.312  33.943  33.053  0.00  0.00
ATOM   3524  O   PRO   222      21.370  34.514  32.338  0.00  0.00
ATOM   3525  N   PRO   223      22.572  34.182  34.340  0.00  0.00
ATOM   3526  CD  PRO   223      23.388  33.375  35.247  0.00  0.00
ATOM   3527  HD2 PRO   223      24.459  33.552  35.147  0.00  0.00
ATOM   3528  HD3 PRO   223      23.237  32.302  35.135  0.00  0.00
ATOM   3529  CG  PRO   223      22.947  33.754  36.648  0.00  0.00
ATOM   3530  HG2 PRO   223      23.801  33.711  37.323  0.00  0.00
ATOM   3531  HG3 PRO   223      22.145  33.099  36.988  0.00  0.00
ATOM   3532  CB  PRO   223      22.421  35.193  36.556  0.00  0.00
ATOM   3533  HB2 PRO   223      23.208  35.921  36.753  0.00  0.00
ATOM   3534  HB3 PRO   223      21.571  35.375  37.213  0.00  0.00
ATOM   3535  CA  PRO   223      21.874  35.210  35.128  0.00  0.00
ATOM   3536  HA  PRO   223      20.824  34.926  35.200  0.00  0.00
ATOM   3537  C   PRO   223      21.992  36.641  34.482  0.00  0.00
ATOM   3538  O   PRO   223      23.054  36.899  33.830  0.00  0.00
ATOM   3539  N   PRO   224      20.934  37.472  34.479  0.00  0.00
ATOM   3540  CD  PRO   224      19.768  37.312  35.319  0.00  0.00
ATOM   3541  HD2 PRO   224      20.136  37.308  36.345  0.00  0.00
ATOM   3542  HD3 PRO   224      19.245  36.381  35.100  0.00  0.00
ATOM   3543  CG  PRO   224      18.861  38.515  35.070  0.00  0.00
ATOM   3544  HG2 PRO   224      18.444  38.918  35.993  0.00  0.00
ATOM   3545  HG3 PRO   224      18.036  38.246  34.410  0.00  0.00
ATOM   3546  CB  PRO   224      19.790  39.621  34.560  0.00  0.00
ATOM   3547  HB2 PRO   224      20.323  40.184  35.325  0.00  0.00
ATOM   3548  HB3 PRO   224      19.206  40.273  33.910  0.00  0.00
ATOM   3549  CA  PRO   224      20.814  38.809  33.718  0.00  0.00
ATOM   3550  HA  PRO   224      20.414  38.513  32.749  0.00  0.00
ATOM   3551  C   PRO   224      22.096  39.704  33.732  0.00  0.00
ATOM   3552  O   PRO   224      22.434  40.406  32.762  0.00  0.00
ATOM   3553  N   ILE   225      22.829  39.762  34.893  0.00  0.00
ATOM   3554  H   ILE   225      22.541  39.199  35.680  0.00  0.00
ATOM   3555  CA  ILE   225      23.989  40.617  35.031  0.00  0.00
ATOM   3556  HA  ILE   225      23.680  41.538  34.537  0.00  0.00
ATOM   3557  CB  ILE   225      24.425  40.801  36.525  0.00  0.00
ATOM   3558  HB  ILE   225      23.528  40.965  37.121  0.00  0.00
ATOM   3559  CG2 ILE   225      25.157  39.664  37.233  0.00  0.00
ATOM   3560 1HG2 ILE   225      24.664  38.727  36.976  0.00  0.00
ATOM   3561 2HG2 ILE   225      26.182  39.564  36.877  0.00  0.00
ATOM   3562 3HG2 ILE   225      25.191  39.747  38.319  0.00  0.00
ATOM   3563  CG1 ILE   225      25.270  42.069  36.652  0.00  0.00
ATOM   3564 2HG1 ILE   225      25.758  41.905  37.613  0.00  0.00
ATOM   3565 3HG1 ILE   225      26.125  42.122  35.978  0.00  0.00
ATOM   3566  CD1 ILE   225      24.477  43.412  36.575  0.00  0.00
ATOM   3567 1HD1 ILE   225      23.582  43.370  37.196  0.00  0.00
ATOM   3568 2HD1 ILE   225      25.112  44.252  36.855  0.00  0.00
ATOM   3569 3HD1 ILE   225      24.205  43.601  35.536  0.00  0.00
ATOM   3570  C   ILE   225      25.200  40.124  34.158  0.00  0.00
ATOM   3571  O   ILE   225      26.053  40.896  33.768  0.00  0.00
ATOM   3572  N   ILE   226      25.274  38.862  33.833  0.00  0.00
ATOM   3573  H   ILE   226      24.457  38.294  34.006  0.00  0.00
ATOM   3574  CA  ILE   226      26.319  38.195  32.979  0.00  0.00
ATOM   3575  HA  ILE   226      26.913  39.055  32.672  0.00  0.00
ATOM   3576  CB  ILE   226      27.200  37.164  33.760  0.00  0.00
ATOM   3577  HB  ILE   226      27.799  36.647  33.010  0.00  0.00
ATOM   3578  CG2 ILE   226      28.122  37.694  34.829  0.00  0.00
ATOM   3579 1HG2 ILE   226      28.067  38.764  35.029  0.00  0.00
ATOM   3580 2HG2 ILE   226      27.887  37.154  35.746  0.00  0.00
ATOM   3581 3HG2 ILE   226      29.142  37.709  34.446  0.00  0.00
ATOM   3582  CG1 ILE   226      26.322  36.008  34.260  0.00  0.00
ATOM   3583 2HG1 ILE   226      25.780  36.212  35.184  0.00  0.00
ATOM   3584 3HG1 ILE   226      25.583  35.636  33.550  0.00  0.00
ATOM   3585  CD1 ILE   226      27.152  34.676  34.570  0.00  0.00
ATOM   3586 1HD1 ILE   226      27.764  34.762  35.468  0.00  0.00
ATOM   3587 2HD1 ILE   226      26.497  33.806  34.611  0.00  0.00
ATOM   3588 3HD1 ILE   226      27.823  34.431  33.746  0.00  0.00
ATOM   3589  C   ILE   226      25.688  37.729  31.604  0.00  0.00
ATOM   3590  O   ILE   226      26.217  36.851  30.933  0.00  0.00
ATOM   3591  N   ASP   227      24.501  38.216  31.283  0.00  0.00
ATOM   3592  H   ASP   227      24.103  38.989  31.797  0.00  0.00
ATOM   3593  CA  ASP   227      23.854  37.986  29.989  0.00  0.00
ATOM   3594  HA  ASP   227      23.737  36.902  30.001  0.00  0.00
ATOM   3595  CB  ASP   227      22.421  38.551  29.956  0.00  0.00
ATOM   3596  HB2 ASP   227      21.768  38.345  30.804  0.00  0.00
ATOM   3597  HB3 ASP   227      22.476  39.636  29.871  0.00  0.00
ATOM   3598  CG  ASP   227      21.727  37.971  28.788  0.00  0.00
ATOM   3599  OD1 ASP   227      21.826  36.751  28.597  0.00  0.00
ATOM   3600  OD2 ASP   227      20.984  38.636  28.040  0.00  0.00
ATOM   3601  C   ASP   227      24.594  38.443  28.672  0.00  0.00
ATOM   3602  O   ASP   227      24.673  37.702  27.730  0.00  0.00
ATOM   3603  N   LYS   228      25.178  39.629  28.595  0.00  0.00
ATOM   3604  H   LYS   228      25.123  40.198  29.428  0.00  0.00
ATOM   3605  CA  LYS   228      25.617  40.210  27.276  0.00  0.00
ATOM   3606  HA  LYS   228      25.312  39.518  26.491  0.00  0.00
ATOM   3607  CB  LYS   228      24.843  41.481  26.949  0.00  0.00
ATOM   3608  HB2 LYS   228      25.027  42.279  27.669  0.00  0.00
ATOM   3609  HB3 LYS   228      25.177  41.810  25.965  0.00  0.00
ATOM   3610  CG  LYS   228      23.266  41.237  26.809  0.00  0.00
ATOM   3611  HG2 LYS   228      23.168  40.249  26.358  0.00  0.00
ATOM   3612  HG3 LYS   228      22.858  41.045  27.801  0.00  0.00
ATOM   3613  CD  LYS   228      22.542  42.359  26.047  0.00  0.00
ATOM   3614  HD2 LYS   228      22.545  43.361  26.476  0.00  0.00
ATOM   3615  HD3 LYS   228      23.016  42.476  25.073  0.00  0.00
ATOM   3616  CE  LYS   228      21.152  41.899  25.755  0.00  0.00
ATOM   3617  HE2 LYS   228      20.641  41.766  26.708  0.00  0.00
ATOM   3618  HE3 LYS   228      20.691  42.624  25.084  0.00  0.00
ATOM   3619  NZ  LYS   228      21.022  40.700  24.881  0.00  0.00
ATOM   3620  HZ1 LYS   228      21.123  40.953  23.909  0.00  0.00
ATOM   3621  HZ2 LYS   228      21.773  40.037  25.014  0.00  0.00
ATOM   3622  HZ3 LYS   228      20.152  40.193  24.951  0.00  0.00
ATOM   3623  C   LYS   228      27.121  40.499  27.212  0.00  0.00
ATOM   3624  O   LYS   228      27.619  41.137  26.268  0.00  0.00
ATOM   3625  N   ILE   229      27.912  40.089  28.265  0.00  0.00
ATOM   3626  H   ILE   229      27.478  39.628  29.052  0.00  0.00
ATOM   3627  CA  ILE   229      29.281  40.602  28.396  0.00  0.00
ATOM   3628  HA  ILE   229      29.303  41.636  28.053  0.00  0.00
ATOM   3629  CB  ILE   229      29.782  40.572  29.859  0.00  0.00
ATOM   3630  HB  ILE   229      30.844  40.816  29.848  0.00  0.00
ATOM   3631  CG2 ILE   229      29.080  41.716  30.663  0.00  0.00
ATOM   3632 1HG2 ILE   229      28.001  41.591  30.566  0.00  0.00
ATOM   3633 2HG2 ILE   229      29.305  41.613  31.724  0.00  0.00
ATOM   3634 3HG2 ILE   229      29.363  42.719  30.343  0.00  0.00
ATOM   3635  CG1 ILE   229      29.596  39.182  30.543  0.00  0.00
ATOM   3636 2HG1 ILE   229      28.558  39.132  30.871  0.00  0.00
ATOM   3637 3HG1 ILE   229      29.840  38.451  29.772  0.00  0.00
ATOM   3638  CD1 ILE   229      30.567  38.898  31.701  0.00  0.00
ATOM   3639 1HD1 ILE   229      30.409  37.991  32.285  0.00  0.00
ATOM   3640 2HD1 ILE   229      31.608  38.974  31.386  0.00  0.00
ATOM   3641 3HD1 ILE   229      30.620  39.667  32.472  0.00  0.00
ATOM   3642  C   ILE   229      30.270  39.904  27.408  0.00  0.00
ATOM   3643  O   ILE   229      31.398  40.361  27.190  0.00  0.00
ATOM   3644  N   PHE   230      29.878  38.759  26.819  0.00  0.00
ATOM   3645  H   PHE   230      28.920  38.522  27.036  0.00  0.00
ATOM   3646  CA  PHE   230      30.665  38.044  25.769  0.00  0.00
ATOM   3647  HA  PHE   230      31.446  38.663  25.328  0.00  0.00
ATOM   3648  CB  PHE   230      31.170  36.742  26.279  0.00  0.00
ATOM   3649  HB2 PHE   230      30.250  36.188  26.462  0.00  0.00
ATOM   3650  HB3 PHE   230      31.851  36.291  25.557  0.00  0.00
ATOM   3651  CG  PHE   230      32.126  37.014  27.455  0.00  0.00
ATOM   3652  CD1 PHE   230      31.944  36.364  28.740  0.00  0.00
ATOM   3653  HD1 PHE   230      31.020  35.868  28.999  0.00  0.00
ATOM   3654  CE1 PHE   230      32.887  36.552  29.760  0.00  0.00
ATOM   3655  HE1 PHE   230      32.645  36.139  30.728  0.00  0.00
ATOM   3656  CZ  PHE   230      34.147  37.120  29.488  0.00  0.00
ATOM   3657  HZ  PHE   230      34.862  37.200  30.294  0.00  0.00
ATOM   3658  CE2 PHE   230      34.330  37.675  28.219  0.00  0.00
ATOM   3659  HE2 PHE   230      35.253  38.183  27.980  0.00  0.00
ATOM   3660  CD2 PHE   230      33.327  37.675  27.227  0.00  0.00
ATOM   3661  HD2 PHE   230      33.485  38.123  26.257  0.00  0.00
ATOM   3662  C   PHE   230      29.849  37.647  24.484  0.00  0.00
ATOM   3663  O   PHE   230      30.393  37.336  23.400  0.00  0.00
ATOM   3664  N   MET   231      28.563  37.527  24.679  0.00  0.00
ATOM   3665  H   MET   231      28.334  37.413  25.656  0.00  0.00
ATOM   3666  CA  MET   231      27.584  37.096  23.681  0.00  0.00
ATOM   3667  HA  MET   231      27.961  37.472  22.730  0.00  0.00
ATOM   3668  CB  MET   231      27.397  35.595  23.795  0.00  0.00
ATOM   3669  HB2 MET   231      28.391  35.148  23.803  0.00  0.00
ATOM   3670  HB3 MET   231      27.007  35.322  24.775  0.00  0.00
ATOM   3671  CG  MET   231      26.554  34.984  22.662  0.00  0.00
ATOM   3672  HG2 MET   231      25.689  35.628  22.503  0.00  0.00
ATOM   3673  HG3 MET   231      27.029  34.948  21.682  0.00  0.00
ATOM   3674  SD  MET   231      25.883  33.378  22.989  0.00  0.00
ATOM   3675  CE  MET   231      24.841  33.031  21.550  0.00  0.00
ATOM   3676  HE1 MET   231      24.165  32.194  21.727  0.00  0.00
ATOM   3677  HE2 MET   231      24.203  33.875  21.288  0.00  0.00
ATOM   3678  HE3 MET   231      25.423  32.909  20.636  0.00  0.00
ATOM   3679  C   MET   231      26.177  37.799  23.883  0.00  0.00
ATOM   3680  O   MET   231      25.559  37.555  24.927  0.00  0.00
ATOM   3681  N   ASP   232      25.673  38.588  22.925  0.00  0.00
ATOM   3682  H   ASP   232      26.183  38.675  22.057  0.00  0.00
ATOM   3683  CA  ASP   232      24.479  39.416  23.138  0.00  0.00
ATOM   3684  HA  ASP   232      24.549  39.895  24.115  0.00  0.00
ATOM   3685  CB  ASP   232      24.415  40.518  22.050  0.00  0.00
ATOM   3686  HB2 ASP   232      25.312  41.118  22.203  0.00  0.00
ATOM   3687  HB3 ASP   232      24.506  39.980  21.106  0.00  0.00
ATOM   3688  CG  ASP   232      23.145  41.420  21.965  0.00  0.00
ATOM   3689  OD1 ASP   232      22.116  40.965  22.423  0.00  0.00
ATOM   3690  OD2 ASP   232      23.180  42.521  21.428  0.00  0.00
ATOM   3691  C   ASP   232      23.247  38.557  23.198  0.00  0.00
ATOM   3692  O   ASP   232      22.579  38.468  24.199  0.00  0.00
ATOM   3693  N   THR   233      22.952  37.763  22.179  0.00  0.00
ATOM   3694  H   THR   233      23.420  37.838  21.287  0.00  0.00
ATOM   3695  CA  THR   233      21.761  36.851  22.149  0.00  0.00
ATOM   3696  HA  THR   233      21.527  36.425  23.124  0.00  0.00
ATOM   3697  CB  THR   233      20.524  37.572  21.725  0.00  0.00
ATOM   3698  HB  THR   233      20.654  37.724  20.654  0.00  0.00
ATOM   3699  CG2 THR   233      19.281  36.710  21.796  0.00  0.00
ATOM   3700 1HG2 THR   233      19.198  36.006  20.968  0.00  0.00
ATOM   3701 2HG2 THR   233      19.378  36.131  22.715  0.00  0.00
ATOM   3702 3HG2 THR   233      18.399  37.348  21.839  0.00  0.00
ATOM   3703  OG1 THR   233      20.356  38.714  22.428  0.00  0.00
ATOM   3704  HG1 THR   233      21.257  38.900  22.702  0.00  0.00
ATOM   3705  C   THR   233      21.852  35.520  21.346  0.00  0.00
ATOM   3706  O   THR   233      21.409  34.532  21.941  0.00  0.00
ATOM   3707  OXT THR   233      22.370  35.597  20.266  0.00  0.00
TER
ATOM   3709  C   SUB   234      52.945  50.680  44.584  0.00  0.00
ATOM   3710  C1  SUB   234      54.286  50.761  44.348  0.00  0.00
ATOM   3711  H2  SUB   234      54.671  50.563  43.351  0.00  0.00
ATOM   3712  C2  SUB   234      55.131  51.340  45.288  0.00  0.00
ATOM   3713  C3  SUB   234      54.611  51.628  46.554  0.00  0.00
ATOM   3714  C4  SUB   234      53.196  51.487  46.763  0.00  0.00
ATOM   3715  C5  SUB   234      52.354  51.034  45.773  0.00  0.00
ATOM   3716  H1  SUB   234      51.282  50.988  45.946  0.00  0.00
ATOM   3717  C6  SUB   234      55.541  52.220  47.643  0.00  0.00
ATOM   3718  O   SUB   234      55.109  52.715  48.628  0.00  0.00
ATOM   3719  C7  SUB   234      57.074  52.309  47.443  0.00  0.00
ATOM   3720  H3  SUB   234      57.476  51.372  47.052  0.00  0.00
ATOM   3721  H4  SUB   234      57.195  53.039  46.641  0.00  0.00
ATOM   3722  C8  SUB   234      57.904  52.619  48.664  0.00  0.00
ATOM   3723  H5  SUB   234      57.713  53.638  49.006  0.00  0.00
ATOM   3724  H16 SUB   234      57.675  51.987  49.524  0.00  0.00
ATOM   3725  C9  SUB   234      59.436  52.459  48.342  0.00  0.00
ATOM   3726  H7  SUB   234      59.803  53.186  47.615  0.00  0.00
ATOM   3727  H17 SUB   234      60.010  52.645  49.251  0.00  0.00
ATOM   3728  C10 SUB   234      59.843  51.009  47.905  0.00  0.00
ATOM   3729  H8  SUB   234      59.244  50.287  48.464  0.00  0.00
ATOM   3730  H18 SUB   234      59.615  50.917  46.841  0.00  0.00
ATOM   3731  C11 SUB   234      61.332  50.739  47.986  0.00  0.00
ATOM   3732  H9  SUB   234      61.778  51.254  47.133  0.00  0.00
ATOM   3733  H19 SUB   234      61.630  51.132  48.960  0.00  0.00
ATOM   3734  C12 SUB   234      61.554  49.270  47.874  0.00  0.00
ATOM   3735  H10 SUB   234      61.044  48.901  48.767  0.00  0.00
ATOM   3736  H20 SUB   234      60.886  48.857  47.115  0.00  0.00
ATOM   3737  C13 SUB   234      62.973  48.880  47.817  0.00  0.00
ATOM   3738  H11 SUB   234      63.436  49.328  46.935  0.00  0.00
ATOM   3739  H21 SUB   234      63.513  49.347  48.642  0.00  0.00
ATOM   3740  C14 SUB   234      63.095  47.354  47.799  0.00  0.00
ATOM   3741  H12 SUB   234      62.580  46.930  46.935  0.00  0.00
ATOM   3742  H22 SUB   234      62.586  47.027  48.709  0.00  0.00
ATOM   3743  H6  SUB   234      64.112  46.958  47.847  0.00  0.00
ATOM   3744  C15 SUB   234      52.539  51.649  48.137  0.00  0.00
ATOM   3745  H13 SUB   234      52.848  52.634  48.494  0.00  0.00
ATOM   3746  H23 SUB   234      51.461  51.755  47.996  0.00  0.00
ATOM   3747  C16 SUB   234      52.823  50.630  49.186  0.00  0.00
ATOM   3748  O1  SUB   234      53.343  49.543  49.023  0.00  0.00
ATOM   3749  O2  SUB   234      52.369  51.072  50.367  0.00  0.00
ATOM   3750  C17 SUB   234      52.500  50.223  51.581  0.00  0.00
ATOM   3751  H14 SUB   234      53.496  49.786  51.479  0.00  0.00
ATOM   3752  H24 SUB   234      52.480  50.876  52.458  0.00  0.00
ATOM   3753  C18 SUB   234      51.329  49.192  51.585  0.00  0.00
ATOM   3754  H15 SUB   234      51.307  48.632  52.522  0.00  0.00
ATOM   3755  H25 SUB   234      51.435  48.573  50.692  0.00  0.00
ATOM   3756  H26 SUB   234      50.378  49.728  51.632  0.00  0.00
ATOM   3757  O3  SUB   234      56.396  51.475  44.847  0.00  0.00
ATOM   3758  H   SUB   234      56.437  51.828  43.940  0.00  0.00
ATOM   3759  O4  SUB   234      52.192  50.204  43.563  0.00  0.00
ATOM   3760  H27 SUB   234      51.277  50.448  43.791  0.00  0.00
TER
