# Supplementary material for: In Silico Adoption of an Orphan Nuclear Receptor NR4A1
Source: PLoS One. 2015 Aug 13;10(8):e0135246. doi: 10.1371/journal.pone.0135246 (PMC4535767; doi:10.1371/journal.pone.0135246)
Supplement: S1 Structures — (ZIP) [file pone.0135246.s001.zip › SI Structure Files/SI Section 7/md_2_533 ns.pdb]

ATOM      1  N   ASN     1      55.340  56.870  44.940  0.00  0.00
ATOM      2  H1  ASN     1      55.023  57.525  45.640  0.00  0.00
ATOM      3  H2  ASN     1      55.710  57.311  44.109  0.00  0.00
ATOM      4  H3  ASN     1      56.114  56.340  45.315  0.00  0.00
ATOM      5  CA  ASN     1      54.258  55.863  44.620  0.00  0.00
ATOM      6  HA  ASN     1      54.482  55.345  43.687  0.00  0.00
ATOM      7  CB  ASN     1      54.110  54.817  45.756  0.00  0.00
ATOM      8  HB2 ASN     1      54.438  55.162  46.737  0.00  0.00
ATOM      9  HB3 ASN     1      53.085  54.447  45.778  0.00  0.00
ATOM     10  CG  ASN     1      54.931  53.519  45.487  0.00  0.00
ATOM     11  OD1 ASN     1      55.034  53.092  44.346  0.00  0.00
ATOM     12  ND2 ASN     1      55.558  53.010  46.567  0.00  0.00
ATOM     13 1HD2 ASN     1      56.074  52.144  46.505  0.00  0.00
ATOM     14 2HD2 ASN     1      55.515  53.490  47.455  0.00  0.00
ATOM     15  C   ASN     1      52.889  56.560  44.513  0.00  0.00
ATOM     16  O   ASN     1      52.875  57.782  44.873  0.00  0.00
ATOM     17  N   LEU     2      51.887  55.884  43.936  0.00  0.00
ATOM     18  H   LEU     2      52.003  54.881  43.902  0.00  0.00
ATOM     19  CA  LEU     2      50.523  56.378  43.625  0.00  0.00
ATOM     20  HA  LEU     2      50.628  57.320  43.086  0.00  0.00
ATOM     21  CB  LEU     2      49.863  55.405  42.647  0.00  0.00
ATOM     22  HB2 LEU     2      50.565  55.269  41.825  0.00  0.00
ATOM     23  HB3 LEU     2      49.841  54.436  43.146  0.00  0.00
ATOM     24  CG  LEU     2      48.484  55.914  42.172  0.00  0.00
ATOM     25  HG  LEU     2      47.681  56.035  42.899  0.00  0.00
ATOM     26  CD1 LEU     2      48.629  57.190  41.458  0.00  0.00
ATOM     27 1HD1 LEU     2      48.825  57.984  42.179  0.00  0.00
ATOM     28 2HD1 LEU     2      49.443  57.159  40.734  0.00  0.00
ATOM     29 3HD1 LEU     2      47.633  57.460  41.108  0.00  0.00
ATOM     30  CD2 LEU     2      48.027  54.850  41.202  0.00  0.00
ATOM     31 1HD2 LEU     2      47.033  55.037  40.795  0.00  0.00
ATOM     32 2HD2 LEU     2      48.749  54.747  40.392  0.00  0.00
ATOM     33 3HD2 LEU     2      47.986  53.906  41.745  0.00  0.00
ATOM     34  C   LEU     2      49.683  56.528  44.936  0.00  0.00
ATOM     35  O   LEU     2      49.018  57.544  45.128  0.00  0.00
ATOM     36  N   LEU     3      49.646  55.532  45.821  0.00  0.00
ATOM     37  H   LEU     3      50.081  54.691  45.468  0.00  0.00
ATOM     38  CA  LEU     3      49.068  55.705  47.170  0.00  0.00
ATOM     39  HA  LEU     3      48.327  56.503  47.125  0.00  0.00
ATOM     40  CB  LEU     3      48.399  54.391  47.654  0.00  0.00
ATOM     41  HB2 LEU     3      49.176  53.631  47.748  0.00  0.00
ATOM     42  HB3 LEU     3      47.979  54.389  48.660  0.00  0.00
ATOM     43  CG  LEU     3      47.164  53.872  46.811  0.00  0.00
ATOM     44  HG  LEU     3      46.548  53.184  47.390  0.00  0.00
ATOM     45  CD1 LEU     3      46.207  55.000  46.599  0.00  0.00
ATOM     46 1HD1 LEU     3      45.268  54.633  46.184  0.00  0.00
ATOM     47 2HD1 LEU     3      46.059  55.509  47.551  0.00  0.00
ATOM     48 3HD1 LEU     3      46.594  55.811  45.982  0.00  0.00
ATOM     49  CD2 LEU     3      47.592  53.179  45.488  0.00  0.00
ATOM     50 1HD2 LEU     3      48.289  52.354  45.634  0.00  0.00
ATOM     51 2HD2 LEU     3      46.712  52.710  45.048  0.00  0.00
ATOM     52 3HD2 LEU     3      48.048  53.792  44.711  0.00  0.00
ATOM     53  C   LEU     3      50.317  56.236  48.038  0.00  0.00
ATOM     54  O   LEU     3      51.491  55.878  47.827  0.00  0.00
ATOM     55  N   THR     4      49.968  57.076  49.027  0.00  0.00
ATOM     56  H   THR     4      49.005  57.230  49.288  0.00  0.00
ATOM     57  CA  THR     4      50.955  57.664  49.881  0.00  0.00
ATOM     58  HA  THR     4      51.763  57.943  49.206  0.00  0.00
ATOM     59  CB  THR     4      50.318  58.936  50.508  0.00  0.00
ATOM     60  HB  THR     4      50.975  59.427  51.226  0.00  0.00
ATOM     61  CG2 THR     4      50.040  60.102  49.508  0.00  0.00
ATOM     62 1HG2 THR     4      49.993  61.121  49.894  0.00  0.00
ATOM     63 2HG2 THR     4      50.944  60.190  48.905  0.00  0.00
ATOM     64 3HG2 THR     4      49.207  60.012  48.812  0.00  0.00
ATOM     65  OG1 THR     4      49.027  58.663  51.038  0.00  0.00
ATOM     66  HG1 THR     4      48.873  59.310  51.730  0.00  0.00
ATOM     67  C   THR     4      51.533  56.808  51.003  0.00  0.00
ATOM     68  O   THR     4      52.624  57.093  51.474  0.00  0.00
ATOM     69  N   SER     5      50.889  55.715  51.362  0.00  0.00
ATOM     70  H   SER     5      50.005  55.467  50.942  0.00  0.00
ATOM     71  CA  SER     5      51.433  54.650  52.252  0.00  0.00
ATOM     72  HA  SER     5      52.522  54.610  52.234  0.00  0.00
ATOM     73  CB  SER     5      51.003  54.993  53.639  0.00  0.00
ATOM     74  HB2 SER     5      51.549  55.885  53.947  0.00  0.00
ATOM     75  HB3 SER     5      49.925  55.153  53.659  0.00  0.00
ATOM     76  OG  SER     5      51.257  53.833  54.416  0.00  0.00
ATOM     77  HG  SER     5      51.291  54.112  55.334  0.00  0.00
ATOM     78  C   SER     5      50.935  53.262  51.813  0.00  0.00
ATOM     79  O   SER     5      49.795  53.214  51.208  0.00  0.00
ATOM     80  N   LEU     6      51.748  52.249  52.084  0.00  0.00
ATOM     81  H   LEU     6      52.564  52.502  52.622  0.00  0.00
ATOM     82  CA  LEU     6      51.452  50.786  51.856  0.00  0.00
ATOM     83  HA  LEU     6      51.540  50.639  50.779  0.00  0.00
ATOM     84  CB  LEU     6      52.673  50.016  52.543  0.00  0.00
ATOM     85  HB2 LEU     6      53.603  50.326  52.065  0.00  0.00
ATOM     86  HB3 LEU     6      52.725  50.361  53.576  0.00  0.00
ATOM     87  CG  LEU     6      52.735  48.469  52.460  0.00  0.00
ATOM     88  HG  LEU     6      51.784  48.091  52.837  0.00  0.00
ATOM     89  CD1 LEU     6      52.739  47.956  51.014  0.00  0.00
ATOM     90 1HD1 LEU     6      53.724  48.196  50.614  0.00  0.00
ATOM     91 2HD1 LEU     6      52.542  46.889  50.905  0.00  0.00
ATOM     92 3HD1 LEU     6      51.979  48.475  50.431  0.00  0.00
ATOM     93  CD2 LEU     6      53.832  47.885  53.324  0.00  0.00
ATOM     94 1HD2 LEU     6      53.946  48.519  54.204  0.00  0.00
ATOM     95 2HD2 LEU     6      53.478  46.885  53.574  0.00  0.00
ATOM     96 3HD2 LEU     6      54.735  47.925  52.715  0.00  0.00
ATOM     97  C   LEU     6      50.179  50.284  52.521  0.00  0.00
ATOM     98  O   LEU     6      49.487  49.460  51.891  0.00  0.00
ATOM     99  N   VAL     7      49.681  50.865  53.618  0.00  0.00
ATOM    100  H   VAL     7      50.314  51.457  54.137  0.00  0.00
ATOM    101  CA  VAL     7      48.440  50.638  54.231  0.00  0.00
ATOM    102  HA  VAL     7      48.436  49.593  54.541  0.00  0.00
ATOM    103  CB  VAL     7      48.115  51.470  55.511  0.00  0.00
ATOM    104  HB  VAL     7      47.113  51.179  55.825  0.00  0.00
ATOM    105  CG1 VAL     7      49.166  51.347  56.656  0.00  0.00
ATOM    106 1HG1 VAL     7      48.862  52.009  57.466  0.00  0.00
ATOM    107 2HG1 VAL     7      49.119  50.311  56.993  0.00  0.00
ATOM    108 3HG1 VAL     7      50.171  51.621  56.335  0.00  0.00
ATOM    109  CG2 VAL     7      48.061  52.897  55.114  0.00  0.00
ATOM    110 1HG2 VAL     7      49.005  53.089  54.602  0.00  0.00
ATOM    111 2HG2 VAL     7      47.280  53.070  54.374  0.00  0.00
ATOM    112 3HG2 VAL     7      48.050  53.579  55.964  0.00  0.00
ATOM    113  C   VAL     7      47.171  50.695  53.297  0.00  0.00
ATOM    114  O   VAL     7      46.102  50.308  53.718  0.00  0.00
ATOM    115  N   ARG     8      47.316  51.314  52.097  0.00  0.00
ATOM    116  H   ARG     8      48.136  51.872  51.905  0.00  0.00
ATOM    117  CA  ARG     8      46.177  51.538  51.192  0.00  0.00
ATOM    118  HA  ARG     8      45.263  51.374  51.763  0.00  0.00
ATOM    119  CB  ARG     8      46.078  52.978  50.626  0.00  0.00
ATOM    120  HB2 ARG     8      47.075  53.045  50.192  0.00  0.00
ATOM    121  HB3 ARG     8      45.218  52.989  49.957  0.00  0.00
ATOM    122  CG  ARG     8      45.851  54.091  51.721  0.00  0.00
ATOM    123  HG2 ARG     8      45.132  53.728  52.457  0.00  0.00
ATOM    124  HG3 ARG     8      46.805  54.281  52.213  0.00  0.00
ATOM    125  CD  ARG     8      45.360  55.388  51.195  0.00  0.00
ATOM    126  HD2 ARG     8      45.555  56.260  51.818  0.00  0.00
ATOM    127  HD3 ARG     8      45.927  55.545  50.277  0.00  0.00
ATOM    128  NE  ARG     8      43.936  55.380  50.797  0.00  0.00
ATOM    129  HE  ARG     8      43.299  54.829  51.354  0.00  0.00
ATOM    130  CZ  ARG     8      43.346  55.988  49.796  0.00  0.00
ATOM    131  NH1 ARG     8      43.949  56.691  48.900  0.00  0.00
ATOM    132 1HH1 ARG     8      44.937  56.831  49.058  0.00  0.00
ATOM    133 2HH1 ARG     8      43.322  57.108  48.228  0.00  0.00
ATOM    134  NH2 ARG     8      42.069  55.846  49.607  0.00  0.00
ATOM    135 1HH2 ARG     8      41.510  55.350  50.286  0.00  0.00
ATOM    136 2HH2 ARG     8      41.673  56.389  48.853  0.00  0.00
ATOM    137  C   ARG     8      45.991  50.412  50.147  0.00  0.00
ATOM    138  O   ARG     8      45.003  50.342  49.489  0.00  0.00
ATOM    139  N   ALA     9      46.987  49.495  50.139  0.00  0.00
ATOM    140  H   ALA     9      47.680  49.704  50.843  0.00  0.00
ATOM    141  CA  ALA     9      47.141  48.423  49.170  0.00  0.00
ATOM    142  HA  ALA     9      46.179  48.142  48.742  0.00  0.00
ATOM    143  CB  ALA     9      47.865  49.020  47.942  0.00  0.00
ATOM    144  HB1 ALA     9      47.203  49.695  47.401  0.00  0.00
ATOM    145  HB2 ALA     9      48.777  49.524  48.260  0.00  0.00
ATOM    146  HB3 ALA     9      48.202  48.253  47.245  0.00  0.00
ATOM    147  C   ALA     9      47.789  47.064  49.563  0.00  0.00
ATOM    148  O   ALA     9      47.652  46.112  48.791  0.00  0.00
ATOM    149  N   HIS    10      48.384  46.917  50.749  0.00  0.00
ATOM    150  H   HIS    10      48.505  47.704  51.370  0.00  0.00
ATOM    151  CA  HIS    10      48.871  45.610  51.183  0.00  0.00
ATOM    152  HA  HIS    10      49.673  45.283  50.521  0.00  0.00
ATOM    153  CB  HIS    10      49.375  45.877  52.606  0.00  0.00
ATOM    154  HB2 HIS    10      50.167  46.594  52.390  0.00  0.00
ATOM    155  HB3 HIS    10      48.638  46.463  53.155  0.00  0.00
ATOM    156  CG  HIS    10      50.026  44.721  53.366  0.00  0.00
ATOM    157  ND1 HIS    10      51.033  43.824  52.967  0.00  0.00
ATOM    158  HD1 HIS    10      51.508  43.872  52.077  0.00  0.00
ATOM    159  CE1 HIS    10      51.335  42.977  53.997  0.00  0.00
ATOM    160  HE1 HIS    10      52.071  42.196  53.874  0.00  0.00
ATOM    161  NE2 HIS    10      50.683  43.354  55.114  0.00  0.00
ATOM    162  HE2 HIS    10      50.653  42.864  55.997  0.00  0.00
ATOM    163  CD2 HIS    10      49.882  44.430  54.693  0.00  0.00
ATOM    164  HD2 HIS    10      49.306  44.942  55.450  0.00  0.00
ATOM    165  C   HIS    10      47.876  44.506  51.235  0.00  0.00
ATOM    166  O   HIS    10      48.218  43.326  51.240  0.00  0.00
ATOM    167  N   LEU    11      46.614  44.854  51.473  0.00  0.00
ATOM    168  H   LEU    11      46.422  45.812  51.731  0.00  0.00
ATOM    169  CA  LEU    11      45.482  43.955  51.718  0.00  0.00
ATOM    170  HA  LEU    11      45.891  42.952  51.834  0.00  0.00
ATOM    171  CB  LEU    11      44.829  44.161  53.068  0.00  0.00
ATOM    172  HB2 LEU    11      45.647  44.299  53.775  0.00  0.00
ATOM    173  HB3 LEU    11      44.218  45.061  53.006  0.00  0.00
ATOM    174  CG  LEU    11      43.840  43.046  53.658  0.00  0.00
ATOM    175  HG  LEU    11      42.934  42.893  53.071  0.00  0.00
ATOM    176  CD1 LEU    11      44.431  41.578  53.708  0.00  0.00
ATOM    177 1HD1 LEU    11      43.943  40.929  54.436  0.00  0.00
ATOM    178 2HD1 LEU    11      44.513  41.289  52.660  0.00  0.00
ATOM    179 3HD1 LEU    11      45.477  41.669  54.002  0.00  0.00
ATOM    180  CD2 LEU    11      43.565  43.347  55.102  0.00  0.00
ATOM    181 1HD2 LEU    11      42.831  42.646  55.500  0.00  0.00
ATOM    182 2HD2 LEU    11      44.511  43.360  55.644  0.00  0.00
ATOM    183 3HD2 LEU    11      43.064  44.315  55.113  0.00  0.00
ATOM    184  C   LEU    11      44.540  43.824  50.547  0.00  0.00
ATOM    185  O   LEU    11      43.441  43.271  50.659  0.00  0.00
ATOM    186  N   ASP    12      44.909  44.241  49.321  0.00  0.00
ATOM    187  H   ASP    12      45.882  44.480  49.191  0.00  0.00
ATOM    188  CA  ASP    12      43.943  44.358  48.135  0.00  0.00
ATOM    189  HA  ASP    12      42.966  44.685  48.492  0.00  0.00
ATOM    190  CB  ASP    12      44.450  45.532  47.154  0.00  0.00
ATOM    191  HB2 ASP    12      44.677  46.446  47.704  0.00  0.00
ATOM    192  HB3 ASP    12      45.335  45.103  46.684  0.00  0.00
ATOM    193  CG  ASP    12      43.466  45.841  46.049  0.00  0.00
ATOM    194  OD1 ASP    12      42.502  46.625  46.321  0.00  0.00
ATOM    195  OD2 ASP    12      43.707  45.450  44.887  0.00  0.00
ATOM    196  C   ASP    12      43.689  43.047  47.364  0.00  0.00
ATOM    197  O   ASP    12      42.891  43.060  46.383  0.00  0.00
ATOM    198  N   SER    13      44.327  41.982  47.791  0.00  0.00
ATOM    199  H   SER    13      44.778  42.011  48.694  0.00  0.00
ATOM    200  CA  SER    13      44.168  40.665  47.239  0.00  0.00
ATOM    201  HA  SER    13      43.718  40.764  46.251  0.00  0.00
ATOM    202  CB  SER    13      45.533  40.001  46.933  0.00  0.00
ATOM    203  HB2 SER    13      45.320  38.988  46.593  0.00  0.00
ATOM    204  HB3 SER    13      45.881  40.555  46.061  0.00  0.00
ATOM    205  OG  SER    13      46.502  39.985  47.966  0.00  0.00
ATOM    206  HG  SER    13      46.855  39.099  47.851  0.00  0.00
ATOM    207  C   SER    13      43.226  39.735  47.991  0.00  0.00
ATOM    208  O   SER    13      43.292  38.494  47.781  0.00  0.00
ATOM    209  N   GLY    14      42.486  40.275  49.033  0.00  0.00
ATOM    210  H   GLY    14      42.476  41.284  49.056  0.00  0.00
ATOM    211  CA  GLY    14      41.538  39.559  49.833  0.00  0.00
ATOM    212  HA2 GLY    14      41.079  38.754  49.259  0.00  0.00
ATOM    213  HA3 GLY    14      42.026  39.275  50.765  0.00  0.00
ATOM    214  C   GLY    14      40.407  40.446  50.465  0.00  0.00
ATOM    215  O   GLY    14      40.435  41.631  50.153  0.00  0.00
ATOM    216  N   PRO    15      39.538  39.923  51.380  0.00  0.00
ATOM    217  CD  PRO    15      39.443  38.484  51.697  0.00  0.00
ATOM    218  HD2 PRO    15      40.344  38.162  52.218  0.00  0.00
ATOM    219  HD3 PRO    15      39.267  37.899  50.794  0.00  0.00
ATOM    220  CG  PRO    15      38.299  38.269  52.666  0.00  0.00
ATOM    221  HG2 PRO    15      38.640  37.975  53.659  0.00  0.00
ATOM    222  HG3 PRO    15      37.649  37.483  52.283  0.00  0.00
ATOM    223  CB  PRO    15      37.633  39.622  52.749  0.00  0.00
ATOM    224  HB2 PRO    15      37.308  39.980  53.726  0.00  0.00
ATOM    225  HB3 PRO    15      36.791  39.661  52.058  0.00  0.00
ATOM    226  CA  PRO    15      38.645  40.659  52.223  0.00  0.00
ATOM    227  HA  PRO    15      38.193  41.414  51.580  0.00  0.00
ATOM    228  C   PRO    15      39.466  41.224  53.371  0.00  0.00
ATOM    229  O   PRO    15      40.570  40.862  53.696  0.00  0.00
ATOM    230  N   SER    16      38.831  42.294  54.000  0.00  0.00
ATOM    231  H   SER    16      37.979  42.683  53.622  0.00  0.00
ATOM    232  CA  SER    16      39.481  43.033  55.069  0.00  0.00
ATOM    233  HA  SER    16      40.437  43.413  54.710  0.00  0.00
ATOM    234  CB  SER    16      38.618  44.290  55.424  0.00  0.00
ATOM    235  HB2 SER    16      39.222  44.959  56.037  0.00  0.00
ATOM    236  HB3 SER    16      38.474  44.866  54.511  0.00  0.00
ATOM    237  OG  SER    16      37.374  43.949  56.090  0.00  0.00
ATOM    238  HG  SER    16      36.831  43.512  55.429  0.00  0.00
ATOM    239  C   SER    16      39.770  42.164  56.301  0.00  0.00
ATOM    240  O   SER    16      40.698  42.435  57.024  0.00  0.00
ATOM    241  N   THR    17      38.965  41.087  56.573  0.00  0.00
ATOM    242  H   THR    17      38.205  40.900  55.935  0.00  0.00
ATOM    243  CA  THR    17      39.120  40.077  57.622  0.00  0.00
ATOM    244  HA  THR    17      39.229  40.409  58.654  0.00  0.00
ATOM    245  CB  THR    17      37.948  39.172  57.622  0.00  0.00
ATOM    246  HB  THR    17      38.109  38.425  58.399  0.00  0.00
ATOM    247  CG2 THR    17      36.631  39.875  57.898  0.00  0.00
ATOM    248 1HG2 THR    17      36.327  40.585  57.129  0.00  0.00
ATOM    249 2HG2 THR    17      35.842  39.129  57.992  0.00  0.00
ATOM    250 3HG2 THR    17      36.822  40.324  58.872  0.00  0.00
ATOM    251  OG1 THR    17      37.802  38.578  56.392  0.00  0.00
ATOM    252  HG1 THR    17      36.999  38.059  56.296  0.00  0.00
ATOM    253  C   THR    17      40.331  39.147  57.265  0.00  0.00
ATOM    254  O   THR    17      40.717  38.417  58.179  0.00  0.00
ATOM    255  N   ALA    18      40.972  39.202  56.052  0.00  0.00
ATOM    256  H   ALA    18      40.597  39.908  55.435  0.00  0.00
ATOM    257  CA  ALA    18      42.053  38.288  55.653  0.00  0.00
ATOM    258  HA  ALA    18      42.278  38.410  54.593  0.00  0.00
ATOM    259  CB  ALA    18      43.284  38.675  56.466  0.00  0.00
ATOM    260  HB1 ALA    18      43.094  38.479  57.522  0.00  0.00
ATOM    261  HB2 ALA    18      44.109  38.043  56.137  0.00  0.00
ATOM    262  HB3 ALA    18      43.513  39.737  56.375  0.00  0.00
ATOM    263  C   ALA    18      41.666  36.798  55.606  0.00  0.00
ATOM    264  O   ALA    18      42.555  35.987  55.403  0.00  0.00
ATOM    265  N   LYS    19      40.429  36.510  55.906  0.00  0.00
ATOM    266  H   LYS    19      39.850  37.335  55.965  0.00  0.00
ATOM    267  CA  LYS    19      39.738  35.212  56.008  0.00  0.00
ATOM    268  HA  LYS    19      40.433  34.419  56.284  0.00  0.00
ATOM    269  CB  LYS    19      38.574  35.410  56.999  0.00  0.00
ATOM    270  HB2 LYS    19      38.865  36.038  57.841  0.00  0.00
ATOM    271  HB3 LYS    19      37.743  35.877  56.470  0.00  0.00
ATOM    272  CG  LYS    19      38.004  34.180  57.620  0.00  0.00
ATOM    273  HG2 LYS    19      37.005  34.205  58.055  0.00  0.00
ATOM    274  HG3 LYS    19      37.838  33.419  56.857  0.00  0.00
ATOM    275  CD  LYS    19      38.933  33.594  58.777  0.00  0.00
ATOM    276  HD2 LYS    19      39.890  33.348  58.318  0.00  0.00
ATOM    277  HD3 LYS    19      39.015  34.277  59.622  0.00  0.00
ATOM    278  CE  LYS    19      38.274  32.271  59.312  0.00  0.00
ATOM    279  HE2 LYS    19      37.921  31.679  58.467  0.00  0.00
ATOM    280  HE3 LYS    19      39.011  31.727  59.901  0.00  0.00
ATOM    281  NZ  LYS    19      37.148  32.604  60.154  0.00  0.00
ATOM    282  HZ1 LYS    19      36.674  31.832  60.601  0.00  0.00
ATOM    283  HZ2 LYS    19      37.468  33.178  60.921  0.00  0.00
ATOM    284  HZ3 LYS    19      36.511  33.156  59.596  0.00  0.00
ATOM    285  C   LYS    19      39.342  34.656  54.650  0.00  0.00
ATOM    286  O   LYS    19      38.933  35.421  53.784  0.00  0.00
ATOM    287  N   LEU    20      39.526  33.356  54.402  0.00  0.00
ATOM    288  H   LEU    20      39.926  32.731  55.086  0.00  0.00
ATOM    289  CA  LEU    20      39.020  32.590  53.197  0.00  0.00
ATOM    290  HA  LEU    20      38.852  33.379  52.464  0.00  0.00
ATOM    291  CB  LEU    20      40.017  31.529  52.752  0.00  0.00
ATOM    292  HB2 LEU    20      39.936  30.648  53.388  0.00  0.00
ATOM    293  HB3 LEU    20      39.843  31.238  51.716  0.00  0.00
ATOM    294  CG  LEU    20      41.527  31.978  52.678  0.00  0.00
ATOM    295  HG  LEU    20      41.936  32.379  53.605  0.00  0.00
ATOM    296  CD1 LEU    20      42.344  30.797  52.285  0.00  0.00
ATOM    297 1HD1 LEU    20      43.407  30.974  52.451  0.00  0.00
ATOM    298 2HD1 LEU    20      42.070  29.888  52.819  0.00  0.00
ATOM    299 3HD1 LEU    20      42.018  30.679  51.251  0.00  0.00
ATOM    300  CD2 LEU    20      41.638  33.055  51.621  0.00  0.00
ATOM    301 1HD2 LEU    20      41.276  33.978  52.074  0.00  0.00
ATOM    302 2HD2 LEU    20      42.682  33.130  51.316  0.00  0.00
ATOM    303 3HD2 LEU    20      41.066  32.859  50.714  0.00  0.00
ATOM    304  C   LEU    20      37.627  32.033  53.526  0.00  0.00
ATOM    305  O   LEU    20      37.221  32.070  54.671  0.00  0.00
ATOM    306  N   ASP    21      36.865  31.727  52.473  0.00  0.00
ATOM    307  H   ASP    21      37.305  31.655  51.567  0.00  0.00
ATOM    308  CA  ASP    21      35.433  31.368  52.505  0.00  0.00
ATOM    309  HA  ASP    21      35.136  31.526  53.542  0.00  0.00
ATOM    310  CB  ASP    21      34.626  32.419  51.631  0.00  0.00
ATOM    311  HB2 ASP    21      34.669  33.394  52.115  0.00  0.00
ATOM    312  HB3 ASP    21      35.105  32.553  50.661  0.00  0.00
ATOM    313  CG  ASP    21      33.091  32.232  51.471  0.00  0.00
ATOM    314  OD1 ASP    21      32.455  32.826  50.584  0.00  0.00
ATOM    315  OD2 ASP    21      32.520  31.449  52.250  0.00  0.00
ATOM    316  C   ASP    21      35.074  29.914  51.957  0.00  0.00
ATOM    317  O   ASP    21      35.281  29.614  50.716  0.00  0.00
ATOM    318  N   TYR    22      34.346  29.067  52.736  0.00  0.00
ATOM    319  H   TYR    22      34.020  29.381  53.639  0.00  0.00
ATOM    320  CA  TYR    22      34.005  27.718  52.304  0.00  0.00
ATOM    321  HA  TYR    22      34.409  27.592  51.299  0.00  0.00
ATOM    322  CB  TYR    22      34.710  26.741  53.208  0.00  0.00
ATOM    323  HB2 TYR    22      34.426  26.796  54.259  0.00  0.00
ATOM    324  HB3 TYR    22      34.598  25.713  52.864  0.00  0.00
ATOM    325  CG  TYR    22      36.199  26.898  53.319  0.00  0.00
ATOM    326  CD1 TYR    22      36.749  27.897  54.153  0.00  0.00
ATOM    327  HD1 TYR    22      36.106  28.327  54.907  0.00  0.00
ATOM    328  CE1 TYR    22      38.218  27.943  54.245  0.00  0.00
ATOM    329  HE1 TYR    22      38.704  28.575  54.973  0.00  0.00
ATOM    330  CZ  TYR    22      39.012  27.204  53.334  0.00  0.00
ATOM    331  OH  TYR    22      40.319  27.163  53.471  0.00  0.00
ATOM    332  HH  TYR    22      40.585  27.366  54.370  0.00  0.00
ATOM    333  CE2 TYR    22      38.470  26.445  52.327  0.00  0.00
ATOM    334  HE2 TYR    22      39.075  25.868  51.643  0.00  0.00
ATOM    335  CD2 TYR    22      37.031  26.185  52.402  0.00  0.00
ATOM    336  HD2 TYR    22      36.583  25.533  51.667  0.00  0.00
ATOM    337  C   TYR    22      32.478  27.416  52.238  0.00  0.00
ATOM    338  O   TYR    22      32.071  26.269  52.067  0.00  0.00
ATOM    339  N   SER    23      31.612  28.409  52.440  0.00  0.00
ATOM    340  H   SER    23      31.946  29.349  52.598  0.00  0.00
ATOM    341  CA  SER    23      30.156  28.366  52.381  0.00  0.00
ATOM    342  HA  SER    23      29.862  27.809  53.270  0.00  0.00
ATOM    343  CB  SER    23      29.665  29.829  52.542  0.00  0.00
ATOM    344  HB2 SER    23      28.575  29.827  52.517  0.00  0.00
ATOM    345  HB3 SER    23      29.943  30.214  53.523  0.00  0.00
ATOM    346  OG  SER    23      30.117  30.694  51.606  0.00  0.00
ATOM    347  HG  SER    23      30.971  31.043  51.872  0.00  0.00
ATOM    348  C   SER    23      29.566  27.832  51.087  0.00  0.00
ATOM    349  O   SER    23      28.506  27.189  51.193  0.00  0.00
ATOM    350  N   LYS    24      30.235  27.921  49.944  0.00  0.00
ATOM    351  H   LYS    24      31.133  28.381  49.994  0.00  0.00
ATOM    352  CA  LYS    24      29.920  27.061  48.776  0.00  0.00
ATOM    353  HA  LYS    24      29.148  26.361  49.099  0.00  0.00
ATOM    354  CB  LYS    24      29.146  27.869  47.652  0.00  0.00
ATOM    355  HB2 LYS    24      28.464  28.555  48.154  0.00  0.00
ATOM    356  HB3 LYS    24      29.901  28.469  47.143  0.00  0.00
ATOM    357  CG  LYS    24      28.303  27.025  46.750  0.00  0.00
ATOM    358  HG2 LYS    24      27.991  27.720  45.970  0.00  0.00
ATOM    359  HG3 LYS    24      28.905  26.243  46.288  0.00  0.00
ATOM    360  CD  LYS    24      27.097  26.308  47.342  0.00  0.00
ATOM    361  HD2 LYS    24      26.630  25.693  46.573  0.00  0.00
ATOM    362  HD3 LYS    24      27.248  25.747  48.264  0.00  0.00
ATOM    363  CE  LYS    24      26.003  27.240  47.686  0.00  0.00
ATOM    364  HE2 LYS    24      26.367  27.870  48.498  0.00  0.00
ATOM    365  HE3 LYS    24      25.826  27.728  46.727  0.00  0.00
ATOM    366  NZ  LYS    24      24.772  26.651  48.159  0.00  0.00
ATOM    367  HZ1 LYS    24      24.770  26.222  49.073  0.00  0.00
ATOM    368  HZ2 LYS    24      24.066  27.348  48.346  0.00  0.00
ATOM    369  HZ3 LYS    24      24.357  26.051  47.460  0.00  0.00
ATOM    370  C   LYS    24      31.114  26.251  48.284  0.00  0.00
ATOM    371  O   LYS    24      31.279  26.011  47.059  0.00  0.00
ATOM    372  N   PHE    25      31.961  25.754  49.158  0.00  0.00
ATOM    373  H   PHE    25      31.622  25.892  50.099  0.00  0.00
ATOM    374  CA  PHE    25      32.954  24.750  48.914  0.00  0.00
ATOM    375  HA  PHE    25      33.173  24.866  47.852  0.00  0.00
ATOM    376  CB  PHE    25      34.215  25.122  49.688  0.00  0.00
ATOM    377  HB2 PHE    25      34.529  26.152  49.523  0.00  0.00
ATOM    378  HB3 PHE    25      33.978  25.075  50.751  0.00  0.00
ATOM    379  CG  PHE    25      35.403  24.192  49.544  0.00  0.00
ATOM    380  CD1 PHE    25      36.411  24.388  48.542  0.00  0.00
ATOM    381  HD1 PHE    25      36.251  25.214  47.865  0.00  0.00
ATOM    382  CE1 PHE    25      37.601  23.608  48.389  0.00  0.00
ATOM    383  HE1 PHE    25      38.326  23.872  47.634  0.00  0.00
ATOM    384  CZ  PHE    25      37.739  22.519  49.262  0.00  0.00
ATOM    385  HZ  PHE    25      38.620  21.905  49.146  0.00  0.00
ATOM    386  CE2 PHE    25      36.824  22.407  50.306  0.00  0.00
ATOM    387  HE2 PHE    25      37.016  21.629  51.030  0.00  0.00
ATOM    388  CD2 PHE    25      35.714  23.212  50.455  0.00  0.00
ATOM    389  HD2 PHE    25      35.135  23.039  51.350  0.00  0.00
ATOM    390  C   PHE    25      32.543  23.239  49.199  0.00  0.00
ATOM    391  O   PHE    25      32.069  22.905  50.261  0.00  0.00
ATOM    392  N   GLN    26      32.964  22.370  48.239  0.00  0.00
ATOM    393  H   GLN    26      33.375  22.806  47.427  0.00  0.00
ATOM    394  CA  GLN    26      32.939  20.893  48.388  0.00  0.00
ATOM    395  HA  GLN    26      32.859  20.554  49.421  0.00  0.00
ATOM    396  CB  GLN    26      31.772  20.289  47.701  0.00  0.00
ATOM    397  HB2 GLN    26      31.724  20.748  46.713  0.00  0.00
ATOM    398  HB3 GLN    26      31.948  19.213  47.720  0.00  0.00
ATOM    399  CG  GLN    26      30.501  20.423  48.524  0.00  0.00
ATOM    400  HG2 GLN    26      30.616  19.891  49.468  0.00  0.00
ATOM    401  HG3 GLN    26      30.267  21.466  48.739  0.00  0.00
ATOM    402  CD  GLN    26      29.237  19.866  47.834  0.00  0.00
ATOM    403  OE1 GLN    26      29.163  19.353  46.756  0.00  0.00
ATOM    404  NE2 GLN    26      28.160  19.871  48.600  0.00  0.00
ATOM    405 1HE2 GLN    26      27.358  19.419  48.186  0.00  0.00
ATOM    406 2HE2 GLN    26      28.248  20.121  49.575  0.00  0.00
ATOM    407  C   GLN    26      34.236  20.306  47.863  0.00  0.00
ATOM    408  O   GLN    26      34.482  20.446  46.652  0.00  0.00
ATOM    409  N   GLU    27      35.080  19.661  48.719  0.00  0.00
ATOM    410  H   GLU    27      34.742  19.630  49.670  0.00  0.00
ATOM    411  CA  GLU    27      36.248  18.823  48.306  0.00  0.00
ATOM    412  HA  GLU    27      36.778  19.146  47.410  0.00  0.00
ATOM    413  CB  GLU    27      37.285  18.821  49.404  0.00  0.00
ATOM    414  HB2 GLU    27      37.488  19.813  49.807  0.00  0.00
ATOM    415  HB3 GLU    27      36.912  18.135  50.164  0.00  0.00
ATOM    416  CG  GLU    27      38.713  18.319  48.963  0.00  0.00
ATOM    417  HG2 GLU    27      38.742  17.245  48.777  0.00  0.00
ATOM    418  HG3 GLU    27      38.994  18.859  48.059  0.00  0.00
ATOM    419  CD  GLU    27      39.769  18.571  50.049  0.00  0.00
ATOM    420  OE1 GLU    27      39.891  17.820  51.027  0.00  0.00
ATOM    421  OE2 GLU    27      40.578  19.540  49.912  0.00  0.00
ATOM    422  C   GLU    27      35.837  17.331  47.991  0.00  0.00
ATOM    423  O   GLU    27      36.315  16.901  46.894  0.00  0.00
ATOM    424  N   LEU    28      34.916  16.786  48.819  0.00  0.00
ATOM    425  H   LEU    28      34.581  17.173  49.689  0.00  0.00
ATOM    426  CA  LEU    28      34.396  15.428  48.551  0.00  0.00
ATOM    427  HA  LEU    28      35.134  14.650  48.749  0.00  0.00
ATOM    428  CB  LEU    28      33.262  15.198  49.593  0.00  0.00
ATOM    429  HB2 LEU    28      32.575  16.044  49.584  0.00  0.00
ATOM    430  HB3 LEU    28      32.582  14.384  49.340  0.00  0.00
ATOM    431  CG  LEU    28      33.872  14.976  50.989  0.00  0.00
ATOM    432  HG  LEU    28      34.784  15.551  51.147  0.00  0.00
ATOM    433  CD1 LEU    28      32.779  15.376  52.072  0.00  0.00
ATOM    434 1HD1 LEU    28      31.937  14.683  52.070  0.00  0.00
ATOM    435 2HD1 LEU    28      33.162  15.268  53.087  0.00  0.00
ATOM    436 3HD1 LEU    28      32.406  16.392  51.948  0.00  0.00
ATOM    437  CD2 LEU    28      34.241  13.510  51.156  0.00  0.00
ATOM    438 1HD2 LEU    28      33.367  12.908  50.910  0.00  0.00
ATOM    439 2HD2 LEU    28      35.048  13.276  50.462  0.00  0.00
ATOM    440 3HD2 LEU    28      34.608  13.384  52.175  0.00  0.00
ATOM    441  C   LEU    28      33.708  15.289  47.167  0.00  0.00
ATOM    442  O   LEU    28      32.948  16.215  46.824  0.00  0.00
ATOM    443  N   VAL    29      33.786  14.100  46.489  0.00  0.00
ATOM    444  H   VAL    29      34.474  13.439  46.820  0.00  0.00
ATOM    445  CA  VAL    29      32.840  13.583  45.427  0.00  0.00
ATOM    446  HA  VAL    29      32.409  14.367  44.805  0.00  0.00
ATOM    447  CB  VAL    29      33.549  12.559  44.495  0.00  0.00
ATOM    448  HB  VAL    29      33.697  11.682  45.127  0.00  0.00
ATOM    449  CG1 VAL    29      32.694  12.123  43.285  0.00  0.00
ATOM    450 1HG1 VAL    29      32.716  12.920  42.542  0.00  0.00
ATOM    451 2HG1 VAL    29      33.022  11.162  42.891  0.00  0.00
ATOM    452 3HG1 VAL    29      31.646  12.017  43.562  0.00  0.00
ATOM    453  CG2 VAL    29      34.854  13.139  43.917  0.00  0.00
ATOM    454 1HG2 VAL    29      35.657  13.113  44.653  0.00  0.00
ATOM    455 2HG2 VAL    29      35.145  12.542  43.052  0.00  0.00
ATOM    456 3HG2 VAL    29      34.665  14.100  43.438  0.00  0.00
ATOM    457  C   VAL    29      31.701  12.910  46.133  0.00  0.00
ATOM    458  O   VAL    29      31.892  12.036  46.967  0.00  0.00
ATOM    459  N   LEU    30      30.494  13.384  45.760  0.00  0.00
ATOM    460  H   LEU    30      30.535  14.164  45.119  0.00  0.00
ATOM    461  CA  LEU    30      29.207  12.965  46.327  0.00  0.00
ATOM    462  HA  LEU    30      29.333  12.155  47.045  0.00  0.00
ATOM    463  CB  LEU    30      28.584  14.224  47.059  0.00  0.00
ATOM    464  HB2 LEU    30      28.618  15.051  46.350  0.00  0.00
ATOM    465  HB3 LEU    30      27.631  13.864  47.445  0.00  0.00
ATOM    466  CG  LEU    30      29.164  14.782  48.352  0.00  0.00
ATOM    467  HG  LEU    30      30.100  15.296  48.132  0.00  0.00
ATOM    468  CD1 LEU    30      28.286  15.977  48.824  0.00  0.00
ATOM    469 1HD1 LEU    30      28.809  16.482  49.636  0.00  0.00
ATOM    470 2HD1 LEU    30      28.045  16.702  48.047  0.00  0.00
ATOM    471 3HD1 LEU    30      27.328  15.726  49.278  0.00  0.00
ATOM    472  CD2 LEU    30      29.446  13.710  49.446  0.00  0.00
ATOM    473 1HD2 LEU    30      29.603  14.251  50.379  0.00  0.00
ATOM    474 2HD2 LEU    30      28.531  13.164  49.672  0.00  0.00
ATOM    475 3HD2 LEU    30      30.280  13.017  49.329  0.00  0.00
ATOM    476  C   LEU    30      28.379  12.366  45.227  0.00  0.00
ATOM    477  O   LEU    30      28.608  12.704  44.070  0.00  0.00
ATOM    478  N   PRO    31      27.341  11.532  45.477  0.00  0.00
ATOM    479  CD  PRO    31      27.035  11.087  46.794  0.00  0.00
ATOM    480  HD2 PRO    31      27.067  11.855  47.567  0.00  0.00
ATOM    481  HD3 PRO    31      27.741  10.286  47.010  0.00  0.00
ATOM    482  CG  PRO    31      25.589  10.511  46.768  0.00  0.00
ATOM    483  HG2 PRO    31      24.832  11.279  46.923  0.00  0.00
ATOM    484  HG3 PRO    31      25.405   9.729  47.505  0.00  0.00
ATOM    485  CB  PRO    31      25.552   9.953  45.351  0.00  0.00
ATOM    486  HB2 PRO    31      24.540   9.921  44.948  0.00  0.00
ATOM    487  HB3 PRO    31      26.057   8.988  45.307  0.00  0.00
ATOM    488  CA  PRO    31      26.343  10.939  44.557  0.00  0.00
ATOM    489  HA  PRO    31      26.787  10.518  43.655  0.00  0.00
ATOM    490  C   PRO    31      25.481  12.149  44.024  0.00  0.00
ATOM    491  O   PRO    31      25.450  13.216  44.619  0.00  0.00
ATOM    492  N   HIS    32      24.639  11.809  43.023  0.00  0.00
ATOM    493  H   HIS    32      24.765  10.850  42.730  0.00  0.00
ATOM    494  CA  HIS    32      23.677  12.681  42.350  0.00  0.00
ATOM    495  HA  HIS    32      23.505  12.148  41.414  0.00  0.00
ATOM    496  CB  HIS    32      22.321  12.615  43.084  0.00  0.00
ATOM    497  HB2 HIS    32      22.439  13.280  43.940  0.00  0.00
ATOM    498  HB3 HIS    32      21.553  13.208  42.589  0.00  0.00
ATOM    499  CG  HIS    32      21.914  11.296  43.464  0.00  0.00
ATOM    500  ND1 HIS    32      21.336  10.272  42.720  0.00  0.00
ATOM    501  HD1 HIS    32      21.493  10.106  41.737  0.00  0.00
ATOM    502  CE1 HIS    32      20.838   9.383  43.572  0.00  0.00
ATOM    503  HE1 HIS    32      20.167   8.579  43.309  0.00  0.00
ATOM    504  NE2 HIS    32      21.105   9.751  44.816  0.00  0.00
ATOM    505  HE2 HIS    32      20.721   9.173  45.549  0.00  0.00
ATOM    506  CD2 HIS    32      21.744  10.994  44.798  0.00  0.00
ATOM    507  HD2 HIS    32      21.921  11.635  45.650  0.00  0.00
ATOM    508  C   HIS    32      24.234  14.092  42.055  0.00  0.00
ATOM    509  O   HIS    32      23.664  15.002  42.610  0.00  0.00
ATOM    510  N   PHE    33      25.327  14.206  41.313  0.00  0.00
ATOM    511  H   PHE    33      25.522  13.319  40.870  0.00  0.00
ATOM    512  CA  PHE    33      25.947  15.484  40.870  0.00  0.00
ATOM    513  HA  PHE    33      25.168  16.246  40.876  0.00  0.00
ATOM    514  CB  PHE    33      27.014  15.904  41.862  0.00  0.00
ATOM    515  HB2 PHE    33      26.564  15.925  42.855  0.00  0.00
ATOM    516  HB3 PHE    33      27.721  15.077  41.919  0.00  0.00
ATOM    517  CG  PHE    33      27.569  17.278  41.750  0.00  0.00
ATOM    518  CD1 PHE    33      26.873  18.382  42.185  0.00  0.00
ATOM    519  HD1 PHE    33      25.899  18.218  42.622  0.00  0.00
ATOM    520  CE1 PHE    33      27.352  19.705  42.158  0.00  0.00
ATOM    521  HE1 PHE    33      26.779  20.491  42.627  0.00  0.00
ATOM    522  CZ  PHE    33      28.514  19.921  41.450  0.00  0.00
ATOM    523  HZ  PHE    33      28.829  20.954  41.421  0.00  0.00
ATOM    524  CE2 PHE    33      29.225  18.851  40.940  0.00  0.00
ATOM    525  HE2 PHE    33      30.136  19.021  40.385  0.00  0.00
ATOM    526  CD2 PHE    33      28.805  17.555  41.074  0.00  0.00
ATOM    527  HD2 PHE    33      29.382  16.683  40.804  0.00  0.00
ATOM    528  C   PHE    33      26.560  15.541  39.500  0.00  0.00
ATOM    529  O   PHE    33      26.767  14.445  39.014  0.00  0.00
ATOM    530  N   GLY    34      26.852  16.743  38.911  0.00  0.00
ATOM    531  H   GLY    34      26.528  17.579  39.376  0.00  0.00
ATOM    532  CA  GLY    34      27.751  16.839  37.730  0.00  0.00
ATOM    533  HA2 GLY    34      27.925  17.897  37.534  0.00  0.00
ATOM    534  HA3 GLY    34      28.744  16.463  37.975  0.00  0.00
ATOM    535  C   GLY    34      27.159  16.254  36.421  0.00  0.00
ATOM    536  O   GLY    34      27.868  16.067  35.407  0.00  0.00
ATOM    537  N   LYS    35      25.846  15.895  36.427  0.00  0.00
ATOM    538  H   LYS    35      25.413  15.869  37.339  0.00  0.00
ATOM    539  CA  LYS    35      25.044  15.325  35.271  0.00  0.00
ATOM    540  HA  LYS    35      25.487  15.548  34.301  0.00  0.00
ATOM    541  CB  LYS    35      25.066  13.744  35.340  0.00  0.00
ATOM    542  HB2 LYS    35      24.672  13.460  36.316  0.00  0.00
ATOM    543  HB3 LYS    35      24.478  13.244  34.572  0.00  0.00
ATOM    544  CG  LYS    35      26.486  13.223  35.191  0.00  0.00
ATOM    545  HG2 LYS    35      26.927  13.642  34.287  0.00  0.00
ATOM    546  HG3 LYS    35      27.026  13.505  36.094  0.00  0.00
ATOM    547  CD  LYS    35      26.632  11.725  35.008  0.00  0.00
ATOM    548  HD2 LYS    35      25.906  11.196  35.624  0.00  0.00
ATOM    549  HD3 LYS    35      26.297  11.456  34.006  0.00  0.00
ATOM    550  CE  LYS    35      27.985  11.086  35.304  0.00  0.00
ATOM    551  HE2 LYS    35      28.666  11.330  34.489  0.00  0.00
ATOM    552  HE3 LYS    35      28.424  11.668  36.115  0.00  0.00
ATOM    553  NZ  LYS    35      27.837   9.708  35.819  0.00  0.00
ATOM    554  HZ1 LYS    35      27.069   9.715  36.476  0.00  0.00
ATOM    555  HZ2 LYS    35      27.643   9.039  35.087  0.00  0.00
ATOM    556  HZ3 LYS    35      28.660   9.486  36.361  0.00  0.00
ATOM    557  C   LYS    35      23.606  15.879  35.278  0.00  0.00
ATOM    558  O   LYS    35      23.457  16.883  34.595  0.00  0.00
ATOM    559  N   GLU    36      22.554  15.210  35.778  0.00  0.00
ATOM    560  H   GLU    36      22.790  14.414  36.353  0.00  0.00
ATOM    561  CA  GLU    36      21.079  15.419  35.653  0.00  0.00
ATOM    562  HA  GLU    36      20.864  15.541  34.592  0.00  0.00
ATOM    563  CB  GLU    36      20.407  14.242  36.368  0.00  0.00
ATOM    564  HB2 GLU    36      20.885  14.085  37.335  0.00  0.00
ATOM    565  HB3 GLU    36      19.328  14.289  36.513  0.00  0.00
ATOM    566  CG  GLU    36      20.641  13.016  35.462  0.00  0.00
ATOM    567  HG2 GLU    36      20.138  13.179  34.508  0.00  0.00
ATOM    568  HG3 GLU    36      21.703  12.860  35.272  0.00  0.00
ATOM    569  CD  GLU    36      20.122  11.701  35.921  0.00  0.00
ATOM    570  OE1 GLU    36      20.599  11.305  37.034  0.00  0.00
ATOM    571  OE2 GLU    36      19.264  11.135  35.221  0.00  0.00
ATOM    572  C   GLU    36      20.642  16.736  36.261  0.00  0.00
ATOM    573  O   GLU    36      19.445  17.002  36.123  0.00  0.00
ATOM    574  N   ASP    37      21.465  17.551  36.951  0.00  0.00
ATOM    575  H   ASP    37      22.414  17.219  37.042  0.00  0.00
ATOM    576  CA  ASP    37      21.177  18.882  37.503  0.00  0.00
ATOM    577  HA  ASP    37      20.236  19.217  37.067  0.00  0.00
ATOM    578  CB  ASP    37      21.082  18.810  39.070  0.00  0.00
ATOM    579  HB2 ASP    37      20.374  18.072  39.447  0.00  0.00
ATOM    580  HB3 ASP    37      22.044  18.442  39.429  0.00  0.00
ATOM    581  CG  ASP    37      20.947  20.194  39.766  0.00  0.00
ATOM    582  OD1 ASP    37      21.598  20.473  40.755  0.00  0.00
ATOM    583  OD2 ASP    37      20.059  20.975  39.367  0.00  0.00
ATOM    584  C   ASP    37      22.369  19.823  37.113  0.00  0.00
ATOM    585  O   ASP    37      23.554  19.642  37.211  0.00  0.00
ATOM    586  N   ALA    38      21.985  21.028  36.794  0.00  0.00
ATOM    587  H   ALA    38      21.002  21.198  36.641  0.00  0.00
ATOM    588  CA  ALA    38      22.879  22.016  36.175  0.00  0.00
ATOM    589  HA  ALA    38      23.606  21.443  35.599  0.00  0.00
ATOM    590  CB  ALA    38      22.108  22.869  35.123  0.00  0.00
ATOM    591  HB1 ALA    38      21.616  22.184  34.433  0.00  0.00
ATOM    592  HB2 ALA    38      21.513  23.600  35.671  0.00  0.00
ATOM    593  HB3 ALA    38      22.951  23.216  34.524  0.00  0.00
ATOM    594  C   ALA    38      23.643  22.880  37.192  0.00  0.00
ATOM    595  O   ALA    38      24.314  23.832  36.785  0.00  0.00
ATOM    596  N   GLY    39      23.495  22.570  38.528  0.00  0.00
ATOM    597  H   GLY    39      22.982  21.738  38.782  0.00  0.00
ATOM    598  CA  GLY    39      23.909  23.575  39.562  0.00  0.00
ATOM    599  HA2 GLY    39      23.198  24.374  39.351  0.00  0.00
ATOM    600  HA3 GLY    39      23.803  23.252  40.597  0.00  0.00
ATOM    601  C   GLY    39      25.376  24.085  39.321  0.00  0.00
ATOM    602  O   GLY    39      25.640  25.262  39.355  0.00  0.00
ATOM    603  N   ASP    40      26.292  23.208  38.964  0.00  0.00
ATOM    604  H   ASP    40      25.936  22.270  38.843  0.00  0.00
ATOM    605  CA  ASP    40      27.687  23.506  38.726  0.00  0.00
ATOM    606  HA  ASP    40      28.070  23.958  39.640  0.00  0.00
ATOM    607  CB  ASP    40      28.522  22.227  38.550  0.00  0.00
ATOM    608  HB2 ASP    40      29.586  22.447  38.475  0.00  0.00
ATOM    609  HB3 ASP    40      28.351  21.695  39.486  0.00  0.00
ATOM    610  CG  ASP    40      27.985  21.388  37.395  0.00  0.00
ATOM    611  OD1 ASP    40      26.939  20.717  37.581  0.00  0.00
ATOM    612  OD2 ASP    40      28.692  21.267  36.424  0.00  0.00
ATOM    613  C   ASP    40      27.967  24.447  37.532  0.00  0.00
ATOM    614  O   ASP    40      28.965  25.209  37.518  0.00  0.00
ATOM    615  N   VAL    41      27.106  24.575  36.530  0.00  0.00
ATOM    616  H   VAL    41      26.289  23.984  36.475  0.00  0.00
ATOM    617  CA  VAL    41      27.279  25.546  35.436  0.00  0.00
ATOM    618  HA  VAL    41      28.320  25.628  35.127  0.00  0.00
ATOM    619  CB  VAL    41      26.515  24.934  34.257  0.00  0.00
ATOM    620  HB  VAL    41      25.466  24.977  34.548  0.00  0.00
ATOM    621  CG1 VAL    41      26.656  25.911  33.089  0.00  0.00
ATOM    622 1HG1 VAL    41      26.196  26.849  33.402  0.00  0.00
ATOM    623 2HG1 VAL    41      27.716  25.965  32.842  0.00  0.00
ATOM    624 3HG1 VAL    41      26.179  25.596  32.161  0.00  0.00
ATOM    625  CG2 VAL    41      26.840  23.500  33.859  0.00  0.00
ATOM    626 1HG2 VAL    41      26.222  23.150  33.033  0.00  0.00
ATOM    627 2HG2 VAL    41      27.883  23.403  33.560  0.00  0.00
ATOM    628 3HG2 VAL    41      26.674  22.791  34.671  0.00  0.00
ATOM    629  C   VAL    41      26.783  26.915  35.991  0.00  0.00
ATOM    630  O   VAL    41      27.435  27.936  35.742  0.00  0.00
ATOM    631  N   GLN    42      25.700  26.928  36.854  0.00  0.00
ATOM    632  H   GLN    42      25.118  26.103  36.884  0.00  0.00
ATOM    633  CA  GLN    42      25.233  28.126  37.533  0.00  0.00
ATOM    634  HA  GLN    42      25.196  28.844  36.714  0.00  0.00
ATOM    635  CB  GLN    42      23.848  27.927  37.960  0.00  0.00
ATOM    636  HB2 GLN    42      23.739  27.145  38.712  0.00  0.00
ATOM    637  HB3 GLN    42      23.598  28.768  38.607  0.00  0.00
ATOM    638  CG  GLN    42      22.845  27.739  36.829  0.00  0.00
ATOM    639  HG2 GLN    42      22.914  28.647  36.230  0.00  0.00
ATOM    640  HG3 GLN    42      23.077  26.776  36.374  0.00  0.00
ATOM    641  CD  GLN    42      21.412  27.502  37.256  0.00  0.00
ATOM    642  OE1 GLN    42      21.141  26.852  38.229  0.00  0.00
ATOM    643  NE2 GLN    42      20.423  27.902  36.558  0.00  0.00
ATOM    644 1HE2 GLN    42      19.509  27.779  36.969  0.00  0.00
ATOM    645 2HE2 GLN    42      20.626  28.510  35.777  0.00  0.00
ATOM    646  C   GLN    42      26.253  28.527  38.639  0.00  0.00
ATOM    647  O   GLN    42      26.378  29.705  38.937  0.00  0.00
ATOM    648  N   GLN    43      27.095  27.668  39.189  0.00  0.00
ATOM    649  H   GLN    43      26.972  26.687  38.980  0.00  0.00
ATOM    650  CA  GLN    43      28.236  28.013  40.062  0.00  0.00
ATOM    651  HA  GLN    43      27.990  28.828  40.743  0.00  0.00
ATOM    652  CB  GLN    43      28.657  26.752  40.823  0.00  0.00
ATOM    653  HB2 GLN    43      27.824  26.210  41.269  0.00  0.00
ATOM    654  HB3 GLN    43      29.250  26.059  40.227  0.00  0.00
ATOM    655  CG  GLN    43      29.646  27.244  41.972  0.00  0.00
ATOM    656  HG2 GLN    43      29.792  26.358  42.589  0.00  0.00
ATOM    657  HG3 GLN    43      30.575  27.593  41.521  0.00  0.00
ATOM    658  CD  GLN    43      29.018  28.287  42.890  0.00  0.00
ATOM    659  OE1 GLN    43      27.820  28.218  43.302  0.00  0.00
ATOM    660  NE2 GLN    43      29.801  29.229  43.360  0.00  0.00
ATOM    661 1HE2 GLN    43      29.578  29.735  44.205  0.00  0.00
ATOM    662 2HE2 GLN    43      30.714  29.345  42.944  0.00  0.00
ATOM    663  C   GLN    43      29.460  28.541  39.246  0.00  0.00
ATOM    664  O   GLN    43      30.223  29.407  39.834  0.00  0.00
ATOM    665  N   PHE    44      29.608  28.148  37.975  0.00  0.00
ATOM    666  H   PHE    44      29.025  27.415  37.596  0.00  0.00
ATOM    667  CA  PHE    44      30.460  28.839  36.984  0.00  0.00
ATOM    668  HA  PHE    44      31.367  29.065  37.544  0.00  0.00
ATOM    669  CB  PHE    44      30.842  27.924  35.853  0.00  0.00
ATOM    670  HB2 PHE    44      31.150  26.977  36.295  0.00  0.00
ATOM    671  HB3 PHE    44      29.889  27.837  35.329  0.00  0.00
ATOM    672  CG  PHE    44      31.772  28.594  34.883  0.00  0.00
ATOM    673  CD1 PHE    44      31.335  29.043  33.609  0.00  0.00
ATOM    674  HD1 PHE    44      30.270  28.941  33.465  0.00  0.00
ATOM    675  CE1 PHE    44      32.313  29.469  32.730  0.00  0.00
ATOM    676  HE1 PHE    44      32.012  29.758  31.734  0.00  0.00
ATOM    677  CZ  PHE    44      33.661  29.524  33.049  0.00  0.00
ATOM    678  HZ  PHE    44      34.293  30.006  32.318  0.00  0.00
ATOM    679  CE2 PHE    44      34.058  29.147  34.346  0.00  0.00
ATOM    680  HE2 PHE    44      35.122  29.212  34.517  0.00  0.00
ATOM    681  CD2 PHE    44      33.101  28.658  35.248  0.00  0.00
ATOM    682  HD2 PHE    44      33.390  28.397  36.255  0.00  0.00
ATOM    683  C   PHE    44      29.915  30.194  36.549  0.00  0.00
ATOM    684  O   PHE    44      30.596  31.230  36.597  0.00  0.00
ATOM    685  N   TYR    45      28.691  30.213  36.219  0.00  0.00
ATOM    686  H   TYR    45      28.147  29.362  36.190  0.00  0.00
ATOM    687  CA  TYR    45      28.032  31.532  35.936  0.00  0.00
ATOM    688  HA  TYR    45      28.593  32.104  35.197  0.00  0.00
ATOM    689  CB  TYR    45      26.598  31.267  35.475  0.00  0.00
ATOM    690  HB2 TYR    45      26.003  30.805  36.263  0.00  0.00
ATOM    691  HB3 TYR    45      26.151  32.260  35.534  0.00  0.00
ATOM    692  CG  TYR    45      26.374  30.715  34.112  0.00  0.00
ATOM    693  CD1 TYR    45      25.127  30.073  33.872  0.00  0.00
ATOM    694  HD1 TYR    45      24.278  30.139  34.536  0.00  0.00
ATOM    695  CE1 TYR    45      24.958  29.368  32.670  0.00  0.00
ATOM    696  HE1 TYR    45      23.995  28.912  32.490  0.00  0.00
ATOM    697  CZ  TYR    45      25.933  29.367  31.674  0.00  0.00
ATOM    698  OH  TYR    45      25.727  28.649  30.528  0.00  0.00
ATOM    699  HH  TYR    45      24.879  28.247  30.326  0.00  0.00
ATOM    700  CE2 TYR    45      27.064  30.081  31.842  0.00  0.00
ATOM    701  HE2 TYR    45      27.772  30.078  31.027  0.00  0.00
ATOM    702  CD2 TYR    45      27.331  30.662  33.080  0.00  0.00
ATOM    703  HD2 TYR    45      28.220  31.265  33.194  0.00  0.00
ATOM    704  C   TYR    45      27.992  32.522  37.145  0.00  0.00
ATOM    705  O   TYR    45      28.341  33.662  36.978  0.00  0.00
ATOM    706  N   ASP    46      27.801  32.027  38.363  0.00  0.00
ATOM    707  H   ASP    46      27.573  31.058  38.533  0.00  0.00
ATOM    708  CA  ASP    46      27.762  32.776  39.646  0.00  0.00
ATOM    709  HA  ASP    46      27.187  33.700  39.584  0.00  0.00
ATOM    710  CB  ASP    46      26.996  31.990  40.733  0.00  0.00
ATOM    711  HB2 ASP    46      25.985  31.712  40.437  0.00  0.00
ATOM    712  HB3 ASP    46      27.523  31.078  41.015  0.00  0.00
ATOM    713  CG  ASP    46      26.789  32.866  42.002  0.00  0.00
ATOM    714  OD1 ASP    46      27.524  32.871  42.996  0.00  0.00
ATOM    715  OD2 ASP    46      25.883  33.706  41.878  0.00  0.00
ATOM    716  C   ASP    46      29.194  33.252  40.048  0.00  0.00
ATOM    717  O   ASP    46      29.281  34.360  40.601  0.00  0.00
ATOM    718  N   LEU    47      30.243  32.430  39.667  0.00  0.00
ATOM    719  H   LEU    47      30.087  31.531  39.234  0.00  0.00
ATOM    720  CA  LEU    47      31.669  32.794  39.884  0.00  0.00
ATOM    721  HA  LEU    47      31.781  33.138  40.912  0.00  0.00
ATOM    722  CB  LEU    47      32.496  31.510  39.712  0.00  0.00
ATOM    723  HB2 LEU    47      32.268  30.761  40.471  0.00  0.00
ATOM    724  HB3 LEU    47      32.075  31.219  38.750  0.00  0.00
ATOM    725  CG  LEU    47      33.984  31.552  39.360  0.00  0.00
ATOM    726  HG  LEU    47      34.177  32.235  38.532  0.00  0.00
ATOM    727  CD1 LEU    47      34.755  31.970  40.638  0.00  0.00
ATOM    728 1HD1 LEU    47      34.375  32.835  41.183  0.00  0.00
ATOM    729 2HD1 LEU    47      34.871  31.154  41.352  0.00  0.00
ATOM    730 3HD1 LEU    47      35.723  32.349  40.312  0.00  0.00
ATOM    731  CD2 LEU    47      34.570  30.192  38.964  0.00  0.00
ATOM    732 1HD2 LEU    47      33.993  30.009  38.058  0.00  0.00
ATOM    733 2HD2 LEU    47      35.594  30.215  38.591  0.00  0.00
ATOM    734 3HD2 LEU    47      34.431  29.454  39.754  0.00  0.00
ATOM    735  C   LEU    47      32.054  33.951  38.975  0.00  0.00
ATOM    736  O   LEU    47      32.655  34.898  39.398  0.00  0.00
ATOM    737  N   LEU    48      31.682  33.901  37.686  0.00  0.00
ATOM    738  H   LEU    48      31.250  33.071  37.306  0.00  0.00
ATOM    739  CA  LEU    48      31.984  35.024  36.783  0.00  0.00
ATOM    740  HA  LEU    48      32.953  35.453  37.037  0.00  0.00
ATOM    741  CB  LEU    48      31.874  34.525  35.360  0.00  0.00
ATOM    742  HB2 LEU    48      30.877  34.122  35.185  0.00  0.00
ATOM    743  HB3 LEU    48      31.948  35.347  34.648  0.00  0.00
ATOM    744  CG  LEU    48      32.916  33.459  34.939  0.00  0.00
ATOM    745  HG  LEU    48      32.872  32.571  35.569  0.00  0.00
ATOM    746  CD1 LEU    48      32.688  32.987  33.548  0.00  0.00
ATOM    747 1HD1 LEU    48      33.458  32.230  33.400  0.00  0.00
ATOM    748 2HD1 LEU    48      31.844  32.297  33.565  0.00  0.00
ATOM    749 3HD1 LEU    48      32.658  33.833  32.861  0.00  0.00
ATOM    750  CD2 LEU    48      34.344  34.093  34.987  0.00  0.00
ATOM    751 1HD2 LEU    48      34.470  34.226  36.061  0.00  0.00
ATOM    752 2HD2 LEU    48      35.095  33.446  34.535  0.00  0.00
ATOM    753 3HD2 LEU    48      34.438  35.014  34.412  0.00  0.00
ATOM    754  C   LEU    48      31.050  36.225  36.961  0.00  0.00
ATOM    755  O   LEU    48      31.611  37.315  36.831  0.00  0.00
ATOM    756  N   SER    49      29.755  36.116  37.426  0.00  0.00
ATOM    757  H   SER    49      29.432  35.191  37.670  0.00  0.00
ATOM    758  CA  SER    49      28.909  37.335  37.697  0.00  0.00
ATOM    759  HA  SER    49      29.110  38.076  36.924  0.00  0.00
ATOM    760  CB  SER    49      27.353  36.917  37.672  0.00  0.00
ATOM    761  HB2 SER    49      26.709  37.777  37.854  0.00  0.00
ATOM    762  HB3 SER    49      27.049  36.751  36.639  0.00  0.00
ATOM    763  OG  SER    49      26.933  35.819  38.447  0.00  0.00
ATOM    764  HG  SER    49      27.284  35.007  38.074  0.00  0.00
ATOM    765  C   SER    49      29.368  37.931  39.007  0.00  0.00
ATOM    766  O   SER    49      29.492  39.128  39.156  0.00  0.00
ATOM    767  N   GLY    50      29.552  37.162  40.040  0.00  0.00
ATOM    768  H   GLY    50      29.438  36.175  39.861  0.00  0.00
ATOM    769  CA  GLY    50      30.007  37.581  41.381  0.00  0.00
ATOM    770  HA2 GLY    50      29.188  38.143  41.831  0.00  0.00
ATOM    771  HA3 GLY    50      30.078  36.643  41.932  0.00  0.00
ATOM    772  C   GLY    50      31.385  38.281  41.337  0.00  0.00
ATOM    773  O   GLY    50      31.584  39.419  41.867  0.00  0.00
ATOM    774  N   SER    51      32.370  37.713  40.616  0.00  0.00
ATOM    775  H   SER    51      32.070  36.920  40.067  0.00  0.00
ATOM    776  CA  SER    51      33.580  38.431  40.293  0.00  0.00
ATOM    777  HA  SER    51      33.970  38.776  41.251  0.00  0.00
ATOM    778  CB  SER    51      34.557  37.447  39.612  0.00  0.00
ATOM    779  HB2 SER    51      34.273  37.129  38.609  0.00  0.00
ATOM    780  HB3 SER    51      35.540  37.909  39.532  0.00  0.00
ATOM    781  OG  SER    51      34.709  36.262  40.411  0.00  0.00
ATOM    782  HG  SER    51      34.091  35.646  40.011  0.00  0.00
ATOM    783  C   SER    51      33.509  39.714  39.424  0.00  0.00
ATOM    784  O   SER    51      34.300  40.633  39.680  0.00  0.00
ATOM    785  N   LEU    52      32.548  39.884  38.553  0.00  0.00
ATOM    786  H   LEU    52      31.952  39.098  38.338  0.00  0.00
ATOM    787  CA  LEU    52      32.276  41.140  37.828  0.00  0.00
ATOM    788  HA  LEU    52      33.210  41.430  37.347  0.00  0.00
ATOM    789  CB  LEU    52      31.325  40.867  36.673  0.00  0.00
ATOM    790  HB2 LEU    52      31.887  40.225  35.995  0.00  0.00
ATOM    791  HB3 LEU    52      30.417  40.425  37.083  0.00  0.00
ATOM    792  CG  LEU    52      31.056  42.117  35.915  0.00  0.00
ATOM    793  HG  LEU    52      30.729  42.924  36.570  0.00  0.00
ATOM    794  CD1 LEU    52      32.199  42.727  35.127  0.00  0.00
ATOM    795 1HD1 LEU    52      32.399  42.278  34.154  0.00  0.00
ATOM    796 2HD1 LEU    52      32.097  43.796  34.938  0.00  0.00
ATOM    797 3HD1 LEU    52      33.068  42.759  35.784  0.00  0.00
ATOM    798  CD2 LEU    52      29.860  41.787  35.033  0.00  0.00
ATOM    799 1HD2 LEU    52      29.053  41.596  35.740  0.00  0.00
ATOM    800 2HD2 LEU    52      29.580  42.676  34.468  0.00  0.00
ATOM    801 3HD2 LEU    52      30.008  40.893  34.427  0.00  0.00
ATOM    802  C   LEU    52      31.848  42.285  38.813  0.00  0.00
ATOM    803  O   LEU    52      32.240  43.422  38.660  0.00  0.00
ATOM    804  N   GLU    53      31.182  42.045  39.910  0.00  0.00
ATOM    805  H   GLU    53      30.966  41.064  40.014  0.00  0.00
ATOM    806  CA  GLU    53      30.844  42.972  40.916  0.00  0.00
ATOM    807  HA  GLU    53      30.539  43.880  40.396  0.00  0.00
ATOM    808  CB  GLU    53      29.632  42.613  41.801  0.00  0.00
ATOM    809  HB2 GLU    53      28.768  42.416  41.166  0.00  0.00
ATOM    810  HB3 GLU    53      29.856  41.789  42.479  0.00  0.00
ATOM    811  CG  GLU    53      29.249  43.850  42.615  0.00  0.00
ATOM    812  HG2 GLU    53      29.970  44.000  43.418  0.00  0.00
ATOM    813  HG3 GLU    53      29.114  44.764  42.037  0.00  0.00
ATOM    814  CD  GLU    53      27.868  43.604  43.312  0.00  0.00
ATOM    815  OE1 GLU    53      26.815  44.046  42.786  0.00  0.00
ATOM    816  OE2 GLU    53      27.813  42.999  44.427  0.00  0.00
ATOM    817  C   GLU    53      32.078  43.302  41.794  0.00  0.00
ATOM    818  O   GLU    53      32.318  44.459  42.016  0.00  0.00
ATOM    819  N   VAL    54      32.958  42.304  42.042  0.00  0.00
ATOM    820  H   VAL    54      32.701  41.473  41.530  0.00  0.00
ATOM    821  CA  VAL    54      34.177  42.477  42.772  0.00  0.00
ATOM    822  HA  VAL    54      33.910  42.967  43.708  0.00  0.00
ATOM    823  CB  VAL    54      34.769  41.108  43.045  0.00  0.00
ATOM    824  HB  VAL    54      34.911  40.652  42.065  0.00  0.00
ATOM    825  CG1 VAL    54      36.102  41.300  43.733  0.00  0.00
ATOM    826 1HG1 VAL    54      36.597  40.329  43.712  0.00  0.00
ATOM    827 2HG1 VAL    54      36.797  41.955  43.207  0.00  0.00
ATOM    828 3HG1 VAL    54      35.893  41.725  44.715  0.00  0.00
ATOM    829  CG2 VAL    54      33.969  40.140  44.026  0.00  0.00
ATOM    830 1HG2 VAL    54      34.414  39.147  43.975  0.00  0.00
ATOM    831 2HG2 VAL    54      33.930  40.506  45.052  0.00  0.00
ATOM    832 3HG2 VAL    54      32.949  40.062  43.651  0.00  0.00
ATOM    833  C   VAL    54      35.050  43.435  41.994  0.00  0.00
ATOM    834  O   VAL    54      35.618  44.421  42.511  0.00  0.00
ATOM    835  N   ILE    55      35.067  43.273  40.672  0.00  0.00
ATOM    836  H   ILE    55      34.534  42.516  40.268  0.00  0.00
ATOM    837  CA  ILE    55      35.679  44.142  39.672  0.00  0.00
ATOM    838  HA  ILE    55      36.611  44.405  40.171  0.00  0.00
ATOM    839  CB  ILE    55      35.922  43.303  38.385  0.00  0.00
ATOM    840  HB  ILE    55      34.994  42.769  38.178  0.00  0.00
ATOM    841  CG2 ILE    55      36.191  44.167  37.089  0.00  0.00
ATOM    842 1HG2 ILE    55      35.298  44.685  36.740  0.00  0.00
ATOM    843 2HG2 ILE    55      36.960  44.917  37.277  0.00  0.00
ATOM    844 3HG2 ILE    55      36.686  43.593  36.307  0.00  0.00
ATOM    845  CG1 ILE    55      37.083  42.373  38.600  0.00  0.00
ATOM    846 2HG1 ILE    55      38.020  42.929  38.577  0.00  0.00
ATOM    847 3HG1 ILE    55      37.012  41.963  39.608  0.00  0.00
ATOM    848  CD1 ILE    55      37.095  41.174  37.623  0.00  0.00
ATOM    849 1HD1 ILE    55      37.213  41.543  36.605  0.00  0.00
ATOM    850 2HD1 ILE    55      37.898  40.490  37.898  0.00  0.00
ATOM    851 3HD1 ILE    55      36.166  40.650  37.848  0.00  0.00
ATOM    852  C   ILE    55      35.026  45.530  39.509  0.00  0.00
ATOM    853  O   ILE    55      35.776  46.494  39.394  0.00  0.00
ATOM    854  N   ARG    56      33.665  45.642  39.473  0.00  0.00
ATOM    855  H   ARG    56      33.143  44.777  39.479  0.00  0.00
ATOM    856  CA  ARG    56      32.984  46.949  39.319  0.00  0.00
ATOM    857  HA  ARG    56      33.571  47.379  38.508  0.00  0.00
ATOM    858  CB  ARG    56      31.417  46.819  39.029  0.00  0.00
ATOM    859  HB2 ARG    56      30.924  46.003  39.557  0.00  0.00
ATOM    860  HB3 ARG    56      30.989  47.795  39.257  0.00  0.00
ATOM    861  CG  ARG    56      31.251  46.523  37.522  0.00  0.00
ATOM    862  HG2 ARG    56      31.815  47.263  36.955  0.00  0.00
ATOM    863  HG3 ARG    56      31.762  45.580  37.327  0.00  0.00
ATOM    864  CD  ARG    56      29.822  46.572  37.080  0.00  0.00
ATOM    865  HD2 ARG    56      29.323  45.782  37.642  0.00  0.00
ATOM    866  HD3 ARG    56      29.266  47.504  37.188  0.00  0.00
ATOM    867  NE  ARG    56      29.740  46.112  35.601  0.00  0.00
ATOM    868  HE  ARG    56      29.773  45.126  35.388  0.00  0.00
ATOM    869  CZ  ARG    56      29.743  46.839  34.476  0.00  0.00
ATOM    870  NH1 ARG    56      29.772  48.160  34.442  0.00  0.00
ATOM    871 1HH1 ARG    56      29.617  48.665  35.303  0.00  0.00
ATOM    872 2HH1 ARG    56      29.676  48.573  33.525  0.00  0.00
ATOM    873  NH2 ARG    56      29.795  46.256  33.309  0.00  0.00
ATOM    874 1HH2 ARG    56      29.855  45.257  33.179  0.00  0.00
ATOM    875 2HH2 ARG    56      29.835  46.811  32.466  0.00  0.00
ATOM    876  C   ARG    56      33.271  47.783  40.570  0.00  0.00
ATOM    877  O   ARG    56      33.713  48.917  40.526  0.00  0.00
ATOM    878  N   LYS    57      33.100  47.154  41.769  0.00  0.00
ATOM    879  H   LYS    57      32.751  46.209  41.695  0.00  0.00
ATOM    880  CA  LYS    57      33.454  47.643  43.175  0.00  0.00
ATOM    881  HA  LYS    57      32.879  48.539  43.408  0.00  0.00
ATOM    882  CB  LYS    57      33.075  46.565  44.245  0.00  0.00
ATOM    883  HB2 LYS    57      33.379  45.601  43.836  0.00  0.00
ATOM    884  HB3 LYS    57      33.599  46.820  45.166  0.00  0.00
ATOM    885  CG  LYS    57      31.686  46.654  44.709  0.00  0.00
ATOM    886  HG2 LYS    57      31.524  47.532  45.333  0.00  0.00
ATOM    887  HG3 LYS    57      30.975  46.789  43.893  0.00  0.00
ATOM    888  CD  LYS    57      31.275  45.411  45.438  0.00  0.00
ATOM    889  HD2 LYS    57      31.442  44.533  44.814  0.00  0.00
ATOM    890  HD3 LYS    57      31.748  45.201  46.397  0.00  0.00
ATOM    891  CE  LYS    57      29.663  45.511  45.617  0.00  0.00
ATOM    892  HE2 LYS    57      29.181  45.645  44.648  0.00  0.00
ATOM    893  HE3 LYS    57      29.261  44.564  45.977  0.00  0.00
ATOM    894  NZ  LYS    57      29.350  46.561  46.562  0.00  0.00
ATOM    895  HZ1 LYS    57      29.971  46.513  47.357  0.00  0.00
ATOM    896  HZ2 LYS    57      29.541  47.449  46.121  0.00  0.00
ATOM    897  HZ3 LYS    57      28.432  46.454  46.969  0.00  0.00
ATOM    898  C   LYS    57      34.967  48.033  43.230  0.00  0.00
ATOM    899  O   LYS    57      35.281  49.037  43.861  0.00  0.00
ATOM    900  N   TRP    58      35.874  47.351  42.523  0.00  0.00
ATOM    901  H   TRP    58      35.556  46.584  41.948  0.00  0.00
ATOM    902  CA  TRP    58      37.269  47.684  42.485  0.00  0.00
ATOM    903  HA  TRP    58      37.484  47.996  43.507  0.00  0.00
ATOM    904  CB  TRP    58      38.177  46.558  42.048  0.00  0.00
ATOM    905  HB2 TRP    58      37.880  45.642  42.559  0.00  0.00
ATOM    906  HB3 TRP    58      38.101  46.446  40.966  0.00  0.00
ATOM    907  CG  TRP    58      39.572  46.834  42.274  0.00  0.00
ATOM    908  CD1 TRP    58      40.025  46.760  43.508  0.00  0.00
ATOM    909  HD1 TRP    58      39.452  46.366  44.334  0.00  0.00
ATOM    910  NE1 TRP    58      41.394  46.939  43.596  0.00  0.00
ATOM    911  HE1 TRP    58      41.914  46.826  44.454  0.00  0.00
ATOM    912  CE2 TRP    58      41.869  47.089  42.336  0.00  0.00
ATOM    913  CZ2 TRP    58      43.093  47.353  41.790  0.00  0.00
ATOM    914  HZ2 TRP    58      43.974  47.395  42.414  0.00  0.00
ATOM    915  CH2 TRP    58      43.288  47.393  40.397  0.00  0.00
ATOM    916  HH2 TRP    58      44.269  47.466  39.952  0.00  0.00
ATOM    917  CZ3 TRP    58      42.202  47.253  39.467  0.00  0.00
ATOM    918  HZ3 TRP    58      42.299  47.317  38.393  0.00  0.00
ATOM    919  CE3 TRP    58      40.876  47.143  39.999  0.00  0.00
ATOM    920  HE3 TRP    58      40.046  46.999  39.324  0.00  0.00
ATOM    921  CD2 TRP    58      40.719  47.151  41.445  0.00  0.00
ATOM    922  C   TRP    58      37.559  48.884  41.556  0.00  0.00
ATOM    923  O   TRP    58      38.318  49.752  41.934  0.00  0.00
ATOM    924  N   ALA    59      36.843  48.943  40.389  0.00  0.00
ATOM    925  H   ALA    59      36.218  48.198  40.119  0.00  0.00
ATOM    926  CA  ALA    59      36.941  50.115  39.548  0.00  0.00
ATOM    927  HA  ALA    59      38.006  50.228  39.347  0.00  0.00
ATOM    928  CB  ALA    59      36.142  49.786  38.237  0.00  0.00
ATOM    929  HB1 ALA    59      36.727  49.139  37.584  0.00  0.00
ATOM    930  HB2 ALA    59      35.147  49.522  38.596  0.00  0.00
ATOM    931  HB3 ALA    59      36.010  50.687  37.638  0.00  0.00
ATOM    932  C   ALA    59      36.492  51.386  40.158  0.00  0.00
ATOM    933  O   ALA    59      37.079  52.460  40.027  0.00  0.00
ATOM    934  N   GLU    60      35.428  51.277  40.971  0.00  0.00
ATOM    935  H   GLU    60      34.965  50.380  41.006  0.00  0.00
ATOM    936  CA  GLU    60      34.870  52.354  41.779  0.00  0.00
ATOM    937  HA  GLU    60      34.668  53.233  41.168  0.00  0.00
ATOM    938  CB  GLU    60      33.452  52.055  42.450  0.00  0.00
ATOM    939  HB2 GLU    60      32.757  51.467  41.851  0.00  0.00
ATOM    940  HB3 GLU    60      33.555  51.466  43.362  0.00  0.00
ATOM    941  CG  GLU    60      32.746  53.398  42.851  0.00  0.00
ATOM    942  HG2 GLU    60      33.161  53.903  43.723  0.00  0.00
ATOM    943  HG3 GLU    60      32.778  54.047  41.975  0.00  0.00
ATOM    944  CD  GLU    60      31.316  53.239  43.256  0.00  0.00
ATOM    945  OE1 GLU    60      31.000  52.492  44.228  0.00  0.00
ATOM    946  OE2 GLU    60      30.498  53.957  42.782  0.00  0.00
ATOM    947  C   GLU    60      35.858  52.763  42.937  0.00  0.00
ATOM    948  O   GLU    60      35.530  53.785  43.615  0.00  0.00
ATOM    949  N   LYS    61      36.981  52.107  43.259  0.00  0.00
ATOM    950  H   LYS    61      37.217  51.261  42.760  0.00  0.00
ATOM    951  CA  LYS    61      37.865  52.546  44.364  0.00  0.00
ATOM    952  HA  LYS    61      37.324  53.328  44.897  0.00  0.00
ATOM    953  CB  LYS    61      38.004  51.347  45.300  0.00  0.00
ATOM    954  HB2 LYS    61      37.032  51.023  45.672  0.00  0.00
ATOM    955  HB3 LYS    61      38.318  50.488  44.706  0.00  0.00
ATOM    956  CG  LYS    61      38.949  51.673  46.516  0.00  0.00
ATOM    957  HG2 LYS    61      39.885  52.107  46.162  0.00  0.00
ATOM    958  HG3 LYS    61      38.415  52.411  47.114  0.00  0.00
ATOM    959  CD  LYS    61      39.262  50.464  47.327  0.00  0.00
ATOM    960  HD2 LYS    61      39.935  50.811  48.110  0.00  0.00
ATOM    961  HD3 LYS    61      38.418  49.869  47.675  0.00  0.00
ATOM    962  CE  LYS    61      40.216  49.569  46.605  0.00  0.00
ATOM    963  HE2 LYS    61      39.830  49.148  45.676  0.00  0.00
ATOM    964  HE3 LYS    61      41.073  50.184  46.327  0.00  0.00
ATOM    965  NZ  LYS    61      40.793  48.461  47.425  0.00  0.00
ATOM    966  HZ1 LYS    61      41.361  48.809  48.184  0.00  0.00
ATOM    967  HZ2 LYS    61      40.048  47.964  47.893  0.00  0.00
ATOM    968  HZ3 LYS    61      41.383  47.816  46.918  0.00  0.00
ATOM    969  C   LYS    61      39.197  53.104  43.867  0.00  0.00
ATOM    970  O   LYS    61      39.769  53.996  44.474  0.00  0.00
ATOM    971  N   ILE    62      39.683  52.538  42.758  0.00  0.00
ATOM    972  H   ILE    62      39.148  51.898  42.190  0.00  0.00
ATOM    973  CA  ILE    62      40.976  53.001  42.171  0.00  0.00
ATOM    974  HA  ILE    62      41.704  52.902  42.976  0.00  0.00
ATOM    975  CB  ILE    62      41.473  52.159  41.011  0.00  0.00
ATOM    976  HB  ILE    62      42.386  52.630  40.646  0.00  0.00
ATOM    977  CG2 ILE    62      41.818  50.779  41.567  0.00  0.00
ATOM    978 1HG2 ILE    62      42.479  50.224  40.901  0.00  0.00
ATOM    979 2HG2 ILE    62      42.296  50.948  42.532  0.00  0.00
ATOM    980 3HG2 ILE    62      40.891  50.212  41.651  0.00  0.00
ATOM    981  CG1 ILE    62      40.399  52.138  39.844  0.00  0.00
ATOM    982 2HG1 ILE    62      39.633  51.443  40.190  0.00  0.00
ATOM    983 3HG1 ILE    62      39.963  53.136  39.794  0.00  0.00
ATOM    984  CD1 ILE    62      40.817  51.643  38.529  0.00  0.00
ATOM    985 1HD1 ILE    62      40.104  51.826  37.725  0.00  0.00
ATOM    986 2HD1 ILE    62      41.786  52.023  38.207  0.00  0.00
ATOM    987 3HD1 ILE    62      40.839  50.554  38.561  0.00  0.00
ATOM    988  C   ILE    62      41.015  54.535  41.891  0.00  0.00
ATOM    989  O   ILE    62      40.017  55.028  41.374  0.00  0.00
ATOM    990  N   PRO    63      42.152  55.261  42.098  0.00  0.00
ATOM    991  CD  PRO    63      43.428  54.781  42.631  0.00  0.00
ATOM    992  HD2 PRO    63      43.741  53.853  42.153  0.00  0.00
ATOM    993  HD3 PRO    63      43.437  54.585  43.703  0.00  0.00
ATOM    994  CG  PRO    63      44.419  55.910  42.503  0.00  0.00
ATOM    995  HG2 PRO    63      44.896  55.927  41.523  0.00  0.00
ATOM    996  HG3 PRO    63      45.252  55.845  43.202  0.00  0.00
ATOM    997  CB  PRO    63      43.483  57.108  42.638  0.00  0.00
ATOM    998  HB2 PRO    63      43.991  58.034  42.365  0.00  0.00
ATOM    999  HB3 PRO    63      43.189  57.192  43.684  0.00  0.00
ATOM   1000  CA  PRO    63      42.250  56.723  41.840  0.00  0.00
ATOM   1001  HA  PRO    63      41.401  57.216  42.313  0.00  0.00
ATOM   1002  C   PRO    63      42.289  57.060  40.319  0.00  0.00
ATOM   1003  O   PRO    63      42.589  56.175  39.568  0.00  0.00
ATOM   1004  N   GLY    64      42.120  58.371  39.909  0.00  0.00
ATOM   1005  H   GLY    64      41.933  59.104  40.578  0.00  0.00
ATOM   1006  CA  GLY    64      42.117  58.843  38.471  0.00  0.00
ATOM   1007  HA2 GLY    64      42.067  59.926  38.357  0.00  0.00
ATOM   1008  HA3 GLY    64      43.130  58.578  38.167  0.00  0.00
ATOM   1009  C   GLY    64      41.036  58.265  37.579  0.00  0.00
ATOM   1010  O   GLY    64      40.536  58.965  36.749  0.00  0.00
ATOM   1011  N   PHE    65      40.628  56.988  37.660  0.00  0.00
ATOM   1012  H   PHE    65      41.051  56.479  38.423  0.00  0.00
ATOM   1013  CA  PHE    65      39.765  56.220  36.701  0.00  0.00
ATOM   1014  HA  PHE    65      40.244  56.129  35.726  0.00  0.00
ATOM   1015  CB  PHE    65      39.547  54.850  37.337  0.00  0.00
ATOM   1016  HB2 PHE    65      40.529  54.483  37.637  0.00  0.00
ATOM   1017  HB3 PHE    65      38.974  55.066  38.239  0.00  0.00
ATOM   1018  CG  PHE    65      39.023  53.817  36.396  0.00  0.00
ATOM   1019  CD1 PHE    65      39.812  53.140  35.426  0.00  0.00
ATOM   1020  HD1 PHE    65      40.873  53.325  35.358  0.00  0.00
ATOM   1021  CE1 PHE    65      39.248  52.114  34.653  0.00  0.00
ATOM   1022  HE1 PHE    65      39.869  51.648  33.903  0.00  0.00
ATOM   1023  CZ  PHE    65      37.911  51.750  34.792  0.00  0.00
ATOM   1024  HZ  PHE    65      37.439  51.038  34.131  0.00  0.00
ATOM   1025  CE2 PHE    65      37.157  52.401  35.795  0.00  0.00
ATOM   1026  HE2 PHE    65      36.105  52.161  35.841  0.00  0.00
ATOM   1027  CD2 PHE    65      37.728  53.388  36.583  0.00  0.00
ATOM   1028  HD2 PHE    65      37.117  53.836  37.352  0.00  0.00
ATOM   1029  C   PHE    65      38.411  56.885  36.386  0.00  0.00
ATOM   1030  O   PHE    65      37.989  56.891  35.222  0.00  0.00
ATOM   1031  N   ALA    66      37.770  57.516  37.363  0.00  0.00
ATOM   1032  H   ALA    66      38.126  57.349  38.293  0.00  0.00
ATOM   1033  CA  ALA    66      36.746  58.484  37.221  0.00  0.00
ATOM   1034  HA  ALA    66      35.781  58.028  37.001  0.00  0.00
ATOM   1035  CB  ALA    66      36.512  59.160  38.578  0.00  0.00
ATOM   1036  HB1 ALA    66      36.407  58.307  39.248  0.00  0.00
ATOM   1037  HB2 ALA    66      37.381  59.742  38.885  0.00  0.00
ATOM   1038  HB3 ALA    66      35.558  59.688  38.596  0.00  0.00
ATOM   1039  C   ALA    66      36.938  59.649  36.204  0.00  0.00
ATOM   1040  O   ALA    66      35.945  60.260  35.830  0.00  0.00
ATOM   1041  N   GLU    67      38.116  60.008  35.821  0.00  0.00
ATOM   1042  H   GLU    67      38.924  59.492  36.139  0.00  0.00
ATOM   1043  CA  GLU    67      38.464  61.067  34.772  0.00  0.00
ATOM   1044  HA  GLU    67      37.786  61.916  34.864  0.00  0.00
ATOM   1045  CB  GLU    67      39.897  61.643  34.846  0.00  0.00
ATOM   1046  HB2 GLU    67      40.634  60.891  34.564  0.00  0.00
ATOM   1047  HB3 GLU    67      39.874  62.484  34.153  0.00  0.00
ATOM   1048  CG  GLU    67      40.229  62.208  36.233  0.00  0.00
ATOM   1049  HG2 GLU    67      39.536  63.027  36.427  0.00  0.00
ATOM   1050  HG3 GLU    67      40.188  61.409  36.973  0.00  0.00
ATOM   1051  CD  GLU    67      41.615  62.778  36.252  0.00  0.00
ATOM   1052  OE1 GLU    67      42.405  62.570  37.240  0.00  0.00
ATOM   1053  OE2 GLU    67      42.000  63.544  35.354  0.00  0.00
ATOM   1054  C   GLU    67      38.257  60.545  33.339  0.00  0.00
ATOM   1055  O   GLU    67      38.516  61.272  32.324  0.00  0.00
ATOM   1056  N   LEU    68      37.778  59.293  33.192  0.00  0.00
ATOM   1057  H   LEU    68      37.547  58.750  34.011  0.00  0.00
ATOM   1058  CA  LEU    68      37.132  58.821  32.018  0.00  0.00
ATOM   1059  HA  LEU    68      37.502  59.276  31.098  0.00  0.00
ATOM   1060  CB  LEU    68      37.265  57.287  32.052  0.00  0.00
ATOM   1061  HB2 LEU    68      36.748  56.925  32.941  0.00  0.00
ATOM   1062  HB3 LEU    68      36.698  56.932  31.191  0.00  0.00
ATOM   1063  CG  LEU    68      38.684  56.666  31.925  0.00  0.00
ATOM   1064  HG  LEU    68      39.162  56.562  32.899  0.00  0.00
ATOM   1065  CD1 LEU    68      38.684  55.260  31.235  0.00  0.00
ATOM   1066 1HD1 LEU    68      38.510  54.549  32.042  0.00  0.00
ATOM   1067 2HD1 LEU    68      37.861  55.124  30.534  0.00  0.00
ATOM   1068 3HD1 LEU    68      39.663  54.973  30.849  0.00  0.00
ATOM   1069  CD2 LEU    68      39.543  57.515  30.954  0.00  0.00
ATOM   1070 1HD2 LEU    68      40.584  57.210  31.053  0.00  0.00
ATOM   1071 2HD2 LEU    68      39.330  57.252  29.918  0.00  0.00
ATOM   1072 3HD2 LEU    68      39.492  58.597  31.077  0.00  0.00
ATOM   1073  C   LEU    68      35.589  59.032  32.120  0.00  0.00
ATOM   1074  O   LEU    68      34.942  58.952  33.163  0.00  0.00
ATOM   1075  N   SER    69      34.980  59.243  30.986  0.00  0.00
ATOM   1076  H   SER    69      35.536  59.345  30.150  0.00  0.00
ATOM   1077  CA  SER    69      33.515  59.019  30.716  0.00  0.00
ATOM   1078  HA  SER    69      32.927  59.869  31.063  0.00  0.00
ATOM   1079  CB  SER    69      33.170  58.964  29.182  0.00  0.00
ATOM   1080  HB2 SER    69      33.411  59.968  28.832  0.00  0.00
ATOM   1081  HB3 SER    69      33.736  58.204  28.644  0.00  0.00
ATOM   1082  OG  SER    69      31.828  58.754  28.888  0.00  0.00
ATOM   1083  HG  SER    69      31.808  58.763  27.928  0.00  0.00
ATOM   1084  C   SER    69      33.061  57.661  31.351  0.00  0.00
ATOM   1085  O   SER    69      33.630  56.661  30.921  0.00  0.00
ATOM   1086  N   PRO    70      32.036  57.587  32.205  0.00  0.00
ATOM   1087  CD  PRO    70      31.348  58.657  32.891  0.00  0.00
ATOM   1088  HD2 PRO    70      30.583  58.983  32.186  0.00  0.00
ATOM   1089  HD3 PRO    70      31.956  59.531  33.125  0.00  0.00
ATOM   1090  CG  PRO    70      30.730  57.987  34.087  0.00  0.00
ATOM   1091  HG2 PRO    70      29.837  58.521  34.412  0.00  0.00
ATOM   1092  HG3 PRO    70      31.433  57.789  34.896  0.00  0.00
ATOM   1093  CB  PRO    70      30.321  56.691  33.559  0.00  0.00
ATOM   1094  HB2 PRO    70      29.367  56.883  33.070  0.00  0.00
ATOM   1095  HB3 PRO    70      30.298  56.004  34.405  0.00  0.00
ATOM   1096  CA  PRO    70      31.515  56.309  32.692  0.00  0.00
ATOM   1097  HA  PRO    70      32.223  55.919  33.424  0.00  0.00
ATOM   1098  C   PRO    70      31.208  55.225  31.608  0.00  0.00
ATOM   1099  O   PRO    70      31.427  53.983  31.839  0.00  0.00
ATOM   1100  N   ALA    71      30.636  55.614  30.470  0.00  0.00
ATOM   1101  H   ALA    71      30.396  56.595  30.497  0.00  0.00
ATOM   1102  CA  ALA    71      30.383  54.932  29.287  0.00  0.00
ATOM   1103  HA  ALA    71      29.692  54.140  29.573  0.00  0.00
ATOM   1104  CB  ALA    71      29.531  55.835  28.414  0.00  0.00
ATOM   1105  HB1 ALA    71      28.993  56.614  28.955  0.00  0.00
ATOM   1106  HB2 ALA    71      30.173  56.407  27.745  0.00  0.00
ATOM   1107  HB3 ALA    71      28.886  55.299  27.718  0.00  0.00
ATOM   1108  C   ALA    71      31.573  54.280  28.532  0.00  0.00
ATOM   1109  O   ALA    71      31.408  53.379  27.619  0.00  0.00
ATOM   1110  N   ASP    72      32.810  54.595  28.960  0.00  0.00
ATOM   1111  H   ASP    72      32.894  55.315  29.664  0.00  0.00
ATOM   1112  CA  ASP    72      34.036  54.064  28.407  0.00  0.00
ATOM   1113  HA  ASP    72      33.826  53.301  27.657  0.00  0.00
ATOM   1114  CB  ASP    72      34.835  55.135  27.635  0.00  0.00
ATOM   1115  HB2 ASP    72      34.737  56.145  28.033  0.00  0.00
ATOM   1116  HB3 ASP    72      35.885  54.859  27.723  0.00  0.00
ATOM   1117  CG  ASP    72      34.514  55.222  26.105  0.00  0.00
ATOM   1118  OD1 ASP    72      33.344  55.123  25.837  0.00  0.00
ATOM   1119  OD2 ASP    72      35.401  55.400  25.300  0.00  0.00
ATOM   1120  C   ASP    72      34.823  53.442  29.550  0.00  0.00
ATOM   1121  O   ASP    72      35.688  52.668  29.191  0.00  0.00
ATOM   1122  N   GLN    73      34.531  53.580  30.838  0.00  0.00
ATOM   1123  H   GLN    73      33.694  54.105  31.045  0.00  0.00
ATOM   1124  CA  GLN    73      35.041  52.657  31.955  0.00  0.00
ATOM   1125  HA  GLN    73      36.109  52.440  31.991  0.00  0.00
ATOM   1126  CB  GLN    73      34.685  53.200  33.342  0.00  0.00
ATOM   1127  HB2 GLN    73      33.623  53.440  33.394  0.00  0.00
ATOM   1128  HB3 GLN    73      34.858  52.473  34.136  0.00  0.00
ATOM   1129  CG  GLN    73      35.484  54.494  33.675  0.00  0.00
ATOM   1130  HG2 GLN    73      36.512  54.169  33.836  0.00  0.00
ATOM   1131  HG3 GLN    73      35.406  55.224  32.869  0.00  0.00
ATOM   1132  CD  GLN    73      34.853  55.232  34.875  0.00  0.00
ATOM   1133  OE1 GLN    73      34.608  54.670  35.961  0.00  0.00
ATOM   1134  NE2 GLN    73      34.553  56.522  34.750  0.00  0.00
ATOM   1135 1HE2 GLN    73      34.208  56.990  35.576  0.00  0.00
ATOM   1136 2HE2 GLN    73      34.764  57.084  33.938  0.00  0.00
ATOM   1137  C   GLN    73      34.203  51.376  31.753  0.00  0.00
ATOM   1138  O   GLN    73      34.775  50.273  31.666  0.00  0.00
ATOM   1139  N   ASP    74      32.840  51.493  31.519  0.00  0.00
ATOM   1140  H   ASP    74      32.425  52.412  31.577  0.00  0.00
ATOM   1141  CA  ASP    74      31.906  50.395  31.210  0.00  0.00
ATOM   1142  HA  ASP    74      31.819  49.745  32.081  0.00  0.00
ATOM   1143  CB  ASP    74      30.479  51.040  31.089  0.00  0.00
ATOM   1144  HB2 ASP    74      30.294  51.711  31.928  0.00  0.00
ATOM   1145  HB3 ASP    74      30.398  51.672  30.204  0.00  0.00
ATOM   1146  CG  ASP    74      29.379  49.957  30.939  0.00  0.00
ATOM   1147  OD1 ASP    74      29.158  49.104  31.837  0.00  0.00
ATOM   1148  OD2 ASP    74      28.857  49.941  29.775  0.00  0.00
ATOM   1149  C   ASP    74      32.354  49.514  30.002  0.00  0.00
ATOM   1150  O   ASP    74      31.898  48.367  30.005  0.00  0.00
ATOM   1151  N   LEU    75      33.055  50.036  29.023  0.00  0.00
ATOM   1152  H   LEU    75      33.103  51.043  29.088  0.00  0.00
ATOM   1153  CA  LEU    75      33.665  49.444  27.852  0.00  0.00
ATOM   1154  HA  LEU    75      32.931  48.819  27.344  0.00  0.00
ATOM   1155  CB  LEU    75      34.095  50.574  26.919  0.00  0.00
ATOM   1156  HB2 LEU    75      33.269  51.285  26.904  0.00  0.00
ATOM   1157  HB3 LEU    75      34.913  51.043  27.465  0.00  0.00
ATOM   1158  CG  LEU    75      34.508  50.216  25.427  0.00  0.00
ATOM   1159  HG  LEU    75      34.764  51.113  24.863  0.00  0.00
ATOM   1160  CD1 LEU    75      35.739  49.295  25.327  0.00  0.00
ATOM   1161 1HD1 LEU    75      36.090  49.057  24.323  0.00  0.00
ATOM   1162 2HD1 LEU    75      36.575  49.725  25.877  0.00  0.00
ATOM   1163 3HD1 LEU    75      35.376  48.356  25.745  0.00  0.00
ATOM   1164  CD2 LEU    75      33.449  49.651  24.509  0.00  0.00
ATOM   1165 1HD2 LEU    75      32.524  50.228  24.500  0.00  0.00
ATOM   1166 2HD2 LEU    75      33.830  49.486  23.501  0.00  0.00
ATOM   1167 3HD2 LEU    75      33.288  48.657  24.927  0.00  0.00
ATOM   1168  C   LEU    75      34.795  48.601  28.370  0.00  0.00
ATOM   1169  O   LEU    75      34.885  47.447  27.993  0.00  0.00
ATOM   1170  N   LEU    76      35.797  49.088  29.135  0.00  0.00
ATOM   1171  H   LEU    76      35.699  50.075  29.325  0.00  0.00
ATOM   1172  CA  LEU    76      36.834  48.231  29.729  0.00  0.00
ATOM   1173  HA  LEU    76      37.324  47.619  28.971  0.00  0.00
ATOM   1174  CB  LEU    76      37.851  49.171  30.408  0.00  0.00
ATOM   1175  HB2 LEU    76      37.312  49.575  31.265  0.00  0.00
ATOM   1176  HB3 LEU    76      38.694  48.630  30.838  0.00  0.00
ATOM   1177  CG  LEU    76      38.436  50.242  29.463  0.00  0.00
ATOM   1178  HG  LEU    76      37.666  50.860  29.002  0.00  0.00
ATOM   1179  CD1 LEU    76      39.318  51.137  30.291  0.00  0.00
ATOM   1180 1HD1 LEU    76      39.751  51.889  29.631  0.00  0.00
ATOM   1181 2HD1 LEU    76      38.766  51.524  31.147  0.00  0.00
ATOM   1182 3HD1 LEU    76      40.076  50.527  30.784  0.00  0.00
ATOM   1183  CD2 LEU    76      39.254  49.545  28.408  0.00  0.00
ATOM   1184 1HD2 LEU    76      38.564  49.127  27.676  0.00  0.00
ATOM   1185 2HD2 LEU    76      39.970  50.303  28.091  0.00  0.00
ATOM   1186 3HD2 LEU    76      39.948  48.851  28.882  0.00  0.00
ATOM   1187  C   LEU    76      36.249  47.160  30.642  0.00  0.00
ATOM   1188  O   LEU    76      36.783  46.020  30.673  0.00  0.00
ATOM   1189  N   LEU    77      35.250  47.495  31.463  0.00  0.00
ATOM   1190  H   LEU    77      34.913  48.444  31.384  0.00  0.00
ATOM   1191  CA  LEU    77      34.513  46.545  32.360  0.00  0.00
ATOM   1192  HA  LEU    77      35.319  46.121  32.959  0.00  0.00
ATOM   1193  CB  LEU    77      33.532  47.339  33.261  0.00  0.00
ATOM   1194  HB2 LEU    77      32.760  47.948  32.791  0.00  0.00
ATOM   1195  HB3 LEU    77      32.946  46.571  33.766  0.00  0.00
ATOM   1196  CG  LEU    77      34.258  48.224  34.350  0.00  0.00
ATOM   1197  HG  LEU    77      35.102  48.744  33.898  0.00  0.00
ATOM   1198  CD1 LEU    77      33.316  49.396  34.784  0.00  0.00
ATOM   1199 1HD1 LEU    77      32.512  48.951  35.371  0.00  0.00
ATOM   1200 2HD1 LEU    77      33.765  50.173  35.403  0.00  0.00
ATOM   1201 3HD1 LEU    77      32.834  49.904  33.949  0.00  0.00
ATOM   1202  CD2 LEU    77      34.752  47.373  35.541  0.00  0.00
ATOM   1203 1HD2 LEU    77      34.012  46.627  35.833  0.00  0.00
ATOM   1204 2HD2 LEU    77      35.549  46.737  35.156  0.00  0.00
ATOM   1205 3HD2 LEU    77      35.146  47.877  36.424  0.00  0.00
ATOM   1206  C   LEU    77      33.872  45.380  31.664  0.00  0.00
ATOM   1207  O   LEU    77      33.439  44.431  32.315  0.00  0.00
ATOM   1208  N   GLU    78      33.723  45.336  30.305  0.00  0.00
ATOM   1209  H   GLU    78      33.739  46.182  29.752  0.00  0.00
ATOM   1210  CA  GLU    78      33.354  44.097  29.576  0.00  0.00
ATOM   1211  HA  GLU    78      33.068  43.295  30.257  0.00  0.00
ATOM   1212  CB  GLU    78      32.130  44.402  28.713  0.00  0.00
ATOM   1213  HB2 GLU    78      31.828  43.514  28.157  0.00  0.00
ATOM   1214  HB3 GLU    78      31.322  44.738  29.363  0.00  0.00
ATOM   1215  CG  GLU    78      32.290  45.464  27.579  0.00  0.00
ATOM   1216  HG2 GLU    78      32.581  46.392  28.072  0.00  0.00
ATOM   1217  HG3 GLU    78      33.125  45.238  26.915  0.00  0.00
ATOM   1218  CD  GLU    78      30.942  45.664  26.885  0.00  0.00
ATOM   1219  OE1 GLU    78      30.584  44.866  25.965  0.00  0.00
ATOM   1220  OE2 GLU    78      30.295  46.684  27.202  0.00  0.00
ATOM   1221  C   GLU    78      34.429  43.538  28.618  0.00  0.00
ATOM   1222  O   GLU    78      34.421  42.337  28.308  0.00  0.00
ATOM   1223  N   SER    79      35.420  44.325  28.213  0.00  0.00
ATOM   1224  H   SER    79      35.465  45.286  28.520  0.00  0.00
ATOM   1225  CA  SER    79      36.424  43.967  27.159  0.00  0.00
ATOM   1226  HA  SER    79      36.052  43.118  26.586  0.00  0.00
ATOM   1227  CB  SER    79      36.559  45.140  26.173  0.00  0.00
ATOM   1228  HB2 SER    79      37.135  44.857  25.292  0.00  0.00
ATOM   1229  HB3 SER    79      35.556  45.353  25.803  0.00  0.00
ATOM   1230  OG  SER    79      36.975  46.281  26.871  0.00  0.00
ATOM   1231  HG  SER    79      36.175  46.705  27.191  0.00  0.00
ATOM   1232  C   SER    79      37.786  43.536  27.792  0.00  0.00
ATOM   1233  O   SER    79      38.511  42.729  27.224  0.00  0.00
ATOM   1234  N   ALA    80      38.134  43.976  28.990  0.00  0.00
ATOM   1235  H   ALA    80      37.525  44.673  29.395  0.00  0.00
ATOM   1236  CA  ALA    80      39.296  43.532  29.784  0.00  0.00
ATOM   1237  HA  ALA    80      40.027  43.089  29.108  0.00  0.00
ATOM   1238  CB  ALA    80      40.079  44.695  30.378  0.00  0.00
ATOM   1239  HB1 ALA    80      39.427  45.073  31.165  0.00  0.00
ATOM   1240  HB2 ALA    80      40.966  44.299  30.872  0.00  0.00
ATOM   1241  HB3 ALA    80      40.173  45.565  29.728  0.00  0.00
ATOM   1242  C   ALA    80      38.983  42.404  30.786  0.00  0.00
ATOM   1243  O   ALA    80      39.877  41.873  31.344  0.00  0.00
ATOM   1244  N   PHE    81      37.716  42.245  31.162  0.00  0.00
ATOM   1245  H   PHE    81      37.046  42.945  30.874  0.00  0.00
ATOM   1246  CA  PHE    81      37.234  41.613  32.358  0.00  0.00
ATOM   1247  HA  PHE    81      37.684  42.136  33.202  0.00  0.00
ATOM   1248  CB  PHE    81      35.717  41.634  32.508  0.00  0.00
ATOM   1249  HB2 PHE    81      35.433  42.565  32.999  0.00  0.00
ATOM   1250  HB3 PHE    81      35.254  41.667  31.522  0.00  0.00
ATOM   1251  CG  PHE    81      35.103  40.508  33.345  0.00  0.00
ATOM   1252  CD1 PHE    81      34.965  40.678  34.669  0.00  0.00
ATOM   1253  HD1 PHE    81      35.209  41.631  35.114  0.00  0.00
ATOM   1254  CE1 PHE    81      34.557  39.608  35.474  0.00  0.00
ATOM   1255  HE1 PHE    81      34.425  39.730  36.539  0.00  0.00
ATOM   1256  CZ  PHE    81      34.234  38.355  34.938  0.00  0.00
ATOM   1257  HZ  PHE    81      34.100  37.500  35.584  0.00  0.00
ATOM   1258  CE2 PHE    81      34.252  38.248  33.558  0.00  0.00
ATOM   1259  HE2 PHE    81      33.903  37.328  33.113  0.00  0.00
ATOM   1260  CD2 PHE    81      34.799  39.252  32.777  0.00  0.00
ATOM   1261  HD2 PHE    81      34.993  39.114  31.724  0.00  0.00
ATOM   1262  C   PHE    81      37.810  40.224  32.539  0.00  0.00
ATOM   1263  O   PHE    81      38.393  39.913  33.596  0.00  0.00
ATOM   1264  N   LEU    82      37.806  39.490  31.425  0.00  0.00
ATOM   1265  H   LEU    82      37.204  39.767  30.663  0.00  0.00
ATOM   1266  CA  LEU    82      38.281  38.106  31.405  0.00  0.00
ATOM   1267  HA  LEU    82      37.823  37.667  32.292  0.00  0.00
ATOM   1268  CB  LEU    82      37.900  37.452  30.055  0.00  0.00
ATOM   1269  HB2 LEU    82      36.924  37.838  29.762  0.00  0.00
ATOM   1270  HB3 LEU    82      38.561  37.886  29.305  0.00  0.00
ATOM   1271  CG  LEU    82      37.975  35.893  30.030  0.00  0.00
ATOM   1272  HG  LEU    82      38.979  35.487  30.148  0.00  0.00
ATOM   1273  CD1 LEU    82      37.159  35.271  31.161  0.00  0.00
ATOM   1274 1HD1 LEU    82      36.131  35.635  31.151  0.00  0.00
ATOM   1275 2HD1 LEU    82      37.162  34.182  31.125  0.00  0.00
ATOM   1276 3HD1 LEU    82      37.557  35.555  32.135  0.00  0.00
ATOM   1277  CD2 LEU    82      37.420  35.488  28.683  0.00  0.00
ATOM   1278 1HD2 LEU    82      37.393  34.412  28.510  0.00  0.00
ATOM   1279 2HD2 LEU    82      36.415  35.870  28.503  0.00  0.00
ATOM   1280 3HD2 LEU    82      38.137  35.861  27.951  0.00  0.00
ATOM   1281  C   LEU    82      39.776  38.045  31.807  0.00  0.00
ATOM   1282  O   LEU    82      40.125  37.184  32.569  0.00  0.00
ATOM   1283  N   GLU    83      40.582  39.016  31.293  0.00  0.00
ATOM   1284  H   GLU    83      40.194  39.786  30.768  0.00  0.00
ATOM   1285  CA  GLU    83      41.996  39.088  31.600  0.00  0.00
ATOM   1286  HA  GLU    83      42.465  38.116  31.447  0.00  0.00
ATOM   1287  CB  GLU    83      42.699  40.215  30.747  0.00  0.00
ATOM   1288  HB2 GLU    83      42.135  41.145  30.674  0.00  0.00
ATOM   1289  HB3 GLU    83      43.639  40.432  31.254  0.00  0.00
ATOM   1290  CG  GLU    83      43.050  39.709  29.354  0.00  0.00
ATOM   1291  HG2 GLU    83      44.061  39.300  29.364  0.00  0.00
ATOM   1292  HG3 GLU    83      42.295  38.978  29.065  0.00  0.00
ATOM   1293  CD  GLU    83      42.957  40.778  28.290  0.00  0.00
ATOM   1294  OE1 GLU    83      43.754  41.743  28.374  0.00  0.00
ATOM   1295  OE2 GLU    83      42.199  40.635  27.277  0.00  0.00
ATOM   1296  C   GLU    83      42.110  39.355  33.160  0.00  0.00
ATOM   1297  O   GLU    83      42.926  38.692  33.771  0.00  0.00
ATOM   1298  N   LEU    84      41.422  40.343  33.701  0.00  0.00
ATOM   1299  H   LEU    84      40.734  40.783  33.106  0.00  0.00
ATOM   1300  CA  LEU    84      41.649  40.829  35.087  0.00  0.00
ATOM   1301  HA  LEU    84      42.713  41.064  35.109  0.00  0.00
ATOM   1302  CB  LEU    84      40.952  42.115  35.185  0.00  0.00
ATOM   1303  HB2 LEU    84      41.459  42.884  34.602  0.00  0.00
ATOM   1304  HB3 LEU    84      39.947  41.964  34.793  0.00  0.00
ATOM   1305  CG  LEU    84      40.965  42.682  36.644  0.00  0.00
ATOM   1306  HG  LEU    84      40.385  42.019  37.286  0.00  0.00
ATOM   1307  CD1 LEU    84      42.387  42.731  37.271  0.00  0.00
ATOM   1308 1HD1 LEU    84      42.268  43.158  38.267  0.00  0.00
ATOM   1309 2HD1 LEU    84      42.817  41.749  37.471  0.00  0.00
ATOM   1310 3HD1 LEU    84      43.064  43.412  36.756  0.00  0.00
ATOM   1311  CD2 LEU    84      40.403  44.126  36.721  0.00  0.00
ATOM   1312 1HD2 LEU    84      41.055  44.708  36.070  0.00  0.00
ATOM   1313 2HD2 LEU    84      39.378  44.093  36.352  0.00  0.00
ATOM   1314 3HD2 LEU    84      40.467  44.369  37.782  0.00  0.00
ATOM   1315  C   LEU    84      41.212  39.680  36.045  0.00  0.00
ATOM   1316  O   LEU    84      41.933  39.298  36.990  0.00  0.00
ATOM   1317  N   PHE    85      40.062  38.953  35.730  0.00  0.00
ATOM   1318  H   PHE    85      39.536  39.294  34.939  0.00  0.00
ATOM   1319  CA  PHE    85      39.609  37.744  36.480  0.00  0.00
ATOM   1320  HA  PHE    85      39.558  38.109  37.506  0.00  0.00
ATOM   1321  CB  PHE    85      38.332  37.207  35.871  0.00  0.00
ATOM   1322  HB2 PHE    85      37.491  37.819  36.199  0.00  0.00
ATOM   1323  HB3 PHE    85      38.435  37.294  34.790  0.00  0.00
ATOM   1324  CG  PHE    85      37.896  35.792  36.358  0.00  0.00
ATOM   1325  CD1 PHE    85      37.355  35.680  37.662  0.00  0.00
ATOM   1326  HD1 PHE    85      37.236  36.557  38.280  0.00  0.00
ATOM   1327  CE1 PHE    85      36.781  34.449  38.070  0.00  0.00
ATOM   1328  HE1 PHE    85      36.260  34.334  39.008  0.00  0.00
ATOM   1329  CZ  PHE    85      36.959  33.317  37.259  0.00  0.00
ATOM   1330  HZ  PHE    85      36.715  32.300  37.529  0.00  0.00
ATOM   1331  CE2 PHE    85      37.575  33.396  36.015  0.00  0.00
ATOM   1332  HE2 PHE    85      37.625  32.537  35.361  0.00  0.00
ATOM   1333  CD2 PHE    85      37.909  34.630  35.496  0.00  0.00
ATOM   1334  HD2 PHE    85      38.255  34.730  34.478  0.00  0.00
ATOM   1335  C   PHE    85      40.608  36.631  36.485  0.00  0.00
ATOM   1336  O   PHE    85      40.785  36.114  37.595  0.00  0.00
ATOM   1337  N   ILE    86      41.338  36.409  35.407  0.00  0.00
ATOM   1338  H   ILE    86      41.011  36.780  34.526  0.00  0.00
ATOM   1339  CA  ILE    86      42.408  35.327  35.339  0.00  0.00
ATOM   1340  HA  ILE    86      41.981  34.408  35.741  0.00  0.00
ATOM   1341  CB  ILE    86      42.720  34.961  33.852  0.00  0.00
ATOM   1342  HB  ILE    86      42.912  35.863  33.271  0.00  0.00
ATOM   1343  CG2 ILE    86      43.942  34.003  33.959  0.00  0.00
ATOM   1344 1HG2 ILE    86      43.808  33.199  34.683  0.00  0.00
ATOM   1345 2HG2 ILE    86      44.143  33.447  33.044  0.00  0.00
ATOM   1346 3HG2 ILE    86      44.877  34.489  34.241  0.00  0.00
ATOM   1347  CG1 ILE    86      41.584  34.137  33.217  0.00  0.00
ATOM   1348 2HG1 ILE    86      40.747  34.769  32.922  0.00  0.00
ATOM   1349 3HG1 ILE    86      41.942  33.761  32.259  0.00  0.00
ATOM   1350  CD1 ILE    86      41.016  33.004  34.071  0.00  0.00
ATOM   1351 1HD1 ILE    86      41.633  32.276  34.598  0.00  0.00
ATOM   1352 2HD1 ILE    86      40.358  33.442  34.821  0.00  0.00
ATOM   1353 3HD1 ILE    86      40.456  32.352  33.400  0.00  0.00
ATOM   1354  C   ILE    86      43.538  35.795  36.239  0.00  0.00
ATOM   1355  O   ILE    86      43.964  35.040  37.120  0.00  0.00
ATOM   1356  N   LEU    87      44.018  37.035  36.169  0.00  0.00
ATOM   1357  H   LEU    87      43.617  37.724  35.550  0.00  0.00
ATOM   1358  CA  LEU    87      45.098  37.529  37.034  0.00  0.00
ATOM   1359  HA  LEU    87      45.975  36.901  36.872  0.00  0.00
ATOM   1360  CB  LEU    87      45.540  38.954  36.639  0.00  0.00
ATOM   1361  HB2 LEU    87      45.948  38.950  35.629  0.00  0.00
ATOM   1362  HB3 LEU    87      44.724  39.670  36.738  0.00  0.00
ATOM   1363  CG  LEU    87      46.577  39.545  37.625  0.00  0.00
ATOM   1364  HG  LEU    87      46.189  39.443  38.638  0.00  0.00
ATOM   1365  CD1 LEU    87      47.909  38.773  37.564  0.00  0.00
ATOM   1366 1HD1 LEU    87      47.755  37.798  38.027  0.00  0.00
ATOM   1367 2HD1 LEU    87      48.168  38.669  36.510  0.00  0.00
ATOM   1368 3HD1 LEU    87      48.649  39.427  38.026  0.00  0.00
ATOM   1369  CD2 LEU    87      46.718  41.027  37.367  0.00  0.00
ATOM   1370 1HD2 LEU    87      45.785  41.535  37.613  0.00  0.00
ATOM   1371 2HD2 LEU    87      47.576  41.344  37.961  0.00  0.00
ATOM   1372 3HD2 LEU    87      47.078  41.284  36.371  0.00  0.00
ATOM   1373  C   LEU    87      44.696  37.481  38.559  0.00  0.00
ATOM   1374  O   LEU    87      45.451  36.967  39.424  0.00  0.00
ATOM   1375  N   ARG    88      43.472  37.860  38.867  0.00  0.00
ATOM   1376  H   ARG    88      42.789  38.230  38.222  0.00  0.00
ATOM   1377  CA  ARG    88      42.966  37.898  40.267  0.00  0.00
ATOM   1378  HA  ARG    88      43.821  38.216  40.863  0.00  0.00
ATOM   1379  CB  ARG    88      41.846  38.988  40.425  0.00  0.00
ATOM   1380  HB2 ARG    88      41.150  38.959  39.587  0.00  0.00
ATOM   1381  HB3 ARG    88      41.391  38.848  41.406  0.00  0.00
ATOM   1382  CG  ARG    88      42.578  40.344  40.309  0.00  0.00
ATOM   1383  HG2 ARG    88      43.591  40.207  40.688  0.00  0.00
ATOM   1384  HG3 ARG    88      42.713  40.564  39.250  0.00  0.00
ATOM   1385  CD  ARG    88      41.897  41.543  40.899  0.00  0.00
ATOM   1386  HD2 ARG    88      41.221  42.044  40.206  0.00  0.00
ATOM   1387  HD3 ARG    88      41.318  41.242  41.772  0.00  0.00
ATOM   1388  NE  ARG    88      42.877  42.539  41.369  0.00  0.00
ATOM   1389  HE  ARG    88      43.715  42.628  40.812  0.00  0.00
ATOM   1390  CZ  ARG    88      43.011  43.298  42.465  0.00  0.00
ATOM   1391  NH1 ARG    88      42.109  43.409  43.365  0.00  0.00
ATOM   1392 1HH1 ARG    88      41.300  42.806  43.322  0.00  0.00
ATOM   1393 2HH1 ARG    88      42.371  43.975  44.160  0.00  0.00
ATOM   1394  NH2 ARG    88      44.041  44.028  42.662  0.00  0.00
ATOM   1395 1HH2 ARG    88      44.817  44.030  42.016  0.00  0.00
ATOM   1396 2HH2 ARG    88      44.130  44.647  43.456  0.00  0.00
ATOM   1397  C   ARG    88      42.530  36.552  40.770  0.00  0.00
ATOM   1398  O   ARG    88      42.252  36.454  41.953  0.00  0.00
ATOM   1399  N   LEU    89      42.427  35.492  39.925  0.00  0.00
ATOM   1400  H   LEU    89      42.618  35.769  38.973  0.00  0.00
ATOM   1401  CA  LEU    89      42.203  34.054  40.231  0.00  0.00
ATOM   1402  HA  LEU    89      41.742  34.027  41.219  0.00  0.00
ATOM   1403  CB  LEU    89      41.294  33.480  39.075  0.00  0.00
ATOM   1404  HB2 LEU    89      40.383  34.071  38.986  0.00  0.00
ATOM   1405  HB3 LEU    89      41.838  33.657  38.147  0.00  0.00
ATOM   1406  CG  LEU    89      40.965  31.951  39.194  0.00  0.00
ATOM   1407  HG  LEU    89      41.884  31.365  39.190  0.00  0.00
ATOM   1408  CD1 LEU    89      40.259  31.485  40.433  0.00  0.00
ATOM   1409 1HD1 LEU    89      39.280  31.956  40.517  0.00  0.00
ATOM   1410 2HD1 LEU    89      40.128  30.403  40.437  0.00  0.00
ATOM   1411 3HD1 LEU    89      40.790  31.753  41.347  0.00  0.00
ATOM   1412  CD2 LEU    89      40.297  31.448  37.850  0.00  0.00
ATOM   1413 1HD2 LEU    89      40.944  31.603  36.986  0.00  0.00
ATOM   1414 2HD2 LEU    89      39.990  30.428  38.079  0.00  0.00
ATOM   1415 3HD2 LEU    89      39.434  32.066  37.602  0.00  0.00
ATOM   1416  C   LEU    89      43.485  33.296  40.369  0.00  0.00
ATOM   1417  O   LEU    89      43.772  32.734  41.465  0.00  0.00
ATOM   1418  N   ALA    90      44.343  33.389  39.386  0.00  0.00
ATOM   1419  H   ALA    90      44.096  33.858  38.525  0.00  0.00
ATOM   1420  CA  ALA    90      45.705  32.750  39.406  0.00  0.00
ATOM   1421  HA  ALA    90      45.721  31.661  39.460  0.00  0.00
ATOM   1422  CB  ALA    90      46.423  33.134  38.135  0.00  0.00
ATOM   1423  HB1 ALA    90      46.418  34.209  37.956  0.00  0.00
ATOM   1424  HB2 ALA    90      47.428  32.756  38.324  0.00  0.00
ATOM   1425  HB3 ALA    90      45.956  32.630  37.288  0.00  0.00
ATOM   1426  C   ALA    90      46.606  33.301  40.543  0.00  0.00
ATOM   1427  O   ALA    90      47.458  32.530  40.993  0.00  0.00
ATOM   1428  N   TYR    91      46.430  34.534  41.032  0.00  0.00
ATOM   1429  H   TYR    91      45.919  35.204  40.475  0.00  0.00
ATOM   1430  CA  TYR    91      47.320  35.084  42.085  0.00  0.00
ATOM   1431  HA  TYR    91      48.331  34.781  41.811  0.00  0.00
ATOM   1432  CB  TYR    91      47.194  36.584  42.182  0.00  0.00
ATOM   1433  HB2 TYR    91      47.323  36.852  41.133  0.00  0.00
ATOM   1434  HB3 TYR    91      46.195  36.952  42.416  0.00  0.00
ATOM   1435  CG  TYR    91      48.197  37.351  43.062  0.00  0.00
ATOM   1436  CD1 TYR    91      49.528  37.221  42.711  0.00  0.00
ATOM   1437  HD1 TYR    91      49.827  36.621  41.864  0.00  0.00
ATOM   1438  CE1 TYR    91      50.509  38.057  43.393  0.00  0.00
ATOM   1439  HE1 TYR    91      51.545  38.127  43.096  0.00  0.00
ATOM   1440  CZ  TYR    91      50.104  38.987  44.404  0.00  0.00
ATOM   1441  OH  TYR    91      50.945  39.873  44.969  0.00  0.00
ATOM   1442  HH  TYR    91      51.875  39.737  44.770  0.00  0.00
ATOM   1443  CE2 TYR    91      48.732  39.040  44.728  0.00  0.00
ATOM   1444  HE2 TYR    91      48.360  39.792  45.408  0.00  0.00
ATOM   1445  CD2 TYR    91      47.838  38.234  44.049  0.00  0.00
ATOM   1446  HD2 TYR    91      46.772  38.322  44.197  0.00  0.00
ATOM   1447  C   TYR    91      47.090  34.372  43.473  0.00  0.00
ATOM   1448  O   TYR    91      48.109  34.234  44.207  0.00  0.00
ATOM   1449  N   ARG    92      45.962  33.770  43.797  0.00  0.00
ATOM   1450  H   ARG    92      45.204  33.630  43.144  0.00  0.00
ATOM   1451  CA  ARG    92      45.749  33.046  45.119  0.00  0.00
ATOM   1452  HA  ARG    92      46.647  32.959  45.731  0.00  0.00
ATOM   1453  CB  ARG    92      44.591  33.725  45.979  0.00  0.00
ATOM   1454  HB2 ARG    92      43.688  33.590  45.384  0.00  0.00
ATOM   1455  HB3 ARG    92      44.405  33.061  46.823  0.00  0.00
ATOM   1456  CG  ARG    92      44.762  35.134  46.583  0.00  0.00
ATOM   1457  HG2 ARG    92      44.912  35.860  45.784  0.00  0.00
ATOM   1458  HG3 ARG    92      43.851  35.445  47.095  0.00  0.00
ATOM   1459  CD  ARG    92      45.996  35.363  47.515  0.00  0.00
ATOM   1460  HD2 ARG    92      46.907  35.209  46.936  0.00  0.00
ATOM   1461  HD3 ARG    92      46.207  36.416  47.702  0.00  0.00
ATOM   1462  NE  ARG    92      45.936  34.594  48.726  0.00  0.00
ATOM   1463  HE  ARG    92      46.281  33.650  48.629  0.00  0.00
ATOM   1464  CZ  ARG    92      45.354  34.869  49.938  0.00  0.00
ATOM   1465  NH1 ARG    92      44.701  36.006  50.086  0.00  0.00
ATOM   1466 1HH1 ARG    92      44.666  36.711  49.364  0.00  0.00
ATOM   1467 2HH1 ARG    92      44.246  36.206  50.965  0.00  0.00
ATOM   1468  NH2 ARG    92      45.400  34.103  50.991  0.00  0.00
ATOM   1469 1HH2 ARG    92      45.830  33.192  50.909  0.00  0.00
ATOM   1470 2HH2 ARG    92      44.918  34.279  51.861  0.00  0.00
ATOM   1471  C   ARG    92      45.450  31.556  45.017  0.00  0.00
ATOM   1472  O   ARG    92      45.637  30.809  45.950  0.00  0.00
ATOM   1473  N   SER    93      45.014  31.121  43.822  0.00  0.00
ATOM   1474  H   SER    93      44.858  31.824  43.113  0.00  0.00
ATOM   1475  CA  SER    93      44.624  29.741  43.468  0.00  0.00
ATOM   1476  HA  SER    93      43.766  29.363  44.023  0.00  0.00
ATOM   1477  CB  SER    93      44.241  29.571  42.026  0.00  0.00
ATOM   1478  HB2 SER    93      45.046  30.011  41.438  0.00  0.00
ATOM   1479  HB3 SER    93      44.076  28.504  41.877  0.00  0.00
ATOM   1480  OG  SER    93      43.020  30.256  41.861  0.00  0.00
ATOM   1481  HG  SER    93      43.228  31.183  41.725  0.00  0.00
ATOM   1482  C   SER    93      45.747  28.710  43.826  0.00  0.00
ATOM   1483  O   SER    93      46.916  28.967  43.555  0.00  0.00
ATOM   1484  N   LYS    94      45.405  27.595  44.386  0.00  0.00
ATOM   1485  H   LYS    94      44.433  27.324  44.338  0.00  0.00
ATOM   1486  CA  LYS    94      46.243  26.480  44.773  0.00  0.00
ATOM   1487  HA  LYS    94      47.292  26.711  44.583  0.00  0.00
ATOM   1488  CB  LYS    94      46.159  26.133  46.247  0.00  0.00
ATOM   1489  HB2 LYS    94      45.163  25.740  46.451  0.00  0.00
ATOM   1490  HB3 LYS    94      46.844  25.288  46.328  0.00  0.00
ATOM   1491  CG  LYS    94      46.506  27.301  47.136  0.00  0.00
ATOM   1492  HG2 LYS    94      47.269  27.953  46.710  0.00  0.00
ATOM   1493  HG3 LYS    94      45.641  27.907  47.405  0.00  0.00
ATOM   1494  CD  LYS    94      47.151  26.834  48.465  0.00  0.00
ATOM   1495  HD2 LYS    94      47.738  25.944  48.238  0.00  0.00
ATOM   1496  HD3 LYS    94      47.800  27.645  48.795  0.00  0.00
ATOM   1497  CE  LYS    94      46.020  26.450  49.449  0.00  0.00
ATOM   1498  HE2 LYS    94      45.357  27.298  49.628  0.00  0.00
ATOM   1499  HE3 LYS    94      45.455  25.571  49.139  0.00  0.00
ATOM   1500  NZ  LYS    94      46.613  26.037  50.714  0.00  0.00
ATOM   1501  HZ1 LYS    94      46.170  26.606  51.421  0.00  0.00
ATOM   1502  HZ2 LYS    94      46.452  25.084  51.004  0.00  0.00
ATOM   1503  HZ3 LYS    94      47.602  26.220  50.615  0.00  0.00
ATOM   1504  C   LYS    94      45.861  25.213  43.863  0.00  0.00
ATOM   1505  O   LYS    94      45.019  24.484  44.212  0.00  0.00
ATOM   1506  N   PRO    95      46.649  24.961  42.771  0.00  0.00
ATOM   1507  CD  PRO    95      47.552  25.906  42.151  0.00  0.00
ATOM   1508  HD2 PRO    95      48.232  26.273  42.919  0.00  0.00
ATOM   1509  HD3 PRO    95      47.034  26.740  41.679  0.00  0.00
ATOM   1510  CG  PRO    95      48.330  25.151  41.111  0.00  0.00
ATOM   1511  HG2 PRO    95      49.135  24.594  41.591  0.00  0.00
ATOM   1512  HG3 PRO    95      48.812  25.657  40.275  0.00  0.00
ATOM   1513  CB  PRO    95      47.317  24.171  40.536  0.00  0.00
ATOM   1514  HB2 PRO    95      47.842  23.346  40.056  0.00  0.00
ATOM   1515  HB3 PRO    95      46.791  24.642  39.705  0.00  0.00
ATOM   1516  CA  PRO    95      46.423  23.874  41.786  0.00  0.00
ATOM   1517  HA  PRO    95      45.370  23.948  41.516  0.00  0.00
ATOM   1518  C   PRO    95      46.751  22.513  42.346  0.00  0.00
ATOM   1519  O   PRO    95      45.915  21.637  42.004  0.00  0.00
ATOM   1520  N   GLY    96      47.829  22.228  43.083  0.00  0.00
ATOM   1521  H   GLY    96      48.427  22.982  43.391  0.00  0.00
ATOM   1522  CA  GLY    96      48.108  20.811  43.475  0.00  0.00
ATOM   1523  HA2 GLY    96      48.211  20.231  42.557  0.00  0.00
ATOM   1524  HA3 GLY    96      49.027  20.897  44.053  0.00  0.00
ATOM   1525  C   GLY    96      47.173  20.182  44.481  0.00  0.00
ATOM   1526  O   GLY    96      47.441  19.078  44.833  0.00  0.00
ATOM   1527  N   GLU    97      46.105  20.888  44.861  0.00  0.00
ATOM   1528  H   GLU    97      46.196  21.829  44.506  0.00  0.00
ATOM   1529  CA  GLU    97      44.887  20.542  45.635  0.00  0.00
ATOM   1530  HA  GLU    97      44.864  19.457  45.743  0.00  0.00
ATOM   1531  CB  GLU    97      45.095  21.189  47.008  0.00  0.00
ATOM   1532  HB2 GLU    97      44.302  20.877  47.687  0.00  0.00
ATOM   1533  HB3 GLU    97      45.973  20.716  47.447  0.00  0.00
ATOM   1534  CG  GLU    97      45.172  22.710  47.106  0.00  0.00
ATOM   1535  HG2 GLU    97      45.959  23.030  46.423  0.00  0.00
ATOM   1536  HG3 GLU    97      44.225  23.116  46.750  0.00  0.00
ATOM   1537  CD  GLU    97      45.613  23.143  48.459  0.00  0.00
ATOM   1538  OE1 GLU    97      46.743  23.571  48.663  0.00  0.00
ATOM   1539  OE2 GLU    97      44.751  23.062  49.348  0.00  0.00
ATOM   1540  C   GLU    97      43.495  20.939  44.976  0.00  0.00
ATOM   1541  O   GLU    97      42.499  20.725  45.591  0.00  0.00
ATOM   1542  N   GLY    98      43.487  21.334  43.717  0.00  0.00
ATOM   1543  H   GLY    98      44.338  21.346  43.173  0.00  0.00
ATOM   1544  CA  GLY    98      42.320  21.668  42.971  0.00  0.00
ATOM   1545  HA2 GLY    98      42.605  21.857  41.936  0.00  0.00
ATOM   1546  HA3 GLY    98      41.712  20.765  42.923  0.00  0.00
ATOM   1547  C   GLY    98      41.497  22.883  43.340  0.00  0.00
ATOM   1548  O   GLY    98      40.314  22.932  43.085  0.00  0.00
ATOM   1549  N   LYS    99      42.106  23.807  44.091  0.00  0.00
ATOM   1550  H   LYS    99      43.113  23.849  44.159  0.00  0.00
ATOM   1551  CA  LYS    99      41.437  24.984  44.691  0.00  0.00
ATOM   1552  HA  LYS    99      40.397  24.736  44.902  0.00  0.00
ATOM   1553  CB  LYS    99      42.088  25.453  46.020  0.00  0.00
ATOM   1554  HB2 LYS    99      43.168  25.315  45.969  0.00  0.00
ATOM   1555  HB3 LYS    99      41.680  26.430  46.280  0.00  0.00
ATOM   1556  CG  LYS    99      41.540  24.567  47.130  0.00  0.00
ATOM   1557  HG2 LYS    99      40.460  24.610  46.985  0.00  0.00
ATOM   1558  HG3 LYS    99      41.918  23.545  47.094  0.00  0.00
ATOM   1559  CD  LYS    99      41.831  24.935  48.616  0.00  0.00
ATOM   1560  HD2 LYS    99      42.908  24.771  48.666  0.00  0.00
ATOM   1561  HD3 LYS    99      41.602  25.995  48.731  0.00  0.00
ATOM   1562  CE  LYS    99      41.162  24.113  49.697  0.00  0.00
ATOM   1563  HE2 LYS    99      41.086  24.697  50.614  0.00  0.00
ATOM   1564  HE3 LYS    99      40.224  23.868  49.198  0.00  0.00
ATOM   1565  NZ  LYS    99      41.898  22.883  49.928  0.00  0.00
ATOM   1566  HZ1 LYS    99      41.564  22.448  50.776  0.00  0.00
ATOM   1567  HZ2 LYS    99      41.720  22.204  49.202  0.00  0.00
ATOM   1568  HZ3 LYS    99      42.898  23.019  49.934  0.00  0.00
ATOM   1569  C   LYS    99      41.527  26.132  43.601  0.00  0.00
ATOM   1570  O   LYS    99      42.553  26.436  43.133  0.00  0.00
ATOM   1571  N   LEU   100      40.324  26.708  43.355  0.00  0.00
ATOM   1572  H   LEU   100      39.575  26.276  43.877  0.00  0.00
ATOM   1573  CA  LEU   100      40.074  27.924  42.722  0.00  0.00
ATOM   1574  HA  LEU   100      40.870  28.299  42.079  0.00  0.00
ATOM   1575  CB  LEU   100      38.714  27.960  42.011  0.00  0.00
ATOM   1576  HB2 LEU   100      37.910  27.740  42.714  0.00  0.00
ATOM   1577  HB3 LEU   100      38.463  28.995  41.777  0.00  0.00
ATOM   1578  CG  LEU   100      38.573  27.031  40.785  0.00  0.00
ATOM   1579  HG  LEU   100      38.997  26.039  40.945  0.00  0.00
ATOM   1580  CD1 LEU   100      37.120  26.836  40.496  0.00  0.00
ATOM   1581 1HD1 LEU   100      36.636  27.781  40.248  0.00  0.00
ATOM   1582 2HD1 LEU   100      37.080  26.220  39.598  0.00  0.00
ATOM   1583 3HD1 LEU   100      36.605  26.314  41.302  0.00  0.00
ATOM   1584  CD2 LEU   100      39.231  27.531  39.534  0.00  0.00
ATOM   1585 1HD2 LEU   100      40.209  27.982  39.701  0.00  0.00
ATOM   1586 2HD2 LEU   100      39.372  26.682  38.865  0.00  0.00
ATOM   1587 3HD2 LEU   100      38.667  28.266  38.960  0.00  0.00
ATOM   1588  C   LEU   100      39.955  28.972  43.910  0.00  0.00
ATOM   1589  O   LEU   100      39.051  28.904  44.756  0.00  0.00
ATOM   1590  N   ILE   101      40.893  29.876  44.024  0.00  0.00
ATOM   1591  H   ILE   101      41.527  30.004  43.249  0.00  0.00
ATOM   1592  CA  ILE   101      40.782  30.873  45.086  0.00  0.00
ATOM   1593  HA  ILE   101      39.776  30.849  45.506  0.00  0.00
ATOM   1594  CB  ILE   101      41.941  30.654  46.113  0.00  0.00
ATOM   1595  HB  ILE   101      42.835  31.022  45.610  0.00  0.00
ATOM   1596  CG2 ILE   101      41.723  31.603  47.255  0.00  0.00
ATOM   1597 1HG2 ILE   101      40.912  31.313  47.924  0.00  0.00
ATOM   1598 2HG2 ILE   101      42.602  31.544  47.896  0.00  0.00
ATOM   1599 3HG2 ILE   101      41.519  32.612  46.898  0.00  0.00
ATOM   1600  CG1 ILE   101      42.215  29.192  46.514  0.00  0.00
ATOM   1601 2HG1 ILE   101      41.301  28.600  46.467  0.00  0.00
ATOM   1602 3HG1 ILE   101      42.752  28.772  45.663  0.00  0.00
ATOM   1603  CD1 ILE   101      43.013  28.937  47.806  0.00  0.00
ATOM   1604 1HD1 ILE   101      42.321  29.247  48.589  0.00  0.00
ATOM   1605 2HD1 ILE   101      43.344  27.900  47.859  0.00  0.00
ATOM   1606 3HD1 ILE   101      43.901  29.569  47.796  0.00  0.00
ATOM   1607  C   ILE   101      40.900  32.272  44.480  0.00  0.00
ATOM   1608  O   ILE   101      41.839  32.494  43.673  0.00  0.00
ATOM   1609  N   PHE   102      39.926  33.213  44.639  0.00  0.00
ATOM   1610  H   PHE   102      39.182  32.858  45.223  0.00  0.00
ATOM   1611  CA  PHE   102      39.858  34.569  44.014  0.00  0.00
ATOM   1612  HA  PHE   102      40.467  34.565  43.110  0.00  0.00
ATOM   1613  CB  PHE   102      38.420  34.779  43.541  0.00  0.00
ATOM   1614  HB2 PHE   102      37.939  33.920  43.074  0.00  0.00
ATOM   1615  HB3 PHE   102      37.813  35.092  44.391  0.00  0.00
ATOM   1616  CG  PHE   102      38.362  35.848  42.534  0.00  0.00
ATOM   1617  CD1 PHE   102      37.541  36.981  42.784  0.00  0.00
ATOM   1618  HD1 PHE   102      36.944  37.139  43.670  0.00  0.00
ATOM   1619  CE1 PHE   102      37.391  37.976  41.752  0.00  0.00
ATOM   1620  HE1 PHE   102      36.731  38.822  41.875  0.00  0.00
ATOM   1621  CZ  PHE   102      38.069  37.892  40.538  0.00  0.00
ATOM   1622  HZ  PHE   102      37.968  38.718  39.851  0.00  0.00
ATOM   1623  CE2 PHE   102      38.921  36.826  40.348  0.00  0.00
ATOM   1624  HE2 PHE   102      39.416  36.665  39.402  0.00  0.00
ATOM   1625  CD2 PHE   102      39.078  35.789  41.348  0.00  0.00
ATOM   1626  HD2 PHE   102      39.748  34.960  41.174  0.00  0.00
ATOM   1627  C   PHE   102      40.365  35.641  44.959  0.00  0.00
ATOM   1628  O   PHE   102      40.288  35.444  46.175  0.00  0.00
ATOM   1629  N   CYS   103      40.848  36.770  44.476  0.00  0.00
ATOM   1630  H   CYS   103      40.900  36.834  43.469  0.00  0.00
ATOM   1631  CA  CYS   103      41.220  37.902  45.302  0.00  0.00
ATOM   1632  HA  CYS   103      41.900  37.620  46.105  0.00  0.00
ATOM   1633  CB  CYS   103      41.998  38.852  44.400  0.00  0.00
ATOM   1634  HB2 CYS   103      41.400  39.090  43.521  0.00  0.00
ATOM   1635  HB3 CYS   103      42.271  39.716  45.006  0.00  0.00
ATOM   1636  SG  CYS   103      43.653  38.125  44.023  0.00  0.00
ATOM   1637  HG  CYS   103      43.269  36.864  43.805  0.00  0.00
ATOM   1638  C   CYS   103      40.090  38.640  46.123  0.00  0.00
ATOM   1639  O   CYS   103      40.327  39.610  46.821  0.00  0.00
ATOM   1640  N   SER   104      38.902  37.990  46.188  0.00  0.00
ATOM   1641  H   SER   104      38.724  37.198  45.587  0.00  0.00
ATOM   1642  CA  SER   104      37.856  38.226  47.173  0.00  0.00
ATOM   1643  HA  SER   104      37.967  39.244  47.545  0.00  0.00
ATOM   1644  CB  SER   104      36.474  38.110  46.541  0.00  0.00
ATOM   1645  HB2 SER   104      35.731  38.179  47.335  0.00  0.00
ATOM   1646  HB3 SER   104      36.366  38.873  45.770  0.00  0.00
ATOM   1647  OG  SER   104      36.368  36.810  45.900  0.00  0.00
ATOM   1648  HG  SER   104      35.447  36.710  45.648  0.00  0.00
ATOM   1649  C   SER   104      37.923  37.329  48.446  0.00  0.00
ATOM   1650  O   SER   104      37.063  37.457  49.355  0.00  0.00
ATOM   1651  N   GLY   105      38.819  36.398  48.608  0.00  0.00
ATOM   1652  H   GLY   105      39.450  36.222  47.839  0.00  0.00
ATOM   1653  CA  GLY   105      38.832  35.306  49.669  0.00  0.00
ATOM   1654  HA2 GLY   105      39.814  34.842  49.754  0.00  0.00
ATOM   1655  HA3 GLY   105      38.595  35.712  50.652  0.00  0.00
ATOM   1656  C   GLY   105      37.876  34.111  49.375  0.00  0.00
ATOM   1657  O   GLY   105      37.744  33.214  50.186  0.00  0.00
ATOM   1658  N   LEU   106      37.184  34.045  48.232  0.00  0.00
ATOM   1659  H   LEU   106      37.317  34.834  47.615  0.00  0.00
ATOM   1660  CA  LEU   106      36.331  32.977  47.826  0.00  0.00
ATOM   1661  HA  LEU   106      35.617  32.750  48.617  0.00  0.00
ATOM   1662  CB  LEU   106      35.561  33.516  46.527  0.00  0.00
ATOM   1663  HB2 LEU   106      34.942  34.353  46.850  0.00  0.00
ATOM   1664  HB3 LEU   106      36.339  33.919  45.879  0.00  0.00
ATOM   1665  CG  LEU   106      34.657  32.463  45.912  0.00  0.00
ATOM   1666  HG  LEU   106      35.188  31.578  45.563  0.00  0.00
ATOM   1667  CD1 LEU   106      33.625  31.851  46.934  0.00  0.00
ATOM   1668 1HD1 LEU   106      34.085  31.258  47.725  0.00  0.00
ATOM   1669 2HD1 LEU   106      33.240  32.672  47.540  0.00  0.00
ATOM   1670 3HD1 LEU   106      32.826  31.372  46.368  0.00  0.00
ATOM   1671  CD2 LEU   106      33.979  33.095  44.719  0.00  0.00
ATOM   1672 1HD2 LEU   106      33.408  33.959  45.057  0.00  0.00
ATOM   1673 2HD2 LEU   106      34.727  33.301  43.953  0.00  0.00
ATOM   1674 3HD2 LEU   106      33.272  32.449  44.198  0.00  0.00
ATOM   1675  C   LEU   106      37.177  31.737  47.519  0.00  0.00
ATOM   1676  O   LEU   106      38.039  31.817  46.690  0.00  0.00
ATOM   1677  N   VAL   107      36.849  30.505  48.040  0.00  0.00
ATOM   1678  H   VAL   107      36.162  30.336  48.761  0.00  0.00
ATOM   1679  CA  VAL   107      37.494  29.173  47.706  0.00  0.00
ATOM   1680  HA  VAL   107      38.352  29.297  47.045  0.00  0.00
ATOM   1681  CB  VAL   107      38.061  28.473  49.020  0.00  0.00
ATOM   1682  HB  VAL   107      37.321  28.036  49.691  0.00  0.00
ATOM   1683  CG1 VAL   107      38.938  27.300  48.631  0.00  0.00
ATOM   1684 1HG1 VAL   107      39.795  27.728  48.111  0.00  0.00
ATOM   1685 2HG1 VAL   107      39.400  26.847  49.508  0.00  0.00
ATOM   1686 3HG1 VAL   107      38.360  26.600  48.028  0.00  0.00
ATOM   1687  CG2 VAL   107      39.000  29.311  49.975  0.00  0.00
ATOM   1688 1HG2 VAL   107      39.347  28.665  50.781  0.00  0.00
ATOM   1689 2HG2 VAL   107      39.892  29.605  49.422  0.00  0.00
ATOM   1690 3HG2 VAL   107      38.408  30.189  50.232  0.00  0.00
ATOM   1691  C   VAL   107      36.469  28.280  47.037  0.00  0.00
ATOM   1692  O   VAL   107      35.432  28.017  47.552  0.00  0.00
ATOM   1693  N   LEU   108      36.820  27.679  45.942  0.00  0.00
ATOM   1694  H   LEU   108      37.737  27.795  45.533  0.00  0.00
ATOM   1695  CA  LEU   108      36.022  26.641  45.328  0.00  0.00
ATOM   1696  HA  LEU   108      35.273  26.237  46.009  0.00  0.00
ATOM   1697  CB  LEU   108      35.213  27.219  44.102  0.00  0.00
ATOM   1698  HB2 LEU   108      35.876  27.419  43.261  0.00  0.00
ATOM   1699  HB3 LEU   108      34.630  26.437  43.618  0.00  0.00
ATOM   1700  CG  LEU   108      34.263  28.505  44.249  0.00  0.00
ATOM   1701  HG  LEU   108      34.830  29.351  44.639  0.00  0.00
ATOM   1702  CD1 LEU   108      33.625  29.054  42.987  0.00  0.00
ATOM   1703 1HD1 LEU   108      32.970  29.891  43.227  0.00  0.00
ATOM   1704 2HD1 LEU   108      34.477  29.225  42.328  0.00  0.00
ATOM   1705 3HD1 LEU   108      33.017  28.272  42.533  0.00  0.00
ATOM   1706  CD2 LEU   108      33.091  28.357  45.223  0.00  0.00
ATOM   1707 1HD2 LEU   108      32.531  29.287  45.327  0.00  0.00
ATOM   1708 2HD2 LEU   108      32.454  27.487  45.066  0.00  0.00
ATOM   1709 3HD2 LEU   108      33.472  28.133  46.219  0.00  0.00
ATOM   1710  C   LEU   108      36.935  25.424  44.881  0.00  0.00
ATOM   1711  O   LEU   108      38.160  25.527  44.964  0.00  0.00
ATOM   1712  N   HIS   109      36.340  24.379  44.361  0.00  0.00
ATOM   1713  H   HIS   109      35.371  24.272  44.627  0.00  0.00
ATOM   1714  CA  HIS   109      37.023  23.123  44.024  0.00  0.00
ATOM   1715  HA  HIS   109      38.094  23.193  44.215  0.00  0.00
ATOM   1716  CB  HIS   109      36.609  21.958  44.971  0.00  0.00
ATOM   1717  HB2 HIS   109      36.386  22.399  45.943  0.00  0.00
ATOM   1718  HB3 HIS   109      35.705  21.460  44.622  0.00  0.00
ATOM   1719  CG  HIS   109      37.659  20.982  45.170  0.00  0.00
ATOM   1720  ND1 HIS   109      37.642  19.645  44.864  0.00  0.00
ATOM   1721  HD1 HIS   109      36.963  19.066  44.392  0.00  0.00
ATOM   1722  CE1 HIS   109      38.832  19.085  45.089  0.00  0.00
ATOM   1723  HE1 HIS   109      39.088  18.062  44.858  0.00  0.00
ATOM   1724  NE2 HIS   109      39.676  20.036  45.529  0.00  0.00
ATOM   1725  HE2 HIS   109      40.637  19.910  45.814  0.00  0.00
ATOM   1726  CD2 HIS   109      38.956  21.232  45.579  0.00  0.00
ATOM   1727  HD2 HIS   109      39.370  22.197  45.831  0.00  0.00
ATOM   1728  C   HIS   109      36.767  22.871  42.483  0.00  0.00
ATOM   1729  O   HIS   109      35.606  23.082  41.905  0.00  0.00
ATOM   1730  N   ARG   110      37.754  22.255  41.745  0.00  0.00
ATOM   1731  H   ARG   110      38.654  22.115  42.182  0.00  0.00
ATOM   1732  CA  ARG   110      37.693  21.984  40.315  0.00  0.00
ATOM   1733  HA  ARG   110      37.852  22.969  39.876  0.00  0.00
ATOM   1734  CB  ARG   110      38.859  21.056  39.909  0.00  0.00
ATOM   1735  HB2 ARG   110      39.760  21.665  39.980  0.00  0.00
ATOM   1736  HB3 ARG   110      39.008  20.243  40.619  0.00  0.00
ATOM   1737  CG  ARG   110      38.781  20.512  38.518  0.00  0.00
ATOM   1738  HG2 ARG   110      37.923  19.841  38.551  0.00  0.00
ATOM   1739  HG3 ARG   110      38.473  21.302  37.833  0.00  0.00
ATOM   1740  CD  ARG   110      40.105  19.804  38.079  0.00  0.00
ATOM   1741  HD2 ARG   110      40.993  20.431  38.145  0.00  0.00
ATOM   1742  HD3 ARG   110      40.304  19.046  38.836  0.00  0.00
ATOM   1743  NE  ARG   110      39.940  19.199  36.705  0.00  0.00
ATOM   1744  HE  ARG   110      39.048  18.757  36.536  0.00  0.00
ATOM   1745  CZ  ARG   110      40.836  19.180  35.709  0.00  0.00
ATOM   1746  NH1 ARG   110      42.076  19.538  35.878  0.00  0.00
ATOM   1747 1HH1 ARG   110      42.407  19.695  36.819  0.00  0.00
ATOM   1748 2HH1 ARG   110      42.674  19.617  35.068  0.00  0.00
ATOM   1749  NH2 ARG   110      40.582  18.680  34.546  0.00  0.00
ATOM   1750 1HH2 ARG   110      39.947  17.898  34.474  0.00  0.00
ATOM   1751 2HH2 ARG   110      41.324  18.841  33.881  0.00  0.00
ATOM   1752  C   ARG   110      36.325  21.469  39.877  0.00  0.00
ATOM   1753  O   ARG   110      35.734  22.221  39.045  0.00  0.00
ATOM   1754  N   LEU   111      35.880  20.259  40.344  0.00  0.00
ATOM   1755  H   LEU   111      36.593  19.771  40.867  0.00  0.00
ATOM   1756  CA  LEU   111      34.661  19.529  39.944  0.00  0.00
ATOM   1757  HA  LEU   111      34.725  19.204  38.906  0.00  0.00
ATOM   1758  CB  LEU   111      34.578  18.387  40.891  0.00  0.00
ATOM   1759  HB2 LEU   111      35.455  17.741  40.843  0.00  0.00
ATOM   1760  HB3 LEU   111      34.551  18.883  41.861  0.00  0.00
ATOM   1761  CG  LEU   111      33.208  17.564  40.908  0.00  0.00
ATOM   1762  HG  LEU   111      32.355  18.223  41.068  0.00  0.00
ATOM   1763  CD1 LEU   111      32.825  16.961  39.554  0.00  0.00
ATOM   1764 1HD1 LEU   111      32.914  17.627  38.696  0.00  0.00
ATOM   1765 2HD1 LEU   111      33.589  16.237  39.273  0.00  0.00
ATOM   1766 3HD1 LEU   111      31.815  16.551  39.552  0.00  0.00
ATOM   1767  CD2 LEU   111      33.292  16.608  42.081  0.00  0.00
ATOM   1768 1HD2 LEU   111      32.995  17.268  42.896  0.00  0.00
ATOM   1769 2HD2 LEU   111      32.537  15.827  41.984  0.00  0.00
ATOM   1770 3HD2 LEU   111      34.235  16.072  42.191  0.00  0.00
ATOM   1771  C   LEU   111      33.337  20.386  39.929  0.00  0.00
ATOM   1772  O   LEU   111      32.431  20.077  39.132  0.00  0.00
ATOM   1773  N   GLN   112      33.291  21.442  40.757  0.00  0.00
ATOM   1774  H   GLN   112      34.092  21.664  41.331  0.00  0.00
ATOM   1775  CA  GLN   112      32.194  22.329  40.952  0.00  0.00
ATOM   1776  HA  GLN   112      31.279  21.736  40.964  0.00  0.00
ATOM   1777  CB  GLN   112      32.268  23.080  42.261  0.00  0.00
ATOM   1778  HB2 GLN   112      33.043  23.845  42.225  0.00  0.00
ATOM   1779  HB3 GLN   112      31.283  23.546  42.237  0.00  0.00
ATOM   1780  CG  GLN   112      32.369  22.233  43.538  0.00  0.00
ATOM   1781  HG2 GLN   112      31.424  21.691  43.498  0.00  0.00
ATOM   1782  HG3 GLN   112      33.142  21.514  43.265  0.00  0.00
ATOM   1783  CD  GLN   112      32.597  23.052  44.815  0.00  0.00
ATOM   1784  OE1 GLN   112      33.683  23.393  45.200  0.00  0.00
ATOM   1785  NE2 GLN   112      31.512  23.417  45.440  0.00  0.00
ATOM   1786 1HE2 GLN   112      31.475  24.134  46.151  0.00  0.00
ATOM   1787 2HE2 GLN   112      30.624  22.944  45.350  0.00  0.00
ATOM   1788  C   GLN   112      31.972  23.347  39.818  0.00  0.00
ATOM   1789  O   GLN   112      30.931  23.864  39.709  0.00  0.00
ATOM   1790  N   CYS   113      32.967  23.705  39.004  0.00  0.00
ATOM   1791  H   CYS   113      33.889  23.305  39.105  0.00  0.00
ATOM   1792  CA  CYS   113      32.824  24.466  37.762  0.00  0.00
ATOM   1793  HA  CYS   113      31.793  24.747  37.549  0.00  0.00
ATOM   1794  CB  CYS   113      33.648  25.685  38.114  0.00  0.00
ATOM   1795  HB2 CYS   113      34.655  25.373  38.387  0.00  0.00
ATOM   1796  HB3 CYS   113      33.759  26.320  37.235  0.00  0.00
ATOM   1797  SG  CYS   113      33.058  26.846  39.527  0.00  0.00
ATOM   1798  HG  CYS   113      33.135  25.905  40.472  0.00  0.00
ATOM   1799  C   CYS   113      33.296  23.792  36.477  0.00  0.00
ATOM   1800  O   CYS   113      33.426  24.557  35.513  0.00  0.00
ATOM   1801  N   ALA   114      33.753  22.529  36.481  0.00  0.00
ATOM   1802  H   ALA   114      33.594  21.972  37.309  0.00  0.00
ATOM   1803  CA  ALA   114      34.487  21.914  35.402  0.00  0.00
ATOM   1804  HA  ALA   114      35.397  22.476  35.193  0.00  0.00
ATOM   1805  CB  ALA   114      34.984  20.560  35.909  0.00  0.00
ATOM   1806  HB1 ALA   114      35.631  20.116  35.153  0.00  0.00
ATOM   1807  HB2 ALA   114      35.600  20.790  36.779  0.00  0.00
ATOM   1808  HB3 ALA   114      34.077  20.033  36.203  0.00  0.00
ATOM   1809  C   ALA   114      33.738  21.783  34.094  0.00  0.00
ATOM   1810  O   ALA   114      34.305  22.061  33.005  0.00  0.00
ATOM   1811  N   ARG   115      32.409  21.521  34.092  0.00  0.00
ATOM   1812  H   ARG   115      31.923  21.478  34.976  0.00  0.00
ATOM   1813  CA  ARG   115      31.529  21.909  32.915  0.00  0.00
ATOM   1814  HA  ARG   115      31.840  21.325  32.049  0.00  0.00
ATOM   1815  CB  ARG   115      30.079  21.414  33.210  0.00  0.00
ATOM   1816  HB2 ARG   115      29.623  21.809  34.118  0.00  0.00
ATOM   1817  HB3 ARG   115      29.441  21.858  32.446  0.00  0.00
ATOM   1818  CG  ARG   115      29.970  19.927  33.314  0.00  0.00
ATOM   1819  HG2 ARG   115      30.636  19.410  32.622  0.00  0.00
ATOM   1820  HG3 ARG   115      30.329  19.569  34.279  0.00  0.00
ATOM   1821  CD  ARG   115      28.476  19.568  33.074  0.00  0.00
ATOM   1822  HD2 ARG   115      28.035  20.079  32.218  0.00  0.00
ATOM   1823  HD3 ARG   115      28.580  18.504  32.865  0.00  0.00
ATOM   1824  NE  ARG   115      27.688  19.679  34.315  0.00  0.00
ATOM   1825  HE  ARG   115      28.016  20.169  35.134  0.00  0.00
ATOM   1826  CZ  ARG   115      26.485  19.081  34.504  0.00  0.00
ATOM   1827  NH1 ARG   115      25.852  18.453  33.535  0.00  0.00
ATOM   1828 1HH1 ARG   115      26.204  18.523  32.591  0.00  0.00
ATOM   1829 2HH1 ARG   115      24.934  18.040  33.625  0.00  0.00
ATOM   1830  NH2 ARG   115      25.794  19.236  35.612  0.00  0.00
ATOM   1831 1HH2 ARG   115      26.188  19.704  36.416  0.00  0.00
ATOM   1832 2HH2 ARG   115      24.820  18.986  35.710  0.00  0.00
ATOM   1833  C   ARG   115      31.554  23.341  32.429  0.00  0.00
ATOM   1834  O   ARG   115      31.814  23.647  31.247  0.00  0.00
ATOM   1835  N   GLY   116      31.421  24.240  33.418  0.00  0.00
ATOM   1836  H   GLY   116      31.158  23.860  34.316  0.00  0.00
ATOM   1837  CA  GLY   116      31.536  25.671  33.268  0.00  0.00
ATOM   1838  HA2 GLY   116      30.596  26.094  32.914  0.00  0.00
ATOM   1839  HA3 GLY   116      31.719  25.999  34.291  0.00  0.00
ATOM   1840  C   GLY   116      32.768  26.195  32.479  0.00  0.00
ATOM   1841  O   GLY   116      32.674  26.712  31.412  0.00  0.00
ATOM   1842  N   PHE   117      33.935  25.945  32.978  0.00  0.00
ATOM   1843  H   PHE   117      33.979  25.555  33.909  0.00  0.00
ATOM   1844  CA  PHE   117      35.225  26.199  32.328  0.00  0.00
ATOM   1845  HA  PHE   117      35.296  27.252  32.052  0.00  0.00
ATOM   1846  CB  PHE   117      36.386  25.862  33.303  0.00  0.00
ATOM   1847  HB2 PHE   117      36.049  25.015  33.900  0.00  0.00
ATOM   1848  HB3 PHE   117      37.289  25.651  32.730  0.00  0.00
ATOM   1849  CG  PHE   117      36.712  26.968  34.297  0.00  0.00
ATOM   1850  CD1 PHE   117      36.199  26.961  35.615  0.00  0.00
ATOM   1851  HD1 PHE   117      35.569  26.140  35.926  0.00  0.00
ATOM   1852  CE1 PHE   117      36.498  28.025  36.540  0.00  0.00
ATOM   1853  HE1 PHE   117      36.095  27.952  37.540  0.00  0.00
ATOM   1854  CZ  PHE   117      37.319  29.093  36.125  0.00  0.00
ATOM   1855  HZ  PHE   117      37.714  29.835  36.802  0.00  0.00
ATOM   1856  CE2 PHE   117      37.749  29.081  34.839  0.00  0.00
ATOM   1857  HE2 PHE   117      38.458  29.838  34.538  0.00  0.00
ATOM   1858  CD2 PHE   117      37.585  27.989  33.941  0.00  0.00
ATOM   1859  HD2 PHE   117      38.072  28.010  32.978  0.00  0.00
ATOM   1860  C   PHE   117      35.409  25.414  31.020  0.00  0.00
ATOM   1861  O   PHE   117      36.087  25.936  30.134  0.00  0.00
ATOM   1862  N   GLY   118      34.876  24.152  30.987  0.00  0.00
ATOM   1863  H   GLY   118      34.452  23.781  31.825  0.00  0.00
ATOM   1864  CA  GLY   118      35.005  23.305  29.748  0.00  0.00
ATOM   1865  HA2 GLY   118      34.322  22.462  29.848  0.00  0.00
ATOM   1866  HA3 GLY   118      34.555  23.873  28.934  0.00  0.00
ATOM   1867  C   GLY   118      36.454  22.833  29.536  0.00  0.00
ATOM   1868  O   GLY   118      37.216  22.597  30.501  0.00  0.00
ATOM   1869  N   ASP   119      36.900  22.748  28.249  0.00  0.00
ATOM   1870  H   ASP   119      36.182  22.777  27.538  0.00  0.00
ATOM   1871  CA  ASP   119      38.170  22.351  27.793  0.00  0.00
ATOM   1872  HA  ASP   119      38.488  21.568  28.481  0.00  0.00
ATOM   1873  CB  ASP   119      38.030  21.824  26.319  0.00  0.00
ATOM   1874  HB2 ASP   119      37.509  20.867  26.335  0.00  0.00
ATOM   1875  HB3 ASP   119      37.529  22.498  25.624  0.00  0.00
ATOM   1876  CG  ASP   119      39.399  21.592  25.590  0.00  0.00
ATOM   1877  OD1 ASP   119      39.546  22.143  24.428  0.00  0.00
ATOM   1878  OD2 ASP   119      40.182  20.653  26.026  0.00  0.00
ATOM   1879  C   ASP   119      39.130  23.559  27.943  0.00  0.00
ATOM   1880  O   ASP   119      39.897  23.901  27.005  0.00  0.00
ATOM   1881  N   TRP   120      39.252  24.065  29.152  0.00  0.00
ATOM   1882  H   TRP   120      38.856  23.484  29.877  0.00  0.00
ATOM   1883  CA  TRP   120      40.124  25.221  29.479  0.00  0.00
ATOM   1884  HA  TRP   120      40.988  25.182  28.817  0.00  0.00
ATOM   1885  CB  TRP   120      39.394  26.554  29.128  0.00  0.00
ATOM   1886  HB2 TRP   120      38.933  26.559  28.141  0.00  0.00
ATOM   1887  HB3 TRP   120      38.635  26.452  29.903  0.00  0.00
ATOM   1888  CG  TRP   120      40.054  27.839  29.351  0.00  0.00
ATOM   1889  CD1 TRP   120      41.086  28.330  28.580  0.00  0.00
ATOM   1890  HD1 TRP   120      41.584  27.846  27.753  0.00  0.00
ATOM   1891  NE1 TRP   120      41.366  29.601  29.009  0.00  0.00
ATOM   1892  HE1 TRP   120      41.896  30.106  28.314  0.00  0.00
ATOM   1893  CE2 TRP   120      40.399  30.089  29.835  0.00  0.00
ATOM   1894  CZ2 TRP   120      40.107  31.331  30.333  0.00  0.00
ATOM   1895  HZ2 TRP   120      40.795  32.149  30.178  0.00  0.00
ATOM   1896  CH2 TRP   120      38.911  31.498  31.052  0.00  0.00
ATOM   1897  HH2 TRP   120      38.545  32.470  31.351  0.00  0.00
ATOM   1898  CZ3 TRP   120      37.989  30.451  31.185  0.00  0.00
ATOM   1899  HZ3 TRP   120      37.106  30.598  31.788  0.00  0.00
ATOM   1900  CE3 TRP   120      38.364  29.202  30.816  0.00  0.00
ATOM   1901  HE3 TRP   120      37.692  28.364  30.924  0.00  0.00
ATOM   1902  CD2 TRP   120      39.552  28.983  30.076  0.00  0.00
ATOM   1903  C   TRP   120      40.480  25.205  31.014  0.00  0.00
ATOM   1904  O   TRP   120      41.348  25.945  31.399  0.00  0.00
ATOM   1905  N   ILE   121      39.869  24.378  31.860  0.00  0.00
ATOM   1906  H   ILE   121      39.081  23.911  31.434  0.00  0.00
ATOM   1907  CA  ILE   121      40.140  24.255  33.293  0.00  0.00
ATOM   1908  HA  ILE   121      39.976  25.249  33.709  0.00  0.00
ATOM   1909  CB  ILE   121      39.059  23.341  33.876  0.00  0.00
ATOM   1910  HB  ILE   121      38.076  23.656  33.524  0.00  0.00
ATOM   1911  CG2 ILE   121      39.140  21.836  33.480  0.00  0.00
ATOM   1912 1HG2 ILE   121      39.431  21.813  32.430  0.00  0.00
ATOM   1913 2HG2 ILE   121      39.818  21.241  34.092  0.00  0.00
ATOM   1914 3HG2 ILE   121      38.135  21.414  33.500  0.00  0.00
ATOM   1915  CG1 ILE   121      38.998  23.720  35.377  0.00  0.00
ATOM   1916 2HG1 ILE   121      39.892  23.288  35.827  0.00  0.00
ATOM   1917 3HG1 ILE   121      38.961  24.809  35.413  0.00  0.00
ATOM   1918  CD1 ILE   121      37.715  23.286  36.034  0.00  0.00
ATOM   1919 1HD1 ILE   121      37.526  22.238  35.803  0.00  0.00
ATOM   1920 2HD1 ILE   121      37.856  23.364  37.112  0.00  0.00
ATOM   1921 3HD1 ILE   121      36.939  23.961  35.673  0.00  0.00
ATOM   1922  C   ILE   121      41.598  23.756  33.574  0.00  0.00
ATOM   1923  O   ILE   121      42.231  24.128  34.586  0.00  0.00
ATOM   1924  N   ASP   122      42.226  22.961  32.684  0.00  0.00
ATOM   1925  H   ASP   122      41.707  22.641  31.879  0.00  0.00
ATOM   1926  CA  ASP   122      43.595  22.474  32.789  0.00  0.00
ATOM   1927  HA  ASP   122      43.766  22.344  33.858  0.00  0.00
ATOM   1928  CB  ASP   122      43.865  21.157  32.184  0.00  0.00
ATOM   1929  HB2 ASP   122      43.358  21.027  31.228  0.00  0.00
ATOM   1930  HB3 ASP   122      44.926  21.082  31.950  0.00  0.00
ATOM   1931  CG  ASP   122      43.496  19.949  32.973  0.00  0.00
ATOM   1932  OD1 ASP   122      44.058  19.791  34.045  0.00  0.00
ATOM   1933  OD2 ASP   122      42.586  19.121  32.581  0.00  0.00
ATOM   1934  C   ASP   122      44.587  23.621  32.370  0.00  0.00
ATOM   1935  O   ASP   122      45.707  23.642  32.924  0.00  0.00
ATOM   1936  N   SER   123      44.188  24.662  31.672  0.00  0.00
ATOM   1937  H   SER   123      43.273  24.671  31.245  0.00  0.00
ATOM   1938  CA  SER   123      45.140  25.715  31.275  0.00  0.00
ATOM   1939  HA  SER   123      46.155  25.403  31.034  0.00  0.00
ATOM   1940  CB  SER   123      44.647  26.288  29.997  0.00  0.00
ATOM   1941  HB2 SER   123      43.660  26.730  30.134  0.00  0.00
ATOM   1942  HB3 SER   123      45.363  27.027  29.638  0.00  0.00
ATOM   1943  OG  SER   123      44.702  25.280  29.071  0.00  0.00
ATOM   1944  HG  SER   123      44.265  25.658  28.304  0.00  0.00
ATOM   1945  C   SER   123      45.264  26.814  32.379  0.00  0.00
ATOM   1946  O   SER   123      46.372  27.231  32.741  0.00  0.00
ATOM   1947  N   ILE   124      44.139  27.217  33.018  0.00  0.00
ATOM   1948  H   ILE   124      43.283  26.886  32.597  0.00  0.00
ATOM   1949  CA  ILE   124      43.968  28.191  34.138  0.00  0.00
ATOM   1950  HA  ILE   124      44.576  29.065  33.905  0.00  0.00
ATOM   1951  CB  ILE   124      42.470  28.707  34.246  0.00  0.00
ATOM   1952  HB  ILE   124      42.379  29.363  35.111  0.00  0.00
ATOM   1953  CG2 ILE   124      42.094  29.630  33.009  0.00  0.00
ATOM   1954 1HG2 ILE   124      42.805  30.455  32.964  0.00  0.00
ATOM   1955 2HG2 ILE   124      42.145  29.149  32.033  0.00  0.00
ATOM   1956 3HG2 ILE   124      41.075  29.996  33.131  0.00  0.00
ATOM   1957  CG1 ILE   124      41.333  27.611  34.533  0.00  0.00
ATOM   1958 2HG1 ILE   124      40.551  27.570  33.775  0.00  0.00
ATOM   1959 3HG1 ILE   124      41.818  26.649  34.368  0.00  0.00
ATOM   1960  CD1 ILE   124      40.786  27.677  35.955  0.00  0.00
ATOM   1961 1HD1 ILE   124      41.546  27.603  36.733  0.00  0.00
ATOM   1962 2HD1 ILE   124      40.207  28.595  36.058  0.00  0.00
ATOM   1963 3HD1 ILE   124      40.042  26.880  35.960  0.00  0.00
ATOM   1964  C   ILE   124      44.572  27.601  35.412  0.00  0.00
ATOM   1965  O   ILE   124      45.280  28.353  36.098  0.00  0.00
ATOM   1966  N   LEU   125      44.433  26.296  35.630  0.00  0.00
ATOM   1967  H   LEU   125      43.833  25.734  35.042  0.00  0.00
ATOM   1968  CA  LEU   125      45.214  25.625  36.732  0.00  0.00
ATOM   1969  HA  LEU   125      45.140  26.265  37.611  0.00  0.00
ATOM   1970  CB  LEU   125      44.654  24.254  37.024  0.00  0.00
ATOM   1971  HB2 LEU   125      44.260  23.833  36.099  0.00  0.00
ATOM   1972  HB3 LEU   125      45.354  23.518  37.421  0.00  0.00
ATOM   1973  CG  LEU   125      43.313  24.330  37.870  0.00  0.00
ATOM   1974  HG  LEU   125      42.605  25.108  37.586  0.00  0.00
ATOM   1975  CD1 LEU   125      42.502  23.049  37.768  0.00  0.00
ATOM   1976 1HD1 LEU   125      43.058  22.219  38.203  0.00  0.00
ATOM   1977 2HD1 LEU   125      41.663  23.099  38.462  0.00  0.00
ATOM   1978 3HD1 LEU   125      42.243  22.768  36.747  0.00  0.00
ATOM   1979  CD2 LEU   125      43.580  24.702  39.380  0.00  0.00
ATOM   1980 1HD2 LEU   125      43.861  25.750  39.488  0.00  0.00
ATOM   1981 2HD2 LEU   125      42.706  24.536  40.011  0.00  0.00
ATOM   1982 3HD2 LEU   125      44.386  24.066  39.745  0.00  0.00
ATOM   1983  C   LEU   125      46.712  25.584  36.443  0.00  0.00
ATOM   1984  O   LEU   125      47.525  25.925  37.335  0.00  0.00
ATOM   1985  N   ALA   126      47.220  25.303  35.245  0.00  0.00
ATOM   1986  H   ALA   126      46.516  25.080  34.555  0.00  0.00
ATOM   1987  CA  ALA   126      48.647  25.523  34.812  0.00  0.00
ATOM   1988  HA  ALA   126      49.322  24.978  35.472  0.00  0.00
ATOM   1989  CB  ALA   126      48.702  25.014  33.367  0.00  0.00
ATOM   1990  HB1 ALA   126      48.238  24.027  33.372  0.00  0.00
ATOM   1991  HB2 ALA   126      48.168  25.649  32.659  0.00  0.00
ATOM   1992  HB3 ALA   126      49.706  24.858  32.972  0.00  0.00
ATOM   1993  C   ALA   126      49.141  26.985  35.019  0.00  0.00
ATOM   1994  O   ALA   126      50.198  27.207  35.610  0.00  0.00
ATOM   1995  N   PHE   127      48.400  28.016  34.577  0.00  0.00
ATOM   1996  H   PHE   127      47.516  27.899  34.102  0.00  0.00
ATOM   1997  CA  PHE   127      48.881  29.436  34.757  0.00  0.00
ATOM   1998  HA  PHE   127      49.895  29.536  34.370  0.00  0.00
ATOM   1999  CB  PHE   127      47.894  30.334  33.940  0.00  0.00
ATOM   2000  HB2 PHE   127      47.636  29.825  33.011  0.00  0.00
ATOM   2001  HB3 PHE   127      46.999  30.524  34.532  0.00  0.00
ATOM   2002  CG  PHE   127      48.446  31.673  33.491  0.00  0.00
ATOM   2003  CD1 PHE   127      49.177  31.689  32.297  0.00  0.00
ATOM   2004  HD1 PHE   127      49.209  30.785  31.706  0.00  0.00
ATOM   2005  CE1 PHE   127      49.663  32.898  31.847  0.00  0.00
ATOM   2006  HE1 PHE   127      50.253  32.991  30.947  0.00  0.00
ATOM   2007  CZ  PHE   127      49.542  34.020  32.631  0.00  0.00
ATOM   2008  HZ  PHE   127      50.001  34.919  32.246  0.00  0.00
ATOM   2009  CE2 PHE   127      48.797  34.030  33.849  0.00  0.00
ATOM   2010  HE2 PHE   127      48.675  34.964  34.377  0.00  0.00
ATOM   2011  CD2 PHE   127      48.247  32.805  34.281  0.00  0.00
ATOM   2012  HD2 PHE   127      47.727  32.793  35.227  0.00  0.00
ATOM   2013  C   PHE   127      49.036  29.865  36.238  0.00  0.00
ATOM   2014  O   PHE   127      49.926  30.609  36.638  0.00  0.00
ATOM   2015  N   SER   128      48.254  29.196  37.052  0.00  0.00
ATOM   2016  H   SER   128      47.615  28.507  36.681  0.00  0.00
ATOM   2017  CA  SER   128      48.341  29.448  38.488  0.00  0.00
ATOM   2018  HA  SER   128      48.383  30.528  38.630  0.00  0.00
ATOM   2019  CB  SER   128      47.074  28.867  39.072  0.00  0.00
ATOM   2020  HB2 SER   128      47.002  27.783  38.989  0.00  0.00
ATOM   2021  HB3 SER   128      47.002  29.189  40.111  0.00  0.00
ATOM   2022  OG  SER   128      45.905  29.448  38.340  0.00  0.00
ATOM   2023  HG  SER   128      45.672  28.891  37.594  0.00  0.00
ATOM   2024  C   SER   128      49.600  28.844  39.097  0.00  0.00
ATOM   2025  O   SER   128      50.000  29.289  40.173  0.00  0.00
ATOM   2026  N   ARG   129      50.170  27.840  38.480  0.00  0.00
ATOM   2027  H   ARG   129      49.788  27.769  37.548  0.00  0.00
ATOM   2028  CA  ARG   129      51.462  27.274  38.818  0.00  0.00
ATOM   2029  HA  ARG   129      51.537  27.103  39.891  0.00  0.00
ATOM   2030  CB  ARG   129      51.634  25.851  38.304  0.00  0.00
ATOM   2031  HB2 ARG   129      50.739  25.330  38.645  0.00  0.00
ATOM   2032  HB3 ARG   129      51.714  25.842  37.217  0.00  0.00
ATOM   2033  CG  ARG   129      52.803  25.056  38.831  0.00  0.00
ATOM   2034  HG2 ARG   129      53.734  25.429  38.405  0.00  0.00
ATOM   2035  HG3 ARG   129      52.813  25.162  39.916  0.00  0.00
ATOM   2036  CD  ARG   129      52.666  23.490  38.505  0.00  0.00
ATOM   2037  HD2 ARG   129      53.602  23.087  38.893  0.00  0.00
ATOM   2038  HD3 ARG   129      51.743  23.110  38.942  0.00  0.00
ATOM   2039  NE  ARG   129      52.671  23.194  37.072  0.00  0.00
ATOM   2040  HE  ARG   129      53.503  23.305  36.511  0.00  0.00
ATOM   2041  CZ  ARG   129      51.653  22.851  36.326  0.00  0.00
ATOM   2042  NH1 ARG   129      50.452  22.756  36.762  0.00  0.00
ATOM   2043 1HH1 ARG   129      50.269  22.822  37.753  0.00  0.00
ATOM   2044 2HH1 ARG   129      49.755  22.249  36.236  0.00  0.00
ATOM   2045  NH2 ARG   129      51.897  22.476  35.096  0.00  0.00
ATOM   2046 1HH2 ARG   129      52.785  22.627  34.638  0.00  0.00
ATOM   2047 2HH2 ARG   129      51.203  22.144  34.442  0.00  0.00
ATOM   2048  C   ARG   129      52.648  28.070  38.302  0.00  0.00
ATOM   2049  O   ARG   129      53.430  28.515  39.155  0.00  0.00
ATOM   2050  N   SER   130      52.669  28.407  37.046  0.00  0.00
ATOM   2051  H   SER   130      51.980  28.048  36.400  0.00  0.00
ATOM   2052  CA  SER   130      53.798  29.259  36.493  0.00  0.00
ATOM   2053  HA  SER   130      54.778  28.788  36.579  0.00  0.00
ATOM   2054  CB  SER   130      53.624  29.417  34.991  0.00  0.00
ATOM   2055  HB2 SER   130      53.201  30.391  34.748  0.00  0.00
ATOM   2056  HB3 SER   130      54.540  29.263  34.422  0.00  0.00
ATOM   2057  OG  SER   130      52.774  28.366  34.497  0.00  0.00
ATOM   2058  HG  SER   130      52.569  28.621  33.594  0.00  0.00
ATOM   2059  C   SER   130      53.789  30.778  37.120  0.00  0.00
ATOM   2060  O   SER   130      54.804  31.471  37.022  0.00  0.00
ATOM   2061  N   LEU   131      52.677  31.169  37.762  0.00  0.00
ATOM   2062  H   LEU   131      51.892  30.550  37.906  0.00  0.00
ATOM   2063  CA  LEU   131      52.625  32.347  38.657  0.00  0.00
ATOM   2064  HA  LEU   131      52.772  33.267  38.093  0.00  0.00
ATOM   2065  CB  LEU   131      51.202  32.437  39.244  0.00  0.00
ATOM   2066  HB2 LEU   131      50.429  31.837  38.763  0.00  0.00
ATOM   2067  HB3 LEU   131      51.267  31.968  40.226  0.00  0.00
ATOM   2068  CG  LEU   131      50.576  33.835  39.469  0.00  0.00
ATOM   2069  HG  LEU   131      49.628  33.732  39.998  0.00  0.00
ATOM   2070  CD1 LEU   131      51.496  34.718  40.374  0.00  0.00
ATOM   2071 1HD1 LEU   131      50.935  35.532  40.833  0.00  0.00
ATOM   2072 2HD1 LEU   131      52.030  34.155  41.140  0.00  0.00
ATOM   2073 3HD1 LEU   131      52.361  35.107  39.836  0.00  0.00
ATOM   2074  CD2 LEU   131      50.219  34.537  38.150  0.00  0.00
ATOM   2075 1HD2 LEU   131      49.666  33.880  37.478  0.00  0.00
ATOM   2076 2HD2 LEU   131      49.595  35.413  38.329  0.00  0.00
ATOM   2077 3HD2 LEU   131      51.047  34.842  37.510  0.00  0.00
ATOM   2078  C   LEU   131      53.709  32.360  39.709  0.00  0.00
ATOM   2079  O   LEU   131      54.311  33.364  40.047  0.00  0.00
ATOM   2080  N   HIS   132      54.129  31.187  40.163  0.00  0.00
ATOM   2081  H   HIS   132      53.550  30.449  39.788  0.00  0.00
ATOM   2082  CA  HIS   132      55.136  31.090  41.261  0.00  0.00
ATOM   2083  HA  HIS   132      54.844  31.741  42.086  0.00  0.00
ATOM   2084  CB  HIS   132      55.068  29.661  41.747  0.00  0.00
ATOM   2085  HB2 HIS   132      54.046  29.390  42.011  0.00  0.00
ATOM   2086  HB3 HIS   132      55.361  29.000  40.931  0.00  0.00
ATOM   2087  CG  HIS   132      55.899  29.437  43.015  0.00  0.00
ATOM   2088  ND1 HIS   132      55.500  29.540  44.307  0.00  0.00
ATOM   2089  HD1 HIS   132      54.535  29.705  44.555  0.00  0.00
ATOM   2090  CE1 HIS   132      56.625  29.542  45.092  0.00  0.00
ATOM   2091  HE1 HIS   132      56.573  29.851  46.126  0.00  0.00
ATOM   2092  NE2 HIS   132      57.719  29.350  44.261  0.00  0.00
ATOM   2093  HE2 HIS   132      58.662  29.316  44.621  0.00  0.00
ATOM   2094  CD2 HIS   132      57.233  29.254  42.912  0.00  0.00
ATOM   2095  HD2 HIS   132      57.782  29.218  41.983  0.00  0.00
ATOM   2096  C   HIS   132      56.544  31.589  40.937  0.00  0.00
ATOM   2097  O   HIS   132      57.099  32.214  41.848  0.00  0.00
ATOM   2098  N   SER   133      57.188  31.358  39.796  0.00  0.00
ATOM   2099  H   SER   133      56.830  30.704  39.116  0.00  0.00
ATOM   2100  CA  SER   133      58.536  31.993  39.480  0.00  0.00
ATOM   2101  HA  SER   133      59.086  32.064  40.418  0.00  0.00
ATOM   2102  CB  SER   133      59.297  31.167  38.435  0.00  0.00
ATOM   2103  HB2 SER   133      58.732  31.191  37.503  0.00  0.00
ATOM   2104  HB3 SER   133      60.287  31.601  38.297  0.00  0.00
ATOM   2105  OG  SER   133      59.460  29.780  38.849  0.00  0.00
ATOM   2106  HG  SER   133      59.817  29.837  39.738  0.00  0.00
ATOM   2107  C   SER   133      58.378  33.408  38.924  0.00  0.00
ATOM   2108  O   SER   133      59.360  33.986  38.451  0.00  0.00
ATOM   2109  N   LEU   134      57.125  33.938  38.941  0.00  0.00
ATOM   2110  H   LEU   134      56.404  33.358  39.345  0.00  0.00
ATOM   2111  CA  LEU   134      56.860  35.326  38.466  0.00  0.00
ATOM   2112  HA  LEU   134      57.796  35.761  38.116  0.00  0.00
ATOM   2113  CB  LEU   134      55.800  35.276  37.279  0.00  0.00
ATOM   2114  HB2 LEU   134      54.925  34.702  37.582  0.00  0.00
ATOM   2115  HB3 LEU   134      55.471  36.270  36.977  0.00  0.00
ATOM   2116  CG  LEU   134      56.404  34.435  36.091  0.00  0.00
ATOM   2117  HG  LEU   134      56.714  33.449  36.437  0.00  0.00
ATOM   2118  CD1 LEU   134      55.357  34.120  35.036  0.00  0.00
ATOM   2119 1HD1 LEU   134      55.246  35.067  34.508  0.00  0.00
ATOM   2120 2HD1 LEU   134      55.876  33.380  34.426  0.00  0.00
ATOM   2121 3HD1 LEU   134      54.461  33.720  35.510  0.00  0.00
ATOM   2122  CD2 LEU   134      57.503  35.024  35.297  0.00  0.00
ATOM   2123 1HD2 LEU   134      58.266  35.405  35.976  0.00  0.00
ATOM   2124 2HD2 LEU   134      57.960  34.260  34.667  0.00  0.00
ATOM   2125 3HD2 LEU   134      57.162  35.880  34.716  0.00  0.00
ATOM   2126  C   LEU   134      56.391  36.163  39.645  0.00  0.00
ATOM   2127  O   LEU   134      55.744  37.166  39.345  0.00  0.00
ATOM   2128  N   LEU   135      56.587  35.658  40.848  0.00  0.00
ATOM   2129  H   LEU   135      57.350  35.043  41.091  0.00  0.00
ATOM   2130  CA  LEU   135      55.735  36.163  41.988  0.00  0.00
ATOM   2131  HA  LEU   135      54.686  36.220  41.696  0.00  0.00
ATOM   2132  CB  LEU   135      55.692  35.188  43.095  0.00  0.00
ATOM   2133  HB2 LEU   135      55.335  34.240  42.693  0.00  0.00
ATOM   2134  HB3 LEU   135      56.676  34.948  43.498  0.00  0.00
ATOM   2135  CG  LEU   135      54.822  35.435  44.358  0.00  0.00
ATOM   2136  HG  LEU   135      55.203  36.327  44.857  0.00  0.00
ATOM   2137  CD1 LEU   135      53.332  35.578  44.091  0.00  0.00
ATOM   2138 1HD1 LEU   135      52.732  35.641  44.999  0.00  0.00
ATOM   2139 2HD1 LEU   135      53.200  36.502  43.527  0.00  0.00
ATOM   2140 3HD1 LEU   135      52.996  34.801  43.405  0.00  0.00
ATOM   2141  CD2 LEU   135      55.002  34.339  45.378  0.00  0.00
ATOM   2142 1HD2 LEU   135      54.842  33.302  45.083  0.00  0.00
ATOM   2143 2HD2 LEU   135      56.048  34.424  45.675  0.00  0.00
ATOM   2144 3HD2 LEU   135      54.423  34.451  46.295  0.00  0.00
ATOM   2145  C   LEU   135      56.086  37.599  42.394  0.00  0.00
ATOM   2146  O   LEU   135      57.181  37.936  42.761  0.00  0.00
ATOM   2147  N   VAL   136      55.134  38.482  42.436  0.00  0.00
ATOM   2148  H   VAL   136      54.201  38.176  42.200  0.00  0.00
ATOM   2149  CA  VAL   136      55.202  39.967  42.809  0.00  0.00
ATOM   2150  HA  VAL   136      56.234  40.193  43.076  0.00  0.00
ATOM   2151  CB  VAL   136      54.882  40.895  41.633  0.00  0.00
ATOM   2152  HB  VAL   136      55.191  41.908  41.889  0.00  0.00
ATOM   2153  CG1 VAL   136      55.731  40.667  40.368  0.00  0.00
ATOM   2154 1HG1 VAL   136      55.415  39.753  39.864  0.00  0.00
ATOM   2155 2HG1 VAL   136      55.632  41.534  39.715  0.00  0.00
ATOM   2156 3HG1 VAL   136      56.782  40.590  40.646  0.00  0.00
ATOM   2157  CG2 VAL   136      53.388  40.955  41.167  0.00  0.00
ATOM   2158 1HG2 VAL   136      53.174  41.886  40.642  0.00  0.00
ATOM   2159 2HG2 VAL   136      53.203  40.090  40.530  0.00  0.00
ATOM   2160 3HG2 VAL   136      52.736  40.896  42.039  0.00  0.00
ATOM   2161  C   VAL   136      54.379  40.277  44.064  0.00  0.00
ATOM   2162  O   VAL   136      53.485  39.526  44.466  0.00  0.00
ATOM   2163  N   ASP   137      54.747  41.350  44.789  0.00  0.00
ATOM   2164  H   ASP   137      55.466  41.942  44.399  0.00  0.00
ATOM   2165  CA  ASP   137      54.082  41.934  45.992  0.00  0.00
ATOM   2166  HA  ASP   137      54.044  41.138  46.736  0.00  0.00
ATOM   2167  CB  ASP   137      54.966  43.059  46.506  0.00  0.00
ATOM   2168  HB2 ASP   137      56.019  42.858  46.309  0.00  0.00
ATOM   2169  HB3 ASP   137      54.775  43.962  45.926  0.00  0.00
ATOM   2170  CG  ASP   137      54.763  43.307  48.014  0.00  0.00
ATOM   2171  OD1 ASP   137      53.836  42.725  48.593  0.00  0.00
ATOM   2172  OD2 ASP   137      55.555  44.042  48.653  0.00  0.00
ATOM   2173  C   ASP   137      52.607  42.483  45.721  0.00  0.00
ATOM   2174  O   ASP   137      52.339  42.672  44.584  0.00  0.00
ATOM   2175  N   VAL   138      51.768  42.593  46.732  0.00  0.00
ATOM   2176  H   VAL   138      52.066  42.350  47.666  0.00  0.00
ATOM   2177  CA  VAL   138      50.357  43.010  46.550  0.00  0.00
ATOM   2178  HA  VAL   138      49.991  42.225  45.888  0.00  0.00
ATOM   2179  CB  VAL   138      49.482  42.878  47.868  0.00  0.00
ATOM   2180  HB  VAL   138      49.581  43.786  48.462  0.00  0.00
ATOM   2181  CG1 VAL   138      48.017  42.764  47.391  0.00  0.00
ATOM   2182 1HG1 VAL   138      47.424  42.642  48.297  0.00  0.00
ATOM   2183 2HG1 VAL   138      47.742  43.572  46.713  0.00  0.00
ATOM   2184 3HG1 VAL   138      47.919  41.791  46.909  0.00  0.00
ATOM   2185  CG2 VAL   138      49.872  41.657  48.717  0.00  0.00
ATOM   2186 1HG2 VAL   138      50.910  41.792  49.023  0.00  0.00
ATOM   2187 2HG2 VAL   138      49.225  41.435  49.566  0.00  0.00
ATOM   2188 3HG2 VAL   138      49.847  40.749  48.114  0.00  0.00
ATOM   2189  C   VAL   138      50.095  44.397  45.933  0.00  0.00
ATOM   2190  O   VAL   138      49.245  44.444  45.030  0.00  0.00
ATOM   2191  N   PRO   139      50.934  45.439  46.205  0.00  0.00
ATOM   2192  CD  PRO   139      51.794  45.589  47.357  0.00  0.00
ATOM   2193  HD2 PRO   139      52.804  45.368  47.009  0.00  0.00
ATOM   2194  HD3 PRO   139      51.567  44.948  48.209  0.00  0.00
ATOM   2195  CG  PRO   139      51.626  47.042  47.685  0.00  0.00
ATOM   2196  HG2 PRO   139      52.496  47.413  48.228  0.00  0.00
ATOM   2197  HG3 PRO   139      50.712  47.249  48.242  0.00  0.00
ATOM   2198  CB  PRO   139      51.471  47.763  46.303  0.00  0.00
ATOM   2199  HB2 PRO   139      52.433  48.044  45.874  0.00  0.00
ATOM   2200  HB3 PRO   139      50.787  48.611  46.320  0.00  0.00
ATOM   2201  CA  PRO   139      50.811  46.727  45.429  0.00  0.00
ATOM   2202  HA  PRO   139      49.777  47.069  45.393  0.00  0.00
ATOM   2203  C   PRO   139      51.489  46.658  44.067  0.00  0.00
ATOM   2204  O   PRO   139      50.970  47.359  43.153  0.00  0.00
ATOM   2205  N   ALA   140      52.493  45.784  43.785  0.00  0.00
ATOM   2206  H   ALA   140      53.053  45.371  44.518  0.00  0.00
ATOM   2207  CA  ALA   140      52.898  45.594  42.331  0.00  0.00
ATOM   2208  HA  ALA   140      52.819  46.623  41.979  0.00  0.00
ATOM   2209  CB  ALA   140      54.318  45.182  42.266  0.00  0.00
ATOM   2210  HB1 ALA   140      54.638  44.636  43.153  0.00  0.00
ATOM   2211  HB2 ALA   140      54.444  44.516  41.412  0.00  0.00
ATOM   2212  HB3 ALA   140      55.008  46.021  42.173  0.00  0.00
ATOM   2213  C   ALA   140      51.854  44.640  41.609  0.00  0.00
ATOM   2214  O   ALA   140      51.616  44.835  40.448  0.00  0.00
ATOM   2215  N   PHE   141      51.118  43.757  42.264  0.00  0.00
ATOM   2216  H   PHE   141      51.469  43.585  43.195  0.00  0.00
ATOM   2217  CA  PHE   141      49.903  43.051  41.696  0.00  0.00
ATOM   2218  HA  PHE   141      50.234  42.737  40.705  0.00  0.00
ATOM   2219  CB  PHE   141      49.616  41.899  42.664  0.00  0.00
ATOM   2220  HB2 PHE   141      50.221  41.008  42.496  0.00  0.00
ATOM   2221  HB3 PHE   141      49.854  42.174  43.692  0.00  0.00
ATOM   2222  CG  PHE   141      48.148  41.550  42.696  0.00  0.00
ATOM   2223  CD1 PHE   141      47.639  40.697  41.710  0.00  0.00
ATOM   2224  HD1 PHE   141      48.246  40.233  40.947  0.00  0.00
ATOM   2225  CE1 PHE   141      46.322  40.254  41.724  0.00  0.00
ATOM   2226  HE1 PHE   141      45.861  39.666  40.945  0.00  0.00
ATOM   2227  CZ  PHE   141      45.453  40.716  42.728  0.00  0.00
ATOM   2228  HZ  PHE   141      44.427  40.398  42.834  0.00  0.00
ATOM   2229  CE2 PHE   141      45.927  41.630  43.706  0.00  0.00
ATOM   2230  HE2 PHE   141      45.238  42.040  44.431  0.00  0.00
ATOM   2231  CD2 PHE   141      47.273  42.015  43.719  0.00  0.00
ATOM   2232  HD2 PHE   141      47.624  42.737  44.441  0.00  0.00
ATOM   2233  C   PHE   141      48.738  43.959  41.498  0.00  0.00
ATOM   2234  O   PHE   141      48.180  43.833  40.415  0.00  0.00
ATOM   2235  N   ALA   142      48.366  44.853  42.385  0.00  0.00
ATOM   2236  H   ALA   142      48.764  44.765  43.309  0.00  0.00
ATOM   2237  CA  ALA   142      47.231  45.771  42.337  0.00  0.00
ATOM   2238  HA  ALA   142      46.387  45.217  41.926  0.00  0.00
ATOM   2239  CB  ALA   142      46.846  46.153  43.816  0.00  0.00
ATOM   2240  HB1 ALA   142      45.978  46.808  43.738  0.00  0.00
ATOM   2241  HB2 ALA   142      46.542  45.282  44.398  0.00  0.00
ATOM   2242  HB3 ALA   142      47.617  46.709  44.348  0.00  0.00
ATOM   2243  C   ALA   142      47.499  46.906  41.344  0.00  0.00
ATOM   2244  O   ALA   142      46.563  47.441  40.790  0.00  0.00
ATOM   2245  N   CYS   143      48.826  47.157  41.032  0.00  0.00
ATOM   2246  H   CYS   143      49.562  46.765  41.601  0.00  0.00
ATOM   2247  CA  CYS   143      49.195  48.007  39.925  0.00  0.00
ATOM   2248  HA  CYS   143      48.666  48.960  39.892  0.00  0.00
ATOM   2249  CB  CYS   143      50.693  48.365  40.124  0.00  0.00
ATOM   2250  HB2 CYS   143      50.829  48.909  41.058  0.00  0.00
ATOM   2251  HB3 CYS   143      51.356  47.512  40.271  0.00  0.00
ATOM   2252  SG  CYS   143      51.363  49.348  38.778  0.00  0.00
ATOM   2253  C   CYS   143      48.927  47.286  38.616  0.00  0.00
ATOM   2254  O   CYS   143      48.160  47.809  37.788  0.00  0.00
ATOM   2255  N   LEU   144      49.495  46.076  38.353  0.00  0.00
ATOM   2256  H   LEU   144      50.162  45.664  38.990  0.00  0.00
ATOM   2257  CA  LEU   144      49.245  45.311  37.150  0.00  0.00
ATOM   2258  HA  LEU   144      49.694  45.888  36.342  0.00  0.00
ATOM   2259  CB  LEU   144      50.011  44.009  37.311  0.00  0.00
ATOM   2260  HB2 LEU   144      51.023  44.343  37.540  0.00  0.00
ATOM   2261  HB3 LEU   144      49.690  43.411  38.165  0.00  0.00
ATOM   2262  CG  LEU   144      50.026  42.994  36.134  0.00  0.00
ATOM   2263  HG  LEU   144      49.044  42.757  35.726  0.00  0.00
ATOM   2264  CD1 LEU   144      50.783  43.479  34.947  0.00  0.00
ATOM   2265 1HD1 LEU   144      51.789  43.597  35.348  0.00  0.00
ATOM   2266 2HD1 LEU   144      50.727  42.715  34.173  0.00  0.00
ATOM   2267 3HD1 LEU   144      50.428  44.451  34.605  0.00  0.00
ATOM   2268  CD2 LEU   144      50.689  41.747  36.652  0.00  0.00
ATOM   2269 1HD2 LEU   144      50.180  41.235  37.469  0.00  0.00
ATOM   2270 2HD2 LEU   144      50.838  41.137  35.761  0.00  0.00
ATOM   2271 3HD2 LEU   144      51.705  42.012  36.944  0.00  0.00
ATOM   2272  C   LEU   144      47.810  45.026  36.833  0.00  0.00
ATOM   2273  O   LEU   144      47.450  45.051  35.687  0.00  0.00
ATOM   2274  N   SER   145      46.962  44.767  37.955  0.00  0.00
ATOM   2275  H   SER   145      47.354  44.617  38.874  0.00  0.00
ATOM   2276  CA  SER   145      45.518  44.655  37.919  0.00  0.00
ATOM   2277  HA  SER   145      45.221  43.733  37.419  0.00  0.00
ATOM   2278  CB  SER   145      44.884  44.551  39.357  0.00  0.00
ATOM   2279  HB2 SER   145      45.050  45.482  39.900  0.00  0.00
ATOM   2280  HB3 SER   145      43.797  44.537  39.435  0.00  0.00
ATOM   2281  OG  SER   145      45.373  43.421  40.103  0.00  0.00
ATOM   2282  HG  SER   145      46.326  43.458  39.997  0.00  0.00
ATOM   2283  C   SER   145      44.886  45.887  37.250  0.00  0.00
ATOM   2284  O   SER   145      43.861  45.723  36.618  0.00  0.00
ATOM   2285  N   ALA   146      45.430  47.068  37.511  0.00  0.00
ATOM   2286  H   ALA   146      46.306  47.077  38.014  0.00  0.00
ATOM   2287  CA  ALA   146      45.112  48.287  36.822  0.00  0.00
ATOM   2288  HA  ALA   146      44.034  48.265  36.657  0.00  0.00
ATOM   2289  CB  ALA   146      45.340  49.542  37.705  0.00  0.00
ATOM   2290  HB1 ALA   146      46.388  49.825  37.812  0.00  0.00
ATOM   2291  HB2 ALA   146      44.781  50.393  37.318  0.00  0.00
ATOM   2292  HB3 ALA   146      44.781  49.239  38.590  0.00  0.00
ATOM   2293  C   ALA   146      45.680  48.372  35.353  0.00  0.00
ATOM   2294  O   ALA   146      44.876  48.523  34.444  0.00  0.00
ATOM   2295  N   LEU   147      46.982  48.072  35.199  0.00  0.00
ATOM   2296  H   LEU   147      47.620  48.063  35.981  0.00  0.00
ATOM   2297  CA  LEU   147      47.642  47.946  33.868  0.00  0.00
ATOM   2298  HA  LEU   147      47.682  48.914  33.369  0.00  0.00
ATOM   2299  CB  LEU   147      49.083  47.443  34.116  0.00  0.00
ATOM   2300  HB2 LEU   147      49.551  48.013  34.919  0.00  0.00
ATOM   2301  HB3 LEU   147      49.016  46.370  34.297  0.00  0.00
ATOM   2302  CG  LEU   147      50.064  47.691  33.016  0.00  0.00
ATOM   2303  HG  LEU   147      49.718  47.362  32.037  0.00  0.00
ATOM   2304  CD1 LEU   147      50.586  49.142  32.912  0.00  0.00
ATOM   2305 1HD1 LEU   147      49.762  49.824  32.706  0.00  0.00
ATOM   2306 2HD1 LEU   147      51.010  49.417  33.878  0.00  0.00
ATOM   2307 3HD1 LEU   147      51.258  49.289  32.066  0.00  0.00
ATOM   2308  CD2 LEU   147      51.382  46.940  33.209  0.00  0.00
ATOM   2309 1HD2 LEU   147      51.208  45.868  33.117  0.00  0.00
ATOM   2310 2HD2 LEU   147      52.021  47.383  32.445  0.00  0.00
ATOM   2311 3HD2 LEU   147      51.776  47.258  34.175  0.00  0.00
ATOM   2312  C   LEU   147      46.896  47.029  32.891  0.00  0.00
ATOM   2313  O   LEU   147      47.083  47.177  31.727  0.00  0.00
ATOM   2314  N   VAL   148      46.101  45.991  33.290  0.00  0.00
ATOM   2315  H   VAL   148      46.100  45.761  34.274  0.00  0.00
ATOM   2316  CA  VAL   148      45.418  45.088  32.367  0.00  0.00
ATOM   2317  HA  VAL   148      45.963  45.087  31.423  0.00  0.00
ATOM   2318  CB  VAL   148      45.347  43.628  32.823  0.00  0.00
ATOM   2319  HB  VAL   148      44.937  43.030  32.009  0.00  0.00
ATOM   2320  CG1 VAL   148      46.723  43.021  33.038  0.00  0.00
ATOM   2321 1HG1 VAL   148      47.269  43.584  33.794  0.00  0.00
ATOM   2322 2HG1 VAL   148      46.643  41.991  33.386  0.00  0.00
ATOM   2323 3HG1 VAL   148      47.295  42.997  32.110  0.00  0.00
ATOM   2324  CG2 VAL   148      44.578  43.349  34.162  0.00  0.00
ATOM   2325 1HG2 VAL   148      45.190  43.731  34.979  0.00  0.00
ATOM   2326 2HG2 VAL   148      43.644  43.910  34.136  0.00  0.00
ATOM   2327 3HG2 VAL   148      44.446  42.272  34.271  0.00  0.00
ATOM   2328  C   VAL   148      44.000  45.467  31.957  0.00  0.00
ATOM   2329  O   VAL   148      43.564  44.990  30.872  0.00  0.00
ATOM   2330  N   LEU   149      43.455  46.376  32.770  0.00  0.00
ATOM   2331  H   LEU   149      44.037  46.832  33.459  0.00  0.00
ATOM   2332  CA  LEU   149      42.078  46.935  32.652  0.00  0.00
ATOM   2333  HA  LEU   149      41.398  46.284  32.103  0.00  0.00
ATOM   2334  CB  LEU   149      41.426  46.984  34.022  0.00  0.00
ATOM   2335  HB2 LEU   149      41.210  45.965  34.344  0.00  0.00
ATOM   2336  HB3 LEU   149      42.125  47.319  34.789  0.00  0.00
ATOM   2337  CG  LEU   149      40.128  47.776  34.306  0.00  0.00
ATOM   2338  HG  LEU   149      40.334  48.829  34.111  0.00  0.00
ATOM   2339  CD1 LEU   149      39.012  47.276  33.369  0.00  0.00
ATOM   2340 1HD1 LEU   149      38.719  46.249  33.585  0.00  0.00
ATOM   2341 2HD1 LEU   149      38.175  47.973  33.418  0.00  0.00
ATOM   2342 3HD1 LEU   149      39.421  47.304  32.359  0.00  0.00
ATOM   2343  CD2 LEU   149      39.484  47.659  35.752  0.00  0.00
ATOM   2344 1HD2 LEU   149      40.237  47.929  36.493  0.00  0.00
ATOM   2345 2HD2 LEU   149      38.778  48.488  35.796  0.00  0.00
ATOM   2346 3HD2 LEU   149      38.881  46.766  35.917  0.00  0.00
ATOM   2347  C   LEU   149      42.050  48.254  31.924  0.00  0.00
ATOM   2348  O   LEU   149      41.327  48.401  30.956  0.00  0.00
ATOM   2349  N   ILE   150      42.760  49.238  32.417  0.00  0.00
ATOM   2350  H   ILE   150      43.436  49.014  33.133  0.00  0.00
ATOM   2351  CA  ILE   150      42.973  50.516  31.733  0.00  0.00
ATOM   2352  HA  ILE   150      41.963  50.802  31.438  0.00  0.00
ATOM   2353  CB  ILE   150      43.599  51.541  32.763  0.00  0.00
ATOM   2354  HB  ILE   150      44.618  51.224  32.987  0.00  0.00
ATOM   2355  CG2 ILE   150      43.681  52.932  32.164  0.00  0.00
ATOM   2356 1HG2 ILE   150      44.301  53.633  32.722  0.00  0.00
ATOM   2357 2HG2 ILE   150      44.017  52.878  31.128  0.00  0.00
ATOM   2358 3HG2 ILE   150      42.655  53.300  32.136  0.00  0.00
ATOM   2359  CG1 ILE   150      42.937  51.549  34.120  0.00  0.00
ATOM   2360 2HG1 ILE   150      41.914  51.857  33.901  0.00  0.00
ATOM   2361 3HG1 ILE   150      42.927  50.569  34.598  0.00  0.00
ATOM   2362  CD1 ILE   150      43.524  52.540  35.125  0.00  0.00
ATOM   2363 1HD1 ILE   150      44.589  52.322  35.049  0.00  0.00
ATOM   2364 2HD1 ILE   150      43.471  53.582  34.809  0.00  0.00
ATOM   2365 3HD1 ILE   150      43.178  52.447  36.155  0.00  0.00
ATOM   2366  C   ILE   150      43.796  50.311  30.440  0.00  0.00
ATOM   2367  O   ILE   150      45.002  50.592  30.420  0.00  0.00
ATOM   2368  N   THR   151      43.231  49.728  29.432  0.00  0.00
ATOM   2369  H   THR   151      42.225  49.684  29.516  0.00  0.00
ATOM   2370  CA  THR   151      43.904  49.334  28.150  0.00  0.00
ATOM   2371  HA  THR   151      44.859  49.853  28.074  0.00  0.00
ATOM   2372  CB  THR   151      44.027  47.814  28.217  0.00  0.00
ATOM   2373  HB  THR   151      44.416  47.504  27.247  0.00  0.00
ATOM   2374  CG2 THR   151      45.143  47.378  29.250  0.00  0.00
ATOM   2375 1HG2 THR   151      44.935  47.620  30.292  0.00  0.00
ATOM   2376 2HG2 THR   151      45.463  46.348  29.089  0.00  0.00
ATOM   2377 3HG2 THR   151      46.061  47.943  29.092  0.00  0.00
ATOM   2378  OG1 THR   151      42.766  47.138  28.522  0.00  0.00
ATOM   2379  HG1 THR   151      42.346  47.651  29.216  0.00  0.00
ATOM   2380  C   THR   151      43.264  49.700  26.860  0.00  0.00
ATOM   2381  O   THR   151      42.044  49.912  26.868  0.00  0.00
ATOM   2382  N   ASP   152      44.110  49.934  25.894  0.00  0.00
ATOM   2383  H   ASP   152      45.107  49.790  25.963  0.00  0.00
ATOM   2384  CA  ASP   152      43.579  50.083  24.552  0.00  0.00
ATOM   2385  HA  ASP   152      43.016  51.010  24.446  0.00  0.00
ATOM   2386  CB  ASP   152      44.736  50.241  23.599  0.00  0.00
ATOM   2387  HB2 ASP   152      45.234  51.171  23.875  0.00  0.00
ATOM   2388  HB3 ASP   152      45.515  49.546  23.913  0.00  0.00
ATOM   2389  CG  ASP   152      44.454  49.988  22.100  0.00  0.00
ATOM   2390  OD1 ASP   152      45.376  49.476  21.438  0.00  0.00
ATOM   2391  OD2 ASP   152      43.382  50.253  21.526  0.00  0.00
ATOM   2392  C   ASP   152      42.596  48.918  24.082  0.00  0.00
ATOM   2393  O   ASP   152      43.055  47.789  24.101  0.00  0.00
ATOM   2394  N   ARG   153      41.303  49.204  23.748  0.00  0.00
ATOM   2395  H   ARG   153      41.129  50.178  23.547  0.00  0.00
ATOM   2396  CA  ARG   153      40.317  48.235  23.243  0.00  0.00
ATOM   2397  HA  ARG   153      40.916  47.380  22.929  0.00  0.00
ATOM   2398  CB  ARG   153      39.373  47.771  24.418  0.00  0.00
ATOM   2399  HB2 ARG   153      38.787  48.664  24.635  0.00  0.00
ATOM   2400  HB3 ARG   153      38.623  47.100  23.999  0.00  0.00
ATOM   2401  CG  ARG   153      40.062  47.153  25.635  0.00  0.00
ATOM   2402  HG2 ARG   153      40.725  47.870  26.120  0.00  0.00
ATOM   2403  HG3 ARG   153      39.279  46.998  26.377  0.00  0.00
ATOM   2404  CD  ARG   153      40.648  45.798  25.333  0.00  0.00
ATOM   2405  HD2 ARG   153      39.795  45.131  25.210  0.00  0.00
ATOM   2406  HD3 ARG   153      41.285  45.867  24.451  0.00  0.00
ATOM   2407  NE  ARG   153      41.475  45.435  26.487  0.00  0.00
ATOM   2408  HE  ARG   153      41.627  46.226  27.096  0.00  0.00
ATOM   2409  CZ  ARG   153      42.046  44.312  26.864  0.00  0.00
ATOM   2410  NH1 ARG   153      42.040  43.233  26.103  0.00  0.00
ATOM   2411 1HH1 ARG   153      41.544  43.231  25.223  0.00  0.00
ATOM   2412 2HH1 ARG   153      42.609  42.456  26.406  0.00  0.00
ATOM   2413  NH2 ARG   153      42.666  44.405  28.008  0.00  0.00
ATOM   2414 1HH2 ARG   153      42.782  45.263  28.528  0.00  0.00
ATOM   2415 2HH2 ARG   153      42.991  43.532  28.397  0.00  0.00
ATOM   2416  C   ARG   153      39.551  48.755  22.076  0.00  0.00
ATOM   2417  O   ARG   153      39.493  50.002  21.789  0.00  0.00
ATOM   2418  N   HIS   154      38.997  47.837  21.270  0.00  0.00
ATOM   2419  H   HIS   154      39.103  46.898  21.627  0.00  0.00
ATOM   2420  CA  HIS   154      37.967  48.201  20.253  0.00  0.00
ATOM   2421  HA  HIS   154      38.398  49.056  19.733  0.00  0.00
ATOM   2422  CB  HIS   154      37.583  47.053  19.323  0.00  0.00
ATOM   2423  HB2 HIS   154      38.116  47.318  18.410  0.00  0.00
ATOM   2424  HB3 HIS   154      37.974  46.111  19.708  0.00  0.00
ATOM   2425  CG  HIS   154      36.214  46.870  18.826  0.00  0.00
ATOM   2426  ND1 HIS   154      35.550  47.657  17.979  0.00  0.00
ATOM   2427  HD1 HIS   154      35.956  48.465  17.529  0.00  0.00
ATOM   2428  CE1 HIS   154      34.337  47.251  17.842  0.00  0.00
ATOM   2429  HE1 HIS   154      33.628  47.800  17.240  0.00  0.00
ATOM   2430  NE2 HIS   154      34.134  46.269  18.751  0.00  0.00
ATOM   2431  HE2 HIS   154      33.264  45.796  18.954  0.00  0.00
ATOM   2432  CD2 HIS   154      35.314  46.018  19.399  0.00  0.00
ATOM   2433  HD2 HIS   154      35.489  45.267  20.155  0.00  0.00
ATOM   2434  C   HIS   154      36.743  48.755  20.937  0.00  0.00
ATOM   2435  O   HIS   154      36.308  48.169  21.969  0.00  0.00
ATOM   2436  N   GLY   155      36.217  49.856  20.490  0.00  0.00
ATOM   2437  H   GLY   155      36.585  50.255  19.638  0.00  0.00
ATOM   2438  CA  GLY   155      34.982  50.408  20.932  0.00  0.00
ATOM   2439  HA2 GLY   155      34.488  50.739  20.019  0.00  0.00
ATOM   2440  HA3 GLY   155      34.277  49.753  21.443  0.00  0.00
ATOM   2441  C   GLY   155      35.169  51.661  21.813  0.00  0.00
ATOM   2442  O   GLY   155      34.197  52.304  22.207  0.00  0.00
ATOM   2443  N   LEU   156      36.410  51.964  22.287  0.00  0.00
ATOM   2444  H   LEU   156      37.146  51.296  22.109  0.00  0.00
ATOM   2445  CA  LEU   156      36.721  53.184  23.049  0.00  0.00
ATOM   2446  HA  LEU   156      35.992  53.380  23.835  0.00  0.00
ATOM   2447  CB  LEU   156      38.156  53.047  23.663  0.00  0.00
ATOM   2448  HB2 LEU   156      38.825  52.834  22.829  0.00  0.00
ATOM   2449  HB3 LEU   156      38.434  54.024  24.058  0.00  0.00
ATOM   2450  CG  LEU   156      38.283  51.988  24.694  0.00  0.00
ATOM   2451  HG  LEU   156      38.131  50.989  24.288  0.00  0.00
ATOM   2452  CD1 LEU   156      39.753  52.161  25.179  0.00  0.00
ATOM   2453 1HD1 LEU   156      39.978  51.484  26.003  0.00  0.00
ATOM   2454 2HD1 LEU   156      40.455  51.870  24.397  0.00  0.00
ATOM   2455 3HD1 LEU   156      39.908  53.184  25.521  0.00  0.00
ATOM   2456  CD2 LEU   156      37.555  52.450  25.935  0.00  0.00
ATOM   2457 1HD2 LEU   156      37.534  51.700  26.726  0.00  0.00
ATOM   2458 2HD2 LEU   156      38.011  53.362  26.318  0.00  0.00
ATOM   2459 3HD2 LEU   156      36.484  52.572  25.770  0.00  0.00
ATOM   2460  C   LEU   156      36.793  54.370  22.134  0.00  0.00
ATOM   2461  O   LEU   156      37.353  54.241  21.021  0.00  0.00
ATOM   2462  N   GLN   157      36.206  55.544  22.499  0.00  0.00
ATOM   2463  H   GLN   157      35.575  55.642  23.281  0.00  0.00
ATOM   2464  CA  GLN   157      36.362  56.656  21.553  0.00  0.00
ATOM   2465  HA  GLN   157      36.031  56.267  20.590  0.00  0.00
ATOM   2466  CB  GLN   157      35.504  57.857  21.917  0.00  0.00
ATOM   2467  HB2 GLN   157      35.913  58.201  22.867  0.00  0.00
ATOM   2468  HB3 GLN   157      35.641  58.577  21.110  0.00  0.00
ATOM   2469  CG  GLN   157      33.991  57.415  21.992  0.00  0.00
ATOM   2470  HG2 GLN   157      33.977  56.606  21.262  0.00  0.00
ATOM   2471  HG3 GLN   157      33.661  56.991  22.940  0.00  0.00
ATOM   2472  CD  GLN   157      33.012  58.535  21.593  0.00  0.00
ATOM   2473  OE1 GLN   157      33.298  59.742  21.687  0.00  0.00
ATOM   2474  NE2 GLN   157      31.784  58.198  21.155  0.00  0.00
ATOM   2475 1HE2 GLN   157      31.100  58.932  21.035  0.00  0.00
ATOM   2476 2HE2 GLN   157      31.618  57.204  21.092  0.00  0.00
ATOM   2477  C   GLN   157      37.786  57.153  21.356  0.00  0.00
ATOM   2478  O   GLN   157      38.245  57.343  20.236  0.00  0.00
ATOM   2479  N   GLU   158      38.563  57.479  22.367  0.00  0.00
ATOM   2480  H   GLU   158      38.200  57.354  23.301  0.00  0.00
ATOM   2481  CA  GLU   158      40.016  57.744  22.311  0.00  0.00
ATOM   2482  HA  GLU   158      40.323  57.451  21.307  0.00  0.00
ATOM   2483  CB  GLU   158      40.264  59.264  22.363  0.00  0.00
ATOM   2484  HB2 GLU   158      39.672  59.709  21.563  0.00  0.00
ATOM   2485  HB3 GLU   158      39.801  59.554  23.306  0.00  0.00
ATOM   2486  CG  GLU   158      41.711  59.809  22.185  0.00  0.00
ATOM   2487  HG2 GLU   158      41.601  60.880  22.017  0.00  0.00
ATOM   2488  HG3 GLU   158      42.243  59.746  23.134  0.00  0.00
ATOM   2489  CD  GLU   158      42.559  59.143  21.095  0.00  0.00
ATOM   2490  OE1 GLU   158      42.830  57.915  21.152  0.00  0.00
ATOM   2491  OE2 GLU   158      42.862  59.933  20.140  0.00  0.00
ATOM   2492  C   GLU   158      40.851  56.993  23.327  0.00  0.00
ATOM   2493  O   GLU   158      41.217  57.486  24.441  0.00  0.00
ATOM   2494  N   PRO   159      41.404  55.764  22.991  0.00  0.00
ATOM   2495  CD  PRO   159      41.402  55.196  21.629  0.00  0.00
ATOM   2496  HD2 PRO   159      41.596  55.924  20.842  0.00  0.00
ATOM   2497  HD3 PRO   159      40.377  54.833  21.560  0.00  0.00
ATOM   2498  CG  PRO   159      42.357  54.002  21.501  0.00  0.00
ATOM   2499  HG2 PRO   159      43.336  54.290  21.118  0.00  0.00
ATOM   2500  HG3 PRO   159      42.086  53.184  20.834  0.00  0.00
ATOM   2501  CB  PRO   159      42.495  53.506  22.988  0.00  0.00
ATOM   2502  HB2 PRO   159      43.507  53.153  23.187  0.00  0.00
ATOM   2503  HB3 PRO   159      41.785  52.690  23.126  0.00  0.00
ATOM   2504  CA  PRO   159      42.197  54.785  23.811  0.00  0.00
ATOM   2505  HA  PRO   159      41.702  54.537  24.749  0.00  0.00
ATOM   2506  C   PRO   159      43.519  55.358  24.235  0.00  0.00
ATOM   2507  O   PRO   159      43.900  55.209  25.372  0.00  0.00
ATOM   2508  N   ARG   160      44.133  56.237  23.472  0.00  0.00
ATOM   2509  H   ARG   160      43.795  56.339  22.525  0.00  0.00
ATOM   2510  CA  ARG   160      45.221  57.100  23.983  0.00  0.00
ATOM   2511  HA  ARG   160      46.088  56.460  24.146  0.00  0.00
ATOM   2512  CB  ARG   160      45.762  58.127  22.956  0.00  0.00
ATOM   2513  HB2 ARG   160      44.961  58.851  22.806  0.00  0.00
ATOM   2514  HB3 ARG   160      46.505  58.741  23.465  0.00  0.00
ATOM   2515  CG  ARG   160      46.255  57.508  21.617  0.00  0.00
ATOM   2516  HG2 ARG   160      45.459  56.835  21.298  0.00  0.00
ATOM   2517  HG3 ARG   160      46.371  58.354  20.939  0.00  0.00
ATOM   2518  CD  ARG   160      47.514  56.645  21.790  0.00  0.00
ATOM   2519  HD2 ARG   160      48.236  56.738  20.980  0.00  0.00
ATOM   2520  HD3 ARG   160      47.975  56.899  22.745  0.00  0.00
ATOM   2521  NE  ARG   160      47.233  55.255  21.885  0.00  0.00
ATOM   2522  HE  ARG   160      47.361  54.881  22.814  0.00  0.00
ATOM   2523  CZ  ARG   160      46.812  54.401  20.963  0.00  0.00
ATOM   2524  NH1 ARG   160      46.751  54.747  19.693  0.00  0.00
ATOM   2525 1HH1 ARG   160      46.928  55.705  19.426  0.00  0.00
ATOM   2526 2HH1 ARG   160      46.644  54.034  18.985  0.00  0.00
ATOM   2527  NH2 ARG   160      46.410  53.214  21.282  0.00  0.00
ATOM   2528 1HH2 ARG   160      46.605  52.876  22.214  0.00  0.00
ATOM   2529 2HH2 ARG   160      46.225  52.504  20.588  0.00  0.00
ATOM   2530  C   ARG   160      44.963  57.857  25.288  0.00  0.00
ATOM   2531  O   ARG   160      45.845  57.838  26.114  0.00  0.00
ATOM   2532  N   ARG   161      43.742  58.382  25.545  0.00  0.00
ATOM   2533  H   ARG   161      42.976  58.374  24.887  0.00  0.00
ATOM   2534  CA  ARG   161      43.484  59.073  26.840  0.00  0.00
ATOM   2535  HA  ARG   161      44.434  59.569  27.042  0.00  0.00
ATOM   2536  CB  ARG   161      42.387  60.114  26.834  0.00  0.00
ATOM   2537  HB2 ARG   161      41.403  59.754  26.535  0.00  0.00
ATOM   2538  HB3 ARG   161      42.328  60.520  27.844  0.00  0.00
ATOM   2539  CG  ARG   161      42.780  61.310  25.980  0.00  0.00
ATOM   2540  HG2 ARG   161      43.823  61.556  26.176  0.00  0.00
ATOM   2541  HG3 ARG   161      42.692  61.039  24.928  0.00  0.00
ATOM   2542  CD  ARG   161      41.848  62.517  26.250  0.00  0.00
ATOM   2543  HD2 ARG   161      40.833  62.240  25.967  0.00  0.00
ATOM   2544  HD3 ARG   161      41.835  62.818  27.298  0.00  0.00
ATOM   2545  NE  ARG   161      42.185  63.641  25.345  0.00  0.00
ATOM   2546  HE  ARG   161      41.685  63.718  24.471  0.00  0.00
ATOM   2547  CZ  ARG   161      43.082  64.600  25.562  0.00  0.00
ATOM   2548  NH1 ARG   161      43.730  64.729  26.641  0.00  0.00
ATOM   2549 1HH1 ARG   161      43.554  64.139  27.442  0.00  0.00
ATOM   2550 2HH1 ARG   161      44.303  65.550  26.774  0.00  0.00
ATOM   2551  NH2 ARG   161      43.300  65.558  24.707  0.00  0.00
ATOM   2552 1HH2 ARG   161      42.590  65.746  24.014  0.00  0.00
ATOM   2553 2HH2 ARG   161      44.083  66.166  24.902  0.00  0.00
ATOM   2554  C   ARG   161      43.253  58.088  27.963  0.00  0.00
ATOM   2555  O   ARG   161      43.458  58.338  29.140  0.00  0.00
ATOM   2556  N   VAL   162      43.059  56.775  27.672  0.00  0.00
ATOM   2557  H   VAL   162      43.091  56.530  26.693  0.00  0.00
ATOM   2558  CA  VAL   162      43.190  55.633  28.693  0.00  0.00
ATOM   2559  HA  VAL   162      42.911  56.101  29.638  0.00  0.00
ATOM   2560  CB  VAL   162      42.059  54.558  28.578  0.00  0.00
ATOM   2561  HB  VAL   162      41.752  54.239  29.574  0.00  0.00
ATOM   2562  CG1 VAL   162      40.753  55.126  27.907  0.00  0.00
ATOM   2563 1HG1 VAL   162      40.478  56.095  28.322  0.00  0.00
ATOM   2564 2HG1 VAL   162      40.975  55.270  26.850  0.00  0.00
ATOM   2565 3HG1 VAL   162      40.000  54.339  27.952  0.00  0.00
ATOM   2566  CG2 VAL   162      42.466  53.195  27.875  0.00  0.00
ATOM   2567 1HG2 VAL   162      41.641  52.493  28.000  0.00  0.00
ATOM   2568 2HG2 VAL   162      42.512  53.421  26.809  0.00  0.00
ATOM   2569 3HG2 VAL   162      43.414  52.934  28.345  0.00  0.00
ATOM   2570  C   VAL   162      44.688  55.160  28.844  0.00  0.00
ATOM   2571  O   VAL   162      45.088  54.847  29.951  0.00  0.00
ATOM   2572  N   GLU   163      45.486  55.201  27.707  0.00  0.00
ATOM   2573  H   GLU   163      45.141  55.293  26.762  0.00  0.00
ATOM   2574  CA  GLU   163      46.866  54.898  27.761  0.00  0.00
ATOM   2575  HA  GLU   163      47.014  54.128  28.518  0.00  0.00
ATOM   2576  CB  GLU   163      47.324  54.288  26.426  0.00  0.00
ATOM   2577  HB2 GLU   163      47.088  54.973  25.612  0.00  0.00
ATOM   2578  HB3 GLU   163      48.410  54.231  26.339  0.00  0.00
ATOM   2579  CG  GLU   163      46.690  52.967  26.067  0.00  0.00
ATOM   2580  HG2 GLU   163      46.856  52.202  26.825  0.00  0.00
ATOM   2581  HG3 GLU   163      45.606  53.056  25.998  0.00  0.00
ATOM   2582  CD  GLU   163      47.263  52.372  24.723  0.00  0.00
ATOM   2583  OE1 GLU   163      47.318  53.065  23.699  0.00  0.00
ATOM   2584  OE2 GLU   163      47.542  51.119  24.763  0.00  0.00
ATOM   2585  C   GLU   163      47.789  56.031  28.354  0.00  0.00
ATOM   2586  O   GLU   163      48.872  55.780  28.871  0.00  0.00
ATOM   2587  N   GLU   164      47.235  57.270  28.551  0.00  0.00
ATOM   2588  H   GLU   164      46.483  57.590  27.958  0.00  0.00
ATOM   2589  CA  GLU   164      47.755  58.304  29.364  0.00  0.00
ATOM   2590  HA  GLU   164      48.844  58.263  29.353  0.00  0.00
ATOM   2591  CB  GLU   164      47.271  59.644  28.844  0.00  0.00
ATOM   2592  HB2 GLU   164      46.209  59.550  28.616  0.00  0.00
ATOM   2593  HB3 GLU   164      47.431  60.371  29.640  0.00  0.00
ATOM   2594  CG  GLU   164      48.134  60.035  27.582  0.00  0.00
ATOM   2595  HG2 GLU   164      48.158  59.188  26.897  0.00  0.00
ATOM   2596  HG3 GLU   164      47.480  60.824  27.211  0.00  0.00
ATOM   2597  CD  GLU   164      49.515  60.623  27.933  0.00  0.00
ATOM   2598  OE1 GLU   164      49.665  61.864  28.202  0.00  0.00
ATOM   2599  OE2 GLU   164      50.409  59.792  28.237  0.00  0.00
ATOM   2600  C   GLU   164      47.321  58.141  30.859  0.00  0.00
ATOM   2601  O   GLU   164      48.100  58.413  31.753  0.00  0.00
ATOM   2602  N   LEU   165      46.141  57.611  31.106  0.00  0.00
ATOM   2603  H   LEU   165      45.490  57.431  30.355  0.00  0.00
ATOM   2604  CA  LEU   165      45.668  57.348  32.385  0.00  0.00
ATOM   2605  HA  LEU   165      45.820  58.182  33.070  0.00  0.00
ATOM   2606  CB  LEU   165      44.157  57.150  32.357  0.00  0.00
ATOM   2607  HB2 LEU   165      43.691  58.022  31.897  0.00  0.00
ATOM   2608  HB3 LEU   165      44.034  56.272  31.723  0.00  0.00
ATOM   2609  CG  LEU   165      43.495  56.842  33.677  0.00  0.00
ATOM   2610  HG  LEU   165      44.176  56.164  34.191  0.00  0.00
ATOM   2611  CD1 LEU   165      43.496  58.043  34.572  0.00  0.00
ATOM   2612 1HD1 LEU   165      43.076  57.779  35.543  0.00  0.00
ATOM   2613 2HD1 LEU   165      44.500  58.448  34.698  0.00  0.00
ATOM   2614 3HD1 LEU   165      42.790  58.765  34.163  0.00  0.00
ATOM   2615  CD2 LEU   165      42.262  56.071  33.649  0.00  0.00
ATOM   2616 1HD2 LEU   165      41.855  56.164  34.657  0.00  0.00
ATOM   2617 2HD2 LEU   165      41.530  56.673  33.110  0.00  0.00
ATOM   2618 3HD2 LEU   165      42.325  55.168  33.043  0.00  0.00
ATOM   2619  C   LEU   165      46.447  56.200  32.990  0.00  0.00
ATOM   2620  O   LEU   165      47.038  56.315  34.065  0.00  0.00
ATOM   2621  N   GLN   166      46.739  55.121  32.230  0.00  0.00
ATOM   2622  H   GLN   166      46.184  55.049  31.389  0.00  0.00
ATOM   2623  CA  GLN   166      47.753  53.998  32.495  0.00  0.00
ATOM   2624  HA  GLN   166      47.467  53.393  33.355  0.00  0.00
ATOM   2625  CB  GLN   166      47.577  53.116  31.210  0.00  0.00
ATOM   2626  HB2 GLN   166      46.527  52.949  30.972  0.00  0.00
ATOM   2627  HB3 GLN   166      47.892  53.710  30.352  0.00  0.00
ATOM   2628  CG  GLN   166      48.262  51.742  31.199  0.00  0.00
ATOM   2629  HG2 GLN   166      49.228  51.638  31.693  0.00  0.00
ATOM   2630  HG3 GLN   166      47.564  51.052  31.674  0.00  0.00
ATOM   2631  CD  GLN   166      48.353  51.338  29.693  0.00  0.00
ATOM   2632  OE1 GLN   166      49.083  52.015  28.912  0.00  0.00
ATOM   2633  NE2 GLN   166      47.576  50.386  29.214  0.00  0.00
ATOM   2634 1HE2 GLN   166      47.700  50.127  28.246  0.00  0.00
ATOM   2635 2HE2 GLN   166      46.817  49.880  29.647  0.00  0.00
ATOM   2636  C   GLN   166      49.109  54.509  32.777  0.00  0.00
ATOM   2637  O   GLN   166      49.832  53.943  33.595  0.00  0.00
ATOM   2638  N   ASN   167      49.518  55.654  32.154  0.00  0.00
ATOM   2639  H   ASN   167      48.941  56.051  31.426  0.00  0.00
ATOM   2640  CA  ASN   167      50.861  56.263  32.308  0.00  0.00
ATOM   2641  HA  ASN   167      51.648  55.511  32.366  0.00  0.00
ATOM   2642  CB  ASN   167      51.094  57.124  31.086  0.00  0.00
ATOM   2643  HB2 ASN   167      50.750  56.569  30.214  0.00  0.00
ATOM   2644  HB3 ASN   167      50.532  58.037  31.285  0.00  0.00
ATOM   2645  CG  ASN   167      52.501  57.458  30.893  0.00  0.00
ATOM   2646  OD1 ASN   167      53.382  56.626  30.694  0.00  0.00
ATOM   2647  ND2 ASN   167      52.831  58.685  30.824  0.00  0.00
ATOM   2648 1HD2 ASN   167      53.801  58.960  30.763  0.00  0.00
ATOM   2649 2HD2 ASN   167      52.047  59.278  31.054  0.00  0.00
ATOM   2650  C   ASN   167      50.982  57.016  33.612  0.00  0.00
ATOM   2651  O   ASN   167      51.886  57.837  33.759  0.00  0.00
ATOM   2652  N   ARG   168      50.085  56.860  34.570  0.00  0.00
ATOM   2653  H   ARG   168      49.263  56.312  34.357  0.00  0.00
ATOM   2654  CA  ARG   168      50.223  57.341  35.948  0.00  0.00
ATOM   2655  HA  ARG   168      51.268  57.432  36.247  0.00  0.00
ATOM   2656  CB  ARG   168      49.619  58.771  36.134  0.00  0.00
ATOM   2657  HB2 ARG   168      49.657  59.030  37.192  0.00  0.00
ATOM   2658  HB3 ARG   168      50.370  59.453  35.736  0.00  0.00
ATOM   2659  CG  ARG   168      48.193  59.019  35.650  0.00  0.00
ATOM   2660  HG2 ARG   168      48.171  58.921  34.565  0.00  0.00
ATOM   2661  HG3 ARG   168      47.530  58.266  36.077  0.00  0.00
ATOM   2662  CD  ARG   168      47.675  60.390  35.958  0.00  0.00
ATOM   2663  HD2 ARG   168      47.412  60.412  37.016  0.00  0.00
ATOM   2664  HD3 ARG   168      48.494  61.077  35.745  0.00  0.00
ATOM   2665  NE  ARG   168      46.451  60.758  35.210  0.00  0.00
ATOM   2666  HE  ARG   168      46.461  60.669  34.204  0.00  0.00
ATOM   2667  CZ  ARG   168      45.323  61.279  35.693  0.00  0.00
ATOM   2668  NH1 ARG   168      45.021  61.286  36.969  0.00  0.00
ATOM   2669 1HH1 ARG   168      45.791  61.145  37.606  0.00  0.00
ATOM   2670 2HH1 ARG   168      44.225  61.865  37.194  0.00  0.00
ATOM   2671  NH2 ARG   168      44.487  61.866  34.899  0.00  0.00
ATOM   2672 1HH2 ARG   168      44.793  61.798  33.938  0.00  0.00
ATOM   2673 2HH2 ARG   168      43.608  62.260  35.203  0.00  0.00
ATOM   2674  C   ARG   168      49.653  56.286  36.881  0.00  0.00
ATOM   2675  O   ARG   168      50.229  55.952  37.928  0.00  0.00
ATOM   2676  N   ILE   169      48.377  55.877  36.644  0.00  0.00
ATOM   2677  H   ILE   169      47.921  56.099  35.771  0.00  0.00
ATOM   2678  CA  ILE   169      47.629  54.961  37.549  0.00  0.00
ATOM   2679  HA  ILE   169      47.802  55.322  38.563  0.00  0.00
ATOM   2680  CB  ILE   169      46.060  54.969  37.204  0.00  0.00
ATOM   2681  HB  ILE   169      45.886  54.562  36.208  0.00  0.00
ATOM   2682  CG2 ILE   169      45.129  54.360  38.253  0.00  0.00
ATOM   2683 1HG2 ILE   169      45.264  54.793  39.244  0.00  0.00
ATOM   2684 2HG2 ILE   169      44.098  54.546  37.954  0.00  0.00
ATOM   2685 3HG2 ILE   169      45.249  53.276  38.262  0.00  0.00
ATOM   2686  CG1 ILE   169      45.504  56.449  37.071  0.00  0.00
ATOM   2687 2HG1 ILE   169      46.027  56.763  36.168  0.00  0.00
ATOM   2688 3HG1 ILE   169      44.463  56.450  36.746  0.00  0.00
ATOM   2689  CD1 ILE   169      45.611  57.438  38.181  0.00  0.00
ATOM   2690 1HD1 ILE   169      45.364  58.449  37.858  0.00  0.00
ATOM   2691 2HD1 ILE   169      44.811  57.124  38.852  0.00  0.00
ATOM   2692 3HD1 ILE   169      46.626  57.538  38.565  0.00  0.00
ATOM   2693  C   ILE   169      48.177  53.495  37.519  0.00  0.00
ATOM   2694  O   ILE   169      47.857  52.707  38.441  0.00  0.00
ATOM   2695  N   ALA   170      49.097  53.132  36.698  0.00  0.00
ATOM   2696  H   ALA   170      49.559  53.839  36.144  0.00  0.00
ATOM   2697  CA  ALA   170      49.668  51.767  36.479  0.00  0.00
ATOM   2698  HA  ALA   170      49.406  51.128  37.323  0.00  0.00
ATOM   2699  CB  ALA   170      48.934  51.146  35.299  0.00  0.00
ATOM   2700  HB1 ALA   170      49.359  51.468  34.349  0.00  0.00
ATOM   2701  HB2 ALA   170      49.011  50.065  35.419  0.00  0.00
ATOM   2702  HB3 ALA   170      47.901  51.492  35.279  0.00  0.00
ATOM   2703  C   ALA   170      51.259  51.860  36.415  0.00  0.00
ATOM   2704  O   ALA   170      51.869  50.962  35.883  0.00  0.00
ATOM   2705  N   SER   171      51.897  52.979  36.823  0.00  0.00
ATOM   2706  H   SER   171      51.373  53.719  37.267  0.00  0.00
ATOM   2707  CA  SER   171      53.345  53.256  36.680  0.00  0.00
ATOM   2708  HA  SER   171      53.651  52.719  35.782  0.00  0.00
ATOM   2709  CB  SER   171      53.576  54.757  36.413  0.00  0.00
ATOM   2710  HB2 SER   171      53.480  55.369  37.310  0.00  0.00
ATOM   2711  HB3 SER   171      54.607  54.929  36.104  0.00  0.00
ATOM   2712  OG  SER   171      52.767  55.190  35.303  0.00  0.00
ATOM   2713  HG  SER   171      53.057  54.845  34.455  0.00  0.00
ATOM   2714  C   SER   171      54.265  52.794  37.837  0.00  0.00
ATOM   2715  O   SER   171      55.261  53.404  38.128  0.00  0.00
ATOM   2716  N   CYS   172      53.991  51.613  38.368  0.00  0.00
ATOM   2717  H   CYS   172      53.125  51.153  38.124  0.00  0.00
ATOM   2718  CA  CYS   172      54.762  51.071  39.464  0.00  0.00
ATOM   2719  HA  CYS   172      54.907  51.787  40.272  0.00  0.00
ATOM   2720  CB  CYS   172      53.955  49.935  40.118  0.00  0.00
ATOM   2721  HB2 CYS   172      54.607  49.463  40.853  0.00  0.00
ATOM   2722  HB3 CYS   172      53.137  50.391  40.675  0.00  0.00
ATOM   2723  SG  CYS   172      53.337  48.739  38.890  0.00  0.00
ATOM   2724  C   CYS   172      56.183  50.646  38.903  0.00  0.00
ATOM   2725  O   CYS   172      57.180  50.884  39.537  0.00  0.00
ATOM   2726  N   LEU   173      56.282  50.108  37.686  0.00  0.00
ATOM   2727  H   LEU   173      55.406  49.951  37.209  0.00  0.00
ATOM   2728  CA  LEU   173      57.607  49.854  37.077  0.00  0.00
ATOM   2729  HA  LEU   173      58.103  49.231  37.822  0.00  0.00
ATOM   2730  CB  LEU   173      57.358  49.007  35.862  0.00  0.00
ATOM   2731  HB2 LEU   173      56.720  48.144  36.054  0.00  0.00
ATOM   2732  HB3 LEU   173      56.821  49.594  35.117  0.00  0.00
ATOM   2733  CG  LEU   173      58.686  48.436  35.243  0.00  0.00
ATOM   2734  HG  LEU   173      59.319  49.268  34.932  0.00  0.00
ATOM   2735  CD1 LEU   173      59.549  47.643  36.272  0.00  0.00
ATOM   2736 1HD1 LEU   173      60.099  48.350  36.893  0.00  0.00
ATOM   2737 2HD1 LEU   173      58.956  46.953  36.873  0.00  0.00
ATOM   2738 3HD1 LEU   173      60.376  47.157  35.755  0.00  0.00
ATOM   2739  CD2 LEU   173      58.478  47.454  34.062  0.00  0.00
ATOM   2740 1HD2 LEU   173      59.470  47.235  33.668  0.00  0.00
ATOM   2741 2HD2 LEU   173      58.015  46.531  34.414  0.00  0.00
ATOM   2742 3HD2 LEU   173      57.823  47.775  33.252  0.00  0.00
ATOM   2743  C   LEU   173      58.459  51.119  36.898  0.00  0.00
ATOM   2744  O   LEU   173      59.657  51.042  37.234  0.00  0.00
ATOM   2745  N   LYS   174      57.883  52.260  36.508  0.00  0.00
ATOM   2746  H   LYS   174      56.906  52.283  36.255  0.00  0.00
ATOM   2747  CA  LYS   174      58.522  53.600  36.459  0.00  0.00
ATOM   2748  HA  LYS   174      59.461  53.404  35.941  0.00  0.00
ATOM   2749  CB  LYS   174      57.655  54.616  35.597  0.00  0.00
ATOM   2750  HB2 LYS   174      57.451  54.145  34.636  0.00  0.00
ATOM   2751  HB3 LYS   174      56.773  54.854  36.192  0.00  0.00
ATOM   2752  CG  LYS   174      58.348  55.951  35.388  0.00  0.00
ATOM   2753  HG2 LYS   174      57.649  56.659  34.943  0.00  0.00
ATOM   2754  HG3 LYS   174      58.583  56.306  36.392  0.00  0.00
ATOM   2755  CD  LYS   174      59.664  55.812  34.603  0.00  0.00
ATOM   2756  HD2 LYS   174      60.217  56.729  34.806  0.00  0.00
ATOM   2757  HD3 LYS   174      60.313  54.984  34.887  0.00  0.00
ATOM   2758  CE  LYS   174      59.450  55.759  33.096  0.00  0.00
ATOM   2759  HE2 LYS   174      60.482  55.772  32.746  0.00  0.00
ATOM   2760  HE3 LYS   174      59.085  54.783  32.776  0.00  0.00
ATOM   2761  NZ  LYS   174      58.759  56.890  32.426  0.00  0.00
ATOM   2762  HZ1 LYS   174      58.987  56.723  31.456  0.00  0.00
ATOM   2763  HZ2 LYS   174      57.763  56.787  32.560  0.00  0.00
ATOM   2764  HZ3 LYS   174      59.095  57.721  32.891  0.00  0.00
ATOM   2765  C   LYS   174      58.930  54.141  37.794  0.00  0.00
ATOM   2766  O   LYS   174      60.007  54.708  37.940  0.00  0.00
ATOM   2767  N   GLU   175      58.138  53.852  38.825  0.00  0.00
ATOM   2768  H   GLU   175      57.315  53.335  38.548  0.00  0.00
ATOM   2769  CA  GLU   175      58.135  54.159  40.243  0.00  0.00
ATOM   2770  HA  GLU   175      58.665  55.109  40.316  0.00  0.00
ATOM   2771  CB  GLU   175      56.790  54.538  40.897  0.00  0.00
ATOM   2772  HB2 GLU   175      56.121  53.686  41.015  0.00  0.00
ATOM   2773  HB3 GLU   175      57.063  54.850  41.905  0.00  0.00
ATOM   2774  CG  GLU   175      55.990  55.666  40.357  0.00  0.00
ATOM   2775  HG2 GLU   175      56.579  56.528  40.042  0.00  0.00
ATOM   2776  HG3 GLU   175      55.392  55.442  39.474  0.00  0.00
ATOM   2777  CD  GLU   175      55.070  56.240  41.430  0.00  0.00
ATOM   2778  OE1 GLU   175      55.438  57.220  42.172  0.00  0.00
ATOM   2779  OE2 GLU   175      53.938  55.654  41.709  0.00  0.00
ATOM   2780  C   GLU   175      58.930  53.207  41.106  0.00  0.00
ATOM   2781  O   GLU   175      58.943  53.383  42.318  0.00  0.00
ATOM   2782  N   HIS   176      59.431  52.149  40.526  0.00  0.00
ATOM   2783  H   HIS   176      59.218  51.953  39.559  0.00  0.00
ATOM   2784  CA  HIS   176      60.380  51.284  41.232  0.00  0.00
ATOM   2785  HA  HIS   176      59.970  51.059  42.216  0.00  0.00
ATOM   2786  CB  HIS   176      60.507  49.973  40.470  0.00  0.00
ATOM   2787  HB2 HIS   176      60.394  49.166  41.194  0.00  0.00
ATOM   2788  HB3 HIS   176      59.666  49.785  39.804  0.00  0.00
ATOM   2789  CG  HIS   176      61.818  49.602  39.782  0.00  0.00
ATOM   2790  ND1 HIS   176      62.748  48.647  40.240  0.00  0.00
ATOM   2791  HD1 HIS   176      62.731  48.178  41.134  0.00  0.00
ATOM   2792  CE1 HIS   176      63.816  48.739  39.411  0.00  0.00
ATOM   2793  HE1 HIS   176      64.728  48.168  39.505  0.00  0.00
ATOM   2794  NE2 HIS   176      63.509  49.512  38.358  0.00  0.00
ATOM   2795  HE2 HIS   176      64.168  49.746  37.630  0.00  0.00
ATOM   2796  CD2 HIS   176      62.323  50.119  38.617  0.00  0.00
ATOM   2797  HD2 HIS   176      61.826  50.902  38.064  0.00  0.00
ATOM   2798  C   HIS   176      61.663  52.029  41.545  0.00  0.00
ATOM   2799  O   HIS   176      62.127  52.849  40.670  0.00  0.00
ATOM   2800  N   VAL   177      62.357  51.626  42.629  0.00  0.00
ATOM   2801  H   VAL   177      61.857  50.931  43.165  0.00  0.00
ATOM   2802  CA  VAL   177      63.555  52.293  43.210  0.00  0.00
ATOM   2803  HA  VAL   177      64.044  52.892  42.443  0.00  0.00
ATOM   2804  CB  VAL   177      63.314  53.302  44.374  0.00  0.00
ATOM   2805  HB  VAL   177      64.258  53.468  44.894  0.00  0.00
ATOM   2806  CG1 VAL   177      62.643  54.556  43.906  0.00  0.00
ATOM   2807 1HG1 VAL   177      61.613  54.403  43.583  0.00  0.00
ATOM   2808 2HG1 VAL   177      62.572  55.136  44.826  0.00  0.00
ATOM   2809 3HG1 VAL   177      63.305  55.074  43.213  0.00  0.00
ATOM   2810  CG2 VAL   177      62.438  52.634  45.484  0.00  0.00
ATOM   2811 1HG2 VAL   177      62.474  53.210  46.408  0.00  0.00
ATOM   2812 2HG2 VAL   177      61.376  52.563  45.252  0.00  0.00
ATOM   2813 3HG2 VAL   177      62.850  51.647  45.697  0.00  0.00
ATOM   2814  C   VAL   177      64.598  51.318  43.661  0.00  0.00
ATOM   2815  O   VAL   177      64.185  50.228  44.048  0.00  0.00
ATOM   2816  N   ALA   178      65.922  51.607  43.618  0.00  0.00
ATOM   2817  H   ALA   178      66.265  52.455  43.191  0.00  0.00
ATOM   2818  CA  ALA   178      66.819  50.991  44.519  0.00  0.00
ATOM   2819  HA  ALA   178      66.789  49.916  44.343  0.00  0.00
ATOM   2820  CB  ALA   178      68.206  51.440  43.984  0.00  0.00
ATOM   2821  HB1 ALA   178      68.456  50.903  43.068  0.00  0.00
ATOM   2822  HB2 ALA   178      68.270  52.521  43.866  0.00  0.00
ATOM   2823  HB3 ALA   178      68.940  51.168  44.742  0.00  0.00
ATOM   2824  C   ALA   178      66.670  51.306  46.014  0.00  0.00
ATOM   2825  O   ALA   178      65.872  52.158  46.456  0.00  0.00
ATOM   2826  N   ALA   179      67.283  50.505  46.893  0.00  0.00
ATOM   2827  H   ALA   179      67.801  49.742  46.483  0.00  0.00
ATOM   2828  CA  ALA   179      67.008  50.354  48.298  0.00  0.00
ATOM   2829  HA  ALA   179      65.969  50.064  48.451  0.00  0.00
ATOM   2830  CB  ALA   179      67.982  49.340  48.804  0.00  0.00
ATOM   2831  HB1 ALA   179      67.894  48.343  48.373  0.00  0.00
ATOM   2832  HB2 ALA   179      68.967  49.793  48.690  0.00  0.00
ATOM   2833  HB3 ALA   179      67.795  49.132  49.858  0.00  0.00
ATOM   2834  C   ALA   179      67.221  51.643  49.136  0.00  0.00
ATOM   2835  O   ALA   179      67.853  52.584  48.676  0.00  0.00
ATOM   2836  N   VAL   180      66.549  51.572  50.337  0.00  0.00
ATOM   2837  H   VAL   180      66.110  50.683  50.530  0.00  0.00
ATOM   2838  CA  VAL   180      66.772  52.473  51.496  0.00  0.00
ATOM   2839  HA  VAL   180      65.914  52.250  52.130  0.00  0.00
ATOM   2840  CB  VAL   180      67.905  52.196  52.395  0.00  0.00
ATOM   2841  HB  VAL   180      67.940  52.896  53.230  0.00  0.00
ATOM   2842  CG1 VAL   180      67.823  50.710  52.919  0.00  0.00
ATOM   2843 1HG1 VAL   180      66.859  50.634  53.421  0.00  0.00
ATOM   2844 2HG1 VAL   180      67.801  49.964  52.125  0.00  0.00
ATOM   2845 3HG1 VAL   180      68.633  50.498  53.617  0.00  0.00
ATOM   2846  CG2 VAL   180      69.196  52.355  51.767  0.00  0.00
ATOM   2847 1HG2 VAL   180      69.966  52.082  52.489  0.00  0.00
ATOM   2848 2HG2 VAL   180      69.304  51.670  50.927  0.00  0.00
ATOM   2849 3HG2 VAL   180      69.424  53.391  51.516  0.00  0.00
ATOM   2850  C   VAL   180      66.576  53.943  50.969  0.00  0.00
ATOM   2851  O   VAL   180      67.508  54.644  50.570  0.00  0.00
ATOM   2852  N   ALA   181      65.318  54.468  50.957  0.00  0.00
ATOM   2853  H   ALA   181      65.289  55.338  50.444  0.00  0.00
ATOM   2854  CA  ALA   181      64.089  54.043  51.634  0.00  0.00
ATOM   2855  HA  ALA   181      64.213  53.824  52.694  0.00  0.00
ATOM   2856  CB  ALA   181      63.142  55.175  51.494  0.00  0.00
ATOM   2857  HB1 ALA   181      62.960  55.326  50.430  0.00  0.00
ATOM   2858  HB2 ALA   181      62.243  54.982  52.079  0.00  0.00
ATOM   2859  HB3 ALA   181      63.520  56.141  51.828  0.00  0.00
ATOM   2860  C   ALA   181      63.335  52.829  50.894  0.00  0.00
ATOM   2861  O   ALA   181      62.483  52.197  51.471  0.00  0.00
ATOM   2862  N   GLY   182      63.692  52.542  49.619  0.00  0.00
ATOM   2863  H   GLY   182      64.472  53.038  49.212  0.00  0.00
ATOM   2864  CA  GLY   182      62.999  51.641  48.749  0.00  0.00
ATOM   2865  HA2 GLY   182      62.068  52.038  48.344  0.00  0.00
ATOM   2866  HA3 GLY   182      63.759  51.654  47.968  0.00  0.00
ATOM   2867  C   GLY   182      62.736  50.292  49.273  0.00  0.00
ATOM   2868  O   GLY   182      63.579  49.709  49.991  0.00  0.00
ATOM   2869  N   GLU   183      61.620  49.695  48.874  0.00  0.00
ATOM   2870  H   GLU   183      61.140  50.131  48.099  0.00  0.00
ATOM   2871  CA  GLU   183      61.155  48.302  49.119  0.00  0.00
ATOM   2872  HA  GLU   183      61.912  47.768  49.694  0.00  0.00
ATOM   2873  CB  GLU   183      59.938  48.399  49.979  0.00  0.00
ATOM   2874  HB2 GLU   183      59.307  49.219  49.636  0.00  0.00
ATOM   2875  HB3 GLU   183      59.292  47.522  49.992  0.00  0.00
ATOM   2876  CG  GLU   183      60.380  48.540  51.458  0.00  0.00
ATOM   2877  HG2 GLU   183      60.950  47.649  51.719  0.00  0.00
ATOM   2878  HG3 GLU   183      61.078  49.371  51.557  0.00  0.00
ATOM   2879  CD  GLU   183      59.112  48.706  52.422  0.00  0.00
ATOM   2880  OE1 GLU   183      57.902  48.735  51.961  0.00  0.00
ATOM   2881  OE2 GLU   183      59.338  48.807  53.640  0.00  0.00
ATOM   2882  C   GLU   183      60.985  47.647  47.768  0.00  0.00
ATOM   2883  O   GLU   183      60.243  48.217  46.934  0.00  0.00
ATOM   2884  N   PRO   184      61.523  46.471  47.440  0.00  0.00
ATOM   2885  CD  PRO   184      62.222  45.508  48.326  0.00  0.00
ATOM   2886  HD2 PRO   184      61.620  45.371  49.224  0.00  0.00
ATOM   2887  HD3 PRO   184      63.177  45.911  48.663  0.00  0.00
ATOM   2888  CG  PRO   184      62.315  44.265  47.460  0.00  0.00
ATOM   2889  HG2 PRO   184      61.517  43.546  47.648  0.00  0.00
ATOM   2890  HG3 PRO   184      63.216  43.699  47.696  0.00  0.00
ATOM   2891  CB  PRO   184      62.332  44.780  46.066  0.00  0.00
ATOM   2892  HB2 PRO   184      62.015  43.938  45.450  0.00  0.00
ATOM   2893  HB3 PRO   184      63.270  45.239  45.755  0.00  0.00
ATOM   2894  CA  PRO   184      61.358  45.972  46.083  0.00  0.00
ATOM   2895  HA  PRO   184      61.549  46.733  45.326  0.00  0.00
ATOM   2896  C   PRO   184      59.998  45.469  45.770  0.00  0.00
ATOM   2897  O   PRO   184      59.244  45.008  46.623  0.00  0.00
ATOM   2898  N   GLN   185      59.750  45.310  44.491  0.00  0.00
ATOM   2899  H   GLN   185      60.430  45.604  43.805  0.00  0.00
ATOM   2900  CA  GLN   185      58.413  44.965  43.939  0.00  0.00
ATOM   2901  HA  GLN   185      57.611  45.320  44.586  0.00  0.00
ATOM   2902  CB  GLN   185      58.181  45.776  42.598  0.00  0.00
ATOM   2903  HB2 GLN   185      59.119  45.749  42.043  0.00  0.00
ATOM   2904  HB3 GLN   185      57.354  45.295  42.077  0.00  0.00
ATOM   2905  CG  GLN   185      57.900  47.233  42.886  0.00  0.00
ATOM   2906  HG2 GLN   185      57.020  47.241  43.528  0.00  0.00
ATOM   2907  HG3 GLN   185      58.709  47.678  43.465  0.00  0.00
ATOM   2908  CD  GLN   185      57.661  48.085  41.687  0.00  0.00
ATOM   2909  OE1 GLN   185      58.072  47.770  40.613  0.00  0.00
ATOM   2910  NE2 GLN   185      57.063  49.204  41.769  0.00  0.00
ATOM   2911 1HE2 GLN   185      57.322  49.684  40.919  0.00  0.00
ATOM   2912 2HE2 GLN   185      56.839  49.662  42.641  0.00  0.00
ATOM   2913  C   GLN   185      58.085  43.437  43.776  0.00  0.00
ATOM   2914  O   GLN   185      56.956  42.997  44.048  0.00  0.00
ATOM   2915  N   PRO   186      59.007  42.561  43.391  0.00  0.00
ATOM   2916  CD  PRO   186      58.964  41.229  43.901  0.00  0.00
ATOM   2917  HD2 PRO   186      58.400  40.622  43.192  0.00  0.00
ATOM   2918  HD3 PRO   186      58.590  41.160  44.922  0.00  0.00
ATOM   2919  CG  PRO   186      60.414  40.806  43.877  0.00  0.00
ATOM   2920  HG2 PRO   186      60.467  39.725  43.748  0.00  0.00
ATOM   2921  HG3 PRO   186      60.962  41.142  44.757  0.00  0.00
ATOM   2922  CB  PRO   186      61.033  41.440  42.652  0.00  0.00
ATOM   2923  HB2 PRO   186      60.943  40.782  41.788  0.00  0.00
ATOM   2924  HB3 PRO   186      62.047  41.810  42.809  0.00  0.00
ATOM   2925  CA  PRO   186      60.157  42.747  42.469  0.00  0.00
ATOM   2926  HA  PRO   186      60.672  43.637  42.830  0.00  0.00
ATOM   2927  C   PRO   186      59.809  43.120  41.066  0.00  0.00
ATOM   2928  O   PRO   186      58.933  42.562  40.486  0.00  0.00
ATOM   2929  N   ALA   187      60.484  44.107  40.488  0.00  0.00
ATOM   2930  H   ALA   187      61.255  44.434  41.053  0.00  0.00
ATOM   2931  CA  ALA   187      60.236  44.667  39.167  0.00  0.00
ATOM   2932  HA  ALA   187      59.201  44.859  38.884  0.00  0.00
ATOM   2933  CB  ALA   187      60.919  46.051  39.134  0.00  0.00
ATOM   2934  HB1 ALA   187      60.202  46.803  38.807  0.00  0.00
ATOM   2935  HB2 ALA   187      61.062  46.351  40.172  0.00  0.00
ATOM   2936  HB3 ALA   187      61.850  46.081  38.568  0.00  0.00
ATOM   2937  C   ALA   187      60.875  43.780  38.026  0.00  0.00
ATOM   2938  O   ALA   187      60.438  43.929  36.891  0.00  0.00
ATOM   2939  N   SER   188      61.752  42.821  38.329  0.00  0.00
ATOM   2940  H   SER   188      62.155  42.898  39.251  0.00  0.00
ATOM   2941  CA  SER   188      62.261  41.916  37.270  0.00  0.00
ATOM   2942  HA  SER   188      62.349  42.405  36.300  0.00  0.00
ATOM   2943  CB  SER   188      63.598  41.342  37.588  0.00  0.00
ATOM   2944  HB2 SER   188      63.922  40.657  36.804  0.00  0.00
ATOM   2945  HB3 SER   188      64.313  42.164  37.617  0.00  0.00
ATOM   2946  OG  SER   188      63.396  40.645  38.798  0.00  0.00
ATOM   2947  HG  SER   188      64.247  40.365  39.144  0.00  0.00
ATOM   2948  C   SER   188      61.168  40.844  37.027  0.00  0.00
ATOM   2949  O   SER   188      60.806  40.427  35.899  0.00  0.00
ATOM   2950  N   CYS   189      60.616  40.348  38.145  0.00  0.00
ATOM   2951  H   CYS   189      61.079  40.547  39.020  0.00  0.00
ATOM   2952  CA  CYS   189      59.389  39.504  38.176  0.00  0.00
ATOM   2953  HA  CYS   189      59.438  38.623  37.537  0.00  0.00
ATOM   2954  CB  CYS   189      59.076  39.206  39.606  0.00  0.00
ATOM   2955  HB2 CYS   189      59.009  40.100  40.227  0.00  0.00
ATOM   2956  HB3 CYS   189      58.077  38.775  39.541  0.00  0.00
ATOM   2957  SG  CYS   189      60.314  37.939  40.112  0.00  0.00
ATOM   2958  HG  CYS   189      60.293  38.048  41.443  0.00  0.00
ATOM   2959  C   CYS   189      58.192  40.297  37.627  0.00  0.00
ATOM   2960  O   CYS   189      57.384  39.750  36.888  0.00  0.00
ATOM   2961  N   LEU   190      57.981  41.594  37.812  0.00  0.00
ATOM   2962  H   LEU   190      58.515  42.041  38.543  0.00  0.00
ATOM   2963  CA  LEU   190      56.875  42.390  37.171  0.00  0.00
ATOM   2964  HA  LEU   190      55.950  41.821  37.254  0.00  0.00
ATOM   2965  CB  LEU   190      56.742  43.814  37.893  0.00  0.00
ATOM   2966  HB2 LEU   190      56.806  43.598  38.960  0.00  0.00
ATOM   2967  HB3 LEU   190      57.545  44.464  37.544  0.00  0.00
ATOM   2968  CG  LEU   190      55.375  44.410  37.571  0.00  0.00
ATOM   2969  HG  LEU   190      55.244  44.638  36.514  0.00  0.00
ATOM   2970  CD1 LEU   190      54.166  43.533  37.963  0.00  0.00
ATOM   2971 1HD1 LEU   190      54.303  43.258  39.009  0.00  0.00
ATOM   2972 2HD1 LEU   190      53.281  44.155  38.091  0.00  0.00
ATOM   2973 3HD1 LEU   190      54.041  42.703  37.268  0.00  0.00
ATOM   2974  CD2 LEU   190      55.293  45.774  38.385  0.00  0.00
ATOM   2975 1HD2 LEU   190      54.296  46.214  38.361  0.00  0.00
ATOM   2976 2HD2 LEU   190      55.541  45.573  39.427  0.00  0.00
ATOM   2977 3HD2 LEU   190      56.025  46.482  37.997  0.00  0.00
ATOM   2978  C   LEU   190      57.094  42.491  35.684  0.00  0.00
ATOM   2979  O   LEU   190      56.163  42.183  34.880  0.00  0.00
ATOM   2980  N   SER   191      58.365  42.782  35.260  0.00  0.00
ATOM   2981  H   SER   191      59.076  43.032  35.933  0.00  0.00
ATOM   2982  CA  SER   191      58.639  42.840  33.810  0.00  0.00
ATOM   2983  HA  SER   191      58.020  43.580  33.303  0.00  0.00
ATOM   2984  CB  SER   191      60.166  43.175  33.543  0.00  0.00
ATOM   2985  HB2 SER   191      60.781  42.462  34.091  0.00  0.00
ATOM   2986  HB3 SER   191      60.478  43.199  32.499  0.00  0.00
ATOM   2987  OG  SER   191      60.661  44.382  34.102  0.00  0.00
ATOM   2988  HG  SER   191      60.713  44.313  35.058  0.00  0.00
ATOM   2989  C   SER   191      58.411  41.470  33.077  0.00  0.00
ATOM   2990  O   SER   191      57.971  41.387  31.925  0.00  0.00
ATOM   2991  N   ARG   192      58.685  40.391  33.792  0.00  0.00
ATOM   2992  H   ARG   192      59.051  40.550  34.720  0.00  0.00
ATOM   2993  CA  ARG   192      58.503  38.969  33.313  0.00  0.00
ATOM   2994  HA  ARG   192      58.926  38.862  32.314  0.00  0.00
ATOM   2995  CB  ARG   192      59.218  37.996  34.243  0.00  0.00
ATOM   2996  HB2 ARG   192      59.232  38.237  35.306  0.00  0.00
ATOM   2997  HB3 ARG   192      58.922  36.958  34.094  0.00  0.00
ATOM   2998  CG  ARG   192      60.666  37.925  33.739  0.00  0.00
ATOM   2999  HG2 ARG   192      60.634  37.533  32.723  0.00  0.00
ATOM   3000  HG3 ARG   192      61.113  38.901  33.550  0.00  0.00
ATOM   3001  CD  ARG   192      61.649  37.071  34.633  0.00  0.00
ATOM   3002  HD2 ARG   192      62.598  37.107  34.099  0.00  0.00
ATOM   3003  HD3 ARG   192      61.774  37.592  35.582  0.00  0.00
ATOM   3004  NE  ARG   192      61.403  35.691  34.770  0.00  0.00
ATOM   3005  HE  ARG   192      61.310  35.188  33.899  0.00  0.00
ATOM   3006  CZ  ARG   192      61.039  35.044  35.873  0.00  0.00
ATOM   3007  NH1 ARG   192      61.019  35.667  37.076  0.00  0.00
ATOM   3008 1HH1 ARG   192      61.376  36.608  37.163  0.00  0.00
ATOM   3009 2HH1 ARG   192      60.879  35.138  37.924  0.00  0.00
ATOM   3010  NH2 ARG   192      60.632  33.816  35.837  0.00  0.00
ATOM   3011 1HH2 ARG   192      60.789  33.163  35.082  0.00  0.00
ATOM   3012 2HH2 ARG   192      60.345  33.379  36.701  0.00  0.00
ATOM   3013  C   ARG   192      56.981  38.540  33.129  0.00  0.00
ATOM   3014  O   ARG   192      56.596  38.016  32.090  0.00  0.00
ATOM   3015  N   LEU   193      56.179  38.846  34.094  0.00  0.00
ATOM   3016  H   LEU   193      56.602  39.211  34.936  0.00  0.00
ATOM   3017  CA  LEU   193      54.734  38.706  34.195  0.00  0.00
ATOM   3018  HA  LEU   193      54.501  37.691  33.874  0.00  0.00
ATOM   3019  CB  LEU   193      54.306  38.939  35.637  0.00  0.00
ATOM   3020  HB2 LEU   193      54.890  38.344  36.339  0.00  0.00
ATOM   3021  HB3 LEU   193      54.625  39.953  35.877  0.00  0.00
ATOM   3022  CG  LEU   193      52.917  38.626  35.998  0.00  0.00
ATOM   3023  HG  LEU   193      52.271  39.313  35.452  0.00  0.00
ATOM   3024  CD1 LEU   193      52.534  37.241  35.624  0.00  0.00
ATOM   3025 1HD1 LEU   193      52.651  37.103  34.549  0.00  0.00
ATOM   3026 2HD1 LEU   193      53.082  36.468  36.163  0.00  0.00
ATOM   3027 3HD1 LEU   193      51.507  37.126  35.969  0.00  0.00
ATOM   3028  CD2 LEU   193      52.715  38.883  37.495  0.00  0.00
ATOM   3029 1HD2 LEU   193      52.916  39.943  37.653  0.00  0.00
ATOM   3030 2HD2 LEU   193      51.683  38.618  37.724  0.00  0.00
ATOM   3031 3HD2 LEU   193      53.404  38.290  38.096  0.00  0.00
ATOM   3032  C   LEU   193      53.981  39.527  33.167  0.00  0.00
ATOM   3033  O   LEU   193      53.034  39.093  32.483  0.00  0.00
ATOM   3034  N   LEU   194      54.417  40.792  32.983  0.00  0.00
ATOM   3035  H   LEU   194      55.106  41.044  33.678  0.00  0.00
ATOM   3036  CA  LEU   194      54.019  41.656  31.856  0.00  0.00
ATOM   3037  HA  LEU   194      52.934  41.761  31.895  0.00  0.00
ATOM   3038  CB  LEU   194      54.627  43.043  32.122  0.00  0.00
ATOM   3039  HB2 LEU   194      54.321  43.404  33.105  0.00  0.00
ATOM   3040  HB3 LEU   194      55.710  42.925  32.116  0.00  0.00
ATOM   3041  CG  LEU   194      54.306  44.194  31.190  0.00  0.00
ATOM   3042  HG  LEU   194      54.683  43.952  30.196  0.00  0.00
ATOM   3043  CD1 LEU   194      52.777  44.382  30.966  0.00  0.00
ATOM   3044 1HD1 LEU   194      52.252  44.443  31.919  0.00  0.00
ATOM   3045 2HD1 LEU   194      52.613  45.384  30.570  0.00  0.00
ATOM   3046 3HD1 LEU   194      52.315  43.643  30.313  0.00  0.00
ATOM   3047  CD2 LEU   194      55.015  45.524  31.584  0.00  0.00
ATOM   3048 1HD2 LEU   194      54.561  46.362  31.056  0.00  0.00
ATOM   3049 2HD2 LEU   194      55.055  45.756  32.649  0.00  0.00
ATOM   3050 3HD2 LEU   194      56.061  45.499  31.278  0.00  0.00
ATOM   3051  C   LEU   194      54.616  41.189  30.496  0.00  0.00
ATOM   3052  O   LEU   194      54.030  41.308  29.412  0.00  0.00
ATOM   3053  N   GLY   195      55.810  40.586  30.490  0.00  0.00
ATOM   3054  H   GLY   195      56.407  40.576  31.304  0.00  0.00
ATOM   3055  CA  GLY   195      56.261  39.714  29.381  0.00  0.00
ATOM   3056  HA2 GLY   195      56.447  40.256  28.454  0.00  0.00
ATOM   3057  HA3 GLY   195      57.253  39.314  29.589  0.00  0.00
ATOM   3058  C   GLY   195      55.428  38.495  29.049  0.00  0.00
ATOM   3059  O   GLY   195      55.306  38.080  27.876  0.00  0.00
ATOM   3060  N   LYS   196      54.610  38.053  30.036  0.00  0.00
ATOM   3061  H   LYS   196      54.553  38.545  30.916  0.00  0.00
ATOM   3062  CA  LYS   196      53.764  36.874  29.735  0.00  0.00
ATOM   3063  HA  LYS   196      54.083  36.233  28.913  0.00  0.00
ATOM   3064  CB  LYS   196      53.536  35.955  30.926  0.00  0.00
ATOM   3065  HB2 LYS   196      54.566  35.818  31.257  0.00  0.00
ATOM   3066  HB3 LYS   196      52.882  36.497  31.609  0.00  0.00
ATOM   3067  CG  LYS   196      52.978  34.530  30.610  0.00  0.00
ATOM   3068  HG2 LYS   196      51.891  34.611  30.595  0.00  0.00
ATOM   3069  HG3 LYS   196      53.437  34.157  29.694  0.00  0.00
ATOM   3070  CD  LYS   196      53.439  33.535  31.779  0.00  0.00
ATOM   3071  HD2 LYS   196      54.432  33.735  32.182  0.00  0.00
ATOM   3072  HD3 LYS   196      52.782  33.842  32.593  0.00  0.00
ATOM   3073  CE  LYS   196      53.259  32.028  31.673  0.00  0.00
ATOM   3074  HE2 LYS   196      53.489  31.620  32.657  0.00  0.00
ATOM   3075  HE3 LYS   196      52.232  31.727  31.465  0.00  0.00
ATOM   3076  NZ  LYS   196      54.222  31.505  30.671  0.00  0.00
ATOM   3077  HZ1 LYS   196      55.156  31.848  30.841  0.00  0.00
ATOM   3078  HZ2 LYS   196      54.194  30.514  30.864  0.00  0.00
ATOM   3079  HZ3 LYS   196      53.885  31.714  29.743  0.00  0.00
ATOM   3080  C   LYS   196      52.369  37.403  29.216  0.00  0.00
ATOM   3081  O   LYS   196      51.426  36.654  28.924  0.00  0.00
ATOM   3082  N   LEU   197      52.153  38.727  29.101  0.00  0.00
ATOM   3083  H   LEU   197      52.933  39.298  29.393  0.00  0.00
ATOM   3084  CA  LEU   197      50.908  39.326  28.884  0.00  0.00
ATOM   3085  HA  LEU   197      50.321  38.923  29.710  0.00  0.00
ATOM   3086  CB  LEU   197      50.978  40.800  29.215  0.00  0.00
ATOM   3087  HB2 LEU   197      51.324  40.990  30.231  0.00  0.00
ATOM   3088  HB3 LEU   197      51.722  41.375  28.663  0.00  0.00
ATOM   3089  CG  LEU   197      49.565  41.476  29.143  0.00  0.00
ATOM   3090  HG  LEU   197      49.268  41.308  28.108  0.00  0.00
ATOM   3091  CD1 LEU   197      48.615  40.977  30.199  0.00  0.00
ATOM   3092 1HD1 LEU   197      48.529  39.890  30.181  0.00  0.00
ATOM   3093 2HD1 LEU   197      48.946  41.501  31.096  0.00  0.00
ATOM   3094 3HD1 LEU   197      47.575  41.225  29.988  0.00  0.00
ATOM   3095  CD2 LEU   197      49.721  43.002  29.237  0.00  0.00
ATOM   3096 1HD2 LEU   197      50.520  43.350  28.582  0.00  0.00
ATOM   3097 2HD2 LEU   197      48.778  43.515  29.047  0.00  0.00
ATOM   3098 3HD2 LEU   197      49.902  43.313  30.266  0.00  0.00
ATOM   3099  C   LEU   197      50.148  38.934  27.615  0.00  0.00
ATOM   3100  O   LEU   197      48.953  38.600  27.710  0.00  0.00
ATOM   3101  N   PRO   198      50.770  38.825  26.433  0.00  0.00
ATOM   3102  CD  PRO   198      52.054  39.372  26.065  0.00  0.00
ATOM   3103  HD2 PRO   198      52.834  38.996  26.726  0.00  0.00
ATOM   3104  HD3 PRO   198      51.946  40.422  26.338  0.00  0.00
ATOM   3105  CG  PRO   198      52.302  39.075  24.563  0.00  0.00
ATOM   3106  HG2 PRO   198      52.821  38.127  24.416  0.00  0.00
ATOM   3107  HG3 PRO   198      52.828  39.959  24.202  0.00  0.00
ATOM   3108  CB  PRO   198      50.869  38.988  24.084  0.00  0.00
ATOM   3109  HB2 PRO   198      50.716  38.499  23.122  0.00  0.00
ATOM   3110  HB3 PRO   198      50.519  39.990  23.836  0.00  0.00
ATOM   3111  CA  PRO   198      50.038  38.460  25.235  0.00  0.00
ATOM   3112  HA  PRO   198      49.080  38.978  25.189  0.00  0.00
ATOM   3113  C   PRO   198      49.641  36.960  25.115  0.00  0.00
ATOM   3114  O   PRO   198      48.637  36.580  24.485  0.00  0.00
ATOM   3115  N   GLU   199      50.389  36.078  25.770  0.00  0.00
ATOM   3116  H   GLU   199      51.251  36.441  26.150  0.00  0.00
ATOM   3117  CA  GLU   199      50.081  34.651  26.054  0.00  0.00
ATOM   3118  HA  GLU   199      49.821  34.148  25.122  0.00  0.00
ATOM   3119  CB  GLU   199      51.306  33.881  26.552  0.00  0.00
ATOM   3120  HB2 GLU   199      51.348  34.059  27.626  0.00  0.00
ATOM   3121  HB3 GLU   199      51.196  32.807  26.406  0.00  0.00
ATOM   3122  CG  GLU   199      52.644  34.172  25.726  0.00  0.00
ATOM   3123  HG2 GLU   199      52.447  34.063  24.659  0.00  0.00
ATOM   3124  HG3 GLU   199      52.852  35.240  25.794  0.00  0.00
ATOM   3125  CD  GLU   199      53.855  33.324  26.132  0.00  0.00
ATOM   3126  OE1 GLU   199      54.928  33.858  26.374  0.00  0.00
ATOM   3127  OE2 GLU   199      53.749  32.065  26.247  0.00  0.00
ATOM   3128  C   GLU   199      48.898  34.565  27.034  0.00  0.00
ATOM   3129  O   GLU   199      48.193  33.497  27.035  0.00  0.00
ATOM   3130  N   LEU   200      48.688  35.583  27.850  0.00  0.00
ATOM   3131  H   LEU   200      49.311  36.376  27.785  0.00  0.00
ATOM   3132  CA  LEU   200      47.584  35.585  28.784  0.00  0.00
ATOM   3133  HA  LEU   200      47.400  34.601  29.217  0.00  0.00
ATOM   3134  CB  LEU   200      47.968  36.508  30.015  0.00  0.00
ATOM   3135  HB2 LEU   200      48.850  36.198  30.576  0.00  0.00
ATOM   3136  HB3 LEU   200      48.151  37.503  29.608  0.00  0.00
ATOM   3137  CG  LEU   200      46.924  36.785  31.053  0.00  0.00
ATOM   3138  HG  LEU   200      46.143  37.389  30.591  0.00  0.00
ATOM   3139  CD1 LEU   200      46.253  35.571  31.694  0.00  0.00
ATOM   3140 1HD1 LEU   200      45.738  35.883  32.602  0.00  0.00
ATOM   3141 2HD1 LEU   200      45.626  35.118  30.926  0.00  0.00
ATOM   3142 3HD1 LEU   200      47.028  34.877  32.021  0.00  0.00
ATOM   3143  CD2 LEU   200      47.581  37.479  32.304  0.00  0.00
ATOM   3144 1HD2 LEU   200      48.094  38.367  31.933  0.00  0.00
ATOM   3145 2HD2 LEU   200      46.807  37.970  32.893  0.00  0.00
ATOM   3146 3HD2 LEU   200      48.202  36.949  33.026  0.00  0.00
ATOM   3147  C   LEU   200      46.330  36.110  28.158  0.00  0.00
ATOM   3148  O   LEU   200      45.201  35.740  28.564  0.00  0.00
ATOM   3149  N   ARG   201      46.417  36.908  27.101  0.00  0.00
ATOM   3150  H   ARG   201      47.325  37.289  26.875  0.00  0.00
ATOM   3151  CA  ARG   201      45.303  37.278  26.218  0.00  0.00
ATOM   3152  HA  ARG   201      44.350  37.392  26.735  0.00  0.00
ATOM   3153  CB  ARG   201      45.669  38.553  25.419  0.00  0.00
ATOM   3154  HB2 ARG   201      46.671  38.457  25.003  0.00  0.00
ATOM   3155  HB3 ARG   201      45.058  38.606  24.517  0.00  0.00
ATOM   3156  CG  ARG   201      45.360  39.741  26.256  0.00  0.00
ATOM   3157  HG2 ARG   201      44.288  39.927  26.193  0.00  0.00
ATOM   3158  HG3 ARG   201      45.750  39.706  27.273  0.00  0.00
ATOM   3159  CD  ARG   201      46.115  40.930  25.609  0.00  0.00
ATOM   3160  HD2 ARG   201      47.183  40.709  25.624  0.00  0.00
ATOM   3161  HD3 ARG   201      45.818  41.085  24.571  0.00  0.00
ATOM   3162  NE  ARG   201      46.015  42.157  26.472  0.00  0.00
ATOM   3163  HE  ARG   201      45.395  42.112  27.269  0.00  0.00
ATOM   3164  CZ  ARG   201      46.438  43.423  26.202  0.00  0.00
ATOM   3165  NH1 ARG   201      46.925  43.739  25.071  0.00  0.00
ATOM   3166 1HH1 ARG   201      46.900  42.989  24.394  0.00  0.00
ATOM   3167 2HH1 ARG   201      47.056  44.710  24.826  0.00  0.00
ATOM   3168  NH2 ARG   201      46.456  44.345  27.135  0.00  0.00
ATOM   3169 1HH2 ARG   201      46.210  44.117  28.087  0.00  0.00
ATOM   3170 2HH2 ARG   201      46.861  45.241  26.904  0.00  0.00
ATOM   3171  C   ARG   201      44.930  36.142  25.252  0.00  0.00
ATOM   3172  O   ARG   201      43.798  36.009  24.878  0.00  0.00
ATOM   3173  N   THR   202      45.871  35.315  24.769  0.00  0.00
ATOM   3174  H   THR   202      46.777  35.733  24.930  0.00  0.00
ATOM   3175  CA  THR   202      45.718  34.110  24.002  0.00  0.00
ATOM   3176  HA  THR   202      45.077  34.301  23.141  0.00  0.00
ATOM   3177  CB  THR   202      47.115  33.652  23.510  0.00  0.00
ATOM   3178  HB  THR   202      47.760  33.638  24.388  0.00  0.00
ATOM   3179  CG2 THR   202      46.940  32.307  22.726  0.00  0.00
ATOM   3180 1HG2 THR   202      47.893  32.176  22.215  0.00  0.00
ATOM   3181 2HG2 THR   202      46.746  31.495  23.428  0.00  0.00
ATOM   3182 3HG2 THR   202      46.093  32.411  22.048  0.00  0.00
ATOM   3183  OG1 THR   202      47.619  34.703  22.723  0.00  0.00
ATOM   3184  HG1 THR   202      48.354  34.384  22.194  0.00  0.00
ATOM   3185  C   THR   202      44.960  33.006  24.833  0.00  0.00
ATOM   3186  O   THR   202      43.966  32.488  24.407  0.00  0.00
ATOM   3187  N   LEU   203      45.401  32.843  26.122  0.00  0.00
ATOM   3188  H   LEU   203      46.164  33.400  26.479  0.00  0.00
ATOM   3189  CA  LEU   203      44.678  32.041  27.154  0.00  0.00
ATOM   3190  HA  LEU   203      44.708  30.977  26.922  0.00  0.00
ATOM   3191  CB  LEU   203      45.424  32.130  28.498  0.00  0.00
ATOM   3192  HB2 LEU   203      46.453  31.811  28.332  0.00  0.00
ATOM   3193  HB3 LEU   203      45.353  33.172  28.809  0.00  0.00
ATOM   3194  CG  LEU   203      44.782  31.513  29.755  0.00  0.00
ATOM   3195  HG  LEU   203      43.759  31.865  29.890  0.00  0.00
ATOM   3196  CD1 LEU   203      44.740  30.006  29.532  0.00  0.00
ATOM   3197 1HD1 LEU   203      45.740  29.588  29.647  0.00  0.00
ATOM   3198 2HD1 LEU   203      44.171  29.682  30.404  0.00  0.00
ATOM   3199 3HD1 LEU   203      44.369  29.635  28.576  0.00  0.00
ATOM   3200  CD2 LEU   203      45.567  31.761  31.065  0.00  0.00
ATOM   3201 1HD2 LEU   203      46.467  31.157  31.184  0.00  0.00
ATOM   3202 2HD2 LEU   203      45.851  32.811  31.125  0.00  0.00
ATOM   3203 3HD2 LEU   203      44.906  31.618  31.920  0.00  0.00
ATOM   3204  C   LEU   203      43.244  32.517  27.373  0.00  0.00
ATOM   3205  O   LEU   203      42.308  31.696  27.343  0.00  0.00
ATOM   3206  N   CYS   204      42.991  33.814  27.455  0.00  0.00
ATOM   3207  H   CYS   204      43.701  34.526  27.549  0.00  0.00
ATOM   3208  CA  CYS   204      41.570  34.284  27.484  0.00  0.00
ATOM   3209  HA  CYS   204      41.106  33.609  28.203  0.00  0.00
ATOM   3210  CB  CYS   204      41.600  35.723  28.002  0.00  0.00
ATOM   3211  HB2 CYS   204      42.141  36.367  27.309  0.00  0.00
ATOM   3212  HB3 CYS   204      40.557  36.040  28.004  0.00  0.00
ATOM   3213  SG  CYS   204      42.309  35.776  29.698  0.00  0.00
ATOM   3214  HG  CYS   204      43.562  36.031  29.310  0.00  0.00
ATOM   3215  C   CYS   204      40.807  34.115  26.139  0.00  0.00
ATOM   3216  O   CYS   204      39.692  33.707  26.233  0.00  0.00
ATOM   3217  N   THR   205      41.319  34.385  24.936  0.00  0.00
ATOM   3218  H   THR   205      42.206  34.867  24.952  0.00  0.00
ATOM   3219  CA  THR   205      40.635  34.109  23.623  0.00  0.00
ATOM   3220  HA  THR   205      39.662  34.597  23.670  0.00  0.00
ATOM   3221  CB  THR   205      41.391  34.712  22.427  0.00  0.00
ATOM   3222  HB  THR   205      42.362  34.232  22.306  0.00  0.00
ATOM   3223  CG2 THR   205      40.566  34.657  21.169  0.00  0.00
ATOM   3224 1HG2 THR   205      40.846  35.424  20.447  0.00  0.00
ATOM   3225 2HG2 THR   205      40.711  33.658  20.756  0.00  0.00
ATOM   3226 3HG2 THR   205      39.553  34.969  21.419  0.00  0.00
ATOM   3227  OG1 THR   205      41.611  36.100  22.747  0.00  0.00
ATOM   3228  HG1 THR   205      42.399  36.262  23.271  0.00  0.00
ATOM   3229  C   THR   205      40.405  32.624  23.350  0.00  0.00
ATOM   3230  O   THR   205      39.368  32.323  22.817  0.00  0.00
ATOM   3231  N   GLN   206      41.280  31.745  23.873  0.00  0.00
ATOM   3232  H   GLN   206      42.125  32.217  24.161  0.00  0.00
ATOM   3233  CA  GLN   206      41.065  30.237  24.187  0.00  0.00
ATOM   3234  HA  GLN   206      40.808  29.713  23.266  0.00  0.00
ATOM   3235  CB  GLN   206      42.396  29.640  24.657  0.00  0.00
ATOM   3236  HB2 GLN   206      42.793  30.241  25.474  0.00  0.00
ATOM   3237  HB3 GLN   206      42.240  28.631  25.039  0.00  0.00
ATOM   3238  CG  GLN   206      43.447  29.487  23.526  0.00  0.00
ATOM   3239  HG2 GLN   206      43.020  28.873  22.733  0.00  0.00
ATOM   3240  HG3 GLN   206      43.645  30.466  23.090  0.00  0.00
ATOM   3241  CD  GLN   206      44.852  29.019  23.978  0.00  0.00
ATOM   3242  OE1 GLN   206      45.040  28.861  25.158  0.00  0.00
ATOM   3243  NE2 GLN   206      45.762  28.820  23.095  0.00  0.00
ATOM   3244 1HE2 GLN   206      46.740  28.639  23.272  0.00  0.00
ATOM   3245 2HE2 GLN   206      45.458  28.861  22.133  0.00  0.00
ATOM   3246  C   GLN   206      40.034  29.922  25.261  0.00  0.00
ATOM   3247  O   GLN   206      39.380  28.896  25.213  0.00  0.00
ATOM   3248  N   GLY   207      39.792  30.801  26.166  0.00  0.00
ATOM   3249  H   GLY   207      40.518  31.459  26.411  0.00  0.00
ATOM   3250  CA  GLY   207      38.549  30.897  27.035  0.00  0.00
ATOM   3251  HA2 GLY   207      38.437  29.937  27.539  0.00  0.00
ATOM   3252  HA3 GLY   207      38.749  31.628  27.819  0.00  0.00
ATOM   3253  C   GLY   207      37.257  31.150  26.249  0.00  0.00
ATOM   3254  O   GLY   207      36.322  30.339  26.346  0.00  0.00
ATOM   3255  N   LEU   208      37.328  32.292  25.509  0.00  0.00
ATOM   3256  H   LEU   208      38.174  32.841  25.561  0.00  0.00
ATOM   3257  CA  LEU   208      36.154  32.938  24.852  0.00  0.00
ATOM   3258  HA  LEU   208      35.366  33.112  25.585  0.00  0.00
ATOM   3259  CB  LEU   208      36.673  34.256  24.297  0.00  0.00
ATOM   3260  HB2 LEU   208      37.249  34.882  24.978  0.00  0.00
ATOM   3261  HB3 LEU   208      37.300  34.099  23.419  0.00  0.00
ATOM   3262  CG  LEU   208      35.467  35.162  23.854  0.00  0.00
ATOM   3263  HG  LEU   208      35.084  34.730  22.929  0.00  0.00
ATOM   3264  CD1 LEU   208      34.367  35.354  24.861  0.00  0.00
ATOM   3265 1HD1 LEU   208      34.679  35.800  25.806  0.00  0.00
ATOM   3266 2HD1 LEU   208      33.657  36.025  24.375  0.00  0.00
ATOM   3267 3HD1 LEU   208      33.842  34.427  25.090  0.00  0.00
ATOM   3268  CD2 LEU   208      36.050  36.566  23.543  0.00  0.00
ATOM   3269 1HD2 LEU   208      36.353  37.055  24.469  0.00  0.00
ATOM   3270 2HD2 LEU   208      36.774  36.508  22.731  0.00  0.00
ATOM   3271 3HD2 LEU   208      35.378  37.295  23.089  0.00  0.00
ATOM   3272  C   LEU   208      35.567  32.001  23.761  0.00  0.00
ATOM   3273  O   LEU   208      34.341  31.968  23.634  0.00  0.00
ATOM   3274  N   GLN   209      36.479  31.338  23.005  0.00  0.00
ATOM   3275  H   GLN   209      37.455  31.449  23.244  0.00  0.00
ATOM   3276  CA  GLN   209      36.191  30.291  22.012  0.00  0.00
ATOM   3277  HA  GLN   209      35.571  30.694  21.212  0.00  0.00
ATOM   3278  CB  GLN   209      37.549  29.888  21.227  0.00  0.00
ATOM   3279  HB2 GLN   209      38.396  29.691  21.884  0.00  0.00
ATOM   3280  HB3 GLN   209      37.385  29.018  20.590  0.00  0.00
ATOM   3281  CG  GLN   209      37.968  31.000  20.253  0.00  0.00
ATOM   3282  HG2 GLN   209      37.288  31.129  19.411  0.00  0.00
ATOM   3283  HG3 GLN   209      38.078  31.982  20.714  0.00  0.00
ATOM   3284  CD  GLN   209      39.422  30.635  19.774  0.00  0.00
ATOM   3285  OE1 GLN   209      39.638  30.143  18.669  0.00  0.00
ATOM   3286  NE2 GLN   209      40.423  30.838  20.628  0.00  0.00
ATOM   3287 1HE2 GLN   209      41.376  30.903  20.299  0.00  0.00
ATOM   3288 2HE2 GLN   209      40.188  31.358  21.460  0.00  0.00
ATOM   3289  C   GLN   209      35.542  29.070  22.613  0.00  0.00
ATOM   3290  O   GLN   209      35.059  28.178  21.857  0.00  0.00
ATOM   3291  N   ARG   210      35.376  28.950  23.890  0.00  0.00
ATOM   3292  H   ARG   210      35.802  29.653  24.477  0.00  0.00
ATOM   3293  CA  ARG   210      34.677  27.876  24.508  0.00  0.00
ATOM   3294  HA  ARG   210      34.193  27.307  23.713  0.00  0.00
ATOM   3295  CB  ARG   210      35.731  27.034  25.185  0.00  0.00
ATOM   3296  HB2 ARG   210      36.352  27.684  25.801  0.00  0.00
ATOM   3297  HB3 ARG   210      35.173  26.268  25.724  0.00  0.00
ATOM   3298  CG  ARG   210      36.717  26.269  24.229  0.00  0.00
ATOM   3299  HG2 ARG   210      36.043  25.661  23.625  0.00  0.00
ATOM   3300  HG3 ARG   210      37.332  26.904  23.593  0.00  0.00
ATOM   3301  CD  ARG   210      37.758  25.607  25.134  0.00  0.00
ATOM   3302  HD2 ARG   210      38.343  26.418  25.567  0.00  0.00
ATOM   3303  HD3 ARG   210      37.254  24.985  25.875  0.00  0.00
ATOM   3304  NE  ARG   210      38.809  24.849  24.352  0.00  0.00
ATOM   3305  HE  ARG   210      38.875  23.853  24.511  0.00  0.00
ATOM   3306  CZ  ARG   210      39.874  25.289  23.815  0.00  0.00
ATOM   3307  NH1 ARG   210      40.193  26.555  23.579  0.00  0.00
ATOM   3308 1HH1 ARG   210      39.609  27.328  23.863  0.00  0.00
ATOM   3309 2HH1 ARG   210      41.045  26.675  23.049  0.00  0.00
ATOM   3310  NH2 ARG   210      40.697  24.462  23.381  0.00  0.00
ATOM   3311 1HH2 ARG   210      40.454  23.491  23.249  0.00  0.00
ATOM   3312 2HH2 ARG   210      41.502  24.826  22.891  0.00  0.00
ATOM   3313  C   ARG   210      33.549  28.160  25.512  0.00  0.00
ATOM   3314  O   ARG   210      32.573  27.463  25.571  0.00  0.00
ATOM   3315  N   ILE   211      33.620  29.309  26.227  0.00  0.00
ATOM   3316  H   ILE   211      34.488  29.825  26.211  0.00  0.00
ATOM   3317  CA  ILE   211      32.435  29.816  26.968  0.00  0.00
ATOM   3318  HA  ILE   211      32.104  29.079  27.700  0.00  0.00
ATOM   3319  CB  ILE   211      32.812  31.042  27.897  0.00  0.00
ATOM   3320  HB  ILE   211      31.912  31.267  28.470  0.00  0.00
ATOM   3321  CG2 ILE   211      33.994  30.701  28.914  0.00  0.00
ATOM   3322 1HG2 ILE   211      34.005  31.396  29.754  0.00  0.00
ATOM   3323 2HG2 ILE   211      33.937  29.708  29.361  0.00  0.00
ATOM   3324 3HG2 ILE   211      34.973  30.695  28.436  0.00  0.00
ATOM   3325  CG1 ILE   211      33.117  32.323  27.136  0.00  0.00
ATOM   3326 2HG1 ILE   211      33.789  32.108  26.305  0.00  0.00
ATOM   3327 3HG1 ILE   211      32.157  32.612  26.708  0.00  0.00
ATOM   3328  CD1 ILE   211      33.514  33.647  27.918  0.00  0.00
ATOM   3329 1HD1 ILE   211      32.733  33.962  28.610  0.00  0.00
ATOM   3330 2HD1 ILE   211      34.387  33.571  28.566  0.00  0.00
ATOM   3331 3HD1 ILE   211      33.597  34.527  27.280  0.00  0.00
ATOM   3332  C   ILE   211      31.311  29.976  25.935  0.00  0.00
ATOM   3333  O   ILE   211      30.168  29.614  26.225  0.00  0.00
ATOM   3334  N   PHE   212      31.542  30.383  24.671  0.00  0.00
ATOM   3335  H   PHE   212      32.478  30.671  24.422  0.00  0.00
ATOM   3336  CA  PHE   212      30.506  30.351  23.641  0.00  0.00
ATOM   3337  HA  PHE   212      29.610  30.875  23.975  0.00  0.00
ATOM   3338  CB  PHE   212      30.967  31.117  22.425  0.00  0.00
ATOM   3339  HB2 PHE   212      31.216  32.102  22.820  0.00  0.00
ATOM   3340  HB3 PHE   212      31.782  30.629  21.890  0.00  0.00
ATOM   3341  CG  PHE   212      29.804  31.327  21.398  0.00  0.00
ATOM   3342  CD1 PHE   212      29.482  30.507  20.325  0.00  0.00
ATOM   3343  HD1 PHE   212      30.034  29.598  20.137  0.00  0.00
ATOM   3344  CE1 PHE   212      28.375  30.836  19.513  0.00  0.00
ATOM   3345  HE1 PHE   212      28.040  30.213  18.697  0.00  0.00
ATOM   3346  CZ  PHE   212      27.662  32.065  19.748  0.00  0.00
ATOM   3347  HZ  PHE   212      26.905  32.224  18.993  0.00  0.00
ATOM   3348  CE2 PHE   212      27.990  32.864  20.756  0.00  0.00
ATOM   3349  HE2 PHE   212      27.381  33.741  20.920  0.00  0.00
ATOM   3350  CD2 PHE   212      28.955  32.421  21.666  0.00  0.00
ATOM   3351  HD2 PHE   212      29.244  33.019  22.517  0.00  0.00
ATOM   3352  C   PHE   212      30.083  28.939  23.269  0.00  0.00
ATOM   3353  O   PHE   212      28.912  28.808  22.995  0.00  0.00
ATOM   3354  N   TYR   213      30.868  27.894  23.401  0.00  0.00
ATOM   3355  H   TYR   213      31.830  28.087  23.642  0.00  0.00
ATOM   3356  CA  TYR   213      30.437  26.495  23.159  0.00  0.00
ATOM   3357  HA  TYR   213      29.893  26.446  22.215  0.00  0.00
ATOM   3358  CB  TYR   213      31.596  25.513  23.095  0.00  0.00
ATOM   3359  HB2 TYR   213      32.339  25.863  22.378  0.00  0.00
ATOM   3360  HB3 TYR   213      32.077  25.382  24.064  0.00  0.00
ATOM   3361  CG  TYR   213      31.314  24.119  22.558  0.00  0.00
ATOM   3362  CD1 TYR   213      31.202  22.979  23.350  0.00  0.00
ATOM   3363  HD1 TYR   213      31.274  23.115  24.419  0.00  0.00
ATOM   3364  CE1 TYR   213      31.069  21.707  22.800  0.00  0.00
ATOM   3365  HE1 TYR   213      31.026  20.803  23.391  0.00  0.00
ATOM   3366  CZ  TYR   213      31.090  21.565  21.357  0.00  0.00
ATOM   3367  OH  TYR   213      30.899  20.325  20.797  0.00  0.00
ATOM   3368  HH  TYR   213      31.001  20.266  19.845  0.00  0.00
ATOM   3369  CE2 TYR   213      31.208  22.677  20.538  0.00  0.00
ATOM   3370  HE2 TYR   213      31.260  22.604  19.462  0.00  0.00
ATOM   3371  CD2 TYR   213      31.325  23.946  21.178  0.00  0.00
ATOM   3372  HD2 TYR   213      31.315  24.849  20.585  0.00  0.00
ATOM   3373  C   TYR   213      29.476  26.006  24.265  0.00  0.00
ATOM   3374  O   TYR   213      28.521  25.306  23.993  0.00  0.00
ATOM   3375  N   LEU   214      29.742  26.363  25.532  0.00  0.00
ATOM   3376  H   LEU   214      30.581  26.880  25.754  0.00  0.00
ATOM   3377  CA  LEU   214      28.840  26.087  26.635  0.00  0.00
ATOM   3378  HA  LEU   214      28.856  25.007  26.784  0.00  0.00
ATOM   3379  CB  LEU   214      29.410  26.791  27.884  0.00  0.00
ATOM   3380  HB2 LEU   214      30.488  26.630  27.889  0.00  0.00
ATOM   3381  HB3 LEU   214      29.257  27.858  27.728  0.00  0.00
ATOM   3382  CG  LEU   214      28.725  26.351  29.208  0.00  0.00
ATOM   3383  HG  LEU   214      27.683  26.668  29.242  0.00  0.00
ATOM   3384  CD1 LEU   214      28.709  24.858  29.341  0.00  0.00
ATOM   3385 1HD1 LEU   214      28.277  24.581  30.303  0.00  0.00
ATOM   3386 2HD1 LEU   214      28.066  24.409  28.584  0.00  0.00
ATOM   3387 3HD1 LEU   214      29.739  24.519  29.227  0.00  0.00
ATOM   3388  CD2 LEU   214      29.517  27.036  30.326  0.00  0.00
ATOM   3389 1HD2 LEU   214      30.275  26.411  30.798  0.00  0.00
ATOM   3390 2HD2 LEU   214      30.061  27.927  30.010  0.00  0.00
ATOM   3391 3HD2 LEU   214      28.790  27.270  31.103  0.00  0.00
ATOM   3392  C   LEU   214      27.357  26.416  26.476  0.00  0.00
ATOM   3393  O   LEU   214      26.523  25.617  26.899  0.00  0.00
ATOM   3394  N   LYS   215      27.062  27.489  25.830  0.00  0.00
ATOM   3395  H   LYS   215      27.796  28.090  25.483  0.00  0.00
ATOM   3396  CA  LYS   215      25.710  27.806  25.467  0.00  0.00
ATOM   3397  HA  LYS   215      25.061  27.738  26.339  0.00  0.00
ATOM   3398  CB  LYS   215      25.741  29.230  24.951  0.00  0.00
ATOM   3399  HB2 LYS   215      26.631  29.475  24.371  0.00  0.00
ATOM   3400  HB3 LYS   215      24.870  29.459  24.338  0.00  0.00
ATOM   3401  CG  LYS   215      25.819  30.249  26.101  0.00  0.00
ATOM   3402  HG2 LYS   215      24.903  30.208  26.690  0.00  0.00
ATOM   3403  HG3 LYS   215      26.632  30.027  26.791  0.00  0.00
ATOM   3404  CD  LYS   215      26.016  31.736  25.633  0.00  0.00
ATOM   3405  HD2 LYS   215      25.706  32.366  26.467  0.00  0.00
ATOM   3406  HD3 LYS   215      27.039  31.947  25.321  0.00  0.00
ATOM   3407  CE  LYS   215      25.144  32.068  24.410  0.00  0.00
ATOM   3408  HE2 LYS   215      25.542  31.705  23.463  0.00  0.00
ATOM   3409  HE3 LYS   215      24.162  31.649  24.628  0.00  0.00
ATOM   3410  NZ  LYS   215      24.940  33.519  24.204  0.00  0.00
ATOM   3411  HZ1 LYS   215      25.692  33.871  23.629  0.00  0.00
ATOM   3412  HZ2 LYS   215      24.024  33.626  23.791  0.00  0.00
ATOM   3413  HZ3 LYS   215      24.809  34.058  25.048  0.00  0.00
ATOM   3414  C   LYS   215      25.088  26.823  24.330  0.00  0.00
ATOM   3415  O   LYS   215      23.936  26.500  24.300  0.00  0.00
ATOM   3416  N   LEU   216      25.915  26.380  23.399  0.00  0.00
ATOM   3417  H   LEU   216      26.892  26.633  23.429  0.00  0.00
ATOM   3418  CA  LEU   216      25.466  25.516  22.194  0.00  0.00
ATOM   3419  HA  LEU   216      24.575  25.912  21.707  0.00  0.00
ATOM   3420  CB  LEU   216      26.550  25.634  21.135  0.00  0.00
ATOM   3421  HB2 LEU   216      27.519  25.435  21.593  0.00  0.00
ATOM   3422  HB3 LEU   216      26.404  24.883  20.359  0.00  0.00
ATOM   3423  CG  LEU   216      26.806  26.992  20.494  0.00  0.00
ATOM   3424  HG  LEU   216      27.055  27.678  21.304  0.00  0.00
ATOM   3425  CD1 LEU   216      28.034  26.991  19.558  0.00  0.00
ATOM   3426 1HD1 LEU   216      28.884  26.622  20.133  0.00  0.00
ATOM   3427 2HD1 LEU   216      27.791  26.433  18.654  0.00  0.00
ATOM   3428 3HD1 LEU   216      28.241  27.966  19.117  0.00  0.00
ATOM   3429  CD2 LEU   216      25.664  27.671  19.635  0.00  0.00
ATOM   3430 1HD2 LEU   216      24.904  27.965  20.359  0.00  0.00
ATOM   3431 2HD2 LEU   216      26.051  28.563  19.142  0.00  0.00
ATOM   3432 3HD2 LEU   216      25.297  26.853  19.015  0.00  0.00
ATOM   3433  C   LEU   216      25.119  24.039  22.557  0.00  0.00
ATOM   3434  O   LEU   216      24.491  23.327  21.809  0.00  0.00
ATOM   3435  N   GLU   217      25.754  23.680  23.687  0.00  0.00
ATOM   3436  H   GLU   217      26.243  24.379  24.228  0.00  0.00
ATOM   3437  CA  GLU   217      25.395  22.462  24.432  0.00  0.00
ATOM   3438  HA  GLU   217      25.260  21.599  23.780  0.00  0.00
ATOM   3439  CB  GLU   217      26.505  22.173  25.496  0.00  0.00
ATOM   3440  HB2 GLU   217      26.534  23.074  26.108  0.00  0.00
ATOM   3441  HB3 GLU   217      26.229  21.364  26.172  0.00  0.00
ATOM   3442  CG  GLU   217      27.890  21.728  25.018  0.00  0.00
ATOM   3443  HG2 GLU   217      28.463  22.387  24.367  0.00  0.00
ATOM   3444  HG3 GLU   217      28.517  21.620  25.903  0.00  0.00
ATOM   3445  CD  GLU   217      27.838  20.332  24.286  0.00  0.00
ATOM   3446  OE1 GLU   217      27.360  20.238  23.123  0.00  0.00
ATOM   3447  OE2 GLU   217      28.289  19.316  24.899  0.00  0.00
ATOM   3448  C   GLU   217      24.029  22.597  25.125  0.00  0.00
ATOM   3449  O   GLU   217      23.413  21.632  25.552  0.00  0.00
ATOM   3450  N   ASP   218      23.494  23.835  25.218  0.00  0.00
ATOM   3451  H   ASP   218      24.151  24.553  24.949  0.00  0.00
ATOM   3452  CA  ASP   218      22.088  24.246  25.537  0.00  0.00
ATOM   3453  HA  ASP   218      22.172  25.293  25.826  0.00  0.00
ATOM   3454  CB  ASP   218      21.220  24.128  24.237  0.00  0.00
ATOM   3455  HB2 ASP   218      21.754  24.316  23.305  0.00  0.00
ATOM   3456  HB3 ASP   218      20.886  23.121  23.989  0.00  0.00
ATOM   3457  CG  ASP   218      19.959  25.010  24.233  0.00  0.00
ATOM   3458  OD1 ASP   218      18.895  24.514  24.669  0.00  0.00
ATOM   3459  OD2 ASP   218      19.998  26.244  23.934  0.00  0.00
ATOM   3460  C   ASP   218      21.473  23.539  26.744  0.00  0.00
ATOM   3461  O   ASP   218      20.569  22.689  26.555  0.00  0.00
ATOM   3462  N   LEU   219      22.119  23.611  27.932  0.00  0.00
ATOM   3463  H   LEU   219      22.958  24.165  28.034  0.00  0.00
ATOM   3464  CA  LEU   219      21.624  23.008  29.188  0.00  0.00
ATOM   3465  HA  LEU   219      20.898  22.251  28.892  0.00  0.00
ATOM   3466  CB  LEU   219      22.801  22.280  29.908  0.00  0.00
ATOM   3467  HB2 LEU   219      23.128  21.454  29.276  0.00  0.00
ATOM   3468  HB3 LEU   219      23.690  22.891  30.065  0.00  0.00
ATOM   3469  CG  LEU   219      22.493  21.704  31.321  0.00  0.00
ATOM   3470  HG  LEU   219      22.318  22.567  31.964  0.00  0.00
ATOM   3471  CD1 LEU   219      21.209  20.824  31.298  0.00  0.00
ATOM   3472 1HD1 LEU   219      21.053  20.538  32.338  0.00  0.00
ATOM   3473 2HD1 LEU   219      20.325  21.426  31.085  0.00  0.00
ATOM   3474 3HD1 LEU   219      21.256  19.961  30.634  0.00  0.00
ATOM   3475  CD2 LEU   219      23.671  21.043  31.894  0.00  0.00
ATOM   3476 1HD2 LEU   219      24.001  20.172  31.327  0.00  0.00
ATOM   3477 2HD2 LEU   219      24.434  21.797  32.089  0.00  0.00
ATOM   3478 3HD2 LEU   219      23.312  20.852  32.905  0.00  0.00
ATOM   3479  C   LEU   219      21.003  24.047  30.082  0.00  0.00
ATOM   3480  O   LEU   219      19.834  23.904  30.538  0.00  0.00
ATOM   3481  N   VAL   220      21.835  25.051  30.320  0.00  0.00
ATOM   3482  H   VAL   220      22.759  24.926  29.931  0.00  0.00
ATOM   3483  CA  VAL   220      21.527  26.344  30.903  0.00  0.00
ATOM   3484  HA  VAL   220      20.453  26.526  30.906  0.00  0.00
ATOM   3485  CB  VAL   220      21.739  26.365  32.428  0.00  0.00
ATOM   3486  HB  VAL   220      21.657  27.397  32.771  0.00  0.00
ATOM   3487  CG1 VAL   220      20.582  25.645  33.192  0.00  0.00
ATOM   3488 1HG1 VAL   220      19.651  26.189  33.031  0.00  0.00
ATOM   3489 2HG1 VAL   220      20.547  24.578  32.975  0.00  0.00
ATOM   3490 3HG1 VAL   220      20.826  25.808  34.242  0.00  0.00
ATOM   3491  CG2 VAL   220      23.173  25.899  32.795  0.00  0.00
ATOM   3492 1HG2 VAL   220      23.915  26.373  32.153  0.00  0.00
ATOM   3493 2HG2 VAL   220      23.486  26.282  33.767  0.00  0.00
ATOM   3494 3HG2 VAL   220      23.419  24.838  32.741  0.00  0.00
ATOM   3495  C   VAL   220      22.159  27.559  30.214  0.00  0.00
ATOM   3496  O   VAL   220      23.338  27.434  29.821  0.00  0.00
ATOM   3497  N   PRO   221      21.405  28.675  29.940  0.00  0.00
ATOM   3498  CD  PRO   221      19.972  28.742  29.986  0.00  0.00
ATOM   3499  HD2 PRO   221      19.556  28.457  30.952  0.00  0.00
ATOM   3500  HD3 PRO   221      19.577  28.098  29.200  0.00  0.00
ATOM   3501  CG  PRO   221      19.612  30.155  29.664  0.00  0.00
ATOM   3502  HG2 PRO   221      19.451  30.691  30.600  0.00  0.00
ATOM   3503  HG3 PRO   221      18.698  30.097  29.072  0.00  0.00
ATOM   3504  CB  PRO   221      20.821  30.646  28.783  0.00  0.00
ATOM   3505  HB2 PRO   221      21.010  31.718  28.729  0.00  0.00
ATOM   3506  HB3 PRO   221      20.683  30.215  27.792  0.00  0.00
ATOM   3507  CA  PRO   221      22.018  29.922  29.441  0.00  0.00
ATOM   3508  HA  PRO   221      22.825  29.746  28.730  0.00  0.00
ATOM   3509  C   PRO   221      22.519  30.810  30.595  0.00  0.00
ATOM   3510  O   PRO   221      21.929  30.799  31.661  0.00  0.00
ATOM   3511  N   PRO   222      23.541  31.642  30.329  0.00  0.00
ATOM   3512  CD  PRO   222      24.403  31.613  29.211  0.00  0.00
ATOM   3513  HD2 PRO   222      23.820  31.742  28.299  0.00  0.00
ATOM   3514  HD3 PRO   222      24.980  30.690  29.256  0.00  0.00
ATOM   3515  CG  PRO   222      25.470  32.707  29.377  0.00  0.00
ATOM   3516  HG2 PRO   222      25.222  33.617  28.830  0.00  0.00
ATOM   3517  HG3 PRO   222      26.421  32.377  28.960  0.00  0.00
ATOM   3518  CB  PRO   222      25.407  33.168  30.826  0.00  0.00
ATOM   3519  HB2 PRO   222      25.530  34.247  30.926  0.00  0.00
ATOM   3520  HB3 PRO   222      26.189  32.632  31.364  0.00  0.00
ATOM   3521  CA  PRO   222      23.980  32.635  31.302  0.00  0.00
ATOM   3522  HA  PRO   222      23.977  32.299  32.339  0.00  0.00
ATOM   3523  C   PRO   222      23.020  33.857  31.255  0.00  0.00
ATOM   3524  O   PRO   222      22.591  34.182  30.138  0.00  0.00
ATOM   3525  N   PRO   223      22.581  34.517  32.356  0.00  0.00
ATOM   3526  CD  PRO   223      23.055  34.158  33.667  0.00  0.00
ATOM   3527  HD2 PRO   223      23.974  34.701  33.886  0.00  0.00
ATOM   3528  HD3 PRO   223      23.173  33.097  33.890  0.00  0.00
ATOM   3529  CG  PRO   223      22.013  34.758  34.667  0.00  0.00
ATOM   3530  HG2 PRO   223      22.447  35.226  35.551  0.00  0.00
ATOM   3531  HG3 PRO   223      21.208  34.091  34.974  0.00  0.00
ATOM   3532  CB  PRO   223      21.414  35.914  33.899  0.00  0.00
ATOM   3533  HB2 PRO   223      21.730  36.870  34.315  0.00  0.00
ATOM   3534  HB3 PRO   223      20.336  36.045  33.993  0.00  0.00
ATOM   3535  CA  PRO   223      21.767  35.714  32.447  0.00  0.00
ATOM   3536  HA  PRO   223      20.887  35.333  31.929  0.00  0.00
ATOM   3537  C   PRO   223      22.362  37.023  31.812  0.00  0.00
ATOM   3538  O   PRO   223      23.556  37.052  31.537  0.00  0.00
ATOM   3539  N   PRO   224      21.583  38.083  31.508  0.00  0.00
ATOM   3540  CD  PRO   224      20.193  38.194  31.997  0.00  0.00
ATOM   3541  HD2 PRO   224      20.055  37.886  33.033  0.00  0.00
ATOM   3542  HD3 PRO   224      19.538  37.719  31.266  0.00  0.00
ATOM   3543  CG  PRO   224      19.863  39.698  31.900  0.00  0.00
ATOM   3544  HG2 PRO   224      20.192  40.289  32.755  0.00  0.00
ATOM   3545  HG3 PRO   224      18.816  39.942  31.719  0.00  0.00
ATOM   3546  CB  PRO   224      20.671  40.026  30.622  0.00  0.00
ATOM   3547  HB2 PRO   224      20.743  41.112  30.551  0.00  0.00
ATOM   3548  HB3 PRO   224      20.059  39.660  29.797  0.00  0.00
ATOM   3549  CA  PRO   224      21.960  39.298  30.771  0.00  0.00
ATOM   3550  HA  PRO   224      22.229  39.013  29.753  0.00  0.00
ATOM   3551  C   PRO   224      23.162  40.091  31.425  0.00  0.00
ATOM   3552  O   PRO   224      23.734  40.926  30.699  0.00  0.00
ATOM   3553  N   ILE   225      23.644  39.829  32.641  0.00  0.00
ATOM   3554  H   ILE   225      23.068  39.296  33.277  0.00  0.00
ATOM   3555  CA  ILE   225      24.712  40.573  33.278  0.00  0.00
ATOM   3556  HA  ILE   225      24.680  41.592  32.893  0.00  0.00
ATOM   3557  CB  ILE   225      24.323  40.777  34.769  0.00  0.00
ATOM   3558  HB  ILE   225      23.270  41.057  34.805  0.00  0.00
ATOM   3559  CG2 ILE   225      24.540  39.371  35.484  0.00  0.00
ATOM   3560 1HG2 ILE   225      24.139  39.422  36.496  0.00  0.00
ATOM   3561 2HG2 ILE   225      24.099  38.551  34.918  0.00  0.00
ATOM   3562 3HG2 ILE   225      25.607  39.162  35.565  0.00  0.00
ATOM   3563  CG1 ILE   225      25.105  41.945  35.332  0.00  0.00
ATOM   3564 2HG1 ILE   225      26.096  41.606  35.634  0.00  0.00
ATOM   3565 3HG1 ILE   225      25.064  42.841  34.713  0.00  0.00
ATOM   3566  CD1 ILE   225      24.420  42.346  36.648  0.00  0.00
ATOM   3567 1HD1 ILE   225      24.777  43.331  36.950  0.00  0.00
ATOM   3568 2HD1 ILE   225      23.335  42.428  36.584  0.00  0.00
ATOM   3569 3HD1 ILE   225      24.746  41.619  37.392  0.00  0.00
ATOM   3570  C   ILE   225      26.053  39.810  32.995  0.00  0.00
ATOM   3571  O   ILE   225      27.087  40.412  33.081  0.00  0.00
ATOM   3572  N   ILE   226      26.045  38.571  32.485  0.00  0.00
ATOM   3573  H   ILE   226      25.136  38.136  32.409  0.00  0.00
ATOM   3574  CA  ILE   226      27.267  37.882  31.998  0.00  0.00
ATOM   3575  HA  ILE   226      28.053  38.632  31.917  0.00  0.00
ATOM   3576  CB  ILE   226      27.808  36.803  33.008  0.00  0.00
ATOM   3577  HB  ILE   226      28.443  36.137  32.424  0.00  0.00
ATOM   3578  CG2 ILE   226      28.705  37.298  34.172  0.00  0.00
ATOM   3579 1HG2 ILE   226      29.622  37.800  33.864  0.00  0.00
ATOM   3580 2HG2 ILE   226      28.128  38.025  34.743  0.00  0.00
ATOM   3581 3HG2 ILE   226      29.052  36.432  34.735  0.00  0.00
ATOM   3582  CG1 ILE   226      26.589  35.938  33.521  0.00  0.00
ATOM   3583 2HG1 ILE   226      26.062  36.471  34.312  0.00  0.00
ATOM   3584 3HG1 ILE   226      25.891  35.668  32.729  0.00  0.00
ATOM   3585  CD1 ILE   226      27.077  34.620  34.116  0.00  0.00
ATOM   3586 1HD1 ILE   226      26.143  34.144  34.413  0.00  0.00
ATOM   3587 2HD1 ILE   226      27.600  34.058  33.341  0.00  0.00
ATOM   3588 3HD1 ILE   226      27.707  34.820  34.983  0.00  0.00
ATOM   3589  C   ILE   226      27.171  37.312  30.598  0.00  0.00
ATOM   3590  O   ILE   226      28.262  37.319  29.919  0.00  0.00
ATOM   3591  N   ASP   227      25.948  37.063  30.097  0.00  0.00
ATOM   3592  H   ASP   227      25.139  37.134  30.698  0.00  0.00
ATOM   3593  CA  ASP   227      25.683  36.744  28.660  0.00  0.00
ATOM   3594  HA  ASP   227      26.121  35.766  28.458  0.00  0.00
ATOM   3595  CB  ASP   227      24.157  36.609  28.423  0.00  0.00
ATOM   3596  HB2 ASP   227      23.821  35.785  29.052  0.00  0.00
ATOM   3597  HB3 ASP   227      23.629  37.537  28.646  0.00  0.00
ATOM   3598  CG  ASP   227      23.877  36.136  26.970  0.00  0.00
ATOM   3599  OD1 ASP   227      24.281  35.038  26.438  0.00  0.00
ATOM   3600  OD2 ASP   227      23.244  36.918  26.246  0.00  0.00
ATOM   3601  C   ASP   227      26.301  37.827  27.757  0.00  0.00
ATOM   3602  O   ASP   227      26.718  37.503  26.660  0.00  0.00
ATOM   3603  N   LYS   228      26.381  39.078  28.217  0.00  0.00
ATOM   3604  H   LYS   228      25.972  39.290  29.116  0.00  0.00
ATOM   3605  CA  LYS   228      26.943  40.296  27.476  0.00  0.00
ATOM   3606  HA  LYS   228      26.354  40.462  26.574  0.00  0.00
ATOM   3607  CB  LYS   228      26.764  41.421  28.389  0.00  0.00
ATOM   3608  HB2 LYS   228      27.209  42.318  27.958  0.00  0.00
ATOM   3609  HB3 LYS   228      25.712  41.669  28.529  0.00  0.00
ATOM   3610  CG  LYS   228      27.656  41.291  29.675  0.00  0.00
ATOM   3611  HG2 LYS   228      27.415  40.392  30.243  0.00  0.00
ATOM   3612  HG3 LYS   228      28.640  41.330  29.207  0.00  0.00
ATOM   3613  CD  LYS   228      27.616  42.518  30.611  0.00  0.00
ATOM   3614  HD2 LYS   228      27.963  42.254  31.610  0.00  0.00
ATOM   3615  HD3 LYS   228      28.340  43.215  30.190  0.00  0.00
ATOM   3616  CE  LYS   228      26.259  43.169  30.762  0.00  0.00
ATOM   3617  HE2 LYS   228      25.858  43.349  29.764  0.00  0.00
ATOM   3618  HE3 LYS   228      25.584  42.459  31.242  0.00  0.00
ATOM   3619  NZ  LYS   228      26.288  44.393  31.466  0.00  0.00
ATOM   3620  HZ1 LYS   228      26.586  45.184  30.913  0.00  0.00
ATOM   3621  HZ2 LYS   228      25.323  44.538  31.725  0.00  0.00
ATOM   3622  HZ3 LYS   228      26.881  44.404  32.284  0.00  0.00
ATOM   3623  C   LYS   228      28.463  40.054  27.017  0.00  0.00
ATOM   3624  O   LYS   228      28.969  40.780  26.121  0.00  0.00
ATOM   3625  N   ILE   229      29.172  39.065  27.550  0.00  0.00
ATOM   3626  H   ILE   229      28.780  38.486  28.279  0.00  0.00
ATOM   3627  CA  ILE   229      30.582  38.833  27.124  0.00  0.00
ATOM   3628  HA  ILE   229      30.898  39.595  26.411  0.00  0.00
ATOM   3629  CB  ILE   229      31.494  38.858  28.446  0.00  0.00
ATOM   3630  HB  ILE   229      31.477  37.864  28.892  0.00  0.00
ATOM   3631  CG2 ILE   229      32.914  39.236  27.995  0.00  0.00
ATOM   3632 1HG2 ILE   229      33.202  38.727  27.076  0.00  0.00
ATOM   3633 2HG2 ILE   229      32.805  40.239  27.584  0.00  0.00
ATOM   3634 3HG2 ILE   229      33.635  39.078  28.798  0.00  0.00
ATOM   3635  CG1 ILE   229      30.990  39.880  29.498  0.00  0.00
ATOM   3636 2HG1 ILE   229      30.859  40.799  28.927  0.00  0.00
ATOM   3637 3HG1 ILE   229      30.011  39.579  29.868  0.00  0.00
ATOM   3638  CD1 ILE   229      31.832  40.031  30.792  0.00  0.00
ATOM   3639 1HD1 ILE   229      31.837  39.073  31.312  0.00  0.00
ATOM   3640 2HD1 ILE   229      32.867  40.356  30.688  0.00  0.00
ATOM   3641 3HD1 ILE   229      31.345  40.774  31.423  0.00  0.00
ATOM   3642  C   ILE   229      30.784  37.552  26.335  0.00  0.00
ATOM   3643  O   ILE   229      31.755  37.386  25.590  0.00  0.00
ATOM   3644  N   PHE   230      29.766  36.622  26.480  0.00  0.00
ATOM   3645  H   PHE   230      28.998  36.883  27.082  0.00  0.00
ATOM   3646  CA  PHE   230      29.715  35.349  25.711  0.00  0.00
ATOM   3647  HA  PHE   230      30.681  34.857  25.832  0.00  0.00
ATOM   3648  CB  PHE   230      28.719  34.389  26.444  0.00  0.00
ATOM   3649  HB2 PHE   230      27.790  34.926  26.636  0.00  0.00
ATOM   3650  HB3 PHE   230      28.421  33.654  25.697  0.00  0.00
ATOM   3651  CG  PHE   230      29.104  33.657  27.779  0.00  0.00
ATOM   3652  CD1 PHE   230      29.097  32.309  27.860  0.00  0.00
ATOM   3653  HD1 PHE   230      29.032  31.710  26.964  0.00  0.00
ATOM   3654  CE1 PHE   230      29.430  31.592  28.986  0.00  0.00
ATOM   3655  HE1 PHE   230      29.681  30.553  28.830  0.00  0.00
ATOM   3656  CZ  PHE   230      29.737  32.243  30.144  0.00  0.00
ATOM   3657  HZ  PHE   230      30.031  31.611  30.969  0.00  0.00
ATOM   3658  CE2 PHE   230      29.743  33.683  30.109  0.00  0.00
ATOM   3659  HE2 PHE   230      29.992  34.238  31.001  0.00  0.00
ATOM   3660  CD2 PHE   230      29.304  34.368  28.971  0.00  0.00
ATOM   3661  HD2 PHE   230      29.241  35.445  28.906  0.00  0.00
ATOM   3662  C   PHE   230      29.480  35.419  24.142  0.00  0.00
ATOM   3663  O   PHE   230      28.383  35.154  23.672  0.00  0.00
ATOM   3664  N   MET   231      30.484  35.856  23.398  0.00  0.00
ATOM   3665  H   MET   231      31.358  35.992  23.885  0.00  0.00
ATOM   3666  CA  MET   231      30.371  36.241  22.001  0.00  0.00
ATOM   3667  HA  MET   231      29.438  35.816  21.631  0.00  0.00
ATOM   3668  CB  MET   231      30.247  37.710  21.884  0.00  0.00
ATOM   3669  HB2 MET   231      30.312  37.955  20.824  0.00  0.00
ATOM   3670  HB3 MET   231      29.390  37.967  22.506  0.00  0.00
ATOM   3671  CG  MET   231      31.270  38.705  22.495  0.00  0.00
ATOM   3672  HG2 MET   231      31.018  39.750  22.316  0.00  0.00
ATOM   3673  HG3 MET   231      31.446  38.555  23.560  0.00  0.00
ATOM   3674  SD  MET   231      32.945  38.465  21.670  0.00  0.00
ATOM   3675  CE  MET   231      33.930  39.799  22.336  0.00  0.00
ATOM   3676  HE1 MET   231      34.924  39.761  21.890  0.00  0.00
ATOM   3677  HE2 MET   231      33.497  40.796  22.263  0.00  0.00
ATOM   3678  HE3 MET   231      34.027  39.620  23.407  0.00  0.00
ATOM   3679  C   MET   231      31.373  35.530  21.028  0.00  0.00
ATOM   3680  O   MET   231      32.562  35.324  21.322  0.00  0.00
ATOM   3681  N   ASP   232      30.983  35.238  19.779  0.00  0.00
ATOM   3682  H   ASP   232      30.045  35.526  19.539  0.00  0.00
ATOM   3683  CA  ASP   232      31.766  34.823  18.575  0.00  0.00
ATOM   3684  HA  ASP   232      32.686  34.344  18.911  0.00  0.00
ATOM   3685  CB  ASP   232      30.879  33.836  17.813  0.00  0.00
ATOM   3686  HB2 ASP   232      30.492  33.121  18.540  0.00  0.00
ATOM   3687  HB3 ASP   232      29.991  34.285  17.367  0.00  0.00
ATOM   3688  CG  ASP   232      31.706  33.111  16.765  0.00  0.00
ATOM   3689  OD1 ASP   232      31.151  32.731  15.707  0.00  0.00
ATOM   3690  OD2 ASP   232      32.909  32.918  17.019  0.00  0.00
ATOM   3691  C   ASP   232      32.146  36.014  17.647  0.00  0.00
ATOM   3692  O   ASP   232      31.431  37.018  17.640  0.00  0.00
ATOM   3693  N   THR   233      33.249  35.843  16.915  0.00  0.00
ATOM   3694  H   THR   233      33.691  34.944  17.046  0.00  0.00
ATOM   3695  CA  THR   233      33.627  36.653  15.750  0.00  0.00
ATOM   3696  HA  THR   233      32.922  37.482  15.689  0.00  0.00
ATOM   3697  CB  THR   233      35.013  37.208  15.789  0.00  0.00
ATOM   3698  HB  THR   233      35.661  36.333  15.745  0.00  0.00
ATOM   3699  CG2 THR   233      35.508  38.227  14.740  0.00  0.00
ATOM   3700 1HG2 THR   233      35.604  37.723  13.778  0.00  0.00
ATOM   3701 2HG2 THR   233      34.757  38.982  14.508  0.00  0.00
ATOM   3702 3HG2 THR   233      36.475  38.628  15.042  0.00  0.00
ATOM   3703  OG1 THR   233      35.319  37.820  16.979  0.00  0.00
ATOM   3704  HG1 THR   233      35.038  37.279  17.721  0.00  0.00
ATOM   3705  C   THR   233      33.393  35.938  14.420  0.00  0.00
ATOM   3706  O   THR   233      34.282  35.120  14.168  0.00  0.00
ATOM   3707  OXT THR   233      32.439  36.186  13.677  0.00  0.00
TER
ATOM   3709  C   SUB   234      51.619  53.011  40.938  0.00  0.00
ATOM   3710  C1  SUB   234      50.459  52.471  40.371  0.00  0.00
ATOM   3711  H2  SUB   234      50.164  52.744  39.361  0.00  0.00
ATOM   3712  C2  SUB   234      49.625  51.734  41.158  0.00  0.00
ATOM   3713  C3  SUB   234      49.931  51.387  42.514  0.00  0.00
ATOM   3714  C4  SUB   234      51.166  51.814  42.941  0.00  0.00
ATOM   3715  C5  SUB   234      51.980  52.742  42.273  0.00  0.00
ATOM   3716  H1  SUB   234      52.888  53.116  42.740  0.00  0.00
ATOM   3717  C6  SUB   234      49.012  50.509  43.385  0.00  0.00
ATOM   3718  O   SUB   234      49.439  49.951  44.372  0.00  0.00
ATOM   3719  C7  SUB   234      47.594  50.217  43.023  0.00  0.00
ATOM   3720  H3  SUB   234      47.208  51.180  42.685  0.00  0.00
ATOM   3721  H4  SUB   234      47.540  49.573  42.143  0.00  0.00
ATOM   3722  C8  SUB   234      46.583  49.746  44.166  0.00  0.00
ATOM   3723  H5  SUB   234      46.869  48.795  44.619  0.00  0.00
ATOM   3724  H16 SUB   234      46.704  50.439  45.001  0.00  0.00
ATOM   3725  C9  SUB   234      45.111  49.873  43.656  0.00  0.00
ATOM   3726  H7  SUB   234      44.884  50.901  43.368  0.00  0.00
ATOM   3727  H17 SUB   234      45.072  49.283  42.737  0.00  0.00
ATOM   3728  C10 SUB   234      44.118  49.338  44.662  0.00  0.00
ATOM   3729  H8  SUB   234      43.217  49.168  44.069  0.00  0.00
ATOM   3730  H18 SUB   234      44.426  48.324  44.927  0.00  0.00
ATOM   3731  C11 SUB   234      43.849  50.124  45.941  0.00  0.00
ATOM   3732  H9  SUB   234      43.292  49.561  46.692  0.00  0.00
ATOM   3733  H19 SUB   234      44.808  50.269  46.443  0.00  0.00
ATOM   3734  C12 SUB   234      43.172  51.525  45.689  0.00  0.00
ATOM   3735  H10 SUB   234      43.720  52.118  44.953  0.00  0.00
ATOM   3736  H20 SUB   234      42.130  51.421  45.379  0.00  0.00
ATOM   3737  C13 SUB   234      43.285  52.292  46.981  0.00  0.00
ATOM   3738  H11 SUB   234      42.941  51.675  47.813  0.00  0.00
ATOM   3739  H21 SUB   234      44.371  52.392  47.029  0.00  0.00
ATOM   3740  C14 SUB   234      42.625  53.634  46.852  0.00  0.00
ATOM   3741  H12 SUB   234      41.549  53.589  47.032  0.00  0.00
ATOM   3742  H22 SUB   234      42.960  53.971  45.868  0.00  0.00
ATOM   3743  H6  SUB   234      43.181  54.157  47.632  0.00  0.00
ATOM   3744  C15 SUB   234      51.930  51.282  44.189  0.00  0.00
ATOM   3745  H13 SUB   234      51.722  50.216  44.302  0.00  0.00
ATOM   3746  H23 SUB   234      52.970  51.169  43.876  0.00  0.00
ATOM   3747  C16 SUB   234      51.764  52.146  45.369  0.00  0.00
ATOM   3748  O1  SUB   234      51.054  53.154  45.404  0.00  0.00
ATOM   3749  O2  SUB   234      52.361  51.584  46.425  0.00  0.00
ATOM   3750  C17 SUB   234      52.246  52.125  47.740  0.00  0.00
ATOM   3751  H14 SUB   234      53.074  51.632  48.255  0.00  0.00
ATOM   3752  H24 SUB   234      52.226  53.216  47.681  0.00  0.00
ATOM   3753  C18 SUB   234      50.994  51.490  48.281  0.00  0.00
ATOM   3754  H15 SUB   234      50.130  51.476  47.614  0.00  0.00
ATOM   3755  H25 SUB   234      50.655  52.020  49.174  0.00  0.00
ATOM   3756  H26 SUB   234      51.289  50.469  48.535  0.00  0.00
ATOM   3757  O3  SUB   234      48.392  51.450  40.670  0.00  0.00
ATOM   3758  H   SUB   234      48.169  51.901  39.836  0.00  0.00
ATOM   3759  O4  SUB   234      52.406  53.832  40.132  0.00  0.00
ATOM   3760  H27 SUB   234      53.040  54.361  40.649  0.00  0.00
TER
