# Supplementary material for: In Silico Adoption of an Orphan Nuclear Receptor NR4A1
Source: PLoS One. 2015 Aug 13;10(8):e0135246. doi: 10.1371/journal.pone.0135246 (PMC4535767; doi:10.1371/journal.pone.0135246)
Supplement: S1 Structures — (ZIP) [file pone.0135246.s001.zip › SI Structure Files/SI Section 7/md_2_750 ns.pdb]

ATOM      1  N   ASN     1      53.362  60.851  45.283  0.00  0.00
ATOM      2  H1  ASN     1      53.173  61.543  44.571  0.00  0.00
ATOM      3  H2  ASN     1      54.349  60.936  45.476  0.00  0.00
ATOM      4  H3  ASN     1      52.714  61.064  46.027  0.00  0.00
ATOM      5  CA  ASN     1      53.040  59.503  44.720  0.00  0.00
ATOM      6  HA  ASN     1      53.769  59.235  43.955  0.00  0.00
ATOM      7  CB  ASN     1      53.158  58.452  45.849  0.00  0.00
ATOM      8  HB2 ASN     1      54.056  58.520  46.463  0.00  0.00
ATOM      9  HB3 ASN     1      52.324  58.532  46.546  0.00  0.00
ATOM     10  CG  ASN     1      53.162  57.043  45.261  0.00  0.00
ATOM     11  OD1 ASN     1      53.022  56.796  44.083  0.00  0.00
ATOM     12  ND2 ASN     1      53.413  56.088  46.064  0.00  0.00
ATOM     13 1HD2 ASN     1      53.386  55.156  45.675  0.00  0.00
ATOM     14 2HD2 ASN     1      53.175  56.174  47.042  0.00  0.00
ATOM     15  C   ASN     1      51.636  59.623  44.103  0.00  0.00
ATOM     16  O   ASN     1      50.794  60.261  44.647  0.00  0.00
ATOM     17  N   LEU     2      51.429  58.971  42.958  0.00  0.00
ATOM     18  H   LEU     2      52.245  58.688  42.434  0.00  0.00
ATOM     19  CA  LEU     2      50.170  58.648  42.404  0.00  0.00
ATOM     20  HA  LEU     2      49.579  59.557  42.290  0.00  0.00
ATOM     21  CB  LEU     2      50.361  58.133  40.989  0.00  0.00
ATOM     22  HB2 LEU     2      50.968  58.769  40.344  0.00  0.00
ATOM     23  HB3 LEU     2      50.872  57.171  41.014  0.00  0.00
ATOM     24  CG  LEU     2      49.042  57.995  40.125  0.00  0.00
ATOM     25  HG  LEU     2      48.345  57.352  40.662  0.00  0.00
ATOM     26  CD1 LEU     2      48.437  59.342  39.705  0.00  0.00
ATOM     27 1HD1 LEU     2      47.354  59.269  39.613  0.00  0.00
ATOM     28 2HD1 LEU     2      48.596  60.017  40.546  0.00  0.00
ATOM     29 3HD1 LEU     2      48.856  59.732  38.777  0.00  0.00
ATOM     30  CD2 LEU     2      49.409  57.141  38.873  0.00  0.00
ATOM     31 1HD2 LEU     2      50.207  57.671  38.355  0.00  0.00
ATOM     32 2HD2 LEU     2      49.576  56.116  39.205  0.00  0.00
ATOM     33 3HD2 LEU     2      48.562  57.107  38.188  0.00  0.00
ATOM     34  C   LEU     2      49.358  57.650  43.234  0.00  0.00
ATOM     35  O   LEU     2      48.104  57.745  43.147  0.00  0.00
ATOM     36  N   LEU     3      50.008  56.748  44.020  0.00  0.00
ATOM     37  H   LEU     3      51.015  56.822  44.019  0.00  0.00
ATOM     38  CA  LEU     3      49.291  55.916  45.023  0.00  0.00
ATOM     39  HA  LEU     3      48.273  55.810  44.648  0.00  0.00
ATOM     40  CB  LEU     3      50.108  54.545  45.221  0.00  0.00
ATOM     41  HB2 LEU     3      49.876  53.851  44.413  0.00  0.00
ATOM     42  HB3 LEU     3      51.174  54.764  45.156  0.00  0.00
ATOM     43  CG  LEU     3      49.719  53.789  46.576  0.00  0.00
ATOM     44  HG  LEU     3      49.763  54.397  47.479  0.00  0.00
ATOM     45  CD1 LEU     3      48.278  53.275  46.382  0.00  0.00
ATOM     46 1HD1 LEU     3      47.935  52.846  47.323  0.00  0.00
ATOM     47 2HD1 LEU     3      47.557  54.090  46.322  0.00  0.00
ATOM     48 3HD1 LEU     3      48.295  52.627  45.505  0.00  0.00
ATOM     49  CD2 LEU     3      50.742  52.630  46.697  0.00  0.00
ATOM     50 1HD2 LEU     3      51.716  53.107  46.810  0.00  0.00
ATOM     51 2HD2 LEU     3      50.700  51.999  47.584  0.00  0.00
ATOM     52 3HD2 LEU     3      50.732  52.096  45.746  0.00  0.00
ATOM     53  C   LEU     3      49.330  56.731  46.336  0.00  0.00
ATOM     54  O   LEU     3      50.435  57.052  46.738  0.00  0.00
ATOM     55  N   THR     4      48.212  57.024  46.991  0.00  0.00
ATOM     56  H   THR     4      47.304  56.917  46.561  0.00  0.00
ATOM     57  CA  THR     4      48.185  57.601  48.324  0.00  0.00
ATOM     58  HA  THR     4      49.212  57.789  48.635  0.00  0.00
ATOM     59  CB  THR     4      47.584  59.036  48.334  0.00  0.00
ATOM     60  HB  THR     4      47.839  59.407  49.326  0.00  0.00
ATOM     61  CG2 THR     4      48.216  59.953  47.180  0.00  0.00
ATOM     62 1HG2 THR     4      48.125  61.030  47.324  0.00  0.00
ATOM     63 2HG2 THR     4      49.281  59.749  47.288  0.00  0.00
ATOM     64 3HG2 THR     4      47.976  59.575  46.186  0.00  0.00
ATOM     65  OG1 THR     4      46.285  59.027  47.959  0.00  0.00
ATOM     66  HG1 THR     4      46.241  59.646  47.226  0.00  0.00
ATOM     67  C   THR     4      47.554  56.726  49.401  0.00  0.00
ATOM     68  O   THR     4      47.753  56.815  50.631  0.00  0.00
ATOM     69  N   SER     5      46.872  55.658  49.037  0.00  0.00
ATOM     70  H   SER     5      46.591  55.780  48.074  0.00  0.00
ATOM     71  CA  SER     5      46.243  54.689  49.950  0.00  0.00
ATOM     72  HA  SER     5      46.088  55.050  50.967  0.00  0.00
ATOM     73  CB  SER     5      44.892  54.335  49.441  0.00  0.00
ATOM     74  HB2 SER     5      44.964  54.086  48.383  0.00  0.00
ATOM     75  HB3 SER     5      44.455  53.563  50.074  0.00  0.00
ATOM     76  OG  SER     5      44.179  55.545  49.506  0.00  0.00
ATOM     77  HG  SER     5      44.142  55.767  50.439  0.00  0.00
ATOM     78  C   SER     5      47.131  53.399  49.981  0.00  0.00
ATOM     79  O   SER     5      46.711  52.283  49.656  0.00  0.00
ATOM     80  N   LEU     6      48.397  53.620  50.470  0.00  0.00
ATOM     81  H   LEU     6      48.700  54.499  50.865  0.00  0.00
ATOM     82  CA  LEU     6      49.421  52.448  50.527  0.00  0.00
ATOM     83  HA  LEU     6      49.577  52.126  49.498  0.00  0.00
ATOM     84  CB  LEU     6      50.743  52.909  51.137  0.00  0.00
ATOM     85  HB2 LEU     6      51.114  53.667  50.447  0.00  0.00
ATOM     86  HB3 LEU     6      50.518  53.378  52.095  0.00  0.00
ATOM     87  CG  LEU     6      51.787  51.785  51.359  0.00  0.00
ATOM     88  HG  LEU     6      51.433  51.033  52.065  0.00  0.00
ATOM     89  CD1 LEU     6      52.150  51.223  50.037  0.00  0.00
ATOM     90 1HD1 LEU     6      52.933  50.466  50.079  0.00  0.00
ATOM     91 2HD1 LEU     6      51.339  50.616  49.633  0.00  0.00
ATOM     92 3HD1 LEU     6      52.481  52.004  49.353  0.00  0.00
ATOM     93  CD2 LEU     6      52.990  52.367  51.989  0.00  0.00
ATOM     94 1HD2 LEU     6      53.274  53.308  51.517  0.00  0.00
ATOM     95 2HD2 LEU     6      52.946  52.369  53.078  0.00  0.00
ATOM     96 3HD2 LEU     6      53.857  51.718  51.867  0.00  0.00
ATOM     97  C   LEU     6      48.949  51.139  51.274  0.00  0.00
ATOM     98  O   LEU     6      49.228  50.016  50.776  0.00  0.00
ATOM     99  N   VAL     7      48.081  51.353  52.277  0.00  0.00
ATOM    100  H   VAL     7      47.852  52.297  52.555  0.00  0.00
ATOM    101  CA  VAL     7      47.532  50.282  53.116  0.00  0.00
ATOM    102  HA  VAL     7      48.384  49.637  53.334  0.00  0.00
ATOM    103  CB  VAL     7      46.825  50.871  54.402  0.00  0.00
ATOM    104  HB  VAL     7      46.245  51.712  54.020  0.00  0.00
ATOM    105  CG1 VAL     7      45.888  49.841  55.116  0.00  0.00
ATOM    106 1HG1 VAL     7      45.365  50.332  55.937  0.00  0.00
ATOM    107 2HG1 VAL     7      45.104  49.718  54.370  0.00  0.00
ATOM    108 3HG1 VAL     7      46.454  48.957  55.412  0.00  0.00
ATOM    109  CG2 VAL     7      47.832  51.420  55.401  0.00  0.00
ATOM    110 1HG2 VAL     7      47.431  52.004  56.230  0.00  0.00
ATOM    111 2HG2 VAL     7      48.358  50.604  55.896  0.00  0.00
ATOM    112 3HG2 VAL     7      48.627  52.052  55.003  0.00  0.00
ATOM    113  C   VAL     7      46.547  49.480  52.246  0.00  0.00
ATOM    114  O   VAL     7      46.737  48.298  52.176  0.00  0.00
ATOM    115  N   ARG     8      45.566  50.062  51.573  0.00  0.00
ATOM    116  H   ARG     8      45.424  51.051  51.720  0.00  0.00
ATOM    117  CA  ARG     8      44.607  49.345  50.641  0.00  0.00
ATOM    118  HA  ARG     8      44.033  48.614  51.209  0.00  0.00
ATOM    119  CB  ARG     8      43.611  50.431  50.033  0.00  0.00
ATOM    120  HB2 ARG     8      44.260  51.138  49.517  0.00  0.00
ATOM    121  HB3 ARG     8      42.911  50.061  49.284  0.00  0.00
ATOM    122  CG  ARG     8      42.808  51.225  51.095  0.00  0.00
ATOM    123  HG2 ARG     8      43.246  52.164  51.433  0.00  0.00
ATOM    124  HG3 ARG     8      41.868  51.521  50.629  0.00  0.00
ATOM    125  CD  ARG     8      42.285  50.451  52.254  0.00  0.00
ATOM    126  HD2 ARG     8      43.080  49.887  52.742  0.00  0.00
ATOM    127  HD3 ARG     8      41.821  51.257  52.823  0.00  0.00
ATOM    128  NE  ARG     8      41.295  49.460  51.769  0.00  0.00
ATOM    129  HE  ARG     8      40.786  49.665  50.921  0.00  0.00
ATOM    130  CZ  ARG     8      40.928  48.340  52.362  0.00  0.00
ATOM    131  NH1 ARG     8      41.343  48.145  53.560  0.00  0.00
ATOM    132 1HH1 ARG     8      42.040  48.770  53.940  0.00  0.00
ATOM    133 2HH1 ARG     8      41.099  47.324  54.094  0.00  0.00
ATOM    134  NH2 ARG     8      40.114  47.437  51.831  0.00  0.00
ATOM    135 1HH2 ARG     8      39.878  47.492  50.850  0.00  0.00
ATOM    136 2HH2 ARG     8      39.840  46.618  52.355  0.00  0.00
ATOM    137  C   ARG     8      45.421  48.673  49.530  0.00  0.00
ATOM    138  O   ARG     8      45.097  47.519  49.366  0.00  0.00
ATOM    139  N   ALA     9      46.507  49.255  48.909  0.00  0.00
ATOM    140  H   ALA     9      46.739  50.205  49.163  0.00  0.00
ATOM    141  CA  ALA     9      47.387  48.583  47.968  0.00  0.00
ATOM    142  HA  ALA     9      46.729  48.250  47.166  0.00  0.00
ATOM    143  CB  ALA     9      48.330  49.689  47.392  0.00  0.00
ATOM    144  HB1 ALA     9      47.711  50.300  46.734  0.00  0.00
ATOM    145  HB2 ALA     9      48.803  50.290  48.168  0.00  0.00
ATOM    146  HB3 ALA     9      49.080  49.194  46.776  0.00  0.00
ATOM    147  C   ALA     9      48.140  47.420  48.607  0.00  0.00
ATOM    148  O   ALA     9      48.447  46.433  47.923  0.00  0.00
ATOM    149  N   HIS    10      48.433  47.333  49.902  0.00  0.00
ATOM    150  H   HIS    10      48.341  48.166  50.466  0.00  0.00
ATOM    151  CA  HIS    10      48.957  46.124  50.658  0.00  0.00
ATOM    152  HA  HIS    10      49.712  45.646  50.035  0.00  0.00
ATOM    153  CB  HIS    10      49.644  46.477  51.911  0.00  0.00
ATOM    154  HB2 HIS    10      49.080  47.276  52.394  0.00  0.00
ATOM    155  HB3 HIS    10      49.563  45.693  52.664  0.00  0.00
ATOM    156  CG  HIS    10      51.134  46.860  51.741  0.00  0.00
ATOM    157  ND1 HIS    10      52.170  46.010  51.421  0.00  0.00
ATOM    158  HD1 HIS    10      52.148  45.029  51.182  0.00  0.00
ATOM    159  CE1 HIS    10      53.310  46.719  51.660  0.00  0.00
ATOM    160  HE1 HIS    10      54.319  46.359  51.522  0.00  0.00
ATOM    161  NE2 HIS    10      53.028  47.841  52.242  0.00  0.00
ATOM    162  HE2 HIS    10      53.670  48.333  52.847  0.00  0.00
ATOM    163  CD2 HIS    10      51.630  48.009  52.234  0.00  0.00
ATOM    164  HD2 HIS    10      51.011  48.775  52.677  0.00  0.00
ATOM    165  C   HIS    10      47.889  45.033  50.893  0.00  0.00
ATOM    166  O   HIS    10      48.381  43.970  51.290  0.00  0.00
ATOM    167  N   LEU    11      46.599  45.312  50.724  0.00  0.00
ATOM    168  H   LEU    11      46.327  46.264  50.525  0.00  0.00
ATOM    169  CA  LEU    11      45.486  44.466  51.242  0.00  0.00
ATOM    170  HA  LEU    11      45.906  43.563  51.686  0.00  0.00
ATOM    171  CB  LEU    11      44.747  45.259  52.329  0.00  0.00
ATOM    172  HB2 LEU    11      44.510  46.216  51.864  0.00  0.00
ATOM    173  HB3 LEU    11      43.802  44.749  52.512  0.00  0.00
ATOM    174  CG  LEU    11      45.452  45.447  53.742  0.00  0.00
ATOM    175  HG  LEU    11      46.471  45.791  53.567  0.00  0.00
ATOM    176  CD1 LEU    11      44.710  46.525  54.556  0.00  0.00
ATOM    177 1HD1 LEU    11      44.598  47.418  53.942  0.00  0.00
ATOM    178 2HD1 LEU    11      43.740  46.034  54.642  0.00  0.00
ATOM    179 3HD1 LEU    11      45.111  46.721  55.551  0.00  0.00
ATOM    180  CD2 LEU    11      45.453  44.140  54.544  0.00  0.00
ATOM    181 1HD2 LEU    11      44.491  43.663  54.362  0.00  0.00
ATOM    182 2HD2 LEU    11      46.278  43.575  54.109  0.00  0.00
ATOM    183 3HD2 LEU    11      45.658  44.353  55.593  0.00  0.00
ATOM    184  C   LEU    11      44.464  44.000  50.166  0.00  0.00
ATOM    185  O   LEU    11      43.347  43.476  50.459  0.00  0.00
ATOM    186  N   ASP    12      44.777  44.235  48.921  0.00  0.00
ATOM    187  H   ASP    12      45.685  44.653  48.775  0.00  0.00
ATOM    188  CA  ASP    12      44.021  44.003  47.713  0.00  0.00
ATOM    189  HA  ASP    12      43.059  44.471  47.917  0.00  0.00
ATOM    190  CB  ASP    12      44.666  44.690  46.518  0.00  0.00
ATOM    191  HB2 ASP    12      45.173  45.607  46.818  0.00  0.00
ATOM    192  HB3 ASP    12      45.520  44.108  46.171  0.00  0.00
ATOM    193  CG  ASP    12      43.655  44.879  45.347  0.00  0.00
ATOM    194  OD1 ASP    12      42.414  45.058  45.589  0.00  0.00
ATOM    195  OD2 ASP    12      44.052  44.888  44.162  0.00  0.00
ATOM    196  C   ASP    12      43.735  42.499  47.304  0.00  0.00
ATOM    197  O   ASP    12      42.705  42.062  46.681  0.00  0.00
ATOM    198  N   SER    13      44.648  41.615  47.694  0.00  0.00
ATOM    199  H   SER    13      45.374  41.918  48.328  0.00  0.00
ATOM    200  CA  SER    13      44.696  40.200  47.251  0.00  0.00
ATOM    201  HA  SER    13      44.418  40.180  46.198  0.00  0.00
ATOM    202  CB  SER    13      46.136  39.764  47.282  0.00  0.00
ATOM    203  HB2 SER    13      46.265  39.077  46.445  0.00  0.00
ATOM    204  HB3 SER    13      46.798  40.616  47.125  0.00  0.00
ATOM    205  OG  SER    13      46.574  39.173  48.496  0.00  0.00
ATOM    206  HG  SER    13      46.809  39.806  49.179  0.00  0.00
ATOM    207  C   SER    13      43.786  39.198  47.954  0.00  0.00
ATOM    208  O   SER    13      43.773  37.991  47.666  0.00  0.00
ATOM    209  N   GLY    14      43.098  39.736  48.923  0.00  0.00
ATOM    210  H   GLY    14      43.383  40.674  49.165  0.00  0.00
ATOM    211  CA  GLY    14      41.991  39.081  49.719  0.00  0.00
ATOM    212  HA2 GLY    14      41.445  38.358  49.113  0.00  0.00
ATOM    213  HA3 GLY    14      42.464  38.492  50.505  0.00  0.00
ATOM    214  C   GLY    14      41.009  40.163  50.318  0.00  0.00
ATOM    215  O   GLY    14      41.108  41.332  49.942  0.00  0.00
ATOM    216  N   PRO    15      40.189  39.808  51.311  0.00  0.00
ATOM    217  CD  PRO    15      39.926  38.423  51.623  0.00  0.00
ATOM    218  HD2 PRO    15      40.804  37.787  51.736  0.00  0.00
ATOM    219  HD3 PRO    15      39.251  38.067  50.844  0.00  0.00
ATOM    220  CG  PRO    15      39.095  38.420  52.873  0.00  0.00
ATOM    221  HG2 PRO    15      39.759  38.294  53.728  0.00  0.00
ATOM    222  HG3 PRO    15      38.373  37.609  52.976  0.00  0.00
ATOM    223  CB  PRO    15      38.393  39.792  52.823  0.00  0.00
ATOM    224  HB2 PRO    15      38.228  40.172  53.831  0.00  0.00
ATOM    225  HB3 PRO    15      37.481  39.628  52.249  0.00  0.00
ATOM    226  CA  PRO    15      39.341  40.701  52.052  0.00  0.00
ATOM    227  HA  PRO    15      38.871  41.419  51.379  0.00  0.00
ATOM    228  C   PRO    15      40.292  41.441  53.014  0.00  0.00
ATOM    229  O   PRO    15      41.434  40.994  53.335  0.00  0.00
ATOM    230  N   SER    16      39.867  42.591  53.580  0.00  0.00
ATOM    231  H   SER    16      38.945  42.937  53.353  0.00  0.00
ATOM    232  CA  SER    16      40.619  43.292  54.616  0.00  0.00
ATOM    233  HA  SER    16      41.531  43.664  54.149  0.00  0.00
ATOM    234  CB  SER    16      39.687  44.442  54.957  0.00  0.00
ATOM    235  HB2 SER    16      38.661  44.100  55.097  0.00  0.00
ATOM    236  HB3 SER    16      40.081  44.991  55.812  0.00  0.00
ATOM    237  OG  SER    16      39.598  45.393  53.914  0.00  0.00
ATOM    238  HG  SER    16      38.671  45.619  53.805  0.00  0.00
ATOM    239  C   SER    16      40.916  42.370  55.852  0.00  0.00
ATOM    240  O   SER    16      42.029  42.412  56.359  0.00  0.00
ATOM    241  N   THR    17      40.101  41.420  56.292  0.00  0.00
ATOM    242  H   THR    17      39.128  41.431  56.024  0.00  0.00
ATOM    243  CA  THR    17      40.328  40.436  57.420  0.00  0.00
ATOM    244  HA  THR    17      40.723  41.040  58.237  0.00  0.00
ATOM    245  CB  THR    17      39.020  39.719  57.841  0.00  0.00
ATOM    246  HB  THR    17      39.337  38.890  58.474  0.00  0.00
ATOM    247  CG2 THR    17      38.068  40.628  58.566  0.00  0.00
ATOM    248 1HG2 THR    17      38.443  40.623  59.590  0.00  0.00
ATOM    249 2HG2 THR    17      38.116  41.689  58.323  0.00  0.00
ATOM    250 3HG2 THR    17      37.075  40.219  58.381  0.00  0.00
ATOM    251  OG1 THR    17      38.407  39.298  56.667  0.00  0.00
ATOM    252  HG1 THR    17      37.575  38.877  56.896  0.00  0.00
ATOM    253  C   THR    17      41.426  39.357  57.050  0.00  0.00
ATOM    254  O   THR    17      41.755  38.590  57.877  0.00  0.00
ATOM    255  N   ALA    18      41.850  39.313  55.804  0.00  0.00
ATOM    256  H   ALA    18      41.594  40.082  55.201  0.00  0.00
ATOM    257  CA  ALA    18      42.689  38.267  55.249  0.00  0.00
ATOM    258  HA  ALA    18      42.735  38.502  54.186  0.00  0.00
ATOM    259  CB  ALA    18      44.140  38.415  55.747  0.00  0.00
ATOM    260  HB1 ALA    18      44.739  37.564  55.423  0.00  0.00
ATOM    261  HB2 ALA    18      44.327  39.434  55.408  0.00  0.00
ATOM    262  HB3 ALA    18      44.193  38.450  56.835  0.00  0.00
ATOM    263  C   ALA    18      42.150  36.842  55.302  0.00  0.00
ATOM    264  O   ALA    18      42.843  35.861  55.037  0.00  0.00
ATOM    265  N   LYS    19      40.912  36.649  55.642  0.00  0.00
ATOM    266  H   LYS    19      40.365  37.495  55.708  0.00  0.00
ATOM    267  CA  LYS    19      40.202  35.374  55.793  0.00  0.00
ATOM    268  HA  LYS    19      40.943  34.729  56.264  0.00  0.00
ATOM    269  CB  LYS    19      39.114  35.646  56.799  0.00  0.00
ATOM    270  HB2 LYS    19      39.458  36.094  57.732  0.00  0.00
ATOM    271  HB3 LYS    19      38.444  36.407  56.397  0.00  0.00
ATOM    272  CG  LYS    19      38.323  34.461  57.283  0.00  0.00
ATOM    273  HG2 LYS    19      37.943  33.922  56.416  0.00  0.00
ATOM    274  HG3 LYS    19      39.021  33.828  57.832  0.00  0.00
ATOM    275  CD  LYS    19      37.140  34.766  58.136  0.00  0.00
ATOM    276  HD2 LYS    19      37.542  35.017  59.117  0.00  0.00
ATOM    277  HD3 LYS    19      36.643  35.633  57.701  0.00  0.00
ATOM    278  CE  LYS    19      36.111  33.597  58.144  0.00  0.00
ATOM    279  HE2 LYS    19      36.132  33.048  57.202  0.00  0.00
ATOM    280  HE3 LYS    19      36.413  32.987  58.996  0.00  0.00
ATOM    281  NZ  LYS    19      34.735  34.087  58.532  0.00  0.00
ATOM    282  HZ1 LYS    19      34.784  34.939  59.073  0.00  0.00
ATOM    283  HZ2 LYS    19      34.196  34.250  57.693  0.00  0.00
ATOM    284  HZ3 LYS    19      34.231  33.392  59.063  0.00  0.00
ATOM    285  C   LYS    19      39.750  34.767  54.500  0.00  0.00
ATOM    286  O   LYS    19      39.080  35.373  53.731  0.00  0.00
ATOM    287  N   LEU    20      39.961  33.421  54.425  0.00  0.00
ATOM    288  H   LEU    20      40.412  32.871  55.141  0.00  0.00
ATOM    289  CA  LEU    20      39.441  32.576  53.308  0.00  0.00
ATOM    290  HA  LEU    20      39.370  33.123  52.368  0.00  0.00
ATOM    291  CB  LEU    20      40.345  31.359  53.108  0.00  0.00
ATOM    292  HB2 LEU    20      40.279  30.741  54.003  0.00  0.00
ATOM    293  HB3 LEU    20      39.918  30.673  52.375  0.00  0.00
ATOM    294  CG  LEU    20      41.781  31.612  52.779  0.00  0.00
ATOM    295  HG  LEU    20      42.372  32.201  53.480  0.00  0.00
ATOM    296  CD1 LEU    20      42.395  30.276  52.454  0.00  0.00
ATOM    297 1HD1 LEU    20      41.767  29.790  51.707  0.00  0.00
ATOM    298 2HD1 LEU    20      43.410  30.441  52.091  0.00  0.00
ATOM    299 3HD1 LEU    20      42.318  29.667  53.355  0.00  0.00
ATOM    300  CD2 LEU    20      41.887  32.357  51.406  0.00  0.00
ATOM    301 1HD2 LEU    20      41.540  33.389  51.461  0.00  0.00
ATOM    302 2HD2 LEU    20      42.916  32.397  51.050  0.00  0.00
ATOM    303 3HD2 LEU    20      41.191  31.887  50.711  0.00  0.00
ATOM    304  C   LEU    20      38.018  32.098  53.771  0.00  0.00
ATOM    305  O   LEU    20      37.889  31.833  54.966  0.00  0.00
ATOM    306  N   ASP    21      37.134  31.933  52.801  0.00  0.00
ATOM    307  H   ASP    21      37.483  31.870  51.856  0.00  0.00
ATOM    308  CA  ASP    21      35.758  31.557  53.005  0.00  0.00
ATOM    309  HA  ASP    21      35.579  31.446  54.074  0.00  0.00
ATOM    310  CB  ASP    21      34.816  32.608  52.509  0.00  0.00
ATOM    311  HB2 ASP    21      35.263  33.602  52.553  0.00  0.00
ATOM    312  HB3 ASP    21      34.721  32.485  51.430  0.00  0.00
ATOM    313  CG  ASP    21      33.520  32.542  53.220  0.00  0.00
ATOM    314  OD1 ASP    21      33.178  33.324  54.185  0.00  0.00
ATOM    315  OD2 ASP    21      32.769  31.646  52.836  0.00  0.00
ATOM    316  C   ASP    21      35.465  30.172  52.442  0.00  0.00
ATOM    317  O   ASP    21      35.530  29.823  51.243  0.00  0.00
ATOM    318  N   TYR    22      35.144  29.190  53.378  0.00  0.00
ATOM    319  H   TYR    22      35.215  29.413  54.360  0.00  0.00
ATOM    320  CA  TYR    22      34.793  27.825  53.027  0.00  0.00
ATOM    321  HA  TYR    22      35.140  27.769  51.996  0.00  0.00
ATOM    322  CB  TYR    22      35.570  26.931  54.003  0.00  0.00
ATOM    323  HB2 TYR    22      35.521  27.314  55.023  0.00  0.00
ATOM    324  HB3 TYR    22      35.149  25.929  53.923  0.00  0.00
ATOM    325  CG  TYR    22      37.004  26.833  53.645  0.00  0.00
ATOM    326  CD1 TYR    22      37.849  27.935  53.973  0.00  0.00
ATOM    327  HD1 TYR    22      37.614  28.821  54.545  0.00  0.00
ATOM    328  CE1 TYR    22      39.258  27.811  53.762  0.00  0.00
ATOM    329  HE1 TYR    22      39.929  28.567  54.142  0.00  0.00
ATOM    330  CZ  TYR    22      39.807  26.654  53.166  0.00  0.00
ATOM    331  OH  TYR    22      41.161  26.633  53.010  0.00  0.00
ATOM    332  HH  TYR    22      41.589  27.261  53.597  0.00  0.00
ATOM    333  CE2 TYR    22      38.959  25.582  52.827  0.00  0.00
ATOM    334  HE2 TYR    22      39.439  24.731  52.368  0.00  0.00
ATOM    335  CD2 TYR    22      37.585  25.672  53.127  0.00  0.00
ATOM    336  HD2 TYR    22      37.015  24.786  52.890  0.00  0.00
ATOM    337  C   TYR    22      33.273  27.504  53.070  0.00  0.00
ATOM    338  O   TYR    22      32.937  26.352  53.175  0.00  0.00
ATOM    339  N   SER    23      32.399  28.493  52.971  0.00  0.00
ATOM    340  H   SER    23      32.824  29.397  52.825  0.00  0.00
ATOM    341  CA  SER    23      30.963  28.328  53.026  0.00  0.00
ATOM    342  HA  SER    23      30.671  27.789  53.927  0.00  0.00
ATOM    343  CB  SER    23      30.256  29.616  53.073  0.00  0.00
ATOM    344  HB2 SER    23      30.265  30.200  52.153  0.00  0.00
ATOM    345  HB3 SER    23      29.231  29.359  53.341  0.00  0.00
ATOM    346  OG  SER    23      30.792  30.400  54.078  0.00  0.00
ATOM    347  HG  SER    23      31.612  30.838  53.840  0.00  0.00
ATOM    348  C   SER    23      30.354  27.526  51.939  0.00  0.00
ATOM    349  O   SER    23      29.334  26.969  52.196  0.00  0.00
ATOM    350  N   LYS    24      31.069  27.393  50.801  0.00  0.00
ATOM    351  H   LYS    24      31.935  27.898  50.682  0.00  0.00
ATOM    352  CA  LYS    24      30.580  26.716  49.585  0.00  0.00
ATOM    353  HA  LYS    24      29.647  26.241  49.887  0.00  0.00
ATOM    354  CB  LYS    24      30.217  27.781  48.541  0.00  0.00
ATOM    355  HB2 LYS    24      31.070  28.332  48.146  0.00  0.00
ATOM    356  HB3 LYS    24      29.833  27.298  47.642  0.00  0.00
ATOM    357  CG  LYS    24      29.161  28.717  49.076  0.00  0.00
ATOM    358  HG2 LYS    24      28.243  28.277  49.466  0.00  0.00
ATOM    359  HG3 LYS    24      29.617  29.453  49.737  0.00  0.00
ATOM    360  CD  LYS    24      28.649  29.520  47.834  0.00  0.00
ATOM    361  HD2 LYS    24      29.510  29.714  47.194  0.00  0.00
ATOM    362  HD3 LYS    24      27.845  29.020  47.295  0.00  0.00
ATOM    363  CE  LYS    24      28.091  30.873  48.175  0.00  0.00
ATOM    364  HE2 LYS    24      27.203  30.721  48.788  0.00  0.00
ATOM    365  HE3 LYS    24      28.814  31.299  48.870  0.00  0.00
ATOM    366  NZ  LYS    24      27.795  31.672  47.028  0.00  0.00
ATOM    367  HZ1 LYS    24      28.681  31.988  46.660  0.00  0.00
ATOM    368  HZ2 LYS    24      27.168  31.155  46.429  0.00  0.00
ATOM    369  HZ3 LYS    24      27.333  32.509  47.354  0.00  0.00
ATOM    370  C   LYS    24      31.537  25.636  49.206  0.00  0.00
ATOM    371  O   LYS    24      31.139  24.793  48.396  0.00  0.00
ATOM    372  N   PHE    25      32.782  25.531  49.687  0.00  0.00
ATOM    373  H   PHE    25      33.061  26.409  50.100  0.00  0.00
ATOM    374  CA  PHE    25      33.816  24.564  49.444  0.00  0.00
ATOM    375  HA  PHE    25      33.791  24.433  48.362  0.00  0.00
ATOM    376  CB  PHE    25      35.114  25.115  50.023  0.00  0.00
ATOM    377  HB2 PHE    25      35.432  26.073  49.610  0.00  0.00
ATOM    378  HB3 PHE    25      35.057  25.331  51.090  0.00  0.00
ATOM    379  CG  PHE    25      36.227  24.059  49.979  0.00  0.00
ATOM    380  CD1 PHE    25      37.068  23.950  48.928  0.00  0.00
ATOM    381  HD1 PHE    25      37.055  24.675  48.128  0.00  0.00
ATOM    382  CE1 PHE    25      37.798  22.775  48.765  0.00  0.00
ATOM    383  HE1 PHE    25      38.266  22.627  47.803  0.00  0.00
ATOM    384  CZ  PHE    25      37.940  21.770  49.732  0.00  0.00
ATOM    385  HZ  PHE    25      38.549  20.927  49.441  0.00  0.00
ATOM    386  CE2 PHE    25      37.225  21.983  50.942  0.00  0.00
ATOM    387  HE2 PHE    25      37.407  21.265  51.728  0.00  0.00
ATOM    388  CD2 PHE    25      36.300  23.068  50.995  0.00  0.00
ATOM    389  HD2 PHE    25      35.817  23.051  51.961  0.00  0.00
ATOM    390  C   PHE    25      33.419  23.151  50.042  0.00  0.00
ATOM    391  O   PHE    25      33.027  23.072  51.204  0.00  0.00
ATOM    392  N   GLN    26      33.579  22.113  49.251  0.00  0.00
ATOM    393  H   GLN    26      33.825  22.296  48.288  0.00  0.00
ATOM    394  CA  GLN    26      33.345  20.730  49.646  0.00  0.00
ATOM    395  HA  GLN    26      33.461  20.629  50.725  0.00  0.00
ATOM    396  CB  GLN    26      31.887  20.357  49.438  0.00  0.00
ATOM    397  HB2 GLN    26      31.762  19.379  49.903  0.00  0.00
ATOM    398  HB3 GLN    26      31.322  21.144  49.938  0.00  0.00
ATOM    399  CG  GLN    26      31.270  20.163  48.041  0.00  0.00
ATOM    400  HG2 GLN    26      31.015  21.134  47.618  0.00  0.00
ATOM    401  HG3 GLN    26      32.014  19.593  47.485  0.00  0.00
ATOM    402  CD  GLN    26      29.958  19.267  48.080  0.00  0.00
ATOM    403  OE1 GLN    26      29.181  19.191  49.015  0.00  0.00
ATOM    404  NE2 GLN    26      29.759  18.543  47.025  0.00  0.00
ATOM    405 1HE2 GLN    26      28.952  17.941  46.942  0.00  0.00
ATOM    406 2HE2 GLN    26      30.419  18.552  46.261  0.00  0.00
ATOM    407  C   GLN    26      34.303  19.852  48.963  0.00  0.00
ATOM    408  O   GLN    26      34.518  20.050  47.773  0.00  0.00
ATOM    409  N   GLU    27      35.113  19.054  49.665  0.00  0.00
ATOM    410  H   GLU    27      34.848  18.877  50.623  0.00  0.00
ATOM    411  CA  GLU    27      36.118  18.145  49.012  0.00  0.00
ATOM    412  HA  GLU    27      36.579  18.760  48.239  0.00  0.00
ATOM    413  CB  GLU    27      37.057  17.837  50.137  0.00  0.00
ATOM    414  HB2 GLU    27      37.231  18.786  50.645  0.00  0.00
ATOM    415  HB3 GLU    27      36.577  17.220  50.896  0.00  0.00
ATOM    416  CG  GLU    27      38.323  17.038  49.646  0.00  0.00
ATOM    417  HG2 GLU    27      38.327  16.086  50.178  0.00  0.00
ATOM    418  HG3 GLU    27      38.335  16.915  48.563  0.00  0.00
ATOM    419  CD  GLU    27      39.559  17.860  49.906  0.00  0.00
ATOM    420  OE1 GLU    27      40.142  18.356  48.894  0.00  0.00
ATOM    421  OE2 GLU    27      39.959  17.989  51.104  0.00  0.00
ATOM    422  C   GLU    27      35.538  16.920  48.261  0.00  0.00
ATOM    423  O   GLU    27      36.193  16.295  47.493  0.00  0.00
ATOM    424  N   LEU    28      34.319  16.457  48.552  0.00  0.00
ATOM    425  H   LEU    28      33.903  16.946  49.332  0.00  0.00
ATOM    426  CA  LEU    28      33.742  15.186  48.131  0.00  0.00
ATOM    427  HA  LEU    28      34.551  14.514  47.843  0.00  0.00
ATOM    428  CB  LEU    28      32.905  14.367  49.118  0.00  0.00
ATOM    429  HB2 LEU    28      32.961  13.334  48.774  0.00  0.00
ATOM    430  HB3 LEU    28      33.271  14.490  50.137  0.00  0.00
ATOM    431  CG  LEU    28      31.425  14.825  49.087  0.00  0.00
ATOM    432  HG  LEU    28      31.017  14.719  48.082  0.00  0.00
ATOM    433  CD1 LEU    28      30.517  14.059  50.019  0.00  0.00
ATOM    434 1HD1 LEU    28      29.556  14.492  49.740  0.00  0.00
ATOM    435 2HD1 LEU    28      30.557  12.983  49.851  0.00  0.00
ATOM    436 3HD1 LEU    28      30.826  14.284  51.040  0.00  0.00
ATOM    437  CD2 LEU    28      31.386  16.293  49.544  0.00  0.00
ATOM    438 1HD2 LEU    28      31.739  17.011  48.803  0.00  0.00
ATOM    439 2HD2 LEU    28      30.335  16.515  49.729  0.00  0.00
ATOM    440 3HD2 LEU    28      31.960  16.448  50.457  0.00  0.00
ATOM    441  C   LEU    28      33.094  15.243  46.723  0.00  0.00
ATOM    442  O   LEU    28      32.428  16.257  46.470  0.00  0.00
ATOM    443  N   VAL    29      32.967  14.163  45.867  0.00  0.00
ATOM    444  H   VAL    29      33.313  13.268  46.183  0.00  0.00
ATOM    445  CA  VAL    29      32.031  14.081  44.700  0.00  0.00
ATOM    446  HA  VAL    29      31.863  15.120  44.419  0.00  0.00
ATOM    447  CB  VAL    29      32.733  13.340  43.570  0.00  0.00
ATOM    448  HB  VAL    29      33.638  13.866  43.266  0.00  0.00
ATOM    449  CG1 VAL    29      32.982  11.868  44.017  0.00  0.00
ATOM    450 1HG1 VAL    29      32.076  11.264  44.067  0.00  0.00
ATOM    451 2HG1 VAL    29      33.637  11.496  43.230  0.00  0.00
ATOM    452 3HG1 VAL    29      33.672  11.810  44.858  0.00  0.00
ATOM    453  CG2 VAL    29      31.852  13.282  42.280  0.00  0.00
ATOM    454 1HG2 VAL    29      31.419  14.246  42.015  0.00  0.00
ATOM    455 2HG2 VAL    29      32.417  13.022  41.385  0.00  0.00
ATOM    456 3HG2 VAL    29      31.015  12.596  42.417  0.00  0.00
ATOM    457  C   VAL    29      30.708  13.425  45.158  0.00  0.00
ATOM    458  O   VAL    29      30.758  12.547  46.031  0.00  0.00
ATOM    459  N   LEU    30      29.511  13.828  44.655  0.00  0.00
ATOM    460  H   LEU    30      29.531  14.605  44.010  0.00  0.00
ATOM    461  CA  LEU    30      28.236  13.143  44.955  0.00  0.00
ATOM    462  HA  LEU    30      28.325  12.593  45.892  0.00  0.00
ATOM    463  CB  LEU    30      27.125  14.169  44.960  0.00  0.00
ATOM    464  HB2 LEU    30      27.441  14.933  44.250  0.00  0.00
ATOM    465  HB3 LEU    30      26.190  13.726  44.615  0.00  0.00
ATOM    466  CG  LEU    30      26.983  14.816  46.316  0.00  0.00
ATOM    467  HG  LEU    30      26.221  15.592  46.248  0.00  0.00
ATOM    468  CD1 LEU    30      26.422  13.788  47.358  0.00  0.00
ATOM    469 1HD1 LEU    30      26.154  14.421  48.204  0.00  0.00
ATOM    470 2HD1 LEU    30      25.476  13.428  46.952  0.00  0.00
ATOM    471 3HD1 LEU    30      27.080  12.962  47.630  0.00  0.00
ATOM    472  CD2 LEU    30      28.281  15.431  46.948  0.00  0.00
ATOM    473 1HD2 LEU    30      29.100  14.747  47.171  0.00  0.00
ATOM    474 2HD2 LEU    30      28.561  16.253  46.288  0.00  0.00
ATOM    475 3HD2 LEU    30      27.949  15.907  47.871  0.00  0.00
ATOM    476  C   LEU    30      27.905  12.081  43.855  0.00  0.00
ATOM    477  O   LEU    30      28.475  12.180  42.787  0.00  0.00
ATOM    478  N   PRO    31      27.019  11.117  44.099  0.00  0.00
ATOM    479  CD  PRO    31      26.719  10.657  45.460  0.00  0.00
ATOM    480  HD2 PRO    31      26.259  11.487  45.995  0.00  0.00
ATOM    481  HD3 PRO    31      27.627  10.269  45.922  0.00  0.00
ATOM    482  CG  PRO    31      25.786   9.505  45.343  0.00  0.00
ATOM    483  HG2 PRO    31      24.793   9.948  45.275  0.00  0.00
ATOM    484  HG3 PRO    31      25.919   8.757  46.125  0.00  0.00
ATOM    485  CB  PRO    31      26.127   8.919  43.923  0.00  0.00
ATOM    486  HB2 PRO    31      25.312   8.391  43.428  0.00  0.00
ATOM    487  HB3 PRO    31      26.986   8.250  43.965  0.00  0.00
ATOM    488  CA  PRO    31      26.431  10.205  43.135  0.00  0.00
ATOM    489  HA  PRO    31      27.245  10.065  42.423  0.00  0.00
ATOM    490  C   PRO    31      25.242  10.824  42.443  0.00  0.00
ATOM    491  O   PRO    31      24.785  11.919  42.873  0.00  0.00
ATOM    492  N   HIS    32      24.773  10.224  41.313  0.00  0.00
ATOM    493  H   HIS    32      25.196   9.380  40.953  0.00  0.00
ATOM    494  CA  HIS    32      23.624  10.746  40.474  0.00  0.00
ATOM    495  HA  HIS    32      23.402  10.253  39.528  0.00  0.00
ATOM    496  CB  HIS    32      22.309  10.453  41.308  0.00  0.00
ATOM    497  HB2 HIS    32      22.347   9.409  41.622  0.00  0.00
ATOM    498  HB3 HIS    32      22.301  11.096  42.188  0.00  0.00
ATOM    499  CG  HIS    32      20.975  10.613  40.588  0.00  0.00
ATOM    500  ND1 HIS    32      19.902  11.429  40.900  0.00  0.00
ATOM    501  HD1 HIS    32      19.900  11.921  41.782  0.00  0.00
ATOM    502  CE1 HIS    32      19.037  11.396  39.820  0.00  0.00
ATOM    503  HE1 HIS    32      18.080  11.874  39.670  0.00  0.00
ATOM    504  NE2 HIS    32      19.490  10.539  38.886  0.00  0.00
ATOM    505  HE2 HIS    32      19.002  10.269  38.044  0.00  0.00
ATOM    506  CD2 HIS    32      20.690  10.097  39.375  0.00  0.00
ATOM    507  HD2 HIS    32      21.346   9.386  38.896  0.00  0.00
ATOM    508  C   HIS    32      23.809  12.264  40.036  0.00  0.00
ATOM    509  O   HIS    32      22.980  13.133  40.274  0.00  0.00
ATOM    510  N   PHE    33      24.985  12.582  39.518  0.00  0.00
ATOM    511  H   PHE    33      25.591  11.789  39.366  0.00  0.00
ATOM    512  CA  PHE    33      25.536  13.897  39.085  0.00  0.00
ATOM    513  HA  PHE    33      24.846  14.714  39.297  0.00  0.00
ATOM    514  CB  PHE    33      26.788  14.000  39.969  0.00  0.00
ATOM    515  HB2 PHE    33      26.334  14.002  40.960  0.00  0.00
ATOM    516  HB3 PHE    33      27.412  13.107  39.930  0.00  0.00
ATOM    517  CG  PHE    33      27.813  15.125  39.810  0.00  0.00
ATOM    518  CD1 PHE    33      27.422  16.471  40.158  0.00  0.00
ATOM    519  HD1 PHE    33      26.386  16.694  40.365  0.00  0.00
ATOM    520  CE1 PHE    33      28.344  17.583  40.038  0.00  0.00
ATOM    521  HE1 PHE    33      27.974  18.549  40.351  0.00  0.00
ATOM    522  CZ  PHE    33      29.718  17.321  39.769  0.00  0.00
ATOM    523  HZ  PHE    33      30.461  18.093  39.902  0.00  0.00
ATOM    524  CE2 PHE    33      30.053  15.998  39.349  0.00  0.00
ATOM    525  HE2 PHE    33      31.068  15.726  39.100  0.00  0.00
ATOM    526  CD2 PHE    33      29.115  14.966  39.270  0.00  0.00
ATOM    527  HD2 PHE    33      29.401  13.970  38.964  0.00  0.00
ATOM    528  C   PHE    33      25.788  13.883  37.584  0.00  0.00
ATOM    529  O   PHE    33      25.265  13.043  36.871  0.00  0.00
ATOM    530  N   GLY    34      26.653  14.712  37.093  0.00  0.00
ATOM    531  H   GLY    34      27.189  15.335  37.681  0.00  0.00
ATOM    532  CA  GLY    34      26.722  14.939  35.651  0.00  0.00
ATOM    533  HA2 GLY    34      27.541  15.621  35.421  0.00  0.00
ATOM    534  HA3 GLY    34      26.932  13.944  35.258  0.00  0.00
ATOM    535  C   GLY    34      25.455  15.406  34.980  0.00  0.00
ATOM    536  O   GLY    34      24.848  16.395  35.409  0.00  0.00
ATOM    537  N   LYS    35      25.034  14.711  33.897  0.00  0.00
ATOM    538  H   LYS    35      25.473  13.832  33.662  0.00  0.00
ATOM    539  CA  LYS    35      23.855  15.180  33.096  0.00  0.00
ATOM    540  HA  LYS    35      24.094  16.206  32.814  0.00  0.00
ATOM    541  CB  LYS    35      23.719  14.284  31.827  0.00  0.00
ATOM    542  HB2 LYS    35      24.650  14.260  31.259  0.00  0.00
ATOM    543  HB3 LYS    35      23.394  13.266  32.038  0.00  0.00
ATOM    544  CG  LYS    35      22.604  14.847  30.855  0.00  0.00
ATOM    545  HG2 LYS    35      21.630  14.760  31.336  0.00  0.00
ATOM    546  HG3 LYS    35      22.766  15.909  30.669  0.00  0.00
ATOM    547  CD  LYS    35      22.561  13.972  29.521  0.00  0.00
ATOM    548  HD2 LYS    35      22.571  12.907  29.753  0.00  0.00
ATOM    549  HD3 LYS    35      21.620  14.175  29.010  0.00  0.00
ATOM    550  CE  LYS    35      23.725  14.420  28.608  0.00  0.00
ATOM    551  HE2 LYS    35      23.496  15.439  28.293  0.00  0.00
ATOM    552  HE3 LYS    35      24.595  14.500  29.260  0.00  0.00
ATOM    553  NZ  LYS    35      23.925  13.532  27.440  0.00  0.00
ATOM    554  HZ1 LYS    35      23.148  13.662  26.808  0.00  0.00
ATOM    555  HZ2 LYS    35      24.753  13.799  26.928  0.00  0.00
ATOM    556  HZ3 LYS    35      24.041  12.559  27.681  0.00  0.00
ATOM    557  C   LYS    35      22.546  15.204  34.013  0.00  0.00
ATOM    558  O   LYS    35      21.577  15.949  33.776  0.00  0.00
ATOM    559  N   GLU    36      22.474  14.282  34.973  0.00  0.00
ATOM    560  H   GLU    36      23.222  13.613  35.082  0.00  0.00
ATOM    561  CA  GLU    36      21.414  14.134  35.916  0.00  0.00
ATOM    562  HA  GLU    36      20.493  14.113  35.333  0.00  0.00
ATOM    563  CB  GLU    36      21.635  12.737  36.530  0.00  0.00
ATOM    564  HB2 GLU    36      22.710  12.631  36.676  0.00  0.00
ATOM    565  HB3 GLU    36      21.153  12.680  37.506  0.00  0.00
ATOM    566  CG  GLU    36      21.070  11.568  35.728  0.00  0.00
ATOM    567  HG2 GLU    36      21.238  10.663  36.312  0.00  0.00
ATOM    568  HG3 GLU    36      20.012  11.713  35.508  0.00  0.00
ATOM    569  CD  GLU    36      21.798  11.311  34.332  0.00  0.00
ATOM    570  OE1 GLU    36      23.055  11.415  34.347  0.00  0.00
ATOM    571  OE2 GLU    36      21.223  11.050  33.268  0.00  0.00
ATOM    572  C   GLU    36      21.350  15.251  37.028  0.00  0.00
ATOM    573  O   GLU    36      20.702  15.089  38.109  0.00  0.00
ATOM    574  N   ASP    37      22.011  16.399  36.816  0.00  0.00
ATOM    575  H   ASP    37      22.573  16.456  35.978  0.00  0.00
ATOM    576  CA  ASP    37      22.016  17.555  37.752  0.00  0.00
ATOM    577  HA  ASP    37      21.079  17.794  38.255  0.00  0.00
ATOM    578  CB  ASP    37      23.014  17.143  38.905  0.00  0.00
ATOM    579  HB2 ASP    37      22.920  16.108  39.234  0.00  0.00
ATOM    580  HB3 ASP    37      24.029  17.309  38.545  0.00  0.00
ATOM    581  CG  ASP    37      22.871  17.926  40.191  0.00  0.00
ATOM    582  OD1 ASP    37      22.544  17.305  41.205  0.00  0.00
ATOM    583  OD2 ASP    37      23.123  19.140  40.242  0.00  0.00
ATOM    584  C   ASP    37      22.698  18.835  37.085  0.00  0.00
ATOM    585  O   ASP    37      23.328  18.765  36.030  0.00  0.00
ATOM    586  N   ALA    38      22.638  19.939  37.742  0.00  0.00
ATOM    587  H   ALA    38      22.303  19.874  38.693  0.00  0.00
ATOM    588  CA  ALA    38      22.985  21.234  37.131  0.00  0.00
ATOM    589  HA  ALA    38      23.833  21.184  36.448  0.00  0.00
ATOM    590  CB  ALA    38      21.675  21.724  36.456  0.00  0.00
ATOM    591  HB1 ALA    38      21.076  20.938  35.995  0.00  0.00
ATOM    592  HB2 ALA    38      21.014  22.205  37.177  0.00  0.00
ATOM    593  HB3 ALA    38      21.886  22.431  35.654  0.00  0.00
ATOM    594  C   ALA    38      23.534  22.254  38.159  0.00  0.00
ATOM    595  O   ALA    38      23.977  23.376  37.814  0.00  0.00
ATOM    596  N   GLY    39      23.584  21.840  39.432  0.00  0.00
ATOM    597  H   GLY    39      23.173  20.939  39.633  0.00  0.00
ATOM    598  CA  GLY    39      24.202  22.679  40.461  0.00  0.00
ATOM    599  HA2 GLY    39      23.653  23.597  40.673  0.00  0.00
ATOM    600  HA3 GLY    39      24.153  22.042  41.344  0.00  0.00
ATOM    601  C   GLY    39      25.649  23.095  40.184  0.00  0.00
ATOM    602  O   GLY    39      25.925  24.244  40.505  0.00  0.00
ATOM    603  N   ASP    40      26.535  22.263  39.667  0.00  0.00
ATOM    604  H   ASP    40      26.247  21.313  39.479  0.00  0.00
ATOM    605  CA  ASP    40      27.906  22.725  39.440  0.00  0.00
ATOM    606  HA  ASP    40      28.331  23.085  40.377  0.00  0.00
ATOM    607  CB  ASP    40      28.778  21.505  39.099  0.00  0.00
ATOM    608  HB2 ASP    40      29.792  21.902  39.140  0.00  0.00
ATOM    609  HB3 ASP    40      28.753  20.805  39.934  0.00  0.00
ATOM    610  CG  ASP    40      28.440  20.830  37.804  0.00  0.00
ATOM    611  OD1 ASP    40      27.276  20.397  37.690  0.00  0.00
ATOM    612  OD2 ASP    40      29.220  20.814  36.843  0.00  0.00
ATOM    613  C   ASP    40      27.967  23.807  38.331  0.00  0.00
ATOM    614  O   ASP    40      28.869  24.665  38.217  0.00  0.00
ATOM    615  N   VAL    41      27.148  23.630  37.260  0.00  0.00
ATOM    616  H   VAL    41      26.603  22.806  37.048  0.00  0.00
ATOM    617  CA  VAL    41      26.970  24.663  36.278  0.00  0.00
ATOM    618  HA  VAL    41      27.911  24.934  35.801  0.00  0.00
ATOM    619  CB  VAL    41      26.111  24.108  35.134  0.00  0.00
ATOM    620  HB  VAL    41      25.106  23.861  35.477  0.00  0.00
ATOM    621  CG1 VAL    41      25.856  25.014  34.016  0.00  0.00
ATOM    622 1HG1 VAL    41      25.036  24.661  33.391  0.00  0.00
ATOM    623 2HG1 VAL    41      25.530  25.998  34.355  0.00  0.00
ATOM    624 3HG1 VAL    41      26.752  25.137  33.407  0.00  0.00
ATOM    625  CG2 VAL    41      26.862  22.907  34.440  0.00  0.00
ATOM    626 1HG2 VAL    41      26.252  22.586  33.595  0.00  0.00
ATOM    627 2HG2 VAL    41      27.837  23.237  34.081  0.00  0.00
ATOM    628 3HG2 VAL    41      27.075  22.122  35.165  0.00  0.00
ATOM    629  C   VAL    41      26.463  25.951  36.954  0.00  0.00
ATOM    630  O   VAL    41      27.023  27.036  36.722  0.00  0.00
ATOM    631  N   GLN    42      25.412  25.922  37.814  0.00  0.00
ATOM    632  H   GLN    42      24.945  25.027  37.853  0.00  0.00
ATOM    633  CA  GLN    42      24.922  27.089  38.599  0.00  0.00
ATOM    634  HA  GLN    42      24.658  27.896  37.915  0.00  0.00
ATOM    635  CB  GLN    42      23.716  26.745  39.484  0.00  0.00
ATOM    636  HB2 GLN    42      23.924  25.813  40.010  0.00  0.00
ATOM    637  HB3 GLN    42      23.620  27.497  40.267  0.00  0.00
ATOM    638  CG  GLN    42      22.321  26.702  38.768  0.00  0.00
ATOM    639  HG2 GLN    42      22.487  25.946  38.000  0.00  0.00
ATOM    640  HG3 GLN    42      21.512  26.444  39.451  0.00  0.00
ATOM    641  CD  GLN    42      21.878  27.946  38.034  0.00  0.00
ATOM    642  OE1 GLN    42      22.420  29.046  38.169  0.00  0.00
ATOM    643  NE2 GLN    42      20.823  27.766  37.200  0.00  0.00
ATOM    644 1HE2 GLN    42      20.303  28.554  36.842  0.00  0.00
ATOM    645 2HE2 GLN    42      20.343  26.879  37.149  0.00  0.00
ATOM    646  C   GLN    42      26.067  27.704  39.485  0.00  0.00
ATOM    647  O   GLN    42      26.238  28.941  39.494  0.00  0.00
ATOM    648  N   GLN    43      26.974  26.852  39.993  0.00  0.00
ATOM    649  H   GLN    43      26.872  25.848  39.938  0.00  0.00
ATOM    650  CA  GLN    43      28.048  27.263  40.906  0.00  0.00
ATOM    651  HA  GLN    43      27.751  27.987  41.664  0.00  0.00
ATOM    652  CB  GLN    43      28.537  26.087  41.806  0.00  0.00
ATOM    653  HB2 GLN    43      27.760  25.598  42.393  0.00  0.00
ATOM    654  HB3 GLN    43      28.857  25.303  41.119  0.00  0.00
ATOM    655  CG  GLN    43      29.655  26.445  42.805  0.00  0.00
ATOM    656  HG2 GLN    43      29.818  25.527  43.371  0.00  0.00
ATOM    657  HG3 GLN    43      30.535  26.591  42.178  0.00  0.00
ATOM    658  CD  GLN    43      29.377  27.677  43.705  0.00  0.00
ATOM    659  OE1 GLN    43      28.809  27.582  44.773  0.00  0.00
ATOM    660  NE2 GLN    43      29.816  28.875  43.370  0.00  0.00
ATOM    661 1HE2 GLN    43      29.708  29.639  44.021  0.00  0.00
ATOM    662 2HE2 GLN    43      30.242  28.937  42.457  0.00  0.00
ATOM    663  C   GLN    43      29.218  27.908  40.111  0.00  0.00
ATOM    664  O   GLN    43      29.681  28.970  40.521  0.00  0.00
ATOM    665  N   PHE    44      29.621  27.378  38.970  0.00  0.00
ATOM    666  H   PHE    44      29.142  26.544  38.660  0.00  0.00
ATOM    667  CA  PHE    44      30.564  28.085  38.061  0.00  0.00
ATOM    668  HA  PHE    44      31.543  28.350  38.459  0.00  0.00
ATOM    669  CB  PHE    44      30.832  27.193  36.788  0.00  0.00
ATOM    670  HB2 PHE    44      31.367  26.343  37.211  0.00  0.00
ATOM    671  HB3 PHE    44      29.878  26.885  36.360  0.00  0.00
ATOM    672  CG  PHE    44      31.610  27.947  35.742  0.00  0.00
ATOM    673  CD1 PHE    44      30.972  28.242  34.546  0.00  0.00
ATOM    674  HD1 PHE    44      30.024  27.770  34.329  0.00  0.00
ATOM    675  CE1 PHE    44      31.430  29.241  33.685  0.00  0.00
ATOM    676  HE1 PHE    44      30.971  29.529  32.751  0.00  0.00
ATOM    677  CZ  PHE    44      32.672  29.778  34.014  0.00  0.00
ATOM    678  HZ  PHE    44      33.077  30.516  33.337  0.00  0.00
ATOM    679  CE2 PHE    44      33.362  29.413  35.205  0.00  0.00
ATOM    680  HE2 PHE    44      34.289  29.940  35.378  0.00  0.00
ATOM    681  CD2 PHE    44      32.816  28.522  36.119  0.00  0.00
ATOM    682  HD2 PHE    44      33.265  28.311  37.079  0.00  0.00
ATOM    683  C   PHE    44      29.975  29.475  37.630  0.00  0.00
ATOM    684  O   PHE    44      30.729  30.511  37.616  0.00  0.00
ATOM    685  N   TYR    45      28.703  29.531  37.289  0.00  0.00
ATOM    686  H   TYR    45      28.155  28.682  37.274  0.00  0.00
ATOM    687  CA  TYR    45      28.068  30.787  36.894  0.00  0.00
ATOM    688  HA  TYR    45      28.665  31.212  36.087  0.00  0.00
ATOM    689  CB  TYR    45      26.578  30.670  36.386  0.00  0.00
ATOM    690  HB2 TYR    45      26.076  30.056  37.134  0.00  0.00
ATOM    691  HB3 TYR    45      26.111  31.653  36.310  0.00  0.00
ATOM    692  CG  TYR    45      26.422  29.955  35.069  0.00  0.00
ATOM    693  CD1 TYR    45      25.230  29.388  34.603  0.00  0.00
ATOM    694  HD1 TYR    45      24.301  29.420  35.153  0.00  0.00
ATOM    695  CE1 TYR    45      25.171  28.548  33.435  0.00  0.00
ATOM    696  HE1 TYR    45      24.296  27.933  33.287  0.00  0.00
ATOM    697  CZ  TYR    45      26.279  28.435  32.601  0.00  0.00
ATOM    698  OH  TYR    45      26.148  27.599  31.469  0.00  0.00
ATOM    699  HH  TYR    45      25.261  27.233  31.499  0.00  0.00
ATOM    700  CE2 TYR    45      27.462  29.129  32.985  0.00  0.00
ATOM    701  HE2 TYR    45      28.307  29.109  32.313  0.00  0.00
ATOM    702  CD2 TYR    45      27.518  29.805  34.189  0.00  0.00
ATOM    703  HD2 TYR    45      28.445  30.334  34.358  0.00  0.00
ATOM    704  C   TYR    45      28.024  31.820  38.039  0.00  0.00
ATOM    705  O   TYR    45      28.304  32.976  37.868  0.00  0.00
ATOM    706  N   ASP    46      27.796  31.357  39.248  0.00  0.00
ATOM    707  H   ASP    46      27.489  30.395  39.264  0.00  0.00
ATOM    708  CA  ASP    46      27.632  32.128  40.472  0.00  0.00
ATOM    709  HA  ASP    46      27.036  33.014  40.253  0.00  0.00
ATOM    710  CB  ASP    46      26.830  31.322  41.442  0.00  0.00
ATOM    711  HB2 ASP    46      25.828  31.324  41.012  0.00  0.00
ATOM    712  HB3 ASP    46      27.308  30.353  41.588  0.00  0.00
ATOM    713  CG  ASP    46      26.664  32.026  42.840  0.00  0.00
ATOM    714  OD1 ASP    46      25.894  32.981  42.803  0.00  0.00
ATOM    715  OD2 ASP    46      27.102  31.529  43.875  0.00  0.00
ATOM    716  C   ASP    46      28.989  32.698  41.040  0.00  0.00
ATOM    717  O   ASP    46      29.078  33.657  41.796  0.00  0.00
ATOM    718  N   LEU    47      30.047  31.991  40.661  0.00  0.00
ATOM    719  H   LEU    47      29.853  31.139  40.155  0.00  0.00
ATOM    720  CA  LEU    47      31.456  32.349  40.806  0.00  0.00
ATOM    721  HA  LEU    47      31.691  32.675  41.819  0.00  0.00
ATOM    722  CB  LEU    47      32.402  31.189  40.603  0.00  0.00
ATOM    723  HB2 LEU    47      32.274  30.373  41.314  0.00  0.00
ATOM    724  HB3 LEU    47      32.394  30.785  39.591  0.00  0.00
ATOM    725  CG  LEU    47      33.897  31.579  40.736  0.00  0.00
ATOM    726  HG  LEU    47      34.101  32.368  40.013  0.00  0.00
ATOM    727  CD1 LEU    47      34.170  32.169  42.158  0.00  0.00
ATOM    728 1HD1 LEU    47      33.404  31.763  42.819  0.00  0.00
ATOM    729 2HD1 LEU    47      35.175  32.043  42.560  0.00  0.00
ATOM    730 3HD1 LEU    47      33.902  33.226  42.155  0.00  0.00
ATOM    731  CD2 LEU    47      34.871  30.356  40.337  0.00  0.00
ATOM    732 1HD2 LEU    47      34.331  29.768  39.595  0.00  0.00
ATOM    733 2HD2 LEU    47      35.885  30.658  40.075  0.00  0.00
ATOM    734 3HD2 LEU    47      35.042  29.840  41.282  0.00  0.00
ATOM    735  C   LEU    47      31.766  33.433  39.782  0.00  0.00
ATOM    736  O   LEU    47      32.103  34.538  40.193  0.00  0.00
ATOM    737  N   LEU    48      31.547  33.195  38.541  0.00  0.00
ATOM    738  H   LEU    48      31.110  32.338  38.233  0.00  0.00
ATOM    739  CA  LEU    48      31.683  34.233  37.426  0.00  0.00
ATOM    740  HA  LEU    48      32.690  34.631  37.300  0.00  0.00
ATOM    741  CB  LEU    48      31.254  33.610  36.073  0.00  0.00
ATOM    742  HB2 LEU    48      31.829  32.686  35.998  0.00  0.00
ATOM    743  HB3 LEU    48      30.177  33.450  36.115  0.00  0.00
ATOM    744  CG  LEU    48      31.581  34.536  34.904  0.00  0.00
ATOM    745  HG  LEU    48      31.099  35.513  34.935  0.00  0.00
ATOM    746  CD1 LEU    48      33.029  34.942  34.779  0.00  0.00
ATOM    747 1HD1 LEU    48      33.054  35.560  33.881  0.00  0.00
ATOM    748 2HD1 LEU    48      33.243  35.628  35.599  0.00  0.00
ATOM    749 3HD1 LEU    48      33.684  34.071  34.787  0.00  0.00
ATOM    750  CD2 LEU    48      31.114  33.814  33.640  0.00  0.00
ATOM    751 1HD2 LEU    48      30.072  33.497  33.606  0.00  0.00
ATOM    752 2HD2 LEU    48      31.374  34.449  32.793  0.00  0.00
ATOM    753 3HD2 LEU    48      31.692  32.896  33.541  0.00  0.00
ATOM    754  C   LEU    48      30.894  35.523  37.776  0.00  0.00
ATOM    755  O   LEU    48      31.360  36.648  37.753  0.00  0.00
ATOM    756  N   SER    49      29.579  35.361  38.029  0.00  0.00
ATOM    757  H   SER    49      29.210  34.489  37.678  0.00  0.00
ATOM    758  CA  SER    49      28.583  36.426  38.354  0.00  0.00
ATOM    759  HA  SER    49      28.652  37.196  37.586  0.00  0.00
ATOM    760  CB  SER    49      27.161  35.768  38.368  0.00  0.00
ATOM    761  HB2 SER    49      26.942  35.127  39.222  0.00  0.00
ATOM    762  HB3 SER    49      26.420  36.550  38.537  0.00  0.00
ATOM    763  OG  SER    49      26.889  35.230  37.061  0.00  0.00
ATOM    764  HG  SER    49      26.899  34.271  37.107  0.00  0.00
ATOM    765  C   SER    49      28.813  37.131  39.687  0.00  0.00
ATOM    766  O   SER    49      28.636  38.361  39.712  0.00  0.00
ATOM    767  N   GLY    50      29.227  36.446  40.758  0.00  0.00
ATOM    768  H   GLY    50      29.327  35.443  40.684  0.00  0.00
ATOM    769  CA  GLY    50      29.648  37.090  41.963  0.00  0.00
ATOM    770  HA2 GLY    50      28.890  37.827  42.231  0.00  0.00
ATOM    771  HA3 GLY    50      29.812  36.295  42.690  0.00  0.00
ATOM    772  C   GLY    50      30.928  37.946  41.729  0.00  0.00
ATOM    773  O   GLY    50      30.985  39.091  42.150  0.00  0.00
ATOM    774  N   SER    51      31.869  37.510  40.937  0.00  0.00
ATOM    775  H   SER    51      31.773  36.619  40.470  0.00  0.00
ATOM    776  CA  SER    51      33.198  38.068  40.875  0.00  0.00
ATOM    777  HA  SER    51      33.555  38.338  41.868  0.00  0.00
ATOM    778  CB  SER    51      34.261  37.092  40.290  0.00  0.00
ATOM    779  HB2 SER    51      33.979  36.746  39.296  0.00  0.00
ATOM    780  HB3 SER    51      35.241  37.561  40.201  0.00  0.00
ATOM    781  OG  SER    51      34.269  35.895  41.097  0.00  0.00
ATOM    782  HG  SER    51      33.561  35.308  40.824  0.00  0.00
ATOM    783  C   SER    51      33.130  39.316  40.012  0.00  0.00
ATOM    784  O   SER    51      33.750  40.339  40.355  0.00  0.00
ATOM    785  N   LEU    52      32.289  39.239  38.963  0.00  0.00
ATOM    786  H   LEU    52      31.807  38.374  38.763  0.00  0.00
ATOM    787  CA  LEU    52      32.039  40.412  38.069  0.00  0.00
ATOM    788  HA  LEU    52      32.997  40.640  37.602  0.00  0.00
ATOM    789  CB  LEU    52      30.978  39.968  37.058  0.00  0.00
ATOM    790  HB2 LEU    52      31.254  39.006  36.625  0.00  0.00
ATOM    791  HB3 LEU    52      30.040  39.827  37.594  0.00  0.00
ATOM    792  CG  LEU    52      30.780  41.029  35.966  0.00  0.00
ATOM    793  HG  LEU    52      30.474  41.998  36.361  0.00  0.00
ATOM    794  CD1 LEU    52      32.044  41.204  35.088  0.00  0.00
ATOM    795 1HD1 LEU    52      32.897  41.503  35.698  0.00  0.00
ATOM    796 2HD1 LEU    52      32.219  40.234  34.624  0.00  0.00
ATOM    797 3HD1 LEU    52      31.912  41.908  34.267  0.00  0.00
ATOM    798  CD2 LEU    52      29.686  40.470  35.064  0.00  0.00
ATOM    799 1HD2 LEU    52      29.678  39.393  34.895  0.00  0.00
ATOM    800 2HD2 LEU    52      28.736  40.883  35.402  0.00  0.00
ATOM    801 3HD2 LEU    52      29.709  40.881  34.055  0.00  0.00
ATOM    802  C   LEU    52      31.677  41.767  38.803  0.00  0.00
ATOM    803  O   LEU    52      32.348  42.785  38.484  0.00  0.00
ATOM    804  N   GLU    53      30.875  41.783  39.877  0.00  0.00
ATOM    805  H   GLU    53      30.488  40.908  40.202  0.00  0.00
ATOM    806  CA  GLU    53      30.661  42.945  40.718  0.00  0.00
ATOM    807  HA  GLU    53      30.561  43.781  40.026  0.00  0.00
ATOM    808  CB  GLU    53      29.389  42.818  41.583  0.00  0.00
ATOM    809  HB2 GLU    53      29.530  41.882  42.122  0.00  0.00
ATOM    810  HB3 GLU    53      29.434  43.563  42.377  0.00  0.00
ATOM    811  CG  GLU    53      28.056  42.662  40.912  0.00  0.00
ATOM    812  HG2 GLU    53      28.033  42.007  40.041  0.00  0.00
ATOM    813  HG3 GLU    53      27.358  42.229  41.629  0.00  0.00
ATOM    814  CD  GLU    53      27.538  44.073  40.483  0.00  0.00
ATOM    815  OE1 GLU    53      27.422  45.062  41.302  0.00  0.00
ATOM    816  OE2 GLU    53      27.117  44.195  39.315  0.00  0.00
ATOM    817  C   GLU    53      31.844  43.400  41.545  0.00  0.00
ATOM    818  O   GLU    53      32.038  44.587  41.650  0.00  0.00
ATOM    819  N   VAL    54      32.588  42.482  42.037  0.00  0.00
ATOM    820  H   VAL    54      32.382  41.592  41.606  0.00  0.00
ATOM    821  CA  VAL    54      33.732  42.610  42.913  0.00  0.00
ATOM    822  HA  VAL    54      33.440  43.171  43.801  0.00  0.00
ATOM    823  CB  VAL    54      34.034  41.211  43.423  0.00  0.00
ATOM    824  HB  VAL    54      33.880  40.542  42.576  0.00  0.00
ATOM    825  CG1 VAL    54      35.388  41.149  44.083  0.00  0.00
ATOM    826 1HG1 VAL    54      35.454  40.167  44.553  0.00  0.00
ATOM    827 2HG1 VAL    54      36.149  41.178  43.303  0.00  0.00
ATOM    828 3HG1 VAL    54      35.505  41.885  44.879  0.00  0.00
ATOM    829  CG2 VAL    54      33.006  40.862  44.559  0.00  0.00
ATOM    830 1HG2 VAL    54      33.318  41.404  45.452  0.00  0.00
ATOM    831 2HG2 VAL    54      31.986  41.030  44.214  0.00  0.00
ATOM    832 3HG2 VAL    54      33.090  39.799  44.784  0.00  0.00
ATOM    833  C   VAL    54      34.832  43.269  42.200  0.00  0.00
ATOM    834  O   VAL    54      35.406  44.185  42.758  0.00  0.00
ATOM    835  N   ILE    55      35.197  42.938  40.891  0.00  0.00
ATOM    836  H   ILE    55      34.622  42.187  40.537  0.00  0.00
ATOM    837  CA  ILE    55      36.213  43.625  40.056  0.00  0.00
ATOM    838  HA  ILE    55      37.115  43.747  40.656  0.00  0.00
ATOM    839  CB  ILE    55      36.765  42.746  38.890  0.00  0.00
ATOM    840  HB  ILE    55      37.598  43.336  38.508  0.00  0.00
ATOM    841  CG2 ILE    55      37.492  41.478  39.315  0.00  0.00
ATOM    842 1HG2 ILE    55      36.777  40.881  39.881  0.00  0.00
ATOM    843 2HG2 ILE    55      37.987  40.925  38.516  0.00  0.00
ATOM    844 3HG2 ILE    55      38.233  41.815  40.040  0.00  0.00
ATOM    845  CG1 ILE    55      35.694  42.374  37.831  0.00  0.00
ATOM    846 2HG1 ILE    55      34.828  42.042  38.405  0.00  0.00
ATOM    847 3HG1 ILE    55      35.323  43.273  37.339  0.00  0.00
ATOM    848  CD1 ILE    55      35.885  41.379  36.688  0.00  0.00
ATOM    849 1HD1 ILE    55      36.040  40.434  37.208  0.00  0.00
ATOM    850 2HD1 ILE    55      34.912  41.216  36.225  0.00  0.00
ATOM    851 3HD1 ILE    55      36.693  41.622  35.998  0.00  0.00
ATOM    852  C   ILE    55      35.704  44.965  39.568  0.00  0.00
ATOM    853  O   ILE    55      36.483  45.900  39.300  0.00  0.00
ATOM    854  N   ARG    56      34.437  45.029  39.146  0.00  0.00
ATOM    855  H   ARG    56      33.799  44.256  39.271  0.00  0.00
ATOM    856  CA  ARG    56      33.861  46.316  38.649  0.00  0.00
ATOM    857  HA  ARG    56      34.409  46.625  37.758  0.00  0.00
ATOM    858  CB  ARG    56      32.411  46.054  38.148  0.00  0.00
ATOM    859  HB2 ARG    56      31.745  45.531  38.834  0.00  0.00
ATOM    860  HB3 ARG    56      31.933  47.028  38.041  0.00  0.00
ATOM    861  CG  ARG    56      32.314  45.453  36.749  0.00  0.00
ATOM    862  HG2 ARG    56      33.025  45.898  36.052  0.00  0.00
ATOM    863  HG3 ARG    56      32.605  44.403  36.764  0.00  0.00
ATOM    864  CD  ARG    56      30.861  45.572  36.176  0.00  0.00
ATOM    865  HD2 ARG    56      30.727  44.971  35.277  0.00  0.00
ATOM    866  HD3 ARG    56      30.171  45.054  36.843  0.00  0.00
ATOM    867  NE  ARG    56      30.572  46.985  35.886  0.00  0.00
ATOM    868  HE  ARG    56      30.485  47.648  36.644  0.00  0.00
ATOM    869  CZ  ARG    56      30.669  47.538  34.705  0.00  0.00
ATOM    870  NH1 ARG    56      30.920  46.868  33.641  0.00  0.00
ATOM    871 1HH1 ARG    56      30.834  45.862  33.617  0.00  0.00
ATOM    872 2HH1 ARG    56      30.974  47.338  32.748  0.00  0.00
ATOM    873  NH2 ARG    56      30.578  48.838  34.593  0.00  0.00
ATOM    874 1HH2 ARG    56      30.300  49.466  35.334  0.00  0.00
ATOM    875 2HH2 ARG    56      30.715  49.316  33.714  0.00  0.00
ATOM    876  C   ARG    56      33.904  47.532  39.616  0.00  0.00
ATOM    877  O   ARG    56      34.420  48.587  39.332  0.00  0.00
ATOM    878  N   LYS    57      33.305  47.431  40.864  0.00  0.00
ATOM    879  H   LYS    57      32.810  46.564  41.019  0.00  0.00
ATOM    880  CA  LYS    57      33.415  48.402  41.959  0.00  0.00
ATOM    881  HA  LYS    57      32.873  49.297  41.655  0.00  0.00
ATOM    882  CB  LYS    57      32.765  47.946  43.191  0.00  0.00
ATOM    883  HB2 LYS    57      32.835  48.751  43.922  0.00  0.00
ATOM    884  HB3 LYS    57      31.701  47.781  43.018  0.00  0.00
ATOM    885  CG  LYS    57      33.489  46.713  43.870  0.00  0.00
ATOM    886  HG2 LYS    57      33.529  45.934  43.108  0.00  0.00
ATOM    887  HG3 LYS    57      34.448  47.102  44.212  0.00  0.00
ATOM    888  CD  LYS    57      32.718  46.139  45.100  0.00  0.00
ATOM    889  HD2 LYS    57      33.366  45.505  45.704  0.00  0.00
ATOM    890  HD3 LYS    57      32.262  46.960  45.654  0.00  0.00
ATOM    891  CE  LYS    57      31.549  45.232  44.666  0.00  0.00
ATOM    892  HE2 LYS    57      30.946  45.624  43.847  0.00  0.00
ATOM    893  HE3 LYS    57      32.045  44.379  44.203  0.00  0.00
ATOM    894  NZ  LYS    57      30.674  44.783  45.789  0.00  0.00
ATOM    895  HZ1 LYS    57      30.140  43.944  45.609  0.00  0.00
ATOM    896  HZ2 LYS    57      31.291  44.393  46.487  0.00  0.00
ATOM    897  HZ3 LYS    57      30.074  45.544  46.074  0.00  0.00
ATOM    898  C   LYS    57      34.852  48.911  42.215  0.00  0.00
ATOM    899  O   LYS    57      35.094  49.959  42.894  0.00  0.00
ATOM    900  N   TRP    58      35.871  48.098  41.775  0.00  0.00
ATOM    901  H   TRP    58      35.667  47.189  41.383  0.00  0.00
ATOM    902  CA  TRP    58      37.282  48.253  42.107  0.00  0.00
ATOM    903  HA  TRP    58      37.381  48.523  43.159  0.00  0.00
ATOM    904  CB  TRP    58      38.050  46.994  41.845  0.00  0.00
ATOM    905  HB2 TRP    58      37.564  46.187  42.395  0.00  0.00
ATOM    906  HB3 TRP    58      38.081  46.684  40.800  0.00  0.00
ATOM    907  CG  TRP    58      39.480  46.951  42.324  0.00  0.00
ATOM    908  CD1 TRP    58      39.861  46.596  43.543  0.00  0.00
ATOM    909  HD1 TRP    58      39.187  46.259  44.316  0.00  0.00
ATOM    910  NE1 TRP    58      41.224  46.614  43.599  0.00  0.00
ATOM    911  HE1 TRP    58      41.703  46.212  44.393  0.00  0.00
ATOM    912  CE2 TRP    58      41.836  46.947  42.417  0.00  0.00
ATOM    913  CZ2 TRP    58      43.147  47.074  42.019  0.00  0.00
ATOM    914  HZ2 TRP    58      43.957  46.854  42.699  0.00  0.00
ATOM    915  CH2 TRP    58      43.334  47.361  40.671  0.00  0.00
ATOM    916  HH2 TRP    58      44.357  47.398  40.328  0.00  0.00
ATOM    917  CZ3 TRP    58      42.303  47.501  39.724  0.00  0.00
ATOM    918  HZ3 TRP    58      42.595  47.744  38.714  0.00  0.00
ATOM    919  CE3 TRP    58      41.001  47.349  40.144  0.00  0.00
ATOM    920  HE3 TRP    58      40.155  47.522  39.495  0.00  0.00
ATOM    921  CD2 TRP    58      40.700  47.199  41.560  0.00  0.00
ATOM    922  C   TRP    58      37.904  49.450  41.272  0.00  0.00
ATOM    923  O   TRP    58      38.871  50.011  41.813  0.00  0.00
ATOM    924  N   ALA    59      37.299  49.966  40.194  0.00  0.00
ATOM    925  H   ALA    59      36.510  49.559  39.712  0.00  0.00
ATOM    926  CA  ALA    59      37.935  51.107  39.487  0.00  0.00
ATOM    927  HA  ALA    59      38.989  50.985  39.237  0.00  0.00
ATOM    928  CB  ALA    59      37.236  51.153  38.066  0.00  0.00
ATOM    929  HB1 ALA    59      37.137  50.160  37.628  0.00  0.00
ATOM    930  HB2 ALA    59      36.247  51.578  38.239  0.00  0.00
ATOM    931  HB3 ALA    59      37.825  51.780  37.397  0.00  0.00
ATOM    932  C   ALA    59      37.906  52.385  40.244  0.00  0.00
ATOM    933  O   ALA    59      38.704  53.254  40.025  0.00  0.00
ATOM    934  N   GLU    60      37.026  52.454  41.303  0.00  0.00
ATOM    935  H   GLU    60      36.392  51.680  41.442  0.00  0.00
ATOM    936  CA  GLU    60      37.012  53.544  42.354  0.00  0.00
ATOM    937  HA  GLU    60      36.922  54.486  41.813  0.00  0.00
ATOM    938  CB  GLU    60      35.767  53.263  43.197  0.00  0.00
ATOM    939  HB2 GLU    60      34.937  52.892  42.596  0.00  0.00
ATOM    940  HB3 GLU    60      36.001  52.465  43.901  0.00  0.00
ATOM    941  CG  GLU    60      35.258  54.455  44.068  0.00  0.00
ATOM    942  HG2 GLU    60      36.058  54.809  44.718  0.00  0.00
ATOM    943  HG3 GLU    60      34.989  55.282  43.410  0.00  0.00
ATOM    944  CD  GLU    60      34.057  54.127  44.933  0.00  0.00
ATOM    945  OE1 GLU    60      34.091  53.938  46.140  0.00  0.00
ATOM    946  OE2 GLU    60      32.942  54.103  44.430  0.00  0.00
ATOM    947  C   GLU    60      38.289  53.520  43.184  0.00  0.00
ATOM    948  O   GLU    60      38.488  54.449  43.992  0.00  0.00
ATOM    949  N   LYS    61      39.204  52.539  43.066  0.00  0.00
ATOM    950  H   LYS    61      39.069  51.803  42.387  0.00  0.00
ATOM    951  CA  LYS    61      40.494  52.506  43.726  0.00  0.00
ATOM    952  HA  LYS    61      40.533  53.305  44.467  0.00  0.00
ATOM    953  CB  LYS    61      40.585  51.231  44.566  0.00  0.00
ATOM    954  HB2 LYS    61      40.531  50.322  43.966  0.00  0.00
ATOM    955  HB3 LYS    61      41.558  51.276  45.056  0.00  0.00
ATOM    956  CG  LYS    61      39.423  51.042  45.578  0.00  0.00
ATOM    957  HG2 LYS    61      38.480  51.112  45.036  0.00  0.00
ATOM    958  HG3 LYS    61      39.525  50.088  46.096  0.00  0.00
ATOM    959  CD  LYS    61      39.353  52.095  46.673  0.00  0.00
ATOM    960  HD2 LYS    61      40.301  52.275  47.181  0.00  0.00
ATOM    961  HD3 LYS    61      39.055  53.036  46.211  0.00  0.00
ATOM    962  CE  LYS    61      38.297  51.753  47.724  0.00  0.00
ATOM    963  HE2 LYS    61      38.458  50.698  47.945  0.00  0.00
ATOM    964  HE3 LYS    61      38.503  52.264  48.665  0.00  0.00
ATOM    965  NZ  LYS    61      36.885  52.007  47.362  0.00  0.00
ATOM    966  HZ1 LYS    61      36.778  53.007  47.271  0.00  0.00
ATOM    967  HZ2 LYS    61      36.663  51.459  46.543  0.00  0.00
ATOM    968  HZ3 LYS    61      36.156  51.700  47.991  0.00  0.00
ATOM    969  C   LYS    61      41.697  52.650  42.802  0.00  0.00
ATOM    970  O   LYS    61      42.827  52.626  43.295  0.00  0.00
ATOM    971  N   ILE    62      41.469  52.707  41.497  0.00  0.00
ATOM    972  H   ILE    62      40.514  52.867  41.211  0.00  0.00
ATOM    973  CA  ILE    62      42.490  52.983  40.513  0.00  0.00
ATOM    974  HA  ILE    62      43.452  52.544  40.780  0.00  0.00
ATOM    975  CB  ILE    62      42.142  52.286  39.134  0.00  0.00
ATOM    976  HB  ILE    62      41.248  52.828  38.826  0.00  0.00
ATOM    977  CG2 ILE    62      43.364  52.416  38.172  0.00  0.00
ATOM    978 1HG2 ILE    62      44.165  51.824  38.615  0.00  0.00
ATOM    979 2HG2 ILE    62      43.332  51.857  37.237  0.00  0.00
ATOM    980 3HG2 ILE    62      43.755  53.397  37.903  0.00  0.00
ATOM    981  CG1 ILE    62      41.644  50.861  39.426  0.00  0.00
ATOM    982 2HG1 ILE    62      42.439  50.329  39.949  0.00  0.00
ATOM    983 3HG1 ILE    62      40.813  50.946  40.126  0.00  0.00
ATOM    984  CD1 ILE    62      41.211  50.183  38.122  0.00  0.00
ATOM    985 1HD1 ILE    62      40.478  50.793  37.593  0.00  0.00
ATOM    986 2HD1 ILE    62      42.010  50.108  37.383  0.00  0.00
ATOM    987 3HD1 ILE    62      40.811  49.208  38.399  0.00  0.00
ATOM    988  C   ILE    62      42.569  54.523  40.354  0.00  0.00
ATOM    989  O   ILE    62      41.498  55.158  40.181  0.00  0.00
ATOM    990  N   PRO    63      43.772  55.135  40.394  0.00  0.00
ATOM    991  CD  PRO    63      45.029  54.502  40.695  0.00  0.00
ATOM    992  HD2 PRO    63      45.446  54.202  39.734  0.00  0.00
ATOM    993  HD3 PRO    63      44.980  53.690  41.422  0.00  0.00
ATOM    994  CG  PRO    63      45.945  55.542  41.287  0.00  0.00
ATOM    995  HG2 PRO    63      46.961  55.202  41.087  0.00  0.00
ATOM    996  HG3 PRO    63      45.755  55.613  42.358  0.00  0.00
ATOM    997  CB  PRO    63      45.447  56.780  40.549  0.00  0.00
ATOM    998  HB2 PRO    63      46.005  56.946  39.628  0.00  0.00
ATOM    999  HB3 PRO    63      45.650  57.574  41.268  0.00  0.00
ATOM   1000  CA  PRO    63      43.980  56.550  40.205  0.00  0.00
ATOM   1001  HA  PRO    63      43.329  57.154  40.838  0.00  0.00
ATOM   1002  C   PRO    63      43.702  57.038  38.758  0.00  0.00
ATOM   1003  O   PRO    63      43.980  56.428  37.730  0.00  0.00
ATOM   1004  N   GLY    64      43.012  58.155  38.622  0.00  0.00
ATOM   1005  H   GLY    64      42.743  58.645  39.463  0.00  0.00
ATOM   1006  CA  GLY    64      42.890  58.966  37.384  0.00  0.00
ATOM   1007  HA2 GLY    64      42.606  59.982  37.659  0.00  0.00
ATOM   1008  HA3 GLY    64      43.815  58.966  36.807  0.00  0.00
ATOM   1009  C   GLY    64      41.775  58.501  36.489  0.00  0.00
ATOM   1010  O   GLY    64      41.412  59.196  35.540  0.00  0.00
ATOM   1011  N   PHE    65      41.285  57.263  36.686  0.00  0.00
ATOM   1012  H   PHE    65      41.645  56.743  37.472  0.00  0.00
ATOM   1013  CA  PHE    65      40.271  56.567  35.848  0.00  0.00
ATOM   1014  HA  PHE    65      40.750  56.354  34.892  0.00  0.00
ATOM   1015  CB  PHE    65      40.001  55.108  36.318  0.00  0.00
ATOM   1016  HB2 PHE    65      40.959  54.600  36.426  0.00  0.00
ATOM   1017  HB3 PHE    65      39.489  55.242  37.271  0.00  0.00
ATOM   1018  CG  PHE    65      39.177  54.301  35.386  0.00  0.00
ATOM   1019  CD1 PHE    65      39.726  53.834  34.173  0.00  0.00
ATOM   1020  HD1 PHE    65      40.756  54.097  33.983  0.00  0.00
ATOM   1021  CE1 PHE    65      38.888  53.156  33.246  0.00  0.00
ATOM   1022  HE1 PHE    65      39.321  52.776  32.333  0.00  0.00
ATOM   1023  CZ  PHE    65      37.511  52.931  33.586  0.00  0.00
ATOM   1024  HZ  PHE    65      36.858  52.350  32.951  0.00  0.00
ATOM   1025  CE2 PHE    65      37.041  53.246  34.861  0.00  0.00
ATOM   1026  HE2 PHE    65      36.004  53.111  35.130  0.00  0.00
ATOM   1027  CD2 PHE    65      37.863  53.995  35.746  0.00  0.00
ATOM   1028  HD2 PHE    65      37.450  54.409  36.653  0.00  0.00
ATOM   1029  C   PHE    65      38.957  57.294  35.708  0.00  0.00
ATOM   1030  O   PHE    65      38.369  57.357  34.631  0.00  0.00
ATOM   1031  N   ALA    66      38.553  57.899  36.807  0.00  0.00
ATOM   1032  H   ALA    66      39.108  57.751  37.638  0.00  0.00
ATOM   1033  CA  ALA    66      37.263  58.607  36.848  0.00  0.00
ATOM   1034  HA  ALA    66      36.425  58.033  36.451  0.00  0.00
ATOM   1035  CB  ALA    66      36.978  58.980  38.311  0.00  0.00
ATOM   1036  HB1 ALA    66      35.957  59.348  38.409  0.00  0.00
ATOM   1037  HB2 ALA    66      37.113  58.025  38.819  0.00  0.00
ATOM   1038  HB3 ALA    66      37.737  59.708  38.597  0.00  0.00
ATOM   1039  C   ALA    66      37.258  59.861  35.951  0.00  0.00
ATOM   1040  O   ALA    66      36.166  60.290  35.551  0.00  0.00
ATOM   1041  N   GLU    67      38.459  60.379  35.616  0.00  0.00
ATOM   1042  H   GLU    67      39.341  60.089  36.014  0.00  0.00
ATOM   1043  CA  GLU    67      38.592  61.597  34.848  0.00  0.00
ATOM   1044  HA  GLU    67      37.763  62.267  35.073  0.00  0.00
ATOM   1045  CB  GLU    67      39.754  62.384  35.393  0.00  0.00
ATOM   1046  HB2 GLU    67      40.674  61.806  35.480  0.00  0.00
ATOM   1047  HB3 GLU    67      40.076  63.220  34.772  0.00  0.00
ATOM   1048  CG  GLU    67      39.429  63.011  36.758  0.00  0.00
ATOM   1049  HG2 GLU    67      38.582  63.696  36.717  0.00  0.00
ATOM   1050  HG3 GLU    67      39.215  62.299  37.555  0.00  0.00
ATOM   1051  CD  GLU    67      40.532  63.970  37.135  0.00  0.00
ATOM   1052  OE1 GLU    67      41.672  63.470  37.344  0.00  0.00
ATOM   1053  OE2 GLU    67      40.393  65.245  37.112  0.00  0.00
ATOM   1054  C   GLU    67      38.663  61.359  33.316  0.00  0.00
ATOM   1055  O   GLU    67      38.840  62.320  32.588  0.00  0.00
ATOM   1056  N   LEU    68      38.773  60.080  32.912  0.00  0.00
ATOM   1057  H   LEU    68      38.732  59.379  33.638  0.00  0.00
ATOM   1058  CA  LEU    68      38.512  59.729  31.525  0.00  0.00
ATOM   1059  HA  LEU    68      39.064  60.453  30.926  0.00  0.00
ATOM   1060  CB  LEU    68      38.952  58.304  31.201  0.00  0.00
ATOM   1061  HB2 LEU    68      38.177  57.646  31.596  0.00  0.00
ATOM   1062  HB3 LEU    68      38.802  58.177  30.129  0.00  0.00
ATOM   1063  CG  LEU    68      40.323  57.797  31.708  0.00  0.00
ATOM   1064  HG  LEU    68      40.368  57.961  32.785  0.00  0.00
ATOM   1065  CD1 LEU    68      40.401  56.269  31.773  0.00  0.00
ATOM   1066 1HD1 LEU    68      39.461  55.835  32.112  0.00  0.00
ATOM   1067 2HD1 LEU    68      40.577  55.884  30.769  0.00  0.00
ATOM   1068 3HD1 LEU    68      41.124  55.864  32.481  0.00  0.00
ATOM   1069  CD2 LEU    68      41.490  58.318  30.983  0.00  0.00
ATOM   1070 1HD2 LEU    68      42.443  58.059  31.443  0.00  0.00
ATOM   1071 2HD2 LEU    68      41.468  57.930  29.965  0.00  0.00
ATOM   1072 3HD2 LEU    68      41.322  59.395  30.999  0.00  0.00
ATOM   1073  C   LEU    68      37.030  59.889  31.224  0.00  0.00
ATOM   1074  O   LEU    68      36.183  59.844  32.082  0.00  0.00
ATOM   1075  N   SER    69      36.666  60.019  29.937  0.00  0.00
ATOM   1076  H   SER    69      37.415  59.812  29.290  0.00  0.00
ATOM   1077  CA  SER    69      35.305  60.141  29.417  0.00  0.00
ATOM   1078  HA  SER    69      34.884  61.094  29.738  0.00  0.00
ATOM   1079  CB  SER    69      35.409  60.255  27.908  0.00  0.00
ATOM   1080  HB2 SER    69      35.874  61.204  27.640  0.00  0.00
ATOM   1081  HB3 SER    69      36.014  59.483  27.432  0.00  0.00
ATOM   1082  OG  SER    69      34.079  60.414  27.323  0.00  0.00
ATOM   1083  HG  SER    69      33.659  61.228  27.611  0.00  0.00
ATOM   1084  C   SER    69      34.434  58.979  30.024  0.00  0.00
ATOM   1085  O   SER    69      34.882  57.819  30.055  0.00  0.00
ATOM   1086  N   PRO    70      33.175  59.213  30.501  0.00  0.00
ATOM   1087  CD  PRO    70      32.550  60.514  30.971  0.00  0.00
ATOM   1088  HD2 PRO    70      31.948  60.787  30.105  0.00  0.00
ATOM   1089  HD3 PRO    70      33.203  61.325  31.293  0.00  0.00
ATOM   1090  CG  PRO    70      31.676  60.082  32.233  0.00  0.00
ATOM   1091  HG2 PRO    70      30.807  60.695  32.475  0.00  0.00
ATOM   1092  HG3 PRO    70      32.369  59.920  33.059  0.00  0.00
ATOM   1093  CB  PRO    70      31.151  58.727  31.809  0.00  0.00
ATOM   1094  HB2 PRO    70      30.347  58.870  31.086  0.00  0.00
ATOM   1095  HB3 PRO    70      30.806  58.128  32.652  0.00  0.00
ATOM   1096  CA  PRO    70      32.345  58.142  31.125  0.00  0.00
ATOM   1097  HA  PRO    70      32.919  57.752  31.965  0.00  0.00
ATOM   1098  C   PRO    70      32.013  57.053  30.098  0.00  0.00
ATOM   1099  O   PRO    70      32.139  55.936  30.518  0.00  0.00
ATOM   1100  N   ALA    71      31.735  57.363  28.862  0.00  0.00
ATOM   1101  H   ALA    71      31.828  58.348  28.656  0.00  0.00
ATOM   1102  CA  ALA    71      31.412  56.318  27.930  0.00  0.00
ATOM   1103  HA  ALA    71      30.714  55.618  28.390  0.00  0.00
ATOM   1104  CB  ALA    71      30.683  56.930  26.715  0.00  0.00
ATOM   1105  HB1 ALA    71      29.819  57.442  27.140  0.00  0.00
ATOM   1106  HB2 ALA    71      31.364  57.628  26.229  0.00  0.00
ATOM   1107  HB3 ALA    71      30.333  56.122  26.072  0.00  0.00
ATOM   1108  C   ALA    71      32.692  55.517  27.509  0.00  0.00
ATOM   1109  O   ALA    71      32.525  54.372  27.066  0.00  0.00
ATOM   1110  N   ASP    72      33.965  56.007  27.635  0.00  0.00
ATOM   1111  H   ASP    72      34.061  57.000  27.791  0.00  0.00
ATOM   1112  CA  ASP    72      35.192  55.186  27.578  0.00  0.00
ATOM   1113  HA  ASP    72      35.251  54.509  26.726  0.00  0.00
ATOM   1114  CB  ASP    72      36.325  56.214  27.411  0.00  0.00
ATOM   1115  HB2 ASP    72      36.219  57.124  28.001  0.00  0.00
ATOM   1116  HB3 ASP    72      37.255  55.754  27.746  0.00  0.00
ATOM   1117  CG  ASP    72      36.559  56.555  25.939  0.00  0.00
ATOM   1118  OD1 ASP    72      37.619  57.174  25.645  0.00  0.00
ATOM   1119  OD2 ASP    72      35.712  56.284  25.067  0.00  0.00
ATOM   1120  C   ASP    72      35.348  54.344  28.875  0.00  0.00
ATOM   1121  O   ASP    72      35.712  53.184  28.740  0.00  0.00
ATOM   1122  N   GLN    73      35.080  54.893  30.051  0.00  0.00
ATOM   1123  H   GLN    73      34.760  55.850  30.075  0.00  0.00
ATOM   1124  CA  GLN    73      35.129  54.125  31.301  0.00  0.00
ATOM   1125  HA  GLN    73      36.151  53.835  31.541  0.00  0.00
ATOM   1126  CB  GLN    73      34.689  54.906  32.517  0.00  0.00
ATOM   1127  HB2 GLN    73      33.670  55.219  32.288  0.00  0.00
ATOM   1128  HB3 GLN    73      34.629  54.204  33.348  0.00  0.00
ATOM   1129  CG  GLN    73      35.603  56.015  33.016  0.00  0.00
ATOM   1130  HG2 GLN    73      36.458  55.489  33.441  0.00  0.00
ATOM   1131  HG3 GLN    73      35.995  56.663  32.232  0.00  0.00
ATOM   1132  CD  GLN    73      34.865  56.854  34.064  0.00  0.00
ATOM   1133  OE1 GLN    73      34.358  56.348  35.098  0.00  0.00
ATOM   1134  NE2 GLN    73      34.770  58.205  33.994  0.00  0.00
ATOM   1135 1HE2 GLN    73      34.332  58.711  34.750  0.00  0.00
ATOM   1136 2HE2 GLN    73      35.221  58.680  33.225  0.00  0.00
ATOM   1137  C   GLN    73      34.344  52.780  31.298  0.00  0.00
ATOM   1138  O   GLN    73      34.830  51.745  31.756  0.00  0.00
ATOM   1139  N   ASP    74      33.065  52.802  30.878  0.00  0.00
ATOM   1140  H   ASP    74      32.758  53.707  30.550  0.00  0.00
ATOM   1141  CA  ASP    74      32.159  51.674  30.749  0.00  0.00
ATOM   1142  HA  ASP    74      32.015  51.231  31.735  0.00  0.00
ATOM   1143  CB  ASP    74      30.798  52.161  30.295  0.00  0.00
ATOM   1144  HB2 ASP    74      30.455  52.962  30.950  0.00  0.00
ATOM   1145  HB3 ASP    74      30.838  52.557  29.280  0.00  0.00
ATOM   1146  CG  ASP    74      29.726  51.080  30.274  0.00  0.00
ATOM   1147  OD1 ASP    74      28.863  51.064  31.195  0.00  0.00
ATOM   1148  OD2 ASP    74      29.668  50.282  29.274  0.00  0.00
ATOM   1149  C   ASP    74      32.686  50.612  29.713  0.00  0.00
ATOM   1150  O   ASP    74      32.631  49.439  29.969  0.00  0.00
ATOM   1151  N   LEU    75      33.198  51.125  28.592  0.00  0.00
ATOM   1152  H   LEU    75      33.073  52.108  28.398  0.00  0.00
ATOM   1153  CA  LEU    75      33.810  50.325  27.519  0.00  0.00
ATOM   1154  HA  LEU    75      33.117  49.517  27.284  0.00  0.00
ATOM   1155  CB  LEU    75      33.824  51.222  26.255  0.00  0.00
ATOM   1156  HB2 LEU    75      32.778  51.522  26.202  0.00  0.00
ATOM   1157  HB3 LEU    75      34.394  52.137  26.417  0.00  0.00
ATOM   1158  CG  LEU    75      34.295  50.448  24.955  0.00  0.00
ATOM   1159  HG  LEU    75      35.334  50.170  25.131  0.00  0.00
ATOM   1160  CD1 LEU    75      33.501  49.191  24.677  0.00  0.00
ATOM   1161 1HD1 LEU    75      32.490  49.581  24.558  0.00  0.00
ATOM   1162 2HD1 LEU    75      33.916  48.809  23.744  0.00  0.00
ATOM   1163 3HD1 LEU    75      33.625  48.396  25.412  0.00  0.00
ATOM   1164  CD2 LEU    75      34.170  51.394  23.790  0.00  0.00
ATOM   1165 1HD2 LEU    75      34.921  52.181  23.868  0.00  0.00
ATOM   1166 2HD2 LEU    75      34.371  50.847  22.869  0.00  0.00
ATOM   1167 3HD2 LEU    75      33.249  51.975  23.840  0.00  0.00
ATOM   1168  C   LEU    75      35.084  49.544  27.866  0.00  0.00
ATOM   1169  O   LEU    75      35.176  48.371  27.412  0.00  0.00
ATOM   1170  N   LEU    76      35.968  50.147  28.696  0.00  0.00
ATOM   1171  H   LEU    76      35.802  51.114  28.934  0.00  0.00
ATOM   1172  CA  LEU    76      37.148  49.453  29.252  0.00  0.00
ATOM   1173  HA  LEU    76      37.649  48.850  28.495  0.00  0.00
ATOM   1174  CB  LEU    76      38.095  50.428  30.017  0.00  0.00
ATOM   1175  HB2 LEU    76      37.538  51.252  30.464  0.00  0.00
ATOM   1176  HB3 LEU    76      38.720  49.948  30.769  0.00  0.00
ATOM   1177  CG  LEU    76      39.096  51.081  28.980  0.00  0.00
ATOM   1178  HG  LEU    76      38.421  51.433  28.201  0.00  0.00
ATOM   1179  CD1 LEU    76      39.988  52.233  29.475  0.00  0.00
ATOM   1180 1HD1 LEU    76      40.620  51.822  30.262  0.00  0.00
ATOM   1181 2HD1 LEU    76      40.605  52.763  28.749  0.00  0.00
ATOM   1182 3HD1 LEU    76      39.339  53.034  29.828  0.00  0.00
ATOM   1183  CD2 LEU    76      40.132  50.177  28.307  0.00  0.00
ATOM   1184 1HD2 LEU    76      41.006  49.916  28.904  0.00  0.00
ATOM   1185 2HD2 LEU    76      39.626  49.309  27.885  0.00  0.00
ATOM   1186 3HD2 LEU    76      40.396  50.586  27.332  0.00  0.00
ATOM   1187  C   LEU    76      36.698  48.307  30.060  0.00  0.00
ATOM   1188  O   LEU    76      37.012  47.143  29.715  0.00  0.00
ATOM   1189  N   LEU    77      35.880  48.613  31.080  0.00  0.00
ATOM   1190  H   LEU    77      35.678  49.584  31.272  0.00  0.00
ATOM   1191  CA  LEU    77      35.325  47.571  32.055  0.00  0.00
ATOM   1192  HA  LEU    77      36.178  47.020  32.452  0.00  0.00
ATOM   1193  CB  LEU    77      34.548  48.217  33.227  0.00  0.00
ATOM   1194  HB2 LEU    77      33.965  49.069  32.878  0.00  0.00
ATOM   1195  HB3 LEU    77      33.775  47.619  33.710  0.00  0.00
ATOM   1196  CG  LEU    77      35.409  48.823  34.380  0.00  0.00
ATOM   1197  HG  LEU    77      36.184  49.467  33.964  0.00  0.00
ATOM   1198  CD1 LEU    77      34.601  49.716  35.275  0.00  0.00
ATOM   1199 1HD1 LEU    77      33.886  49.109  35.830  0.00  0.00
ATOM   1200 2HD1 LEU    77      35.241  50.286  35.949  0.00  0.00
ATOM   1201 3HD1 LEU    77      34.166  50.447  34.593  0.00  0.00
ATOM   1202  CD2 LEU    77      36.043  47.746  35.263  0.00  0.00
ATOM   1203 1HD2 LEU    77      36.649  47.049  34.684  0.00  0.00
ATOM   1204 2HD2 LEU    77      36.763  48.160  35.970  0.00  0.00
ATOM   1205 3HD2 LEU    77      35.327  47.033  35.672  0.00  0.00
ATOM   1206  C   LEU    77      34.505  46.381  31.332  0.00  0.00
ATOM   1207  O   LEU    77      34.704  45.217  31.683  0.00  0.00
ATOM   1208  N   GLU    78      33.707  46.691  30.337  0.00  0.00
ATOM   1209  H   GLU    78      33.625  47.642  30.007  0.00  0.00
ATOM   1210  CA  GLU    78      33.191  45.680  29.392  0.00  0.00
ATOM   1211  HA  GLU    78      32.578  44.982  29.962  0.00  0.00
ATOM   1212  CB  GLU    78      32.268  46.502  28.477  0.00  0.00
ATOM   1213  HB2 GLU    78      31.466  47.043  28.979  0.00  0.00
ATOM   1214  HB3 GLU    78      32.899  47.128  27.846  0.00  0.00
ATOM   1215  CG  GLU    78      31.505  45.567  27.529  0.00  0.00
ATOM   1216  HG2 GLU    78      32.204  45.114  26.825  0.00  0.00
ATOM   1217  HG3 GLU    78      30.976  44.844  28.150  0.00  0.00
ATOM   1218  CD  GLU    78      30.518  46.413  26.769  0.00  0.00
ATOM   1219  OE1 GLU    78      30.860  47.155  25.804  0.00  0.00
ATOM   1220  OE2 GLU    78      29.414  46.675  27.331  0.00  0.00
ATOM   1221  C   GLU    78      34.229  44.867  28.559  0.00  0.00
ATOM   1222  O   GLU    78      34.038  43.693  28.330  0.00  0.00
ATOM   1223  N   SER    79      35.420  45.450  28.255  0.00  0.00
ATOM   1224  H   SER    79      35.573  46.422  28.485  0.00  0.00
ATOM   1225  CA  SER    79      36.333  44.865  27.328  0.00  0.00
ATOM   1226  HA  SER    79      35.899  44.103  26.682  0.00  0.00
ATOM   1227  CB  SER    79      37.023  45.962  26.476  0.00  0.00
ATOM   1228  HB2 SER    79      37.502  46.674  27.149  0.00  0.00
ATOM   1229  HB3 SER    79      37.764  45.603  25.762  0.00  0.00
ATOM   1230  OG  SER    79      36.002  46.566  25.721  0.00  0.00
ATOM   1231  HG  SER    79      35.630  47.193  26.346  0.00  0.00
ATOM   1232  C   SER    79      37.415  44.064  28.045  0.00  0.00
ATOM   1233  O   SER    79      37.598  42.916  27.580  0.00  0.00
ATOM   1234  N   ALA    80      37.961  44.472  29.201  0.00  0.00
ATOM   1235  H   ALA    80      37.449  45.178  29.711  0.00  0.00
ATOM   1236  CA  ALA    80      39.115  43.824  29.938  0.00  0.00
ATOM   1237  HA  ALA    80      39.700  43.348  29.151  0.00  0.00
ATOM   1238  CB  ALA    80      39.972  44.920  30.471  0.00  0.00
ATOM   1239  HB1 ALA    80      40.615  44.547  31.268  0.00  0.00
ATOM   1240  HB2 ALA    80      40.620  45.305  29.684  0.00  0.00
ATOM   1241  HB3 ALA    80      39.401  45.758  30.872  0.00  0.00
ATOM   1242  C   ALA    80      38.849  42.733  31.036  0.00  0.00
ATOM   1243  O   ALA    80      39.750  42.273  31.758  0.00  0.00
ATOM   1244  N   PHE    81      37.544  42.488  31.156  0.00  0.00
ATOM   1245  H   PHE    81      36.967  42.815  30.395  0.00  0.00
ATOM   1246  CA  PHE    81      36.994  41.970  32.350  0.00  0.00
ATOM   1247  HA  PHE    81      37.227  42.709  33.116  0.00  0.00
ATOM   1248  CB  PHE    81      35.416  41.887  32.141  0.00  0.00
ATOM   1249  HB2 PHE    81      34.958  41.748  33.120  0.00  0.00
ATOM   1250  HB3 PHE    81      35.099  42.870  31.791  0.00  0.00
ATOM   1251  CG  PHE    81      34.867  40.856  31.163  0.00  0.00
ATOM   1252  CD1 PHE    81      34.234  39.730  31.725  0.00  0.00
ATOM   1253  HD1 PHE    81      34.198  39.647  32.801  0.00  0.00
ATOM   1254  CE1 PHE    81      33.788  38.678  30.934  0.00  0.00
ATOM   1255  HE1 PHE    81      33.266  37.872  31.427  0.00  0.00
ATOM   1256  CZ  PHE    81      33.875  38.856  29.539  0.00  0.00
ATOM   1257  HZ  PHE    81      33.412  38.105  28.915  0.00  0.00
ATOM   1258  CE2 PHE    81      34.508  39.968  28.963  0.00  0.00
ATOM   1259  HE2 PHE    81      34.708  40.024  27.903  0.00  0.00
ATOM   1260  CD2 PHE    81      35.046  40.941  29.770  0.00  0.00
ATOM   1261  HD2 PHE    81      35.462  41.828  29.316  0.00  0.00
ATOM   1262  C   PHE    81      37.454  40.554  32.713  0.00  0.00
ATOM   1263  O   PHE    81      37.648  40.285  33.895  0.00  0.00
ATOM   1264  N   LEU    82      37.730  39.664  31.778  0.00  0.00
ATOM   1265  H   LEU    82      37.541  39.982  30.838  0.00  0.00
ATOM   1266  CA  LEU    82      38.137  38.282  32.058  0.00  0.00
ATOM   1267  HA  LEU    82      37.588  38.025  32.964  0.00  0.00
ATOM   1268  CB  LEU    82      37.642  37.413  30.860  0.00  0.00
ATOM   1269  HB2 LEU    82      36.604  37.740  30.803  0.00  0.00
ATOM   1270  HB3 LEU    82      38.043  37.744  29.902  0.00  0.00
ATOM   1271  CG  LEU    82      37.671  35.936  30.948  0.00  0.00
ATOM   1272  HG  LEU    82      38.600  35.575  31.390  0.00  0.00
ATOM   1273  CD1 LEU    82      36.559  35.378  31.861  0.00  0.00
ATOM   1274 1HD1 LEU    82      35.635  35.452  31.288  0.00  0.00
ATOM   1275 2HD1 LEU    82      36.725  34.302  31.927  0.00  0.00
ATOM   1276 3HD1 LEU    82      36.434  35.952  32.779  0.00  0.00
ATOM   1277  CD2 LEU    82      37.444  35.347  29.549  0.00  0.00
ATOM   1278 1HD2 LEU    82      38.328  35.639  28.982  0.00  0.00
ATOM   1279 2HD2 LEU    82      37.320  34.265  29.507  0.00  0.00
ATOM   1280 3HD2 LEU    82      36.551  35.773  29.091  0.00  0.00
ATOM   1281  C   LEU    82      39.674  38.159  32.239  0.00  0.00
ATOM   1282  O   LEU    82      40.167  37.283  32.901  0.00  0.00
ATOM   1283  N   GLU    83      40.427  39.028  31.582  0.00  0.00
ATOM   1284  H   GLU    83      39.990  39.731  31.003  0.00  0.00
ATOM   1285  CA  GLU    83      41.904  39.215  31.947  0.00  0.00
ATOM   1286  HA  GLU    83      42.327  38.214  31.875  0.00  0.00
ATOM   1287  CB  GLU    83      42.485  40.218  30.968  0.00  0.00
ATOM   1288  HB2 GLU    83      41.732  40.951  30.679  0.00  0.00
ATOM   1289  HB3 GLU    83      43.319  40.710  31.467  0.00  0.00
ATOM   1290  CG  GLU    83      43.105  39.616  29.644  0.00  0.00
ATOM   1291  HG2 GLU    83      44.133  39.320  29.849  0.00  0.00
ATOM   1292  HG3 GLU    83      42.504  38.756  29.349  0.00  0.00
ATOM   1293  CD  GLU    83      43.017  40.695  28.564  0.00  0.00
ATOM   1294  OE1 GLU    83      43.820  41.684  28.460  0.00  0.00
ATOM   1295  OE2 GLU    83      42.064  40.613  27.769  0.00  0.00
ATOM   1296  C   GLU    83      42.080  39.633  33.429  0.00  0.00
ATOM   1297  O   GLU    83      43.021  39.186  34.194  0.00  0.00
ATOM   1298  N   LEU    84      41.172  40.477  33.928  0.00  0.00
ATOM   1299  H   LEU    84      40.546  40.945  33.287  0.00  0.00
ATOM   1300  CA  LEU    84      41.062  41.029  35.291  0.00  0.00
ATOM   1301  HA  LEU    84      42.091  41.318  35.505  0.00  0.00
ATOM   1302  CB  LEU    84      40.093  42.257  35.212  0.00  0.00
ATOM   1303  HB2 LEU    84      40.467  42.910  34.424  0.00  0.00
ATOM   1304  HB3 LEU    84      39.047  41.997  35.051  0.00  0.00
ATOM   1305  CG  LEU    84      40.166  43.116  36.515  0.00  0.00
ATOM   1306  HG  LEU    84      39.759  42.476  37.297  0.00  0.00
ATOM   1307  CD1 LEU    84      41.555  43.599  36.913  0.00  0.00
ATOM   1308 1HD1 LEU    84      42.257  42.793  36.700  0.00  0.00
ATOM   1309 2HD1 LEU    84      41.826  44.467  36.312  0.00  0.00
ATOM   1310 3HD1 LEU    84      41.600  43.841  37.975  0.00  0.00
ATOM   1311  CD2 LEU    84      39.180  44.275  36.236  0.00  0.00
ATOM   1312 1HD2 LEU    84      39.118  44.980  37.065  0.00  0.00
ATOM   1313 2HD2 LEU    84      39.585  44.895  35.437  0.00  0.00
ATOM   1314 3HD2 LEU    84      38.202  43.912  35.918  0.00  0.00
ATOM   1315  C   LEU    84      40.575  40.007  36.284  0.00  0.00
ATOM   1316  O   LEU    84      41.022  39.987  37.429  0.00  0.00
ATOM   1317  N   PHE    85      39.639  39.175  35.854  0.00  0.00
ATOM   1318  H   PHE    85      39.228  39.336  34.945  0.00  0.00
ATOM   1319  CA  PHE    85      39.180  37.998  36.649  0.00  0.00
ATOM   1320  HA  PHE    85      38.944  38.344  37.655  0.00  0.00
ATOM   1321  CB  PHE    85      37.865  37.449  36.017  0.00  0.00
ATOM   1322  HB2 PHE    85      37.080  38.198  36.114  0.00  0.00
ATOM   1323  HB3 PHE    85      38.028  37.355  34.943  0.00  0.00
ATOM   1324  CG  PHE    85      37.286  36.138  36.533  0.00  0.00
ATOM   1325  CD1 PHE    85      37.320  35.021  35.704  0.00  0.00
ATOM   1326  HD1 PHE    85      37.720  35.214  34.719  0.00  0.00
ATOM   1327  CE1 PHE    85      36.898  33.783  36.209  0.00  0.00
ATOM   1328  HE1 PHE    85      36.935  32.896  35.595  0.00  0.00
ATOM   1329  CZ  PHE    85      36.450  33.627  37.558  0.00  0.00
ATOM   1330  HZ  PHE    85      36.248  32.664  38.002  0.00  0.00
ATOM   1331  CE2 PHE    85      36.327  34.774  38.352  0.00  0.00
ATOM   1332  HE2 PHE    85      35.837  34.676  39.309  0.00  0.00
ATOM   1333  CD2 PHE    85      36.781  36.009  37.835  0.00  0.00
ATOM   1334  HD2 PHE    85      36.852  36.886  38.462  0.00  0.00
ATOM   1335  C   PHE    85      40.260  36.932  36.851  0.00  0.00
ATOM   1336  O   PHE    85      40.585  36.559  37.996  0.00  0.00
ATOM   1337  N   ILE    86      40.876  36.501  35.719  0.00  0.00
ATOM   1338  H   ILE    86      40.436  36.746  34.844  0.00  0.00
ATOM   1339  CA  ILE    86      41.685  35.324  35.711  0.00  0.00
ATOM   1340  HA  ILE    86      41.262  34.478  36.252  0.00  0.00
ATOM   1341  CB  ILE    86      42.007  34.901  34.256  0.00  0.00
ATOM   1342  HB  ILE    86      42.257  35.834  33.750  0.00  0.00
ATOM   1343  CG2 ILE    86      43.053  33.915  33.874  0.00  0.00
ATOM   1344 1HG2 ILE    86      42.896  32.973  34.400  0.00  0.00
ATOM   1345 2HG2 ILE    86      42.913  33.675  32.820  0.00  0.00
ATOM   1346 3HG2 ILE    86      44.097  34.184  34.035  0.00  0.00
ATOM   1347  CG1 ILE    86      40.708  34.404  33.580  0.00  0.00
ATOM   1348 2HG1 ILE    86      39.918  35.139  33.736  0.00  0.00
ATOM   1349 3HG1 ILE    86      40.810  34.117  32.533  0.00  0.00
ATOM   1350  CD1 ILE    86      40.063  33.116  34.240  0.00  0.00
ATOM   1351 1HD1 ILE    86      39.971  33.274  35.315  0.00  0.00
ATOM   1352 2HD1 ILE    86      39.105  32.877  33.778  0.00  0.00
ATOM   1353 3HD1 ILE    86      40.788  32.322  34.061  0.00  0.00
ATOM   1354  C   ILE    86      42.948  35.607  36.477  0.00  0.00
ATOM   1355  O   ILE    86      43.408  34.778  37.210  0.00  0.00
ATOM   1356  N   LEU    87      43.429  36.869  36.503  0.00  0.00
ATOM   1357  H   LEU    87      43.108  37.511  35.792  0.00  0.00
ATOM   1358  CA  LEU    87      44.532  37.193  37.429  0.00  0.00
ATOM   1359  HA  LEU    87      45.299  36.457  37.189  0.00  0.00
ATOM   1360  CB  LEU    87      45.017  38.608  37.025  0.00  0.00
ATOM   1361  HB2 LEU    87      45.138  38.538  35.944  0.00  0.00
ATOM   1362  HB3 LEU    87      44.330  39.374  37.385  0.00  0.00
ATOM   1363  CG  LEU    87      46.365  39.063  37.669  0.00  0.00
ATOM   1364  HG  LEU    87      46.301  39.025  38.757  0.00  0.00
ATOM   1365  CD1 LEU    87      47.629  38.224  37.294  0.00  0.00
ATOM   1366 1HD1 LEU    87      48.570  38.691  37.584  0.00  0.00
ATOM   1367 2HD1 LEU    87      47.540  37.211  37.685  0.00  0.00
ATOM   1368 3HD1 LEU    87      47.656  38.113  36.210  0.00  0.00
ATOM   1369  CD2 LEU    87      46.749  40.511  37.245  0.00  0.00
ATOM   1370 1HD2 LEU    87      46.667  40.580  36.160  0.00  0.00
ATOM   1371 2HD2 LEU    87      45.999  41.117  37.753  0.00  0.00
ATOM   1372 3HD2 LEU    87      47.717  40.821  37.639  0.00  0.00
ATOM   1373  C   LEU    87      44.127  37.099  38.909  0.00  0.00
ATOM   1374  O   LEU    87      44.713  36.431  39.782  0.00  0.00
ATOM   1375  N   ARG    88      43.000  37.724  39.197  0.00  0.00
ATOM   1376  H   ARG    88      42.444  38.068  38.426  0.00  0.00
ATOM   1377  CA  ARG    88      42.463  37.819  40.563  0.00  0.00
ATOM   1378  HA  ARG    88      43.322  38.063  41.189  0.00  0.00
ATOM   1379  CB  ARG    88      41.562  39.038  40.657  0.00  0.00
ATOM   1380  HB2 ARG    88      40.637  38.918  40.094  0.00  0.00
ATOM   1381  HB3 ARG    88      41.428  39.009  41.738  0.00  0.00
ATOM   1382  CG  ARG    88      42.329  40.361  40.269  0.00  0.00
ATOM   1383  HG2 ARG    88      43.126  40.555  40.987  0.00  0.00
ATOM   1384  HG3 ARG    88      42.758  40.172  39.285  0.00  0.00
ATOM   1385  CD  ARG    88      41.490  41.637  40.201  0.00  0.00
ATOM   1386  HD2 ARG    88      42.110  42.401  39.732  0.00  0.00
ATOM   1387  HD3 ARG    88      40.559  41.466  39.660  0.00  0.00
ATOM   1388  NE  ARG    88      41.151  42.037  41.603  0.00  0.00
ATOM   1389  HE  ARG    88      40.354  41.624  42.066  0.00  0.00
ATOM   1390  CZ  ARG    88      41.684  42.926  42.431  0.00  0.00
ATOM   1391  NH1 ARG    88      42.841  43.476  42.141  0.00  0.00
ATOM   1392 1HH1 ARG    88      43.447  43.134  41.409  0.00  0.00
ATOM   1393 2HH1 ARG    88      43.284  44.195  42.695  0.00  0.00
ATOM   1394  NH2 ARG    88      41.109  43.276  43.597  0.00  0.00
ATOM   1395 1HH2 ARG    88      40.212  42.883  43.844  0.00  0.00
ATOM   1396 2HH2 ARG    88      41.620  43.946  44.155  0.00  0.00
ATOM   1397  C   ARG    88      41.815  36.497  41.172  0.00  0.00
ATOM   1398  O   ARG    88      41.593  36.294  42.360  0.00  0.00
ATOM   1399  N   LEU    89      41.701  35.482  40.323  0.00  0.00
ATOM   1400  H   LEU    89      41.949  35.622  39.354  0.00  0.00
ATOM   1401  CA  LEU    89      41.505  34.064  40.609  0.00  0.00
ATOM   1402  HA  LEU    89      40.958  34.005  41.551  0.00  0.00
ATOM   1403  CB  LEU    89      40.686  33.365  39.491  0.00  0.00
ATOM   1404  HB2 LEU    89      39.689  33.800  39.419  0.00  0.00
ATOM   1405  HB3 LEU    89      41.205  33.474  38.539  0.00  0.00
ATOM   1406  CG  LEU    89      40.456  31.815  39.582  0.00  0.00
ATOM   1407  HG  LEU    89      41.408  31.320  39.776  0.00  0.00
ATOM   1408  CD1 LEU    89      39.474  31.345  40.672  0.00  0.00
ATOM   1409 1HD1 LEU    89      39.970  31.458  41.637  0.00  0.00
ATOM   1410 2HD1 LEU    89      38.511  31.852  40.615  0.00  0.00
ATOM   1411 3HD1 LEU    89      39.305  30.282  40.504  0.00  0.00
ATOM   1412  CD2 LEU    89      39.900  31.178  38.270  0.00  0.00
ATOM   1413 1HD2 LEU    89      40.638  31.368  37.490  0.00  0.00
ATOM   1414 2HD2 LEU    89      39.693  30.116  38.405  0.00  0.00
ATOM   1415 3HD2 LEU    89      38.973  31.692  38.019  0.00  0.00
ATOM   1416  C   LEU    89      42.848  33.347  40.793  0.00  0.00
ATOM   1417  O   LEU    89      43.210  32.809  41.832  0.00  0.00
ATOM   1418  N   ALA    90      43.604  33.304  39.681  0.00  0.00
ATOM   1419  H   ALA    90      43.371  33.804  38.835  0.00  0.00
ATOM   1420  CA  ALA    90      44.855  32.471  39.547  0.00  0.00
ATOM   1421  HA  ALA    90      44.591  31.423  39.691  0.00  0.00
ATOM   1422  CB  ALA    90      45.382  32.569  38.090  0.00  0.00
ATOM   1423  HB1 ALA    90      46.230  31.888  38.016  0.00  0.00
ATOM   1424  HB2 ALA    90      44.515  32.308  37.483  0.00  0.00
ATOM   1425  HB3 ALA    90      45.619  33.601  37.833  0.00  0.00
ATOM   1426  C   ALA    90      45.978  32.870  40.502  0.00  0.00
ATOM   1427  O   ALA    90      46.740  32.043  40.889  0.00  0.00
ATOM   1428  N   TYR    91      46.075  34.135  40.970  0.00  0.00
ATOM   1429  H   TYR    91      45.544  34.835  40.472  0.00  0.00
ATOM   1430  CA  TYR    91      47.041  34.656  41.991  0.00  0.00
ATOM   1431  HA  TYR    91      48.022  34.450  41.562  0.00  0.00
ATOM   1432  CB  TYR    91      46.987  36.170  42.069  0.00  0.00
ATOM   1433  HB2 TYR    91      46.966  36.582  41.060  0.00  0.00
ATOM   1434  HB3 TYR    91      46.006  36.361  42.504  0.00  0.00
ATOM   1435  CG  TYR    91      47.994  36.895  42.981  0.00  0.00
ATOM   1436  CD1 TYR    91      49.349  36.986  42.615  0.00  0.00
ATOM   1437  HD1 TYR    91      49.726  36.450  41.757  0.00  0.00
ATOM   1438  CE1 TYR    91      50.177  37.776  43.427  0.00  0.00
ATOM   1439  HE1 TYR    91      51.224  37.958  43.232  0.00  0.00
ATOM   1440  CZ  TYR    91      49.759  38.264  44.666  0.00  0.00
ATOM   1441  OH  TYR    91      50.599  38.854  45.531  0.00  0.00
ATOM   1442  HH  TYR    91      51.498  38.917  45.202  0.00  0.00
ATOM   1443  CE2 TYR    91      48.423  38.056  45.062  0.00  0.00
ATOM   1444  HE2 TYR    91      48.169  38.372  46.063  0.00  0.00
ATOM   1445  CD2 TYR    91      47.476  37.461  44.194  0.00  0.00
ATOM   1446  HD2 TYR    91      46.425  37.342  44.414  0.00  0.00
ATOM   1447  C   TYR    91      46.872  34.097  43.394  0.00  0.00
ATOM   1448  O   TYR    91      47.795  33.949  44.136  0.00  0.00
ATOM   1449  N   ARG    92      45.671  33.652  43.789  0.00  0.00
ATOM   1450  H   ARG    92      44.917  33.800  43.133  0.00  0.00
ATOM   1451  CA  ARG    92      45.298  33.020  45.045  0.00  0.00
ATOM   1452  HA  ARG    92      46.209  32.984  45.642  0.00  0.00
ATOM   1453  CB  ARG    92      44.198  33.816  45.747  0.00  0.00
ATOM   1454  HB2 ARG    92      43.211  33.703  45.297  0.00  0.00
ATOM   1455  HB3 ARG    92      44.023  33.349  46.716  0.00  0.00
ATOM   1456  CG  ARG    92      44.440  35.296  46.110  0.00  0.00
ATOM   1457  HG2 ARG    92      44.496  35.874  45.187  0.00  0.00
ATOM   1458  HG3 ARG    92      43.557  35.637  46.652  0.00  0.00
ATOM   1459  CD  ARG    92      45.684  35.578  47.013  0.00  0.00
ATOM   1460  HD2 ARG    92      46.470  35.178  46.372  0.00  0.00
ATOM   1461  HD3 ARG    92      45.865  36.601  47.343  0.00  0.00
ATOM   1462  NE  ARG    92      45.688  34.813  48.245  0.00  0.00
ATOM   1463  HE  ARG    92      46.243  33.973  48.159  0.00  0.00
ATOM   1464  CZ  ARG    92      45.213  35.155  49.405  0.00  0.00
ATOM   1465  NH1 ARG    92      44.365  36.110  49.671  0.00  0.00
ATOM   1466 1HH1 ARG    92      44.198  36.691  48.861  0.00  0.00
ATOM   1467 2HH1 ARG    92      43.915  36.253  50.563  0.00  0.00
ATOM   1468  NH2 ARG    92      45.551  34.448  50.458  0.00  0.00
ATOM   1469 1HH2 ARG    92      46.180  33.696  50.215  0.00  0.00
ATOM   1470 2HH2 ARG    92      45.110  34.640  51.346  0.00  0.00
ATOM   1471  C   ARG    92      44.873  31.527  44.960  0.00  0.00
ATOM   1472  O   ARG    92      45.153  30.770  45.916  0.00  0.00
ATOM   1473  N   SER    93      44.412  31.052  43.776  0.00  0.00
ATOM   1474  H   SER    93      44.292  31.701  43.011  0.00  0.00
ATOM   1475  CA  SER    93      44.038  29.650  43.500  0.00  0.00
ATOM   1476  HA  SER    93      43.286  29.275  44.194  0.00  0.00
ATOM   1477  CB  SER    93      43.504  29.504  42.010  0.00  0.00
ATOM   1478  HB2 SER    93      44.280  29.816  41.310  0.00  0.00
ATOM   1479  HB3 SER    93      43.477  28.464  41.683  0.00  0.00
ATOM   1480  OG  SER    93      42.211  30.192  41.872  0.00  0.00
ATOM   1481  HG  SER    93      42.398  31.097  42.132  0.00  0.00
ATOM   1482  C   SER    93      45.299  28.736  43.766  0.00  0.00
ATOM   1483  O   SER    93      46.385  29.094  43.624  0.00  0.00
ATOM   1484  N   LYS    94      45.055  27.483  44.115  0.00  0.00
ATOM   1485  H   LYS    94      44.127  27.167  43.872  0.00  0.00
ATOM   1486  CA  LYS    94      46.040  26.544  44.653  0.00  0.00
ATOM   1487  HA  LYS    94      47.044  26.955  44.551  0.00  0.00
ATOM   1488  CB  LYS    94      45.691  26.296  46.136  0.00  0.00
ATOM   1489  HB2 LYS    94      44.642  26.025  46.015  0.00  0.00
ATOM   1490  HB3 LYS    94      46.212  25.398  46.467  0.00  0.00
ATOM   1491  CG  LYS    94      45.873  27.383  47.202  0.00  0.00
ATOM   1492  HG2 LYS    94      45.196  28.192  46.929  0.00  0.00
ATOM   1493  HG3 LYS    94      45.455  27.021  48.141  0.00  0.00
ATOM   1494  CD  LYS    94      47.197  28.031  47.384  0.00  0.00
ATOM   1495  HD2 LYS    94      47.911  27.226  47.554  0.00  0.00
ATOM   1496  HD3 LYS    94      47.379  28.550  46.443  0.00  0.00
ATOM   1497  CE  LYS    94      47.261  28.907  48.633  0.00  0.00
ATOM   1498  HE2 LYS    94      46.508  29.685  48.505  0.00  0.00
ATOM   1499  HE3 LYS    94      47.108  28.344  49.554  0.00  0.00
ATOM   1500  NZ  LYS    94      48.542  29.586  48.632  0.00  0.00
ATOM   1501  HZ1 LYS    94      48.682  30.309  47.941  0.00  0.00
ATOM   1502  HZ2 LYS    94      48.562  30.049  49.530  0.00  0.00
ATOM   1503  HZ3 LYS    94      49.322  28.948  48.559  0.00  0.00
ATOM   1504  C   LYS    94      45.875  25.244  43.835  0.00  0.00
ATOM   1505  O   LYS    94      45.120  24.344  44.181  0.00  0.00
ATOM   1506  N   PRO    95      46.363  25.238  42.579  0.00  0.00
ATOM   1507  CD  PRO    95      47.160  26.305  41.934  0.00  0.00
ATOM   1508  HD2 PRO    95      47.890  26.713  42.633  0.00  0.00
ATOM   1509  HD3 PRO    95      46.579  27.170  41.612  0.00  0.00
ATOM   1510  CG  PRO    95      47.780  25.696  40.761  0.00  0.00
ATOM   1511  HG2 PRO    95      48.774  25.339  41.033  0.00  0.00
ATOM   1512  HG3 PRO    95      47.811  26.408  39.936  0.00  0.00
ATOM   1513  CB  PRO    95      46.851  24.627  40.334  0.00  0.00
ATOM   1514  HB2 PRO    95      47.439  23.901  39.773  0.00  0.00
ATOM   1515  HB3 PRO    95      46.065  25.015  39.686  0.00  0.00
ATOM   1516  CA  PRO    95      46.096  24.198  41.636  0.00  0.00
ATOM   1517  HA  PRO    95      45.038  24.193  41.374  0.00  0.00
ATOM   1518  C   PRO    95      46.532  22.775  42.022  0.00  0.00
ATOM   1519  O   PRO    95      45.725  21.871  41.654  0.00  0.00
ATOM   1520  N   GLY    96      47.658  22.590  42.643  0.00  0.00
ATOM   1521  H   GLY    96      48.279  23.348  42.886  0.00  0.00
ATOM   1522  CA  GLY    96      48.189  21.263  43.021  0.00  0.00
ATOM   1523  HA2 GLY    96      48.527  20.765  42.112  0.00  0.00
ATOM   1524  HA3 GLY    96      49.084  21.429  43.620  0.00  0.00
ATOM   1525  C   GLY    96      47.336  20.382  43.962  0.00  0.00
ATOM   1526  O   GLY    96      47.599  19.163  44.010  0.00  0.00
ATOM   1527  N   GLU    97      46.326  20.991  44.595  0.00  0.00
ATOM   1528  H   GLU    97      46.289  21.995  44.489  0.00  0.00
ATOM   1529  CA  GLU    97      45.283  20.197  45.386  0.00  0.00
ATOM   1530  HA  GLU    97      45.487  19.139  45.221  0.00  0.00
ATOM   1531  CB  GLU    97      45.588  20.531  46.841  0.00  0.00
ATOM   1532  HB2 GLU    97      45.022  19.826  47.450  0.00  0.00
ATOM   1533  HB3 GLU    97      46.662  20.495  47.023  0.00  0.00
ATOM   1534  CG  GLU    97      45.289  22.060  47.048  0.00  0.00
ATOM   1535  HG2 GLU    97      46.072  22.592  46.506  0.00  0.00
ATOM   1536  HG3 GLU    97      44.281  22.319  46.724  0.00  0.00
ATOM   1537  CD  GLU    97      45.409  22.362  48.515  0.00  0.00
ATOM   1538  OE1 GLU    97      44.369  22.211  49.172  0.00  0.00
ATOM   1539  OE2 GLU    97      46.463  22.762  49.063  0.00  0.00
ATOM   1540  C   GLU    97      43.914  20.481  44.914  0.00  0.00
ATOM   1541  O   GLU    97      42.878  20.204  45.609  0.00  0.00
ATOM   1542  N   GLY    98      43.647  20.988  43.707  0.00  0.00
ATOM   1543  H   GLY    98      44.433  21.001  43.073  0.00  0.00
ATOM   1544  CA  GLY    98      42.248  21.099  43.177  0.00  0.00
ATOM   1545  HA2 GLY    98      42.307  21.225  42.096  0.00  0.00
ATOM   1546  HA3 GLY    98      41.729  20.205  43.523  0.00  0.00
ATOM   1547  C   GLY    98      41.353  22.284  43.721  0.00  0.00
ATOM   1548  O   GLY    98      40.135  22.208  43.630  0.00  0.00
ATOM   1549  N   LYS    99      41.995  23.250  44.250  0.00  0.00
ATOM   1550  H   LYS    99      43.001  23.209  44.167  0.00  0.00
ATOM   1551  CA  LYS    99      41.373  24.442  44.826  0.00  0.00
ATOM   1552  HA  LYS    99      40.318  24.235  45.004  0.00  0.00
ATOM   1553  CB  LYS    99      42.013  24.811  46.136  0.00  0.00
ATOM   1554  HB2 LYS    99      43.030  24.419  46.171  0.00  0.00
ATOM   1555  HB3 LYS    99      42.050  25.900  46.148  0.00  0.00
ATOM   1556  CG  LYS    99      41.183  24.342  47.251  0.00  0.00
ATOM   1557  HG2 LYS    99      40.139  24.570  47.038  0.00  0.00
ATOM   1558  HG3 LYS    99      41.289  23.260  47.170  0.00  0.00
ATOM   1559  CD  LYS    99      41.722  24.869  48.537  0.00  0.00
ATOM   1560  HD2 LYS    99      42.807  24.966  48.502  0.00  0.00
ATOM   1561  HD3 LYS    99      41.342  25.890  48.575  0.00  0.00
ATOM   1562  CE  LYS    99      41.267  24.105  49.836  0.00  0.00
ATOM   1563  HE2 LYS    99      41.736  24.642  50.661  0.00  0.00
ATOM   1564  HE3 LYS    99      40.206  24.164  50.078  0.00  0.00
ATOM   1565  NZ  LYS    99      41.768  22.689  49.908  0.00  0.00
ATOM   1566  HZ1 LYS    99      41.180  22.147  49.291  0.00  0.00
ATOM   1567  HZ2 LYS    99      42.709  22.546  49.570  0.00  0.00
ATOM   1568  HZ3 LYS    99      41.720  22.305  50.841  0.00  0.00
ATOM   1569  C   LYS    99      41.446  25.644  43.903  0.00  0.00
ATOM   1570  O   LYS    99      42.495  25.963  43.340  0.00  0.00
ATOM   1571  N   LEU   100      40.315  26.354  43.882  0.00  0.00
ATOM   1572  H   LEU   100      39.508  25.955  44.340  0.00  0.00
ATOM   1573  CA  LEU   100      40.140  27.665  43.281  0.00  0.00
ATOM   1574  HA  LEU   100      41.107  27.936  42.857  0.00  0.00
ATOM   1575  CB  LEU   100      39.049  27.730  42.192  0.00  0.00
ATOM   1576  HB2 LEU   100      38.114  27.250  42.479  0.00  0.00
ATOM   1577  HB3 LEU   100      38.870  28.777  41.949  0.00  0.00
ATOM   1578  CG  LEU   100      39.292  27.114  40.829  0.00  0.00
ATOM   1579  HG  LEU   100      40.231  27.564  40.507  0.00  0.00
ATOM   1580  CD1 LEU   100      39.550  25.602  40.967  0.00  0.00
ATOM   1581 1HD1 LEU   100      39.558  25.229  39.943  0.00  0.00
ATOM   1582 2HD1 LEU   100      40.414  25.347  41.582  0.00  0.00
ATOM   1583 3HD1 LEU   100      38.780  24.998  41.447  0.00  0.00
ATOM   1584  CD2 LEU   100      38.212  27.420  39.819  0.00  0.00
ATOM   1585 1HD2 LEU   100      37.863  28.448  39.920  0.00  0.00
ATOM   1586 2HD2 LEU   100      38.563  27.265  38.799  0.00  0.00
ATOM   1587 3HD2 LEU   100      37.401  26.719  40.017  0.00  0.00
ATOM   1588  C   LEU   100      39.924  28.687  44.373  0.00  0.00
ATOM   1589  O   LEU   100      39.131  28.359  45.317  0.00  0.00
ATOM   1590  N   ILE   101      40.548  29.863  44.385  0.00  0.00
ATOM   1591  H   ILE   101      40.986  30.153  43.522  0.00  0.00
ATOM   1592  CA  ILE   101      40.467  30.820  45.444  0.00  0.00
ATOM   1593  HA  ILE   101      39.483  30.843  45.913  0.00  0.00
ATOM   1594  CB  ILE   101      41.574  30.574  46.534  0.00  0.00
ATOM   1595  HB  ILE   101      42.518  30.802  46.038  0.00  0.00
ATOM   1596  CG2 ILE   101      41.410  31.556  47.754  0.00  0.00
ATOM   1597 1HG2 ILE   101      42.323  31.568  48.350  0.00  0.00
ATOM   1598 2HG2 ILE   101      41.291  32.583  47.409  0.00  0.00
ATOM   1599 3HG2 ILE   101      40.496  31.294  48.287  0.00  0.00
ATOM   1600  CG1 ILE   101      41.671  29.114  46.884  0.00  0.00
ATOM   1601 2HG1 ILE   101      40.712  28.701  47.196  0.00  0.00
ATOM   1602 3HG1 ILE   101      41.982  28.459  46.069  0.00  0.00
ATOM   1603  CD1 ILE   101      42.548  28.792  48.083  0.00  0.00
ATOM   1604 1HD1 ILE   101      43.310  29.572  48.082  0.00  0.00
ATOM   1605 2HD1 ILE   101      42.073  28.975  49.047  0.00  0.00
ATOM   1606 3HD1 ILE   101      43.029  27.823  47.954  0.00  0.00
ATOM   1607  C   ILE   101      40.693  32.145  44.795  0.00  0.00
ATOM   1608  O   ILE   101      41.558  32.275  43.933  0.00  0.00
ATOM   1609  N   PHE   102      39.785  33.101  45.118  0.00  0.00
ATOM   1610  H   PHE   102      39.057  32.912  45.792  0.00  0.00
ATOM   1611  CA  PHE   102      39.695  34.409  44.436  0.00  0.00
ATOM   1612  HA  PHE   102      40.431  34.388  43.632  0.00  0.00
ATOM   1613  CB  PHE   102      38.338  34.632  43.834  0.00  0.00
ATOM   1614  HB2 PHE   102      37.976  33.749  43.308  0.00  0.00
ATOM   1615  HB3 PHE   102      37.528  34.750  44.554  0.00  0.00
ATOM   1616  CG  PHE   102      38.161  35.675  42.815  0.00  0.00
ATOM   1617  CD1 PHE   102      37.757  36.960  43.280  0.00  0.00
ATOM   1618  HD1 PHE   102      37.361  37.146  44.268  0.00  0.00
ATOM   1619  CE1 PHE   102      37.872  38.017  42.388  0.00  0.00
ATOM   1620  HE1 PHE   102      37.417  38.926  42.754  0.00  0.00
ATOM   1621  CZ  PHE   102      38.164  37.943  41.052  0.00  0.00
ATOM   1622  HZ  PHE   102      38.062  38.819  40.428  0.00  0.00
ATOM   1623  CE2 PHE   102      38.526  36.631  40.663  0.00  0.00
ATOM   1624  HE2 PHE   102      38.809  36.654  39.621  0.00  0.00
ATOM   1625  CD2 PHE   102      38.526  35.499  41.483  0.00  0.00
ATOM   1626  HD2 PHE   102      38.849  34.526  41.144  0.00  0.00
ATOM   1627  C   PHE   102      39.990  35.588  45.449  0.00  0.00
ATOM   1628  O   PHE   102      39.856  35.459  46.655  0.00  0.00
ATOM   1629  N   CYS   103      40.456  36.746  45.009  0.00  0.00
ATOM   1630  H   CYS   103      40.625  36.853  44.019  0.00  0.00
ATOM   1631  CA  CYS   103      40.755  37.902  45.858  0.00  0.00
ATOM   1632  HA  CYS   103      41.509  37.456  46.506  0.00  0.00
ATOM   1633  CB  CYS   103      41.419  38.968  45.022  0.00  0.00
ATOM   1634  HB2 CYS   103      40.669  39.326  44.316  0.00  0.00
ATOM   1635  HB3 CYS   103      41.679  39.842  45.618  0.00  0.00
ATOM   1636  SG  CYS   103      42.913  38.318  44.227  0.00  0.00
ATOM   1637  HG  CYS   103      42.243  37.506  43.405  0.00  0.00
ATOM   1638  C   CYS   103      39.687  38.485  46.708  0.00  0.00
ATOM   1639  O   CYS   103      39.921  39.423  47.445  0.00  0.00
ATOM   1640  N   SER   104      38.482  37.965  46.761  0.00  0.00
ATOM   1641  H   SER   104      38.302  37.212  46.113  0.00  0.00
ATOM   1642  CA  SER   104      37.425  38.036  47.804  0.00  0.00
ATOM   1643  HA  SER   104      37.359  39.035  48.235  0.00  0.00
ATOM   1644  CB  SER   104      36.150  37.805  46.936  0.00  0.00
ATOM   1645  HB2 SER   104      35.260  38.087  47.498  0.00  0.00
ATOM   1646  HB3 SER   104      36.060  38.610  46.206  0.00  0.00
ATOM   1647  OG  SER   104      36.242  36.488  46.403  0.00  0.00
ATOM   1648  HG  SER   104      35.713  36.472  45.602  0.00  0.00
ATOM   1649  C   SER   104      37.576  37.068  48.984  0.00  0.00
ATOM   1650  O   SER   104      36.696  37.016  49.792  0.00  0.00
ATOM   1651  N   GLY   105      38.606  36.162  48.940  0.00  0.00
ATOM   1652  H   GLY   105      38.948  36.059  47.996  0.00  0.00
ATOM   1653  CA  GLY   105      38.766  34.930  49.744  0.00  0.00
ATOM   1654  HA2 GLY   105      39.740  34.520  49.476  0.00  0.00
ATOM   1655  HA3 GLY   105      38.565  35.297  50.751  0.00  0.00
ATOM   1656  C   GLY   105      37.798  33.795  49.487  0.00  0.00
ATOM   1657  O   GLY   105      37.924  32.801  50.136  0.00  0.00
ATOM   1658  N   LEU   106      36.799  33.881  48.611  0.00  0.00
ATOM   1659  H   LEU   106      36.747  34.666  47.977  0.00  0.00
ATOM   1660  CA  LEU   106      35.914  32.774  48.238  0.00  0.00
ATOM   1661  HA  LEU   106      35.353  32.552  49.146  0.00  0.00
ATOM   1662  CB  LEU   106      34.947  33.347  47.119  0.00  0.00
ATOM   1663  HB2 LEU   106      34.268  34.060  47.587  0.00  0.00
ATOM   1664  HB3 LEU   106      35.572  33.723  46.309  0.00  0.00
ATOM   1665  CG  LEU   106      34.104  32.336  46.374  0.00  0.00
ATOM   1666  HG  LEU   106      34.764  31.761  45.723  0.00  0.00
ATOM   1667  CD1 LEU   106      33.410  31.422  47.349  0.00  0.00
ATOM   1668 1HD1 LEU   106      32.903  31.960  48.150  0.00  0.00
ATOM   1669 2HD1 LEU   106      32.648  30.809  46.867  0.00  0.00
ATOM   1670 3HD1 LEU   106      34.124  30.679  47.702  0.00  0.00
ATOM   1671  CD2 LEU   106      33.126  33.044  45.454  0.00  0.00
ATOM   1672 1HD2 LEU   106      33.580  33.650  44.670  0.00  0.00
ATOM   1673 2HD2 LEU   106      32.440  32.314  45.023  0.00  0.00
ATOM   1674 3HD2 LEU   106      32.547  33.709  46.095  0.00  0.00
ATOM   1675  C   LEU   106      36.691  31.481  47.782  0.00  0.00
ATOM   1676  O   LEU   106      37.202  31.479  46.649  0.00  0.00
ATOM   1677  N   VAL   107      36.678  30.385  48.535  0.00  0.00
ATOM   1678  H   VAL   107      36.455  30.578  49.501  0.00  0.00
ATOM   1679  CA  VAL   107      37.298  29.046  48.160  0.00  0.00
ATOM   1680  HA  VAL   107      38.137  29.289  47.507  0.00  0.00
ATOM   1681  CB  VAL   107      37.982  28.395  49.373  0.00  0.00
ATOM   1682  HB  VAL   107      37.190  28.137  50.076  0.00  0.00
ATOM   1683  CG1 VAL   107      38.833  27.235  49.006  0.00  0.00
ATOM   1684 1HG1 VAL   107      38.209  26.358  48.836  0.00  0.00
ATOM   1685 2HG1 VAL   107      39.279  27.252  48.012  0.00  0.00
ATOM   1686 3HG1 VAL   107      39.636  26.945  49.683  0.00  0.00
ATOM   1687  CG2 VAL   107      38.928  29.338  50.158  0.00  0.00
ATOM   1688 1HG2 VAL   107      39.281  28.841  51.061  0.00  0.00
ATOM   1689 2HG2 VAL   107      39.797  29.633  49.571  0.00  0.00
ATOM   1690 3HG2 VAL   107      38.460  30.300  50.368  0.00  0.00
ATOM   1691  C   VAL   107      36.299  28.048  47.529  0.00  0.00
ATOM   1692  O   VAL   107      35.116  27.909  47.990  0.00  0.00
ATOM   1693  N   LEU   108      36.846  27.292  46.532  0.00  0.00
ATOM   1694  H   LEU   108      37.809  27.389  46.245  0.00  0.00
ATOM   1695  CA  LEU   108      35.992  26.274  45.804  0.00  0.00
ATOM   1696  HA  LEU   108      35.224  25.899  46.481  0.00  0.00
ATOM   1697  CB  LEU   108      35.425  26.884  44.531  0.00  0.00
ATOM   1698  HB2 LEU   108      36.223  27.531  44.168  0.00  0.00
ATOM   1699  HB3 LEU   108      35.316  26.041  43.849  0.00  0.00
ATOM   1700  CG  LEU   108      34.139  27.676  44.741  0.00  0.00
ATOM   1701  HG  LEU   108      34.314  28.520  45.408  0.00  0.00
ATOM   1702  CD1 LEU   108      33.574  28.189  43.392  0.00  0.00
ATOM   1703 1HD1 LEU   108      34.390  28.720  42.902  0.00  0.00
ATOM   1704 2HD1 LEU   108      33.163  27.373  42.798  0.00  0.00
ATOM   1705 3HD1 LEU   108      32.858  28.946  43.712  0.00  0.00
ATOM   1706  CD2 LEU   108      33.014  26.758  45.331  0.00  0.00
ATOM   1707 1HD2 LEU   108      32.087  27.329  45.281  0.00  0.00
ATOM   1708 2HD2 LEU   108      32.843  25.858  44.740  0.00  0.00
ATOM   1709 3HD2 LEU   108      33.274  26.359  46.312  0.00  0.00
ATOM   1710  C   LEU   108      36.864  25.053  45.426  0.00  0.00
ATOM   1711  O   LEU   108      38.121  25.182  45.394  0.00  0.00
ATOM   1712  N   HIS   109      36.253  23.928  45.227  0.00  0.00
ATOM   1713  H   HIS   109      35.247  23.953  45.146  0.00  0.00
ATOM   1714  CA  HIS   109      36.897  22.706  44.661  0.00  0.00
ATOM   1715  HA  HIS   109      37.985  22.771  44.673  0.00  0.00
ATOM   1716  CB  HIS   109      36.572  21.455  45.528  0.00  0.00
ATOM   1717  HB2 HIS   109      36.637  21.907  46.518  0.00  0.00
ATOM   1718  HB3 HIS   109      35.544  21.186  45.286  0.00  0.00
ATOM   1719  CG  HIS   109      37.434  20.264  45.333  0.00  0.00
ATOM   1720  ND1 HIS   109      37.031  18.973  44.981  0.00  0.00
ATOM   1721  HD1 HIS   109      36.063  18.690  44.926  0.00  0.00
ATOM   1722  CE1 HIS   109      38.054  18.140  45.200  0.00  0.00
ATOM   1723  HE1 HIS   109      38.015  17.108  44.886  0.00  0.00
ATOM   1724  NE2 HIS   109      39.079  18.872  45.715  0.00  0.00
ATOM   1725  HE2 HIS   109      39.966  18.512  46.037  0.00  0.00
ATOM   1726  CD2 HIS   109      38.708  20.206  45.778  0.00  0.00
ATOM   1727  HD2 HIS   109      39.272  21.071  46.094  0.00  0.00
ATOM   1728  C   HIS   109      36.605  22.522  43.161  0.00  0.00
ATOM   1729  O   HIS   109      35.463  22.755  42.681  0.00  0.00
ATOM   1730  N   ARG   110      37.570  21.996  42.455  0.00  0.00
ATOM   1731  H   ARG   110      38.459  21.794  42.890  0.00  0.00
ATOM   1732  CA  ARG   110      37.680  22.030  40.957  0.00  0.00
ATOM   1733  HA  ARG   110      37.768  23.069  40.639  0.00  0.00
ATOM   1734  CB  ARG   110      38.981  21.312  40.542  0.00  0.00
ATOM   1735  HB2 ARG   110      39.803  21.913  40.932  0.00  0.00
ATOM   1736  HB3 ARG   110      39.137  20.330  40.987  0.00  0.00
ATOM   1737  CG  ARG   110      39.104  21.129  39.040  0.00  0.00
ATOM   1738  HG2 ARG   110      38.307  20.506  38.633  0.00  0.00
ATOM   1739  HG3 ARG   110      39.129  21.952  38.326  0.00  0.00
ATOM   1740  CD  ARG   110      40.421  20.390  38.878  0.00  0.00
ATOM   1741  HD2 ARG   110      41.203  21.110  39.117  0.00  0.00
ATOM   1742  HD3 ARG   110      40.549  19.679  39.694  0.00  0.00
ATOM   1743  NE  ARG   110      40.591  19.856  37.538  0.00  0.00
ATOM   1744  HE  ARG   110      39.762  19.613  37.014  0.00  0.00
ATOM   1745  CZ  ARG   110      41.703  19.472  36.905  0.00  0.00
ATOM   1746  NH1 ARG   110      42.882  19.633  37.451  0.00  0.00
ATOM   1747 1HH1 ARG   110      42.883  19.827  38.442  0.00  0.00
ATOM   1748 2HH1 ARG   110      43.760  19.286  37.094  0.00  0.00
ATOM   1749  NH2 ARG   110      41.626  19.031  35.723  0.00  0.00
ATOM   1750 1HH2 ARG   110      40.720  18.772  35.359  0.00  0.00
ATOM   1751 2HH2 ARG   110      42.494  18.802  35.259  0.00  0.00
ATOM   1752  C   ARG   110      36.457  21.470  40.317  0.00  0.00
ATOM   1753  O   ARG   110      35.929  22.164  39.449  0.00  0.00
ATOM   1754  N   LEU   111      35.893  20.351  40.779  0.00  0.00
ATOM   1755  H   LEU   111      36.443  19.758  41.384  0.00  0.00
ATOM   1756  CA  LEU   111      34.751  19.628  40.138  0.00  0.00
ATOM   1757  HA  LEU   111      34.821  19.581  39.051  0.00  0.00
ATOM   1758  CB  LEU   111      34.587  18.210  40.719  0.00  0.00
ATOM   1759  HB2 LEU   111      35.481  17.838  41.220  0.00  0.00
ATOM   1760  HB3 LEU   111      33.793  18.292  41.462  0.00  0.00
ATOM   1761  CG  LEU   111      34.158  17.207  39.670  0.00  0.00
ATOM   1762  HG  LEU   111      33.489  17.648  38.931  0.00  0.00
ATOM   1763  CD1 LEU   111      35.452  16.829  38.893  0.00  0.00
ATOM   1764 1HD1 LEU   111      36.060  16.179  39.522  0.00  0.00
ATOM   1765 2HD1 LEU   111      35.160  16.357  37.955  0.00  0.00
ATOM   1766 3HD1 LEU   111      36.113  17.658  38.640  0.00  0.00
ATOM   1767  CD2 LEU   111      33.559  15.963  40.355  0.00  0.00
ATOM   1768 1HD2 LEU   111      32.876  16.389  41.090  0.00  0.00
ATOM   1769 2HD2 LEU   111      33.118  15.254  39.655  0.00  0.00
ATOM   1770 3HD2 LEU   111      34.330  15.485  40.959  0.00  0.00
ATOM   1771  C   LEU   111      33.456  20.463  40.264  0.00  0.00
ATOM   1772  O   LEU   111      32.642  20.370  39.343  0.00  0.00
ATOM   1773  N   GLN   112      33.373  21.381  41.251  0.00  0.00
ATOM   1774  H   GLN   112      34.026  21.290  42.016  0.00  0.00
ATOM   1775  CA  GLN   112      32.246  22.366  41.498  0.00  0.00
ATOM   1776  HA  GLN   112      31.260  21.903  41.527  0.00  0.00
ATOM   1777  CB  GLN   112      32.443  23.154  42.858  0.00  0.00
ATOM   1778  HB2 GLN   112      33.253  23.883  42.833  0.00  0.00
ATOM   1779  HB3 GLN   112      31.656  23.849  43.151  0.00  0.00
ATOM   1780  CG  GLN   112      32.683  22.195  44.075  0.00  0.00
ATOM   1781  HG2 GLN   112      31.856  21.486  44.108  0.00  0.00
ATOM   1782  HG3 GLN   112      33.622  21.654  43.957  0.00  0.00
ATOM   1783  CD  GLN   112      32.679  22.911  45.382  0.00  0.00
ATOM   1784  OE1 GLN   112      33.627  23.399  45.915  0.00  0.00
ATOM   1785  NE2 GLN   112      31.570  23.050  46.059  0.00  0.00
ATOM   1786 1HE2 GLN   112      31.736  23.482  46.957  0.00  0.00
ATOM   1787 2HE2 GLN   112      30.701  22.602  45.808  0.00  0.00
ATOM   1788  C   GLN   112      32.218  23.348  40.348  0.00  0.00
ATOM   1789  O   GLN   112      31.165  23.961  40.081  0.00  0.00
ATOM   1790  N   CYS   113      33.305  23.541  39.569  0.00  0.00
ATOM   1791  H   CYS   113      34.144  23.064  39.867  0.00  0.00
ATOM   1792  CA  CYS   113      33.308  24.300  38.238  0.00  0.00
ATOM   1793  HA  CYS   113      32.295  24.485  37.882  0.00  0.00
ATOM   1794  CB  CYS   113      33.949  25.673  38.450  0.00  0.00
ATOM   1795  HB2 CYS   113      34.942  25.543  38.881  0.00  0.00
ATOM   1796  HB3 CYS   113      34.037  26.139  37.468  0.00  0.00
ATOM   1797  SG  CYS   113      33.042  26.654  39.709  0.00  0.00
ATOM   1798  HG  CYS   113      32.239  25.677  40.140  0.00  0.00
ATOM   1799  C   CYS   113      33.936  23.633  37.003  0.00  0.00
ATOM   1800  O   CYS   113      34.307  24.280  36.018  0.00  0.00
ATOM   1801  N   ALA   114      34.057  22.320  37.036  0.00  0.00
ATOM   1802  H   ALA   114      33.644  21.702  37.721  0.00  0.00
ATOM   1803  CA  ALA   114      34.853  21.706  35.972  0.00  0.00
ATOM   1804  HA  ALA   114      35.739  22.323  35.823  0.00  0.00
ATOM   1805  CB  ALA   114      35.270  20.339  36.316  0.00  0.00
ATOM   1806  HB1 ALA   114      34.371  19.765  36.542  0.00  0.00
ATOM   1807  HB2 ALA   114      35.694  19.686  35.553  0.00  0.00
ATOM   1808  HB3 ALA   114      35.920  20.355  37.191  0.00  0.00
ATOM   1809  C   ALA   114      34.136  21.710  34.606  0.00  0.00
ATOM   1810  O   ALA   114      34.770  22.025  33.608  0.00  0.00
ATOM   1811  N   ARG   115      32.888  21.293  34.550  0.00  0.00
ATOM   1812  H   ARG   115      32.486  21.051  35.444  0.00  0.00
ATOM   1813  CA  ARG   115      32.053  21.413  33.299  0.00  0.00
ATOM   1814  HA  ARG   115      32.530  20.801  32.534  0.00  0.00
ATOM   1815  CB  ARG   115      30.603  20.803  33.603  0.00  0.00
ATOM   1816  HB2 ARG   115      30.284  21.272  34.533  0.00  0.00
ATOM   1817  HB3 ARG   115      30.073  21.087  32.694  0.00  0.00
ATOM   1818  CG  ARG   115      30.658  19.287  33.710  0.00  0.00
ATOM   1819  HG2 ARG   115      31.209  18.966  32.826  0.00  0.00
ATOM   1820  HG3 ARG   115      31.171  18.878  34.581  0.00  0.00
ATOM   1821  CD  ARG   115      29.270  18.618  33.612  0.00  0.00
ATOM   1822  HD2 ARG   115      28.939  18.800  32.589  0.00  0.00
ATOM   1823  HD3 ARG   115      29.376  17.542  33.754  0.00  0.00
ATOM   1824  NE  ARG   115      28.300  19.110  34.565  0.00  0.00
ATOM   1825  HE  ARG   115      28.604  19.719  35.312  0.00  0.00
ATOM   1826  CZ  ARG   115      27.023  18.849  34.487  0.00  0.00
ATOM   1827  NH1 ARG   115      26.441  18.233  33.514  0.00  0.00
ATOM   1828 1HH1 ARG   115      26.997  18.085  32.685  0.00  0.00
ATOM   1829 2HH1 ARG   115      25.435  18.260  33.598  0.00  0.00
ATOM   1830  NH2 ARG   115      26.250  19.081  35.499  0.00  0.00
ATOM   1831 1HH2 ARG   115      26.630  19.394  36.381  0.00  0.00
ATOM   1832 2HH2 ARG   115      25.241  19.061  35.460  0.00  0.00
ATOM   1833  C   ARG   115      32.001  22.867  32.786  0.00  0.00
ATOM   1834  O   ARG   115      31.770  23.048  31.605  0.00  0.00
ATOM   1835  N   GLY   116      31.972  23.833  33.664  0.00  0.00
ATOM   1836  H   GLY   116      32.076  23.695  34.659  0.00  0.00
ATOM   1837  CA  GLY   116      31.710  25.229  33.352  0.00  0.00
ATOM   1838  HA2 GLY   116      30.954  25.317  32.572  0.00  0.00
ATOM   1839  HA3 GLY   116      31.239  25.759  34.180  0.00  0.00
ATOM   1840  C   GLY   116      32.907  26.004  32.907  0.00  0.00
ATOM   1841  O   GLY   116      32.813  26.740  31.885  0.00  0.00
ATOM   1842  N   PHE   117      34.134  25.725  33.394  0.00  0.00
ATOM   1843  H   PHE   117      34.237  25.118  34.195  0.00  0.00
ATOM   1844  CA  PHE   117      35.326  26.264  32.719  0.00  0.00
ATOM   1845  HA  PHE   117      35.089  27.228  32.269  0.00  0.00
ATOM   1846  CB  PHE   117      36.449  26.411  33.700  0.00  0.00
ATOM   1847  HB2 PHE   117      36.339  25.574  34.390  0.00  0.00
ATOM   1848  HB3 PHE   117      37.393  26.203  33.197  0.00  0.00
ATOM   1849  CG  PHE   117      36.518  27.711  34.378  0.00  0.00
ATOM   1850  CD1 PHE   117      36.976  28.877  33.764  0.00  0.00
ATOM   1851  HD1 PHE   117      37.115  28.860  32.693  0.00  0.00
ATOM   1852  CE1 PHE   117      37.205  30.010  34.570  0.00  0.00
ATOM   1853  HE1 PHE   117      37.375  30.982  34.130  0.00  0.00
ATOM   1854  CZ  PHE   117      37.053  29.935  35.930  0.00  0.00
ATOM   1855  HZ  PHE   117      37.363  30.721  36.602  0.00  0.00
ATOM   1856  CE2 PHE   117      36.671  28.723  36.495  0.00  0.00
ATOM   1857  HE2 PHE   117      36.697  28.690  37.574  0.00  0.00
ATOM   1858  CD2 PHE   117      36.466  27.576  35.765  0.00  0.00
ATOM   1859  HD2 PHE   117      36.213  26.685  36.321  0.00  0.00
ATOM   1860  C   PHE   117      35.680  25.311  31.498  0.00  0.00
ATOM   1861  O   PHE   117      36.097  25.808  30.456  0.00  0.00
ATOM   1862  N   GLY   118      35.274  24.041  31.422  0.00  0.00
ATOM   1863  H   GLY   118      35.030  23.617  32.305  0.00  0.00
ATOM   1864  CA  GLY   118      35.405  23.129  30.326  0.00  0.00
ATOM   1865  HA2 GLY   118      34.600  22.396  30.380  0.00  0.00
ATOM   1866  HA3 GLY   118      35.524  23.552  29.329  0.00  0.00
ATOM   1867  C   GLY   118      36.750  22.320  30.571  0.00  0.00
ATOM   1868  O   GLY   118      37.337  22.386  31.677  0.00  0.00
ATOM   1869  N   ASP   119      37.270  21.690  29.551  0.00  0.00
ATOM   1870  H   ASP   119      36.843  21.666  28.636  0.00  0.00
ATOM   1871  CA  ASP   119      38.653  21.105  29.598  0.00  0.00
ATOM   1872  HA  ASP   119      38.732  20.218  30.227  0.00  0.00
ATOM   1873  CB  ASP   119      39.113  20.647  28.229  0.00  0.00
ATOM   1874  HB2 ASP   119      38.469  19.930  27.722  0.00  0.00
ATOM   1875  HB3 ASP   119      39.154  21.551  27.620  0.00  0.00
ATOM   1876  CG  ASP   119      40.442  19.873  28.305  0.00  0.00
ATOM   1877  OD1 ASP   119      41.472  20.389  27.857  0.00  0.00
ATOM   1878  OD2 ASP   119      40.406  18.804  28.918  0.00  0.00
ATOM   1879  C   ASP   119      39.723  22.190  29.986  0.00  0.00
ATOM   1880  O   ASP   119      40.807  21.985  30.523  0.00  0.00
ATOM   1881  N   TRP   120      39.337  23.408  29.545  0.00  0.00
ATOM   1882  H   TRP   120      38.436  23.398  29.088  0.00  0.00
ATOM   1883  CA  TRP   120      40.151  24.685  29.620  0.00  0.00
ATOM   1884  HA  TRP   120      41.017  24.319  29.070  0.00  0.00
ATOM   1885  CB  TRP   120      39.453  25.843  28.887  0.00  0.00
ATOM   1886  HB2 TRP   120      39.168  25.492  27.895  0.00  0.00
ATOM   1887  HB3 TRP   120      38.534  26.051  29.436  0.00  0.00
ATOM   1888  CG  TRP   120      40.295  27.089  28.801  0.00  0.00
ATOM   1889  CD1 TRP   120      41.349  27.242  27.969  0.00  0.00
ATOM   1890  HD1 TRP   120      41.771  26.424  27.404  0.00  0.00
ATOM   1891  NE1 TRP   120      41.821  28.520  28.037  0.00  0.00
ATOM   1892  HE1 TRP   120      42.531  28.868  27.408  0.00  0.00
ATOM   1893  CE2 TRP   120      41.060  29.256  28.897  0.00  0.00
ATOM   1894  CZ2 TRP   120      41.158  30.585  29.193  0.00  0.00
ATOM   1895  HZ2 TRP   120      41.962  31.183  28.790  0.00  0.00
ATOM   1896  CH2 TRP   120      40.301  31.104  30.236  0.00  0.00
ATOM   1897  HH2 TRP   120      40.328  32.131  30.571  0.00  0.00
ATOM   1898  CZ3 TRP   120      39.295  30.247  30.826  0.00  0.00
ATOM   1899  HZ3 TRP   120      38.832  30.487  31.772  0.00  0.00
ATOM   1900  CE3 TRP   120      39.205  28.920  30.408  0.00  0.00
ATOM   1901  HE3 TRP   120      38.510  28.189  30.793  0.00  0.00
ATOM   1902  CD2 TRP   120      40.069  28.405  29.392  0.00  0.00
ATOM   1903  C   TRP   120      40.654  25.060  30.964  0.00  0.00
ATOM   1904  O   TRP   120      41.612  25.818  31.232  0.00  0.00
ATOM   1905  N   ILE   121      40.003  24.474  31.999  0.00  0.00
ATOM   1906  H   ILE   121      39.119  24.060  31.738  0.00  0.00
ATOM   1907  CA  ILE   121      40.378  24.554  33.474  0.00  0.00
ATOM   1908  HA  ILE   121      40.165  25.570  33.808  0.00  0.00
ATOM   1909  CB  ILE   121      39.413  23.676  34.404  0.00  0.00
ATOM   1910  HB  ILE   121      38.394  23.770  34.027  0.00  0.00
ATOM   1911  CG2 ILE   121      39.651  22.177  34.437  0.00  0.00
ATOM   1912 1HG2 ILE   121      38.852  21.737  35.034  0.00  0.00
ATOM   1913 2HG2 ILE   121      39.725  21.715  33.452  0.00  0.00
ATOM   1914 3HG2 ILE   121      40.551  22.055  35.038  0.00  0.00
ATOM   1915  CG1 ILE   121      39.555  24.271  35.870  0.00  0.00
ATOM   1916 2HG1 ILE   121      40.266  23.706  36.472  0.00  0.00
ATOM   1917 3HG1 ILE   121      39.936  25.292  35.903  0.00  0.00
ATOM   1918  CD1 ILE   121      38.218  24.086  36.629  0.00  0.00
ATOM   1919 1HD1 ILE   121      37.942  23.031  36.624  0.00  0.00
ATOM   1920 2HD1 ILE   121      38.136  24.355  37.682  0.00  0.00
ATOM   1921 3HD1 ILE   121      37.549  24.750  36.081  0.00  0.00
ATOM   1922  C   ILE   121      41.793  24.181  33.757  0.00  0.00
ATOM   1923  O   ILE   121      42.483  24.857  34.429  0.00  0.00
ATOM   1924  N   ASP   122      42.351  23.242  32.947  0.00  0.00
ATOM   1925  H   ASP   122      41.776  22.709  32.309  0.00  0.00
ATOM   1926  CA  ASP   122      43.669  22.795  33.128  0.00  0.00
ATOM   1927  HA  ASP   122      43.961  22.861  34.176  0.00  0.00
ATOM   1928  CB  ASP   122      43.721  21.278  32.742  0.00  0.00
ATOM   1929  HB2 ASP   122      43.136  20.713  33.468  0.00  0.00
ATOM   1930  HB3 ASP   122      43.256  21.226  31.757  0.00  0.00
ATOM   1931  CG  ASP   122      45.125  20.718  32.773  0.00  0.00
ATOM   1932  OD1 ASP   122      45.702  20.540  33.825  0.00  0.00
ATOM   1933  OD2 ASP   122      45.682  20.500  31.675  0.00  0.00
ATOM   1934  C   ASP   122      44.696  23.711  32.353  0.00  0.00
ATOM   1935  O   ASP   122      45.894  23.704  32.639  0.00  0.00
ATOM   1936  N   SER   123      44.162  24.590  31.508  0.00  0.00
ATOM   1937  H   SER   123      43.174  24.585  31.301  0.00  0.00
ATOM   1938  CA  SER   123      44.892  25.631  30.808  0.00  0.00
ATOM   1939  HA  SER   123      45.879  25.247  30.549  0.00  0.00
ATOM   1940  CB  SER   123      44.124  26.102  29.589  0.00  0.00
ATOM   1941  HB2 SER   123      43.777  25.371  28.858  0.00  0.00
ATOM   1942  HB3 SER   123      43.258  26.720  29.824  0.00  0.00
ATOM   1943  OG  SER   123      44.953  27.035  28.935  0.00  0.00
ATOM   1944  HG  SER   123      44.545  27.194  28.081  0.00  0.00
ATOM   1945  C   SER   123      45.127  26.757  31.809  0.00  0.00
ATOM   1946  O   SER   123      46.247  27.308  31.906  0.00  0.00
ATOM   1947  N   ILE   124      44.066  27.175  32.573  0.00  0.00
ATOM   1948  H   ILE   124      43.193  26.680  32.458  0.00  0.00
ATOM   1949  CA  ILE   124      44.200  28.300  33.460  0.00  0.00
ATOM   1950  HA  ILE   124      45.057  28.844  33.063  0.00  0.00
ATOM   1951  CB  ILE   124      42.962  29.200  33.439  0.00  0.00
ATOM   1952  HB  ILE   124      43.219  29.944  34.193  0.00  0.00
ATOM   1953  CG2 ILE   124      42.711  29.841  32.088  0.00  0.00
ATOM   1954 1HG2 ILE   124      43.668  30.191  31.701  0.00  0.00
ATOM   1955 2HG2 ILE   124      42.265  29.104  31.420  0.00  0.00
ATOM   1956 3HG2 ILE   124      42.026  30.672  32.255  0.00  0.00
ATOM   1957  CG1 ILE   124      41.726  28.424  33.880  0.00  0.00
ATOM   1958 2HG1 ILE   124      41.336  27.734  33.132  0.00  0.00
ATOM   1959 3HG1 ILE   124      42.046  27.765  34.688  0.00  0.00
ATOM   1960  CD1 ILE   124      40.585  29.314  34.402  0.00  0.00
ATOM   1961 1HD1 ILE   124      39.780  28.766  34.892  0.00  0.00
ATOM   1962 2HD1 ILE   124      40.933  30.032  35.145  0.00  0.00
ATOM   1963 3HD1 ILE   124      40.172  29.879  33.566  0.00  0.00
ATOM   1964  C   ILE   124      44.657  27.929  34.829  0.00  0.00
ATOM   1965  O   ILE   124      45.368  28.744  35.473  0.00  0.00
ATOM   1966  N   LEU   125      44.620  26.605  35.220  0.00  0.00
ATOM   1967  H   LEU   125      43.997  26.001  34.704  0.00  0.00
ATOM   1968  CA  LEU   125      45.452  26.139  36.355  0.00  0.00
ATOM   1969  HA  LEU   125      45.443  26.809  37.215  0.00  0.00
ATOM   1970  CB  LEU   125      44.982  24.707  36.857  0.00  0.00
ATOM   1971  HB2 LEU   125      45.065  24.085  35.965  0.00  0.00
ATOM   1972  HB3 LEU   125      45.716  24.338  37.573  0.00  0.00
ATOM   1973  CG  LEU   125      43.572  24.726  37.530  0.00  0.00
ATOM   1974  HG  LEU   125      42.763  24.967  36.841  0.00  0.00
ATOM   1975  CD1 LEU   125      43.299  23.405  38.208  0.00  0.00
ATOM   1976 1HD1 LEU   125      43.535  22.606  37.505  0.00  0.00
ATOM   1977 2HD1 LEU   125      43.864  23.336  39.138  0.00  0.00
ATOM   1978 3HD1 LEU   125      42.220  23.370  38.356  0.00  0.00
ATOM   1979  CD2 LEU   125      43.460  25.730  38.649  0.00  0.00
ATOM   1980 1HD2 LEU   125      42.455  25.713  39.071  0.00  0.00
ATOM   1981 2HD2 LEU   125      44.142  25.605  39.490  0.00  0.00
ATOM   1982 3HD2 LEU   125      43.633  26.744  38.291  0.00  0.00
ATOM   1983  C   LEU   125      46.958  26.043  35.928  0.00  0.00
ATOM   1984  O   LEU   125      47.821  26.403  36.711  0.00  0.00
ATOM   1985  N   ALA   126      47.253  25.648  34.680  0.00  0.00
ATOM   1986  H   ALA   126      46.636  25.229  33.999  0.00  0.00
ATOM   1987  CA  ALA   126      48.649  25.798  34.201  0.00  0.00
ATOM   1988  HA  ALA   126      49.306  25.279  34.899  0.00  0.00
ATOM   1989  CB  ALA   126      48.801  25.113  32.863  0.00  0.00
ATOM   1990  HB1 ALA   126      48.746  24.042  33.061  0.00  0.00
ATOM   1991  HB2 ALA   126      47.923  25.224  32.227  0.00  0.00
ATOM   1992  HB3 ALA   126      49.645  25.493  32.287  0.00  0.00
ATOM   1993  C   ALA   126      49.174  27.264  34.192  0.00  0.00
ATOM   1994  O   ALA   126      50.317  27.478  34.637  0.00  0.00
ATOM   1995  N   PHE   127      48.322  28.272  33.911  0.00  0.00
ATOM   1996  H   PHE   127      47.385  28.017  33.636  0.00  0.00
ATOM   1997  CA  PHE   127      48.732  29.672  34.082  0.00  0.00
ATOM   1998  HA  PHE   127      49.695  29.718  33.572  0.00  0.00
ATOM   1999  CB  PHE   127      47.744  30.641  33.388  0.00  0.00
ATOM   2000  HB2 PHE   127      47.352  30.288  32.435  0.00  0.00
ATOM   2001  HB3 PHE   127      46.878  30.818  34.025  0.00  0.00
ATOM   2002  CG  PHE   127      48.346  32.028  33.195  0.00  0.00
ATOM   2003  CD1 PHE   127      48.927  32.559  31.967  0.00  0.00
ATOM   2004  HD1 PHE   127      48.991  31.863  31.143  0.00  0.00
ATOM   2005  CE1 PHE   127      49.402  33.854  31.784  0.00  0.00
ATOM   2006  HE1 PHE   127      49.684  34.183  30.795  0.00  0.00
ATOM   2007  CZ  PHE   127      49.238  34.744  32.833  0.00  0.00
ATOM   2008  HZ  PHE   127      49.493  35.787  32.718  0.00  0.00
ATOM   2009  CE2 PHE   127      48.494  34.319  33.934  0.00  0.00
ATOM   2010  HE2 PHE   127      48.252  35.119  34.618  0.00  0.00
ATOM   2011  CD2 PHE   127      48.061  33.037  34.172  0.00  0.00
ATOM   2012  HD2 PHE   127      47.528  32.814  35.085  0.00  0.00
ATOM   2013  C   PHE   127      48.910  30.099  35.617  0.00  0.00
ATOM   2014  O   PHE   127      49.648  30.992  35.943  0.00  0.00
ATOM   2015  N   SER   128      48.063  29.467  36.466  0.00  0.00
ATOM   2016  H   SER   128      47.271  28.947  36.118  0.00  0.00
ATOM   2017  CA  SER   128      48.167  29.579  37.920  0.00  0.00
ATOM   2018  HA  SER   128      48.126  30.616  38.256  0.00  0.00
ATOM   2019  CB  SER   128      46.929  28.881  38.628  0.00  0.00
ATOM   2020  HB2 SER   128      46.895  27.810  38.430  0.00  0.00
ATOM   2021  HB3 SER   128      47.137  28.915  39.697  0.00  0.00
ATOM   2022  OG  SER   128      45.624  29.326  38.284  0.00  0.00
ATOM   2023  HG  SER   128      45.495  29.134  37.352  0.00  0.00
ATOM   2024  C   SER   128      49.495  28.996  38.345  0.00  0.00
ATOM   2025  O   SER   128      50.215  29.781  39.006  0.00  0.00
ATOM   2026  N   ARG   129      50.004  27.869  37.792  0.00  0.00
ATOM   2027  H   ARG   129      49.320  27.284  37.332  0.00  0.00
ATOM   2028  CA  ARG   129      51.292  27.162  38.137  0.00  0.00
ATOM   2029  HA  ARG   129      51.391  26.969  39.205  0.00  0.00
ATOM   2030  CB  ARG   129      51.406  25.749  37.507  0.00  0.00
ATOM   2031  HB2 ARG   129      51.261  25.804  36.428  0.00  0.00
ATOM   2032  HB3 ARG   129      52.431  25.448  37.721  0.00  0.00
ATOM   2033  CG  ARG   129      50.356  24.732  38.124  0.00  0.00
ATOM   2034  HG2 ARG   129      50.615  24.440  39.142  0.00  0.00
ATOM   2035  HG3 ARG   129      49.407  25.266  38.162  0.00  0.00
ATOM   2036  CD  ARG   129      50.344  23.443  37.185  0.00  0.00
ATOM   2037  HD2 ARG   129      50.647  23.675  36.164  0.00  0.00
ATOM   2038  HD3 ARG   129      51.087  22.719  37.520  0.00  0.00
ATOM   2039  NE  ARG   129      49.035  22.759  37.032  0.00  0.00
ATOM   2040  HE  ARG   129      48.547  22.839  37.913  0.00  0.00
ATOM   2041  CZ  ARG   129      48.508  22.175  35.934  0.00  0.00
ATOM   2042  NH1 ARG   129      49.117  21.921  34.837  0.00  0.00
ATOM   2043 1HH1 ARG   129      50.124  21.946  34.767  0.00  0.00
ATOM   2044 2HH1 ARG   129      48.569  21.553  34.072  0.00  0.00
ATOM   2045  NH2 ARG   129      47.172  21.957  35.844  0.00  0.00
ATOM   2046 1HH2 ARG   129      46.620  21.888  36.687  0.00  0.00
ATOM   2047 2HH2 ARG   129      46.842  21.441  35.041  0.00  0.00
ATOM   2048  C   ARG   129      52.467  28.120  37.739  0.00  0.00
ATOM   2049  O   ARG   129      53.260  28.418  38.621  0.00  0.00
ATOM   2050  N   SER   130      52.566  28.550  36.520  0.00  0.00
ATOM   2051  H   SER   130      52.339  27.934  35.753  0.00  0.00
ATOM   2052  CA  SER   130      53.614  29.551  36.183  0.00  0.00
ATOM   2053  HA  SER   130      54.624  29.206  36.405  0.00  0.00
ATOM   2054  CB  SER   130      53.712  29.757  34.613  0.00  0.00
ATOM   2055  HB2 SER   130      54.311  30.656  34.470  0.00  0.00
ATOM   2056  HB3 SER   130      54.072  28.817  34.192  0.00  0.00
ATOM   2057  OG  SER   130      52.389  30.057  34.171  0.00  0.00
ATOM   2058  HG  SER   130      52.044  29.215  33.867  0.00  0.00
ATOM   2059  C   SER   130      53.423  30.996  36.790  0.00  0.00
ATOM   2060  O   SER   130      54.357  31.754  36.856  0.00  0.00
ATOM   2061  N   LEU   131      52.272  31.373  37.332  0.00  0.00
ATOM   2062  H   LEU   131      51.526  30.743  37.073  0.00  0.00
ATOM   2063  CA  LEU   131      51.970  32.616  38.043  0.00  0.00
ATOM   2064  HA  LEU   131      52.639  33.378  37.644  0.00  0.00
ATOM   2065  CB  LEU   131      50.469  33.122  37.828  0.00  0.00
ATOM   2066  HB2 LEU   131      50.402  33.280  36.751  0.00  0.00
ATOM   2067  HB3 LEU   131      49.745  32.344  38.069  0.00  0.00
ATOM   2068  CG  LEU   131      50.120  34.377  38.590  0.00  0.00
ATOM   2069  HG  LEU   131      50.358  34.205  39.639  0.00  0.00
ATOM   2070  CD1 LEU   131      50.941  35.548  38.031  0.00  0.00
ATOM   2071 1HD1 LEU   131      50.794  35.585  36.952  0.00  0.00
ATOM   2072 2HD1 LEU   131      50.735  36.509  38.503  0.00  0.00
ATOM   2073 3HD1 LEU   131      51.992  35.345  38.237  0.00  0.00
ATOM   2074  CD2 LEU   131      48.636  34.520  38.370  0.00  0.00
ATOM   2075 1HD2 LEU   131      48.362  34.624  37.321  0.00  0.00
ATOM   2076 2HD2 LEU   131      48.153  33.639  38.793  0.00  0.00
ATOM   2077 3HD2 LEU   131      48.129  35.351  38.862  0.00  0.00
ATOM   2078  C   LEU   131      52.496  32.530  39.477  0.00  0.00
ATOM   2079  O   LEU   131      53.164  33.402  39.955  0.00  0.00
ATOM   2080  N   HIS   132      52.338  31.369  40.075  0.00  0.00
ATOM   2081  H   HIS   132      51.739  30.706  39.604  0.00  0.00
ATOM   2082  CA  HIS   132      53.051  30.959  41.299  0.00  0.00
ATOM   2083  HA  HIS   132      52.859  31.759  42.015  0.00  0.00
ATOM   2084  CB  HIS   132      52.284  29.749  41.917  0.00  0.00
ATOM   2085  HB2 HIS   132      51.249  30.070  42.038  0.00  0.00
ATOM   2086  HB3 HIS   132      52.308  29.003  41.123  0.00  0.00
ATOM   2087  CG  HIS   132      52.923  29.215  43.184  0.00  0.00
ATOM   2088  ND1 HIS   132      53.828  28.106  43.277  0.00  0.00
ATOM   2089  HD1 HIS   132      54.029  27.555  42.454  0.00  0.00
ATOM   2090  CE1 HIS   132      54.416  28.084  44.486  0.00  0.00
ATOM   2091  HE1 HIS   132      55.213  27.437  44.823  0.00  0.00
ATOM   2092  NE2 HIS   132      53.886  29.139  45.156  0.00  0.00
ATOM   2093  HE2 HIS   132      54.083  29.322  46.130  0.00  0.00
ATOM   2094  CD2 HIS   132      52.902  29.806  44.445  0.00  0.00
ATOM   2095  HD2 HIS   132      52.316  30.656  44.764  0.00  0.00
ATOM   2096  C   HIS   132      54.531  30.664  41.169  0.00  0.00
ATOM   2097  O   HIS   132      55.262  30.857  42.161  0.00  0.00
ATOM   2098  N   SER   133      54.999  30.279  39.938  0.00  0.00
ATOM   2099  H   SER   133      54.313  30.070  39.226  0.00  0.00
ATOM   2100  CA  SER   133      56.474  30.191  39.718  0.00  0.00
ATOM   2101  HA  SER   133      56.963  29.810  40.615  0.00  0.00
ATOM   2102  CB  SER   133      56.808  29.340  38.504  0.00  0.00
ATOM   2103  HB2 SER   133      56.458  29.847  37.606  0.00  0.00
ATOM   2104  HB3 SER   133      57.890  29.209  38.507  0.00  0.00
ATOM   2105  OG  SER   133      56.163  28.107  38.569  0.00  0.00
ATOM   2106  HG  SER   133      56.620  27.439  38.052  0.00  0.00
ATOM   2107  C   SER   133      57.221  31.539  39.705  0.00  0.00
ATOM   2108  O   SER   133      58.442  31.585  39.551  0.00  0.00
ATOM   2109  N   LEU   134      56.479  32.604  39.819  0.00  0.00
ATOM   2110  H   LEU   134      55.478  32.496  39.901  0.00  0.00
ATOM   2111  CA  LEU   134      57.076  34.004  39.777  0.00  0.00
ATOM   2112  HA  LEU   134      58.135  33.893  40.009  0.00  0.00
ATOM   2113  CB  LEU   134      56.989  34.588  38.343  0.00  0.00
ATOM   2114  HB2 LEU   134      55.924  34.449  38.155  0.00  0.00
ATOM   2115  HB3 LEU   134      57.296  35.629  38.445  0.00  0.00
ATOM   2116  CG  LEU   134      57.812  34.008  37.152  0.00  0.00
ATOM   2117  HG  LEU   134      57.532  32.960  37.039  0.00  0.00
ATOM   2118  CD1 LEU   134      57.454  34.645  35.821  0.00  0.00
ATOM   2119 1HD1 LEU   134      57.655  33.910  35.041  0.00  0.00
ATOM   2120 2HD1 LEU   134      56.389  34.873  35.865  0.00  0.00
ATOM   2121 3HD1 LEU   134      58.041  35.546  35.637  0.00  0.00
ATOM   2122  CD2 LEU   134      59.327  34.249  37.368  0.00  0.00
ATOM   2123 1HD2 LEU   134      59.623  35.298  37.386  0.00  0.00
ATOM   2124 2HD2 LEU   134      59.640  33.802  38.311  0.00  0.00
ATOM   2125 3HD2 LEU   134      59.783  33.756  36.510  0.00  0.00
ATOM   2126  C   LEU   134      56.323  35.000  40.780  0.00  0.00
ATOM   2127  O   LEU   134      55.925  36.122  40.442  0.00  0.00
ATOM   2128  N   LEU   135      56.072  34.543  42.001  0.00  0.00
ATOM   2129  H   LEU   135      56.263  33.559  42.126  0.00  0.00
ATOM   2130  CA  LEU   135      55.063  35.171  42.885  0.00  0.00
ATOM   2131  HA  LEU   135      54.107  34.833  42.484  0.00  0.00
ATOM   2132  CB  LEU   135      55.119  34.319  44.119  0.00  0.00
ATOM   2133  HB2 LEU   135      54.884  33.290  43.845  0.00  0.00
ATOM   2134  HB3 LEU   135      56.065  34.403  44.654  0.00  0.00
ATOM   2135  CG  LEU   135      54.060  34.606  45.205  0.00  0.00
ATOM   2136  HG  LEU   135      53.987  35.648  45.516  0.00  0.00
ATOM   2137  CD1 LEU   135      52.617  34.465  44.614  0.00  0.00
ATOM   2138 1HD1 LEU   135      52.576  33.526  44.063  0.00  0.00
ATOM   2139 2HD1 LEU   135      52.001  34.432  45.513  0.00  0.00
ATOM   2140 3HD1 LEU   135      52.292  35.303  43.997  0.00  0.00
ATOM   2141  CD2 LEU   135      54.342  33.618  46.335  0.00  0.00
ATOM   2142 1HD2 LEU   135      53.624  33.861  47.118  0.00  0.00
ATOM   2143 2HD2 LEU   135      54.107  32.575  46.123  0.00  0.00
ATOM   2144 3HD2 LEU   135      55.363  33.694  46.709  0.00  0.00
ATOM   2145  C   LEU   135      55.375  36.710  43.107  0.00  0.00
ATOM   2146  O   LEU   135      56.333  36.992  43.760  0.00  0.00
ATOM   2147  N   VAL   136      54.531  37.674  42.709  0.00  0.00
ATOM   2148  H   VAL   136      53.822  37.375  42.055  0.00  0.00
ATOM   2149  CA  VAL   136      54.640  39.143  43.119  0.00  0.00
ATOM   2150  HA  VAL   136      55.681  39.444  43.233  0.00  0.00
ATOM   2151  CB  VAL   136      54.031  40.132  42.116  0.00  0.00
ATOM   2152  HB  VAL   136      54.151  41.166  42.439  0.00  0.00
ATOM   2153  CG1 VAL   136      54.700  39.876  40.709  0.00  0.00
ATOM   2154 1HG1 VAL   136      55.744  40.008  40.993  0.00  0.00
ATOM   2155 2HG1 VAL   136      54.447  38.883  40.339  0.00  0.00
ATOM   2156 3HG1 VAL   136      54.247  40.596  40.028  0.00  0.00
ATOM   2157  CG2 VAL   136      52.551  39.829  41.821  0.00  0.00
ATOM   2158 1HG2 VAL   136      52.095  39.672  42.799  0.00  0.00
ATOM   2159 2HG2 VAL   136      52.035  40.616  41.270  0.00  0.00
ATOM   2160 3HG2 VAL   136      52.461  38.907  41.248  0.00  0.00
ATOM   2161  C   VAL   136      54.022  39.330  44.499  0.00  0.00
ATOM   2162  O   VAL   136      53.178  38.580  44.938  0.00  0.00
ATOM   2163  N   ASP   137      54.494  40.359  45.180  0.00  0.00
ATOM   2164  H   ASP   137      55.293  40.860  44.820  0.00  0.00
ATOM   2165  CA  ASP   137      53.919  40.961  46.396  0.00  0.00
ATOM   2166  HA  ASP   137      53.657  40.109  47.024  0.00  0.00
ATOM   2167  CB  ASP   137      54.866  41.960  47.061  0.00  0.00
ATOM   2168  HB2 ASP   137      55.856  41.505  47.051  0.00  0.00
ATOM   2169  HB3 ASP   137      54.891  42.870  46.462  0.00  0.00
ATOM   2170  CG  ASP   137      54.483  42.213  48.538  0.00  0.00
ATOM   2171  OD1 ASP   137      53.576  41.491  49.041  0.00  0.00
ATOM   2172  OD2 ASP   137      54.948  43.192  49.095  0.00  0.00
ATOM   2173  C   ASP   137      52.637  41.748  46.063  0.00  0.00
ATOM   2174  O   ASP   137      52.390  42.144  44.915  0.00  0.00
ATOM   2175  N   VAL   138      51.751  41.994  46.965  0.00  0.00
ATOM   2176  H   VAL   138      52.007  41.925  47.940  0.00  0.00
ATOM   2177  CA  VAL   138      50.359  42.485  46.754  0.00  0.00
ATOM   2178  HA  VAL   138      49.960  41.801  46.005  0.00  0.00
ATOM   2179  CB  VAL   138      49.486  42.426  48.095  0.00  0.00
ATOM   2180  HB  VAL   138      49.953  43.069  48.842  0.00  0.00
ATOM   2181  CG1 VAL   138      48.048  42.922  47.862  0.00  0.00
ATOM   2182 1HG1 VAL   138      47.431  42.875  48.759  0.00  0.00
ATOM   2183 2HG1 VAL   138      48.070  43.942  47.478  0.00  0.00
ATOM   2184 3HG1 VAL   138      47.573  42.335  47.076  0.00  0.00
ATOM   2185  CG2 VAL   138      49.541  40.913  48.385  0.00  0.00
ATOM   2186 1HG2 VAL   138      49.213  40.397  47.483  0.00  0.00
ATOM   2187 2HG2 VAL   138      50.534  40.582  48.690  0.00  0.00
ATOM   2188 3HG2 VAL   138      48.797  40.662  49.142  0.00  0.00
ATOM   2189  C   VAL   138      50.220  43.858  46.063  0.00  0.00
ATOM   2190  O   VAL   138      49.412  43.908  45.118  0.00  0.00
ATOM   2191  N   PRO   139      51.043  44.867  46.363  0.00  0.00
ATOM   2192  CD  PRO   139      51.716  45.069  47.695  0.00  0.00
ATOM   2193  HD2 PRO   139      52.656  44.522  47.767  0.00  0.00
ATOM   2194  HD3 PRO   139      51.012  44.906  48.511  0.00  0.00
ATOM   2195  CG  PRO   139      51.983  46.570  47.759  0.00  0.00
ATOM   2196  HG2 PRO   139      52.892  46.725  48.340  0.00  0.00
ATOM   2197  HG3 PRO   139      51.186  47.130  48.249  0.00  0.00
ATOM   2198  CB  PRO   139      52.148  46.948  46.318  0.00  0.00
ATOM   2199  HB2 PRO   139      53.157  46.726  45.971  0.00  0.00
ATOM   2200  HB3 PRO   139      51.922  48.012  46.250  0.00  0.00
ATOM   2201  CA  PRO   139      51.078  46.109  45.589  0.00  0.00
ATOM   2202  HA  PRO   139      50.156  46.667  45.755  0.00  0.00
ATOM   2203  C   PRO   139      51.457  46.060  44.113  0.00  0.00
ATOM   2204  O   PRO   139      51.129  47.020  43.402  0.00  0.00
ATOM   2205  N   ALA   140      52.217  45.025  43.813  0.00  0.00
ATOM   2206  H   ALA   140      52.407  44.348  44.538  0.00  0.00
ATOM   2207  CA  ALA   140      52.657  44.816  42.464  0.00  0.00
ATOM   2208  HA  ALA   140      52.681  45.769  41.936  0.00  0.00
ATOM   2209  CB  ALA   140      54.102  44.289  42.533  0.00  0.00
ATOM   2210  HB1 ALA   140      54.753  45.002  43.040  0.00  0.00
ATOM   2211  HB2 ALA   140      54.159  43.384  43.138  0.00  0.00
ATOM   2212  HB3 ALA   140      54.540  43.995  41.579  0.00  0.00
ATOM   2213  C   ALA   140      51.661  43.933  41.686  0.00  0.00
ATOM   2214  O   ALA   140      51.395  44.111  40.482  0.00  0.00
ATOM   2215  N   PHE   141      50.899  43.037  42.403  0.00  0.00
ATOM   2216  H   PHE   141      51.144  42.909  43.375  0.00  0.00
ATOM   2217  CA  PHE   141      49.669  42.410  41.838  0.00  0.00
ATOM   2218  HA  PHE   141      50.011  42.047  40.868  0.00  0.00
ATOM   2219  CB  PHE   141      49.209  41.245  42.701  0.00  0.00
ATOM   2220  HB2 PHE   141      49.738  40.358  42.351  0.00  0.00
ATOM   2221  HB3 PHE   141      49.449  41.287  43.764  0.00  0.00
ATOM   2222  CG  PHE   141      47.695  40.986  42.844  0.00  0.00
ATOM   2223  CD1 PHE   141      47.024  40.168  41.923  0.00  0.00
ATOM   2224  HD1 PHE   141      47.525  39.652  41.117  0.00  0.00
ATOM   2225  CE1 PHE   141      45.652  39.963  42.039  0.00  0.00
ATOM   2226  HE1 PHE   141      45.197  39.310  41.310  0.00  0.00
ATOM   2227  CZ  PHE   141      44.967  40.579  43.033  0.00  0.00
ATOM   2228  HZ  PHE   141      43.896  40.438  43.015  0.00  0.00
ATOM   2229  CE2 PHE   141      45.505  41.491  43.888  0.00  0.00
ATOM   2230  HE2 PHE   141      44.921  42.069  44.589  0.00  0.00
ATOM   2231  CD2 PHE   141      46.926  41.655  43.783  0.00  0.00
ATOM   2232  HD2 PHE   141      47.463  42.405  44.345  0.00  0.00
ATOM   2233  C   PHE   141      48.560  43.430  41.664  0.00  0.00
ATOM   2234  O   PHE   141      47.875  43.380  40.700  0.00  0.00
ATOM   2235  N   ALA   142      48.334  44.426  42.567  0.00  0.00
ATOM   2236  H   ALA   142      48.838  44.221  43.417  0.00  0.00
ATOM   2237  CA  ALA   142      47.428  45.526  42.387  0.00  0.00
ATOM   2238  HA  ALA   142      46.460  45.093  42.134  0.00  0.00
ATOM   2239  CB  ALA   142      47.338  46.226  43.683  0.00  0.00
ATOM   2240  HB1 ALA   142      48.162  46.903  43.908  0.00  0.00
ATOM   2241  HB2 ALA   142      46.397  46.776  43.690  0.00  0.00
ATOM   2242  HB3 ALA   142      47.127  45.495  44.464  0.00  0.00
ATOM   2243  C   ALA   142      47.789  46.350  41.116  0.00  0.00
ATOM   2244  O   ALA   142      46.972  46.527  40.229  0.00  0.00
ATOM   2245  N   CYS   143      49.047  46.804  40.964  0.00  0.00
ATOM   2246  H   CYS   143      49.712  46.579  41.690  0.00  0.00
ATOM   2247  CA  CYS   143      49.537  47.396  39.689  0.00  0.00
ATOM   2248  HA  CYS   143      48.992  48.323  39.514  0.00  0.00
ATOM   2249  CB  CYS   143      51.061  47.683  39.614  0.00  0.00
ATOM   2250  HB2 CYS   143      51.513  47.889  40.584  0.00  0.00
ATOM   2251  HB3 CYS   143      51.530  46.737  39.345  0.00  0.00
ATOM   2252  SG  CYS   143      51.655  48.853  38.394  0.00  0.00
ATOM   2253  C   CYS   143      49.243  46.543  38.459  0.00  0.00
ATOM   2254  O   CYS   143      48.933  47.045  37.432  0.00  0.00
ATOM   2255  N   LEU   144      49.478  45.233  38.487  0.00  0.00
ATOM   2256  H   LEU   144      49.926  44.918  39.336  0.00  0.00
ATOM   2257  CA  LEU   144      49.339  44.287  37.339  0.00  0.00
ATOM   2258  HA  LEU   144      49.733  44.867  36.505  0.00  0.00
ATOM   2259  CB  LEU   144      50.180  43.001  37.380  0.00  0.00
ATOM   2260  HB2 LEU   144      50.180  42.729  38.435  0.00  0.00
ATOM   2261  HB3 LEU   144      49.627  42.229  36.844  0.00  0.00
ATOM   2262  CG  LEU   144      51.579  43.100  36.796  0.00  0.00
ATOM   2263  HG  LEU   144      51.936  44.067  37.152  0.00  0.00
ATOM   2264  CD1 LEU   144      52.427  41.904  37.400  0.00  0.00
ATOM   2265 1HD1 LEU   144      53.459  41.792  37.065  0.00  0.00
ATOM   2266 2HD1 LEU   144      52.476  42.011  38.484  0.00  0.00
ATOM   2267 3HD1 LEU   144      51.931  40.940  37.294  0.00  0.00
ATOM   2268  CD2 LEU   144      51.520  43.186  35.296  0.00  0.00
ATOM   2269 1HD2 LEU   144      52.535  43.119  34.904  0.00  0.00
ATOM   2270 2HD2 LEU   144      50.921  42.382  34.868  0.00  0.00
ATOM   2271 3HD2 LEU   144      51.133  44.113  34.873  0.00  0.00
ATOM   2272  C   LEU   144      47.852  44.003  37.124  0.00  0.00
ATOM   2273  O   LEU   144      47.486  43.872  35.943  0.00  0.00
ATOM   2274  N   SER   145      47.020  44.109  38.155  0.00  0.00
ATOM   2275  H   SER   145      47.338  44.269  39.100  0.00  0.00
ATOM   2276  CA  SER   145      45.609  44.267  38.052  0.00  0.00
ATOM   2277  HA  SER   145      45.262  43.466  37.401  0.00  0.00
ATOM   2278  CB  SER   145      45.007  44.022  39.417  0.00  0.00
ATOM   2279  HB2 SER   145      45.367  44.789  40.103  0.00  0.00
ATOM   2280  HB3 SER   145      43.942  44.199  39.272  0.00  0.00
ATOM   2281  OG  SER   145      45.333  42.773  39.978  0.00  0.00
ATOM   2282  HG  SER   145      46.242  42.849  40.275  0.00  0.00
ATOM   2283  C   SER   145      45.206  45.573  37.358  0.00  0.00
ATOM   2284  O   SER   145      44.363  45.578  36.480  0.00  0.00
ATOM   2285  N   ALA   146      45.881  46.657  37.696  0.00  0.00
ATOM   2286  H   ALA   146      46.649  46.608  38.350  0.00  0.00
ATOM   2287  CA  ALA   146      45.588  47.910  36.930  0.00  0.00
ATOM   2288  HA  ALA   146      44.511  48.056  36.853  0.00  0.00
ATOM   2289  CB  ALA   146      46.150  49.089  37.786  0.00  0.00
ATOM   2290  HB1 ALA   146      45.597  49.009  38.722  0.00  0.00
ATOM   2291  HB2 ALA   146      47.222  48.905  37.850  0.00  0.00
ATOM   2292  HB3 ALA   146      45.966  50.006  37.227  0.00  0.00
ATOM   2293  C   ALA   146      46.067  47.924  35.419  0.00  0.00
ATOM   2294  O   ALA   146      45.321  48.569  34.605  0.00  0.00
ATOM   2295  N   LEU   147      47.108  47.253  34.998  0.00  0.00
ATOM   2296  H   LEU   147      47.502  46.668  35.720  0.00  0.00
ATOM   2297  CA  LEU   147      47.668  47.219  33.635  0.00  0.00
ATOM   2298  HA  LEU   147      47.664  48.231  33.229  0.00  0.00
ATOM   2299  CB  LEU   147      49.178  46.914  33.709  0.00  0.00
ATOM   2300  HB2 LEU   147      49.359  45.955  34.192  0.00  0.00
ATOM   2301  HB3 LEU   147      49.546  46.766  32.694  0.00  0.00
ATOM   2302  CG  LEU   147      50.059  48.058  34.157  0.00  0.00
ATOM   2303  HG  LEU   147      49.513  48.451  35.014  0.00  0.00
ATOM   2304  CD1 LEU   147      51.428  47.654  34.704  0.00  0.00
ATOM   2305 1HD1 LEU   147      51.715  46.768  34.137  0.00  0.00
ATOM   2306 2HD1 LEU   147      52.161  48.456  34.616  0.00  0.00
ATOM   2307 3HD1 LEU   147      51.337  47.386  35.757  0.00  0.00
ATOM   2308  CD2 LEU   147      50.236  49.074  32.929  0.00  0.00
ATOM   2309 1HD2 LEU   147      49.290  49.327  32.451  0.00  0.00
ATOM   2310 2HD2 LEU   147      50.806  49.953  33.229  0.00  0.00
ATOM   2311 3HD2 LEU   147      50.872  48.560  32.207  0.00  0.00
ATOM   2312  C   LEU   147      46.914  46.232  32.752  0.00  0.00
ATOM   2313  O   LEU   147      47.277  46.150  31.582  0.00  0.00
ATOM   2314  N   VAL   148      45.898  45.448  33.200  0.00  0.00
ATOM   2315  H   VAL   148      45.781  45.147  34.157  0.00  0.00
ATOM   2316  CA  VAL   148      44.992  44.721  32.232  0.00  0.00
ATOM   2317  HA  VAL   148      45.471  44.699  31.253  0.00  0.00
ATOM   2318  CB  VAL   148      44.684  43.300  32.662  0.00  0.00
ATOM   2319  HB  VAL   148      44.023  42.936  31.875  0.00  0.00
ATOM   2320  CG1 VAL   148      45.950  42.409  32.725  0.00  0.00
ATOM   2321 1HG1 VAL   148      46.460  42.772  33.618  0.00  0.00
ATOM   2322 2HG1 VAL   148      45.733  41.346  32.825  0.00  0.00
ATOM   2323 3HG1 VAL   148      46.657  42.570  31.911  0.00  0.00
ATOM   2324  CG2 VAL   148      43.882  43.075  33.959  0.00  0.00
ATOM   2325 1HG2 VAL   148      43.707  42.000  34.000  0.00  0.00
ATOM   2326 2HG2 VAL   148      44.381  43.494  34.833  0.00  0.00
ATOM   2327 3HG2 VAL   148      42.929  43.598  33.881  0.00  0.00
ATOM   2328  C   VAL   148      43.707  45.466  31.937  0.00  0.00
ATOM   2329  O   VAL   148      43.206  45.349  30.838  0.00  0.00
ATOM   2330  N   LEU   149      43.302  46.314  32.835  0.00  0.00
ATOM   2331  H   LEU   149      43.807  46.335  33.709  0.00  0.00
ATOM   2332  CA  LEU   149      42.290  47.337  32.631  0.00  0.00
ATOM   2333  HA  LEU   149      41.439  46.897  32.111  0.00  0.00
ATOM   2334  CB  LEU   149      41.789  47.768  34.068  0.00  0.00
ATOM   2335  HB2 LEU   149      41.635  46.824  34.590  0.00  0.00
ATOM   2336  HB3 LEU   149      42.562  48.230  34.681  0.00  0.00
ATOM   2337  CG  LEU   149      40.528  48.644  34.168  0.00  0.00
ATOM   2338  HG  LEU   149      40.697  49.713  34.044  0.00  0.00
ATOM   2339  CD1 LEU   149      39.494  48.270  33.165  0.00  0.00
ATOM   2340 1HD1 LEU   149      39.723  48.591  32.149  0.00  0.00
ATOM   2341 2HD1 LEU   149      39.453  47.182  33.124  0.00  0.00
ATOM   2342 3HD1 LEU   149      38.474  48.498  33.473  0.00  0.00
ATOM   2343  CD2 LEU   149      40.047  48.454  35.606  0.00  0.00
ATOM   2344 1HD2 LEU   149      39.339  49.251  35.835  0.00  0.00
ATOM   2345 2HD2 LEU   149      39.495  47.515  35.649  0.00  0.00
ATOM   2346 3HD2 LEU   149      40.838  48.454  36.356  0.00  0.00
ATOM   2347  C   LEU   149      42.799  48.581  31.882  0.00  0.00
ATOM   2348  O   LEU   149      42.210  48.918  30.812  0.00  0.00
ATOM   2349  N   ILE   150      43.857  49.285  32.316  0.00  0.00
ATOM   2350  H   ILE   150      44.415  48.945  33.086  0.00  0.00
ATOM   2351  CA  ILE   150      44.286  50.435  31.620  0.00  0.00
ATOM   2352  HA  ILE   150      43.400  50.932  31.227  0.00  0.00
ATOM   2353  CB  ILE   150      44.820  51.487  32.611  0.00  0.00
ATOM   2354  HB  ILE   150      45.793  51.069  32.871  0.00  0.00
ATOM   2355  CG2 ILE   150      44.988  52.779  31.814  0.00  0.00
ATOM   2356 1HG2 ILE   150      44.063  53.312  31.592  0.00  0.00
ATOM   2357 2HG2 ILE   150      45.680  53.508  32.234  0.00  0.00
ATOM   2358 3HG2 ILE   150      45.249  52.518  30.788  0.00  0.00
ATOM   2359  CG1 ILE   150      44.019  51.692  33.893  0.00  0.00
ATOM   2360 2HG1 ILE   150      44.094  50.858  34.591  0.00  0.00
ATOM   2361 3HG1 ILE   150      44.585  52.423  34.470  0.00  0.00
ATOM   2362  CD1 ILE   150      42.529  52.031  33.777  0.00  0.00
ATOM   2363 1HD1 ILE   150      42.106  51.158  33.280  0.00  0.00
ATOM   2364 2HD1 ILE   150      42.075  52.286  34.735  0.00  0.00
ATOM   2365 3HD1 ILE   150      42.374  52.780  33.001  0.00  0.00
ATOM   2366  C   ILE   150      45.104  50.015  30.411  0.00  0.00
ATOM   2367  O   ILE   150      46.299  49.746  30.578  0.00  0.00
ATOM   2368  N   THR   151      44.470  49.931  29.272  0.00  0.00
ATOM   2369  H   THR   151      43.487  50.161  29.289  0.00  0.00
ATOM   2370  CA  THR   151      44.901  49.151  28.029  0.00  0.00
ATOM   2371  HA  THR   151      45.978  49.317  28.003  0.00  0.00
ATOM   2372  CB  THR   151      44.557  47.702  28.109  0.00  0.00
ATOM   2373  HB  THR   151      44.856  47.238  27.169  0.00  0.00
ATOM   2374  CG2 THR   151      45.411  46.940  29.158  0.00  0.00
ATOM   2375 1HG2 THR   151      45.063  45.910  29.090  0.00  0.00
ATOM   2376 2HG2 THR   151      46.475  46.966  28.921  0.00  0.00
ATOM   2377 3HG2 THR   151      45.155  47.348  30.136  0.00  0.00
ATOM   2378  OG1 THR   151      43.164  47.639  28.423  0.00  0.00
ATOM   2379  HG1 THR   151      42.970  48.207  29.172  0.00  0.00
ATOM   2380  C   THR   151      44.213  49.765  26.788  0.00  0.00
ATOM   2381  O   THR   151      43.214  50.546  26.826  0.00  0.00
ATOM   2382  N   ASP   152      44.813  49.449  25.621  0.00  0.00
ATOM   2383  H   ASP   152      45.603  48.820  25.632  0.00  0.00
ATOM   2384  CA  ASP   152      44.101  49.730  24.385  0.00  0.00
ATOM   2385  HA  ASP   152      43.631  50.707  24.276  0.00  0.00
ATOM   2386  CB  ASP   152      45.066  49.778  23.224  0.00  0.00
ATOM   2387  HB2 ASP   152      45.715  50.636  23.402  0.00  0.00
ATOM   2388  HB3 ASP   152      45.698  48.891  23.202  0.00  0.00
ATOM   2389  CG  ASP   152      44.310  50.018  21.928  0.00  0.00
ATOM   2390  OD1 ASP   152      44.310  49.126  21.036  0.00  0.00
ATOM   2391  OD2 ASP   152      43.745  51.102  21.709  0.00  0.00
ATOM   2392  C   ASP   152      43.057  48.616  24.133  0.00  0.00
ATOM   2393  O   ASP   152      43.328  47.425  24.125  0.00  0.00
ATOM   2394  N   ARG   153      41.810  49.129  23.967  0.00  0.00
ATOM   2395  H   ARG   153      41.851  50.138  23.982  0.00  0.00
ATOM   2396  CA  ARG   153      40.503  48.353  23.706  0.00  0.00
ATOM   2397  HA  ARG   153      40.735  47.314  23.472  0.00  0.00
ATOM   2398  CB  ARG   153      39.648  48.114  24.982  0.00  0.00
ATOM   2399  HB2 ARG   153      39.206  49.049  25.325  0.00  0.00
ATOM   2400  HB3 ARG   153      38.835  47.432  24.731  0.00  0.00
ATOM   2401  CG  ARG   153      40.480  47.504  26.125  0.00  0.00
ATOM   2402  HG2 ARG   153      41.327  48.133  26.397  0.00  0.00
ATOM   2403  HG3 ARG   153      39.820  47.516  26.992  0.00  0.00
ATOM   2404  CD  ARG   153      40.750  46.023  25.995  0.00  0.00
ATOM   2405  HD2 ARG   153      39.805  45.487  25.907  0.00  0.00
ATOM   2406  HD3 ARG   153      41.248  45.711  25.076  0.00  0.00
ATOM   2407  NE  ARG   153      41.562  45.595  27.144  0.00  0.00
ATOM   2408  HE  ARG   153      42.032  46.341  27.638  0.00  0.00
ATOM   2409  CZ  ARG   153      41.932  44.361  27.458  0.00  0.00
ATOM   2410  NH1 ARG   153      41.557  43.348  26.722  0.00  0.00
ATOM   2411 1HH1 ARG   153      41.068  43.423  25.842  0.00  0.00
ATOM   2412 2HH1 ARG   153      42.065  42.534  27.036  0.00  0.00
ATOM   2413  NH2 ARG   153      42.758  44.125  28.386  0.00  0.00
ATOM   2414 1HH2 ARG   153      43.041  44.910  28.956  0.00  0.00
ATOM   2415 2HH2 ARG   153      43.126  43.199  28.551  0.00  0.00
ATOM   2416  C   ARG   153      39.622  48.909  22.513  0.00  0.00
ATOM   2417  O   ARG   153      39.584  50.160  22.278  0.00  0.00
ATOM   2418  N   HIS   154      38.945  48.017  21.830  0.00  0.00
ATOM   2419  H   HIS   154      39.004  47.057  22.136  0.00  0.00
ATOM   2420  CA  HIS   154      38.166  48.491  20.614  0.00  0.00
ATOM   2421  HA  HIS   154      38.883  49.023  19.988  0.00  0.00
ATOM   2422  CB  HIS   154      37.888  47.116  19.817  0.00  0.00
ATOM   2423  HB2 HIS   154      38.806  46.588  19.559  0.00  0.00
ATOM   2424  HB3 HIS   154      37.189  46.507  20.390  0.00  0.00
ATOM   2425  CG  HIS   154      37.170  47.491  18.569  0.00  0.00
ATOM   2426  ND1 HIS   154      35.912  47.164  18.083  0.00  0.00
ATOM   2427  HD1 HIS   154      35.220  46.520  18.438  0.00  0.00
ATOM   2428  CE1 HIS   154      35.745  47.746  16.895  0.00  0.00
ATOM   2429  HE1 HIS   154      34.998  47.477  16.163  0.00  0.00
ATOM   2430  NE2 HIS   154      36.844  48.514  16.639  0.00  0.00
ATOM   2431  HE2 HIS   154      37.002  49.061  15.805  0.00  0.00
ATOM   2432  CD2 HIS   154      37.760  48.320  17.657  0.00  0.00
ATOM   2433  HD2 HIS   154      38.782  48.666  17.697  0.00  0.00
ATOM   2434  C   HIS   154      36.891  49.346  20.782  0.00  0.00
ATOM   2435  O   HIS   154      35.932  48.863  21.398  0.00  0.00
ATOM   2436  N   GLY   155      36.903  50.536  20.261  0.00  0.00
ATOM   2437  H   GLY   155      37.730  50.869  19.786  0.00  0.00
ATOM   2438  CA  GLY   155      35.742  51.516  20.296  0.00  0.00
ATOM   2439  HA2 GLY   155      35.507  51.730  19.253  0.00  0.00
ATOM   2440  HA3 GLY   155      34.863  51.024  20.711  0.00  0.00
ATOM   2441  C   GLY   155      35.864  52.875  21.087  0.00  0.00
ATOM   2442  O   GLY   155      34.944  53.785  20.996  0.00  0.00
ATOM   2443  N   LEU   156      36.929  53.094  21.900  0.00  0.00
ATOM   2444  H   LEU   156      37.541  52.319  22.110  0.00  0.00
ATOM   2445  CA  LEU   156      37.049  54.319  22.784  0.00  0.00
ATOM   2446  HA  LEU   156      36.142  54.440  23.378  0.00  0.00
ATOM   2447  CB  LEU   156      38.288  54.196  23.732  0.00  0.00
ATOM   2448  HB2 LEU   156      39.103  53.677  23.229  0.00  0.00
ATOM   2449  HB3 LEU   156      38.706  55.185  23.921  0.00  0.00
ATOM   2450  CG  LEU   156      38.047  53.517  25.029  0.00  0.00
ATOM   2451  HG  LEU   156      37.111  53.881  25.454  0.00  0.00
ATOM   2452  CD1 LEU   156      37.908  51.978  24.994  0.00  0.00
ATOM   2453 1HD1 LEU   156      38.884  51.499  24.913  0.00  0.00
ATOM   2454 2HD1 LEU   156      37.392  51.600  25.877  0.00  0.00
ATOM   2455 3HD1 LEU   156      37.258  51.683  24.171  0.00  0.00
ATOM   2456  CD2 LEU   156      39.274  53.837  25.942  0.00  0.00
ATOM   2457 1HD2 LEU   156      39.161  53.448  26.954  0.00  0.00
ATOM   2458 2HD2 LEU   156      40.176  53.318  25.616  0.00  0.00
ATOM   2459 3HD2 LEU   156      39.236  54.913  26.114  0.00  0.00
ATOM   2460  C   LEU   156      37.218  55.597  21.961  0.00  0.00
ATOM   2461  O   LEU   156      37.663  55.647  20.766  0.00  0.00
ATOM   2462  N   GLN   157      36.803  56.701  22.578  0.00  0.00
ATOM   2463  H   GLN   157      36.434  56.507  23.497  0.00  0.00
ATOM   2464  CA  GLN   157      36.960  58.028  22.034  0.00  0.00
ATOM   2465  HA  GLN   157      36.758  58.001  20.963  0.00  0.00
ATOM   2466  CB  GLN   157      36.000  58.906  22.772  0.00  0.00
ATOM   2467  HB2 GLN   157      36.375  59.031  23.788  0.00  0.00
ATOM   2468  HB3 GLN   157      36.076  59.910  22.355  0.00  0.00
ATOM   2469  CG  GLN   157      34.499  58.425  22.620  0.00  0.00
ATOM   2470  HG2 GLN   157      34.131  58.647  21.618  0.00  0.00
ATOM   2471  HG3 GLN   157      34.584  57.349  22.768  0.00  0.00
ATOM   2472  CD  GLN   157      33.657  59.141  23.706  0.00  0.00
ATOM   2473  OE1 GLN   157      32.988  60.167  23.566  0.00  0.00
ATOM   2474  NE2 GLN   157      33.948  58.637  24.887  0.00  0.00
ATOM   2475 1HE2 GLN   157      33.410  59.028  25.647  0.00  0.00
ATOM   2476 2HE2 GLN   157      34.714  58.004  25.070  0.00  0.00
ATOM   2477  C   GLN   157      38.394  58.575  22.112  0.00  0.00
ATOM   2478  O   GLN   157      38.926  59.088  21.137  0.00  0.00
ATOM   2479  N   GLU   158      39.087  58.246  23.250  0.00  0.00
ATOM   2480  H   GLU   158      38.506  58.029  24.047  0.00  0.00
ATOM   2481  CA  GLU   158      40.418  58.849  23.531  0.00  0.00
ATOM   2482  HA  GLU   158      40.887  59.299  22.657  0.00  0.00
ATOM   2483  CB  GLU   158      40.352  60.066  24.413  0.00  0.00
ATOM   2484  HB2 GLU   158      40.129  59.849  25.458  0.00  0.00
ATOM   2485  HB3 GLU   158      41.318  60.570  24.413  0.00  0.00
ATOM   2486  CG  GLU   158      39.353  61.028  23.915  0.00  0.00
ATOM   2487  HG2 GLU   158      39.556  61.374  22.902  0.00  0.00
ATOM   2488  HG3 GLU   158      38.403  60.496  23.879  0.00  0.00
ATOM   2489  CD  GLU   158      39.245  62.185  24.867  0.00  0.00
ATOM   2490  OE1 GLU   158      39.833  63.257  24.578  0.00  0.00
ATOM   2491  OE2 GLU   158      38.640  62.109  25.954  0.00  0.00
ATOM   2492  C   GLU   158      41.362  57.735  23.962  0.00  0.00
ATOM   2493  O   GLU   158      41.705  57.655  25.110  0.00  0.00
ATOM   2494  N   PRO   159      41.914  56.917  23.050  0.00  0.00
ATOM   2495  CD  PRO   159      41.642  56.844  21.609  0.00  0.00
ATOM   2496  HD2 PRO   159      42.260  57.639  21.190  0.00  0.00
ATOM   2497  HD3 PRO   159      40.599  57.040  21.362  0.00  0.00
ATOM   2498  CG  PRO   159      41.999  55.459  21.135  0.00  0.00
ATOM   2499  HG2 PRO   159      42.428  55.509  20.134  0.00  0.00
ATOM   2500  HG3 PRO   159      41.237  54.695  21.288  0.00  0.00
ATOM   2501  CB  PRO   159      43.190  55.187  22.039  0.00  0.00
ATOM   2502  HB2 PRO   159      44.113  55.566  21.600  0.00  0.00
ATOM   2503  HB3 PRO   159      43.328  54.107  22.105  0.00  0.00
ATOM   2504  CA  PRO   159      42.869  55.888  23.359  0.00  0.00
ATOM   2505  HA  PRO   159      42.540  55.144  24.084  0.00  0.00
ATOM   2506  C   PRO   159      44.094  56.539  24.017  0.00  0.00
ATOM   2507  O   PRO   159      44.767  55.919  24.818  0.00  0.00
ATOM   2508  N   ARG   160      44.400  57.773  23.579  0.00  0.00
ATOM   2509  H   ARG   160      43.892  58.032  22.745  0.00  0.00
ATOM   2510  CA  ARG   160      45.628  58.623  23.921  0.00  0.00
ATOM   2511  HA  ARG   160      46.572  58.082  23.859  0.00  0.00
ATOM   2512  CB  ARG   160      45.763  59.822  22.935  0.00  0.00
ATOM   2513  HB2 ARG   160      45.720  59.459  21.908  0.00  0.00
ATOM   2514  HB3 ARG   160      44.904  60.493  22.963  0.00  0.00
ATOM   2515  CG  ARG   160      47.022  60.695  23.151  0.00  0.00
ATOM   2516  HG2 ARG   160      47.100  61.404  22.327  0.00  0.00
ATOM   2517  HG3 ARG   160      46.973  61.307  24.052  0.00  0.00
ATOM   2518  CD  ARG   160      48.318  59.890  23.261  0.00  0.00
ATOM   2519  HD2 ARG   160      48.259  59.271  24.157  0.00  0.00
ATOM   2520  HD3 ARG   160      48.451  59.256  22.385  0.00  0.00
ATOM   2521  NE  ARG   160      49.521  60.725  23.306  0.00  0.00
ATOM   2522  HE  ARG   160      49.398  61.717  23.164  0.00  0.00
ATOM   2523  CZ  ARG   160      50.699  60.367  23.809  0.00  0.00
ATOM   2524  NH1 ARG   160      51.040  59.157  24.219  0.00  0.00
ATOM   2525 1HH1 ARG   160      50.389  58.389  24.141  0.00  0.00
ATOM   2526 2HH1 ARG   160      51.973  58.956  24.550  0.00  0.00
ATOM   2527  NH2 ARG   160      51.629  61.192  23.885  0.00  0.00
ATOM   2528 1HH2 ARG   160      51.595  62.167  23.623  0.00  0.00
ATOM   2529 2HH2 ARG   160      52.504  60.957  24.331  0.00  0.00
ATOM   2530  C   ARG   160      45.599  59.199  25.356  0.00  0.00
ATOM   2531  O   ARG   160      46.583  59.226  26.106  0.00  0.00
ATOM   2532  N   ARG   161      44.411  59.274  25.910  0.00  0.00
ATOM   2533  H   ARG   161      43.611  58.896  25.422  0.00  0.00
ATOM   2534  CA  ARG   161      44.196  59.738  27.298  0.00  0.00
ATOM   2535  HA  ARG   161      45.015  60.349  27.678  0.00  0.00
ATOM   2536  CB  ARG   161      42.907  60.548  27.545  0.00  0.00
ATOM   2537  HB2 ARG   161      42.020  60.011  27.211  0.00  0.00
ATOM   2538  HB3 ARG   161      42.744  60.726  28.608  0.00  0.00
ATOM   2539  CG  ARG   161      43.031  61.936  26.845  0.00  0.00
ATOM   2540  HG2 ARG   161      44.019  62.329  27.085  0.00  0.00
ATOM   2541  HG3 ARG   161      42.826  61.886  25.776  0.00  0.00
ATOM   2542  CD  ARG   161      41.949  62.899  27.437  0.00  0.00
ATOM   2543  HD2 ARG   161      41.921  63.849  26.904  0.00  0.00
ATOM   2544  HD3 ARG   161      41.045  62.365  27.147  0.00  0.00
ATOM   2545  NE  ARG   161      42.168  63.270  28.803  0.00  0.00
ATOM   2546  HE  ARG   161      43.055  63.709  29.005  0.00  0.00
ATOM   2547  CZ  ARG   161      41.273  62.999  29.760  0.00  0.00
ATOM   2548  NH1 ARG   161      40.045  62.555  29.568  0.00  0.00
ATOM   2549 1HH1 ARG   161      39.631  62.286  28.688  0.00  0.00
ATOM   2550 2HH1 ARG   161      39.481  62.508  30.404  0.00  0.00
ATOM   2551  NH2 ARG   161      41.585  63.166  31.000  0.00  0.00
ATOM   2552 1HH2 ARG   161      42.529  63.442  31.227  0.00  0.00
ATOM   2553 2HH2 ARG   161      41.060  62.822  31.791  0.00  0.00
ATOM   2554  C   ARG   161      44.289  58.525  28.268  0.00  0.00
ATOM   2555  O   ARG   161      44.815  58.698  29.339  0.00  0.00
ATOM   2556  N   VAL   162      43.901  57.330  27.784  0.00  0.00
ATOM   2557  H   VAL   162      43.394  57.265  26.913  0.00  0.00
ATOM   2558  CA  VAL   162      44.201  56.063  28.461  0.00  0.00
ATOM   2559  HA  VAL   162      43.945  56.071  29.520  0.00  0.00
ATOM   2560  CB  VAL   162      43.397  54.937  27.910  0.00  0.00
ATOM   2561  HB  VAL   162      43.702  54.759  26.879  0.00  0.00
ATOM   2562  CG1 VAL   162      43.710  53.644  28.577  0.00  0.00
ATOM   2563 1HG1 VAL   162      43.244  52.826  28.028  0.00  0.00
ATOM   2564 2HG1 VAL   162      44.770  53.389  28.605  0.00  0.00
ATOM   2565 3HG1 VAL   162      43.380  53.462  29.599  0.00  0.00
ATOM   2566  CG2 VAL   162      41.907  55.343  27.864  0.00  0.00
ATOM   2567 1HG2 VAL   162      41.587  56.134  27.186  0.00  0.00
ATOM   2568 2HG2 VAL   162      41.366  54.419  27.661  0.00  0.00
ATOM   2569 3HG2 VAL   162      41.743  55.769  28.854  0.00  0.00
ATOM   2570  C   VAL   162      45.730  55.852  28.433  0.00  0.00
ATOM   2571  O   VAL   162      46.308  55.626  29.510  0.00  0.00
ATOM   2572  N   GLU   163      46.431  55.962  27.311  0.00  0.00
ATOM   2573  H   GLU   163      45.964  56.327  26.493  0.00  0.00
ATOM   2574  CA  GLU   163      47.824  55.637  27.141  0.00  0.00
ATOM   2575  HA  GLU   163      47.892  54.576  27.379  0.00  0.00
ATOM   2576  CB  GLU   163      48.146  55.856  25.690  0.00  0.00
ATOM   2577  HB2 GLU   163      47.454  55.294  25.063  0.00  0.00
ATOM   2578  HB3 GLU   163      48.022  56.914  25.459  0.00  0.00
ATOM   2579  CG  GLU   163      49.558  55.390  25.274  0.00  0.00
ATOM   2580  HG2 GLU   163      50.317  55.909  25.859  0.00  0.00
ATOM   2581  HG3 GLU   163      49.757  54.329  25.420  0.00  0.00
ATOM   2582  CD  GLU   163      49.931  55.759  23.787  0.00  0.00
ATOM   2583  OE1 GLU   163      50.628  55.004  23.116  0.00  0.00
ATOM   2584  OE2 GLU   163      49.595  56.866  23.340  0.00  0.00
ATOM   2585  C   GLU   163      48.741  56.552  28.070  0.00  0.00
ATOM   2586  O   GLU   163      49.817  56.067  28.537  0.00  0.00
ATOM   2587  N   GLU   164      48.290  57.753  28.263  0.00  0.00
ATOM   2588  H   GLU   164      47.421  58.001  27.812  0.00  0.00
ATOM   2589  CA  GLU   164      49.080  58.772  29.005  0.00  0.00
ATOM   2590  HA  GLU   164      50.132  58.605  28.773  0.00  0.00
ATOM   2591  CB  GLU   164      48.802  60.178  28.535  0.00  0.00
ATOM   2592  HB2 GLU   164      47.720  60.300  28.489  0.00  0.00
ATOM   2593  HB3 GLU   164      49.225  60.893  29.241  0.00  0.00
ATOM   2594  CG  GLU   164      49.349  60.544  27.167  0.00  0.00
ATOM   2595  HG2 GLU   164      49.203  59.664  26.541  0.00  0.00
ATOM   2596  HG3 GLU   164      48.724  61.364  26.813  0.00  0.00
ATOM   2597  CD  GLU   164      50.833  61.031  27.214  0.00  0.00
ATOM   2598  OE1 GLU   164      51.119  62.209  26.984  0.00  0.00
ATOM   2599  OE2 GLU   164      51.737  60.225  27.532  0.00  0.00
ATOM   2600  C   GLU   164      48.656  58.678  30.537  0.00  0.00
ATOM   2601  O   GLU   164      49.366  59.312  31.347  0.00  0.00
ATOM   2602  N   LEU   165      47.716  57.860  30.946  0.00  0.00
ATOM   2603  H   LEU   165      47.227  57.373  30.208  0.00  0.00
ATOM   2604  CA  LEU   165      47.506  57.308  32.260  0.00  0.00
ATOM   2605  HA  LEU   165      47.841  58.055  32.980  0.00  0.00
ATOM   2606  CB  LEU   165      46.081  56.997  32.561  0.00  0.00
ATOM   2607  HB2 LEU   165      45.467  57.821  32.197  0.00  0.00
ATOM   2608  HB3 LEU   165      45.832  56.164  31.905  0.00  0.00
ATOM   2609  CG  LEU   165      45.675  56.700  34.076  0.00  0.00
ATOM   2610  HG  LEU   165      46.414  56.142  34.652  0.00  0.00
ATOM   2611  CD1 LEU   165      45.525  58.000  34.840  0.00  0.00
ATOM   2612 1HD1 LEU   165      44.724  58.559  34.355  0.00  0.00
ATOM   2613 2HD1 LEU   165      45.145  57.785  35.839  0.00  0.00
ATOM   2614 3HD1 LEU   165      46.435  58.591  34.735  0.00  0.00
ATOM   2615  CD2 LEU   165      44.340  55.873  34.165  0.00  0.00
ATOM   2616 1HD2 LEU   165      44.054  55.412  35.111  0.00  0.00
ATOM   2617 2HD2 LEU   165      43.486  56.435  33.787  0.00  0.00
ATOM   2618 3HD2 LEU   165      44.294  55.044  33.459  0.00  0.00
ATOM   2619  C   LEU   165      48.439  56.060  32.381  0.00  0.00
ATOM   2620  O   LEU   165      49.034  56.034  33.427  0.00  0.00
ATOM   2621  N   GLN   166      48.403  55.109  31.480  0.00  0.00
ATOM   2622  H   GLN   166      47.769  55.290  30.715  0.00  0.00
ATOM   2623  CA  GLN   166      48.907  53.743  31.556  0.00  0.00
ATOM   2624  HA  GLN   166      48.323  53.252  32.334  0.00  0.00
ATOM   2625  CB  GLN   166      48.589  53.003  30.251  0.00  0.00
ATOM   2626  HB2 GLN   166      47.516  52.983  30.062  0.00  0.00
ATOM   2627  HB3 GLN   166      49.082  53.636  29.513  0.00  0.00
ATOM   2628  CG  GLN   166      48.984  51.536  30.180  0.00  0.00
ATOM   2629  HG2 GLN   166      48.762  51.113  31.159  0.00  0.00
ATOM   2630  HG3 GLN   166      48.358  51.210  29.349  0.00  0.00
ATOM   2631  CD  GLN   166      50.434  51.266  29.781  0.00  0.00
ATOM   2632  OE1 GLN   166      51.166  52.174  29.357  0.00  0.00
ATOM   2633  NE2 GLN   166      50.903  50.093  29.701  0.00  0.00
ATOM   2634 1HE2 GLN   166      51.893  49.946  29.561  0.00  0.00
ATOM   2635 2HE2 GLN   166      50.330  49.292  29.922  0.00  0.00
ATOM   2636  C   GLN   166      50.424  53.791  31.819  0.00  0.00
ATOM   2637  O   GLN   166      50.855  52.920  32.615  0.00  0.00
ATOM   2638  N   ASN   167      51.121  54.785  31.318  0.00  0.00
ATOM   2639  H   ASN   167      50.636  55.520  30.823  0.00  0.00
ATOM   2640  CA  ASN   167      52.574  55.053  31.606  0.00  0.00
ATOM   2641  HA  ASN   167      53.162  54.136  31.642  0.00  0.00
ATOM   2642  CB  ASN   167      53.104  55.783  30.344  0.00  0.00
ATOM   2643  HB2 ASN   167      54.170  55.992  30.440  0.00  0.00
ATOM   2644  HB3 ASN   167      53.058  55.053  29.537  0.00  0.00
ATOM   2645  CG  ASN   167      52.470  57.104  30.097  0.00  0.00
ATOM   2646  OD1 ASN   167      51.560  57.599  30.754  0.00  0.00
ATOM   2647  ND2 ASN   167      52.909  57.749  29.091  0.00  0.00
ATOM   2648 1HD2 ASN   167      52.502  58.647  28.872  0.00  0.00
ATOM   2649 2HD2 ASN   167      53.464  57.313  28.368  0.00  0.00
ATOM   2650  C   ASN   167      52.798  55.799  33.002  0.00  0.00
ATOM   2651  O   ASN   167      53.800  55.519  33.644  0.00  0.00
ATOM   2652  N   ARG   168      51.844  56.571  33.465  0.00  0.00
ATOM   2653  H   ARG   168      50.978  56.772  32.985  0.00  0.00
ATOM   2654  CA  ARG   168      51.816  57.029  34.831  0.00  0.00
ATOM   2655  HA  ARG   168      52.825  57.362  35.074  0.00  0.00
ATOM   2656  CB  ARG   168      50.887  58.303  34.873  0.00  0.00
ATOM   2657  HB2 ARG   168      49.931  58.042  34.421  0.00  0.00
ATOM   2658  HB3 ARG   168      50.725  58.633  35.900  0.00  0.00
ATOM   2659  CG  ARG   168      51.589  59.455  34.177  0.00  0.00
ATOM   2660  HG2 ARG   168      52.594  59.611  34.568  0.00  0.00
ATOM   2661  HG3 ARG   168      51.511  59.111  33.146  0.00  0.00
ATOM   2662  CD  ARG   168      50.744  60.687  34.269  0.00  0.00
ATOM   2663  HD2 ARG   168      49.708  60.364  34.364  0.00  0.00
ATOM   2664  HD3 ARG   168      51.039  61.195  35.188  0.00  0.00
ATOM   2665  NE  ARG   168      50.835  61.626  33.164  0.00  0.00
ATOM   2666  HE  ARG   168      51.119  61.183  32.302  0.00  0.00
ATOM   2667  CZ  ARG   168      50.699  62.972  33.196  0.00  0.00
ATOM   2668  NH1 ARG   168      50.089  63.489  34.217  0.00  0.00
ATOM   2669 1HH1 ARG   168      49.813  62.897  34.987  0.00  0.00
ATOM   2670 2HH1 ARG   168      50.048  64.491  34.343  0.00  0.00
ATOM   2671  NH2 ARG   168      51.170  63.782  32.247  0.00  0.00
ATOM   2672 1HH2 ARG   168      51.495  63.425  31.360  0.00  0.00
ATOM   2673 2HH2 ARG   168      50.935  64.763  32.276  0.00  0.00
ATOM   2674  C   ARG   168      51.407  55.900  35.863  0.00  0.00
ATOM   2675  O   ARG   168      51.665  55.888  37.069  0.00  0.00
ATOM   2676  N   ILE   169      50.873  54.758  35.372  0.00  0.00
ATOM   2677  H   ILE   169      50.716  54.635  34.382  0.00  0.00
ATOM   2678  CA  ILE   169      50.522  53.607  36.205  0.00  0.00
ATOM   2679  HA  ILE   169      50.480  53.827  37.272  0.00  0.00
ATOM   2680  CB  ILE   169      49.106  53.133  35.798  0.00  0.00
ATOM   2681  HB  ILE   169      49.040  53.183  34.711  0.00  0.00
ATOM   2682  CG2 ILE   169      48.842  51.622  36.145  0.00  0.00
ATOM   2683 1HG2 ILE   169      49.575  50.917  35.752  0.00  0.00
ATOM   2684 2HG2 ILE   169      48.908  51.486  37.225  0.00  0.00
ATOM   2685 3HG2 ILE   169      47.854  51.285  35.831  0.00  0.00
ATOM   2686  CG1 ILE   169      48.067  54.048  36.433  0.00  0.00
ATOM   2687 2HG1 ILE   169      48.113  53.960  37.518  0.00  0.00
ATOM   2688 3HG1 ILE   169      48.332  55.041  36.068  0.00  0.00
ATOM   2689  CD1 ILE   169      46.690  53.781  35.871  0.00  0.00
ATOM   2690 1HD1 ILE   169      46.306  52.807  36.173  0.00  0.00
ATOM   2691 2HD1 ILE   169      45.957  54.537  36.153  0.00  0.00
ATOM   2692 3HD1 ILE   169      46.792  53.781  34.786  0.00  0.00
ATOM   2693  C   ILE   169      51.635  52.628  36.149  0.00  0.00
ATOM   2694  O   ILE   169      52.073  52.103  37.220  0.00  0.00
ATOM   2695  N   ALA   170      52.195  52.313  34.958  0.00  0.00
ATOM   2696  H   ALA   170      51.783  52.528  34.062  0.00  0.00
ATOM   2697  CA  ALA   170      53.452  51.651  34.751  0.00  0.00
ATOM   2698  HA  ALA   170      53.412  50.608  35.066  0.00  0.00
ATOM   2699  CB  ALA   170      53.828  51.741  33.284  0.00  0.00
ATOM   2700  HB1 ALA   170      53.022  51.345  32.667  0.00  0.00
ATOM   2701  HB2 ALA   170      54.018  52.800  33.105  0.00  0.00
ATOM   2702  HB3 ALA   170      54.746  51.187  33.090  0.00  0.00
ATOM   2703  C   ALA   170      54.589  52.139  35.601  0.00  0.00
ATOM   2704  O   ALA   170      55.544  51.386  35.861  0.00  0.00
ATOM   2705  N   SER   171      54.559  53.342  36.190  0.00  0.00
ATOM   2706  H   SER   171      53.838  54.002  35.937  0.00  0.00
ATOM   2707  CA  SER   171      55.509  53.803  37.174  0.00  0.00
ATOM   2708  HA  SER   171      56.484  54.158  36.838  0.00  0.00
ATOM   2709  CB  SER   171      54.771  55.020  37.881  0.00  0.00
ATOM   2710  HB2 SER   171      53.911  54.524  38.331  0.00  0.00
ATOM   2711  HB3 SER   171      55.473  55.400  38.623  0.00  0.00
ATOM   2712  OG  SER   171      54.499  56.042  36.981  0.00  0.00
ATOM   2713  HG  SER   171      53.999  56.766  37.364  0.00  0.00
ATOM   2714  C   SER   171      55.869  52.854  38.306  0.00  0.00
ATOM   2715  O   SER   171      57.036  52.850  38.657  0.00  0.00
ATOM   2716  N   CYS   172      54.951  52.023  38.761  0.00  0.00
ATOM   2717  H   CYS   172      54.096  52.067  38.226  0.00  0.00
ATOM   2718  CA  CYS   172      55.251  50.905  39.664  0.00  0.00
ATOM   2719  HA  CYS   172      55.579  51.386  40.585  0.00  0.00
ATOM   2720  CB  CYS   172      53.952  50.149  39.913  0.00  0.00
ATOM   2721  HB2 CYS   172      54.013  49.601  40.853  0.00  0.00
ATOM   2722  HB3 CYS   172      53.144  50.877  39.835  0.00  0.00
ATOM   2723  SG  CYS   172      53.660  48.894  38.591  0.00  0.00
ATOM   2724  C   CYS   172      56.485  50.092  39.318  0.00  0.00
ATOM   2725  O   CYS   172      57.149  49.608  40.241  0.00  0.00
ATOM   2726  N   LEU   173      56.837  49.962  37.994  0.00  0.00
ATOM   2727  H   LEU   173      56.340  50.457  37.268  0.00  0.00
ATOM   2728  CA  LEU   173      58.122  49.471  37.536  0.00  0.00
ATOM   2729  HA  LEU   173      58.542  48.971  38.408  0.00  0.00
ATOM   2730  CB  LEU   173      57.841  48.401  36.468  0.00  0.00
ATOM   2731  HB2 LEU   173      57.157  47.624  36.810  0.00  0.00
ATOM   2732  HB3 LEU   173      57.437  48.863  35.568  0.00  0.00
ATOM   2733  CG  LEU   173      59.077  47.644  36.025  0.00  0.00
ATOM   2734  HG  LEU   173      59.928  48.292  35.815  0.00  0.00
ATOM   2735  CD1 LEU   173      59.554  46.676  37.135  0.00  0.00
ATOM   2736 1HD1 LEU   173      59.473  47.136  38.120  0.00  0.00
ATOM   2737 2HD1 LEU   173      59.221  45.641  37.210  0.00  0.00
ATOM   2738 3HD1 LEU   173      60.624  46.575  36.955  0.00  0.00
ATOM   2739  CD2 LEU   173      58.653  46.889  34.754  0.00  0.00
ATOM   2740 1HD2 LEU   173      57.804  46.222  34.907  0.00  0.00
ATOM   2741 2HD2 LEU   173      58.421  47.728  34.098  0.00  0.00
ATOM   2742 3HD2 LEU   173      59.414  46.235  34.327  0.00  0.00
ATOM   2743  C   LEU   173      59.075  50.577  37.014  0.00  0.00
ATOM   2744  O   LEU   173      60.294  50.396  37.221  0.00  0.00
ATOM   2745  N   LYS   174      58.530  51.633  36.351  0.00  0.00
ATOM   2746  H   LYS   174      57.524  51.664  36.429  0.00  0.00
ATOM   2747  CA  LYS   174      59.324  52.526  35.436  0.00  0.00
ATOM   2748  HA  LYS   174      60.248  52.185  34.970  0.00  0.00
ATOM   2749  CB  LYS   174      58.387  52.746  34.204  0.00  0.00
ATOM   2750  HB2 LYS   174      57.461  53.244  34.491  0.00  0.00
ATOM   2751  HB3 LYS   174      58.889  53.466  33.559  0.00  0.00
ATOM   2752  CG  LYS   174      57.965  51.524  33.286  0.00  0.00
ATOM   2753  HG2 LYS   174      57.567  50.657  33.813  0.00  0.00
ATOM   2754  HG3 LYS   174      57.206  51.934  32.619  0.00  0.00
ATOM   2755  CD  LYS   174      59.015  50.987  32.417  0.00  0.00
ATOM   2756  HD2 LYS   174      59.415  51.752  31.752  0.00  0.00
ATOM   2757  HD3 LYS   174      59.806  50.622  33.072  0.00  0.00
ATOM   2758  CE  LYS   174      58.672  49.746  31.645  0.00  0.00
ATOM   2759  HE2 LYS   174      58.220  48.976  32.271  0.00  0.00
ATOM   2760  HE3 LYS   174      57.844  49.828  30.940  0.00  0.00
ATOM   2761  NZ  LYS   174      59.763  49.266  30.793  0.00  0.00
ATOM   2762  HZ1 LYS   174      60.162  49.927  30.143  0.00  0.00
ATOM   2763  HZ2 LYS   174      60.410  48.650  31.265  0.00  0.00
ATOM   2764  HZ3 LYS   174      59.328  48.632  30.138  0.00  0.00
ATOM   2765  C   LYS   174      59.736  53.889  36.088  0.00  0.00
ATOM   2766  O   LYS   174      59.997  54.796  35.295  0.00  0.00
ATOM   2767  N   GLU   175      59.861  53.964  37.378  0.00  0.00
ATOM   2768  H   GLU   175      59.387  53.286  37.957  0.00  0.00
ATOM   2769  CA  GLU   175      60.125  55.290  38.013  0.00  0.00
ATOM   2770  HA  GLU   175      60.842  55.819  37.385  0.00  0.00
ATOM   2771  CB  GLU   175      58.718  55.996  38.111  0.00  0.00
ATOM   2772  HB2 GLU   175      58.270  56.106  37.123  0.00  0.00
ATOM   2773  HB3 GLU   175      58.163  55.254  38.686  0.00  0.00
ATOM   2774  CG  GLU   175      58.629  57.425  38.680  0.00  0.00
ATOM   2775  HG2 GLU   175      57.592  57.759  38.696  0.00  0.00
ATOM   2776  HG3 GLU   175      59.042  57.248  39.673  0.00  0.00
ATOM   2777  CD  GLU   175      59.442  58.459  37.999  0.00  0.00
ATOM   2778  OE1 GLU   175      58.966  59.191  37.110  0.00  0.00
ATOM   2779  OE2 GLU   175      60.612  58.655  38.374  0.00  0.00
ATOM   2780  C   GLU   175      60.868  55.149  39.382  0.00  0.00
ATOM   2781  O   GLU   175      60.927  54.054  39.919  0.00  0.00
ATOM   2782  N   HIS   176      61.484  56.208  39.929  0.00  0.00
ATOM   2783  H   HIS   176      61.523  57.081  39.422  0.00  0.00
ATOM   2784  CA  HIS   176      62.478  56.162  40.999  0.00  0.00
ATOM   2785  HA  HIS   176      63.219  55.450  40.635  0.00  0.00
ATOM   2786  CB  HIS   176      63.207  57.477  41.099  0.00  0.00
ATOM   2787  HB2 HIS   176      64.037  57.328  41.790  0.00  0.00
ATOM   2788  HB3 HIS   176      63.731  57.695  40.168  0.00  0.00
ATOM   2789  CG  HIS   176      62.354  58.641  41.520  0.00  0.00
ATOM   2790  ND1 HIS   176      61.431  59.462  40.789  0.00  0.00
ATOM   2791  HD1 HIS   176      61.136  59.262  39.844  0.00  0.00
ATOM   2792  CE1 HIS   176      60.842  60.316  41.675  0.00  0.00
ATOM   2793  HE1 HIS   176      60.173  61.150  41.524  0.00  0.00
ATOM   2794  NE2 HIS   176      61.373  60.095  42.869  0.00  0.00
ATOM   2795  HE2 HIS   176      61.102  60.551  43.729  0.00  0.00
ATOM   2796  CD2 HIS   176      62.336  59.105  42.804  0.00  0.00
ATOM   2797  HD2 HIS   176      62.814  58.622  43.643  0.00  0.00
ATOM   2798  C   HIS   176      61.855  55.581  42.299  0.00  0.00
ATOM   2799  O   HIS   176      60.827  56.108  42.760  0.00  0.00
ATOM   2800  N   VAL   177      62.526  54.622  42.987  0.00  0.00
ATOM   2801  H   VAL   177      63.404  54.267  42.637  0.00  0.00
ATOM   2802  CA  VAL   177      61.814  53.854  44.111  0.00  0.00
ATOM   2803  HA  VAL   177      60.760  53.775  43.845  0.00  0.00
ATOM   2804  CB  VAL   177      62.330  52.445  44.179  0.00  0.00
ATOM   2805  HB  VAL   177      62.040  51.994  43.230  0.00  0.00
ATOM   2806  CG1 VAL   177      63.836  52.260  44.417  0.00  0.00
ATOM   2807 1HG1 VAL   177      64.136  52.387  45.457  0.00  0.00
ATOM   2808 2HG1 VAL   177      64.082  51.252  44.083  0.00  0.00
ATOM   2809 3HG1 VAL   177      64.418  52.841  43.701  0.00  0.00
ATOM   2810  CG2 VAL   177      61.645  51.690  45.337  0.00  0.00
ATOM   2811 1HG2 VAL   177      60.564  51.830  45.303  0.00  0.00
ATOM   2812 2HG2 VAL   177      61.864  50.631  45.206  0.00  0.00
ATOM   2813 3HG2 VAL   177      62.021  52.011  46.309  0.00  0.00
ATOM   2814  C   VAL   177      61.868  54.667  45.434  0.00  0.00
ATOM   2815  O   VAL   177      62.874  55.332  45.719  0.00  0.00
ATOM   2816  N   ALA   178      60.780  54.686  46.167  0.00  0.00
ATOM   2817  H   ALA   178      59.909  54.338  45.792  0.00  0.00
ATOM   2818  CA  ALA   178      60.621  55.390  47.413  0.00  0.00
ATOM   2819  HA  ALA   178      61.467  56.024  47.674  0.00  0.00
ATOM   2820  CB  ALA   178      59.350  56.313  47.437  0.00  0.00
ATOM   2821  HB1 ALA   178      58.444  55.708  47.396  0.00  0.00
ATOM   2822  HB2 ALA   178      59.397  56.896  48.357  0.00  0.00
ATOM   2823  HB3 ALA   178      59.313  57.059  46.644  0.00  0.00
ATOM   2824  C   ALA   178      60.661  54.404  48.585  0.00  0.00
ATOM   2825  O   ALA   178      60.603  53.183  48.514  0.00  0.00
ATOM   2826  N   ALA   179      60.753  54.995  49.783  0.00  0.00
ATOM   2827  H   ALA   179      60.899  55.994  49.758  0.00  0.00
ATOM   2828  CA  ALA   179      60.756  54.401  51.146  0.00  0.00
ATOM   2829  HA  ALA   179      61.014  55.225  51.811  0.00  0.00
ATOM   2830  CB  ALA   179      59.336  54.120  51.598  0.00  0.00
ATOM   2831  HB1 ALA   179      58.887  53.356  50.963  0.00  0.00
ATOM   2832  HB2 ALA   179      59.325  53.751  52.624  0.00  0.00
ATOM   2833  HB3 ALA   179      58.707  55.010  51.603  0.00  0.00
ATOM   2834  C   ALA   179      61.933  53.390  51.318  0.00  0.00
ATOM   2835  O   ALA   179      61.741  52.253  51.659  0.00  0.00
ATOM   2836  N   VAL   180      63.197  53.680  50.836  0.00  0.00
ATOM   2837  H   VAL   180      63.355  54.618  50.496  0.00  0.00
ATOM   2838  CA  VAL   180      64.399  52.859  51.088  0.00  0.00
ATOM   2839  HA  VAL   180      64.272  52.004  50.424  0.00  0.00
ATOM   2840  CB  VAL   180      65.587  53.663  50.538  0.00  0.00
ATOM   2841  HB  VAL   180      66.505  53.138  50.800  0.00  0.00
ATOM   2842  CG1 VAL   180      65.571  53.749  48.970  0.00  0.00
ATOM   2843 1HG1 VAL   180      65.320  52.772  48.558  0.00  0.00
ATOM   2844 2HG1 VAL   180      64.804  54.454  48.650  0.00  0.00
ATOM   2845 3HG1 VAL   180      66.572  53.948  48.587  0.00  0.00
ATOM   2846  CG2 VAL   180      65.809  55.090  51.147  0.00  0.00
ATOM   2847 1HG2 VAL   180      65.694  55.148  52.230  0.00  0.00
ATOM   2848 2HG2 VAL   180      66.833  55.316  50.852  0.00  0.00
ATOM   2849 3HG2 VAL   180      65.129  55.801  50.676  0.00  0.00
ATOM   2850  C   VAL   180      64.605  52.417  52.502  0.00  0.00
ATOM   2851  O   VAL   180      64.203  53.176  53.393  0.00  0.00
ATOM   2852  N   ALA   181      65.082  51.179  52.851  0.00  0.00
ATOM   2853  H   ALA   181      65.411  51.164  53.806  0.00  0.00
ATOM   2854  CA  ALA   181      65.596  50.182  51.892  0.00  0.00
ATOM   2855  HA  ALA   181      66.215  50.725  51.177  0.00  0.00
ATOM   2856  CB  ALA   181      66.582  49.265  52.558  0.00  0.00
ATOM   2857  HB1 ALA   181      66.023  48.420  52.960  0.00  0.00
ATOM   2858  HB2 ALA   181      67.403  48.960  51.909  0.00  0.00
ATOM   2859  HB3 ALA   181      67.007  49.825  53.392  0.00  0.00
ATOM   2860  C   ALA   181      64.445  49.526  51.117  0.00  0.00
ATOM   2861  O   ALA   181      63.440  49.139  51.754  0.00  0.00
ATOM   2862  N   GLY   182      64.461  49.494  49.801  0.00  0.00
ATOM   2863  H   GLY   182      65.403  49.656  49.475  0.00  0.00
ATOM   2864  CA  GLY   182      63.369  49.092  48.938  0.00  0.00
ATOM   2865  HA2 GLY   182      62.430  49.593  49.174  0.00  0.00
ATOM   2866  HA3 GLY   182      63.592  49.395  47.915  0.00  0.00
ATOM   2867  C   GLY   182      63.112  47.568  48.995  0.00  0.00
ATOM   2868  O   GLY   182      64.077  46.739  49.074  0.00  0.00
ATOM   2869  N   GLU   183      61.810  47.195  49.058  0.00  0.00
ATOM   2870  H   GLU   183      61.168  47.964  48.933  0.00  0.00
ATOM   2871  CA  GLU   183      61.306  45.814  49.330  0.00  0.00
ATOM   2872  HA  GLU   183      62.038  45.175  49.823  0.00  0.00
ATOM   2873  CB  GLU   183      60.055  45.857  50.248  0.00  0.00
ATOM   2874  HB2 GLU   183      59.359  46.485  49.692  0.00  0.00
ATOM   2875  HB3 GLU   183      59.694  44.843  50.415  0.00  0.00
ATOM   2876  CG  GLU   183      60.294  46.545  51.610  0.00  0.00
ATOM   2877  HG2 GLU   183      61.306  46.319  51.947  0.00  0.00
ATOM   2878  HG3 GLU   183      60.298  47.621  51.439  0.00  0.00
ATOM   2879  CD  GLU   183      59.274  46.297  52.629  0.00  0.00
ATOM   2880  OE1 GLU   183      58.283  46.988  52.578  0.00  0.00
ATOM   2881  OE2 GLU   183      59.516  45.431  53.455  0.00  0.00
ATOM   2882  C   GLU   183      60.956  45.040  47.997  0.00  0.00
ATOM   2883  O   GLU   183      60.201  45.593  47.205  0.00  0.00
ATOM   2884  N   PRO   184      61.403  43.801  47.821  0.00  0.00
ATOM   2885  CD  PRO   184      62.213  43.033  48.650  0.00  0.00
ATOM   2886  HD2 PRO   184      61.623  42.525  49.414  0.00  0.00
ATOM   2887  HD3 PRO   184      62.984  43.633  49.134  0.00  0.00
ATOM   2888  CG  PRO   184      63.070  42.105  47.780  0.00  0.00
ATOM   2889  HG2 PRO   184      63.456  41.213  48.274  0.00  0.00
ATOM   2890  HG3 PRO   184      63.920  42.646  47.365  0.00  0.00
ATOM   2891  CB  PRO   184      62.073  41.882  46.639  0.00  0.00
ATOM   2892  HB2 PRO   184      61.460  41.031  46.937  0.00  0.00
ATOM   2893  HB3 PRO   184      62.503  41.557  45.691  0.00  0.00
ATOM   2894  CA  PRO   184      61.289  43.179  46.480  0.00  0.00
ATOM   2895  HA  PRO   184      61.813  43.837  45.787  0.00  0.00
ATOM   2896  C   PRO   184      59.857  42.932  45.914  0.00  0.00
ATOM   2897  O   PRO   184      59.096  42.188  46.505  0.00  0.00
ATOM   2898  N   GLN   185      59.571  43.527  44.759  0.00  0.00
ATOM   2899  H   GLN   185      60.325  44.058  44.349  0.00  0.00
ATOM   2900  CA  GLN   185      58.295  43.292  44.054  0.00  0.00
ATOM   2901  HA  GLN   185      57.504  43.472  44.782  0.00  0.00
ATOM   2902  CB  GLN   185      58.080  44.414  42.998  0.00  0.00
ATOM   2903  HB2 GLN   185      58.753  44.213  42.166  0.00  0.00
ATOM   2904  HB3 GLN   185      57.090  44.331  42.548  0.00  0.00
ATOM   2905  CG  GLN   185      58.280  45.882  43.386  0.00  0.00
ATOM   2906  HG2 GLN   185      57.495  46.170  44.085  0.00  0.00
ATOM   2907  HG3 GLN   185      59.308  45.921  43.745  0.00  0.00
ATOM   2908  CD  GLN   185      58.252  46.731  42.165  0.00  0.00
ATOM   2909  OE1 GLN   185      59.206  46.687  41.341  0.00  0.00
ATOM   2910  NE2 GLN   185      57.101  47.400  41.897  0.00  0.00
ATOM   2911 1HE2 GLN   185      57.173  48.118  41.191  0.00  0.00
ATOM   2912 2HE2 GLN   185      56.573  47.587  42.738  0.00  0.00
ATOM   2913  C   GLN   185      58.015  41.860  43.646  0.00  0.00
ATOM   2914  O   GLN   185      56.836  41.429  43.891  0.00  0.00
ATOM   2915  N   PRO   186      58.962  41.082  43.144  0.00  0.00
ATOM   2916  CD  PRO   186      58.834  39.643  43.205  0.00  0.00
ATOM   2917  HD2 PRO   186      58.299  39.351  42.301  0.00  0.00
ATOM   2918  HD3 PRO   186      58.263  39.265  44.054  0.00  0.00
ATOM   2919  CG  PRO   186      60.265  39.101  43.258  0.00  0.00
ATOM   2920  HG2 PRO   186      60.348  38.099  42.837  0.00  0.00
ATOM   2921  HG3 PRO   186      60.627  39.271  44.272  0.00  0.00
ATOM   2922  CB  PRO   186      61.013  40.194  42.394  0.00  0.00
ATOM   2923  HB2 PRO   186      60.882  39.847  41.369  0.00  0.00
ATOM   2924  HB3 PRO   186      62.063  40.322  42.659  0.00  0.00
ATOM   2925  CA  PRO   186      60.237  41.467  42.479  0.00  0.00
ATOM   2926  HA  PRO   186      60.849  42.073  43.147  0.00  0.00
ATOM   2927  C   PRO   186      60.140  42.168  41.093  0.00  0.00
ATOM   2928  O   PRO   186      59.322  41.718  40.265  0.00  0.00
ATOM   2929  N   ALA   187      60.984  43.195  40.793  0.00  0.00
ATOM   2930  H   ALA   187      61.460  43.577  41.597  0.00  0.00
ATOM   2931  CA  ALA   187      60.944  44.042  39.592  0.00  0.00
ATOM   2932  HA  ALA   187      60.000  44.568  39.448  0.00  0.00
ATOM   2933  CB  ALA   187      62.000  45.141  39.754  0.00  0.00
ATOM   2934  HB1 ALA   187      61.816  45.878  38.972  0.00  0.00
ATOM   2935  HB2 ALA   187      61.925  45.592  40.743  0.00  0.00
ATOM   2936  HB3 ALA   187      63.024  44.775  39.673  0.00  0.00
ATOM   2937  C   ALA   187      61.201  43.244  38.339  0.00  0.00
ATOM   2938  O   ALA   187      60.524  43.485  37.309  0.00  0.00
ATOM   2939  N   SER   188      62.018  42.207  38.450  0.00  0.00
ATOM   2940  H   SER   188      62.543  42.168  39.312  0.00  0.00
ATOM   2941  CA  SER   188      62.294  41.246  37.411  0.00  0.00
ATOM   2942  HA  SER   188      62.535  41.819  36.516  0.00  0.00
ATOM   2943  CB  SER   188      63.496  40.384  37.761  0.00  0.00
ATOM   2944  HB2 SER   188      63.721  39.736  36.913  0.00  0.00
ATOM   2945  HB3 SER   188      64.357  40.978  38.068  0.00  0.00
ATOM   2946  OG  SER   188      63.288  39.454  38.841  0.00  0.00
ATOM   2947  HG  SER   188      64.108  38.971  38.966  0.00  0.00
ATOM   2948  C   SER   188      61.092  40.328  37.093  0.00  0.00
ATOM   2949  O   SER   188      61.014  39.730  36.014  0.00  0.00
ATOM   2950  N   CYS   189      60.141  40.238  38.028  0.00  0.00
ATOM   2951  H   CYS   189      60.430  40.590  38.930  0.00  0.00
ATOM   2952  CA  CYS   189      59.080  39.262  37.954  0.00  0.00
ATOM   2953  HA  CYS   189      59.275  38.489  37.211  0.00  0.00
ATOM   2954  CB  CYS   189      58.952  38.663  39.325  0.00  0.00
ATOM   2955  HB2 CYS   189      58.698  39.404  40.083  0.00  0.00
ATOM   2956  HB3 CYS   189      58.075  38.017  39.360  0.00  0.00
ATOM   2957  SG  CYS   189      60.447  37.736  39.689  0.00  0.00
ATOM   2958  HG  CYS   189      61.302  38.647  39.218  0.00  0.00
ATOM   2959  C   CYS   189      57.832  39.987  37.492  0.00  0.00
ATOM   2960  O   CYS   189      57.171  39.571  36.524  0.00  0.00
ATOM   2961  N   LEU   190      57.571  41.215  38.005  0.00  0.00
ATOM   2962  H   LEU   190      58.202  41.502  38.740  0.00  0.00
ATOM   2963  CA  LEU   190      56.644  42.243  37.514  0.00  0.00
ATOM   2964  HA  LEU   190      55.666  41.762  37.486  0.00  0.00
ATOM   2965  CB  LEU   190      56.668  43.430  38.523  0.00  0.00
ATOM   2966  HB2 LEU   190      56.131  43.074  39.402  0.00  0.00
ATOM   2967  HB3 LEU   190      57.679  43.642  38.868  0.00  0.00
ATOM   2968  CG  LEU   190      56.141  44.810  38.078  0.00  0.00
ATOM   2969  HG  LEU   190      56.625  45.176  37.173  0.00  0.00
ATOM   2970  CD1 LEU   190      54.684  44.694  37.782  0.00  0.00
ATOM   2971 1HD1 LEU   190      54.179  44.035  38.487  0.00  0.00
ATOM   2972 2HD1 LEU   190      54.166  45.652  37.739  0.00  0.00
ATOM   2973 3HD1 LEU   190      54.445  44.246  36.817  0.00  0.00
ATOM   2974  CD2 LEU   190      56.390  45.790  39.211  0.00  0.00
ATOM   2975 1HD2 LEU   190      56.257  46.818  38.873  0.00  0.00
ATOM   2976 2HD2 LEU   190      55.783  45.574  40.090  0.00  0.00
ATOM   2977 3HD2 LEU   190      57.409  45.668  39.575  0.00  0.00
ATOM   2978  C   LEU   190      56.952  42.635  36.015  0.00  0.00
ATOM   2979  O   LEU   190      56.004  42.810  35.278  0.00  0.00
ATOM   2980  N   SER   191      58.257  42.473  35.580  0.00  0.00
ATOM   2981  H   SER   191      59.043  42.362  36.204  0.00  0.00
ATOM   2982  CA  SER   191      58.787  42.692  34.180  0.00  0.00
ATOM   2983  HA  SER   191      58.412  43.655  33.831  0.00  0.00
ATOM   2984  CB  SER   191      60.353  42.734  34.031  0.00  0.00
ATOM   2985  HB2 SER   191      60.850  41.848  34.427  0.00  0.00
ATOM   2986  HB3 SER   191      60.593  42.857  32.975  0.00  0.00
ATOM   2987  OG  SER   191      60.836  43.948  34.645  0.00  0.00
ATOM   2988  HG  SER   191      60.618  43.812  35.570  0.00  0.00
ATOM   2989  C   SER   191      58.265  41.621  33.248  0.00  0.00
ATOM   2990  O   SER   191      57.516  41.959  32.298  0.00  0.00
ATOM   2991  N   ARG   192      58.518  40.354  33.690  0.00  0.00
ATOM   2992  H   ARG   192      59.049  40.198  34.534  0.00  0.00
ATOM   2993  CA  ARG   192      58.201  39.184  32.930  0.00  0.00
ATOM   2994  HA  ARG   192      58.579  39.377  31.926  0.00  0.00
ATOM   2995  CB  ARG   192      58.894  37.942  33.516  0.00  0.00
ATOM   2996  HB2 ARG   192      59.641  38.273  34.237  0.00  0.00
ATOM   2997  HB3 ARG   192      58.172  37.342  34.069  0.00  0.00
ATOM   2998  CG  ARG   192      59.662  37.056  32.537  0.00  0.00
ATOM   2999  HG2 ARG   192      59.016  36.473  31.881  0.00  0.00
ATOM   3000  HG3 ARG   192      60.184  37.772  31.901  0.00  0.00
ATOM   3001  CD  ARG   192      60.630  36.110  33.322  0.00  0.00
ATOM   3002  HD2 ARG   192      60.984  36.681  34.180  0.00  0.00
ATOM   3003  HD3 ARG   192      60.246  35.174  33.727  0.00  0.00
ATOM   3004  NE  ARG   192      61.815  35.769  32.518  0.00  0.00
ATOM   3005  HE  ARG   192      62.633  36.362  32.509  0.00  0.00
ATOM   3006  CZ  ARG   192      62.051  34.752  31.723  0.00  0.00
ATOM   3007  NH1 ARG   192      61.205  33.876  31.358  0.00  0.00
ATOM   3008 1HH1 ARG   192      60.307  33.865  31.822  0.00  0.00
ATOM   3009 2HH1 ARG   192      61.417  33.273  30.576  0.00  0.00
ATOM   3010  NH2 ARG   192      63.163  34.785  31.045  0.00  0.00
ATOM   3011 1HH2 ARG   192      63.924  35.385  31.331  0.00  0.00
ATOM   3012 2HH2 ARG   192      63.287  34.028  30.388  0.00  0.00
ATOM   3013  C   ARG   192      56.718  38.923  32.685  0.00  0.00
ATOM   3014  O   ARG   192      56.334  38.452  31.587  0.00  0.00
ATOM   3015  N   LEU   193      55.973  39.280  33.753  0.00  0.00
ATOM   3016  H   LEU   193      56.476  39.598  34.569  0.00  0.00
ATOM   3017  CA  LEU   193      54.466  39.272  33.756  0.00  0.00
ATOM   3018  HA  LEU   193      54.037  38.384  33.293  0.00  0.00
ATOM   3019  CB  LEU   193      54.035  39.254  35.217  0.00  0.00
ATOM   3020  HB2 LEU   193      54.566  40.078  35.693  0.00  0.00
ATOM   3021  HB3 LEU   193      52.983  39.522  35.308  0.00  0.00
ATOM   3022  CG  LEU   193      54.186  37.931  36.003  0.00  0.00
ATOM   3023  HG  LEU   193      55.122  37.445  35.728  0.00  0.00
ATOM   3024  CD1 LEU   193      54.191  38.283  37.474  0.00  0.00
ATOM   3025 1HD1 LEU   193      53.759  37.504  38.103  0.00  0.00
ATOM   3026 2HD1 LEU   193      55.202  38.443  37.849  0.00  0.00
ATOM   3027 3HD1 LEU   193      53.610  39.194  37.618  0.00  0.00
ATOM   3028  CD2 LEU   193      53.093  36.940  35.546  0.00  0.00
ATOM   3029 1HD2 LEU   193      53.325  36.049  36.129  0.00  0.00
ATOM   3030 2HD2 LEU   193      52.079  37.219  35.833  0.00  0.00
ATOM   3031 3HD2 LEU   193      53.193  36.723  34.483  0.00  0.00
ATOM   3032  C   LEU   193      53.869  40.418  32.977  0.00  0.00
ATOM   3033  O   LEU   193      52.865  40.195  32.292  0.00  0.00
ATOM   3034  N   LEU   194      54.425  41.622  32.968  0.00  0.00
ATOM   3035  H   LEU   194      55.234  41.829  33.535  0.00  0.00
ATOM   3036  CA  LEU   194      53.882  42.701  32.083  0.00  0.00
ATOM   3037  HA  LEU   194      52.806  42.843  32.186  0.00  0.00
ATOM   3038  CB  LEU   194      54.600  44.017  32.453  0.00  0.00
ATOM   3039  HB2 LEU   194      54.375  44.284  33.485  0.00  0.00
ATOM   3040  HB3 LEU   194      55.668  43.799  32.417  0.00  0.00
ATOM   3041  CG  LEU   194      54.473  45.212  31.525  0.00  0.00
ATOM   3042  HG  LEU   194      54.925  45.003  30.556  0.00  0.00
ATOM   3043  CD1 LEU   194      52.983  45.566  31.382  0.00  0.00
ATOM   3044 1HD1 LEU   194      52.592  44.675  30.889  0.00  0.00
ATOM   3045 2HD1 LEU   194      52.505  45.629  32.360  0.00  0.00
ATOM   3046 3HD1 LEU   194      52.705  46.458  30.822  0.00  0.00
ATOM   3047  CD2 LEU   194      55.224  46.426  32.167  0.00  0.00
ATOM   3048 1HD2 LEU   194      54.775  46.792  33.091  0.00  0.00
ATOM   3049 2HD2 LEU   194      56.238  46.114  32.417  0.00  0.00
ATOM   3050 3HD2 LEU   194      55.235  47.226  31.427  0.00  0.00
ATOM   3051  C   LEU   194      54.086  42.271  30.629  0.00  0.00
ATOM   3052  O   LEU   194      53.088  42.341  29.853  0.00  0.00
ATOM   3053  N   GLY   195      55.199  41.581  30.298  0.00  0.00
ATOM   3054  H   GLY   195      55.834  41.479  31.076  0.00  0.00
ATOM   3055  CA  GLY   195      55.301  40.881  29.036  0.00  0.00
ATOM   3056  HA2 GLY   195      54.941  41.624  28.325  0.00  0.00
ATOM   3057  HA3 GLY   195      56.341  40.574  28.924  0.00  0.00
ATOM   3058  C   GLY   195      54.458  39.670  28.724  0.00  0.00
ATOM   3059  O   GLY   195      54.273  39.281  27.580  0.00  0.00
ATOM   3060  N   LYS   196      53.849  39.098  29.741  0.00  0.00
ATOM   3061  H   LYS   196      53.948  39.443  30.685  0.00  0.00
ATOM   3062  CA  LYS   196      52.860  38.005  29.651  0.00  0.00
ATOM   3063  HA  LYS   196      52.928  37.426  28.730  0.00  0.00
ATOM   3064  CB  LYS   196      53.271  37.042  30.773  0.00  0.00
ATOM   3065  HB2 LYS   196      54.339  36.937  30.964  0.00  0.00
ATOM   3066  HB3 LYS   196      52.821  37.466  31.671  0.00  0.00
ATOM   3067  CG  LYS   196      52.736  35.578  30.660  0.00  0.00
ATOM   3068  HG2 LYS   196      51.650  35.614  30.748  0.00  0.00
ATOM   3069  HG3 LYS   196      53.006  35.201  29.673  0.00  0.00
ATOM   3070  CD  LYS   196      53.312  34.666  31.689  0.00  0.00
ATOM   3071  HD2 LYS   196      54.392  34.763  31.804  0.00  0.00
ATOM   3072  HD3 LYS   196      52.786  34.886  32.618  0.00  0.00
ATOM   3073  CE  LYS   196      53.103  33.173  31.466  0.00  0.00
ATOM   3074  HE2 LYS   196      52.733  32.684  32.367  0.00  0.00
ATOM   3075  HE3 LYS   196      52.336  33.102  30.695  0.00  0.00
ATOM   3076  NZ  LYS   196      54.278  32.470  30.998  0.00  0.00
ATOM   3077  HZ1 LYS   196      54.024  31.493  30.971  0.00  0.00
ATOM   3078  HZ2 LYS   196      54.649  32.828  30.130  0.00  0.00
ATOM   3079  HZ3 LYS   196      55.016  32.483  31.688  0.00  0.00
ATOM   3080  C   LYS   196      51.386  38.445  29.803  0.00  0.00
ATOM   3081  O   LYS   196      50.530  37.590  29.537  0.00  0.00
ATOM   3082  N   LEU   197      51.052  39.727  29.930  0.00  0.00
ATOM   3083  H   LEU   197      51.769  40.409  30.133  0.00  0.00
ATOM   3084  CA  LEU   197      49.736  40.279  29.695  0.00  0.00
ATOM   3085  HA  LEU   197      49.003  39.716  30.272  0.00  0.00
ATOM   3086  CB  LEU   197      49.748  41.765  30.214  0.00  0.00
ATOM   3087  HB2 LEU   197      50.446  42.326  29.593  0.00  0.00
ATOM   3088  HB3 LEU   197      48.760  42.106  29.905  0.00  0.00
ATOM   3089  CG  LEU   197      49.986  41.931  31.710  0.00  0.00
ATOM   3090  HG  LEU   197      51.018  41.643  31.911  0.00  0.00
ATOM   3091  CD1 LEU   197      49.703  43.415  32.016  0.00  0.00
ATOM   3092 1HD1 LEU   197      50.266  44.079  31.360  0.00  0.00
ATOM   3093 2HD1 LEU   197      48.662  43.734  31.955  0.00  0.00
ATOM   3094 3HD1 LEU   197      49.993  43.652  33.039  0.00  0.00
ATOM   3095  CD2 LEU   197      49.131  41.052  32.623  0.00  0.00
ATOM   3096 1HD2 LEU   197      49.660  40.109  32.761  0.00  0.00
ATOM   3097 2HD2 LEU   197      48.942  41.650  33.514  0.00  0.00
ATOM   3098 3HD2 LEU   197      48.124  40.863  32.251  0.00  0.00
ATOM   3099  C   LEU   197      49.302  40.144  28.256  0.00  0.00
ATOM   3100  O   LEU   197      48.160  39.708  28.119  0.00  0.00
ATOM   3101  N   PRO   198      50.128  40.215  27.200  0.00  0.00
ATOM   3102  CD  PRO   198      51.426  40.829  27.129  0.00  0.00
ATOM   3103  HD2 PRO   198      52.110  39.982  27.183  0.00  0.00
ATOM   3104  HD3 PRO   198      51.565  41.577  27.910  0.00  0.00
ATOM   3105  CG  PRO   198      51.470  41.312  25.689  0.00  0.00
ATOM   3106  HG2 PRO   198      52.519  41.324  25.393  0.00  0.00
ATOM   3107  HG3 PRO   198      51.021  42.288  25.505  0.00  0.00
ATOM   3108  CB  PRO   198      50.851  40.134  24.927  0.00  0.00
ATOM   3109  HB2 PRO   198      51.574  39.322  24.856  0.00  0.00
ATOM   3110  HB3 PRO   198      50.436  40.487  23.983  0.00  0.00
ATOM   3111  CA  PRO   198      49.685  39.742  25.857  0.00  0.00
ATOM   3112  HA  PRO   198      48.823  40.342  25.566  0.00  0.00
ATOM   3113  C   PRO   198      49.323  38.263  25.724  0.00  0.00
ATOM   3114  O   PRO   198      48.515  37.885  24.853  0.00  0.00
ATOM   3115  N   GLU   199      49.984  37.341  26.526  0.00  0.00
ATOM   3116  H   GLU   199      50.564  37.757  27.240  0.00  0.00
ATOM   3117  CA  GLU   199      49.737  35.896  26.494  0.00  0.00
ATOM   3118  HA  GLU   199      49.497  35.554  25.487  0.00  0.00
ATOM   3119  CB  GLU   199      50.831  35.085  27.216  0.00  0.00
ATOM   3120  HB2 GLU   199      51.834  35.294  26.844  0.00  0.00
ATOM   3121  HB3 GLU   199      50.879  35.464  28.237  0.00  0.00
ATOM   3122  CG  GLU   199      50.578  33.572  27.336  0.00  0.00
ATOM   3123  HG2 GLU   199      49.654  33.437  27.896  0.00  0.00
ATOM   3124  HG3 GLU   199      50.404  33.237  26.313  0.00  0.00
ATOM   3125  CD  GLU   199      51.694  32.819  27.918  0.00  0.00
ATOM   3126  OE1 GLU   199      52.723  32.899  27.243  0.00  0.00
ATOM   3127  OE2 GLU   199      51.665  32.011  28.872  0.00  0.00
ATOM   3128  C   GLU   199      48.447  35.664  27.229  0.00  0.00
ATOM   3129  O   GLU   199      47.642  34.889  26.735  0.00  0.00
ATOM   3130  N   LEU   200      48.197  36.274  28.409  0.00  0.00
ATOM   3131  H   LEU   200      48.860  36.910  28.829  0.00  0.00
ATOM   3132  CA  LEU   200      46.941  36.202  29.125  0.00  0.00
ATOM   3133  HA  LEU   200      46.558  35.206  29.346  0.00  0.00
ATOM   3134  CB  LEU   200      47.137  36.933  30.429  0.00  0.00
ATOM   3135  HB2 LEU   200      47.955  36.507  31.009  0.00  0.00
ATOM   3136  HB3 LEU   200      47.414  37.971  30.244  0.00  0.00
ATOM   3137  CG  LEU   200      45.898  37.029  31.376  0.00  0.00
ATOM   3138  HG  LEU   200      45.148  37.624  30.856  0.00  0.00
ATOM   3139  CD1 LEU   200      45.336  35.603  31.706  0.00  0.00
ATOM   3140 1HD1 LEU   200      46.169  34.950  31.964  0.00  0.00
ATOM   3141 2HD1 LEU   200      44.679  35.671  32.573  0.00  0.00
ATOM   3142 3HD1 LEU   200      44.848  35.156  30.839  0.00  0.00
ATOM   3143  CD2 LEU   200      46.432  37.822  32.619  0.00  0.00
ATOM   3144 1HD2 LEU   200      45.574  38.076  33.241  0.00  0.00
ATOM   3145 2HD2 LEU   200      47.216  37.318  33.183  0.00  0.00
ATOM   3146 3HD2 LEU   200      46.798  38.793  32.286  0.00  0.00
ATOM   3147  C   LEU   200      45.739  36.805  28.316  0.00  0.00
ATOM   3148  O   LEU   200      44.597  36.343  28.331  0.00  0.00
ATOM   3149  N   ARG   201      46.031  37.856  27.521  0.00  0.00
ATOM   3150  H   ARG   201      46.955  38.250  27.630  0.00  0.00
ATOM   3151  CA  ARG   201      45.180  38.527  26.540  0.00  0.00
ATOM   3152  HA  ARG   201      44.262  38.925  26.973  0.00  0.00
ATOM   3153  CB  ARG   201      45.858  39.796  26.037  0.00  0.00
ATOM   3154  HB2 ARG   201      46.315  40.341  26.863  0.00  0.00
ATOM   3155  HB3 ARG   201      46.608  39.461  25.321  0.00  0.00
ATOM   3156  CG  ARG   201      44.854  40.712  25.249  0.00  0.00
ATOM   3157  HG2 ARG   201      44.782  40.203  24.288  0.00  0.00
ATOM   3158  HG3 ARG   201      43.929  40.783  25.820  0.00  0.00
ATOM   3159  CD  ARG   201      45.326  42.221  25.076  0.00  0.00
ATOM   3160  HD2 ARG   201      45.429  42.742  26.029  0.00  0.00
ATOM   3161  HD3 ARG   201      46.318  42.294  24.630  0.00  0.00
ATOM   3162  NE  ARG   201      44.435  42.908  24.158  0.00  0.00
ATOM   3163  HE  ARG   201      44.087  42.372  23.376  0.00  0.00
ATOM   3164  CZ  ARG   201      44.124  44.169  24.153  0.00  0.00
ATOM   3165  NH1 ARG   201      44.545  45.059  25.076  0.00  0.00
ATOM   3166 1HH1 ARG   201      45.187  44.782  25.805  0.00  0.00
ATOM   3167 2HH1 ARG   201      44.217  46.010  24.986  0.00  0.00
ATOM   3168  NH2 ARG   201      43.386  44.601  23.225  0.00  0.00
ATOM   3169 1HH2 ARG   201      43.223  44.061  22.387  0.00  0.00
ATOM   3170 2HH2 ARG   201      43.325  45.609  23.196  0.00  0.00
ATOM   3171  C   ARG   201      44.665  37.624  25.381  0.00  0.00
ATOM   3172  O   ARG   201      43.486  37.695  25.160  0.00  0.00
ATOM   3173  N   THR   202      45.485  36.695  24.810  0.00  0.00
ATOM   3174  H   THR   202      46.492  36.776  24.810  0.00  0.00
ATOM   3175  CA  THR   202      45.082  35.661  23.937  0.00  0.00
ATOM   3176  HA  THR   202      44.250  35.970  23.303  0.00  0.00
ATOM   3177  CB  THR   202      46.181  35.187  22.896  0.00  0.00
ATOM   3178  HB  THR   202      45.839  34.247  22.464  0.00  0.00
ATOM   3179  CG2 THR   202      46.405  36.144  21.805  0.00  0.00
ATOM   3180 1HG2 THR   202      46.901  35.559  21.029  0.00  0.00
ATOM   3181 2HG2 THR   202      45.391  36.336  21.454  0.00  0.00
ATOM   3182 3HG2 THR   202      46.929  37.037  22.146  0.00  0.00
ATOM   3183  OG1 THR   202      47.444  35.019  23.514  0.00  0.00
ATOM   3184  HG1 THR   202      48.058  35.498  22.953  0.00  0.00
ATOM   3185  C   THR   202      44.598  34.382  24.617  0.00  0.00
ATOM   3186  O   THR   202      43.683  33.729  24.069  0.00  0.00
ATOM   3187  N   LEU   203      45.069  34.038  25.817  0.00  0.00
ATOM   3188  H   LEU   203      45.847  34.447  26.313  0.00  0.00
ATOM   3189  CA  LEU   203      44.555  32.941  26.666  0.00  0.00
ATOM   3190  HA  LEU   203      44.713  32.025  26.097  0.00  0.00
ATOM   3191  CB  LEU   203      45.284  32.897  28.002  0.00  0.00
ATOM   3192  HB2 LEU   203      46.343  32.901  27.744  0.00  0.00
ATOM   3193  HB3 LEU   203      45.105  33.880  28.437  0.00  0.00
ATOM   3194  CG  LEU   203      45.003  31.871  29.028  0.00  0.00
ATOM   3195  HG  LEU   203      43.977  31.947  29.389  0.00  0.00
ATOM   3196  CD1 LEU   203      45.084  30.470  28.368  0.00  0.00
ATOM   3197 1HD1 LEU   203      46.020  30.198  27.882  0.00  0.00
ATOM   3198 2HD1 LEU   203      44.825  29.770  29.163  0.00  0.00
ATOM   3199 3HD1 LEU   203      44.309  30.338  27.614  0.00  0.00
ATOM   3200  CD2 LEU   203      46.034  32.046  30.140  0.00  0.00
ATOM   3201 1HD2 LEU   203      46.101  31.176  30.793  0.00  0.00
ATOM   3202 2HD2 LEU   203      47.019  32.271  29.732  0.00  0.00
ATOM   3203 3HD2 LEU   203      45.670  32.884  30.735  0.00  0.00
ATOM   3204  C   LEU   203      43.065  33.057  26.879  0.00  0.00
ATOM   3205  O   LEU   203      42.200  32.255  26.470  0.00  0.00
ATOM   3206  N   CYS   204      42.647  34.269  27.216  0.00  0.00
ATOM   3207  H   CYS   204      43.343  34.959  27.463  0.00  0.00
ATOM   3208  CA  CYS   204      41.266  34.633  27.580  0.00  0.00
ATOM   3209  HA  CYS   204      40.857  33.948  28.322  0.00  0.00
ATOM   3210  CB  CYS   204      41.359  35.979  28.308  0.00  0.00
ATOM   3211  HB2 CYS   204      42.199  36.528  27.883  0.00  0.00
ATOM   3212  HB3 CYS   204      40.450  36.568  28.191  0.00  0.00
ATOM   3213  SG  CYS   204      41.580  35.536  30.035  0.00  0.00
ATOM   3214  HG  CYS   204      41.758  36.781  30.487  0.00  0.00
ATOM   3215  C   CYS   204      40.318  34.751  26.395  0.00  0.00
ATOM   3216  O   CYS   204      39.171  34.264  26.535  0.00  0.00
ATOM   3217  N   THR   205      40.691  35.172  25.193  0.00  0.00
ATOM   3218  H   THR   205      41.574  35.638  25.037  0.00  0.00
ATOM   3219  CA  THR   205      39.824  35.081  23.968  0.00  0.00
ATOM   3220  HA  THR   205      38.955  35.680  24.237  0.00  0.00
ATOM   3221  CB  THR   205      40.323  35.773  22.700  0.00  0.00
ATOM   3222  HB  THR   205      41.187  35.181  22.398  0.00  0.00
ATOM   3223  CG2 THR   205      39.271  35.852  21.541  0.00  0.00
ATOM   3224 1HG2 THR   205      39.468  36.696  20.880  0.00  0.00
ATOM   3225 2HG2 THR   205      39.220  34.904  21.005  0.00  0.00
ATOM   3226 3HG2 THR   205      38.250  35.933  21.914  0.00  0.00
ATOM   3227  OG1 THR   205      40.677  37.039  22.963  0.00  0.00
ATOM   3228  HG1 THR   205      41.523  37.029  22.510  0.00  0.00
ATOM   3229  C   THR   205      39.395  33.607  23.721  0.00  0.00
ATOM   3230  O   THR   205      38.276  33.306  23.393  0.00  0.00
ATOM   3231  N   GLN   206      40.347  32.621  24.037  0.00  0.00
ATOM   3232  H   GLN   206      41.214  32.939  24.447  0.00  0.00
ATOM   3233  CA  GLN   206      40.096  31.152  23.901  0.00  0.00
ATOM   3234  HA  GLN   206      39.534  30.878  23.008  0.00  0.00
ATOM   3235  CB  GLN   206      41.423  30.442  23.668  0.00  0.00
ATOM   3236  HB2 GLN   206      42.011  30.525  24.582  0.00  0.00
ATOM   3237  HB3 GLN   206      41.242  29.377  23.521  0.00  0.00
ATOM   3238  CG  GLN   206      42.137  30.982  22.473  0.00  0.00
ATOM   3239  HG2 GLN   206      41.662  30.556  21.589  0.00  0.00
ATOM   3240  HG3 GLN   206      42.023  32.060  22.357  0.00  0.00
ATOM   3241  CD  GLN   206      43.609  30.474  22.532  0.00  0.00
ATOM   3242  OE1 GLN   206      43.863  29.288  22.465  0.00  0.00
ATOM   3243  NE2 GLN   206      44.508  31.353  22.507  0.00  0.00
ATOM   3244 1HE2 GLN   206      45.464  31.032  22.565  0.00  0.00
ATOM   3245 2HE2 GLN   206      44.279  32.329  22.384  0.00  0.00
ATOM   3246  C   GLN   206      39.366  30.624  25.133  0.00  0.00
ATOM   3247  O   GLN   206      38.924  29.477  25.155  0.00  0.00
ATOM   3248  N   GLY   207      39.319  31.349  26.257  0.00  0.00
ATOM   3249  H   GLY   207      39.999  32.085  26.383  0.00  0.00
ATOM   3250  CA  GLY   207      38.251  31.105  27.252  0.00  0.00
ATOM   3251  HA2 GLY   207      38.170  30.043  27.486  0.00  0.00
ATOM   3252  HA3 GLY   207      38.355  31.690  28.166  0.00  0.00
ATOM   3253  C   GLY   207      36.889  31.632  26.720  0.00  0.00
ATOM   3254  O   GLY   207      35.901  30.869  26.664  0.00  0.00
ATOM   3255  N   LEU   208      36.806  32.989  26.415  0.00  0.00
ATOM   3256  H   LEU   208      37.617  33.554  26.624  0.00  0.00
ATOM   3257  CA  LEU   208      35.565  33.585  26.009  0.00  0.00
ATOM   3258  HA  LEU   208      34.934  33.629  26.897  0.00  0.00
ATOM   3259  CB  LEU   208      35.902  35.042  25.622  0.00  0.00
ATOM   3260  HB2 LEU   208      36.342  35.471  26.523  0.00  0.00
ATOM   3261  HB3 LEU   208      36.656  35.005  24.836  0.00  0.00
ATOM   3262  CG  LEU   208      34.642  35.832  25.216  0.00  0.00
ATOM   3263  HG  LEU   208      33.745  35.233  25.372  0.00  0.00
ATOM   3264  CD1 LEU   208      34.449  37.240  25.929  0.00  0.00
ATOM   3265 1HD1 LEU   208      33.986  37.030  26.893  0.00  0.00
ATOM   3266 2HD1 LEU   208      35.405  37.763  25.900  0.00  0.00
ATOM   3267 3HD1 LEU   208      33.853  37.823  25.227  0.00  0.00
ATOM   3268  CD2 LEU   208      34.738  36.085  23.672  0.00  0.00
ATOM   3269 1HD2 LEU   208      33.783  36.541  23.411  0.00  0.00
ATOM   3270 2HD2 LEU   208      35.545  36.782  23.442  0.00  0.00
ATOM   3271 3HD2 LEU   208      34.905  35.117  23.200  0.00  0.00
ATOM   3272  C   LEU   208      34.786  32.818  24.961  0.00  0.00
ATOM   3273  O   LEU   208      33.600  32.517  25.026  0.00  0.00
ATOM   3274  N   GLN   209      35.422  32.473  23.824  0.00  0.00
ATOM   3275  H   GLN   209      36.410  32.685  23.824  0.00  0.00
ATOM   3276  CA  GLN   209      34.805  31.741  22.688  0.00  0.00
ATOM   3277  HA  GLN   209      33.881  32.197  22.332  0.00  0.00
ATOM   3278  CB  GLN   209      35.670  31.800  21.365  0.00  0.00
ATOM   3279  HB2 GLN   209      36.626  31.277  21.375  0.00  0.00
ATOM   3280  HB3 GLN   209      35.149  31.204  20.615  0.00  0.00
ATOM   3281  CG  GLN   209      35.949  33.237  20.870  0.00  0.00
ATOM   3282  HG2 GLN   209      35.042  33.780  20.605  0.00  0.00
ATOM   3283  HG3 GLN   209      36.425  33.832  21.649  0.00  0.00
ATOM   3284  CD  GLN   209      37.006  33.270  19.742  0.00  0.00
ATOM   3285  OE1 GLN   209      38.158  32.848  19.880  0.00  0.00
ATOM   3286  NE2 GLN   209      36.582  33.616  18.569  0.00  0.00
ATOM   3287 1HE2 GLN   209      37.267  33.428  17.851  0.00  0.00
ATOM   3288 2HE2 GLN   209      35.601  33.815  18.435  0.00  0.00
ATOM   3289  C   GLN   209      34.353  30.282  23.046  0.00  0.00
ATOM   3290  O   GLN   209      33.495  29.701  22.373  0.00  0.00
ATOM   3291  N   ARG   210      34.888  29.712  24.160  0.00  0.00
ATOM   3292  H   ARG   210      35.629  30.207  24.637  0.00  0.00
ATOM   3293  CA  ARG   210      34.448  28.391  24.650  0.00  0.00
ATOM   3294  HA  ARG   210      34.260  27.775  23.771  0.00  0.00
ATOM   3295  CB  ARG   210      35.590  27.734  25.430  0.00  0.00
ATOM   3296  HB2 ARG   210      36.148  28.302  26.175  0.00  0.00
ATOM   3297  HB3 ARG   210      35.087  26.902  25.922  0.00  0.00
ATOM   3298  CG  ARG   210      36.544  27.065  24.482  0.00  0.00
ATOM   3299  HG2 ARG   210      36.036  26.253  23.961  0.00  0.00
ATOM   3300  HG3 ARG   210      36.919  27.774  23.745  0.00  0.00
ATOM   3301  CD  ARG   210      37.680  26.470  25.346  0.00  0.00
ATOM   3302  HD2 ARG   210      38.228  27.202  25.939  0.00  0.00
ATOM   3303  HD3 ARG   210      37.166  25.838  26.069  0.00  0.00
ATOM   3304  NE  ARG   210      38.583  25.622  24.577  0.00  0.00
ATOM   3305  HE  ARG   210      38.128  24.848  24.114  0.00  0.00
ATOM   3306  CZ  ARG   210      39.892  25.619  24.501  0.00  0.00
ATOM   3307  NH1 ARG   210      40.448  26.785  24.617  0.00  0.00
ATOM   3308 1HH1 ARG   210      39.883  27.607  24.774  0.00  0.00
ATOM   3309 2HH1 ARG   210      41.436  26.834  24.417  0.00  0.00
ATOM   3310  NH2 ARG   210      40.613  24.540  24.197  0.00  0.00
ATOM   3311 1HH2 ARG   210      40.307  23.585  24.313  0.00  0.00
ATOM   3312 2HH2 ARG   210      41.574  24.663  23.910  0.00  0.00
ATOM   3313  C   ARG   210      33.271  28.579  25.599  0.00  0.00
ATOM   3314  O   ARG   210      32.226  27.953  25.413  0.00  0.00
ATOM   3315  N   ILE   211      33.401  29.475  26.581  0.00  0.00
ATOM   3316  H   ILE   211      34.310  29.891  26.723  0.00  0.00
ATOM   3317  CA  ILE   211      32.292  29.816  27.517  0.00  0.00
ATOM   3318  HA  ILE   211      31.963  28.887  27.983  0.00  0.00
ATOM   3319  CB  ILE   211      32.808  30.751  28.674  0.00  0.00
ATOM   3320  HB  ILE   211      33.195  31.699  28.301  0.00  0.00
ATOM   3321  CG2 ILE   211      31.701  31.140  29.708  0.00  0.00
ATOM   3322 1HG2 ILE   211      31.478  30.281  30.341  0.00  0.00
ATOM   3323 2HG2 ILE   211      31.954  32.087  30.184  0.00  0.00
ATOM   3324 3HG2 ILE   211      30.825  31.332  29.088  0.00  0.00
ATOM   3325  CG1 ILE   211      33.911  30.112  29.586  0.00  0.00
ATOM   3326 2HG1 ILE   211      33.480  29.394  30.284  0.00  0.00
ATOM   3327 3HG1 ILE   211      34.553  29.420  29.041  0.00  0.00
ATOM   3328  CD1 ILE   211      34.839  31.116  30.175  0.00  0.00
ATOM   3329 1HD1 ILE   211      34.243  31.861  30.704  0.00  0.00
ATOM   3330 2HD1 ILE   211      35.371  30.603  30.976  0.00  0.00
ATOM   3331 3HD1 ILE   211      35.485  31.481  29.377  0.00  0.00
ATOM   3332  C   ILE   211      31.077  30.371  26.789  0.00  0.00
ATOM   3333  O   ILE   211      29.938  29.995  27.081  0.00  0.00
ATOM   3334  N   PHE   212      31.269  31.158  25.734  0.00  0.00
ATOM   3335  H   PHE   212      32.218  31.410  25.497  0.00  0.00
ATOM   3336  CA  PHE   212      30.167  31.604  24.911  0.00  0.00
ATOM   3337  HA  PHE   212      29.295  32.043  25.394  0.00  0.00
ATOM   3338  CB  PHE   212      30.629  32.638  23.948  0.00  0.00
ATOM   3339  HB2 PHE   212      31.009  33.433  24.589  0.00  0.00
ATOM   3340  HB3 PHE   212      31.475  32.349  23.326  0.00  0.00
ATOM   3341  CG  PHE   212      29.595  33.217  22.971  0.00  0.00
ATOM   3342  CD1 PHE   212      29.777  33.062  21.584  0.00  0.00
ATOM   3343  HD1 PHE   212      30.726  32.743  21.179  0.00  0.00
ATOM   3344  CE1 PHE   212      28.824  33.679  20.675  0.00  0.00
ATOM   3345  HE1 PHE   212      29.013  33.680  19.612  0.00  0.00
ATOM   3346  CZ  PHE   212      27.656  34.222  21.196  0.00  0.00
ATOM   3347  HZ  PHE   212      26.867  34.644  20.590  0.00  0.00
ATOM   3348  CE2 PHE   212      27.437  34.186  22.573  0.00  0.00
ATOM   3349  HE2 PHE   212      26.524  34.622  22.949  0.00  0.00
ATOM   3350  CD2 PHE   212      28.390  33.704  23.452  0.00  0.00
ATOM   3351  HD2 PHE   212      28.114  33.771  24.494  0.00  0.00
ATOM   3352  C   PHE   212      29.436  30.512  24.125  0.00  0.00
ATOM   3353  O   PHE   212      28.206  30.585  23.912  0.00  0.00
ATOM   3354  N   TYR   213      30.111  29.422  23.700  0.00  0.00
ATOM   3355  H   TYR   213      31.026  29.342  24.121  0.00  0.00
ATOM   3356  CA  TYR   213      29.618  28.249  22.879  0.00  0.00
ATOM   3357  HA  TYR   213      28.717  28.472  22.307  0.00  0.00
ATOM   3358  CB  TYR   213      30.716  27.922  21.817  0.00  0.00
ATOM   3359  HB2 TYR   213      31.050  28.884  21.428  0.00  0.00
ATOM   3360  HB3 TYR   213      31.591  27.494  22.305  0.00  0.00
ATOM   3361  CG  TYR   213      30.173  27.106  20.649  0.00  0.00
ATOM   3362  CD1 TYR   213      29.126  27.708  19.918  0.00  0.00
ATOM   3363  HD1 TYR   213      28.674  28.682  20.036  0.00  0.00
ATOM   3364  CE1 TYR   213      28.665  27.051  18.714  0.00  0.00
ATOM   3365  HE1 TYR   213      27.836  27.393  18.112  0.00  0.00
ATOM   3366  CZ  TYR   213      29.157  25.810  18.255  0.00  0.00
ATOM   3367  OH  TYR   213      28.649  25.272  17.086  0.00  0.00
ATOM   3368  HH  TYR   213      29.035  24.415  16.892  0.00  0.00
ATOM   3369  CE2 TYR   213      30.266  25.315  19.027  0.00  0.00
ATOM   3370  HE2 TYR   213      30.878  24.528  18.611  0.00  0.00
ATOM   3371  CD2 TYR   213      30.791  25.977  20.141  0.00  0.00
ATOM   3372  HD2 TYR   213      31.669  25.585  20.632  0.00  0.00
ATOM   3373  C   TYR   213      29.252  27.050  23.729  0.00  0.00
ATOM   3374  O   TYR   213      28.574  26.124  23.179  0.00  0.00
ATOM   3375  N   LEU   214      29.676  27.057  25.006  0.00  0.00
ATOM   3376  H   LEU   214      30.268  27.844  25.228  0.00  0.00
ATOM   3377  CA  LEU   214      29.210  26.127  26.040  0.00  0.00
ATOM   3378  HA  LEU   214      29.867  25.263  25.946  0.00  0.00
ATOM   3379  CB  LEU   214      29.395  26.813  27.400  0.00  0.00
ATOM   3380  HB2 LEU   214      30.343  27.350  27.376  0.00  0.00
ATOM   3381  HB3 LEU   214      28.705  27.653  27.477  0.00  0.00
ATOM   3382  CG  LEU   214      29.295  25.974  28.720  0.00  0.00
ATOM   3383  HG  LEU   214      28.253  25.696  28.876  0.00  0.00
ATOM   3384  CD1 LEU   214      30.181  24.699  28.672  0.00  0.00
ATOM   3385 1HD1 LEU   214      31.197  24.999  28.416  0.00  0.00
ATOM   3386 2HD1 LEU   214      30.157  24.275  29.676  0.00  0.00
ATOM   3387 3HD1 LEU   214      29.825  24.020  27.898  0.00  0.00
ATOM   3388  CD2 LEU   214      29.687  26.853  29.947  0.00  0.00
ATOM   3389 1HD2 LEU   214      29.441  26.286  30.845  0.00  0.00
ATOM   3390 2HD2 LEU   214      30.737  27.133  30.038  0.00  0.00
ATOM   3391 3HD2 LEU   214      29.082  27.756  29.862  0.00  0.00
ATOM   3392  C   LEU   214      27.710  25.672  25.925  0.00  0.00
ATOM   3393  O   LEU   214      27.414  24.477  26.091  0.00  0.00
ATOM   3394  N   LYS   215      26.763  26.562  25.505  0.00  0.00
ATOM   3395  H   LYS   215      27.062  27.522  25.591  0.00  0.00
ATOM   3396  CA  LYS   215      25.348  26.235  25.286  0.00  0.00
ATOM   3397  HA  LYS   215      24.918  26.039  26.268  0.00  0.00
ATOM   3398  CB  LYS   215      24.664  27.463  24.595  0.00  0.00
ATOM   3399  HB2 LYS   215      23.623  27.226  24.377  0.00  0.00
ATOM   3400  HB3 LYS   215      24.739  28.180  25.412  0.00  0.00
ATOM   3401  CG  LYS   215      25.404  28.159  23.392  0.00  0.00
ATOM   3402  HG2 LYS   215      26.252  28.737  23.759  0.00  0.00
ATOM   3403  HG3 LYS   215      25.804  27.502  22.620  0.00  0.00
ATOM   3404  CD  LYS   215      24.492  29.116  22.622  0.00  0.00
ATOM   3405  HD2 LYS   215      23.696  28.546  22.142  0.00  0.00
ATOM   3406  HD3 LYS   215      23.993  29.646  23.434  0.00  0.00
ATOM   3407  CE  LYS   215      25.281  29.968  21.617  0.00  0.00
ATOM   3408  HE2 LYS   215      25.919  29.294  21.046  0.00  0.00
ATOM   3409  HE3 LYS   215      24.568  30.459  20.955  0.00  0.00
ATOM   3410  NZ  LYS   215      26.145  30.993  22.193  0.00  0.00
ATOM   3411  HZ1 LYS   215      25.616  31.662  22.734  0.00  0.00
ATOM   3412  HZ2 LYS   215      26.831  30.668  22.859  0.00  0.00
ATOM   3413  HZ3 LYS   215      26.623  31.558  21.506  0.00  0.00
ATOM   3414  C   LYS   215      25.100  24.911  24.550  0.00  0.00
ATOM   3415  O   LYS   215      24.248  24.090  24.883  0.00  0.00
ATOM   3416  N   LEU   216      25.934  24.568  23.540  0.00  0.00
ATOM   3417  H   LEU   216      26.637  25.269  23.359  0.00  0.00
ATOM   3418  CA  LEU   216      25.736  23.388  22.603  0.00  0.00
ATOM   3419  HA  LEU   216      24.803  23.471  22.045  0.00  0.00
ATOM   3420  CB  LEU   216      26.840  23.550  21.506  0.00  0.00
ATOM   3421  HB2 LEU   216      27.427  24.464  21.600  0.00  0.00
ATOM   3422  HB3 LEU   216      27.633  22.806  21.576  0.00  0.00
ATOM   3423  CG  LEU   216      26.371  23.476  20.035  0.00  0.00
ATOM   3424  HG  LEU   216      27.328  23.514  19.515  0.00  0.00
ATOM   3425  CD1 LEU   216      25.764  22.218  19.519  0.00  0.00
ATOM   3426 1HD1 LEU   216      24.705  22.457  19.611  0.00  0.00
ATOM   3427 2HD1 LEU   216      26.041  22.131  18.468  0.00  0.00
ATOM   3428 3HD1 LEU   216      26.088  21.351  20.095  0.00  0.00
ATOM   3429  CD2 LEU   216      25.570  24.668  19.595  0.00  0.00
ATOM   3430 1HD2 LEU   216      26.175  25.532  19.869  0.00  0.00
ATOM   3431 2HD2 LEU   216      25.545  24.632  18.506  0.00  0.00
ATOM   3432 3HD2 LEU   216      24.572  24.604  20.030  0.00  0.00
ATOM   3433  C   LEU   216      25.754  22.056  23.377  0.00  0.00
ATOM   3434  O   LEU   216      25.109  21.104  22.854  0.00  0.00
ATOM   3435  N   GLU   217      26.228  21.960  24.627  0.00  0.00
ATOM   3436  H   GLU   217      26.546  22.808  25.073  0.00  0.00
ATOM   3437  CA  GLU   217      26.468  20.689  25.336  0.00  0.00
ATOM   3438  HA  GLU   217      26.526  19.869  24.621  0.00  0.00
ATOM   3439  CB  GLU   217      27.757  20.861  26.172  0.00  0.00
ATOM   3440  HB2 GLU   217      27.751  21.829  26.672  0.00  0.00
ATOM   3441  HB3 GLU   217      27.933  20.009  26.829  0.00  0.00
ATOM   3442  CG  GLU   217      29.035  21.026  25.356  0.00  0.00
ATOM   3443  HG2 GLU   217      28.984  21.810  24.600  0.00  0.00
ATOM   3444  HG3 GLU   217      29.872  21.337  25.981  0.00  0.00
ATOM   3445  CD  GLU   217      29.380  19.705  24.719  0.00  0.00
ATOM   3446  OE1 GLU   217      30.609  19.384  24.745  0.00  0.00
ATOM   3447  OE2 GLU   217      28.509  19.027  24.137  0.00  0.00
ATOM   3448  C   GLU   217      25.309  20.265  26.183  0.00  0.00
ATOM   3449  O   GLU   217      25.466  19.422  27.060  0.00  0.00
ATOM   3450  N   ASP   218      24.124  20.766  25.922  0.00  0.00
ATOM   3451  H   ASP   218      24.043  21.453  25.185  0.00  0.00
ATOM   3452  CA  ASP   218      22.957  20.570  26.759  0.00  0.00
ATOM   3453  HA  ASP   218      22.193  21.190  26.290  0.00  0.00
ATOM   3454  CB  ASP   218      22.466  19.087  26.643  0.00  0.00
ATOM   3455  HB2 ASP   218      22.760  18.629  25.699  0.00  0.00
ATOM   3456  HB3 ASP   218      22.941  18.534  27.453  0.00  0.00
ATOM   3457  CG  ASP   218      20.983  18.933  26.892  0.00  0.00
ATOM   3458  OD1 ASP   218      20.150  19.809  26.574  0.00  0.00
ATOM   3459  OD2 ASP   218      20.625  17.790  27.323  0.00  0.00
ATOM   3460  C   ASP   218      23.062  21.071  28.254  0.00  0.00
ATOM   3461  O   ASP   218      22.208  20.776  29.073  0.00  0.00
ATOM   3462  N   LEU   219      24.082  21.845  28.550  0.00  0.00
ATOM   3463  H   LEU   219      24.766  22.129  27.863  0.00  0.00
ATOM   3464  CA  LEU   219      24.196  22.490  29.896  0.00  0.00
ATOM   3465  HA  LEU   219      23.972  21.757  30.672  0.00  0.00
ATOM   3466  CB  LEU   219      25.629  23.063  30.068  0.00  0.00
ATOM   3467  HB2 LEU   219      25.857  23.708  29.220  0.00  0.00
ATOM   3468  HB3 LEU   219      25.713  23.655  30.979  0.00  0.00
ATOM   3469  CG  LEU   219      26.737  21.998  30.070  0.00  0.00
ATOM   3470  HG  LEU   219      26.620  21.510  29.102  0.00  0.00
ATOM   3471  CD1 LEU   219      28.031  22.703  30.142  0.00  0.00
ATOM   3472 1HD1 LEU   219      28.284  23.212  31.073  0.00  0.00
ATOM   3473 2HD1 LEU   219      28.839  21.976  30.070  0.00  0.00
ATOM   3474 3HD1 LEU   219      28.114  23.569  29.485  0.00  0.00
ATOM   3475  CD2 LEU   219      26.760  20.965  31.216  0.00  0.00
ATOM   3476 1HD2 LEU   219      25.713  20.689  31.342  0.00  0.00
ATOM   3477 2HD2 LEU   219      27.338  20.090  30.916  0.00  0.00
ATOM   3478 3HD2 LEU   219      27.194  21.383  32.124  0.00  0.00
ATOM   3479  C   LEU   219      23.212  23.650  29.885  0.00  0.00
ATOM   3480  O   LEU   219      22.822  24.214  28.857  0.00  0.00
ATOM   3481  N   VAL   220      22.822  24.071  31.110  0.00  0.00
ATOM   3482  H   VAL   220      23.148  23.556  31.915  0.00  0.00
ATOM   3483  CA  VAL   220      21.931  25.271  31.353  0.00  0.00
ATOM   3484  HA  VAL   220      21.105  25.079  30.669  0.00  0.00
ATOM   3485  CB  VAL   220      21.240  25.327  32.785  0.00  0.00
ATOM   3486  HB  VAL   220      20.613  26.208  32.917  0.00  0.00
ATOM   3487  CG1 VAL   220      20.265  24.060  32.816  0.00  0.00
ATOM   3488 1HG1 VAL   220      20.122  23.785  33.861  0.00  0.00
ATOM   3489 2HG1 VAL   220      19.361  24.328  32.269  0.00  0.00
ATOM   3490 3HG1 VAL   220      20.723  23.268  32.224  0.00  0.00
ATOM   3491  CG2 VAL   220      22.322  25.223  33.911  0.00  0.00
ATOM   3492 1HG2 VAL   220      22.753  26.224  33.943  0.00  0.00
ATOM   3493 2HG2 VAL   220      21.770  25.114  34.844  0.00  0.00
ATOM   3494 3HG2 VAL   220      23.032  24.397  33.884  0.00  0.00
ATOM   3495  C   VAL   220      22.526  26.618  30.921  0.00  0.00
ATOM   3496  O   VAL   220      23.689  26.801  31.295  0.00  0.00
ATOM   3497  N   PRO   221      21.860  27.552  30.229  0.00  0.00
ATOM   3498  CD  PRO   221      20.489  27.659  29.822  0.00  0.00
ATOM   3499  HD2 PRO   221      19.811  27.538  30.667  0.00  0.00
ATOM   3500  HD3 PRO   221      20.263  26.918  29.055  0.00  0.00
ATOM   3501  CG  PRO   221      20.368  29.031  29.118  0.00  0.00
ATOM   3502  HG2 PRO   221      20.112  29.765  29.882  0.00  0.00
ATOM   3503  HG3 PRO   221      19.543  29.101  28.409  0.00  0.00
ATOM   3504  CB  PRO   221      21.744  29.194  28.411  0.00  0.00
ATOM   3505  HB2 PRO   221      21.908  30.237  28.138  0.00  0.00
ATOM   3506  HB3 PRO   221      21.702  28.485  27.584  0.00  0.00
ATOM   3507  CA  PRO   221      22.611  28.666  29.550  0.00  0.00
ATOM   3508  HA  PRO   221      23.486  28.185  29.113  0.00  0.00
ATOM   3509  C   PRO   221      22.988  29.780  30.555  0.00  0.00
ATOM   3510  O   PRO   221      22.233  29.969  31.481  0.00  0.00
ATOM   3511  N   PRO   222      24.177  30.438  30.325  0.00  0.00
ATOM   3512  CD  PRO   222      25.230  30.219  29.303  0.00  0.00
ATOM   3513  HD2 PRO   222      24.872  30.557  28.330  0.00  0.00
ATOM   3514  HD3 PRO   222      25.549  29.178  29.250  0.00  0.00
ATOM   3515  CG  PRO   222      26.417  31.026  29.727  0.00  0.00
ATOM   3516  HG2 PRO   222      26.904  31.599  28.938  0.00  0.00
ATOM   3517  HG3 PRO   222      27.179  30.454  30.256  0.00  0.00
ATOM   3518  CB  PRO   222      25.937  32.019  30.785  0.00  0.00
ATOM   3519  HB2 PRO   222      25.766  32.987  30.314  0.00  0.00
ATOM   3520  HB3 PRO   222      26.677  32.052  31.585  0.00  0.00
ATOM   3521  CA  PRO   222      24.616  31.453  31.309  0.00  0.00
ATOM   3522  HA  PRO   222      24.804  31.006  32.285  0.00  0.00
ATOM   3523  C   PRO   222      23.506  32.562  31.546  0.00  0.00
ATOM   3524  O   PRO   222      22.685  32.807  30.651  0.00  0.00
ATOM   3525  N   PRO   223      23.270  33.113  32.794  0.00  0.00
ATOM   3526  CD  PRO   223      24.156  32.830  33.947  0.00  0.00
ATOM   3527  HD2 PRO   223      25.227  32.831  33.745  0.00  0.00
ATOM   3528  HD3 PRO   223      23.955  31.849  34.377  0.00  0.00
ATOM   3529  CG  PRO   223      23.784  33.965  34.923  0.00  0.00
ATOM   3530  HG2 PRO   223      24.208  34.863  34.473  0.00  0.00
ATOM   3531  HG3 PRO   223      24.159  33.815  35.935  0.00  0.00
ATOM   3532  CB  PRO   223      22.267  34.000  34.763  0.00  0.00
ATOM   3533  HB2 PRO   223      21.772  34.874  35.186  0.00  0.00
ATOM   3534  HB3 PRO   223      21.800  33.121  35.207  0.00  0.00
ATOM   3535  CA  PRO   223      22.202  33.980  33.216  0.00  0.00
ATOM   3536  HA  PRO   223      21.267  33.626  32.782  0.00  0.00
ATOM   3537  C   PRO   223      22.221  35.423  32.693  0.00  0.00
ATOM   3538  O   PRO   223      23.250  35.773  32.180  0.00  0.00
ATOM   3539  N   PRO   224      21.131  36.250  32.720  0.00  0.00
ATOM   3540  CD  PRO   224      19.808  35.921  33.338  0.00  0.00
ATOM   3541  HD2 PRO   224      19.838  35.902  34.427  0.00  0.00
ATOM   3542  HD3 PRO   224      19.434  34.979  32.937  0.00  0.00
ATOM   3543  CG  PRO   224      18.900  37.054  32.975  0.00  0.00
ATOM   3544  HG2 PRO   224      18.276  37.425  33.787  0.00  0.00
ATOM   3545  HG3 PRO   224      18.264  36.816  32.122  0.00  0.00
ATOM   3546  CB  PRO   224      19.846  38.189  32.615  0.00  0.00
ATOM   3547  HB2 PRO   224      20.068  38.805  33.486  0.00  0.00
ATOM   3548  HB3 PRO   224      19.206  38.772  31.952  0.00  0.00
ATOM   3549  CA  PRO   224      21.077  37.526  31.985  0.00  0.00
ATOM   3550  HA  PRO   224      20.895  37.421  30.915  0.00  0.00
ATOM   3551  C   PRO   224      22.296  38.478  32.194  0.00  0.00
ATOM   3552  O   PRO   224      22.657  39.184  31.270  0.00  0.00
ATOM   3553  N   ILE   225      22.918  38.518  33.416  0.00  0.00
ATOM   3554  H   ILE   225      22.719  37.777  34.074  0.00  0.00
ATOM   3555  CA  ILE   225      24.065  39.348  33.591  0.00  0.00
ATOM   3556  HA  ILE   225      23.841  40.238  33.003  0.00  0.00
ATOM   3557  CB  ILE   225      24.228  39.587  35.087  0.00  0.00
ATOM   3558  HB  ILE   225      23.217  39.698  35.479  0.00  0.00
ATOM   3559  CG2 ILE   225      24.865  38.347  35.685  0.00  0.00
ATOM   3560 1HG2 ILE   225      24.561  38.320  36.731  0.00  0.00
ATOM   3561 2HG2 ILE   225      24.392  37.434  35.324  0.00  0.00
ATOM   3562 3HG2 ILE   225      25.944  38.363  35.530  0.00  0.00
ATOM   3563  CG1 ILE   225      25.120  40.812  35.457  0.00  0.00
ATOM   3564 2HG1 ILE   225      25.267  40.771  36.536  0.00  0.00
ATOM   3565 3HG1 ILE   225      26.083  40.587  34.998  0.00  0.00
ATOM   3566  CD1 ILE   225      24.582  42.130  34.887  0.00  0.00
ATOM   3567 1HD1 ILE   225      25.086  42.324  33.941  0.00  0.00
ATOM   3568 2HD1 ILE   225      23.499  42.145  35.012  0.00  0.00
ATOM   3569 3HD1 ILE   225      24.904  42.952  35.527  0.00  0.00
ATOM   3570  C   ILE   225      25.390  38.865  32.804  0.00  0.00
ATOM   3571  O   ILE   225      26.266  39.723  32.613  0.00  0.00
ATOM   3572  N   ILE   226      25.607  37.577  32.545  0.00  0.00
ATOM   3573  H   ILE   226      24.930  36.897  32.861  0.00  0.00
ATOM   3574  CA  ILE   226      26.747  37.040  31.713  0.00  0.00
ATOM   3575  HA  ILE   226      27.621  37.682  31.819  0.00  0.00
ATOM   3576  CB  ILE   226      27.090  35.630  32.254  0.00  0.00
ATOM   3577  HB  ILE   226      26.219  34.976  32.223  0.00  0.00
ATOM   3578  CG2 ILE   226      28.215  34.893  31.362  0.00  0.00
ATOM   3579 1HG2 ILE   226      29.103  35.521  31.433  0.00  0.00
ATOM   3580 2HG2 ILE   226      28.327  33.841  31.627  0.00  0.00
ATOM   3581 3HG2 ILE   226      27.964  34.845  30.302  0.00  0.00
ATOM   3582  CG1 ILE   226      27.490  35.763  33.760  0.00  0.00
ATOM   3583 2HG1 ILE   226      26.636  35.971  34.405  0.00  0.00
ATOM   3584 3HG1 ILE   226      27.959  34.826  34.062  0.00  0.00
ATOM   3585  CD1 ILE   226      28.533  36.794  34.088  0.00  0.00
ATOM   3586 1HD1 ILE   226      28.035  37.758  33.978  0.00  0.00
ATOM   3587 2HD1 ILE   226      28.983  36.674  35.074  0.00  0.00
ATOM   3588 3HD1 ILE   226      29.371  36.692  33.399  0.00  0.00
ATOM   3589  C   ILE   226      26.281  36.862  30.206  0.00  0.00
ATOM   3590  O   ILE   226      27.091  37.009  29.333  0.00  0.00
ATOM   3591  N   ASP   227      24.963  36.670  29.982  0.00  0.00
ATOM   3592  H   ASP   227      24.334  36.691  30.771  0.00  0.00
ATOM   3593  CA  ASP   227      24.408  36.734  28.649  0.00  0.00
ATOM   3594  HA  ASP   227      24.794  35.857  28.129  0.00  0.00
ATOM   3595  CB  ASP   227      22.913  36.601  28.774  0.00  0.00
ATOM   3596  HB2 ASP   227      22.734  35.713  29.380  0.00  0.00
ATOM   3597  HB3 ASP   227      22.535  37.392  29.421  0.00  0.00
ATOM   3598  CG  ASP   227      22.208  36.531  27.432  0.00  0.00
ATOM   3599  OD1 ASP   227      21.508  37.493  27.077  0.00  0.00
ATOM   3600  OD2 ASP   227      22.281  35.474  26.766  0.00  0.00
ATOM   3601  C   ASP   227      24.676  37.964  27.769  0.00  0.00
ATOM   3602  O   ASP   227      24.763  37.819  26.585  0.00  0.00
ATOM   3603  N   LYS   228      25.071  39.131  28.315  0.00  0.00
ATOM   3604  H   LYS   228      25.102  39.227  29.320  0.00  0.00
ATOM   3605  CA  LYS   228      25.243  40.411  27.562  0.00  0.00
ATOM   3606  HA  LYS   228      24.772  40.213  26.599  0.00  0.00
ATOM   3607  CB  LYS   228      24.444  41.508  28.297  0.00  0.00
ATOM   3608  HB2 LYS   228      24.475  42.364  27.624  0.00  0.00
ATOM   3609  HB3 LYS   228      23.427  41.144  28.440  0.00  0.00
ATOM   3610  CG  LYS   228      24.996  41.812  29.786  0.00  0.00
ATOM   3611  HG2 LYS   228      24.699  41.033  30.489  0.00  0.00
ATOM   3612  HG3 LYS   228      26.085  41.770  29.796  0.00  0.00
ATOM   3613  CD  LYS   228      24.536  43.073  30.554  0.00  0.00
ATOM   3614  HD2 LYS   228      23.511  42.882  30.872  0.00  0.00
ATOM   3615  HD3 LYS   228      25.200  43.181  31.412  0.00  0.00
ATOM   3616  CE  LYS   228      24.609  44.337  29.739  0.00  0.00
ATOM   3617  HE2 LYS   228      25.552  44.363  29.192  0.00  0.00
ATOM   3618  HE3 LYS   228      23.731  44.390  29.096  0.00  0.00
ATOM   3619  NZ  LYS   228      24.550  45.520  30.618  0.00  0.00
ATOM   3620  HZ1 LYS   228      23.972  45.456  31.444  0.00  0.00
ATOM   3621  HZ2 LYS   228      25.499  45.809  30.806  0.00  0.00
ATOM   3622  HZ3 LYS   228      24.099  46.273  30.118  0.00  0.00
ATOM   3623  C   LYS   228      26.717  40.837  27.388  0.00  0.00
ATOM   3624  O   LYS   228      27.019  41.885  26.808  0.00  0.00
ATOM   3625  N   ILE   229      27.665  40.080  27.963  0.00  0.00
ATOM   3626  H   ILE   229      27.278  39.208  28.294  0.00  0.00
ATOM   3627  CA  ILE   229      29.143  40.339  27.782  0.00  0.00
ATOM   3628  HA  ILE   229      29.299  41.178  27.104  0.00  0.00
ATOM   3629  CB  ILE   229      29.817  40.744  29.112  0.00  0.00
ATOM   3630  HB  ILE   229      29.216  41.512  29.597  0.00  0.00
ATOM   3631  CG2 ILE   229      29.903  39.631  30.084  0.00  0.00
ATOM   3632 1HG2 ILE   229      28.911  39.184  30.153  0.00  0.00
ATOM   3633 2HG2 ILE   229      30.652  38.863  29.892  0.00  0.00
ATOM   3634 3HG2 ILE   229      29.865  40.125  31.054  0.00  0.00
ATOM   3635  CG1 ILE   229      31.194  41.449  28.949  0.00  0.00
ATOM   3636 2HG1 ILE   229      31.872  40.609  28.799  0.00  0.00
ATOM   3637 3HG1 ILE   229      31.311  42.105  28.087  0.00  0.00
ATOM   3638  CD1 ILE   229      31.651  42.111  30.241  0.00  0.00
ATOM   3639 1HD1 ILE   229      31.717  41.440  31.098  0.00  0.00
ATOM   3640 2HD1 ILE   229      32.655  42.448  29.987  0.00  0.00
ATOM   3641 3HD1 ILE   229      31.032  42.991  30.413  0.00  0.00
ATOM   3642  C   ILE   229      29.815  39.218  27.049  0.00  0.00
ATOM   3643  O   ILE   229      30.773  39.453  26.377  0.00  0.00
ATOM   3644  N   PHE   230      29.370  37.989  27.100  0.00  0.00
ATOM   3645  H   PHE   230      28.611  37.760  27.726  0.00  0.00
ATOM   3646  CA  PHE   230      29.889  36.928  26.175  0.00  0.00
ATOM   3647  HA  PHE   230      30.957  37.134  26.102  0.00  0.00
ATOM   3648  CB  PHE   230      29.730  35.599  26.867  0.00  0.00
ATOM   3649  HB2 PHE   230      28.714  35.623  27.260  0.00  0.00
ATOM   3650  HB3 PHE   230      29.765  34.686  26.272  0.00  0.00
ATOM   3651  CG  PHE   230      30.738  35.404  27.971  0.00  0.00
ATOM   3652  CD1 PHE   230      30.663  36.066  29.223  0.00  0.00
ATOM   3653  HD1 PHE   230      29.816  36.703  29.432  0.00  0.00
ATOM   3654  CE1 PHE   230      31.573  35.776  30.196  0.00  0.00
ATOM   3655  HE1 PHE   230      31.492  36.224  31.175  0.00  0.00
ATOM   3656  CZ  PHE   230      32.660  34.885  30.008  0.00  0.00
ATOM   3657  HZ  PHE   230      33.511  34.727  30.654  0.00  0.00
ATOM   3658  CE2 PHE   230      32.876  34.389  28.725  0.00  0.00
ATOM   3659  HE2 PHE   230      33.694  33.719  28.503  0.00  0.00
ATOM   3660  CD2 PHE   230      31.932  34.656  27.719  0.00  0.00
ATOM   3661  HD2 PHE   230      32.138  34.201  26.762  0.00  0.00
ATOM   3662  C   PHE   230      29.258  37.015  24.766  0.00  0.00
ATOM   3663  O   PHE   230      28.058  36.897  24.645  0.00  0.00
ATOM   3664  N   MET   231      29.968  37.422  23.751  0.00  0.00
ATOM   3665  H   MET   231      30.933  37.682  23.900  0.00  0.00
ATOM   3666  CA  MET   231      29.565  37.336  22.297  0.00  0.00
ATOM   3667  HA  MET   231      28.925  36.465  22.163  0.00  0.00
ATOM   3668  CB  MET   231      28.792  38.638  21.937  0.00  0.00
ATOM   3669  HB2 MET   231      28.171  38.961  22.774  0.00  0.00
ATOM   3670  HB3 MET   231      29.491  39.440  21.700  0.00  0.00
ATOM   3671  CG  MET   231      27.916  38.281  20.707  0.00  0.00
ATOM   3672  HG2 MET   231      28.585  37.922  19.924  0.00  0.00
ATOM   3673  HG3 MET   231      27.168  37.547  21.008  0.00  0.00
ATOM   3674  SD  MET   231      27.112  39.681  19.880  0.00  0.00
ATOM   3675  CE  MET   231      26.172  38.792  18.618  0.00  0.00
ATOM   3676  HE1 MET   231      25.504  38.014  18.987  0.00  0.00
ATOM   3677  HE2 MET   231      25.737  39.548  17.965  0.00  0.00
ATOM   3678  HE3 MET   231      26.909  38.258  18.018  0.00  0.00
ATOM   3679  C   MET   231      30.766  37.175  21.385  0.00  0.00
ATOM   3680  O   MET   231      31.739  37.891  21.661  0.00  0.00
ATOM   3681  N   ASP   232      30.662  36.256  20.349  0.00  0.00
ATOM   3682  H   ASP   232      29.898  35.600  20.270  0.00  0.00
ATOM   3683  CA  ASP   232      31.622  36.142  19.243  0.00  0.00
ATOM   3684  HA  ASP   232      32.177  37.076  19.161  0.00  0.00
ATOM   3685  CB  ASP   232      32.582  34.991  19.602  0.00  0.00
ATOM   3686  HB2 ASP   232      32.996  35.010  20.610  0.00  0.00
ATOM   3687  HB3 ASP   232      32.047  34.044  19.535  0.00  0.00
ATOM   3688  CG  ASP   232      33.781  35.007  18.676  0.00  0.00
ATOM   3689  OD1 ASP   232      33.916  34.044  17.924  0.00  0.00
ATOM   3690  OD2 ASP   232      34.621  35.992  18.639  0.00  0.00
ATOM   3691  C   ASP   232      30.956  35.941  17.868  0.00  0.00
ATOM   3692  O   ASP   232      29.984  35.209  17.698  0.00  0.00
ATOM   3693  N   THR   233      31.363  36.705  16.883  0.00  0.00
ATOM   3694  H   THR   233      32.090  37.373  17.095  0.00  0.00
ATOM   3695  CA  THR   233      30.788  36.708  15.530  0.00  0.00
ATOM   3696  HA  THR   233      29.900  36.078  15.477  0.00  0.00
ATOM   3697  CB  THR   233      30.360  38.176  15.134  0.00  0.00
ATOM   3698  HB  THR   233      29.893  38.140  14.150  0.00  0.00
ATOM   3699  CG2 THR   233      29.433  38.727  16.260  0.00  0.00
ATOM   3700 1HG2 THR   233      30.096  39.174  17.001  0.00  0.00
ATOM   3701 2HG2 THR   233      28.759  39.489  15.866  0.00  0.00
ATOM   3702 3HG2 THR   233      28.854  37.913  16.694  0.00  0.00
ATOM   3703  OG1 THR   233      31.526  39.075  15.017  0.00  0.00
ATOM   3704  HG1 THR   233      32.201  38.530  14.606  0.00  0.00
ATOM   3705  C   THR   233      31.711  36.065  14.495  0.00  0.00
ATOM   3706  O   THR   233      31.581  34.815  14.335  0.00  0.00
ATOM   3707  OXT THR   233      32.577  36.763  13.974  0.00  0.00
TER
ATOM   3708  C   SUB   234      54.594  55.629  41.579  0.00  0.00
ATOM   3709  C1  SUB   234      53.590  55.529  40.662  0.00  0.00
ATOM   3710  H2  SUB   234      53.415  56.278  39.893  0.00  0.00
ATOM   3711  C2  SUB   234      52.624  54.540  40.791  0.00  0.00
ATOM   3712  C3  SUB   234      52.806  53.509  41.722  0.00  0.00
ATOM   3713  C4  SUB   234      54.016  53.450  42.436  0.00  0.00
ATOM   3714  C5  SUB   234      54.867  54.519  42.413  0.00  0.00
ATOM   3715  H1  SUB   234      55.654  54.612  43.157  0.00  0.00
ATOM   3716  C6  SUB   234      51.704  52.479  41.960  0.00  0.00
ATOM   3717  O   SUB   234      51.780  51.594  42.786  0.00  0.00
ATOM   3718  C7  SUB   234      50.453  52.466  41.041  0.00  0.00
ATOM   3719  H3  SUB   234      50.042  53.478  41.026  0.00  0.00
ATOM   3720  H4  SUB   234      50.932  52.218  40.092  0.00  0.00
ATOM   3721  C8  SUB   234      49.363  51.387  41.374  0.00  0.00
ATOM   3722  H5  SUB   234      49.762  50.383  41.219  0.00  0.00
ATOM   3723  H16 SUB   234      49.082  51.428  42.429  0.00  0.00
ATOM   3724  C9  SUB   234      47.968  51.708  40.581  0.00  0.00
ATOM   3725  H7  SUB   234      47.640  52.668  40.985  0.00  0.00
ATOM   3726  H17 SUB   234      48.128  51.732  39.502  0.00  0.00
ATOM   3727  C10 SUB   234      46.849  50.639  40.934  0.00  0.00
ATOM   3728  H8  SUB   234      45.988  50.851  40.297  0.00  0.00
ATOM   3729  H18 SUB   234      47.245  49.650  40.692  0.00  0.00
ATOM   3730  C11 SUB   234      46.436  50.706  42.436  0.00  0.00
ATOM   3731  H9  SUB   234      47.268  50.478  43.106  0.00  0.00
ATOM   3732  H19 SUB   234      46.177  51.762  42.538  0.00  0.00
ATOM   3733  C12 SUB   234      45.175  49.873  42.845  0.00  0.00
ATOM   3734  H10 SUB   234      44.343  50.326  42.301  0.00  0.00
ATOM   3735  H20 SUB   234      45.492  48.879  42.523  0.00  0.00
ATOM   3736  C13 SUB   234      44.946  49.928  44.413  0.00  0.00
ATOM   3737  H11 SUB   234      45.824  49.441  44.842  0.00  0.00
ATOM   3738  H21 SUB   234      44.947  50.961  44.767  0.00  0.00
ATOM   3739  C14 SUB   234      43.687  49.269  45.013  0.00  0.00
ATOM   3740  H12 SUB   234      43.632  49.680  46.023  0.00  0.00
ATOM   3741  H22 SUB   234      43.877  48.212  45.210  0.00  0.00
ATOM   3742  H6  SUB   234      42.813  49.256  44.359  0.00  0.00
ATOM   3743  C15 SUB   234      54.571  52.303  43.276  0.00  0.00
ATOM   3744  H13 SUB   234      54.410  51.272  42.954  0.00  0.00
ATOM   3745  H23 SUB   234      55.652  52.395  43.400  0.00  0.00
ATOM   3746  C16 SUB   234      54.079  52.424  44.704  0.00  0.00
ATOM   3747  O1  SUB   234      53.440  53.380  45.140  0.00  0.00
ATOM   3748  O2  SUB   234      54.509  51.398  45.466  0.00  0.00
ATOM   3749  C17 SUB   234      54.426  51.670  46.881  0.00  0.00
ATOM   3750  H14 SUB   234      55.129  52.461  47.156  0.00  0.00
ATOM   3751  H24 SUB   234      53.434  51.997  47.204  0.00  0.00
ATOM   3752  C18 SUB   234      54.841  50.408  47.653  0.00  0.00
ATOM   3753  H15 SUB   234      54.353  49.524  47.238  0.00  0.00
ATOM   3754  H25 SUB   234      54.520  50.461  48.696  0.00  0.00
ATOM   3755  H26 SUB   234      55.909  50.203  47.743  0.00  0.00
ATOM   3756  O3  SUB   234      51.671  54.664  39.854  0.00  0.00
ATOM   3757  H   SUB   234      51.847  55.463  39.324  0.00  0.00
ATOM   3758  O4  SUB   234      55.203  56.886  41.803  0.00  0.00
ATOM   3759  H27 SUB   234      55.229  57.073  42.758  0.00  0.00
TER
