# Supplementary material for: In Silico Adoption of an Orphan Nuclear Receptor NR4A1
Source: PLoS One. 2015 Aug 13;10(8):e0135246. doi: 10.1371/journal.pone.0135246 (PMC4535767; doi:10.1371/journal.pone.0135246)
Supplement: S1 Structures — (ZIP) [file pone.0135246.s001.zip › SI Structure Files/SI Section 7/md_2_850 ns.pdb]

ATOM      1  N   ASN     1      54.278  58.774  41.572  0.00  0.00
ATOM      2  H1  ASN     1      54.370  57.894  42.061  0.00  0.00
ATOM      3  H2  ASN     1      53.534  59.257  42.055  0.00  0.00
ATOM      4  H3  ASN     1      55.018  59.449  41.697  0.00  0.00
ATOM      5  CA  ASN     1      53.765  58.649  40.271  0.00  0.00
ATOM      6  HA  ASN     1      53.596  59.648  39.868  0.00  0.00
ATOM      7  CB  ASN     1      54.735  58.046  39.257  0.00  0.00
ATOM      8  HB2 ASN     1      55.731  58.490  39.247  0.00  0.00
ATOM      9  HB3 ASN     1      54.941  57.003  39.497  0.00  0.00
ATOM     10  CG  ASN     1      54.201  58.003  37.804  0.00  0.00
ATOM     11  OD1 ASN     1      53.046  58.388  37.601  0.00  0.00
ATOM     12  ND2 ASN     1      55.013  57.725  36.785  0.00  0.00
ATOM     13 1HD2 ASN     1      54.752  57.742  35.810  0.00  0.00
ATOM     14 2HD2 ASN     1      56.014  57.624  36.883  0.00  0.00
ATOM     15  C   ASN     1      52.432  58.021  40.393  0.00  0.00
ATOM     16  O   ASN     1      52.295  56.858  40.750  0.00  0.00
ATOM     17  N   LEU     2      51.394  58.785  40.029  0.00  0.00
ATOM     18  H   LEU     2      51.537  59.751  39.770  0.00  0.00
ATOM     19  CA  LEU     2      49.986  58.409  39.848  0.00  0.00
ATOM     20  HA  LEU     2      49.390  59.243  39.478  0.00  0.00
ATOM     21  CB  LEU     2      49.896  57.371  38.698  0.00  0.00
ATOM     22  HB2 LEU     2      50.587  57.620  37.893  0.00  0.00
ATOM     23  HB3 LEU     2      50.341  56.427  39.015  0.00  0.00
ATOM     24  CG  LEU     2      48.426  57.115  38.235  0.00  0.00
ATOM     25  HG  LEU     2      47.785  56.926  39.096  0.00  0.00
ATOM     26  CD1 LEU     2      47.806  58.257  37.505  0.00  0.00
ATOM     27 1HD1 LEU     2      47.598  58.999  38.277  0.00  0.00
ATOM     28 2HD1 LEU     2      48.405  58.645  36.682  0.00  0.00
ATOM     29 3HD1 LEU     2      46.858  57.844  37.160  0.00  0.00
ATOM     30  CD2 LEU     2      48.427  55.784  37.477  0.00  0.00
ATOM     31 1HD2 LEU     2      47.370  55.611  37.272  0.00  0.00
ATOM     32 2HD2 LEU     2      48.909  55.890  36.505  0.00  0.00
ATOM     33 3HD2 LEU     2      48.924  55.000  38.047  0.00  0.00
ATOM     34  C   LEU     2      49.218  57.905  41.043  0.00  0.00
ATOM     35  O   LEU     2      48.182  58.545  41.288  0.00  0.00
ATOM     36  N   LEU     3      49.836  57.040  41.887  0.00  0.00
ATOM     37  H   LEU     3      50.821  56.875  41.738  0.00  0.00
ATOM     38  CA  LEU     3      49.128  56.427  42.976  0.00  0.00
ATOM     39  HA  LEU     3      48.056  56.405  42.782  0.00  0.00
ATOM     40  CB  LEU     3      49.561  54.952  43.186  0.00  0.00
ATOM     41  HB2 LEU     3      49.429  54.333  42.298  0.00  0.00
ATOM     42  HB3 LEU     3      50.636  55.040  43.344  0.00  0.00
ATOM     43  CG  LEU     3      49.068  54.137  44.421  0.00  0.00
ATOM     44  HG  LEU     3      49.286  54.616  45.376  0.00  0.00
ATOM     45  CD1 LEU     3      47.621  53.754  44.336  0.00  0.00
ATOM     46 1HD1 LEU     3      46.979  54.572  44.663  0.00  0.00
ATOM     47 2HD1 LEU     3      47.402  53.528  43.292  0.00  0.00
ATOM     48 3HD1 LEU     3      47.447  52.892  44.980  0.00  0.00
ATOM     49  CD2 LEU     3      49.864  52.873  44.523  0.00  0.00
ATOM     50 1HD2 LEU     3      49.855  52.431  43.527  0.00  0.00
ATOM     51 2HD2 LEU     3      50.889  53.100  44.817  0.00  0.00
ATOM     52 3HD2 LEU     3      49.412  52.222  45.271  0.00  0.00
ATOM     53  C   LEU     3      49.361  57.247  44.338  0.00  0.00
ATOM     54  O   LEU     3      50.471  57.640  44.659  0.00  0.00
ATOM     55  N   THR     4      48.347  57.276  45.155  0.00  0.00
ATOM     56  H   THR     4      47.416  56.932  44.965  0.00  0.00
ATOM     57  CA  THR     4      48.460  57.995  46.450  0.00  0.00
ATOM     58  HA  THR     4      49.115  58.833  46.211  0.00  0.00
ATOM     59  CB  THR     4      47.134  58.653  46.841  0.00  0.00
ATOM     60  HB  THR     4      47.079  58.770  47.923  0.00  0.00
ATOM     61  CG2 THR     4      46.922  60.007  46.200  0.00  0.00
ATOM     62 1HG2 THR     4      47.304  60.074  45.181  0.00  0.00
ATOM     63 2HG2 THR     4      45.879  60.320  46.243  0.00  0.00
ATOM     64 3HG2 THR     4      47.593  60.717  46.685  0.00  0.00
ATOM     65  OG1 THR     4      46.092  57.812  46.554  0.00  0.00
ATOM     66  HG1 THR     4      45.402  58.073  47.169  0.00  0.00
ATOM     67  C   THR     4      49.170  57.393  47.589  0.00  0.00
ATOM     68  O   THR     4      49.947  58.015  48.358  0.00  0.00
ATOM     69  N   SER     5      49.094  56.026  47.748  0.00  0.00
ATOM     70  H   SER     5      48.553  55.447  47.123  0.00  0.00
ATOM     71  CA  SER     5      49.533  55.379  48.959  0.00  0.00
ATOM     72  HA  SER     5      50.518  55.734  49.264  0.00  0.00
ATOM     73  CB  SER     5      48.551  55.550  50.119  0.00  0.00
ATOM     74  HB2 SER     5      48.992  55.191  51.049  0.00  0.00
ATOM     75  HB3 SER     5      48.545  56.629  50.275  0.00  0.00
ATOM     76  OG  SER     5      47.240  54.950  49.886  0.00  0.00
ATOM     77  HG  SER     5      46.730  55.138  50.677  0.00  0.00
ATOM     78  C   SER     5      49.724  53.865  48.641  0.00  0.00
ATOM     79  O   SER     5      49.150  53.233  47.719  0.00  0.00
ATOM     80  N   LEU     6      50.583  53.186  49.388  0.00  0.00
ATOM     81  H   LEU     6      51.025  53.668  50.158  0.00  0.00
ATOM     82  CA  LEU     6      50.807  51.745  49.243  0.00  0.00
ATOM     83  HA  LEU     6      50.667  51.390  48.222  0.00  0.00
ATOM     84  CB  LEU     6      52.270  51.496  49.805  0.00  0.00
ATOM     85  HB2 LEU     6      52.955  52.283  49.488  0.00  0.00
ATOM     86  HB3 LEU     6      52.251  51.543  50.894  0.00  0.00
ATOM     87  CG  LEU     6      52.874  50.130  49.368  0.00  0.00
ATOM     88  HG  LEU     6      52.243  49.357  49.807  0.00  0.00
ATOM     89  CD1 LEU     6      52.778  49.971  47.815  0.00  0.00
ATOM     90 1HD1 LEU     6      53.196  50.777  47.212  0.00  0.00
ATOM     91 2HD1 LEU     6      53.244  49.036  47.504  0.00  0.00
ATOM     92 3HD1 LEU     6      51.759  49.858  47.444  0.00  0.00
ATOM     93  CD2 LEU     6      54.331  49.888  49.832  0.00  0.00
ATOM     94 1HD2 LEU     6      54.458  48.808  49.917  0.00  0.00
ATOM     95 2HD2 LEU     6      54.884  50.259  48.969  0.00  0.00
ATOM     96 3HD2 LEU     6      54.671  50.368  50.749  0.00  0.00
ATOM     97  C   LEU     6      49.792  51.005  50.128  0.00  0.00
ATOM     98  O   LEU     6      49.650  49.805  49.992  0.00  0.00
ATOM     99  N   VAL     7      48.948  51.654  50.905  0.00  0.00
ATOM    100  H   VAL     7      49.219  52.601  51.131  0.00  0.00
ATOM    101  CA  VAL     7      48.193  50.948  52.019  0.00  0.00
ATOM    102  HA  VAL     7      48.843  50.158  52.396  0.00  0.00
ATOM    103  CB  VAL     7      47.827  51.903  53.166  0.00  0.00
ATOM    104  HB  VAL     7      47.775  51.342  54.099  0.00  0.00
ATOM    105  CG1 VAL     7      48.988  52.855  53.399  0.00  0.00
ATOM    106 1HG1 VAL     7      48.826  53.340  54.362  0.00  0.00
ATOM    107 2HG1 VAL     7      49.876  52.223  53.369  0.00  0.00
ATOM    108 3HG1 VAL     7      49.115  53.656  52.670  0.00  0.00
ATOM    109  CG2 VAL     7      46.484  52.665  53.080  0.00  0.00
ATOM    110 1HG2 VAL     7      45.588  52.057  53.208  0.00  0.00
ATOM    111 2HG2 VAL     7      46.530  53.495  53.784  0.00  0.00
ATOM    112 3HG2 VAL     7      46.490  53.161  52.110  0.00  0.00
ATOM    113  C   VAL     7      46.926  50.133  51.719  0.00  0.00
ATOM    114  O   VAL     7      46.510  49.261  52.518  0.00  0.00
ATOM    115  N   ARG     8      46.300  50.288  50.564  0.00  0.00
ATOM    116  H   ARG     8      46.556  51.004  49.899  0.00  0.00
ATOM    117  CA  ARG     8      45.322  49.335  49.960  0.00  0.00
ATOM    118  HA  ARG     8      44.924  48.771  50.803  0.00  0.00
ATOM    119  CB  ARG     8      44.126  50.075  49.346  0.00  0.00
ATOM    120  HB2 ARG     8      44.674  50.776  48.718  0.00  0.00
ATOM    121  HB3 ARG     8      43.576  49.381  48.709  0.00  0.00
ATOM    122  CG  ARG     8      43.257  50.806  50.412  0.00  0.00
ATOM    123  HG2 ARG     8      42.806  50.197  51.195  0.00  0.00
ATOM    124  HG3 ARG     8      43.925  51.556  50.835  0.00  0.00
ATOM    125  CD  ARG     8      42.092  51.427  49.607  0.00  0.00
ATOM    126  HD2 ARG     8      41.562  52.087  50.293  0.00  0.00
ATOM    127  HD3 ARG     8      42.326  52.079  48.765  0.00  0.00
ATOM    128  NE  ARG     8      41.269  50.325  49.135  0.00  0.00
ATOM    129  HE  ARG     8      41.001  49.702  49.884  0.00  0.00
ATOM    130  CZ  ARG     8      41.100  49.896  47.931  0.00  0.00
ATOM    131  NH1 ARG     8      41.286  50.626  46.893  0.00  0.00
ATOM    132 1HH1 ARG     8      41.606  51.561  47.102  0.00  0.00
ATOM    133 2HH1 ARG     8      40.988  50.371  45.962  0.00  0.00
ATOM    134  NH2 ARG     8      40.713  48.664  47.808  0.00  0.00
ATOM    135 1HH2 ARG     8      40.603  48.156  48.674  0.00  0.00
ATOM    136 2HH2 ARG     8      40.483  48.311  46.890  0.00  0.00
ATOM    137  C   ARG     8      45.969  48.341  49.042  0.00  0.00
ATOM    138  O   ARG     8      45.647  47.124  48.910  0.00  0.00
ATOM    139  N   ALA     9      47.006  48.769  48.283  0.00  0.00
ATOM    140  H   ALA     9      47.170  49.765  48.254  0.00  0.00
ATOM    141  CA  ALA     9      47.682  47.885  47.358  0.00  0.00
ATOM    142  HA  ALA     9      46.960  47.407  46.696  0.00  0.00
ATOM    143  CB  ALA     9      48.535  48.933  46.647  0.00  0.00
ATOM    144  HB1 ALA     9      47.814  49.592  46.164  0.00  0.00
ATOM    145  HB2 ALA     9      49.083  49.577  47.335  0.00  0.00
ATOM    146  HB3 ALA     9      49.236  48.521  45.921  0.00  0.00
ATOM    147  C   ALA     9      48.472  46.835  48.042  0.00  0.00
ATOM    148  O   ALA     9      48.490  45.696  47.602  0.00  0.00
ATOM    149  N   HIS    10      49.087  47.082  49.206  0.00  0.00
ATOM    150  H   HIS    10      48.966  47.979  49.655  0.00  0.00
ATOM    151  CA  HIS    10      49.696  45.980  49.964  0.00  0.00
ATOM    152  HA  HIS    10      50.537  45.597  49.387  0.00  0.00
ATOM    153  CB  HIS    10      50.357  46.763  51.145  0.00  0.00
ATOM    154  HB2 HIS    10      51.045  47.560  50.865  0.00  0.00
ATOM    155  HB3 HIS    10      49.559  47.290  51.668  0.00  0.00
ATOM    156  CG  HIS    10      51.164  45.880  52.037  0.00  0.00
ATOM    157  ND1 HIS    10      52.462  45.463  51.825  0.00  0.00
ATOM    158  HD1 HIS    10      52.881  45.354  50.912  0.00  0.00
ATOM    159  CE1 HIS    10      52.944  44.744  52.840  0.00  0.00
ATOM    160  HE1 HIS    10      53.873  44.195  52.832  0.00  0.00
ATOM    161  NE2 HIS    10      52.044  44.890  53.856  0.00  0.00
ATOM    162  HE2 HIS    10      52.191  44.560  54.799  0.00  0.00
ATOM    163  CD2 HIS    10      50.975  45.652  53.370  0.00  0.00
ATOM    164  HD2 HIS    10      50.126  45.956  53.963  0.00  0.00
ATOM    165  C   HIS    10      48.823  44.895  50.493  0.00  0.00
ATOM    166  O   HIS    10      49.319  43.856  50.872  0.00  0.00
ATOM    167  N   LEU    11      47.498  45.032  50.333  0.00  0.00
ATOM    168  H   LEU    11      47.155  45.920  49.997  0.00  0.00
ATOM    169  CA  LEU    11      46.430  44.119  50.867  0.00  0.00
ATOM    170  HA  LEU    11      46.858  43.224  51.319  0.00  0.00
ATOM    171  CB  LEU    11      45.795  44.856  52.025  0.00  0.00
ATOM    172  HB2 LEU    11      45.221  45.686  51.613  0.00  0.00
ATOM    173  HB3 LEU    11      45.044  44.240  52.520  0.00  0.00
ATOM    174  CG  LEU    11      46.627  45.312  53.230  0.00  0.00
ATOM    175  HG  LEU    11      47.515  45.910  53.026  0.00  0.00
ATOM    176  CD1 LEU    11      45.771  46.033  54.328  0.00  0.00
ATOM    177 1HD1 LEU    11      44.957  45.389  54.663  0.00  0.00
ATOM    178 2HD1 LEU    11      46.448  46.261  55.150  0.00  0.00
ATOM    179 3HD1 LEU    11      45.315  46.971  54.013  0.00  0.00
ATOM    180  CD2 LEU    11      47.245  44.042  53.910  0.00  0.00
ATOM    181 1HD2 LEU    11      47.792  44.361  54.797  0.00  0.00
ATOM    182 2HD2 LEU    11      46.554  43.211  54.055  0.00  0.00
ATOM    183 3HD2 LEU    11      48.008  43.712  53.206  0.00  0.00
ATOM    184  C   LEU    11      45.384  43.679  49.884  0.00  0.00
ATOM    185  O   LEU    11      44.345  43.099  50.265  0.00  0.00
ATOM    186  N   ASP    12      45.652  43.892  48.609  0.00  0.00
ATOM    187  H   ASP    12      46.486  44.442  48.464  0.00  0.00
ATOM    188  CA  ASP    12      44.676  43.793  47.527  0.00  0.00
ATOM    189  HA  ASP    12      43.808  44.434  47.676  0.00  0.00
ATOM    190  CB  ASP    12      45.356  44.455  46.295  0.00  0.00
ATOM    191  HB2 ASP    12      45.715  45.469  46.472  0.00  0.00
ATOM    192  HB3 ASP    12      46.228  43.826  46.119  0.00  0.00
ATOM    193  CG  ASP    12      44.489  44.464  44.997  0.00  0.00
ATOM    194  OD1 ASP    12      43.682  45.412  44.941  0.00  0.00
ATOM    195  OD2 ASP    12      44.429  43.463  44.263  0.00  0.00
ATOM    196  C   ASP    12      44.205  42.354  47.227  0.00  0.00
ATOM    197  O   ASP    12      43.113  42.083  46.692  0.00  0.00
ATOM    198  N   SER    13      44.978  41.326  47.531  0.00  0.00
ATOM    199  H   SER    13      45.835  41.516  48.031  0.00  0.00
ATOM    200  CA  SER    13      44.748  39.848  47.329  0.00  0.00
ATOM    201  HA  SER    13      44.304  39.706  46.344  0.00  0.00
ATOM    202  CB  SER    13      46.150  39.165  47.210  0.00  0.00
ATOM    203  HB2 SER    13      45.983  38.140  46.878  0.00  0.00
ATOM    204  HB3 SER    13      46.757  39.564  46.397  0.00  0.00
ATOM    205  OG  SER    13      46.873  39.203  48.405  0.00  0.00
ATOM    206  HG  SER    13      47.557  38.530  48.375  0.00  0.00
ATOM    207  C   SER    13      43.791  39.229  48.330  0.00  0.00
ATOM    208  O   SER    13      43.298  38.114  48.178  0.00  0.00
ATOM    209  N   GLY    14      43.535  39.902  49.474  0.00  0.00
ATOM    210  H   GLY    14      43.935  40.827  49.545  0.00  0.00
ATOM    211  CA  GLY    14      42.733  39.470  50.580  0.00  0.00
ATOM    212  HA2 GLY    14      42.224  38.545  50.310  0.00  0.00
ATOM    213  HA3 GLY    14      43.287  39.138  51.458  0.00  0.00
ATOM    214  C   GLY    14      41.741  40.438  51.105  0.00  0.00
ATOM    215  O   GLY    14      42.030  41.666  51.037  0.00  0.00
ATOM    216  N   PRO    15      40.719  39.887  51.745  0.00  0.00
ATOM    217  CD  PRO    15      40.445  38.482  51.741  0.00  0.00
ATOM    218  HD2 PRO    15      41.370  38.015  52.082  0.00  0.00
ATOM    219  HD3 PRO    15      40.246  38.100  50.740  0.00  0.00
ATOM    220  CG  PRO    15      39.269  38.225  52.593  0.00  0.00
ATOM    221  HG2 PRO    15      39.502  38.103  53.651  0.00  0.00
ATOM    222  HG3 PRO    15      38.648  37.381  52.291  0.00  0.00
ATOM    223  CB  PRO    15      38.532  39.518  52.567  0.00  0.00
ATOM    224  HB2 PRO    15      37.961  39.710  53.475  0.00  0.00
ATOM    225  HB3 PRO    15      37.861  39.508  51.708  0.00  0.00
ATOM    226  CA  PRO    15      39.502  40.582  52.306  0.00  0.00
ATOM    227  HA  PRO    15      39.018  41.256  51.599  0.00  0.00
ATOM    228  C   PRO    15      39.881  41.419  53.514  0.00  0.00
ATOM    229  O   PRO    15      41.030  41.392  53.899  0.00  0.00
ATOM    230  N   SER    16      38.980  42.216  54.038  0.00  0.00
ATOM    231  H   SER    16      38.118  42.299  53.518  0.00  0.00
ATOM    232  CA  SER    16      39.211  43.106  55.158  0.00  0.00
ATOM    233  HA  SER    16      39.868  43.881  54.764  0.00  0.00
ATOM    234  CB  SER    16      37.926  43.929  55.536  0.00  0.00
ATOM    235  HB2 SER    16      38.083  44.466  56.471  0.00  0.00
ATOM    236  HB3 SER    16      37.821  44.824  54.922  0.00  0.00
ATOM    237  OG  SER    16      36.695  43.231  55.452  0.00  0.00
ATOM    238  HG  SER    16      35.942  43.784  55.231  0.00  0.00
ATOM    239  C   SER    16      39.825  42.423  56.365  0.00  0.00
ATOM    240  O   SER    16      40.893  42.830  56.824  0.00  0.00
ATOM    241  N   THR    17      39.159  41.398  56.900  0.00  0.00
ATOM    242  H   THR    17      38.241  41.125  56.579  0.00  0.00
ATOM    243  CA  THR    17      39.653  40.466  58.002  0.00  0.00
ATOM    244  HA  THR    17      40.207  41.047  58.740  0.00  0.00
ATOM    245  CB  THR    17      38.406  39.862  58.673  0.00  0.00
ATOM    246  HB  THR    17      38.066  39.029  58.058  0.00  0.00
ATOM    247  CG2 THR    17      38.572  39.498  60.122  0.00  0.00
ATOM    248 1HG2 THR    17      39.563  39.077  60.294  0.00  0.00
ATOM    249 2HG2 THR    17      38.481  40.371  60.768  0.00  0.00
ATOM    250 3HG2 THR    17      37.817  38.742  60.338  0.00  0.00
ATOM    251  OG1 THR    17      37.322  40.788  58.732  0.00  0.00
ATOM    252  HG1 THR    17      36.769  40.695  59.511  0.00  0.00
ATOM    253  C   THR    17      40.646  39.377  57.510  0.00  0.00
ATOM    254  O   THR    17      41.148  38.641  58.362  0.00  0.00
ATOM    255  N   ALA    18      40.882  39.288  56.186  0.00  0.00
ATOM    256  H   ALA    18      40.560  40.034  55.585  0.00  0.00
ATOM    257  CA  ALA    18      41.811  38.375  55.506  0.00  0.00
ATOM    258  HA  ALA    18      41.554  38.484  54.452  0.00  0.00
ATOM    259  CB  ALA    18      43.304  38.735  55.544  0.00  0.00
ATOM    260  HB1 ALA    18      43.655  38.472  56.542  0.00  0.00
ATOM    261  HB2 ALA    18      43.854  38.152  54.806  0.00  0.00
ATOM    262  HB3 ALA    18      43.456  39.775  55.259  0.00  0.00
ATOM    263  C   ALA    18      41.569  36.834  55.669  0.00  0.00
ATOM    264  O   ALA    18      42.457  35.986  55.393  0.00  0.00
ATOM    265  N   LYS    19      40.350  36.438  56.128  0.00  0.00
ATOM    266  H   LYS    19      39.589  37.099  56.192  0.00  0.00
ATOM    267  CA  LYS    19      39.888  35.045  56.256  0.00  0.00
ATOM    268  HA  LYS    19      40.709  34.470  56.686  0.00  0.00
ATOM    269  CB  LYS    19      38.715  34.881  57.195  0.00  0.00
ATOM    270  HB2 LYS    19      37.981  35.641  56.928  0.00  0.00
ATOM    271  HB3 LYS    19      38.409  33.839  57.100  0.00  0.00
ATOM    272  CG  LYS    19      39.124  35.308  58.622  0.00  0.00
ATOM    273  HG2 LYS    19      40.178  35.094  58.796  0.00  0.00
ATOM    274  HG3 LYS    19      38.927  36.380  58.606  0.00  0.00
ATOM    275  CD  LYS    19      38.319  34.647  59.692  0.00  0.00
ATOM    276  HD2 LYS    19      38.662  33.615  59.760  0.00  0.00
ATOM    277  HD3 LYS    19      38.539  35.164  60.626  0.00  0.00
ATOM    278  CE  LYS    19      36.795  34.673  59.487  0.00  0.00
ATOM    279  HE2 LYS    19      36.463  35.573  58.968  0.00  0.00
ATOM    280  HE3 LYS    19      36.536  33.769  58.936  0.00  0.00
ATOM    281  NZ  LYS    19      36.019  34.678  60.803  0.00  0.00
ATOM    282  HZ1 LYS    19      36.228  35.519  61.321  0.00  0.00
ATOM    283  HZ2 LYS    19      35.019  34.608  60.680  0.00  0.00
ATOM    284  HZ3 LYS    19      36.393  33.859  61.262  0.00  0.00
ATOM    285  C   LYS    19      39.684  34.391  54.909  0.00  0.00
ATOM    286  O   LYS    19      39.119  35.056  54.034  0.00  0.00
ATOM    287  N   LEU    20      40.057  33.155  54.696  0.00  0.00
ATOM    288  H   LEU    20      40.595  32.648  55.383  0.00  0.00
ATOM    289  CA  LEU    20      39.544  32.404  53.593  0.00  0.00
ATOM    290  HA  LEU    20      39.439  33.027  52.704  0.00  0.00
ATOM    291  CB  LEU    20      40.492  31.184  53.294  0.00  0.00
ATOM    292  HB2 LEU    20      40.736  30.604  54.184  0.00  0.00
ATOM    293  HB3 LEU    20      39.944  30.534  52.611  0.00  0.00
ATOM    294  CG  LEU    20      41.797  31.671  52.621  0.00  0.00
ATOM    295  HG  LEU    20      42.286  32.446  53.212  0.00  0.00
ATOM    296  CD1 LEU    20      42.774  30.525  52.364  0.00  0.00
ATOM    297 1HD1 LEU    20      42.712  29.739  53.117  0.00  0.00
ATOM    298 2HD1 LEU    20      42.515  29.974  51.460  0.00  0.00
ATOM    299 3HD1 LEU    20      43.806  30.862  52.268  0.00  0.00
ATOM    300  CD2 LEU    20      41.579  32.212  51.170  0.00  0.00
ATOM    301 1HD2 LEU    20      40.924  31.522  50.638  0.00  0.00
ATOM    302 2HD2 LEU    20      41.176  33.224  51.174  0.00  0.00
ATOM    303 3HD2 LEU    20      42.513  32.290  50.612  0.00  0.00
ATOM    304  C   LEU    20      38.154  31.837  53.918  0.00  0.00
ATOM    305  O   LEU    20      37.698  31.874  55.044  0.00  0.00
ATOM    306  N   ASP    21      37.357  31.449  52.879  0.00  0.00
ATOM    307  H   ASP    21      37.647  31.531  51.915  0.00  0.00
ATOM    308  CA  ASP    21      35.970  31.107  53.038  0.00  0.00
ATOM    309  HA  ASP    21      35.636  31.184  54.073  0.00  0.00
ATOM    310  CB  ASP    21      35.219  32.220  52.237  0.00  0.00
ATOM    311  HB2 ASP    21      35.373  33.201  52.686  0.00  0.00
ATOM    312  HB3 ASP    21      35.748  32.395  51.300  0.00  0.00
ATOM    313  CG  ASP    21      33.727  31.882  51.969  0.00  0.00
ATOM    314  OD1 ASP    21      33.126  31.113  52.764  0.00  0.00
ATOM    315  OD2 ASP    21      33.152  32.112  50.873  0.00  0.00
ATOM    316  C   ASP    21      35.703  29.790  52.382  0.00  0.00
ATOM    317  O   ASP    21      35.511  29.706  51.150  0.00  0.00
ATOM    318  N   TYR    22      35.391  28.766  53.170  0.00  0.00
ATOM    319  H   TYR    22      35.536  28.818  54.168  0.00  0.00
ATOM    320  CA  TYR    22      35.048  27.431  52.717  0.00  0.00
ATOM    321  HA  TYR    22      35.375  27.371  51.679  0.00  0.00
ATOM    322  CB  TYR    22      35.916  26.419  53.522  0.00  0.00
ATOM    323  HB2 TYR    22      35.732  26.589  54.583  0.00  0.00
ATOM    324  HB3 TYR    22      35.522  25.439  53.252  0.00  0.00
ATOM    325  CG  TYR    22      37.441  26.296  53.166  0.00  0.00
ATOM    326  CD1 TYR    22      38.417  27.214  53.629  0.00  0.00
ATOM    327  HD1 TYR    22      38.041  27.950  54.324  0.00  0.00
ATOM    328  CE1 TYR    22      39.727  27.078  53.202  0.00  0.00
ATOM    329  HE1 TYR    22      40.415  27.867  53.467  0.00  0.00
ATOM    330  CZ  TYR    22      40.145  25.927  52.523  0.00  0.00
ATOM    331  OH  TYR    22      41.480  25.899  52.061  0.00  0.00
ATOM    332  HH  TYR    22      42.088  26.437  52.572  0.00  0.00
ATOM    333  CE2 TYR    22      39.229  25.006  52.010  0.00  0.00
ATOM    334  HE2 TYR    22      39.603  24.140  51.484  0.00  0.00
ATOM    335  CD2 TYR    22      37.839  25.281  52.235  0.00  0.00
ATOM    336  HD2 TYR    22      37.116  24.572  51.860  0.00  0.00
ATOM    337  C   TYR    22      33.545  27.125  52.675  0.00  0.00
ATOM    338  O   TYR    22      33.049  25.998  52.921  0.00  0.00
ATOM    339  N   SER    23      32.747  28.174  52.487  0.00  0.00
ATOM    340  H   SER    23      33.092  29.088  52.233  0.00  0.00
ATOM    341  CA  SER    23      31.246  28.052  52.580  0.00  0.00
ATOM    342  HA  SER    23      31.122  27.267  53.326  0.00  0.00
ATOM    343  CB  SER    23      30.510  29.296  53.032  0.00  0.00
ATOM    344  HB2 SER    23      29.468  29.045  53.232  0.00  0.00
ATOM    345  HB3 SER    23      30.937  29.543  54.004  0.00  0.00
ATOM    346  OG  SER    23      30.643  30.205  51.950  0.00  0.00
ATOM    347  HG  SER    23      31.513  30.602  52.036  0.00  0.00
ATOM    348  C   SER    23      30.578  27.417  51.326  0.00  0.00
ATOM    349  O   SER    23      29.700  26.545  51.376  0.00  0.00
ATOM    350  N   LYS    24      31.109  27.750  50.155  0.00  0.00
ATOM    351  H   LYS    24      31.950  28.308  50.149  0.00  0.00
ATOM    352  CA  LYS    24      30.739  27.143  48.859  0.00  0.00
ATOM    353  HA  LYS    24      29.703  26.802  48.864  0.00  0.00
ATOM    354  CB  LYS    24      30.810  28.208  47.804  0.00  0.00
ATOM    355  HB2 LYS    24      31.872  28.376  47.629  0.00  0.00
ATOM    356  HB3 LYS    24      30.363  27.794  46.900  0.00  0.00
ATOM    357  CG  LYS    24      30.193  29.590  48.118  0.00  0.00
ATOM    358  HG2 LYS    24      30.547  29.939  49.088  0.00  0.00
ATOM    359  HG3 LYS    24      30.488  30.320  47.364  0.00  0.00
ATOM    360  CD  LYS    24      28.664  29.515  48.284  0.00  0.00
ATOM    361  HD2 LYS    24      28.283  29.097  47.352  0.00  0.00
ATOM    362  HD3 LYS    24      28.530  28.787  49.084  0.00  0.00
ATOM    363  CE  LYS    24      27.904  30.819  48.704  0.00  0.00
ATOM    364  HE2 LYS    24      28.264  31.548  47.978  0.00  0.00
ATOM    365  HE3 LYS    24      26.836  30.667  48.545  0.00  0.00
ATOM    366  NZ  LYS    24      28.184  31.236  50.091  0.00  0.00
ATOM    367  HZ1 LYS    24      29.171  31.330  50.283  0.00  0.00
ATOM    368  HZ2 LYS    24      27.665  32.053  50.379  0.00  0.00
ATOM    369  HZ3 LYS    24      27.818  30.513  50.695  0.00  0.00
ATOM    370  C   LYS    24      31.446  25.850  48.477  0.00  0.00
ATOM    371  O   LYS    24      31.183  25.281  47.445  0.00  0.00
ATOM    372  N   PHE    25      32.421  25.397  49.284  0.00  0.00
ATOM    373  H   PHE    25      32.611  26.025  50.051  0.00  0.00
ATOM    374  CA  PHE    25      33.435  24.414  48.876  0.00  0.00
ATOM    375  HA  PHE    25      33.571  24.490  47.798  0.00  0.00
ATOM    376  CB  PHE    25      34.819  24.772  49.501  0.00  0.00
ATOM    377  HB2 PHE    25      35.173  25.661  48.978  0.00  0.00
ATOM    378  HB3 PHE    25      34.658  25.021  50.549  0.00  0.00
ATOM    379  CG  PHE    25      35.893  23.693  49.270  0.00  0.00
ATOM    380  CD1 PHE    25      36.976  23.842  48.404  0.00  0.00
ATOM    381  HD1 PHE    25      36.911  24.720  47.778  0.00  0.00
ATOM    382  CE1 PHE    25      38.125  23.046  48.408  0.00  0.00
ATOM    383  HE1 PHE    25      38.999  23.293  47.823  0.00  0.00
ATOM    384  CZ  PHE    25      38.173  22.019  49.378  0.00  0.00
ATOM    385  HZ  PHE    25      39.065  21.411  49.385  0.00  0.00
ATOM    386  CE2 PHE    25      37.134  21.834  50.308  0.00  0.00
ATOM    387  HE2 PHE    25      37.265  21.065  51.054  0.00  0.00
ATOM    388  CD2 PHE    25      35.936  22.552  50.153  0.00  0.00
ATOM    389  HD2 PHE    25      35.156  22.530  50.900  0.00  0.00
ATOM    390  C   PHE    25      33.035  22.962  49.159  0.00  0.00
ATOM    391  O   PHE    25      32.578  22.637  50.282  0.00  0.00
ATOM    392  N   GLN    26      33.252  22.028  48.245  0.00  0.00
ATOM    393  H   GLN    26      33.718  22.200  47.365  0.00  0.00
ATOM    394  CA  GLN    26      32.879  20.600  48.436  0.00  0.00
ATOM    395  HA  GLN    26      33.123  20.309  49.457  0.00  0.00
ATOM    396  CB  GLN    26      31.379  20.422  48.132  0.00  0.00
ATOM    397  HB2 GLN    26      30.860  21.335  48.424  0.00  0.00
ATOM    398  HB3 GLN    26      31.399  20.368  47.044  0.00  0.00
ATOM    399  CG  GLN    26      30.711  19.214  48.735  0.00  0.00
ATOM    400  HG2 GLN    26      31.152  18.385  48.181  0.00  0.00
ATOM    401  HG3 GLN    26      30.963  19.054  49.783  0.00  0.00
ATOM    402  CD  GLN    26      29.250  19.207  48.463  0.00  0.00
ATOM    403  OE1 GLN    26      28.807  19.896  47.568  0.00  0.00
ATOM    404  NE2 GLN    26      28.501  18.487  49.222  0.00  0.00
ATOM    405 1HE2 GLN    26      27.603  18.139  48.917  0.00  0.00
ATOM    406 2HE2 GLN    26      28.997  18.003  49.956  0.00  0.00
ATOM    407  C   GLN    26      33.872  19.703  47.614  0.00  0.00
ATOM    408  O   GLN    26      34.240  20.059  46.444  0.00  0.00
ATOM    409  N   GLU    27      34.121  18.549  48.214  0.00  0.00
ATOM    410  H   GLU    27      33.719  18.288  49.103  0.00  0.00
ATOM    411  CA  GLU    27      34.852  17.438  47.583  0.00  0.00
ATOM    412  HA  GLU    27      35.056  17.672  46.538  0.00  0.00
ATOM    413  CB  GLU    27      36.078  17.214  48.428  0.00  0.00
ATOM    414  HB2 GLU    27      35.754  17.210  49.469  0.00  0.00
ATOM    415  HB3 GLU    27      36.525  16.234  48.261  0.00  0.00
ATOM    416  CG  GLU    27      37.124  18.318  48.198  0.00  0.00
ATOM    417  HG2 GLU    27      37.185  18.662  47.165  0.00  0.00
ATOM    418  HG3 GLU    27      36.760  19.169  48.773  0.00  0.00
ATOM    419  CD  GLU    27      38.537  17.987  48.623  0.00  0.00
ATOM    420  OE1 GLU    27      38.788  17.290  49.662  0.00  0.00
ATOM    421  OE2 GLU    27      39.493  18.515  48.012  0.00  0.00
ATOM    422  C   GLU    27      34.009  16.139  47.578  0.00  0.00
ATOM    423  O   GLU    27      34.384  15.199  46.885  0.00  0.00
ATOM    424  N   LEU    28      32.881  16.051  48.349  0.00  0.00
ATOM    425  H   LEU    28      32.635  16.764  49.020  0.00  0.00
ATOM    426  CA  LEU    28      32.149  14.726  48.521  0.00  0.00
ATOM    427  HA  LEU    28      32.387  14.151  47.627  0.00  0.00
ATOM    428  CB  LEU    28      32.597  14.091  49.846  0.00  0.00
ATOM    429  HB2 LEU    28      33.663  13.950  50.027  0.00  0.00
ATOM    430  HB3 LEU    28      32.292  14.874  50.541  0.00  0.00
ATOM    431  CG  LEU    28      31.925  12.744  50.153  0.00  0.00
ATOM    432  HG  LEU    28      30.843  12.866  50.107  0.00  0.00
ATOM    433  CD1 LEU    28      32.065  11.597  49.089  0.00  0.00
ATOM    434 1HD1 LEU    28      33.105  11.270  49.070  0.00  0.00
ATOM    435 2HD1 LEU    28      31.353  10.788  49.253  0.00  0.00
ATOM    436 3HD1 LEU    28      31.862  11.903  48.063  0.00  0.00
ATOM    437  CD2 LEU    28      32.342  12.120  51.518  0.00  0.00
ATOM    438 1HD2 LEU    28      32.129  12.779  52.359  0.00  0.00
ATOM    439 2HD2 LEU    28      31.850  11.159  51.668  0.00  0.00
ATOM    440 3HD2 LEU    28      33.411  11.918  51.459  0.00  0.00
ATOM    441  C   LEU    28      30.711  14.962  48.402  0.00  0.00
ATOM    442  O   LEU    28      30.152  15.930  48.944  0.00  0.00
ATOM    443  N   VAL    29      29.941  14.159  47.626  0.00  0.00
ATOM    444  H   VAL    29      30.383  13.350  47.214  0.00  0.00
ATOM    445  CA  VAL    29      28.468  14.290  47.426  0.00  0.00
ATOM    446  HA  VAL    29      28.269  13.657  46.561  0.00  0.00
ATOM    447  CB  VAL    29      27.566  13.670  48.470  0.00  0.00
ATOM    448  HB  VAL    29      26.518  13.790  48.199  0.00  0.00
ATOM    449  CG1 VAL    29      27.884  12.224  48.681  0.00  0.00
ATOM    450 1HG1 VAL    29      27.785  11.839  47.667  0.00  0.00
ATOM    451 2HG1 VAL    29      28.908  12.158  49.047  0.00  0.00
ATOM    452 3HG1 VAL    29      27.172  11.740  49.350  0.00  0.00
ATOM    453  CG2 VAL    29      27.698  14.221  49.930  0.00  0.00
ATOM    454 1HG2 VAL    29      26.926  13.769  50.553  0.00  0.00
ATOM    455 2HG2 VAL    29      28.723  14.034  50.249  0.00  0.00
ATOM    456 3HG2 VAL    29      27.575  15.304  49.913  0.00  0.00
ATOM    457  C   VAL    29      27.938  15.620  46.976  0.00  0.00
ATOM    458  O   VAL    29      27.097  16.202  47.642  0.00  0.00
ATOM    459  N   LEU    30      28.486  16.204  45.898  0.00  0.00
ATOM    460  H   LEU    30      29.170  15.710  45.342  0.00  0.00
ATOM    461  CA  LEU    30      27.951  17.455  45.309  0.00  0.00
ATOM    462  HA  LEU    30      28.058  18.165  46.129  0.00  0.00
ATOM    463  CB  LEU    30      28.782  17.901  44.060  0.00  0.00
ATOM    464  HB2 LEU    30      28.962  17.047  43.406  0.00  0.00
ATOM    465  HB3 LEU    30      28.308  18.755  43.575  0.00  0.00
ATOM    466  CG  LEU    30      30.190  18.508  44.405  0.00  0.00
ATOM    467  HG  LEU    30      30.030  19.378  45.042  0.00  0.00
ATOM    468  CD1 LEU    30      31.030  17.556  45.242  0.00  0.00
ATOM    469 1HD1 LEU    30      32.085  17.820  45.310  0.00  0.00
ATOM    470 2HD1 LEU    30      30.704  17.558  46.283  0.00  0.00
ATOM    471 3HD1 LEU    30      30.997  16.540  44.848  0.00  0.00
ATOM    472  CD2 LEU    30      30.945  18.842  43.080  0.00  0.00
ATOM    473 1HD2 LEU    30      30.415  19.678  42.624  0.00  0.00
ATOM    474 2HD2 LEU    30      31.994  19.094  43.236  0.00  0.00
ATOM    475 3HD2 LEU    30      30.909  17.986  42.407  0.00  0.00
ATOM    476  C   LEU    30      26.457  17.292  44.881  0.00  0.00
ATOM    477  O   LEU    30      26.099  16.344  44.220  0.00  0.00
ATOM    478  N   PRO    31      25.608  18.262  45.151  0.00  0.00
ATOM    479  CD  PRO    31      25.930  19.538  45.701  0.00  0.00
ATOM    480  HD2 PRO    31      26.680  19.999  45.058  0.00  0.00
ATOM    481  HD3 PRO    31      26.311  19.535  46.722  0.00  0.00
ATOM    482  CG  PRO    31      24.634  20.393  45.638  0.00  0.00
ATOM    483  HG2 PRO    31      24.475  20.820  44.648  0.00  0.00
ATOM    484  HG3 PRO    31      24.666  21.189  46.382  0.00  0.00
ATOM    485  CB  PRO    31      23.645  19.287  45.979  0.00  0.00
ATOM    486  HB2 PRO    31      22.735  19.733  45.578  0.00  0.00
ATOM    487  HB3 PRO    31      23.675  19.298  47.069  0.00  0.00
ATOM    488  CA  PRO    31      24.165  18.032  45.312  0.00  0.00
ATOM    489  HA  PRO    31      24.000  17.184  45.976  0.00  0.00
ATOM    490  C   PRO    31      23.556  17.707  43.895  0.00  0.00
ATOM    491  O   PRO    31      23.656  18.561  42.995  0.00  0.00
ATOM    492  N   HIS    32      23.154  16.474  43.744  0.00  0.00
ATOM    493  H   HIS    32      23.372  15.897  44.544  0.00  0.00
ATOM    494  CA  HIS    32      22.686  15.832  42.494  0.00  0.00
ATOM    495  HA  HIS    32      22.525  14.760  42.615  0.00  0.00
ATOM    496  CB  HIS    32      21.356  16.496  42.238  0.00  0.00
ATOM    497  HB2 HIS    32      20.849  16.722  43.176  0.00  0.00
ATOM    498  HB3 HIS    32      21.489  17.454  41.735  0.00  0.00
ATOM    499  CG  HIS    32      20.410  15.572  41.406  0.00  0.00
ATOM    500  ND1 HIS    32      19.843  15.934  40.214  0.00  0.00
ATOM    501  HD1 HIS    32      19.916  16.876  39.856  0.00  0.00
ATOM    502  CE1 HIS    32      19.134  14.887  39.783  0.00  0.00
ATOM    503  HE1 HIS    32      18.431  14.816  38.966  0.00  0.00
ATOM    504  NE2 HIS    32      19.295  13.862  40.650  0.00  0.00
ATOM    505  HE2 HIS    32      18.801  12.981  40.619  0.00  0.00
ATOM    506  CD2 HIS    32      20.085  14.302  41.700  0.00  0.00
ATOM    507  HD2 HIS    32      20.498  13.684  42.483  0.00  0.00
ATOM    508  C   HIS    32      23.641  15.843  41.299  0.00  0.00
ATOM    509  O   HIS    32      23.195  15.612  40.147  0.00  0.00
ATOM    510  N   PHE    33      24.989  16.001  41.491  0.00  0.00
ATOM    511  H   PHE    33      25.283  16.278  42.417  0.00  0.00
ATOM    512  CA  PHE    33      26.079  16.083  40.548  0.00  0.00
ATOM    513  HA  PHE    33      25.846  17.028  40.056  0.00  0.00
ATOM    514  CB  PHE    33      27.528  16.238  41.166  0.00  0.00
ATOM    515  HB2 PHE    33      27.357  17.049  41.874  0.00  0.00
ATOM    516  HB3 PHE    33      27.872  15.307  41.618  0.00  0.00
ATOM    517  CG  PHE    33      28.641  16.625  40.203  0.00  0.00
ATOM    518  CD1 PHE    33      29.064  17.990  40.127  0.00  0.00
ATOM    519  HD1 PHE    33      28.471  18.733  40.640  0.00  0.00
ATOM    520  CE1 PHE    33      30.153  18.359  39.344  0.00  0.00
ATOM    521  HE1 PHE    33      30.479  19.379  39.204  0.00  0.00
ATOM    522  CZ  PHE    33      30.837  17.383  38.593  0.00  0.00
ATOM    523  HZ  PHE    33      31.646  17.698  37.951  0.00  0.00
ATOM    524  CE2 PHE    33      30.380  16.031  38.595  0.00  0.00
ATOM    525  HE2 PHE    33      30.945  15.352  37.972  0.00  0.00
ATOM    526  CD2 PHE    33      29.373  15.628  39.478  0.00  0.00
ATOM    527  HD2 PHE    33      29.192  14.581  39.667  0.00  0.00
ATOM    528  C   PHE    33      26.073  14.970  39.515  0.00  0.00
ATOM    529  O   PHE    33      26.016  13.810  39.961  0.00  0.00
ATOM    530  N   GLY    34      26.111  15.261  38.264  0.00  0.00
ATOM    531  H   GLY    34      26.006  16.211  37.936  0.00  0.00
ATOM    532  CA  GLY    34      26.347  14.293  37.160  0.00  0.00
ATOM    533  HA2 GLY    34      27.406  14.338  36.905  0.00  0.00
ATOM    534  HA3 GLY    34      25.933  13.318  37.417  0.00  0.00
ATOM    535  C   GLY    34      25.582  14.896  35.931  0.00  0.00
ATOM    536  O   GLY    34      24.905  15.897  35.984  0.00  0.00
ATOM    537  N   LYS    35      25.595  14.150  34.838  0.00  0.00
ATOM    538  H   LYS    35      26.063  13.258  34.911  0.00  0.00
ATOM    539  CA  LYS    35      25.108  14.558  33.554  0.00  0.00
ATOM    540  HA  LYS    35      25.673  15.454  33.296  0.00  0.00
ATOM    541  CB  LYS    35      25.404  13.381  32.575  0.00  0.00
ATOM    542  HB2 LYS    35      25.200  12.476  33.147  0.00  0.00
ATOM    543  HB3 LYS    35      24.732  13.450  31.719  0.00  0.00
ATOM    544  CG  LYS    35      26.835  13.279  32.105  0.00  0.00
ATOM    545  HG2 LYS    35      27.174  14.264  31.786  0.00  0.00
ATOM    546  HG3 LYS    35      27.361  12.956  33.004  0.00  0.00
ATOM    547  CD  LYS    35      27.057  12.252  30.947  0.00  0.00
ATOM    548  HD2 LYS    35      28.113  12.029  30.794  0.00  0.00
ATOM    549  HD3 LYS    35      26.683  11.294  31.309  0.00  0.00
ATOM    550  CE  LYS    35      26.496  12.762  29.640  0.00  0.00
ATOM    551  HE2 LYS    35      25.411  12.761  29.742  0.00  0.00
ATOM    552  HE3 LYS    35      26.863  13.760  29.401  0.00  0.00
ATOM    553  NZ  LYS    35      26.837  11.874  28.589  0.00  0.00
ATOM    554  HZ1 LYS    35      26.416  12.247  27.750  0.00  0.00
ATOM    555  HZ2 LYS    35      27.806  11.957  28.318  0.00  0.00
ATOM    556  HZ3 LYS    35      26.597  10.910  28.772  0.00  0.00
ATOM    557  C   LYS    35      23.659  14.888  33.464  0.00  0.00
ATOM    558  O   LYS    35      23.333  15.393  32.394  0.00  0.00
ATOM    559  N   GLU    36      22.776  14.580  34.383  0.00  0.00
ATOM    560  H   GLU    36      23.147  14.144  35.215  0.00  0.00
ATOM    561  CA  GLU    36      21.402  15.052  34.333  0.00  0.00
ATOM    562  HA  GLU    36      21.282  15.599  33.398  0.00  0.00
ATOM    563  CB  GLU    36      20.419  13.846  34.320  0.00  0.00
ATOM    564  HB2 GLU    36      20.630  13.464  35.319  0.00  0.00
ATOM    565  HB3 GLU    36      19.388  14.182  34.425  0.00  0.00
ATOM    566  CG  GLU    36      20.724  12.966  33.040  0.00  0.00
ATOM    567  HG2 GLU    36      19.938  13.022  32.287  0.00  0.00
ATOM    568  HG3 GLU    36      21.665  13.146  32.519  0.00  0.00
ATOM    569  CD  GLU    36      20.851  11.534  33.394  0.00  0.00
ATOM    570  OE1 GLU    36      21.739  11.206  34.192  0.00  0.00
ATOM    571  OE2 GLU    36      19.963  10.675  33.083  0.00  0.00
ATOM    572  C   GLU    36      21.106  16.115  35.380  0.00  0.00
ATOM    573  O   GLU    36      19.925  16.314  35.747  0.00  0.00
ATOM    574  N   ASP    37      22.072  16.853  35.818  0.00  0.00
ATOM    575  H   ASP    37      23.016  16.619  35.543  0.00  0.00
ATOM    576  CA  ASP    37      21.942  17.969  36.655  0.00  0.00
ATOM    577  HA  ASP    37      20.901  18.291  36.702  0.00  0.00
ATOM    578  CB  ASP    37      22.297  17.529  38.056  0.00  0.00
ATOM    579  HB2 ASP    37      21.764  16.592  38.220  0.00  0.00
ATOM    580  HB3 ASP    37      23.363  17.328  38.164  0.00  0.00
ATOM    581  CG  ASP    37      21.832  18.440  39.158  0.00  0.00
ATOM    582  OD1 ASP    37      20.661  18.493  39.538  0.00  0.00
ATOM    583  OD2 ASP    37      22.679  19.273  39.531  0.00  0.00
ATOM    584  C   ASP    37      22.866  19.155  36.114  0.00  0.00
ATOM    585  O   ASP    37      23.939  18.920  35.535  0.00  0.00
ATOM    586  N   ALA    38      22.537  20.424  36.479  0.00  0.00
ATOM    587  H   ALA    38      21.808  20.599  37.156  0.00  0.00
ATOM    588  CA  ALA    38      23.302  21.597  36.104  0.00  0.00
ATOM    589  HA  ALA    38      24.250  21.227  35.715  0.00  0.00
ATOM    590  CB  ALA    38      22.585  22.481  35.001  0.00  0.00
ATOM    591  HB1 ALA    38      21.944  21.979  34.276  0.00  0.00
ATOM    592  HB2 ALA    38      21.883  23.191  35.439  0.00  0.00
ATOM    593  HB3 ALA    38      23.308  23.009  34.379  0.00  0.00
ATOM    594  C   ALA    38      23.709  22.548  37.258  0.00  0.00
ATOM    595  O   ALA    38      24.202  23.600  36.973  0.00  0.00
ATOM    596  N   GLY    39      23.633  22.092  38.511  0.00  0.00
ATOM    597  H   GLY    39      23.336  21.136  38.641  0.00  0.00
ATOM    598  CA  GLY    39      24.154  22.775  39.669  0.00  0.00
ATOM    599  HA2 GLY    39      23.506  23.635  39.840  0.00  0.00
ATOM    600  HA3 GLY    39      24.066  22.108  40.527  0.00  0.00
ATOM    601  C   GLY    39      25.630  23.281  39.514  0.00  0.00
ATOM    602  O   GLY    39      25.907  24.419  39.890  0.00  0.00
ATOM    603  N   ASP    40      26.470  22.495  38.831  0.00  0.00
ATOM    604  H   ASP    40      26.282  21.513  38.693  0.00  0.00
ATOM    605  CA  ASP    40      27.870  22.841  38.526  0.00  0.00
ATOM    606  HA  ASP    40      28.290  23.163  39.478  0.00  0.00
ATOM    607  CB  ASP    40      28.724  21.534  38.394  0.00  0.00
ATOM    608  HB2 ASP    40      29.790  21.621  38.603  0.00  0.00
ATOM    609  HB3 ASP    40      28.394  20.892  39.211  0.00  0.00
ATOM    610  CG  ASP    40      28.597  20.805  37.032  0.00  0.00
ATOM    611  OD1 ASP    40      29.693  20.656  36.379  0.00  0.00
ATOM    612  OD2 ASP    40      27.426  20.404  36.606  0.00  0.00
ATOM    613  C   ASP    40      28.095  23.945  37.456  0.00  0.00
ATOM    614  O   ASP    40      29.096  24.636  37.526  0.00  0.00
ATOM    615  N   VAL    41      27.186  24.066  36.533  0.00  0.00
ATOM    616  H   VAL    41      26.477  23.355  36.634  0.00  0.00
ATOM    617  CA  VAL    41      27.207  25.155  35.510  0.00  0.00
ATOM    618  HA  VAL    41      28.234  25.310  35.182  0.00  0.00
ATOM    619  CB  VAL    41      26.366  24.800  34.245  0.00  0.00
ATOM    620  HB  VAL    41      25.296  24.780  34.451  0.00  0.00
ATOM    621  CG1 VAL    41      26.652  25.690  33.027  0.00  0.00
ATOM    622 1HG1 VAL    41      26.327  25.219  32.099  0.00  0.00
ATOM    623 2HG1 VAL    41      26.062  26.576  33.261  0.00  0.00
ATOM    624 3HG1 VAL    41      27.716  25.922  32.998  0.00  0.00
ATOM    625  CG2 VAL    41      26.668  23.406  33.712  0.00  0.00
ATOM    626 1HG2 VAL    41      27.707  23.434  33.381  0.00  0.00
ATOM    627 2HG2 VAL    41      26.530  22.602  34.435  0.00  0.00
ATOM    628 3HG2 VAL    41      26.056  23.115  32.858  0.00  0.00
ATOM    629  C   VAL    41      26.740  26.395  36.242  0.00  0.00
ATOM    630  O   VAL    41      27.297  27.499  36.007  0.00  0.00
ATOM    631  N   GLN    42      25.764  26.324  37.127  0.00  0.00
ATOM    632  H   GLN    42      25.493  25.384  37.380  0.00  0.00
ATOM    633  CA  GLN    42      25.290  27.465  37.914  0.00  0.00
ATOM    634  HA  GLN    42      24.998  28.307  37.287  0.00  0.00
ATOM    635  CB  GLN    42      24.041  27.089  38.742  0.00  0.00
ATOM    636  HB2 GLN    42      24.272  26.070  39.053  0.00  0.00
ATOM    637  HB3 GLN    42      23.909  27.783  39.572  0.00  0.00
ATOM    638  CG  GLN    42      22.761  27.135  37.822  0.00  0.00
ATOM    639  HG2 GLN    42      22.666  28.054  37.244  0.00  0.00
ATOM    640  HG3 GLN    42      22.801  26.439  36.983  0.00  0.00
ATOM    641  CD  GLN    42      21.595  26.856  38.635  0.00  0.00
ATOM    642  OE1 GLN    42      21.209  25.733  38.957  0.00  0.00
ATOM    643  NE2 GLN    42      20.992  27.904  39.271  0.00  0.00
ATOM    644 1HE2 GLN    42      20.119  27.576  39.659  0.00  0.00
ATOM    645 2HE2 GLN    42      21.267  28.859  39.089  0.00  0.00
ATOM    646  C   GLN    42      26.421  27.863  38.826  0.00  0.00
ATOM    647  O   GLN    42      26.589  29.047  38.926  0.00  0.00
ATOM    648  N   GLN    43      27.192  26.839  39.364  0.00  0.00
ATOM    649  H   GLN    43      26.948  25.877  39.174  0.00  0.00
ATOM    650  CA  GLN    43      28.317  27.072  40.326  0.00  0.00
ATOM    651  HA  GLN    43      27.982  27.805  41.060  0.00  0.00
ATOM    652  CB  GLN    43      28.710  25.742  40.929  0.00  0.00
ATOM    653  HB2 GLN    43      27.850  25.150  41.241  0.00  0.00
ATOM    654  HB3 GLN    43      29.332  25.175  40.235  0.00  0.00
ATOM    655  CG  GLN    43      29.555  25.747  42.202  0.00  0.00
ATOM    656  HG2 GLN    43      30.080  24.818  42.425  0.00  0.00
ATOM    657  HG3 GLN    43      30.388  26.435  42.059  0.00  0.00
ATOM    658  CD  GLN    43      28.856  26.253  43.520  0.00  0.00
ATOM    659  OE1 GLN    43      28.664  27.429  43.773  0.00  0.00
ATOM    660  NE2 GLN    43      28.518  25.354  44.381  0.00  0.00
ATOM    661 1HE2 GLN    43      28.168  25.578  45.302  0.00  0.00
ATOM    662 2HE2 GLN    43      28.889  24.449  44.132  0.00  0.00
ATOM    663  C   GLN    43      29.497  27.747  39.599  0.00  0.00
ATOM    664  O   GLN    43      30.187  28.592  40.189  0.00  0.00
ATOM    665  N   PHE    44      29.703  27.464  38.324  0.00  0.00
ATOM    666  H   PHE    44      29.139  26.796  37.819  0.00  0.00
ATOM    667  CA  PHE    44      30.601  28.301  37.458  0.00  0.00
ATOM    668  HA  PHE    44      31.606  28.410  37.867  0.00  0.00
ATOM    669  CB  PHE    44      30.736  27.603  36.059  0.00  0.00
ATOM    670  HB2 PHE    44      30.851  26.524  36.167  0.00  0.00
ATOM    671  HB3 PHE    44      29.808  27.736  35.502  0.00  0.00
ATOM    672  CG  PHE    44      31.801  28.208  35.197  0.00  0.00
ATOM    673  CD1 PHE    44      31.400  28.632  33.921  0.00  0.00
ATOM    674  HD1 PHE    44      30.383  28.628  33.558  0.00  0.00
ATOM    675  CE1 PHE    44      32.336  29.168  33.092  0.00  0.00
ATOM    676  HE1 PHE    44      32.040  29.472  32.099  0.00  0.00
ATOM    677  CZ  PHE    44      33.683  29.155  33.431  0.00  0.00
ATOM    678  HZ  PHE    44      34.366  29.504  32.670  0.00  0.00
ATOM    679  CE2 PHE    44      34.104  28.686  34.650  0.00  0.00
ATOM    680  HE2 PHE    44      35.113  28.917  34.959  0.00  0.00
ATOM    681  CD2 PHE    44      33.119  28.308  35.556  0.00  0.00
ATOM    682  HD2 PHE    44      33.407  28.063  36.567  0.00  0.00
ATOM    683  C   PHE    44      30.063  29.750  37.158  0.00  0.00
ATOM    684  O   PHE    44      30.725  30.696  37.519  0.00  0.00
ATOM    685  N   TYR    45      28.838  29.882  36.569  0.00  0.00
ATOM    686  H   TYR    45      28.247  29.082  36.392  0.00  0.00
ATOM    687  CA  TYR    45      28.243  31.122  36.259  0.00  0.00
ATOM    688  HA  TYR    45      28.802  31.702  35.525  0.00  0.00
ATOM    689  CB  TYR    45      26.868  30.832  35.558  0.00  0.00
ATOM    690  HB2 TYR    45      26.335  30.197  36.265  0.00  0.00
ATOM    691  HB3 TYR    45      26.361  31.796  35.597  0.00  0.00
ATOM    692  CG  TYR    45      26.854  30.275  34.096  0.00  0.00
ATOM    693  CD1 TYR    45      25.822  29.450  33.597  0.00  0.00
ATOM    694  HD1 TYR    45      24.983  29.281  34.256  0.00  0.00
ATOM    695  CE1 TYR    45      25.816  28.996  32.289  0.00  0.00
ATOM    696  HE1 TYR    45      25.039  28.309  31.989  0.00  0.00
ATOM    697  CZ  TYR    45      26.792  29.487  31.391  0.00  0.00
ATOM    698  OH  TYR    45      26.818  29.177  30.078  0.00  0.00
ATOM    699  HH  TYR    45      26.139  28.507  29.972  0.00  0.00
ATOM    700  CE2 TYR    45      27.883  30.265  31.891  0.00  0.00
ATOM    701  HE2 TYR    45      28.610  30.533  31.138  0.00  0.00
ATOM    702  CD2 TYR    45      27.906  30.632  33.220  0.00  0.00
ATOM    703  HD2 TYR    45      28.738  31.216  33.585  0.00  0.00
ATOM    704  C   TYR    45      27.919  32.001  37.506  0.00  0.00
ATOM    705  O   TYR    45      27.645  33.193  37.365  0.00  0.00
ATOM    706  N   ASP    46      28.058  31.402  38.727  0.00  0.00
ATOM    707  H   ASP    46      28.247  30.410  38.736  0.00  0.00
ATOM    708  CA  ASP    46      27.947  32.114  39.956  0.00  0.00
ATOM    709  HA  ASP    46      27.319  32.994  39.814  0.00  0.00
ATOM    710  CB  ASP    46      27.379  31.154  41.040  0.00  0.00
ATOM    711  HB2 ASP    46      26.415  30.860  40.627  0.00  0.00
ATOM    712  HB3 ASP    46      28.097  30.365  41.264  0.00  0.00
ATOM    713  CG  ASP    46      27.067  31.810  42.373  0.00  0.00
ATOM    714  OD1 ASP    46      26.581  31.088  43.208  0.00  0.00
ATOM    715  OD2 ASP    46      26.932  33.070  42.519  0.00  0.00
ATOM    716  C   ASP    46      29.286  32.746  40.468  0.00  0.00
ATOM    717  O   ASP    46      29.377  33.877  40.877  0.00  0.00
ATOM    718  N   LEU    47      30.313  31.978  40.225  0.00  0.00
ATOM    719  H   LEU    47      30.110  31.048  39.889  0.00  0.00
ATOM    720  CA  LEU    47      31.690  32.438  40.537  0.00  0.00
ATOM    721  HA  LEU    47      31.605  32.778  41.569  0.00  0.00
ATOM    722  CB  LEU    47      32.686  31.207  40.521  0.00  0.00
ATOM    723  HB2 LEU    47      32.471  30.610  41.407  0.00  0.00
ATOM    724  HB3 LEU    47      32.287  30.503  39.792  0.00  0.00
ATOM    725  CG  LEU    47      34.176  31.493  40.367  0.00  0.00
ATOM    726  HG  LEU    47      34.161  32.139  39.490  0.00  0.00
ATOM    727  CD1 LEU    47      34.896  32.169  41.489  0.00  0.00
ATOM    728 1HD1 LEU    47      35.972  32.121  41.323  0.00  0.00
ATOM    729 2HD1 LEU    47      34.735  33.243  41.396  0.00  0.00
ATOM    730 3HD1 LEU    47      34.537  31.893  42.480  0.00  0.00
ATOM    731  CD2 LEU    47      35.029  30.250  39.969  0.00  0.00
ATOM    732 1HD2 LEU    47      34.563  29.482  40.586  0.00  0.00
ATOM    733 2HD2 LEU    47      34.831  30.060  38.914  0.00  0.00
ATOM    734 3HD2 LEU    47      36.097  30.390  40.135  0.00  0.00
ATOM    735  C   LEU    47      32.084  33.623  39.679  0.00  0.00
ATOM    736  O   LEU    47      32.679  34.543  40.284  0.00  0.00
ATOM    737  N   LEU    48      31.704  33.685  38.403  0.00  0.00
ATOM    738  H   LEU    48      31.153  32.862  38.203  0.00  0.00
ATOM    739  CA  LEU    48      31.892  34.771  37.461  0.00  0.00
ATOM    740  HA  LEU    48      32.945  34.977  37.271  0.00  0.00
ATOM    741  CB  LEU    48      31.195  34.216  36.093  0.00  0.00
ATOM    742  HB2 LEU    48      30.319  33.619  36.348  0.00  0.00
ATOM    743  HB3 LEU    48      30.862  35.044  35.467  0.00  0.00
ATOM    744  CG  LEU    48      32.279  33.438  35.232  0.00  0.00
ATOM    745  HG  LEU    48      32.613  32.565  35.793  0.00  0.00
ATOM    746  CD1 LEU    48      31.523  33.026  33.973  0.00  0.00
ATOM    747 1HD1 LEU    48      31.252  33.879  33.351  0.00  0.00
ATOM    748 2HD1 LEU    48      32.048  32.295  33.357  0.00  0.00
ATOM    749 3HD1 LEU    48      30.589  32.568  34.299  0.00  0.00
ATOM    750  CD2 LEU    48      33.513  34.236  34.733  0.00  0.00
ATOM    751 1HD2 LEU    48      34.138  33.660  34.050  0.00  0.00
ATOM    752 2HD2 LEU    48      33.308  35.236  34.348  0.00  0.00
ATOM    753 3HD2 LEU    48      34.211  34.295  35.568  0.00  0.00
ATOM    754  C   LEU    48      31.021  35.978  37.920  0.00  0.00
ATOM    755  O   LEU    48      31.520  37.043  38.139  0.00  0.00
ATOM    756  N   SER    49      29.733  35.786  38.181  0.00  0.00
ATOM    757  H   SER    49      29.331  34.859  38.188  0.00  0.00
ATOM    758  CA  SER    49      28.756  36.902  38.438  0.00  0.00
ATOM    759  HA  SER    49      28.816  37.677  37.674  0.00  0.00
ATOM    760  CB  SER    49      27.314  36.427  38.546  0.00  0.00
ATOM    761  HB2 SER    49      27.142  35.885  39.476  0.00  0.00
ATOM    762  HB3 SER    49      26.637  37.280  38.594  0.00  0.00
ATOM    763  OG  SER    49      26.919  35.848  37.297  0.00  0.00
ATOM    764  HG  SER    49      27.310  34.976  37.202  0.00  0.00
ATOM    765  C   SER    49      29.025  37.607  39.782  0.00  0.00
ATOM    766  O   SER    49      29.140  38.836  39.749  0.00  0.00
ATOM    767  N   GLY    50      29.384  36.945  40.849  0.00  0.00
ATOM    768  H   GLY    50      29.301  35.939  40.830  0.00  0.00
ATOM    769  CA  GLY    50      29.926  37.542  42.074  0.00  0.00
ATOM    770  HA2 GLY    50      29.147  38.261  42.327  0.00  0.00
ATOM    771  HA3 GLY    50      29.907  36.716  42.785  0.00  0.00
ATOM    772  C   GLY    50      31.334  38.218  41.990  0.00  0.00
ATOM    773  O   GLY    50      31.559  39.183  42.706  0.00  0.00
ATOM    774  N   SER    51      32.192  37.762  41.099  0.00  0.00
ATOM    775  H   SER    51      31.877  36.965  40.565  0.00  0.00
ATOM    776  CA  SER    51      33.550  38.327  40.927  0.00  0.00
ATOM    777  HA  SER    51      33.932  38.664  41.890  0.00  0.00
ATOM    778  CB  SER    51      34.574  37.297  40.478  0.00  0.00
ATOM    779  HB2 SER    51      34.337  36.870  39.503  0.00  0.00
ATOM    780  HB3 SER    51      35.546  37.767  40.332  0.00  0.00
ATOM    781  OG  SER    51      34.589  36.205  41.390  0.00  0.00
ATOM    782  HG  SER    51      33.889  35.617  41.100  0.00  0.00
ATOM    783  C   SER    51      33.634  39.524  39.968  0.00  0.00
ATOM    784  O   SER    51      34.445  40.429  40.204  0.00  0.00
ATOM    785  N   LEU    52      32.588  39.711  39.155  0.00  0.00
ATOM    786  H   LEU    52      31.933  38.944  39.105  0.00  0.00
ATOM    787  CA  LEU    52      32.238  40.959  38.467  0.00  0.00
ATOM    788  HA  LEU    52      33.078  41.214  37.822  0.00  0.00
ATOM    789  CB  LEU    52      31.193  40.631  37.315  0.00  0.00
ATOM    790  HB2 LEU    52      31.621  39.863  36.671  0.00  0.00
ATOM    791  HB3 LEU    52      30.375  40.068  37.764  0.00  0.00
ATOM    792  CG  LEU    52      30.702  41.806  36.436  0.00  0.00
ATOM    793  HG  LEU    52      30.235  42.519  37.116  0.00  0.00
ATOM    794  CD1 LEU    52      31.808  42.540  35.683  0.00  0.00
ATOM    795 1HD1 LEU    52      32.238  41.902  34.911  0.00  0.00
ATOM    796 2HD1 LEU    52      31.356  43.340  35.096  0.00  0.00
ATOM    797 3HD1 LEU    52      32.549  42.860  36.415  0.00  0.00
ATOM    798  CD2 LEU    52      29.695  41.264  35.426  0.00  0.00
ATOM    799 1HD2 LEU    52      29.206  42.047  34.846  0.00  0.00
ATOM    800 2HD2 LEU    52      30.165  40.619  34.684  0.00  0.00
ATOM    801 3HD2 LEU    52      28.978  40.645  35.965  0.00  0.00
ATOM    802  C   LEU    52      31.740  42.059  39.425  0.00  0.00
ATOM    803  O   LEU    52      31.784  43.253  39.194  0.00  0.00
ATOM    804  N   GLU    53      31.153  41.670  40.555  0.00  0.00
ATOM    805  H   GLU    53      30.932  40.685  40.564  0.00  0.00
ATOM    806  CA  GLU    53      30.709  42.619  41.599  0.00  0.00
ATOM    807  HA  GLU    53      30.344  43.582  41.242  0.00  0.00
ATOM    808  CB  GLU    53      29.500  42.007  42.236  0.00  0.00
ATOM    809  HB2 GLU    53      28.806  41.742  41.438  0.00  0.00
ATOM    810  HB3 GLU    53      29.864  41.126  42.765  0.00  0.00
ATOM    811  CG  GLU    53      28.694  42.894  43.171  0.00  0.00
ATOM    812  HG2 GLU    53      29.392  43.284  43.911  0.00  0.00
ATOM    813  HG3 GLU    53      28.175  43.650  42.582  0.00  0.00
ATOM    814  CD  GLU    53      27.659  42.012  43.902  0.00  0.00
ATOM    815  OE1 GLU    53      27.970  41.435  45.009  0.00  0.00
ATOM    816  OE2 GLU    53      26.481  41.947  43.505  0.00  0.00
ATOM    817  C   GLU    53      31.890  43.037  42.508  0.00  0.00
ATOM    818  O   GLU    53      32.184  44.242  42.681  0.00  0.00
ATOM    819  N   VAL    54      32.717  42.100  42.930  0.00  0.00
ATOM    820  H   VAL    54      32.374  41.152  42.876  0.00  0.00
ATOM    821  CA  VAL    54      34.062  42.413  43.435  0.00  0.00
ATOM    822  HA  VAL    54      33.944  42.958  44.371  0.00  0.00
ATOM    823  CB  VAL    54      34.761  41.048  43.750  0.00  0.00
ATOM    824  HB  VAL    54      34.901  40.461  42.843  0.00  0.00
ATOM    825  CG1 VAL    54      36.164  41.257  44.235  0.00  0.00
ATOM    826 1HG1 VAL    54      36.804  41.795  43.536  0.00  0.00
ATOM    827 2HG1 VAL    54      36.185  41.886  45.125  0.00  0.00
ATOM    828 3HG1 VAL    54      36.664  40.333  44.524  0.00  0.00
ATOM    829  CG2 VAL    54      34.052  40.239  44.866  0.00  0.00
ATOM    830 1HG2 VAL    54      34.583  39.289  44.922  0.00  0.00
ATOM    831 2HG2 VAL    54      34.020  40.752  45.828  0.00  0.00
ATOM    832 3HG2 VAL    54      33.044  40.059  44.492  0.00  0.00
ATOM    833  C   VAL    54      34.861  43.389  42.521  0.00  0.00
ATOM    834  O   VAL    54      35.364  44.415  43.003  0.00  0.00
ATOM    835  N   ILE    55      34.971  43.051  41.214  0.00  0.00
ATOM    836  H   ILE    55      34.665  42.124  40.957  0.00  0.00
ATOM    837  CA  ILE    55      35.613  43.874  40.173  0.00  0.00
ATOM    838  HA  ILE    55      36.648  44.072  40.452  0.00  0.00
ATOM    839  CB  ILE    55      35.805  43.077  38.858  0.00  0.00
ATOM    840  HB  ILE    55      34.886  42.503  38.741  0.00  0.00
ATOM    841  CG2 ILE    55      36.014  43.933  37.569  0.00  0.00
ATOM    842 1HG2 ILE    55      36.020  43.335  36.658  0.00  0.00
ATOM    843 2HG2 ILE    55      35.146  44.592  37.539  0.00  0.00
ATOM    844 3HG2 ILE    55      36.969  44.455  37.626  0.00  0.00
ATOM    845  CG1 ILE    55      36.877  42.041  39.036  0.00  0.00
ATOM    846 2HG1 ILE    55      37.849  42.488  39.243  0.00  0.00
ATOM    847 3HG1 ILE    55      36.758  41.419  39.924  0.00  0.00
ATOM    848  CD1 ILE    55      36.978  41.061  37.884  0.00  0.00
ATOM    849 1HD1 ILE    55      37.488  40.143  38.177  0.00  0.00
ATOM    850 2HD1 ILE    55      35.986  40.724  37.583  0.00  0.00
ATOM    851 3HD1 ILE    55      37.549  41.514  37.074  0.00  0.00
ATOM    852  C   ILE    55      34.916  45.274  40.084  0.00  0.00
ATOM    853  O   ILE    55      35.622  46.244  40.277  0.00  0.00
ATOM    854  N   ARG    56      33.559  45.474  40.108  0.00  0.00
ATOM    855  H   ARG    56      33.064  44.594  40.083  0.00  0.00
ATOM    856  CA  ARG    56      32.976  46.815  40.068  0.00  0.00
ATOM    857  HA  ARG    56      33.369  47.396  39.233  0.00  0.00
ATOM    858  CB  ARG    56      31.479  46.602  39.711  0.00  0.00
ATOM    859  HB2 ARG    56      31.236  45.594  40.048  0.00  0.00
ATOM    860  HB3 ARG    56      30.941  47.477  40.077  0.00  0.00
ATOM    861  CG  ARG    56      31.410  46.555  38.151  0.00  0.00
ATOM    862  HG2 ARG    56      31.768  47.490  37.721  0.00  0.00
ATOM    863  HG3 ARG    56      32.026  45.750  37.750  0.00  0.00
ATOM    864  CD  ARG    56      30.004  46.172  37.553  0.00  0.00
ATOM    865  HD2 ARG    56      29.720  45.289  38.125  0.00  0.00
ATOM    866  HD3 ARG    56      29.232  46.935  37.645  0.00  0.00
ATOM    867  NE  ARG    56      30.074  45.895  36.063  0.00  0.00
ATOM    868  HE  ARG    56      30.669  46.487  35.500  0.00  0.00
ATOM    869  CZ  ARG    56      29.210  45.100  35.399  0.00  0.00
ATOM    870  NH1 ARG    56      28.469  44.220  36.011  0.00  0.00
ATOM    871 1HH1 ARG    56      28.363  44.213  37.015  0.00  0.00
ATOM    872 2HH1 ARG    56      28.088  43.487  35.430  0.00  0.00
ATOM    873  NH2 ARG    56      29.211  45.178  34.081  0.00  0.00
ATOM    874 1HH2 ARG    56      29.744  45.880  33.587  0.00  0.00
ATOM    875 2HH2 ARG    56      28.611  44.579  33.532  0.00  0.00
ATOM    876  C   ARG    56      33.268  47.558  41.375  0.00  0.00
ATOM    877  O   ARG    56      33.690  48.681  41.231  0.00  0.00
ATOM    878  N   LYS    57      33.066  47.016  42.548  0.00  0.00
ATOM    879  H   LYS    57      32.638  46.106  42.638  0.00  0.00
ATOM    880  CA  LYS    57      33.452  47.618  43.830  0.00  0.00
ATOM    881  HA  LYS    57      32.910  48.563  43.824  0.00  0.00
ATOM    882  CB  LYS    57      32.811  46.869  44.993  0.00  0.00
ATOM    883  HB2 LYS    57      33.222  45.860  44.970  0.00  0.00
ATOM    884  HB3 LYS    57      33.079  47.302  45.957  0.00  0.00
ATOM    885  CG  LYS    57      31.288  46.701  44.870  0.00  0.00
ATOM    886  HG2 LYS    57      30.827  47.685  44.967  0.00  0.00
ATOM    887  HG3 LYS    57      30.925  46.378  43.894  0.00  0.00
ATOM    888  CD  LYS    57      30.775  45.736  45.967  0.00  0.00
ATOM    889  HD2 LYS    57      29.801  45.339  45.681  0.00  0.00
ATOM    890  HD3 LYS    57      31.410  44.875  46.176  0.00  0.00
ATOM    891  CE  LYS    57      30.621  46.526  47.228  0.00  0.00
ATOM    892  HE2 LYS    57      31.637  46.898  47.361  0.00  0.00
ATOM    893  HE3 LYS    57      29.935  47.351  47.039  0.00  0.00
ATOM    894  NZ  LYS    57      30.274  45.732  48.401  0.00  0.00
ATOM    895  HZ1 LYS    57      29.450  45.186  48.197  0.00  0.00
ATOM    896  HZ2 LYS    57      31.094  45.246  48.737  0.00  0.00
ATOM    897  HZ3 LYS    57      29.977  46.420  49.079  0.00  0.00
ATOM    898  C   LYS    57      34.942  47.896  44.055  0.00  0.00
ATOM    899  O   LYS    57      35.324  48.707  44.848  0.00  0.00
ATOM    900  N   TRP    58      35.798  47.115  43.338  0.00  0.00
ATOM    901  H   TRP    58      35.534  46.193  43.021  0.00  0.00
ATOM    902  CA  TRP    58      37.238  47.442  43.274  0.00  0.00
ATOM    903  HA  TRP    58      37.528  47.789  44.265  0.00  0.00
ATOM    904  CB  TRP    58      38.001  46.120  43.026  0.00  0.00
ATOM    905  HB2 TRP    58      37.996  45.561  43.962  0.00  0.00
ATOM    906  HB3 TRP    58      37.633  45.621  42.129  0.00  0.00
ATOM    907  CG  TRP    58      39.496  46.211  42.778  0.00  0.00
ATOM    908  CD1 TRP    58      40.451  45.908  43.706  0.00  0.00
ATOM    909  HD1 TRP    58      40.320  45.613  44.737  0.00  0.00
ATOM    910  NE1 TRP    58      41.748  46.171  43.142  0.00  0.00
ATOM    911  HE1 TRP    58      42.629  46.121  43.633  0.00  0.00
ATOM    912  CE2 TRP    58      41.648  46.361  41.838  0.00  0.00
ATOM    913  CZ2 TRP    58      42.617  46.537  40.813  0.00  0.00
ATOM    914  HZ2 TRP    58      43.659  46.660  41.072  0.00  0.00
ATOM    915  CH2 TRP    58      42.168  46.889  39.592  0.00  0.00
ATOM    916  HH2 TRP    58      42.976  47.046  38.893  0.00  0.00
ATOM    917  CZ3 TRP    58      40.819  46.843  39.243  0.00  0.00
ATOM    918  HZ3 TRP    58      40.599  46.898  38.187  0.00  0.00
ATOM    919  CE3 TRP    58      39.848  46.608  40.230  0.00  0.00
ATOM    920  HE3 TRP    58      38.818  46.705  39.919  0.00  0.00
ATOM    921  CD2 TRP    58      40.246  46.375  41.580  0.00  0.00
ATOM    922  C   TRP    58      37.538  48.560  42.331  0.00  0.00
ATOM    923  O   TRP    58      38.036  49.597  42.879  0.00  0.00
ATOM    924  N   ALA    59      37.059  48.476  41.074  0.00  0.00
ATOM    925  H   ALA    59      36.601  47.611  40.827  0.00  0.00
ATOM    926  CA  ALA    59      37.351  49.435  39.998  0.00  0.00
ATOM    927  HA  ALA    59      38.382  49.446  39.642  0.00  0.00
ATOM    928  CB  ALA    59      36.399  48.932  38.896  0.00  0.00
ATOM    929  HB1 ALA    59      35.345  49.104  39.115  0.00  0.00
ATOM    930  HB2 ALA    59      36.590  49.455  37.959  0.00  0.00
ATOM    931  HB3 ALA    59      36.603  47.882  38.683  0.00  0.00
ATOM    932  C   ALA    59      36.910  50.913  40.372  0.00  0.00
ATOM    933  O   ALA    59      37.655  51.878  40.080  0.00  0.00
ATOM    934  N   GLU    60      35.925  51.088  41.240  0.00  0.00
ATOM    935  H   GLU    60      35.519  50.221  41.563  0.00  0.00
ATOM    936  CA  GLU    60      35.378  52.300  41.792  0.00  0.00
ATOM    937  HA  GLU    60      35.191  53.014  40.990  0.00  0.00
ATOM    938  CB  GLU    60      34.082  51.859  42.561  0.00  0.00
ATOM    939  HB2 GLU    60      33.323  51.444  41.897  0.00  0.00
ATOM    940  HB3 GLU    60      34.497  51.189  43.314  0.00  0.00
ATOM    941  CG  GLU    60      33.338  53.053  43.229  0.00  0.00
ATOM    942  HG2 GLU    60      33.961  53.374  44.064  0.00  0.00
ATOM    943  HG3 GLU    60      33.177  53.942  42.620  0.00  0.00
ATOM    944  CD  GLU    60      31.907  52.719  43.651  0.00  0.00
ATOM    945  OE1 GLU    60      30.943  53.032  42.938  0.00  0.00
ATOM    946  OE2 GLU    60      31.743  52.129  44.752  0.00  0.00
ATOM    947  C   GLU    60      36.357  52.982  42.789  0.00  0.00
ATOM    948  O   GLU    60      36.091  54.115  43.243  0.00  0.00
ATOM    949  N   LYS    61      37.494  52.368  43.128  0.00  0.00
ATOM    950  H   LYS    61      37.571  51.448  42.718  0.00  0.00
ATOM    951  CA  LYS    61      38.485  52.749  44.147  0.00  0.00
ATOM    952  HA  LYS    61      38.374  53.791  44.448  0.00  0.00
ATOM    953  CB  LYS    61      38.245  51.891  45.368  0.00  0.00
ATOM    954  HB2 LYS    61      37.210  51.559  45.445  0.00  0.00
ATOM    955  HB3 LYS    61      38.935  51.049  45.325  0.00  0.00
ATOM    956  CG  LYS    61      38.639  52.666  46.656  0.00  0.00
ATOM    957  HG2 LYS    61      38.568  51.996  47.513  0.00  0.00
ATOM    958  HG3 LYS    61      39.666  53.032  46.659  0.00  0.00
ATOM    959  CD  LYS    61      37.767  53.903  46.970  0.00  0.00
ATOM    960  HD2 LYS    61      37.974  54.751  46.318  0.00  0.00
ATOM    961  HD3 LYS    61      36.733  53.567  46.880  0.00  0.00
ATOM    962  CE  LYS    61      37.917  54.399  48.456  0.00  0.00
ATOM    963  HE2 LYS    61      38.955  54.531  48.761  0.00  0.00
ATOM    964  HE3 LYS    61      37.369  55.340  48.513  0.00  0.00
ATOM    965  NZ  LYS    61      37.269  53.538  49.411  0.00  0.00
ATOM    966  HZ1 LYS    61      36.265  53.646  49.383  0.00  0.00
ATOM    967  HZ2 LYS    61      37.495  52.583  49.175  0.00  0.00
ATOM    968  HZ3 LYS    61      37.566  53.696  50.364  0.00  0.00
ATOM    969  C   LYS    61      39.866  52.711  43.587  0.00  0.00
ATOM    970  O   LYS    61      40.813  52.477  44.329  0.00  0.00
ATOM    971  N   ILE    62      40.059  52.940  42.263  0.00  0.00
ATOM    972  H   ILE    62      39.200  53.078  41.751  0.00  0.00
ATOM    973  CA  ILE    62      41.411  52.930  41.632  0.00  0.00
ATOM    974  HA  ILE    62      42.035  53.005  42.522  0.00  0.00
ATOM    975  CB  ILE    62      41.586  51.594  40.903  0.00  0.00
ATOM    976  HB  ILE    62      42.670  51.513  40.818  0.00  0.00
ATOM    977  CG2 ILE    62      41.176  50.372  41.695  0.00  0.00
ATOM    978 1HG2 ILE    62      41.466  49.455  41.182  0.00  0.00
ATOM    979 2HG2 ILE    62      41.611  50.315  42.692  0.00  0.00
ATOM    980 3HG2 ILE    62      40.087  50.330  41.653  0.00  0.00
ATOM    981  CG1 ILE    62      41.107  51.653  39.433  0.00  0.00
ATOM    982 2HG1 ILE    62      40.042  51.878  39.387  0.00  0.00
ATOM    983 3HG1 ILE    62      41.594  52.516  38.979  0.00  0.00
ATOM    984  CD1 ILE    62      41.452  50.506  38.503  0.00  0.00
ATOM    985 1HD1 ILE    62      41.320  50.843  37.475  0.00  0.00
ATOM    986 2HD1 ILE    62      42.522  50.305  38.562  0.00  0.00
ATOM    987 3HD1 ILE    62      40.983  49.575  38.821  0.00  0.00
ATOM    988  C   ILE    62      41.785  54.216  40.773  0.00  0.00
ATOM    989  O   ILE    62      40.863  54.767  40.106  0.00  0.00
ATOM    990  N   PRO    63      43.072  54.728  40.725  0.00  0.00
ATOM    991  CD  PRO    63      44.263  54.210  41.391  0.00  0.00
ATOM    992  HD2 PRO    63      44.562  53.177  41.209  0.00  0.00
ATOM    993  HD3 PRO    63      44.261  54.432  42.458  0.00  0.00
ATOM    994  CG  PRO    63      45.449  55.048  40.822  0.00  0.00
ATOM    995  HG2 PRO    63      45.860  54.469  39.996  0.00  0.00
ATOM    996  HG3 PRO    63      46.126  55.315  41.634  0.00  0.00
ATOM    997  CB  PRO    63      44.814  56.286  40.327  0.00  0.00
ATOM    998  HB2 PRO    63      45.334  56.709  39.467  0.00  0.00
ATOM    999  HB3 PRO    63      44.644  57.059  41.075  0.00  0.00
ATOM   1000  CA  PRO    63      43.409  55.860  39.818  0.00  0.00
ATOM   1001  HA  PRO    63      42.617  56.583  40.011  0.00  0.00
ATOM   1002  C   PRO    63      43.385  55.412  38.339  0.00  0.00
ATOM   1003  O   PRO    63      43.224  54.225  38.068  0.00  0.00
ATOM   1004  N   GLY    64      43.396  56.324  37.382  0.00  0.00
ATOM   1005  H   GLY    64      43.677  57.276  37.572  0.00  0.00
ATOM   1006  CA  GLY    64      43.358  55.874  35.957  0.00  0.00
ATOM   1007  HA2 GLY    64      43.837  56.618  35.321  0.00  0.00
ATOM   1008  HA3 GLY    64      43.896  54.940  35.795  0.00  0.00
ATOM   1009  C   GLY    64      41.934  55.703  35.504  0.00  0.00
ATOM   1010  O   GLY    64      41.474  56.396  34.615  0.00  0.00
ATOM   1011  N   PHE    65      41.155  54.854  36.138  0.00  0.00
ATOM   1012  H   PHE    65      41.569  54.296  36.871  0.00  0.00
ATOM   1013  CA  PHE    65      39.766  54.638  35.792  0.00  0.00
ATOM   1014  HA  PHE    65      39.693  54.542  34.709  0.00  0.00
ATOM   1015  CB  PHE    65      39.352  53.261  36.351  0.00  0.00
ATOM   1016  HB2 PHE    65      40.168  52.547  36.247  0.00  0.00
ATOM   1017  HB3 PHE    65      39.265  53.485  37.414  0.00  0.00
ATOM   1018  CG  PHE    65      38.141  52.586  35.777  0.00  0.00
ATOM   1019  CD1 PHE    65      37.170  52.192  36.674  0.00  0.00
ATOM   1020  HD1 PHE    65      37.323  52.403  37.721  0.00  0.00
ATOM   1021  CE1 PHE    65      36.096  51.392  36.274  0.00  0.00
ATOM   1022  HE1 PHE    65      35.416  50.996  37.014  0.00  0.00
ATOM   1023  CZ  PHE    65      36.159  50.888  34.945  0.00  0.00
ATOM   1024  HZ  PHE    65      35.440  50.177  34.565  0.00  0.00
ATOM   1025  CE2 PHE    65      37.162  51.331  34.039  0.00  0.00
ATOM   1026  HE2 PHE    65      37.183  51.074  32.990  0.00  0.00
ATOM   1027  CD2 PHE    65      38.125  52.305  34.430  0.00  0.00
ATOM   1028  HD2 PHE    65      38.842  52.663  33.705  0.00  0.00
ATOM   1029  C   PHE    65      38.827  55.761  36.275  0.00  0.00
ATOM   1030  O   PHE    65      37.849  56.127  35.588  0.00  0.00
ATOM   1031  N   ALA    66      39.241  56.476  37.328  0.00  0.00
ATOM   1032  H   ALA    66      40.094  56.192  37.788  0.00  0.00
ATOM   1033  CA  ALA    66      38.738  57.856  37.803  0.00  0.00
ATOM   1034  HA  ALA    66      37.672  57.830  37.578  0.00  0.00
ATOM   1035  CB  ALA    66      38.863  58.087  39.275  0.00  0.00
ATOM   1036  HB1 ALA    66      38.320  58.999  39.524  0.00  0.00
ATOM   1037  HB2 ALA    66      38.328  57.299  39.806  0.00  0.00
ATOM   1038  HB3 ALA    66      39.935  58.054  39.465  0.00  0.00
ATOM   1039  C   ALA    66      39.194  59.009  36.920  0.00  0.00
ATOM   1040  O   ALA    66      38.885  60.156  37.311  0.00  0.00
ATOM   1041  N   GLU    67      39.687  58.828  35.736  0.00  0.00
ATOM   1042  H   GLU    67      39.819  57.861  35.478  0.00  0.00
ATOM   1043  CA  GLU    67      39.870  59.887  34.763  0.00  0.00
ATOM   1044  HA  GLU    67      39.782  60.847  35.272  0.00  0.00
ATOM   1045  CB  GLU    67      41.343  59.906  34.205  0.00  0.00
ATOM   1046  HB2 GLU    67      41.274  59.066  33.514  0.00  0.00
ATOM   1047  HB3 GLU    67      41.434  60.855  33.676  0.00  0.00
ATOM   1048  CG  GLU    67      42.572  59.685  35.039  0.00  0.00
ATOM   1049  HG2 GLU    67      42.453  58.831  35.706  0.00  0.00
ATOM   1050  HG3 GLU    67      43.431  59.341  34.463  0.00  0.00
ATOM   1051  CD  GLU    67      43.012  60.874  35.827  0.00  0.00
ATOM   1052  OE1 GLU    67      43.548  61.863  35.294  0.00  0.00
ATOM   1053  OE2 GLU    67      42.824  60.807  37.100  0.00  0.00
ATOM   1054  C   GLU    67      38.759  59.959  33.713  0.00  0.00
ATOM   1055  O   GLU    67      38.735  60.823  32.892  0.00  0.00
ATOM   1056  N   LEU    68      37.817  58.978  33.852  0.00  0.00
ATOM   1057  H   LEU    68      37.730  58.398  34.675  0.00  0.00
ATOM   1058  CA  LEU    68      36.944  58.586  32.810  0.00  0.00
ATOM   1059  HA  LEU    68      37.121  59.307  32.012  0.00  0.00
ATOM   1060  CB  LEU    68      37.238  57.137  32.324  0.00  0.00
ATOM   1061  HB2 LEU    68      36.986  56.592  33.234  0.00  0.00
ATOM   1062  HB3 LEU    68      36.659  56.906  31.430  0.00  0.00
ATOM   1063  CG  LEU    68      38.728  56.747  32.110  0.00  0.00
ATOM   1064  HG  LEU    68      39.337  57.022  32.971  0.00  0.00
ATOM   1065  CD1 LEU    68      38.883  55.196  31.968  0.00  0.00
ATOM   1066 1HD1 LEU    68      39.721  54.754  32.506  0.00  0.00
ATOM   1067 2HD1 LEU    68      37.909  54.805  32.259  0.00  0.00
ATOM   1068 3HD1 LEU    68      38.934  54.982  30.900  0.00  0.00
ATOM   1069  CD2 LEU    68      39.343  57.263  30.821  0.00  0.00
ATOM   1070 1HD2 LEU    68      40.413  57.057  30.844  0.00  0.00
ATOM   1071 2HD2 LEU    68      38.745  56.935  29.971  0.00  0.00
ATOM   1072 3HD2 LEU    68      39.239  58.348  30.836  0.00  0.00
ATOM   1073  C   LEU    68      35.401  58.597  33.122  0.00  0.00
ATOM   1074  O   LEU    68      35.001  58.752  34.283  0.00  0.00
ATOM   1075  N   SER    69      34.602  58.668  32.065  0.00  0.00
ATOM   1076  H   SER    69      34.970  58.663  31.125  0.00  0.00
ATOM   1077  CA  SER    69      33.140  58.792  32.235  0.00  0.00
ATOM   1078  HA  SER    69      32.982  59.525  33.026  0.00  0.00
ATOM   1079  CB  SER    69      32.526  59.485  31.001  0.00  0.00
ATOM   1080  HB2 SER    69      31.458  59.693  31.057  0.00  0.00
ATOM   1081  HB3 SER    69      33.062  60.422  30.850  0.00  0.00
ATOM   1082  OG  SER    69      32.704  58.580  29.875  0.00  0.00
ATOM   1083  HG  SER    69      32.203  58.969  29.155  0.00  0.00
ATOM   1084  C   SER    69      32.540  57.410  32.559  0.00  0.00
ATOM   1085  O   SER    69      32.886  56.385  31.922  0.00  0.00
ATOM   1086  N   PRO    70      31.541  57.389  33.499  0.00  0.00
ATOM   1087  CD  PRO    70      31.113  58.476  34.305  0.00  0.00
ATOM   1088  HD2 PRO    70      30.621  59.111  33.568  0.00  0.00
ATOM   1089  HD3 PRO    70      31.894  58.935  34.911  0.00  0.00
ATOM   1090  CG  PRO    70      30.095  57.845  35.264  0.00  0.00
ATOM   1091  HG2 PRO    70      29.239  58.458  35.544  0.00  0.00
ATOM   1092  HG3 PRO    70      30.679  57.534  36.131  0.00  0.00
ATOM   1093  CB  PRO    70      29.586  56.684  34.495  0.00  0.00
ATOM   1094  HB2 PRO    70      28.899  57.078  33.746  0.00  0.00
ATOM   1095  HB3 PRO    70      29.122  56.015  35.220  0.00  0.00
ATOM   1096  CA  PRO    70      30.803  56.127  33.702  0.00  0.00
ATOM   1097  HA  PRO    70      31.399  55.578  34.432  0.00  0.00
ATOM   1098  C   PRO    70      30.311  55.384  32.383  0.00  0.00
ATOM   1099  O   PRO    70      30.260  54.146  32.440  0.00  0.00
ATOM   1100  N   ALA    71      29.970  56.051  31.319  0.00  0.00
ATOM   1101  H   ALA    71      29.755  57.023  31.490  0.00  0.00
ATOM   1102  CA  ALA    71      29.622  55.396  30.073  0.00  0.00
ATOM   1103  HA  ALA    71      29.124  54.476  30.377  0.00  0.00
ATOM   1104  CB  ALA    71      28.574  56.175  29.200  0.00  0.00
ATOM   1105  HB1 ALA    71      28.321  55.493  28.388  0.00  0.00
ATOM   1106  HB2 ALA    71      27.646  56.367  29.738  0.00  0.00
ATOM   1107  HB3 ALA    71      28.963  57.135  28.861  0.00  0.00
ATOM   1108  C   ALA    71      30.769  54.845  29.227  0.00  0.00
ATOM   1109  O   ALA    71      30.547  53.954  28.375  0.00  0.00
ATOM   1110  N   ASP    72      32.035  55.206  29.500  0.00  0.00
ATOM   1111  H   ASP    72      32.181  55.985  30.126  0.00  0.00
ATOM   1112  CA  ASP    72      33.220  54.569  29.010  0.00  0.00
ATOM   1113  HA  ASP    72      32.903  53.954  28.167  0.00  0.00
ATOM   1114  CB  ASP    72      34.286  55.638  28.570  0.00  0.00
ATOM   1115  HB2 ASP    72      34.413  56.350  29.385  0.00  0.00
ATOM   1116  HB3 ASP    72      35.215  55.089  28.415  0.00  0.00
ATOM   1117  CG  ASP    72      33.753  56.443  27.347  0.00  0.00
ATOM   1118  OD1 ASP    72      33.070  55.870  26.422  0.00  0.00
ATOM   1119  OD2 ASP    72      34.162  57.561  27.040  0.00  0.00
ATOM   1120  C   ASP    72      33.863  53.651  30.021  0.00  0.00
ATOM   1121  O   ASP    72      34.435  52.589  29.533  0.00  0.00
ATOM   1122  N   GLN    73      33.781  53.842  31.322  0.00  0.00
ATOM   1123  H   GLN    73      33.448  54.726  31.681  0.00  0.00
ATOM   1124  CA  GLN    73      34.115  52.864  32.324  0.00  0.00
ATOM   1125  HA  GLN    73      35.202  52.787  32.306  0.00  0.00
ATOM   1126  CB  GLN    73      33.669  53.173  33.794  0.00  0.00
ATOM   1127  HB2 GLN    73      32.624  53.483  33.791  0.00  0.00
ATOM   1128  HB3 GLN    73      33.816  52.342  34.484  0.00  0.00
ATOM   1129  CG  GLN    73      34.397  54.394  34.321  0.00  0.00
ATOM   1130  HG2 GLN    73      35.439  54.375  34.002  0.00  0.00
ATOM   1131  HG3 GLN    73      33.880  55.300  34.007  0.00  0.00
ATOM   1132  CD  GLN    73      34.403  54.431  35.846  0.00  0.00
ATOM   1133  OE1 GLN    73      33.520  53.977  36.500  0.00  0.00
ATOM   1134  NE2 GLN    73      35.319  55.166  36.461  0.00  0.00
ATOM   1135 1HE2 GLN    73      35.423  55.087  37.463  0.00  0.00
ATOM   1136 2HE2 GLN    73      36.042  55.505  35.843  0.00  0.00
ATOM   1137  C   GLN    73      33.469  51.526  32.096  0.00  0.00
ATOM   1138  O   GLN    73      34.149  50.499  32.033  0.00  0.00
ATOM   1139  N   ASP    74      32.159  51.595  31.761  0.00  0.00
ATOM   1140  H   ASP    74      31.723  52.500  31.657  0.00  0.00
ATOM   1141  CA  ASP    74      31.367  50.453  31.608  0.00  0.00
ATOM   1142  HA  ASP    74      31.307  49.899  32.545  0.00  0.00
ATOM   1143  CB  ASP    74      29.935  50.859  31.270  0.00  0.00
ATOM   1144  HB2 ASP    74      29.721  51.730  31.889  0.00  0.00
ATOM   1145  HB3 ASP    74      29.774  51.269  30.273  0.00  0.00
ATOM   1146  CG  ASP    74      28.903  49.707  31.458  0.00  0.00
ATOM   1147  OD1 ASP    74      28.878  49.120  32.548  0.00  0.00
ATOM   1148  OD2 ASP    74      28.181  49.357  30.527  0.00  0.00
ATOM   1149  C   ASP    74      31.815  49.484  30.477  0.00  0.00
ATOM   1150  O   ASP    74      31.676  48.226  30.666  0.00  0.00
ATOM   1151  N   LEU    75      32.225  50.004  29.330  0.00  0.00
ATOM   1152  H   LEU    75      32.340  51.007  29.339  0.00  0.00
ATOM   1153  CA  LEU    75      32.636  49.185  28.177  0.00  0.00
ATOM   1154  HA  LEU    75      32.165  48.206  28.253  0.00  0.00
ATOM   1155  CB  LEU    75      32.174  49.851  26.936  0.00  0.00
ATOM   1156  HB2 LEU    75      31.146  50.159  27.128  0.00  0.00
ATOM   1157  HB3 LEU    75      32.673  50.791  26.701  0.00  0.00
ATOM   1158  CG  LEU    75      32.256  48.988  25.643  0.00  0.00
ATOM   1159  HG  LEU    75      33.219  48.479  25.674  0.00  0.00
ATOM   1160  CD1 LEU    75      31.033  48.048  25.681  0.00  0.00
ATOM   1161 1HD1 LEU    75      31.132  47.299  26.467  0.00  0.00
ATOM   1162 2HD1 LEU    75      30.091  48.563  25.870  0.00  0.00
ATOM   1163 3HD1 LEU    75      31.028  47.526  24.724  0.00  0.00
ATOM   1164  CD2 LEU    75      32.057  49.842  24.396  0.00  0.00
ATOM   1165 1HD2 LEU    75      31.083  50.329  24.350  0.00  0.00
ATOM   1166 2HD2 LEU    75      32.738  50.690  24.472  0.00  0.00
ATOM   1167 3HD2 LEU    75      32.277  49.242  23.514  0.00  0.00
ATOM   1168  C   LEU    75      34.110  48.796  28.140  0.00  0.00
ATOM   1169  O   LEU    75      34.502  47.789  27.528  0.00  0.00
ATOM   1170  N   LEU    76      34.939  49.690  28.757  0.00  0.00
ATOM   1171  H   LEU    76      34.483  50.407  29.303  0.00  0.00
ATOM   1172  CA  LEU    76      36.262  49.266  29.074  0.00  0.00
ATOM   1173  HA  LEU    76      36.772  48.963  28.159  0.00  0.00
ATOM   1174  CB  LEU    76      37.015  50.505  29.592  0.00  0.00
ATOM   1175  HB2 LEU    76      36.865  51.401  28.990  0.00  0.00
ATOM   1176  HB3 LEU    76      36.529  50.778  30.529  0.00  0.00
ATOM   1177  CG  LEU    76      38.539  50.288  29.750  0.00  0.00
ATOM   1178  HG  LEU    76      38.756  49.549  30.521  0.00  0.00
ATOM   1179  CD1 LEU    76      39.210  49.934  28.387  0.00  0.00
ATOM   1180 1HD1 LEU    76      38.884  48.949  28.055  0.00  0.00
ATOM   1181 2HD1 LEU    76      38.978  50.631  27.581  0.00  0.00
ATOM   1182 3HD1 LEU    76      40.298  49.922  28.454  0.00  0.00
ATOM   1183  CD2 LEU    76      39.242  51.575  30.128  0.00  0.00
ATOM   1184 1HD2 LEU    76      40.315  51.393  30.186  0.00  0.00
ATOM   1185 2HD2 LEU    76      39.004  52.335  29.383  0.00  0.00
ATOM   1186 3HD2 LEU    76      38.940  51.810  31.148  0.00  0.00
ATOM   1187  C   LEU    76      36.194  47.997  30.020  0.00  0.00
ATOM   1188  O   LEU    76      36.819  47.047  29.705  0.00  0.00
ATOM   1189  N   LEU    77      35.273  47.965  30.996  0.00  0.00
ATOM   1190  H   LEU    77      34.751  48.808  31.189  0.00  0.00
ATOM   1191  CA  LEU    77      35.077  46.873  31.967  0.00  0.00
ATOM   1192  HA  LEU    77      36.073  46.612  32.324  0.00  0.00
ATOM   1193  CB  LEU    77      34.337  47.420  33.202  0.00  0.00
ATOM   1194  HB2 LEU    77      34.723  48.406  33.461  0.00  0.00
ATOM   1195  HB3 LEU    77      33.318  47.573  32.847  0.00  0.00
ATOM   1196  CG  LEU    77      34.463  46.609  34.531  0.00  0.00
ATOM   1197  HG  LEU    77      34.167  47.291  35.328  0.00  0.00
ATOM   1198  CD1 LEU    77      33.493  45.475  34.513  0.00  0.00
ATOM   1199 1HD1 LEU    77      33.928  44.492  34.334  0.00  0.00
ATOM   1200 2HD1 LEU    77      33.094  45.384  35.523  0.00  0.00
ATOM   1201 3HD1 LEU    77      32.726  45.578  33.745  0.00  0.00
ATOM   1202  CD2 LEU    77      35.931  46.194  34.885  0.00  0.00
ATOM   1203 1HD2 LEU    77      36.497  47.090  34.628  0.00  0.00
ATOM   1204 2HD2 LEU    77      36.102  46.074  35.954  0.00  0.00
ATOM   1205 3HD2 LEU    77      36.197  45.381  34.210  0.00  0.00
ATOM   1206  C   LEU    77      34.467  45.691  31.302  0.00  0.00
ATOM   1207  O   LEU    77      34.837  44.568  31.586  0.00  0.00
ATOM   1208  N   GLU    78      33.540  45.893  30.400  0.00  0.00
ATOM   1209  H   GLU    78      33.238  46.820  30.137  0.00  0.00
ATOM   1210  CA  GLU    78      32.920  44.774  29.597  0.00  0.00
ATOM   1211  HA  GLU    78      32.405  44.118  30.299  0.00  0.00
ATOM   1212  CB  GLU    78      31.862  45.306  28.724  0.00  0.00
ATOM   1213  HB2 GLU    78      31.214  45.999  29.259  0.00  0.00
ATOM   1214  HB3 GLU    78      32.204  45.912  27.885  0.00  0.00
ATOM   1215  CG  GLU    78      30.837  44.365  28.077  0.00  0.00
ATOM   1216  HG2 GLU    78      31.349  43.693  27.387  0.00  0.00
ATOM   1217  HG3 GLU    78      30.409  43.683  28.811  0.00  0.00
ATOM   1218  CD  GLU    78      29.765  45.094  27.343  0.00  0.00
ATOM   1219  OE1 GLU    78      29.507  44.658  26.190  0.00  0.00
ATOM   1220  OE2 GLU    78      28.955  45.789  27.963  0.00  0.00
ATOM   1221  C   GLU    78      33.972  43.968  28.805  0.00  0.00
ATOM   1222  O   GLU    78      33.931  42.728  28.790  0.00  0.00
ATOM   1223  N   SER    79      34.977  44.636  28.377  0.00  0.00
ATOM   1224  H   SER    79      35.154  45.581  28.684  0.00  0.00
ATOM   1225  CA  SER    79      35.993  44.183  27.428  0.00  0.00
ATOM   1226  HA  SER    79      35.602  43.464  26.709  0.00  0.00
ATOM   1227  CB  SER    79      36.257  45.324  26.483  0.00  0.00
ATOM   1228  HB2 SER    79      36.647  46.178  27.038  0.00  0.00
ATOM   1229  HB3 SER    79      37.055  45.011  25.810  0.00  0.00
ATOM   1230  OG  SER    79      35.127  45.786  25.749  0.00  0.00
ATOM   1231  HG  SER    79      34.736  46.444  26.328  0.00  0.00
ATOM   1232  C   SER    79      37.336  43.721  27.993  0.00  0.00
ATOM   1233  O   SER    79      38.100  43.144  27.206  0.00  0.00
ATOM   1234  N   ALA    80      37.520  43.903  29.301  0.00  0.00
ATOM   1235  H   ALA    80      36.748  44.308  29.811  0.00  0.00
ATOM   1236  CA  ALA    80      38.758  43.463  30.062  0.00  0.00
ATOM   1237  HA  ALA    80      39.428  42.855  29.454  0.00  0.00
ATOM   1238  CB  ALA    80      39.526  44.740  30.520  0.00  0.00
ATOM   1239  HB1 ALA    80      39.789  45.284  29.613  0.00  0.00
ATOM   1240  HB2 ALA    80      38.941  45.359  31.200  0.00  0.00
ATOM   1241  HB3 ALA    80      40.470  44.464  30.989  0.00  0.00
ATOM   1242  C   ALA    80      38.413  42.556  31.280  0.00  0.00
ATOM   1243  O   ALA    80      39.312  42.228  32.006  0.00  0.00
ATOM   1244  N   PHE    81      37.125  42.245  31.375  0.00  0.00
ATOM   1245  H   PHE    81      36.463  42.280  30.613  0.00  0.00
ATOM   1246  CA  PHE    81      36.555  41.612  32.607  0.00  0.00
ATOM   1247  HA  PHE    81      36.630  42.299  33.450  0.00  0.00
ATOM   1248  CB  PHE    81      35.135  41.471  32.418  0.00  0.00
ATOM   1249  HB2 PHE    81      34.615  42.422  32.534  0.00  0.00
ATOM   1250  HB3 PHE    81      34.956  41.208  31.375  0.00  0.00
ATOM   1251  CG  PHE    81      34.473  40.459  33.364  0.00  0.00
ATOM   1252  CD1 PHE    81      33.875  39.361  32.751  0.00  0.00
ATOM   1253  HD1 PHE    81      33.785  39.381  31.675  0.00  0.00
ATOM   1254  CE1 PHE    81      33.184  38.475  33.548  0.00  0.00
ATOM   1255  HE1 PHE    81      32.664  37.694  33.013  0.00  0.00
ATOM   1256  CZ  PHE    81      33.169  38.561  34.948  0.00  0.00
ATOM   1257  HZ  PHE    81      32.564  37.893  35.543  0.00  0.00
ATOM   1258  CE2 PHE    81      33.920  39.623  35.585  0.00  0.00
ATOM   1259  HE2 PHE    81      33.946  39.742  36.659  0.00  0.00
ATOM   1260  CD2 PHE    81      34.650  40.486  34.769  0.00  0.00
ATOM   1261  HD2 PHE    81      35.175  41.327  35.199  0.00  0.00
ATOM   1262  C   PHE    81      37.268  40.264  32.831  0.00  0.00
ATOM   1263  O   PHE    81      37.712  39.917  33.911  0.00  0.00
ATOM   1264  N   LEU    82      37.397  39.452  31.752  0.00  0.00
ATOM   1265  H   LEU    82      36.922  39.716  30.901  0.00  0.00
ATOM   1266  CA  LEU    82      37.989  38.102  31.929  0.00  0.00
ATOM   1267  HA  LEU    82      37.519  37.661  32.807  0.00  0.00
ATOM   1268  CB  LEU    82      37.496  37.276  30.716  0.00  0.00
ATOM   1269  HB2 LEU    82      36.534  37.708  30.439  0.00  0.00
ATOM   1270  HB3 LEU    82      38.153  37.466  29.867  0.00  0.00
ATOM   1271  CG  LEU    82      37.323  35.741  30.870  0.00  0.00
ATOM   1272  HG  LEU    82      38.201  35.298  31.341  0.00  0.00
ATOM   1273  CD1 LEU    82      36.167  35.347  31.729  0.00  0.00
ATOM   1274 1HD1 LEU    82      35.218  35.515  31.219  0.00  0.00
ATOM   1275 2HD1 LEU    82      36.134  34.262  31.831  0.00  0.00
ATOM   1276 3HD1 LEU    82      36.175  35.818  32.712  0.00  0.00
ATOM   1277  CD2 LEU    82      37.129  34.993  29.520  0.00  0.00
ATOM   1278 1HD2 LEU    82      37.403  33.938  29.561  0.00  0.00
ATOM   1279 2HD2 LEU    82      36.096  35.143  29.209  0.00  0.00
ATOM   1280 3HD2 LEU    82      37.823  35.450  28.815  0.00  0.00
ATOM   1281  C   LEU    82      39.518  38.152  32.213  0.00  0.00
ATOM   1282  O   LEU    82      39.994  37.358  33.046  0.00  0.00
ATOM   1283  N   GLU    83      40.247  38.991  31.537  0.00  0.00
ATOM   1284  H   GLU    83      39.695  39.690  31.062  0.00  0.00
ATOM   1285  CA  GLU    83      41.667  39.089  31.856  0.00  0.00
ATOM   1286  HA  GLU    83      42.215  38.156  31.729  0.00  0.00
ATOM   1287  CB  GLU    83      42.326  40.109  30.872  0.00  0.00
ATOM   1288  HB2 GLU    83      41.864  41.080  31.049  0.00  0.00
ATOM   1289  HB3 GLU    83      43.397  40.237  31.032  0.00  0.00
ATOM   1290  CG  GLU    83      42.280  39.592  29.399  0.00  0.00
ATOM   1291  HG2 GLU    83      43.132  38.932  29.236  0.00  0.00
ATOM   1292  HG3 GLU    83      41.366  39.020  29.241  0.00  0.00
ATOM   1293  CD  GLU    83      42.416  40.791  28.473  0.00  0.00
ATOM   1294  OE1 GLU    83      43.241  41.685  28.698  0.00  0.00
ATOM   1295  OE2 GLU    83      41.598  40.777  27.491  0.00  0.00
ATOM   1296  C   GLU    83      41.954  39.467  33.287  0.00  0.00
ATOM   1297  O   GLU    83      42.797  38.911  33.972  0.00  0.00
ATOM   1298  N   LEU    84      41.093  40.387  33.813  0.00  0.00
ATOM   1299  H   LEU    84      40.344  40.735  33.232  0.00  0.00
ATOM   1300  CA  LEU    84      41.180  40.893  35.223  0.00  0.00
ATOM   1301  HA  LEU    84      42.224  41.074  35.477  0.00  0.00
ATOM   1302  CB  LEU    84      40.254  42.111  35.199  0.00  0.00
ATOM   1303  HB2 LEU    84      40.643  42.745  34.401  0.00  0.00
ATOM   1304  HB3 LEU    84      39.199  41.861  35.084  0.00  0.00
ATOM   1305  CG  LEU    84      40.449  43.034  36.419  0.00  0.00
ATOM   1306  HG  LEU    84      40.132  42.540  37.337  0.00  0.00
ATOM   1307  CD1 LEU    84      41.884  43.578  36.631  0.00  0.00
ATOM   1308 1HD1 LEU    84      42.093  44.356  35.896  0.00  0.00
ATOM   1309 2HD1 LEU    84      41.942  44.232  37.501  0.00  0.00
ATOM   1310 3HD1 LEU    84      42.645  42.798  36.616  0.00  0.00
ATOM   1311  CD2 LEU    84      39.463  44.179  36.226  0.00  0.00
ATOM   1312 1HD2 LEU    84      39.742  44.811  35.383  0.00  0.00
ATOM   1313 2HD2 LEU    84      38.457  43.800  36.045  0.00  0.00
ATOM   1314 3HD2 LEU    84      39.488  44.980  36.965  0.00  0.00
ATOM   1315  C   LEU    84      40.696  39.763  36.116  0.00  0.00
ATOM   1316  O   LEU    84      41.419  39.444  37.034  0.00  0.00
ATOM   1317  N   PHE    85      39.566  39.064  35.922  0.00  0.00
ATOM   1318  H   PHE    85      38.993  39.305  35.126  0.00  0.00
ATOM   1319  CA  PHE    85      39.119  37.833  36.617  0.00  0.00
ATOM   1320  HA  PHE    85      38.923  37.974  37.680  0.00  0.00
ATOM   1321  CB  PHE    85      37.828  37.270  35.891  0.00  0.00
ATOM   1322  HB2 PHE    85      37.010  37.988  35.955  0.00  0.00
ATOM   1323  HB3 PHE    85      38.095  37.108  34.847  0.00  0.00
ATOM   1324  CG  PHE    85      37.356  35.974  36.485  0.00  0.00
ATOM   1325  CD1 PHE    85      37.637  34.693  35.885  0.00  0.00
ATOM   1326  HD1 PHE    85      38.107  34.579  34.920  0.00  0.00
ATOM   1327  CE1 PHE    85      37.128  33.489  36.405  0.00  0.00
ATOM   1328  HE1 PHE    85      37.451  32.576  35.928  0.00  0.00
ATOM   1329  CZ  PHE    85      36.324  33.594  37.575  0.00  0.00
ATOM   1330  HZ  PHE    85      35.904  32.699  38.009  0.00  0.00
ATOM   1331  CE2 PHE    85      36.141  34.784  38.307  0.00  0.00
ATOM   1332  HE2 PHE    85      35.653  34.824  39.270  0.00  0.00
ATOM   1333  CD2 PHE    85      36.573  36.000  37.720  0.00  0.00
ATOM   1334  HD2 PHE    85      36.429  36.909  38.285  0.00  0.00
ATOM   1335  C   PHE    85      40.106  36.695  36.540  0.00  0.00
ATOM   1336  O   PHE    85      40.272  35.944  37.443  0.00  0.00
ATOM   1337  N   ILE    86      40.867  36.470  35.486  0.00  0.00
ATOM   1338  H   ILE    86      40.756  37.174  34.770  0.00  0.00
ATOM   1339  CA  ILE    86      41.720  35.345  35.298  0.00  0.00
ATOM   1340  HA  ILE    86      41.381  34.490  35.883  0.00  0.00
ATOM   1341  CB  ILE    86      41.878  34.951  33.815  0.00  0.00
ATOM   1342  HB  ILE    86      42.016  35.847  33.209  0.00  0.00
ATOM   1343  CG2 ILE    86      43.201  34.215  33.610  0.00  0.00
ATOM   1344 1HG2 ILE    86      44.009  34.881  33.914  0.00  0.00
ATOM   1345 2HG2 ILE    86      43.130  33.351  34.271  0.00  0.00
ATOM   1346 3HG2 ILE    86      43.350  33.884  32.582  0.00  0.00
ATOM   1347  CG1 ILE    86      40.640  34.112  33.355  0.00  0.00
ATOM   1348 2HG1 ILE    86      39.754  34.747  33.348  0.00  0.00
ATOM   1349 3HG1 ILE    86      40.866  33.819  32.330  0.00  0.00
ATOM   1350  CD1 ILE    86      40.254  32.842  34.217  0.00  0.00
ATOM   1351 1HD1 ILE    86      41.171  32.255  34.266  0.00  0.00
ATOM   1352 2HD1 ILE    86      39.979  33.164  35.221  0.00  0.00
ATOM   1353 3HD1 ILE    86      39.361  32.359  33.819  0.00  0.00
ATOM   1354  C   ILE    86      43.032  35.623  36.106  0.00  0.00
ATOM   1355  O   ILE    86      43.572  34.804  36.800  0.00  0.00
ATOM   1356  N   LEU    87      43.529  36.862  36.024  0.00  0.00
ATOM   1357  H   LEU    87      43.144  37.557  35.401  0.00  0.00
ATOM   1358  CA  LEU    87      44.651  37.359  36.808  0.00  0.00
ATOM   1359  HA  LEU    87      45.511  36.721  36.605  0.00  0.00
ATOM   1360  CB  LEU    87      44.951  38.716  36.273  0.00  0.00
ATOM   1361  HB2 LEU    87      45.192  38.657  35.212  0.00  0.00
ATOM   1362  HB3 LEU    87      44.127  39.429  36.237  0.00  0.00
ATOM   1363  CG  LEU    87      46.165  39.340  37.033  0.00  0.00
ATOM   1364  HG  LEU    87      45.945  39.338  38.101  0.00  0.00
ATOM   1365  CD1 LEU    87      47.460  38.636  36.916  0.00  0.00
ATOM   1366 1HD1 LEU    87      47.906  38.652  35.922  0.00  0.00
ATOM   1367 2HD1 LEU    87      48.243  39.062  37.544  0.00  0.00
ATOM   1368 3HD1 LEU    87      47.369  37.615  37.289  0.00  0.00
ATOM   1369  CD2 LEU    87      46.431  40.682  36.501  0.00  0.00
ATOM   1370 1HD2 LEU    87      47.353  41.095  36.909  0.00  0.00
ATOM   1371 2HD2 LEU    87      46.524  40.678  35.415  0.00  0.00
ATOM   1372 3HD2 LEU    87      45.598  41.329  36.777  0.00  0.00
ATOM   1373  C   LEU    87      44.287  37.218  38.290  0.00  0.00
ATOM   1374  O   LEU    87      45.031  36.715  39.096  0.00  0.00
ATOM   1375  N   ARG    88      43.122  37.667  38.644  0.00  0.00
ATOM   1376  H   ARG    88      42.595  38.116  37.908  0.00  0.00
ATOM   1377  CA  ARG    88      42.680  37.763  39.998  0.00  0.00
ATOM   1378  HA  ARG    88      43.471  38.018  40.703  0.00  0.00
ATOM   1379  CB  ARG    88      41.703  38.925  40.109  0.00  0.00
ATOM   1380  HB2 ARG    88      40.942  38.836  39.333  0.00  0.00
ATOM   1381  HB3 ARG    88      41.244  38.755  41.083  0.00  0.00
ATOM   1382  CG  ARG    88      42.401  40.270  39.876  0.00  0.00
ATOM   1383  HG2 ARG    88      43.295  40.342  40.495  0.00  0.00
ATOM   1384  HG3 ARG    88      42.875  40.237  38.895  0.00  0.00
ATOM   1385  CD  ARG    88      41.455  41.456  40.016  0.00  0.00
ATOM   1386  HD2 ARG    88      41.828  42.245  39.363  0.00  0.00
ATOM   1387  HD3 ARG    88      40.544  41.065  39.561  0.00  0.00
ATOM   1388  NE  ARG    88      41.316  41.965  41.422  0.00  0.00
ATOM   1389  HE  ARG    88      40.449  42.032  41.936  0.00  0.00
ATOM   1390  CZ  ARG    88      42.299  42.430  42.195  0.00  0.00
ATOM   1391  NH1 ARG    88      43.508  42.648  41.834  0.00  0.00
ATOM   1392 1HH1 ARG    88      43.742  42.338  40.902  0.00  0.00
ATOM   1393 2HH1 ARG    88      44.130  43.266  42.336  0.00  0.00
ATOM   1394  NH2 ARG    88      42.009  42.810  43.353  0.00  0.00
ATOM   1395 1HH2 ARG    88      41.145  42.478  43.757  0.00  0.00
ATOM   1396 2HH2 ARG    88      42.781  43.148  43.910  0.00  0.00
ATOM   1397  C   ARG    88      42.228  36.399  40.653  0.00  0.00
ATOM   1398  O   ARG    88      42.143  36.373  41.909  0.00  0.00
ATOM   1399  N   LEU    89      42.081  35.425  39.783  0.00  0.00
ATOM   1400  H   LEU    89      42.164  35.713  38.818  0.00  0.00
ATOM   1401  CA  LEU    89      41.996  34.014  40.133  0.00  0.00
ATOM   1402  HA  LEU    89      41.514  33.892  41.103  0.00  0.00
ATOM   1403  CB  LEU    89      40.997  33.315  39.201  0.00  0.00
ATOM   1404  HB2 LEU    89      40.098  33.928  39.272  0.00  0.00
ATOM   1405  HB3 LEU    89      41.358  33.323  38.173  0.00  0.00
ATOM   1406  CG  LEU    89      40.714  31.829  39.581  0.00  0.00
ATOM   1407  HG  LEU    89      41.643  31.280  39.736  0.00  0.00
ATOM   1408  CD1 LEU    89      39.867  31.741  40.904  0.00  0.00
ATOM   1409 1HD1 LEU    89      39.741  30.692  41.173  0.00  0.00
ATOM   1410 2HD1 LEU    89      40.448  32.086  41.759  0.00  0.00
ATOM   1411 3HD1 LEU    89      38.921  32.265  40.768  0.00  0.00
ATOM   1412  CD2 LEU    89      39.941  31.125  38.394  0.00  0.00
ATOM   1413 1HD2 LEU    89      39.019  31.685  38.237  0.00  0.00
ATOM   1414 2HD2 LEU    89      40.492  30.992  37.463  0.00  0.00
ATOM   1415 3HD2 LEU    89      39.694  30.129  38.762  0.00  0.00
ATOM   1416  C   LEU    89      43.318  33.304  40.242  0.00  0.00
ATOM   1417  O   LEU    89      43.586  32.775  41.329  0.00  0.00
ATOM   1418  N   ALA    90      44.245  33.392  39.273  0.00  0.00
ATOM   1419  H   ALA    90      43.988  33.847  38.409  0.00  0.00
ATOM   1420  CA  ALA    90      45.412  32.487  39.154  0.00  0.00
ATOM   1421  HA  ALA    90      45.245  31.413  39.232  0.00  0.00
ATOM   1422  CB  ALA    90      45.961  32.702  37.714  0.00  0.00
ATOM   1423  HB1 ALA    90      46.803  32.010  37.674  0.00  0.00
ATOM   1424  HB2 ALA    90      45.222  32.448  36.955  0.00  0.00
ATOM   1425  HB3 ALA    90      46.248  33.751  37.642  0.00  0.00
ATOM   1426  C   ALA    90      46.458  32.907  40.199  0.00  0.00
ATOM   1427  O   ALA    90      47.167  31.992  40.695  0.00  0.00
ATOM   1428  N   TYR    91      46.707  34.184  40.494  0.00  0.00
ATOM   1429  H   TYR    91      46.153  34.844  39.968  0.00  0.00
ATOM   1430  CA  TYR    91      47.611  34.662  41.550  0.00  0.00
ATOM   1431  HA  TYR    91      48.651  34.420  41.332  0.00  0.00
ATOM   1432  CB  TYR    91      47.475  36.122  41.560  0.00  0.00
ATOM   1433  HB2 TYR    91      47.648  36.512  40.557  0.00  0.00
ATOM   1434  HB3 TYR    91      46.456  36.371  41.856  0.00  0.00
ATOM   1435  CG  TYR    91      48.383  36.793  42.482  0.00  0.00
ATOM   1436  CD1 TYR    91      49.742  36.953  42.164  0.00  0.00
ATOM   1437  HD1 TYR    91      50.000  36.514  41.211  0.00  0.00
ATOM   1438  CE1 TYR    91      50.662  37.580  43.084  0.00  0.00
ATOM   1439  HE1 TYR    91      51.681  37.708  42.750  0.00  0.00
ATOM   1440  CZ  TYR    91      50.245  37.995  44.321  0.00  0.00
ATOM   1441  OH  TYR    91      51.131  38.534  45.251  0.00  0.00
ATOM   1442  HH  TYR    91      52.050  38.497  44.974  0.00  0.00
ATOM   1443  CE2 TYR    91      48.860  37.919  44.597  0.00  0.00
ATOM   1444  HE2 TYR    91      48.496  38.161  45.584  0.00  0.00
ATOM   1445  CD2 TYR    91      47.951  37.258  43.758  0.00  0.00
ATOM   1446  HD2 TYR    91      46.944  37.122  44.123  0.00  0.00
ATOM   1447  C   TYR    91      47.221  34.117  42.980  0.00  0.00
ATOM   1448  O   TYR    91      48.112  34.144  43.848  0.00  0.00
ATOM   1449  N   ARG    92      46.123  33.401  43.270  0.00  0.00
ATOM   1450  H   ARG    92      45.424  33.417  42.541  0.00  0.00
ATOM   1451  CA  ARG    92      45.904  32.570  44.488  0.00  0.00
ATOM   1452  HA  ARG    92      46.823  32.506  45.070  0.00  0.00
ATOM   1453  CB  ARG    92      44.933  33.362  45.321  0.00  0.00
ATOM   1454  HB2 ARG    92      44.049  33.453  44.689  0.00  0.00
ATOM   1455  HB3 ARG    92      44.694  32.735  46.181  0.00  0.00
ATOM   1456  CG  ARG    92      45.438  34.683  45.782  0.00  0.00
ATOM   1457  HG2 ARG    92      46.478  34.645  46.107  0.00  0.00
ATOM   1458  HG3 ARG    92      45.340  35.414  44.979  0.00  0.00
ATOM   1459  CD  ARG    92      44.681  35.189  47.003  0.00  0.00
ATOM   1460  HD2 ARG    92      45.119  36.186  47.050  0.00  0.00
ATOM   1461  HD3 ARG    92      43.601  35.178  46.857  0.00  0.00
ATOM   1462  NE  ARG    92      44.986  34.505  48.281  0.00  0.00
ATOM   1463  HE  ARG    92      45.623  33.722  48.300  0.00  0.00
ATOM   1464  CZ  ARG    92      44.514  34.850  49.486  0.00  0.00
ATOM   1465  NH1 ARG    92      43.758  35.869  49.744  0.00  0.00
ATOM   1466 1HH1 ARG    92      43.523  36.537  49.024  0.00  0.00
ATOM   1467 2HH1 ARG    92      43.553  36.170  50.686  0.00  0.00
ATOM   1468  NH2 ARG    92      44.898  34.153  50.585  0.00  0.00
ATOM   1469 1HH2 ARG    92      45.320  33.285  50.289  0.00  0.00
ATOM   1470 2HH2 ARG    92      44.724  34.345  51.561  0.00  0.00
ATOM   1471  C   ARG    92      45.382  31.103  44.258  0.00  0.00
ATOM   1472  O   ARG    92      45.546  30.327  45.188  0.00  0.00
ATOM   1473  N   SER    93      44.972  30.663  43.079  0.00  0.00
ATOM   1474  H   SER    93      44.958  31.381  42.369  0.00  0.00
ATOM   1475  CA  SER    93      44.639  29.220  42.777  0.00  0.00
ATOM   1476  HA  SER    93      44.045  28.818  43.598  0.00  0.00
ATOM   1477  CB  SER    93      43.748  29.216  41.517  0.00  0.00
ATOM   1478  HB2 SER    93      44.223  29.459  40.566  0.00  0.00
ATOM   1479  HB3 SER    93      43.300  28.223  41.509  0.00  0.00
ATOM   1480  OG  SER    93      42.710  30.154  41.737  0.00  0.00
ATOM   1481  HG  SER    93      43.037  31.021  41.987  0.00  0.00
ATOM   1482  C   SER    93      45.850  28.284  42.613  0.00  0.00
ATOM   1483  O   SER    93      46.880  28.692  42.056  0.00  0.00
ATOM   1484  N   LYS    94      45.584  27.014  42.854  0.00  0.00
ATOM   1485  H   LYS    94      44.627  26.871  43.143  0.00  0.00
ATOM   1486  CA  LYS    94      46.528  25.890  42.550  0.00  0.00
ATOM   1487  HA  LYS    94      47.281  26.171  41.813  0.00  0.00
ATOM   1488  CB  LYS    94      47.336  25.530  43.805  0.00  0.00
ATOM   1489  HB2 LYS    94      47.947  24.649  43.606  0.00  0.00
ATOM   1490  HB3 LYS    94      47.963  26.394  44.022  0.00  0.00
ATOM   1491  CG  LYS    94      46.609  25.334  45.104  0.00  0.00
ATOM   1492  HG2 LYS    94      45.940  26.182  45.248  0.00  0.00
ATOM   1493  HG3 LYS    94      45.898  24.524  44.947  0.00  0.00
ATOM   1494  CD  LYS    94      47.483  25.296  46.350  0.00  0.00
ATOM   1495  HD2 LYS    94      48.218  24.494  46.279  0.00  0.00
ATOM   1496  HD3 LYS    94      48.039  26.233  46.390  0.00  0.00
ATOM   1497  CE  LYS    94      46.583  25.022  47.524  0.00  0.00
ATOM   1498  HE2 LYS    94      45.641  25.569  47.560  0.00  0.00
ATOM   1499  HE3 LYS    94      46.291  23.977  47.415  0.00  0.00
ATOM   1500  NZ  LYS    94      47.352  25.192  48.760  0.00  0.00
ATOM   1501  HZ1 LYS    94      48.263  24.792  48.587  0.00  0.00
ATOM   1502  HZ2 LYS    94      47.531  26.166  48.958  0.00  0.00
ATOM   1503  HZ3 LYS    94      47.046  24.606  49.523  0.00  0.00
ATOM   1504  C   LYS    94      45.635  24.769  41.936  0.00  0.00
ATOM   1505  O   LYS    94      45.348  23.790  42.608  0.00  0.00
ATOM   1506  N   PRO    95      45.232  24.906  40.630  0.00  0.00
ATOM   1507  CD  PRO    95      45.575  25.929  39.658  0.00  0.00
ATOM   1508  HD2 PRO    95      46.430  25.631  39.051  0.00  0.00
ATOM   1509  HD3 PRO    95      45.811  26.868  40.160  0.00  0.00
ATOM   1510  CG  PRO    95      44.308  25.987  38.777  0.00  0.00
ATOM   1511  HG2 PRO    95      44.544  26.362  37.781  0.00  0.00
ATOM   1512  HG3 PRO    95      43.537  26.455  39.388  0.00  0.00
ATOM   1513  CB  PRO    95      43.976  24.570  38.666  0.00  0.00
ATOM   1514  HB2 PRO    95      44.582  24.069  37.911  0.00  0.00
ATOM   1515  HB3 PRO    95      42.926  24.400  38.426  0.00  0.00
ATOM   1516  CA  PRO    95      44.284  23.993  40.013  0.00  0.00
ATOM   1517  HA  PRO    95      43.387  23.908  40.627  0.00  0.00
ATOM   1518  C   PRO    95      44.851  22.565  39.840  0.00  0.00
ATOM   1519  O   PRO    95      44.149  21.582  39.736  0.00  0.00
ATOM   1520  N   GLY    96      46.177  22.457  39.809  0.00  0.00
ATOM   1521  H   GLY    96      46.798  23.244  39.934  0.00  0.00
ATOM   1522  CA  GLY    96      46.839  21.178  39.747  0.00  0.00
ATOM   1523  HA2 GLY    96      46.338  20.525  39.033  0.00  0.00
ATOM   1524  HA3 GLY    96      47.892  21.301  39.493  0.00  0.00
ATOM   1525  C   GLY    96      46.805  20.554  41.091  0.00  0.00
ATOM   1526  O   GLY    96      46.637  19.383  41.186  0.00  0.00
ATOM   1527  N   GLU    97      46.980  21.256  42.266  0.00  0.00
ATOM   1528  H   GLU    97      47.278  22.200  42.064  0.00  0.00
ATOM   1529  CA  GLU    97      46.721  20.788  43.688  0.00  0.00
ATOM   1530  HA  GLU    97      46.973  19.727  43.695  0.00  0.00
ATOM   1531  CB  GLU    97      47.624  21.591  44.646  0.00  0.00
ATOM   1532  HB2 GLU    97      47.454  22.650  44.450  0.00  0.00
ATOM   1533  HB3 GLU    97      47.257  21.512  45.669  0.00  0.00
ATOM   1534  CG  GLU    97      49.153  21.325  44.413  0.00  0.00
ATOM   1535  HG2 GLU    97      49.433  20.315  44.116  0.00  0.00
ATOM   1536  HG3 GLU    97      49.348  22.002  43.581  0.00  0.00
ATOM   1537  CD  GLU    97      49.989  21.588  45.697  0.00  0.00
ATOM   1538  OE1 GLU    97      50.549  20.582  46.229  0.00  0.00
ATOM   1539  OE2 GLU    97      50.147  22.705  46.134  0.00  0.00
ATOM   1540  C   GLU    97      45.257  20.823  43.996  0.00  0.00
ATOM   1541  O   GLU    97      44.892  20.857  45.185  0.00  0.00
ATOM   1542  N   GLY    98      44.409  21.027  42.997  0.00  0.00
ATOM   1543  H   GLY    98      44.871  21.148  42.107  0.00  0.00
ATOM   1544  CA  GLY    98      42.968  21.020  43.123  0.00  0.00
ATOM   1545  HA2 GLY    98      42.519  20.771  42.162  0.00  0.00
ATOM   1546  HA3 GLY    98      42.774  20.239  43.858  0.00  0.00
ATOM   1547  C   GLY    98      42.253  22.197  43.645  0.00  0.00
ATOM   1548  O   GLY    98      41.091  22.409  43.374  0.00  0.00
ATOM   1549  N   LYS    99      43.000  23.165  44.276  0.00  0.00
ATOM   1550  H   LYS    99      44.009  23.145  44.296  0.00  0.00
ATOM   1551  CA  LYS    99      42.274  24.275  44.925  0.00  0.00
ATOM   1552  HA  LYS    99      41.209  24.126  45.104  0.00  0.00
ATOM   1553  CB  LYS    99      42.990  24.715  46.225  0.00  0.00
ATOM   1554  HB2 LYS    99      44.061  24.529  46.307  0.00  0.00
ATOM   1555  HB3 LYS    99      42.815  25.755  46.501  0.00  0.00
ATOM   1556  CG  LYS    99      42.248  23.922  47.384  0.00  0.00
ATOM   1557  HG2 LYS    99      41.189  24.158  47.278  0.00  0.00
ATOM   1558  HG3 LYS    99      42.322  22.837  47.309  0.00  0.00
ATOM   1559  CD  LYS    99      42.802  24.441  48.761  0.00  0.00
ATOM   1560  HD2 LYS    99      43.886  24.339  48.701  0.00  0.00
ATOM   1561  HD3 LYS    99      42.563  25.504  48.788  0.00  0.00
ATOM   1562  CE  LYS    99      42.027  23.712  49.890  0.00  0.00
ATOM   1563  HE2 LYS    99      42.118  24.139  50.889  0.00  0.00
ATOM   1564  HE3 LYS    99      40.967  23.707  49.637  0.00  0.00
ATOM   1565  NZ  LYS    99      42.569  22.319  50.015  0.00  0.00
ATOM   1566  HZ1 LYS    99      43.530  22.294  50.325  0.00  0.00
ATOM   1567  HZ2 LYS    99      41.943  21.766  50.584  0.00  0.00
ATOM   1568  HZ3 LYS    99      42.536  21.867  49.112  0.00  0.00
ATOM   1569  C   LYS    99      42.214  25.543  44.032  0.00  0.00
ATOM   1570  O   LYS    99      43.157  26.057  43.518  0.00  0.00
ATOM   1571  N   LEU   100      40.985  26.134  43.996  0.00  0.00
ATOM   1572  H   LEU   100      40.273  25.748  44.600  0.00  0.00
ATOM   1573  CA  LEU   100      40.640  27.370  43.283  0.00  0.00
ATOM   1574  HA  LEU   100      41.515  27.606  42.678  0.00  0.00
ATOM   1575  CB  LEU   100      39.437  27.123  42.254  0.00  0.00
ATOM   1576  HB2 LEU   100      38.572  26.999  42.906  0.00  0.00
ATOM   1577  HB3 LEU   100      39.350  28.041  41.672  0.00  0.00
ATOM   1578  CG  LEU   100      39.510  25.937  41.271  0.00  0.00
ATOM   1579  HG  LEU   100      39.581  24.998  41.820  0.00  0.00
ATOM   1580  CD1 LEU   100      38.251  26.045  40.383  0.00  0.00
ATOM   1581 1HD1 LEU   100      38.202  25.246  39.643  0.00  0.00
ATOM   1582 2HD1 LEU   100      37.484  25.688  41.069  0.00  0.00
ATOM   1583 3HD1 LEU   100      38.103  27.042  39.967  0.00  0.00
ATOM   1584  CD2 LEU   100      40.734  25.862  40.340  0.00  0.00
ATOM   1585 1HD2 LEU   100      41.034  26.855  40.004  0.00  0.00
ATOM   1586 2HD2 LEU   100      41.542  25.451  40.944  0.00  0.00
ATOM   1587 3HD2 LEU   100      40.526  25.162  39.531  0.00  0.00
ATOM   1588  C   LEU   100      40.411  28.468  44.345  0.00  0.00
ATOM   1589  O   LEU   100      39.653  28.241  45.256  0.00  0.00
ATOM   1590  N   ILE   101      41.040  29.652  44.254  0.00  0.00
ATOM   1591  H   ILE   101      41.601  29.848  43.437  0.00  0.00
ATOM   1592  CA  ILE   101      40.840  30.783  45.151  0.00  0.00
ATOM   1593  HA  ILE   101      39.887  30.598  45.647  0.00  0.00
ATOM   1594  CB  ILE   101      41.951  30.860  46.243  0.00  0.00
ATOM   1595  HB  ILE   101      42.928  31.094  45.820  0.00  0.00
ATOM   1596  CG2 ILE   101      41.650  31.931  47.247  0.00  0.00
ATOM   1597 1HG2 ILE   101      42.273  31.801  48.132  0.00  0.00
ATOM   1598 2HG2 ILE   101      41.780  32.925  46.819  0.00  0.00
ATOM   1599 3HG2 ILE   101      40.662  31.823  47.696  0.00  0.00
ATOM   1600  CG1 ILE   101      42.170  29.488  46.970  0.00  0.00
ATOM   1601 2HG1 ILE   101      41.196  29.223  47.380  0.00  0.00
ATOM   1602 3HG1 ILE   101      42.449  28.688  46.283  0.00  0.00
ATOM   1603  CD1 ILE   101      43.304  29.539  48.001  0.00  0.00
ATOM   1604 1HD1 ILE   101      44.297  29.769  47.616  0.00  0.00
ATOM   1605 2HD1 ILE   101      43.071  30.202  48.835  0.00  0.00
ATOM   1606 3HD1 ILE   101      43.530  28.513  48.291  0.00  0.00
ATOM   1607  C   ILE   101      40.818  32.117  44.377  0.00  0.00
ATOM   1608  O   ILE   101      41.749  32.402  43.671  0.00  0.00
ATOM   1609  N   PHE   102      39.801  32.948  44.574  0.00  0.00
ATOM   1610  H   PHE   102      39.142  32.757  45.315  0.00  0.00
ATOM   1611  CA  PHE   102      39.795  34.360  44.127  0.00  0.00
ATOM   1612  HA  PHE   102      40.440  34.409  43.250  0.00  0.00
ATOM   1613  CB  PHE   102      38.430  34.771  43.904  0.00  0.00
ATOM   1614  HB2 PHE   102      37.869  34.001  43.374  0.00  0.00
ATOM   1615  HB3 PHE   102      37.917  34.943  44.850  0.00  0.00
ATOM   1616  CG  PHE   102      38.434  35.903  42.795  0.00  0.00
ATOM   1617  CD1 PHE   102      38.022  37.222  43.100  0.00  0.00
ATOM   1618  HD1 PHE   102      37.745  37.608  44.069  0.00  0.00
ATOM   1619  CE1 PHE   102      37.916  38.109  41.998  0.00  0.00
ATOM   1620  HE1 PHE   102      37.555  39.107  42.200  0.00  0.00
ATOM   1621  CZ  PHE   102      38.227  37.773  40.713  0.00  0.00
ATOM   1622  HZ  PHE   102      38.035  38.480  39.920  0.00  0.00
ATOM   1623  CE2 PHE   102      38.509  36.393  40.419  0.00  0.00
ATOM   1624  HE2 PHE   102      38.694  36.024  39.421  0.00  0.00
ATOM   1625  CD2 PHE   102      38.742  35.509  41.479  0.00  0.00
ATOM   1626  HD2 PHE   102      39.025  34.485  41.285  0.00  0.00
ATOM   1627  C   PHE   102      40.439  35.402  45.069  0.00  0.00
ATOM   1628  O   PHE   102      40.426  35.220  46.282  0.00  0.00
ATOM   1629  N   CYS   103      40.818  36.597  44.596  0.00  0.00
ATOM   1630  H   CYS   103      40.747  36.788  43.606  0.00  0.00
ATOM   1631  CA  CYS   103      41.412  37.611  45.441  0.00  0.00
ATOM   1632  HA  CYS   103      42.050  37.083  46.150  0.00  0.00
ATOM   1633  CB  CYS   103      42.321  38.536  44.572  0.00  0.00
ATOM   1634  HB2 CYS   103      41.828  38.721  43.618  0.00  0.00
ATOM   1635  HB3 CYS   103      42.653  39.483  44.996  0.00  0.00
ATOM   1636  SG  CYS   103      43.856  37.522  44.395  0.00  0.00
ATOM   1637  HG  CYS   103      43.343  36.750  43.433  0.00  0.00
ATOM   1638  C   CYS   103      40.330  38.274  46.261  0.00  0.00
ATOM   1639  O   CYS   103      40.540  39.389  46.718  0.00  0.00
ATOM   1640  N   SER   104      39.155  37.709  46.380  0.00  0.00
ATOM   1641  H   SER   104      39.045  36.792  45.971  0.00  0.00
ATOM   1642  CA  SER   104      38.110  38.057  47.275  0.00  0.00
ATOM   1643  HA  SER   104      38.209  39.099  47.579  0.00  0.00
ATOM   1644  CB  SER   104      36.706  37.916  46.617  0.00  0.00
ATOM   1645  HB2 SER   104      35.885  38.036  47.325  0.00  0.00
ATOM   1646  HB3 SER   104      36.684  38.684  45.844  0.00  0.00
ATOM   1647  OG  SER   104      36.528  36.605  45.989  0.00  0.00
ATOM   1648  HG  SER   104      35.797  36.609  45.366  0.00  0.00
ATOM   1649  C   SER   104      38.152  37.246  48.551  0.00  0.00
ATOM   1650  O   SER   104      37.385  37.550  49.488  0.00  0.00
ATOM   1651  N   GLY   105      38.989  36.227  48.714  0.00  0.00
ATOM   1652  H   GLY   105      39.473  35.897  47.891  0.00  0.00
ATOM   1653  CA  GLY   105      38.996  35.236  49.802  0.00  0.00
ATOM   1654  HA2 GLY   105      40.018  34.877  49.925  0.00  0.00
ATOM   1655  HA3 GLY   105      38.549  35.667  50.698  0.00  0.00
ATOM   1656  C   GLY   105      38.203  33.987  49.589  0.00  0.00
ATOM   1657  O   GLY   105      38.314  33.017  50.296  0.00  0.00
ATOM   1658  N   LEU   106      37.366  33.998  48.533  0.00  0.00
ATOM   1659  H   LEU   106      37.199  34.807  47.951  0.00  0.00
ATOM   1660  CA  LEU   106      36.559  32.840  48.150  0.00  0.00
ATOM   1661  HA  LEU   106      35.840  32.569  48.924  0.00  0.00
ATOM   1662  CB  LEU   106      35.831  33.404  46.934  0.00  0.00
ATOM   1663  HB2 LEU   106      35.277  34.333  47.064  0.00  0.00
ATOM   1664  HB3 LEU   106      36.599  33.484  46.164  0.00  0.00
ATOM   1665  CG  LEU   106      34.914  32.306  46.364  0.00  0.00
ATOM   1666  HG  LEU   106      35.586  31.582  45.904  0.00  0.00
ATOM   1667  CD1 LEU   106      33.826  31.760  47.323  0.00  0.00
ATOM   1668 1HD1 LEU   106      33.184  31.001  46.876  0.00  0.00
ATOM   1669 2HD1 LEU   106      34.306  31.308  48.191  0.00  0.00
ATOM   1670 3HD1 LEU   106      33.275  32.613  47.721  0.00  0.00
ATOM   1671  CD2 LEU   106      34.179  32.878  45.128  0.00  0.00
ATOM   1672 1HD2 LEU   106      33.605  33.768  45.389  0.00  0.00
ATOM   1673 2HD2 LEU   106      34.942  33.209  44.425  0.00  0.00
ATOM   1674 3HD2 LEU   106      33.610  32.048  44.710  0.00  0.00
ATOM   1675  C   LEU   106      37.334  31.568  47.812  0.00  0.00
ATOM   1676  O   LEU   106      38.244  31.651  46.956  0.00  0.00
ATOM   1677  N   VAL   107      36.937  30.402  48.249  0.00  0.00
ATOM   1678  H   VAL   107      36.021  30.344  48.671  0.00  0.00
ATOM   1679  CA  VAL   107      37.685  29.129  48.005  0.00  0.00
ATOM   1680  HA  VAL   107      38.521  29.413  47.365  0.00  0.00
ATOM   1681  CB  VAL   107      38.328  28.516  49.242  0.00  0.00
ATOM   1682  HB  VAL   107      37.552  28.183  49.931  0.00  0.00
ATOM   1683  CG1 VAL   107      39.152  27.305  48.772  0.00  0.00
ATOM   1684 1HG1 VAL   107      39.774  27.785  48.016  0.00  0.00
ATOM   1685 2HG1 VAL   107      39.803  27.043  49.606  0.00  0.00
ATOM   1686 3HG1 VAL   107      38.499  26.502  48.431  0.00  0.00
ATOM   1687  CG2 VAL   107      39.212  29.529  49.969  0.00  0.00
ATOM   1688 1HG2 VAL   107      38.531  30.324  50.276  0.00  0.00
ATOM   1689 2HG2 VAL   107      39.748  28.984  50.746  0.00  0.00
ATOM   1690 3HG2 VAL   107      39.899  30.107  49.350  0.00  0.00
ATOM   1691  C   VAL   107      36.764  28.085  47.303  0.00  0.00
ATOM   1692  O   VAL   107      35.581  28.148  47.662  0.00  0.00
ATOM   1693  N   LEU   108      37.257  27.334  46.303  0.00  0.00
ATOM   1694  H   LEU   108      38.153  27.613  45.928  0.00  0.00
ATOM   1695  CA  LEU   108      36.499  26.327  45.560  0.00  0.00
ATOM   1696  HA  LEU   108      35.702  25.949  46.201  0.00  0.00
ATOM   1697  CB  LEU   108      35.781  26.939  44.326  0.00  0.00
ATOM   1698  HB2 LEU   108      36.429  27.559  43.706  0.00  0.00
ATOM   1699  HB3 LEU   108      35.456  26.064  43.761  0.00  0.00
ATOM   1700  CG  LEU   108      34.455  27.662  44.648  0.00  0.00
ATOM   1701  HG  LEU   108      34.547  28.379  45.464  0.00  0.00
ATOM   1702  CD1 LEU   108      34.055  28.402  43.244  0.00  0.00
ATOM   1703 1HD1 LEU   108      32.984  28.604  43.217  0.00  0.00
ATOM   1704 2HD1 LEU   108      34.761  29.228  43.163  0.00  0.00
ATOM   1705 3HD1 LEU   108      34.249  27.728  42.410  0.00  0.00
ATOM   1706  CD2 LEU   108      33.227  26.730  45.010  0.00  0.00
ATOM   1707 1HD2 LEU   108      33.373  26.421  46.045  0.00  0.00
ATOM   1708 2HD2 LEU   108      32.289  27.276  45.109  0.00  0.00
ATOM   1709 3HD2 LEU   108      33.188  25.956  44.244  0.00  0.00
ATOM   1710  C   LEU   108      37.451  25.141  45.174  0.00  0.00
ATOM   1711  O   LEU   108      38.687  25.201  45.045  0.00  0.00
ATOM   1712  N   HIS   109      36.886  23.907  45.136  0.00  0.00
ATOM   1713  H   HIS   109      35.887  23.793  45.046  0.00  0.00
ATOM   1714  CA  HIS   109      37.574  22.735  44.614  0.00  0.00
ATOM   1715  HA  HIS   109      38.642  22.934  44.699  0.00  0.00
ATOM   1716  CB  HIS   109      37.255  21.424  45.381  0.00  0.00
ATOM   1717  HB2 HIS   109      37.330  21.720  46.428  0.00  0.00
ATOM   1718  HB3 HIS   109      36.215  21.156  45.197  0.00  0.00
ATOM   1719  CG  HIS   109      38.221  20.330  45.189  0.00  0.00
ATOM   1720  ND1 HIS   109      38.183  19.154  44.451  0.00  0.00
ATOM   1721  HD1 HIS   109      37.441  18.937  43.800  0.00  0.00
ATOM   1722  CE1 HIS   109      39.345  18.463  44.594  0.00  0.00
ATOM   1723  HE1 HIS   109      39.574  17.501  44.158  0.00  0.00
ATOM   1724  NE2 HIS   109      40.172  19.193  45.368  0.00  0.00
ATOM   1725  HE2 HIS   109      41.079  18.869  45.672  0.00  0.00
ATOM   1726  CD2 HIS   109      39.504  20.368  45.749  0.00  0.00
ATOM   1727  HD2 HIS   109      39.822  21.129  46.446  0.00  0.00
ATOM   1728  C   HIS   109      37.289  22.524  43.104  0.00  0.00
ATOM   1729  O   HIS   109      36.248  22.931  42.583  0.00  0.00
ATOM   1730  N   ARG   110      38.258  21.925  42.382  0.00  0.00
ATOM   1731  H   ARG   110      39.027  21.517  42.894  0.00  0.00
ATOM   1732  CA  ARG   110      38.304  22.117  40.877  0.00  0.00
ATOM   1733  HA  ARG   110      38.217  23.178  40.646  0.00  0.00
ATOM   1734  CB  ARG   110      39.655  21.715  40.350  0.00  0.00
ATOM   1735  HB2 ARG   110      40.313  22.457  40.803  0.00  0.00
ATOM   1736  HB3 ARG   110      39.879  20.732  40.763  0.00  0.00
ATOM   1737  CG  ARG   110      39.913  21.644  38.855  0.00  0.00
ATOM   1738  HG2 ARG   110      39.303  20.873  38.386  0.00  0.00
ATOM   1739  HG3 ARG   110      39.740  22.612  38.383  0.00  0.00
ATOM   1740  CD  ARG   110      41.346  21.269  38.551  0.00  0.00
ATOM   1741  HD2 ARG   110      41.969  22.163  38.544  0.00  0.00
ATOM   1742  HD3 ARG   110      41.585  20.564  39.347  0.00  0.00
ATOM   1743  NE  ARG   110      41.476  20.612  37.230  0.00  0.00
ATOM   1744  HE  ARG   110      40.580  20.389  36.821  0.00  0.00
ATOM   1745  CZ  ARG   110      42.591  20.169  36.631  0.00  0.00
ATOM   1746  NH1 ARG   110      43.824  20.335  37.040  0.00  0.00
ATOM   1747 1HH1 ARG   110      43.934  20.853  37.901  0.00  0.00
ATOM   1748 2HH1 ARG   110      44.625  19.887  36.618  0.00  0.00
ATOM   1749  NH2 ARG   110      42.440  19.551  35.507  0.00  0.00
ATOM   1750 1HH2 ARG   110      41.543  19.370  35.081  0.00  0.00
ATOM   1751 2HH2 ARG   110      43.202  19.007  35.129  0.00  0.00
ATOM   1752  C   ARG   110      37.072  21.566  40.130  0.00  0.00
ATOM   1753  O   ARG   110      36.462  22.273  39.389  0.00  0.00
ATOM   1754  N   LEU   111      36.686  20.359  40.432  0.00  0.00
ATOM   1755  H   LEU   111      37.256  19.849  41.092  0.00  0.00
ATOM   1756  CA  LEU   111      35.496  19.725  39.837  0.00  0.00
ATOM   1757  HA  LEU   111      35.682  19.383  38.820  0.00  0.00
ATOM   1758  CB  LEU   111      35.277  18.403  40.644  0.00  0.00
ATOM   1759  HB2 LEU   111      36.247  17.912  40.718  0.00  0.00
ATOM   1760  HB3 LEU   111      35.076  18.749  41.658  0.00  0.00
ATOM   1761  CG  LEU   111      34.135  17.477  40.256  0.00  0.00
ATOM   1762  HG  LEU   111      33.178  17.991  40.170  0.00  0.00
ATOM   1763  CD1 LEU   111      34.486  16.755  38.963  0.00  0.00
ATOM   1764 1HD1 LEU   111      33.802  15.908  38.901  0.00  0.00
ATOM   1765 2HD1 LEU   111      34.261  17.342  38.072  0.00  0.00
ATOM   1766 3HD1 LEU   111      35.510  16.402  39.083  0.00  0.00
ATOM   1767  CD2 LEU   111      33.886  16.372  41.310  0.00  0.00
ATOM   1768 1HD2 LEU   111      34.665  15.672  41.610  0.00  0.00
ATOM   1769 2HD2 LEU   111      33.618  17.028  42.139  0.00  0.00
ATOM   1770 3HD2 LEU   111      32.934  15.877  41.117  0.00  0.00
ATOM   1771  C   LEU   111      34.231  20.661  39.986  0.00  0.00
ATOM   1772  O   LEU   111      33.390  20.667  39.045  0.00  0.00
ATOM   1773  N   GLN   112      34.030  21.462  41.060  0.00  0.00
ATOM   1774  H   GLN   112      34.812  21.740  41.636  0.00  0.00
ATOM   1775  CA  GLN   112      32.836  22.269  41.282  0.00  0.00
ATOM   1776  HA  GLN   112      31.931  21.686  41.453  0.00  0.00
ATOM   1777  CB  GLN   112      33.057  23.097  42.604  0.00  0.00
ATOM   1778  HB2 GLN   112      33.845  23.837  42.462  0.00  0.00
ATOM   1779  HB3 GLN   112      32.182  23.713  42.811  0.00  0.00
ATOM   1780  CG  GLN   112      33.247  22.190  43.839  0.00  0.00
ATOM   1781  HG2 GLN   112      32.443  21.455  43.870  0.00  0.00
ATOM   1782  HG3 GLN   112      34.188  21.649  43.737  0.00  0.00
ATOM   1783  CD  GLN   112      33.193  22.972  45.122  0.00  0.00
ATOM   1784  OE1 GLN   112      34.189  23.364  45.763  0.00  0.00
ATOM   1785  NE2 GLN   112      32.033  23.283  45.556  0.00  0.00
ATOM   1786 1HE2 GLN   112      31.943  23.976  46.284  0.00  0.00
ATOM   1787 2HE2 GLN   112      31.287  22.873  45.012  0.00  0.00
ATOM   1788  C   GLN   112      32.522  23.196  40.132  0.00  0.00
ATOM   1789  O   GLN   112      31.375  23.485  39.835  0.00  0.00
ATOM   1790  N   CYS   113      33.537  23.613  39.357  0.00  0.00
ATOM   1791  H   CYS   113      34.410  23.198  39.648  0.00  0.00
ATOM   1792  CA  CYS   113      33.500  24.509  38.180  0.00  0.00
ATOM   1793  HA  CYS   113      32.477  24.695  37.851  0.00  0.00
ATOM   1794  CB  CYS   113      34.137  25.860  38.589  0.00  0.00
ATOM   1795  HB2 CYS   113      35.184  25.767  38.876  0.00  0.00
ATOM   1796  HB3 CYS   113      34.246  26.476  37.697  0.00  0.00
ATOM   1797  SG  CYS   113      33.149  26.604  39.963  0.00  0.00
ATOM   1798  HG  CYS   113      32.313  27.290  39.179  0.00  0.00
ATOM   1799  C   CYS   113      34.291  23.922  37.023  0.00  0.00
ATOM   1800  O   CYS   113      34.436  24.651  36.002  0.00  0.00
ATOM   1801  N   ALA   114      34.728  22.691  37.118  0.00  0.00
ATOM   1802  H   ALA   114      34.622  22.147  37.962  0.00  0.00
ATOM   1803  CA  ALA   114      35.427  22.000  36.120  0.00  0.00
ATOM   1804  HA  ALA   114      36.443  22.358  35.956  0.00  0.00
ATOM   1805  CB  ALA   114      35.680  20.549  36.361  0.00  0.00
ATOM   1806  HB1 ALA   114      34.682  20.225  36.659  0.00  0.00
ATOM   1807  HB2 ALA   114      36.060  19.984  35.510  0.00  0.00
ATOM   1808  HB3 ALA   114      36.336  20.360  37.211  0.00  0.00
ATOM   1809  C   ALA   114      34.690  22.110  34.751  0.00  0.00
ATOM   1810  O   ALA   114      35.298  22.367  33.774  0.00  0.00
ATOM   1811  N   ARG   115      33.396  21.697  34.710  0.00  0.00
ATOM   1812  H   ARG   115      33.007  21.286  35.547  0.00  0.00
ATOM   1813  CA  ARG   115      32.618  21.512  33.454  0.00  0.00
ATOM   1814  HA  ARG   115      33.271  20.893  32.839  0.00  0.00
ATOM   1815  CB  ARG   115      31.315  20.774  33.688  0.00  0.00
ATOM   1816  HB2 ARG   115      31.554  19.828  34.175  0.00  0.00
ATOM   1817  HB3 ARG   115      30.622  21.385  34.266  0.00  0.00
ATOM   1818  CG  ARG   115      30.484  20.393  32.455  0.00  0.00
ATOM   1819  HG2 ARG   115      30.049  21.322  32.088  0.00  0.00
ATOM   1820  HG3 ARG   115      31.191  20.027  31.711  0.00  0.00
ATOM   1821  CD  ARG   115      29.500  19.203  32.577  0.00  0.00
ATOM   1822  HD2 ARG   115      29.078  19.001  31.593  0.00  0.00
ATOM   1823  HD3 ARG   115      30.104  18.359  32.914  0.00  0.00
ATOM   1824  NE  ARG   115      28.466  19.472  33.626  0.00  0.00
ATOM   1825  HE  ARG   115      28.745  19.790  34.543  0.00  0.00
ATOM   1826  CZ  ARG   115      27.200  19.102  33.519  0.00  0.00
ATOM   1827  NH1 ARG   115      26.764  18.472  32.458  0.00  0.00
ATOM   1828 1HH1 ARG   115      27.346  18.298  31.651  0.00  0.00
ATOM   1829 2HH1 ARG   115      25.763  18.358  32.386  0.00  0.00
ATOM   1830  NH2 ARG   115      26.355  19.463  34.412  0.00  0.00
ATOM   1831 1HH2 ARG   115      26.623  20.013  35.216  0.00  0.00
ATOM   1832 2HH2 ARG   115      25.464  18.991  34.467  0.00  0.00
ATOM   1833  C   ARG   115      32.500  22.866  32.727  0.00  0.00
ATOM   1834  O   ARG   115      32.642  22.910  31.531  0.00  0.00
ATOM   1835  N   GLY   116      32.179  23.907  33.457  0.00  0.00
ATOM   1836  H   GLY   116      31.925  23.733  34.419  0.00  0.00
ATOM   1837  CA  GLY   116      32.293  25.280  32.964  0.00  0.00
ATOM   1838  HA2 GLY   116      31.614  25.242  32.113  0.00  0.00
ATOM   1839  HA3 GLY   116      32.000  26.010  33.719  0.00  0.00
ATOM   1840  C   GLY   116      33.699  25.759  32.429  0.00  0.00
ATOM   1841  O   GLY   116      33.804  26.253  31.309  0.00  0.00
ATOM   1842  N   PHE   117      34.717  25.523  33.234  0.00  0.00
ATOM   1843  H   PHE   117      34.536  25.093  34.130  0.00  0.00
ATOM   1844  CA  PHE   117      36.074  25.832  32.713  0.00  0.00
ATOM   1845  HA  PHE   117      36.086  26.883  32.423  0.00  0.00
ATOM   1846  CB  PHE   117      37.121  25.698  33.864  0.00  0.00
ATOM   1847  HB2 PHE   117      36.897  24.826  34.479  0.00  0.00
ATOM   1848  HB3 PHE   117      38.076  25.491  33.381  0.00  0.00
ATOM   1849  CG  PHE   117      37.200  26.929  34.756  0.00  0.00
ATOM   1850  CD1 PHE   117      37.682  28.123  34.261  0.00  0.00
ATOM   1851  HD1 PHE   117      37.979  28.248  33.230  0.00  0.00
ATOM   1852  CE1 PHE   117      37.789  29.221  35.140  0.00  0.00
ATOM   1853  HE1 PHE   117      38.315  30.101  34.801  0.00  0.00
ATOM   1854  CZ  PHE   117      37.482  29.094  36.519  0.00  0.00
ATOM   1855  HZ  PHE   117      37.629  29.951  37.160  0.00  0.00
ATOM   1856  CE2 PHE   117      36.927  27.874  36.990  0.00  0.00
ATOM   1857  HE2 PHE   117      36.695  27.720  38.033  0.00  0.00
ATOM   1858  CD2 PHE   117      36.774  26.787  36.088  0.00  0.00
ATOM   1859  HD2 PHE   117      36.678  25.765  36.423  0.00  0.00
ATOM   1860  C   PHE   117      36.457  24.869  31.561  0.00  0.00
ATOM   1861  O   PHE   117      37.293  25.279  30.724  0.00  0.00
ATOM   1862  N   GLY   118      35.967  23.683  31.438  0.00  0.00
ATOM   1863  H   GLY   118      35.177  23.455  32.025  0.00  0.00
ATOM   1864  CA  GLY   118      36.369  22.593  30.492  0.00  0.00
ATOM   1865  HA2 GLY   118      35.933  21.655  30.833  0.00  0.00
ATOM   1866  HA3 GLY   118      36.044  22.887  29.494  0.00  0.00
ATOM   1867  C   GLY   118      37.867  22.371  30.387  0.00  0.00
ATOM   1868  O   GLY   118      38.529  22.590  31.440  0.00  0.00
ATOM   1869  N   ASP   119      38.426  22.011  29.194  0.00  0.00
ATOM   1870  H   ASP   119      37.757  21.733  28.491  0.00  0.00
ATOM   1871  CA  ASP   119      39.855  21.764  28.976  0.00  0.00
ATOM   1872  HA  ASP   119      40.293  21.081  29.703  0.00  0.00
ATOM   1873  CB  ASP   119      39.886  20.957  27.648  0.00  0.00
ATOM   1874  HB2 ASP   119      39.465  19.956  27.744  0.00  0.00
ATOM   1875  HB3 ASP   119      39.338  21.542  26.909  0.00  0.00
ATOM   1876  CG  ASP   119      41.304  20.871  27.183  0.00  0.00
ATOM   1877  OD1 ASP   119      41.639  21.349  26.089  0.00  0.00
ATOM   1878  OD2 ASP   119      42.060  20.238  27.952  0.00  0.00
ATOM   1879  C   ASP   119      40.693  23.036  28.826  0.00  0.00
ATOM   1880  O   ASP   119      41.909  23.025  28.730  0.00  0.00
ATOM   1881  N   TRP   120      40.096  24.230  28.881  0.00  0.00
ATOM   1882  H   TRP   120      39.095  24.129  28.791  0.00  0.00
ATOM   1883  CA  TRP   120      40.648  25.594  29.055  0.00  0.00
ATOM   1884  HA  TRP   120      41.405  25.808  28.301  0.00  0.00
ATOM   1885  CB  TRP   120      39.598  26.626  28.900  0.00  0.00
ATOM   1886  HB2 TRP   120      38.987  26.494  28.007  0.00  0.00
ATOM   1887  HB3 TRP   120      38.963  26.677  29.784  0.00  0.00
ATOM   1888  CG  TRP   120      40.106  28.075  28.867  0.00  0.00
ATOM   1889  CD1 TRP   120      41.069  28.615  28.068  0.00  0.00
ATOM   1890  HD1 TRP   120      41.659  27.978  27.425  0.00  0.00
ATOM   1891  NE1 TRP   120      41.277  29.950  28.320  0.00  0.00
ATOM   1892  HE1 TRP   120      41.856  30.513  27.713  0.00  0.00
ATOM   1893  CE2 TRP   120      40.469  30.432  29.301  0.00  0.00
ATOM   1894  CZ2 TRP   120      40.360  31.629  29.924  0.00  0.00
ATOM   1895  HZ2 TRP   120      41.048  32.443  29.749  0.00  0.00
ATOM   1896  CH2 TRP   120      39.211  31.837  30.739  0.00  0.00
ATOM   1897  HH2 TRP   120      39.017  32.834  31.108  0.00  0.00
ATOM   1898  CZ3 TRP   120      38.408  30.763  31.099  0.00  0.00
ATOM   1899  HZ3 TRP   120      37.730  30.883  31.931  0.00  0.00
ATOM   1900  CE3 TRP   120      38.666  29.453  30.568  0.00  0.00
ATOM   1901  HE3 TRP   120      38.061  28.642  30.946  0.00  0.00
ATOM   1902  CD2 TRP   120      39.615  29.255  29.585  0.00  0.00
ATOM   1903  C   TRP   120      41.250  25.760  30.476  0.00  0.00
ATOM   1904  O   TRP   120      42.145  26.621  30.692  0.00  0.00
ATOM   1905  N   ILE   121      40.864  24.881  31.441  0.00  0.00
ATOM   1906  H   ILE   121      40.130  24.202  31.299  0.00  0.00
ATOM   1907  CA  ILE   121      41.555  24.904  32.771  0.00  0.00
ATOM   1908  HA  ILE   121      41.283  25.840  33.258  0.00  0.00
ATOM   1909  CB  ILE   121      40.953  23.690  33.556  0.00  0.00
ATOM   1910  HB  ILE   121      39.867  23.762  33.508  0.00  0.00
ATOM   1911  CG2 ILE   121      41.372  22.273  33.103  0.00  0.00
ATOM   1912 1HG2 ILE   121      40.716  21.661  33.722  0.00  0.00
ATOM   1913 2HG2 ILE   121      41.187  21.989  32.067  0.00  0.00
ATOM   1914 3HG2 ILE   121      42.439  22.138  33.279  0.00  0.00
ATOM   1915  CG1 ILE   121      41.290  23.772  35.110  0.00  0.00
ATOM   1916 2HG1 ILE   121      40.720  23.112  35.764  0.00  0.00
ATOM   1917 3HG1 ILE   121      42.329  23.463  35.228  0.00  0.00
ATOM   1918  CD1 ILE   121      41.120  25.232  35.702  0.00  0.00
ATOM   1919 1HD1 ILE   121      41.965  25.850  35.399  0.00  0.00
ATOM   1920 2HD1 ILE   121      40.147  25.634  35.418  0.00  0.00
ATOM   1921 3HD1 ILE   121      41.066  25.144  36.788  0.00  0.00
ATOM   1922  C   ILE   121      43.082  24.668  32.597  0.00  0.00
ATOM   1923  O   ILE   121      43.819  25.157  33.436  0.00  0.00
ATOM   1924  N   ASP   122      43.577  23.851  31.595  0.00  0.00
ATOM   1925  H   ASP   122      42.844  23.379  31.086  0.00  0.00
ATOM   1926  CA  ASP   122      44.971  23.554  31.459  0.00  0.00
ATOM   1927  HA  ASP   122      45.174  23.195  32.468  0.00  0.00
ATOM   1928  CB  ASP   122      45.096  22.382  30.410  0.00  0.00
ATOM   1929  HB2 ASP   122      44.306  21.666  30.640  0.00  0.00
ATOM   1930  HB3 ASP   122      44.969  22.772  29.400  0.00  0.00
ATOM   1931  CG  ASP   122      46.416  21.738  30.513  0.00  0.00
ATOM   1932  OD1 ASP   122      46.852  21.334  31.628  0.00  0.00
ATOM   1933  OD2 ASP   122      47.132  21.640  29.488  0.00  0.00
ATOM   1934  C   ASP   122      45.751  24.875  31.240  0.00  0.00
ATOM   1935  O   ASP   122      46.693  25.070  31.887  0.00  0.00
ATOM   1936  N   SER   123      45.286  25.798  30.385  0.00  0.00
ATOM   1937  H   SER   123      44.351  25.697  30.017  0.00  0.00
ATOM   1938  CA  SER   123      45.985  27.089  29.993  0.00  0.00
ATOM   1939  HA  SER   123      47.002  26.847  29.687  0.00  0.00
ATOM   1940  CB  SER   123      45.321  27.684  28.776  0.00  0.00
ATOM   1941  HB2 SER   123      44.279  27.911  29.001  0.00  0.00
ATOM   1942  HB3 SER   123      45.917  28.570  28.555  0.00  0.00
ATOM   1943  OG  SER   123      45.432  26.802  27.670  0.00  0.00
ATOM   1944  HG  SER   123      44.831  26.054  27.659  0.00  0.00
ATOM   1945  C   SER   123      45.899  28.079  31.158  0.00  0.00
ATOM   1946  O   SER   123      46.796  28.890  31.370  0.00  0.00
ATOM   1947  N   ILE   124      44.827  28.023  31.963  0.00  0.00
ATOM   1948  H   ILE   124      44.048  27.504  31.585  0.00  0.00
ATOM   1949  CA  ILE   124      44.756  28.708  33.300  0.00  0.00
ATOM   1950  HA  ILE   124      45.133  29.718  33.136  0.00  0.00
ATOM   1951  CB  ILE   124      43.318  28.499  33.834  0.00  0.00
ATOM   1952  HB  ILE   124      43.053  27.445  33.754  0.00  0.00
ATOM   1953  CG2 ILE   124      43.216  28.912  35.342  0.00  0.00
ATOM   1954 1HG2 ILE   124      43.742  29.866  35.385  0.00  0.00
ATOM   1955 2HG2 ILE   124      42.223  28.918  35.791  0.00  0.00
ATOM   1956 3HG2 ILE   124      43.771  28.279  36.035  0.00  0.00
ATOM   1957  CG1 ILE   124      42.353  29.346  33.012  0.00  0.00
ATOM   1958 2HG1 ILE   124      42.779  30.346  32.927  0.00  0.00
ATOM   1959 3HG1 ILE   124      42.470  28.951  32.003  0.00  0.00
ATOM   1960  CD1 ILE   124      40.883  29.265  33.457  0.00  0.00
ATOM   1961 1HD1 ILE   124      40.570  28.221  33.479  0.00  0.00
ATOM   1962 2HD1 ILE   124      40.813  29.785  34.412  0.00  0.00
ATOM   1963 3HD1 ILE   124      40.331  29.909  32.772  0.00  0.00
ATOM   1964  C   ILE   124      45.655  28.032  34.421  0.00  0.00
ATOM   1965  O   ILE   124      46.091  28.743  35.307  0.00  0.00
ATOM   1966  N   LEU   125      45.974  26.717  34.447  0.00  0.00
ATOM   1967  H   LEU   125      45.637  26.204  33.645  0.00  0.00
ATOM   1968  CA  LEU   125      46.903  25.977  35.314  0.00  0.00
ATOM   1969  HA  LEU   125      46.714  26.344  36.323  0.00  0.00
ATOM   1970  CB  LEU   125      46.490  24.479  35.231  0.00  0.00
ATOM   1971  HB2 LEU   125      45.595  24.332  35.836  0.00  0.00
ATOM   1972  HB3 LEU   125      46.228  24.253  34.197  0.00  0.00
ATOM   1973  CG  LEU   125      47.676  23.501  35.640  0.00  0.00
ATOM   1974  HG  LEU   125      48.537  23.738  35.014  0.00  0.00
ATOM   1975  CD1 LEU   125      48.175  23.533  37.126  0.00  0.00
ATOM   1976 1HD1 LEU   125      48.815  22.702  37.422  0.00  0.00
ATOM   1977 2HD1 LEU   125      48.868  24.370  37.202  0.00  0.00
ATOM   1978 3HD1 LEU   125      47.366  23.710  37.835  0.00  0.00
ATOM   1979  CD2 LEU   125      47.288  22.099  35.293  0.00  0.00
ATOM   1980 1HD2 LEU   125      47.124  21.953  34.225  0.00  0.00
ATOM   1981 2HD2 LEU   125      48.088  21.403  35.543  0.00  0.00
ATOM   1982 3HD2 LEU   125      46.400  21.818  35.859  0.00  0.00
ATOM   1983  C   LEU   125      48.382  26.318  34.922  0.00  0.00
ATOM   1984  O   LEU   125      49.154  26.709  35.748  0.00  0.00
ATOM   1985  N   ALA   126      48.668  26.348  33.619  0.00  0.00
ATOM   1986  H   ALA   126      47.920  26.091  32.991  0.00  0.00
ATOM   1987  CA  ALA   126      49.876  26.879  32.937  0.00  0.00
ATOM   1988  HA  ALA   126      50.670  26.384  33.495  0.00  0.00
ATOM   1989  CB  ALA   126      49.957  26.605  31.373  0.00  0.00
ATOM   1990  HB1 ALA   126      51.000  26.731  31.083  0.00  0.00
ATOM   1991  HB2 ALA   126      49.879  25.518  31.379  0.00  0.00
ATOM   1992  HB3 ALA   126      49.154  27.042  30.779  0.00  0.00
ATOM   1993  C   ALA   126      50.165  28.363  33.242  0.00  0.00
ATOM   1994  O   ALA   126      51.263  28.743  33.622  0.00  0.00
ATOM   1995  N   PHE   127      49.104  29.231  33.146  0.00  0.00
ATOM   1996  H   PHE   127      48.220  28.865  32.823  0.00  0.00
ATOM   1997  CA  PHE   127      49.251  30.608  33.608  0.00  0.00
ATOM   1998  HA  PHE   127      50.097  31.039  33.073  0.00  0.00
ATOM   1999  CB  PHE   127      47.941  31.269  33.221  0.00  0.00
ATOM   2000  HB2 PHE   127      47.721  31.128  32.162  0.00  0.00
ATOM   2001  HB3 PHE   127      47.162  30.818  33.835  0.00  0.00
ATOM   2002  CG  PHE   127      47.885  32.752  33.493  0.00  0.00
ATOM   2003  CD1 PHE   127      47.026  33.283  34.471  0.00  0.00
ATOM   2004  HD1 PHE   127      46.368  32.669  35.069  0.00  0.00
ATOM   2005  CE1 PHE   127      46.997  34.659  34.693  0.00  0.00
ATOM   2006  HE1 PHE   127      46.377  35.127  35.444  0.00  0.00
ATOM   2007  CZ  PHE   127      47.787  35.521  33.942  0.00  0.00
ATOM   2008  HZ  PHE   127      47.718  36.566  34.205  0.00  0.00
ATOM   2009  CE2 PHE   127      48.527  34.964  32.941  0.00  0.00
ATOM   2010  HE2 PHE   127      48.909  35.661  32.210  0.00  0.00
ATOM   2011  CD2 PHE   127      48.654  33.603  32.730  0.00  0.00
ATOM   2012  HD2 PHE   127      49.160  33.333  31.815  0.00  0.00
ATOM   2013  C   PHE   127      49.485  30.663  35.166  0.00  0.00
ATOM   2014  O   PHE   127      50.379  31.422  35.561  0.00  0.00
ATOM   2015  N   SER   128      48.827  29.885  35.973  0.00  0.00
ATOM   2016  H   SER   128      48.154  29.235  35.594  0.00  0.00
ATOM   2017  CA  SER   128      49.051  29.781  37.392  0.00  0.00
ATOM   2018  HA  SER   128      49.077  30.745  37.901  0.00  0.00
ATOM   2019  CB  SER   128      48.186  28.759  38.161  0.00  0.00
ATOM   2020  HB2 SER   128      48.368  27.772  37.734  0.00  0.00
ATOM   2021  HB3 SER   128      48.543  28.825  39.189  0.00  0.00
ATOM   2022  OG  SER   128      46.838  29.141  38.038  0.00  0.00
ATOM   2023  HG  SER   128      46.576  29.084  37.116  0.00  0.00
ATOM   2024  C   SER   128      50.563  29.374  37.645  0.00  0.00
ATOM   2025  O   SER   128      51.220  30.033  38.492  0.00  0.00
ATOM   2026  N   ARG   129      51.080  28.315  36.993  0.00  0.00
ATOM   2027  H   ARG   129      50.454  27.801  36.389  0.00  0.00
ATOM   2028  CA  ARG   129      52.495  27.907  37.129  0.00  0.00
ATOM   2029  HA  ARG   129      52.545  27.802  38.213  0.00  0.00
ATOM   2030  CB  ARG   129      52.886  26.558  36.457  0.00  0.00
ATOM   2031  HB2 ARG   129      52.487  26.352  35.465  0.00  0.00
ATOM   2032  HB3 ARG   129      53.963  26.392  36.427  0.00  0.00
ATOM   2033  CG  ARG   129      52.338  25.329  37.261  0.00  0.00
ATOM   2034  HG2 ARG   129      52.741  25.441  38.268  0.00  0.00
ATOM   2035  HG3 ARG   129      51.251  25.371  37.183  0.00  0.00
ATOM   2036  CD  ARG   129      52.849  24.031  36.626  0.00  0.00
ATOM   2037  HD2 ARG   129      53.932  24.032  36.750  0.00  0.00
ATOM   2038  HD3 ARG   129      52.375  23.213  37.168  0.00  0.00
ATOM   2039  NE  ARG   129      52.532  23.898  35.186  0.00  0.00
ATOM   2040  HE  ARG   129      53.042  24.415  34.484  0.00  0.00
ATOM   2041  CZ  ARG   129      51.590  23.091  34.632  0.00  0.00
ATOM   2042  NH1 ARG   129      50.988  22.115  35.348  0.00  0.00
ATOM   2043 1HH1 ARG   129      51.214  21.979  36.323  0.00  0.00
ATOM   2044 2HH1 ARG   129      50.279  21.577  34.871  0.00  0.00
ATOM   2045  NH2 ARG   129      51.223  23.326  33.424  0.00  0.00
ATOM   2046 1HH2 ARG   129      51.885  23.860  32.879  0.00  0.00
ATOM   2047 2HH2 ARG   129      50.529  22.780  32.934  0.00  0.00
ATOM   2048  C   ARG   129      53.485  29.076  36.780  0.00  0.00
ATOM   2049  O   ARG   129      54.405  29.287  37.496  0.00  0.00
ATOM   2050  N   SER   130      53.201  29.747  35.642  0.00  0.00
ATOM   2051  H   SER   130      52.446  29.440  35.046  0.00  0.00
ATOM   2052  CA  SER   130      53.986  30.847  35.151  0.00  0.00
ATOM   2053  HA  SER   130      54.973  30.453  34.909  0.00  0.00
ATOM   2054  CB  SER   130      53.276  31.449  33.939  0.00  0.00
ATOM   2055  HB2 SER   130      53.086  30.671  33.199  0.00  0.00
ATOM   2056  HB3 SER   130      52.319  31.883  34.229  0.00  0.00
ATOM   2057  OG  SER   130      54.014  32.517  33.310  0.00  0.00
ATOM   2058  HG  SER   130      53.432  32.854  32.624  0.00  0.00
ATOM   2059  C   SER   130      54.017  31.944  36.252  0.00  0.00
ATOM   2060  O   SER   130      55.151  32.368  36.579  0.00  0.00
ATOM   2061  N   LEU   131      52.861  32.337  36.824  0.00  0.00
ATOM   2062  H   LEU   131      51.991  31.993  36.443  0.00  0.00
ATOM   2063  CA  LEU   131      52.742  33.378  37.875  0.00  0.00
ATOM   2064  HA  LEU   131      53.407  34.157  37.503  0.00  0.00
ATOM   2065  CB  LEU   131      51.322  33.890  38.100  0.00  0.00
ATOM   2066  HB2 LEU   131      50.672  33.048  37.863  0.00  0.00
ATOM   2067  HB3 LEU   131      51.029  33.998  39.145  0.00  0.00
ATOM   2068  CG  LEU   131      50.880  35.099  37.264  0.00  0.00
ATOM   2069  HG  LEU   131      51.516  35.946  37.522  0.00  0.00
ATOM   2070  CD1 LEU   131      51.056  34.834  35.776  0.00  0.00
ATOM   2071 1HD1 LEU   131      50.659  33.883  35.419  0.00  0.00
ATOM   2072 2HD1 LEU   131      50.578  35.612  35.181  0.00  0.00
ATOM   2073 3HD1 LEU   131      52.114  34.719  35.539  0.00  0.00
ATOM   2074  CD2 LEU   131      49.402  35.388  37.468  0.00  0.00
ATOM   2075 1HD2 LEU   131      49.168  36.369  37.056  0.00  0.00
ATOM   2076 2HD2 LEU   131      48.829  34.705  36.839  0.00  0.00
ATOM   2077 3HD2 LEU   131      49.016  35.267  38.480  0.00  0.00
ATOM   2078  C   LEU   131      53.278  32.900  39.229  0.00  0.00
ATOM   2079  O   LEU   131      53.715  33.691  40.053  0.00  0.00
ATOM   2080  N   HIS   132      53.358  31.576  39.550  0.00  0.00
ATOM   2081  H   HIS   132      52.980  30.946  38.858  0.00  0.00
ATOM   2082  CA  HIS   132      54.185  31.064  40.610  0.00  0.00
ATOM   2083  HA  HIS   132      53.987  31.762  41.424  0.00  0.00
ATOM   2084  CB  HIS   132      53.741  29.656  41.115  0.00  0.00
ATOM   2085  HB2 HIS   132      52.661  29.522  41.062  0.00  0.00
ATOM   2086  HB3 HIS   132      54.203  28.954  40.421  0.00  0.00
ATOM   2087  CG  HIS   132      54.126  29.441  42.535  0.00  0.00
ATOM   2088  ND1 HIS   132      55.335  28.883  42.926  0.00  0.00
ATOM   2089  HD1 HIS   132      56.104  28.560  42.356  0.00  0.00
ATOM   2090  CE1 HIS   132      55.285  28.784  44.283  0.00  0.00
ATOM   2091  HE1 HIS   132      55.923  28.114  44.840  0.00  0.00
ATOM   2092  NE2 HIS   132      54.144  29.316  44.720  0.00  0.00
ATOM   2093  HE2 HIS   132      53.881  29.246  45.692  0.00  0.00
ATOM   2094  CD2 HIS   132      53.398  29.659  43.660  0.00  0.00
ATOM   2095  HD2 HIS   132      52.413  30.100  43.674  0.00  0.00
ATOM   2096  C   HIS   132      55.697  31.131  40.393  0.00  0.00
ATOM   2097  O   HIS   132      56.424  31.627  41.245  0.00  0.00
ATOM   2098  N   SER   133      56.144  30.726  39.166  0.00  0.00
ATOM   2099  H   SER   133      55.546  30.324  38.459  0.00  0.00
ATOM   2100  CA  SER   133      57.590  30.935  38.808  0.00  0.00
ATOM   2101  HA  SER   133      58.213  30.284  39.422  0.00  0.00
ATOM   2102  CB  SER   133      57.700  30.502  37.274  0.00  0.00
ATOM   2103  HB2 SER   133      57.015  31.076  36.649  0.00  0.00
ATOM   2104  HB3 SER   133      58.771  30.528  37.075  0.00  0.00
ATOM   2105  OG  SER   133      57.287  29.174  37.112  0.00  0.00
ATOM   2106  HG  SER   133      57.364  29.092  36.158  0.00  0.00
ATOM   2107  C   SER   133      58.058  32.370  38.888  0.00  0.00
ATOM   2108  O   SER   133      59.234  32.513  39.068  0.00  0.00
ATOM   2109  N   LEU   134      57.197  33.338  38.654  0.00  0.00
ATOM   2110  H   LEU   134      56.248  33.077  38.429  0.00  0.00
ATOM   2111  CA  LEU   134      57.554  34.741  38.602  0.00  0.00
ATOM   2112  HA  LEU   134      58.608  34.831  38.863  0.00  0.00
ATOM   2113  CB  LEU   134      57.243  35.234  37.204  0.00  0.00
ATOM   2114  HB2 LEU   134      56.259  34.932  36.843  0.00  0.00
ATOM   2115  HB3 LEU   134      57.178  36.320  37.270  0.00  0.00
ATOM   2116  CG  LEU   134      58.247  34.847  36.115  0.00  0.00
ATOM   2117  HG  LEU   134      58.338  33.787  35.875  0.00  0.00
ATOM   2118  CD1 LEU   134      57.847  35.470  34.770  0.00  0.00
ATOM   2119 1HD1 LEU   134      58.591  35.234  34.009  0.00  0.00
ATOM   2120 2HD1 LEU   134      56.837  35.180  34.483  0.00  0.00
ATOM   2121 3HD1 LEU   134      57.896  36.548  34.922  0.00  0.00
ATOM   2122  CD2 LEU   134      59.650  35.310  36.439  0.00  0.00
ATOM   2123 1HD2 LEU   134      59.562  36.386  36.586  0.00  0.00
ATOM   2124 2HD2 LEU   134      60.004  34.833  37.353  0.00  0.00
ATOM   2125 3HD2 LEU   134      60.325  35.125  35.604  0.00  0.00
ATOM   2126  C   LEU   134      56.661  35.582  39.592  0.00  0.00
ATOM   2127  O   LEU   134      55.869  36.540  39.293  0.00  0.00
ATOM   2128  N   LEU   135      56.681  35.032  40.782  0.00  0.00
ATOM   2129  H   LEU   135      57.372  34.318  40.964  0.00  0.00
ATOM   2130  CA  LEU   135      55.761  35.424  41.842  0.00  0.00
ATOM   2131  HA  LEU   135      54.717  35.269  41.573  0.00  0.00
ATOM   2132  CB  LEU   135      55.880  34.416  43.000  0.00  0.00
ATOM   2133  HB2 LEU   135      55.521  33.470  42.596  0.00  0.00
ATOM   2134  HB3 LEU   135      56.924  34.324  43.301  0.00  0.00
ATOM   2135  CG  LEU   135      54.935  34.594  44.223  0.00  0.00
ATOM   2136  HG  LEU   135      55.349  35.494  44.680  0.00  0.00
ATOM   2137  CD1 LEU   135      53.453  34.963  43.857  0.00  0.00
ATOM   2138 1HD1 LEU   135      52.725  34.485  44.512  0.00  0.00
ATOM   2139 2HD1 LEU   135      53.259  36.007  43.610  0.00  0.00
ATOM   2140 3HD1 LEU   135      53.179  34.430  42.946  0.00  0.00
ATOM   2141  CD2 LEU   135      55.006  33.372  45.143  0.00  0.00
ATOM   2142 1HD2 LEU   135      54.422  32.573  44.686  0.00  0.00
ATOM   2143 2HD2 LEU   135      56.051  33.184  45.388  0.00  0.00
ATOM   2144 3HD2 LEU   135      54.583  33.745  46.076  0.00  0.00
ATOM   2145  C   LEU   135      56.059  36.960  42.182  0.00  0.00
ATOM   2146  O   LEU   135      57.118  37.378  42.661  0.00  0.00
ATOM   2147  N   VAL   136      55.072  37.769  41.949  0.00  0.00
ATOM   2148  H   VAL   136      54.240  37.363  41.546  0.00  0.00
ATOM   2149  CA  VAL   136      55.161  39.228  42.251  0.00  0.00
ATOM   2150  HA  VAL   136      56.235  39.408  42.301  0.00  0.00
ATOM   2151  CB  VAL   136      54.663  40.135  41.101  0.00  0.00
ATOM   2152  HB  VAL   136      54.778  41.171  41.419  0.00  0.00
ATOM   2153  CG1 VAL   136      55.389  40.083  39.828  0.00  0.00
ATOM   2154 1HG1 VAL   136      56.393  40.415  40.090  0.00  0.00
ATOM   2155 2HG1 VAL   136      55.274  39.153  39.271  0.00  0.00
ATOM   2156 3HG1 VAL   136      55.003  40.865  39.175  0.00  0.00
ATOM   2157  CG2 VAL   136      53.196  39.855  40.931  0.00  0.00
ATOM   2158 1HG2 VAL   136      52.668  39.941  41.880  0.00  0.00
ATOM   2159 2HG2 VAL   136      52.752  40.572  40.241  0.00  0.00
ATOM   2160 3HG2 VAL   136      53.089  38.844  40.536  0.00  0.00
ATOM   2161  C   VAL   136      54.459  39.557  43.565  0.00  0.00
ATOM   2162  O   VAL   136      53.633  38.772  44.033  0.00  0.00
ATOM   2163  N   ASP   137      54.744  40.672  44.220  0.00  0.00
ATOM   2164  H   ASP   137      55.469  41.294  43.894  0.00  0.00
ATOM   2165  CA  ASP   137      54.160  41.174  45.439  0.00  0.00
ATOM   2166  HA  ASP   137      53.982  40.329  46.105  0.00  0.00
ATOM   2167  CB  ASP   137      55.160  42.189  45.935  0.00  0.00
ATOM   2168  HB2 ASP   137      56.165  41.768  45.901  0.00  0.00
ATOM   2169  HB3 ASP   137      55.244  42.986  45.196  0.00  0.00
ATOM   2170  CG  ASP   137      54.988  42.634  47.394  0.00  0.00
ATOM   2171  OD1 ASP   137      55.446  43.770  47.774  0.00  0.00
ATOM   2172  OD2 ASP   137      54.228  41.932  48.101  0.00  0.00
ATOM   2173  C   ASP   137      52.733  41.835  45.244  0.00  0.00
ATOM   2174  O   ASP   137      52.292  42.109  44.109  0.00  0.00
ATOM   2175  N   VAL   138      51.942  42.103  46.287  0.00  0.00
ATOM   2176  H   VAL   138      52.351  41.959  47.199  0.00  0.00
ATOM   2177  CA  VAL   138      50.543  42.553  46.187  0.00  0.00
ATOM   2178  HA  VAL   138      50.072  41.871  45.478  0.00  0.00
ATOM   2179  CB  VAL   138      49.849  42.432  47.603  0.00  0.00
ATOM   2180  HB  VAL   138      49.877  43.441  48.015  0.00  0.00
ATOM   2181  CG1 VAL   138      48.375  41.995  47.428  0.00  0.00
ATOM   2182 1HG1 VAL   138      47.880  42.144  48.387  0.00  0.00
ATOM   2183 2HG1 VAL   138      47.981  42.628  46.633  0.00  0.00
ATOM   2184 3HG1 VAL   138      48.336  40.947  47.131  0.00  0.00
ATOM   2185  CG2 VAL   138      50.501  41.497  48.674  0.00  0.00
ATOM   2186 1HG2 VAL   138      50.543  40.501  48.233  0.00  0.00
ATOM   2187 2HG2 VAL   138      51.515  41.771  48.967  0.00  0.00
ATOM   2188 3HG2 VAL   138      49.794  41.430  49.501  0.00  0.00
ATOM   2189  C   VAL   138      50.323  43.997  45.592  0.00  0.00
ATOM   2190  O   VAL   138      49.388  44.129  44.811  0.00  0.00
ATOM   2191  N   PRO   139      51.342  44.904  45.655  0.00  0.00
ATOM   2192  CD  PRO   139      52.245  45.072  46.779  0.00  0.00
ATOM   2193  HD2 PRO   139      53.209  44.741  46.394  0.00  0.00
ATOM   2194  HD3 PRO   139      51.850  44.393  47.535  0.00  0.00
ATOM   2195  CG  PRO   139      52.241  46.534  47.139  0.00  0.00
ATOM   2196  HG2 PRO   139      53.141  46.899  47.633  0.00  0.00
ATOM   2197  HG3 PRO   139      51.338  46.696  47.728  0.00  0.00
ATOM   2198  CB  PRO   139      52.004  47.140  45.725  0.00  0.00
ATOM   2199  HB2 PRO   139      52.974  47.305  45.255  0.00  0.00
ATOM   2200  HB3 PRO   139      51.400  48.045  45.781  0.00  0.00
ATOM   2201  CA  PRO   139      51.220  46.102  44.888  0.00  0.00
ATOM   2202  HA  PRO   139      50.153  46.292  44.771  0.00  0.00
ATOM   2203  C   PRO   139      51.736  45.964  43.408  0.00  0.00
ATOM   2204  O   PRO   139      51.361  46.794  42.534  0.00  0.00
ATOM   2205  N   ALA   140      52.612  44.943  43.104  0.00  0.00
ATOM   2206  H   ALA   140      52.959  44.382  43.868  0.00  0.00
ATOM   2207  CA  ALA   140      53.018  44.549  41.721  0.00  0.00
ATOM   2208  HA  ALA   140      53.200  45.467  41.163  0.00  0.00
ATOM   2209  CB  ALA   140      54.272  43.742  41.805  0.00  0.00
ATOM   2210  HB1 ALA   140      54.541  43.283  40.853  0.00  0.00
ATOM   2211  HB2 ALA   140      55.008  44.418  42.240  0.00  0.00
ATOM   2212  HB3 ALA   140      54.115  42.970  42.559  0.00  0.00
ATOM   2213  C   ALA   140      51.818  43.794  41.054  0.00  0.00
ATOM   2214  O   ALA   140      51.533  44.144  39.897  0.00  0.00
ATOM   2215  N   PHE   141      51.091  42.929  41.708  0.00  0.00
ATOM   2216  H   PHE   141      51.450  42.665  42.614  0.00  0.00
ATOM   2217  CA  PHE   141      49.829  42.359  41.300  0.00  0.00
ATOM   2218  HA  PHE   141      50.088  41.903  40.345  0.00  0.00
ATOM   2219  CB  PHE   141      49.539  41.140  42.240  0.00  0.00
ATOM   2220  HB2 PHE   141      50.171  40.332  41.871  0.00  0.00
ATOM   2221  HB3 PHE   141      49.851  41.397  43.252  0.00  0.00
ATOM   2222  CG  PHE   141      48.062  40.778  42.284  0.00  0.00
ATOM   2223  CD1 PHE   141      47.506  40.055  41.238  0.00  0.00
ATOM   2224  HD1 PHE   141      48.054  39.982  40.310  0.00  0.00
ATOM   2225  CE1 PHE   141      46.168  39.614  41.356  0.00  0.00
ATOM   2226  HE1 PHE   141      45.700  38.998  40.602  0.00  0.00
ATOM   2227  CZ  PHE   141      45.416  39.806  42.514  0.00  0.00
ATOM   2228  HZ  PHE   141      44.387  39.493  42.617  0.00  0.00
ATOM   2229  CE2 PHE   141      46.020  40.550  43.598  0.00  0.00
ATOM   2230  HE2 PHE   141      45.418  40.773  44.465  0.00  0.00
ATOM   2231  CD2 PHE   141      47.360  41.046  43.428  0.00  0.00
ATOM   2232  HD2 PHE   141      47.808  41.616  44.228  0.00  0.00
ATOM   2233  C   PHE   141      48.667  43.392  41.124  0.00  0.00
ATOM   2234  O   PHE   141      47.879  43.360  40.170  0.00  0.00
ATOM   2235  N   ALA   142      48.596  44.364  42.011  0.00  0.00
ATOM   2236  H   ALA   142      49.280  44.411  42.753  0.00  0.00
ATOM   2237  CA  ALA   142      47.477  45.388  41.867  0.00  0.00
ATOM   2238  HA  ALA   142      46.583  44.785  41.710  0.00  0.00
ATOM   2239  CB  ALA   142      47.278  46.172  43.111  0.00  0.00
ATOM   2240  HB1 ALA   142      47.006  45.496  43.922  0.00  0.00
ATOM   2241  HB2 ALA   142      48.176  46.680  43.464  0.00  0.00
ATOM   2242  HB3 ALA   142      46.470  46.884  42.946  0.00  0.00
ATOM   2243  C   ALA   142      47.850  46.277  40.638  0.00  0.00
ATOM   2244  O   ALA   142      46.963  46.510  39.811  0.00  0.00
ATOM   2245  N   CYS   143      49.118  46.661  40.409  0.00  0.00
ATOM   2246  H   CYS   143      49.653  46.762  41.260  0.00  0.00
ATOM   2247  CA  CYS   143      49.647  47.383  39.269  0.00  0.00
ATOM   2248  HA  CYS   143      49.131  48.331  39.113  0.00  0.00
ATOM   2249  CB  CYS   143      51.146  47.511  39.586  0.00  0.00
ATOM   2250  HB2 CYS   143      51.222  48.131  40.479  0.00  0.00
ATOM   2251  HB3 CYS   143      51.581  46.543  39.838  0.00  0.00
ATOM   2252  SG  CYS   143      52.057  48.236  38.209  0.00  0.00
ATOM   2253  C   CYS   143      49.444  46.463  37.934  0.00  0.00
ATOM   2254  O   CYS   143      48.948  47.003  36.940  0.00  0.00
ATOM   2255  N   LEU   144      49.581  45.128  37.934  0.00  0.00
ATOM   2256  H   LEU   144      50.040  44.714  38.733  0.00  0.00
ATOM   2257  CA  LEU   144      49.178  44.457  36.741  0.00  0.00
ATOM   2258  HA  LEU   144      49.606  45.071  35.949  0.00  0.00
ATOM   2259  CB  LEU   144      49.799  43.039  36.784  0.00  0.00
ATOM   2260  HB2 LEU   144      49.336  42.394  37.531  0.00  0.00
ATOM   2261  HB3 LEU   144      49.340  42.495  35.958  0.00  0.00
ATOM   2262  CG  LEU   144      51.384  42.939  36.795  0.00  0.00
ATOM   2263  HG  LEU   144      51.843  43.667  37.464  0.00  0.00
ATOM   2264  CD1 LEU   144      51.950  41.608  37.310  0.00  0.00
ATOM   2265 1HD1 LEU   144      51.653  40.823  36.614  0.00  0.00
ATOM   2266 2HD1 LEU   144      53.022  41.734  37.465  0.00  0.00
ATOM   2267 3HD1 LEU   144      51.576  41.403  38.313  0.00  0.00
ATOM   2268  CD2 LEU   144      51.937  43.365  35.425  0.00  0.00
ATOM   2269 1HD2 LEU   144      53.006  43.160  35.480  0.00  0.00
ATOM   2270 2HD2 LEU   144      51.456  42.865  34.584  0.00  0.00
ATOM   2271 3HD2 LEU   144      51.865  44.419  35.157  0.00  0.00
ATOM   2272  C   LEU   144      47.633  44.457  36.496  0.00  0.00
ATOM   2273  O   LEU   144      47.145  44.864  35.427  0.00  0.00
ATOM   2274  N   SER   145      46.837  44.309  37.555  0.00  0.00
ATOM   2275  H   SER   145      47.212  44.361  38.491  0.00  0.00
ATOM   2276  CA  SER   145      45.371  44.504  37.512  0.00  0.00
ATOM   2277  HA  SER   145      44.965  43.683  36.921  0.00  0.00
ATOM   2278  CB  SER   145      44.833  44.275  38.963  0.00  0.00
ATOM   2279  HB2 SER   145      45.108  45.090  39.633  0.00  0.00
ATOM   2280  HB3 SER   145      43.750  44.155  38.941  0.00  0.00
ATOM   2281  OG  SER   145      45.348  43.002  39.525  0.00  0.00
ATOM   2282  HG  SER   145      46.295  43.034  39.677  0.00  0.00
ATOM   2283  C   SER   145      44.934  45.839  36.903  0.00  0.00
ATOM   2284  O   SER   145      44.060  45.804  36.073  0.00  0.00
ATOM   2285  N   ALA   146      45.606  46.952  37.227  0.00  0.00
ATOM   2286  H   ALA   146      46.337  46.841  37.914  0.00  0.00
ATOM   2287  CA  ALA   146      45.336  48.192  36.517  0.00  0.00
ATOM   2288  HA  ALA   146      44.282  48.456  36.432  0.00  0.00
ATOM   2289  CB  ALA   146      45.937  49.327  37.450  0.00  0.00
ATOM   2290  HB1 ALA   146      45.626  49.138  38.478  0.00  0.00
ATOM   2291  HB2 ALA   146      47.025  49.257  37.443  0.00  0.00
ATOM   2292  HB3 ALA   146      45.471  50.298  37.280  0.00  0.00
ATOM   2293  C   ALA   146      45.893  48.238  35.002  0.00  0.00
ATOM   2294  O   ALA   146      45.165  48.870  34.237  0.00  0.00
ATOM   2295  N   LEU   147      47.019  47.544  34.671  0.00  0.00
ATOM   2296  H   LEU   147      47.506  47.244  35.504  0.00  0.00
ATOM   2297  CA  LEU   147      47.677  47.444  33.311  0.00  0.00
ATOM   2298  HA  LEU   147      47.526  48.468  32.970  0.00  0.00
ATOM   2299  CB  LEU   147      49.177  47.099  33.443  0.00  0.00
ATOM   2300  HB2 LEU   147      49.607  47.536  34.344  0.00  0.00
ATOM   2301  HB3 LEU   147      49.248  46.017  33.554  0.00  0.00
ATOM   2302  CG  LEU   147      50.234  47.648  32.443  0.00  0.00
ATOM   2303  HG  LEU   147      51.101  47.632  33.103  0.00  0.00
ATOM   2304  CD1 LEU   147      50.635  46.815  31.251  0.00  0.00
ATOM   2305 1HD1 LEU   147      51.141  45.967  31.713  0.00  0.00
ATOM   2306 2HD1 LEU   147      49.743  46.561  30.679  0.00  0.00
ATOM   2307 3HD1 LEU   147      51.336  47.390  30.647  0.00  0.00
ATOM   2308  CD2 LEU   147      49.886  49.070  32.087  0.00  0.00
ATOM   2309 1HD2 LEU   147      49.624  49.664  32.963  0.00  0.00
ATOM   2310 2HD2 LEU   147      50.693  49.741  31.792  0.00  0.00
ATOM   2311 3HD2 LEU   147      49.092  48.972  31.347  0.00  0.00
ATOM   2312  C   LEU   147      46.928  46.565  32.309  0.00  0.00
ATOM   2313  O   LEU   147      47.112  46.769  31.086  0.00  0.00
ATOM   2314  N   VAL   148      45.965  45.759  32.775  0.00  0.00
ATOM   2315  H   VAL   148      45.965  45.517  33.756  0.00  0.00
ATOM   2316  CA  VAL   148      44.960  45.078  31.885  0.00  0.00
ATOM   2317  HA  VAL   148      45.439  44.922  30.918  0.00  0.00
ATOM   2318  CB  VAL   148      44.709  43.604  32.364  0.00  0.00
ATOM   2319  HB  VAL   148      44.049  43.240  31.576  0.00  0.00
ATOM   2320  CG1 VAL   148      46.021  42.828  32.454  0.00  0.00
ATOM   2321 1HG1 VAL   148      46.511  42.884  31.482  0.00  0.00
ATOM   2322 2HG1 VAL   148      46.692  43.270  33.191  0.00  0.00
ATOM   2323 3HG1 VAL   148      45.784  41.791  32.693  0.00  0.00
ATOM   2324  CG2 VAL   148      43.949  43.423  33.676  0.00  0.00
ATOM   2325 1HG2 VAL   148      44.514  43.576  34.596  0.00  0.00
ATOM   2326 2HG2 VAL   148      43.006  43.968  33.698  0.00  0.00
ATOM   2327 3HG2 VAL   148      43.639  42.379  33.701  0.00  0.00
ATOM   2328  C   VAL   148      43.628  45.782  31.628  0.00  0.00
ATOM   2329  O   VAL   148      42.927  45.547  30.623  0.00  0.00
ATOM   2330  N   LEU   149      43.201  46.655  32.593  0.00  0.00
ATOM   2331  H   LEU   149      43.801  46.829  33.385  0.00  0.00
ATOM   2332  CA  LEU   149      42.024  47.422  32.490  0.00  0.00
ATOM   2333  HA  LEU   149      41.255  46.794  32.042  0.00  0.00
ATOM   2334  CB  LEU   149      41.574  47.744  33.954  0.00  0.00
ATOM   2335  HB2 LEU   149      41.580  46.900  34.644  0.00  0.00
ATOM   2336  HB3 LEU   149      42.340  48.427  34.321  0.00  0.00
ATOM   2337  CG  LEU   149      40.242  48.487  34.116  0.00  0.00
ATOM   2338  HG  LEU   149      40.401  49.446  33.623  0.00  0.00
ATOM   2339  CD1 LEU   149      39.066  47.828  33.336  0.00  0.00
ATOM   2340 1HD1 LEU   149      39.253  47.632  32.280  0.00  0.00
ATOM   2341 2HD1 LEU   149      38.952  46.885  33.871  0.00  0.00
ATOM   2342 3HD1 LEU   149      38.279  48.571  33.472  0.00  0.00
ATOM   2343  CD2 LEU   149      39.976  48.616  35.589  0.00  0.00
ATOM   2344 1HD2 LEU   149      39.605  47.694  36.037  0.00  0.00
ATOM   2345 2HD2 LEU   149      40.865  48.926  36.137  0.00  0.00
ATOM   2346 3HD2 LEU   149      39.205  49.374  35.730  0.00  0.00
ATOM   2347  C   LEU   149      42.151  48.607  31.539  0.00  0.00
ATOM   2348  O   LEU   149      41.435  48.808  30.493  0.00  0.00
ATOM   2349  N   ILE   150      43.158  49.474  31.857  0.00  0.00
ATOM   2350  H   ILE   150      43.769  49.349  32.651  0.00  0.00
ATOM   2351  CA  ILE   150      43.417  50.714  31.064  0.00  0.00
ATOM   2352  HA  ILE   150      42.477  51.072  30.643  0.00  0.00
ATOM   2353  CB  ILE   150      44.077  51.774  32.029  0.00  0.00
ATOM   2354  HB  ILE   150      45.127  51.579  32.249  0.00  0.00
ATOM   2355  CG2 ILE   150      44.050  53.121  31.317  0.00  0.00
ATOM   2356 1HG2 ILE   150      44.234  53.935  32.018  0.00  0.00
ATOM   2357 2HG2 ILE   150      44.898  53.236  30.642  0.00  0.00
ATOM   2358 3HG2 ILE   150      43.088  53.328  30.847  0.00  0.00
ATOM   2359  CG1 ILE   150      43.353  52.019  33.321  0.00  0.00
ATOM   2360 2HG1 ILE   150      43.459  51.150  33.971  0.00  0.00
ATOM   2361 3HG1 ILE   150      43.958  52.743  33.867  0.00  0.00
ATOM   2362  CD1 ILE   150      41.885  52.492  33.171  0.00  0.00
ATOM   2363 1HD1 ILE   150      41.853  53.499  32.754  0.00  0.00
ATOM   2364 2HD1 ILE   150      41.406  51.787  32.492  0.00  0.00
ATOM   2365 3HD1 ILE   150      41.356  52.493  34.124  0.00  0.00
ATOM   2366  C   ILE   150      44.259  50.398  29.796  0.00  0.00
ATOM   2367  O   ILE   150      45.465  50.310  29.864  0.00  0.00
ATOM   2368  N   THR   151      43.609  50.187  28.591  0.00  0.00
ATOM   2369  H   THR   151      42.655  50.502  28.490  0.00  0.00
ATOM   2370  CA  THR   151      44.111  49.563  27.395  0.00  0.00
ATOM   2371  HA  THR   151      45.175  49.772  27.282  0.00  0.00
ATOM   2372  CB  THR   151      43.992  48.001  27.419  0.00  0.00
ATOM   2373  HB  THR   151      44.118  47.569  26.426  0.00  0.00
ATOM   2374  CG2 THR   151      44.934  47.232  28.348  0.00  0.00
ATOM   2375 1HG2 THR   151      44.527  46.246  28.572  0.00  0.00
ATOM   2376 2HG2 THR   151      45.859  47.044  27.802  0.00  0.00
ATOM   2377 3HG2 THR   151      45.034  47.800  29.273  0.00  0.00
ATOM   2378  OG1 THR   151      42.791  47.757  27.933  0.00  0.00
ATOM   2379  HG1 THR   151      42.742  48.239  28.762  0.00  0.00
ATOM   2380  C   THR   151      43.307  50.041  26.147  0.00  0.00
ATOM   2381  O   THR   151      42.177  50.477  26.369  0.00  0.00
ATOM   2382  N   ASP   152      43.867  50.007  24.917  0.00  0.00
ATOM   2383  H   ASP   152      44.719  49.464  24.902  0.00  0.00
ATOM   2384  CA  ASP   152      43.038  49.973  23.705  0.00  0.00
ATOM   2385  HA  ASP   152      42.561  50.953  23.705  0.00  0.00
ATOM   2386  CB  ASP   152      43.967  49.966  22.498  0.00  0.00
ATOM   2387  HB2 ASP   152      44.635  50.818  22.376  0.00  0.00
ATOM   2388  HB3 ASP   152      44.677  49.149  22.623  0.00  0.00
ATOM   2389  CG  ASP   152      43.262  49.768  21.070  0.00  0.00
ATOM   2390  OD1 ASP   152      42.293  50.469  20.772  0.00  0.00
ATOM   2391  OD2 ASP   152      43.660  48.826  20.330  0.00  0.00
ATOM   2392  C   ASP   152      42.066  48.733  23.612  0.00  0.00
ATOM   2393  O   ASP   152      42.512  47.578  23.703  0.00  0.00
ATOM   2394  N   ARG   153      40.769  48.944  23.434  0.00  0.00
ATOM   2395  H   ARG   153      40.469  49.903  23.537  0.00  0.00
ATOM   2396  CA  ARG   153      39.742  47.940  23.180  0.00  0.00
ATOM   2397  HA  ARG   153      40.195  46.975  22.955  0.00  0.00
ATOM   2398  CB  ARG   153      38.993  47.773  24.468  0.00  0.00
ATOM   2399  HB2 ARG   153      38.517  48.733  24.669  0.00  0.00
ATOM   2400  HB3 ARG   153      38.247  46.982  24.396  0.00  0.00
ATOM   2401  CG  ARG   153      39.743  47.394  25.739  0.00  0.00
ATOM   2402  HG2 ARG   153      40.509  48.129  25.987  0.00  0.00
ATOM   2403  HG3 ARG   153      39.049  47.273  26.570  0.00  0.00
ATOM   2404  CD  ARG   153      40.401  46.023  25.538  0.00  0.00
ATOM   2405  HD2 ARG   153      39.625  45.264  25.444  0.00  0.00
ATOM   2406  HD3 ARG   153      41.019  46.025  24.641  0.00  0.00
ATOM   2407  NE  ARG   153      41.175  45.667  26.763  0.00  0.00
ATOM   2408  HE  ARG   153      41.723  46.361  27.251  0.00  0.00
ATOM   2409  CZ  ARG   153      41.572  44.407  27.048  0.00  0.00
ATOM   2410  NH1 ARG   153      41.152  43.363  26.359  0.00  0.00
ATOM   2411 1HH1 ARG   153      40.506  43.605  25.622  0.00  0.00
ATOM   2412 2HH1 ARG   153      41.442  42.442  26.655  0.00  0.00
ATOM   2413  NH2 ARG   153      42.491  44.178  27.995  0.00  0.00
ATOM   2414 1HH2 ARG   153      42.790  44.970  28.546  0.00  0.00
ATOM   2415 2HH2 ARG   153      42.720  43.242  28.296  0.00  0.00
ATOM   2416  C   ARG   153      38.779  48.447  22.126  0.00  0.00
ATOM   2417  O   ARG   153      38.470  49.646  22.180  0.00  0.00
ATOM   2418  N   HIS   154      38.207  47.575  21.318  0.00  0.00
ATOM   2419  H   HIS   154      38.499  46.611  21.247  0.00  0.00
ATOM   2420  CA  HIS   154      37.157  47.963  20.354  0.00  0.00
ATOM   2421  HA  HIS   154      37.547  48.728  19.683  0.00  0.00
ATOM   2422  CB  HIS   154      36.757  46.878  19.381  0.00  0.00
ATOM   2423  HB2 HIS   154      36.503  46.015  19.997  0.00  0.00
ATOM   2424  HB3 HIS   154      35.906  47.173  18.767  0.00  0.00
ATOM   2425  CG  HIS   154      37.782  46.306  18.441  0.00  0.00
ATOM   2426  ND1 HIS   154      38.891  46.990  18.074  0.00  0.00
ATOM   2427  HD1 HIS   154      39.141  47.943  18.293  0.00  0.00
ATOM   2428  CE1 HIS   154      39.628  46.059  17.376  0.00  0.00
ATOM   2429  HE1 HIS   154      40.588  46.225  16.909  0.00  0.00
ATOM   2430  NE2 HIS   154      38.970  44.856  17.377  0.00  0.00
ATOM   2431  HE2 HIS   154      39.318  44.031  16.909  0.00  0.00
ATOM   2432  CD2 HIS   154      37.729  45.029  17.967  0.00  0.00
ATOM   2433  HD2 HIS   154      36.982  44.273  18.155  0.00  0.00
ATOM   2434  C   HIS   154      35.991  48.575  21.053  0.00  0.00
ATOM   2435  O   HIS   154      35.668  48.320  22.214  0.00  0.00
ATOM   2436  N   GLY   155      35.391  49.571  20.373  0.00  0.00
ATOM   2437  H   GLY   155      35.746  49.541  19.429  0.00  0.00
ATOM   2438  CA  GLY   155      34.272  50.383  20.916  0.00  0.00
ATOM   2439  HA2 GLY   155      33.587  50.590  20.094  0.00  0.00
ATOM   2440  HA3 GLY   155      33.745  49.811  21.679  0.00  0.00
ATOM   2441  C   GLY   155      34.751  51.711  21.512  0.00  0.00
ATOM   2442  O   GLY   155      33.823  52.547  21.708  0.00  0.00
ATOM   2443  N   LEU   156      36.096  51.903  21.761  0.00  0.00
ATOM   2444  H   LEU   156      36.788  51.182  21.614  0.00  0.00
ATOM   2445  CA  LEU   156      36.739  53.119  22.198  0.00  0.00
ATOM   2446  HA  LEU   156      35.972  53.890  22.277  0.00  0.00
ATOM   2447  CB  LEU   156      37.358  52.951  23.572  0.00  0.00
ATOM   2448  HB2 LEU   156      38.073  52.129  23.606  0.00  0.00
ATOM   2449  HB3 LEU   156      37.901  53.891  23.669  0.00  0.00
ATOM   2450  CG  LEU   156      36.356  52.806  24.777  0.00  0.00
ATOM   2451  HG  LEU   156      35.499  53.313  24.333  0.00  0.00
ATOM   2452  CD1 LEU   156      35.924  51.399  25.084  0.00  0.00
ATOM   2453 1HD1 LEU   156      36.702  50.672  25.318  0.00  0.00
ATOM   2454 2HD1 LEU   156      35.321  51.333  25.989  0.00  0.00
ATOM   2455 3HD1 LEU   156      35.395  50.938  24.250  0.00  0.00
ATOM   2456  CD2 LEU   156      36.902  53.551  26.018  0.00  0.00
ATOM   2457 1HD2 LEU   156      36.188  53.531  26.841  0.00  0.00
ATOM   2458 2HD2 LEU   156      37.887  53.174  26.295  0.00  0.00
ATOM   2459 3HD2 LEU   156      37.049  54.575  25.676  0.00  0.00
ATOM   2460  C   LEU   156      37.793  53.558  21.182  0.00  0.00
ATOM   2461  O   LEU   156      38.455  52.643  20.637  0.00  0.00
ATOM   2462  N   GLN   157      37.859  54.855  20.769  0.00  0.00
ATOM   2463  H   GLN   157      37.168  55.459  21.192  0.00  0.00
ATOM   2464  CA  GLN   157      38.600  55.307  19.576  0.00  0.00
ATOM   2465  HA  GLN   157      38.592  54.504  18.839  0.00  0.00
ATOM   2466  CB  GLN   157      37.757  56.467  19.025  0.00  0.00
ATOM   2467  HB2 GLN   157      37.669  57.299  19.724  0.00  0.00
ATOM   2468  HB3 GLN   157      38.186  56.923  18.132  0.00  0.00
ATOM   2469  CG  GLN   157      36.304  56.099  18.549  0.00  0.00
ATOM   2470  HG2 GLN   157      35.683  56.904  18.159  0.00  0.00
ATOM   2471  HG3 GLN   157      36.327  55.444  17.679  0.00  0.00
ATOM   2472  CD  GLN   157      35.332  55.342  19.508  0.00  0.00
ATOM   2473  OE1 GLN   157      35.243  54.100  19.657  0.00  0.00
ATOM   2474  NE2 GLN   157      34.650  56.025  20.368  0.00  0.00
ATOM   2475 1HE2 GLN   157      34.118  55.493  21.042  0.00  0.00
ATOM   2476 2HE2 GLN   157      34.695  57.034  20.350  0.00  0.00
ATOM   2477  C   GLN   157      40.031  55.770  19.655  0.00  0.00
ATOM   2478  O   GLN   157      40.708  55.690  18.684  0.00  0.00
ATOM   2479  N   GLU   158      40.434  56.233  20.865  0.00  0.00
ATOM   2480  H   GLU   158      39.755  56.108  21.603  0.00  0.00
ATOM   2481  CA  GLU   158      41.677  56.981  21.153  0.00  0.00
ATOM   2482  HA  GLU   158      42.122  57.124  20.169  0.00  0.00
ATOM   2483  CB  GLU   158      41.357  58.352  21.722  0.00  0.00
ATOM   2484  HB2 GLU   158      40.757  58.278  22.628  0.00  0.00
ATOM   2485  HB3 GLU   158      42.321  58.749  22.043  0.00  0.00
ATOM   2486  CG  GLU   158      40.502  59.239  20.769  0.00  0.00
ATOM   2487  HG2 GLU   158      40.868  59.136  19.747  0.00  0.00
ATOM   2488  HG3 GLU   158      39.454  58.955  20.678  0.00  0.00
ATOM   2489  CD  GLU   158      40.365  60.752  21.129  0.00  0.00
ATOM   2490  OE1 GLU   158      39.300  61.219  21.579  0.00  0.00
ATOM   2491  OE2 GLU   158      41.255  61.572  20.822  0.00  0.00
ATOM   2492  C   GLU   158      42.710  56.225  22.146  0.00  0.00
ATOM   2493  O   GLU   158      42.714  56.382  23.389  0.00  0.00
ATOM   2494  N   PRO   159      43.681  55.540  21.568  0.00  0.00
ATOM   2495  CD  PRO   159      43.732  55.027  20.183  0.00  0.00
ATOM   2496  HD2 PRO   159      44.104  55.825  19.541  0.00  0.00
ATOM   2497  HD3 PRO   159      42.751  54.637  19.913  0.00  0.00
ATOM   2498  CG  PRO   159      44.642  53.783  20.200  0.00  0.00
ATOM   2499  HG2 PRO   159      45.136  53.752  19.229  0.00  0.00
ATOM   2500  HG3 PRO   159      44.018  52.932  20.472  0.00  0.00
ATOM   2501  CB  PRO   159      45.633  54.136  21.284  0.00  0.00
ATOM   2502  HB2 PRO   159      46.352  54.874  20.927  0.00  0.00
ATOM   2503  HB3 PRO   159      45.996  53.199  21.706  0.00  0.00
ATOM   2504  CA  PRO   159      44.747  54.906  22.317  0.00  0.00
ATOM   2505  HA  PRO   159      44.293  54.173  22.985  0.00  0.00
ATOM   2506  C   PRO   159      45.573  55.814  23.145  0.00  0.00
ATOM   2507  O   PRO   159      45.876  55.439  24.297  0.00  0.00
ATOM   2508  N   ARG   160      45.815  57.025  22.705  0.00  0.00
ATOM   2509  H   ARG   160      45.542  57.240  21.757  0.00  0.00
ATOM   2510  CA  ARG   160      46.782  57.927  23.381  0.00  0.00
ATOM   2511  HA  ARG   160      47.688  57.444  23.748  0.00  0.00
ATOM   2512  CB  ARG   160      47.095  59.080  22.423  0.00  0.00
ATOM   2513  HB2 ARG   160      47.603  58.730  21.525  0.00  0.00
ATOM   2514  HB3 ARG   160      46.167  59.602  22.189  0.00  0.00
ATOM   2515  CG  ARG   160      48.031  60.164  22.915  0.00  0.00
ATOM   2516  HG2 ARG   160      48.111  61.014  22.237  0.00  0.00
ATOM   2517  HG3 ARG   160      47.632  60.627  23.817  0.00  0.00
ATOM   2518  CD  ARG   160      49.437  59.640  23.290  0.00  0.00
ATOM   2519  HD2 ARG   160      49.407  58.807  23.992  0.00  0.00
ATOM   2520  HD3 ARG   160      49.900  59.233  22.392  0.00  0.00
ATOM   2521  NE  ARG   160      50.314  60.684  23.829  0.00  0.00
ATOM   2522  HE  ARG   160      49.897  61.480  24.291  0.00  0.00
ATOM   2523  CZ  ARG   160      51.628  60.832  23.598  0.00  0.00
ATOM   2524  NH1 ARG   160      52.408  59.959  22.992  0.00  0.00
ATOM   2525 1HH1 ARG   160      51.976  59.110  22.656  0.00  0.00
ATOM   2526 2HH1 ARG   160      53.390  60.107  22.808  0.00  0.00
ATOM   2527  NH2 ARG   160      52.240  61.896  24.096  0.00  0.00
ATOM   2528 1HH2 ARG   160      51.739  62.579  24.646  0.00  0.00
ATOM   2529 2HH2 ARG   160      53.246  61.961  24.031  0.00  0.00
ATOM   2530  C   ARG   160      46.194  58.435  24.680  0.00  0.00
ATOM   2531  O   ARG   160      47.025  58.874  25.562  0.00  0.00
ATOM   2532  N   ARG   161      44.864  58.326  24.917  0.00  0.00
ATOM   2533  H   ARG   161      44.342  57.873  24.181  0.00  0.00
ATOM   2534  CA  ARG   161      44.229  58.731  26.130  0.00  0.00
ATOM   2535  HA  ARG   161      44.637  59.714  26.364  0.00  0.00
ATOM   2536  CB  ARG   161      42.696  58.825  25.929  0.00  0.00
ATOM   2537  HB2 ARG   161      42.457  59.368  25.014  0.00  0.00
ATOM   2538  HB3 ARG   161      42.275  57.830  25.781  0.00  0.00
ATOM   2539  CG  ARG   161      41.942  59.535  27.060  0.00  0.00
ATOM   2540  HG2 ARG   161      42.096  59.101  28.049  0.00  0.00
ATOM   2541  HG3 ARG   161      42.354  60.542  27.126  0.00  0.00
ATOM   2542  CD  ARG   161      40.453  59.494  26.963  0.00  0.00
ATOM   2543  HD2 ARG   161      40.230  59.832  25.951  0.00  0.00
ATOM   2544  HD3 ARG   161      40.107  58.490  27.209  0.00  0.00
ATOM   2545  NE  ARG   161      39.759  60.349  27.863  0.00  0.00
ATOM   2546  HE  ARG   161      40.148  60.351  28.795  0.00  0.00
ATOM   2547  CZ  ARG   161      38.809  61.226  27.601  0.00  0.00
ATOM   2548  NH1 ARG   161      38.201  61.457  26.485  0.00  0.00
ATOM   2549 1HH1 ARG   161      38.449  60.911  25.672  0.00  0.00
ATOM   2550 2HH1 ARG   161      37.433  62.113  26.502  0.00  0.00
ATOM   2551  NH2 ARG   161      38.499  61.944  28.662  0.00  0.00
ATOM   2552 1HH2 ARG   161      39.011  61.721  29.504  0.00  0.00
ATOM   2553 2HH2 ARG   161      37.762  62.632  28.607  0.00  0.00
ATOM   2554  C   ARG   161      44.483  57.820  27.276  0.00  0.00
ATOM   2555  O   ARG   161      44.438  58.277  28.414  0.00  0.00
ATOM   2556  N   VAL   162      44.824  56.603  27.046  0.00  0.00
ATOM   2557  H   VAL   162      45.043  56.401  26.081  0.00  0.00
ATOM   2558  CA  VAL   162      45.099  55.468  27.957  0.00  0.00
ATOM   2559  HA  VAL   162      44.933  55.704  29.008  0.00  0.00
ATOM   2560  CB  VAL   162      44.046  54.367  27.610  0.00  0.00
ATOM   2561  HB  VAL   162      44.491  53.437  27.964  0.00  0.00
ATOM   2562  CG1 VAL   162      42.695  54.693  28.154  0.00  0.00
ATOM   2563 1HG1 VAL   162      42.856  55.053  29.170  0.00  0.00
ATOM   2564 2HG1 VAL   162      42.355  55.520  27.530  0.00  0.00
ATOM   2565 3HG1 VAL   162      41.988  53.864  28.126  0.00  0.00
ATOM   2566  CG2 VAL   162      43.917  53.994  26.150  0.00  0.00
ATOM   2567 1HG2 VAL   162      44.850  53.457  25.981  0.00  0.00
ATOM   2568 2HG2 VAL   162      43.167  53.209  26.051  0.00  0.00
ATOM   2569 3HG2 VAL   162      43.869  54.809  25.428  0.00  0.00
ATOM   2570  C   VAL   162      46.529  54.935  27.900  0.00  0.00
ATOM   2571  O   VAL   162      47.029  54.567  28.930  0.00  0.00
ATOM   2572  N   GLU   163      47.192  54.945  26.719  0.00  0.00
ATOM   2573  H   GLU   163      46.596  55.192  25.941  0.00  0.00
ATOM   2574  CA  GLU   163      48.589  54.560  26.530  0.00  0.00
ATOM   2575  HA  GLU   163      48.755  53.573  26.961  0.00  0.00
ATOM   2576  CB  GLU   163      48.931  54.654  25.007  0.00  0.00
ATOM   2577  HB2 GLU   163      48.188  54.198  24.353  0.00  0.00
ATOM   2578  HB3 GLU   163      48.925  55.722  24.787  0.00  0.00
ATOM   2579  CG  GLU   163      50.266  54.246  24.589  0.00  0.00
ATOM   2580  HG2 GLU   163      50.689  54.856  23.791  0.00  0.00
ATOM   2581  HG3 GLU   163      50.923  54.311  25.457  0.00  0.00
ATOM   2582  CD  GLU   163      50.168  52.791  24.222  0.00  0.00
ATOM   2583  OE1 GLU   163      50.075  51.903  25.127  0.00  0.00
ATOM   2584  OE2 GLU   163      50.161  52.447  22.991  0.00  0.00
ATOM   2585  C   GLU   163      49.516  55.343  27.420  0.00  0.00
ATOM   2586  O   GLU   163      50.493  54.842  27.952  0.00  0.00
ATOM   2587  N   GLU   164      49.258  56.584  27.657  0.00  0.00
ATOM   2588  H   GLU   164      48.532  56.988  27.083  0.00  0.00
ATOM   2589  CA  GLU   164      49.983  57.371  28.770  0.00  0.00
ATOM   2590  HA  GLU   164      51.050  57.375  28.546  0.00  0.00
ATOM   2591  CB  GLU   164      49.677  58.859  28.603  0.00  0.00
ATOM   2592  HB2 GLU   164      48.625  59.131  28.695  0.00  0.00
ATOM   2593  HB3 GLU   164      50.217  59.312  29.434  0.00  0.00
ATOM   2594  CG  GLU   164      50.245  59.462  27.328  0.00  0.00
ATOM   2595  HG2 GLU   164      51.231  59.035  27.145  0.00  0.00
ATOM   2596  HG3 GLU   164      49.612  59.178  26.488  0.00  0.00
ATOM   2597  CD  GLU   164      50.373  60.965  27.366  0.00  0.00
ATOM   2598  OE1 GLU   164      51.480  61.527  27.349  0.00  0.00
ATOM   2599  OE2 GLU   164      49.356  61.644  27.297  0.00  0.00
ATOM   2600  C   GLU   164      49.609  56.970  30.180  0.00  0.00
ATOM   2601  O   GLU   164      50.449  57.039  31.051  0.00  0.00
ATOM   2602  N   LEU   165      48.353  56.544  30.463  0.00  0.00
ATOM   2603  H   LEU   165      47.725  56.342  29.698  0.00  0.00
ATOM   2604  CA  LEU   165      47.967  55.934  31.732  0.00  0.00
ATOM   2605  HA  LEU   165      48.329  56.614  32.502  0.00  0.00
ATOM   2606  CB  LEU   165      46.496  55.893  31.916  0.00  0.00
ATOM   2607  HB2 LEU   165      46.095  55.374  31.046  0.00  0.00
ATOM   2608  HB3 LEU   165      46.161  55.344  32.797  0.00  0.00
ATOM   2609  CG  LEU   165      45.902  57.318  31.887  0.00  0.00
ATOM   2610  HG  LEU   165      46.298  57.833  31.012  0.00  0.00
ATOM   2611  CD1 LEU   165      44.354  57.267  31.618  0.00  0.00
ATOM   2612 1HD1 LEU   165      43.921  58.268  31.613  0.00  0.00
ATOM   2613 2HD1 LEU   165      44.151  56.718  30.699  0.00  0.00
ATOM   2614 3HD1 LEU   165      43.932  56.759  32.484  0.00  0.00
ATOM   2615  CD2 LEU   165      46.086  58.161  33.154  0.00  0.00
ATOM   2616 1HD2 LEU   165      45.740  57.601  34.022  0.00  0.00
ATOM   2617 2HD2 LEU   165      47.114  58.390  33.435  0.00  0.00
ATOM   2618 3HD2 LEU   165      45.463  59.052  33.072  0.00  0.00
ATOM   2619  C   LEU   165      48.792  54.640  32.006  0.00  0.00
ATOM   2620  O   LEU   165      49.314  54.517  33.126  0.00  0.00
ATOM   2621  N   GLN   166      49.027  53.822  30.981  0.00  0.00
ATOM   2622  H   GLN   166      48.570  54.014  30.102  0.00  0.00
ATOM   2623  CA  GLN   166      49.985  52.706  30.906  0.00  0.00
ATOM   2624  HA  GLN   166      49.523  52.084  31.672  0.00  0.00
ATOM   2625  CB  GLN   166      50.012  51.885  29.683  0.00  0.00
ATOM   2626  HB2 GLN   166      50.328  52.410  28.782  0.00  0.00
ATOM   2627  HB3 GLN   166      50.714  51.065  29.832  0.00  0.00
ATOM   2628  CG  GLN   166      48.637  51.353  29.251  0.00  0.00
ATOM   2629  HG2 GLN   166      48.075  51.095  30.149  0.00  0.00
ATOM   2630  HG3 GLN   166      48.143  52.093  28.622  0.00  0.00
ATOM   2631  CD  GLN   166      48.736  50.095  28.473  0.00  0.00
ATOM   2632  OE1 GLN   166      49.793  49.746  27.918  0.00  0.00
ATOM   2633  NE2 GLN   166      47.666  49.326  28.384  0.00  0.00
ATOM   2634 1HE2 GLN   166      47.793  48.340  28.203  0.00  0.00
ATOM   2635 2HE2 GLN   166      46.866  49.679  28.889  0.00  0.00
ATOM   2636  C   GLN   166      51.396  53.107  31.307  0.00  0.00
ATOM   2637  O   GLN   166      51.984  52.464  32.169  0.00  0.00
ATOM   2638  N   ASN   167      51.908  54.198  30.730  0.00  0.00
ATOM   2639  H   ASN   167      51.302  54.555  30.006  0.00  0.00
ATOM   2640  CA  ASN   167      53.187  54.726  31.114  0.00  0.00
ATOM   2641  HA  ASN   167      53.907  53.915  30.998  0.00  0.00
ATOM   2642  CB  ASN   167      53.613  55.831  30.131  0.00  0.00
ATOM   2643  HB2 ASN   167      53.977  55.283  29.262  0.00  0.00
ATOM   2644  HB3 ASN   167      52.746  56.449  29.901  0.00  0.00
ATOM   2645  CG  ASN   167      54.685  56.686  30.569  0.00  0.00
ATOM   2646  OD1 ASN   167      54.434  57.800  31.104  0.00  0.00
ATOM   2647  ND2 ASN   167      55.923  56.221  30.545  0.00  0.00
ATOM   2648 1HD2 ASN   167      56.581  56.850  30.984  0.00  0.00
ATOM   2649 2HD2 ASN   167      56.165  55.243  30.478  0.00  0.00
ATOM   2650  C   ASN   167      53.234  55.189  32.562  0.00  0.00
ATOM   2651  O   ASN   167      54.299  54.865  33.187  0.00  0.00
ATOM   2652  N   ARG   168      52.142  55.682  33.168  0.00  0.00
ATOM   2653  H   ARG   168      51.393  55.793  32.500  0.00  0.00
ATOM   2654  CA  ARG   168      52.011  56.092  34.542  0.00  0.00
ATOM   2655  HA  ARG   168      53.039  56.377  34.769  0.00  0.00
ATOM   2656  CB  ARG   168      50.966  57.270  34.556  0.00  0.00
ATOM   2657  HB2 ARG   168      50.133  56.730  34.105  0.00  0.00
ATOM   2658  HB3 ARG   168      50.774  57.368  35.624  0.00  0.00
ATOM   2659  CG  ARG   168      51.309  58.556  33.788  0.00  0.00
ATOM   2660  HG2 ARG   168      51.876  59.065  34.568  0.00  0.00
ATOM   2661  HG3 ARG   168      51.879  58.372  32.877  0.00  0.00
ATOM   2662  CD  ARG   168      50.156  59.650  33.567  0.00  0.00
ATOM   2663  HD2 ARG   168      50.603  60.307  32.821  0.00  0.00
ATOM   2664  HD3 ARG   168      49.239  59.245  33.141  0.00  0.00
ATOM   2665  NE  ARG   168      49.830  60.386  34.829  0.00  0.00
ATOM   2666  HE  ARG   168      50.426  60.133  35.605  0.00  0.00
ATOM   2667  CZ  ARG   168      48.763  61.002  35.207  0.00  0.00
ATOM   2668  NH1 ARG   168      47.796  61.335  34.422  0.00  0.00
ATOM   2669 1HH1 ARG   168      47.989  61.211  33.439  0.00  0.00
ATOM   2670 2HH1 ARG   168      46.986  61.786  34.824  0.00  0.00
ATOM   2671  NH2 ARG   168      48.718  61.324  36.488  0.00  0.00
ATOM   2672 1HH2 ARG   168      49.594  61.287  36.990  0.00  0.00
ATOM   2673 2HH2 ARG   168      47.843  61.714  36.810  0.00  0.00
ATOM   2674  C   ARG   168      51.754  54.971  35.547  0.00  0.00
ATOM   2675  O   ARG   168      52.114  55.177  36.687  0.00  0.00
ATOM   2676  N   ILE   169      51.180  53.848  35.151  0.00  0.00
ATOM   2677  H   ILE   169      50.755  53.776  34.238  0.00  0.00
ATOM   2678  CA  ILE   169      51.036  52.575  35.869  0.00  0.00
ATOM   2679  HA  ILE   169      50.936  52.816  36.927  0.00  0.00
ATOM   2680  CB  ILE   169      49.785  51.794  35.371  0.00  0.00
ATOM   2681  HB  ILE   169      49.906  51.569  34.312  0.00  0.00
ATOM   2682  CG2 ILE   169      49.698  50.435  35.944  0.00  0.00
ATOM   2683 1HG2 ILE   169      48.871  49.862  35.525  0.00  0.00
ATOM   2684 2HG2 ILE   169      50.622  49.901  35.725  0.00  0.00
ATOM   2685 3HG2 ILE   169      49.510  50.544  37.012  0.00  0.00
ATOM   2686  CG1 ILE   169      48.473  52.618  35.636  0.00  0.00
ATOM   2687 2HG1 ILE   169      48.141  52.665  36.672  0.00  0.00
ATOM   2688 3HG1 ILE   169      48.426  53.634  35.244  0.00  0.00
ATOM   2689  CD1 ILE   169      47.283  51.977  34.939  0.00  0.00
ATOM   2690 1HD1 ILE   169      46.434  52.608  35.202  0.00  0.00
ATOM   2691 2HD1 ILE   169      47.337  51.890  33.854  0.00  0.00
ATOM   2692 3HD1 ILE   169      47.107  51.029  35.448  0.00  0.00
ATOM   2693  C   ILE   169      52.376  51.776  35.844  0.00  0.00
ATOM   2694  O   ILE   169      52.879  51.402  36.906  0.00  0.00
ATOM   2695  N   ALA   170      52.910  51.459  34.674  0.00  0.00
ATOM   2696  H   ALA   170      52.458  51.784  33.831  0.00  0.00
ATOM   2697  CA  ALA   170      54.124  50.583  34.505  0.00  0.00
ATOM   2698  HA  ALA   170      53.870  49.619  34.947  0.00  0.00
ATOM   2699  CB  ALA   170      54.372  50.346  32.974  0.00  0.00
ATOM   2700  HB1 ALA   170      53.397  50.064  32.578  0.00  0.00
ATOM   2701  HB2 ALA   170      54.536  51.318  32.510  0.00  0.00
ATOM   2702  HB3 ALA   170      55.048  49.523  32.741  0.00  0.00
ATOM   2703  C   ALA   170      55.416  51.162  35.167  0.00  0.00
ATOM   2704  O   ALA   170      56.396  50.440  35.457  0.00  0.00
ATOM   2705  N   SER   171      55.399  52.414  35.630  0.00  0.00
ATOM   2706  H   SER   171      54.640  53.055  35.449  0.00  0.00
ATOM   2707  CA  SER   171      56.379  53.007  36.550  0.00  0.00
ATOM   2708  HA  SER   171      57.379  52.920  36.127  0.00  0.00
ATOM   2709  CB  SER   171      56.230  54.561  36.732  0.00  0.00
ATOM   2710  HB2 SER   171      55.302  54.669  37.293  0.00  0.00
ATOM   2711  HB3 SER   171      57.005  55.016  37.349  0.00  0.00
ATOM   2712  OG  SER   171      56.106  55.239  35.506  0.00  0.00
ATOM   2713  HG  SER   171      56.544  54.711  34.834  0.00  0.00
ATOM   2714  C   SER   171      56.475  52.345  37.931  0.00  0.00
ATOM   2715  O   SER   171      57.436  52.588  38.629  0.00  0.00
ATOM   2716  N   CYS   172      55.578  51.433  38.258  0.00  0.00
ATOM   2717  H   CYS   172      54.727  51.506  37.718  0.00  0.00
ATOM   2718  CA  CYS   172      55.544  50.573  39.425  0.00  0.00
ATOM   2719  HA  CYS   172      55.813  51.259  40.228  0.00  0.00
ATOM   2720  CB  CYS   172      54.206  49.972  39.671  0.00  0.00
ATOM   2721  HB2 CYS   172      54.012  49.715  40.713  0.00  0.00
ATOM   2722  HB3 CYS   172      53.419  50.644  39.331  0.00  0.00
ATOM   2723  SG  CYS   172      54.030  48.325  38.755  0.00  0.00
ATOM   2724  C   CYS   172      56.672  49.479  39.396  0.00  0.00
ATOM   2725  O   CYS   172      56.800  48.626  40.279  0.00  0.00
ATOM   2726  N   LEU   173      57.532  49.457  38.409  0.00  0.00
ATOM   2727  H   LEU   173      57.356  50.084  37.637  0.00  0.00
ATOM   2728  CA  LEU   173      58.726  48.628  38.269  0.00  0.00
ATOM   2729  HA  LEU   173      58.643  47.712  38.855  0.00  0.00
ATOM   2730  CB  LEU   173      58.713  48.201  36.776  0.00  0.00
ATOM   2731  HB2 LEU   173      57.764  47.711  36.557  0.00  0.00
ATOM   2732  HB3 LEU   173      58.759  49.188  36.314  0.00  0.00
ATOM   2733  CG  LEU   173      59.880  47.410  36.161  0.00  0.00
ATOM   2734  HG  LEU   173      60.789  48.006  36.083  0.00  0.00
ATOM   2735  CD1 LEU   173      60.253  46.096  36.891  0.00  0.00
ATOM   2736 1HD1 LEU   173      59.532  45.306  36.682  0.00  0.00
ATOM   2737 2HD1 LEU   173      61.125  45.663  36.401  0.00  0.00
ATOM   2738 3HD1 LEU   173      60.314  46.234  37.971  0.00  0.00
ATOM   2739  CD2 LEU   173      59.553  47.008  34.710  0.00  0.00
ATOM   2740 1HD2 LEU   173      59.437  47.878  34.062  0.00  0.00
ATOM   2741 2HD2 LEU   173      60.228  46.240  34.334  0.00  0.00
ATOM   2742 3HD2 LEU   173      58.595  46.489  34.667  0.00  0.00
ATOM   2743  C   LEU   173      60.041  49.297  38.588  0.00  0.00
ATOM   2744  O   LEU   173      61.097  48.629  38.700  0.00  0.00
ATOM   2745  N   LYS   174      59.988  50.618  38.512  0.00  0.00
ATOM   2746  H   LYS   174      59.083  51.059  38.434  0.00  0.00
ATOM   2747  CA  LYS   174      61.089  51.576  38.548  0.00  0.00
ATOM   2748  HA  LYS   174      62.044  51.069  38.687  0.00  0.00
ATOM   2749  CB  LYS   174      61.062  52.374  37.222  0.00  0.00
ATOM   2750  HB2 LYS   174      60.136  52.950  37.202  0.00  0.00
ATOM   2751  HB3 LYS   174      61.934  53.016  37.094  0.00  0.00
ATOM   2752  CG  LYS   174      60.913  51.550  35.915  0.00  0.00
ATOM   2753  HG2 LYS   174      61.670  50.776  36.040  0.00  0.00
ATOM   2754  HG3 LYS   174      59.913  51.122  35.841  0.00  0.00
ATOM   2755  CD  LYS   174      61.259  52.388  34.694  0.00  0.00
ATOM   2756  HD2 LYS   174      60.453  53.064  34.411  0.00  0.00
ATOM   2757  HD3 LYS   174      62.090  53.023  35.000  0.00  0.00
ATOM   2758  CE  LYS   174      61.675  51.443  33.563  0.00  0.00
ATOM   2759  HE2 LYS   174      62.421  50.830  34.071  0.00  0.00
ATOM   2760  HE3 LYS   174      60.949  50.680  33.283  0.00  0.00
ATOM   2761  NZ  LYS   174      62.269  52.084  32.374  0.00  0.00
ATOM   2762  HZ1 LYS   174      62.444  51.470  31.592  0.00  0.00
ATOM   2763  HZ2 LYS   174      61.697  52.855  32.059  0.00  0.00
ATOM   2764  HZ3 LYS   174      63.116  52.564  32.642  0.00  0.00
ATOM   2765  C   LYS   174      61.057  52.506  39.781  0.00  0.00
ATOM   2766  O   LYS   174      62.124  52.808  40.341  0.00  0.00
ATOM   2767  N   GLU   175      59.846  52.830  40.298  0.00  0.00
ATOM   2768  H   GLU   175      58.976  52.541  39.875  0.00  0.00
ATOM   2769  CA  GLU   175      59.645  53.778  41.459  0.00  0.00
ATOM   2770  HA  GLU   175      60.537  53.862  42.080  0.00  0.00
ATOM   2771  CB  GLU   175      59.205  55.139  40.992  0.00  0.00
ATOM   2772  HB2 GLU   175      58.382  55.058  40.282  0.00  0.00
ATOM   2773  HB3 GLU   175      58.999  55.765  41.861  0.00  0.00
ATOM   2774  CG  GLU   175      60.345  55.793  40.198  0.00  0.00
ATOM   2775  HG2 GLU   175      61.297  55.722  40.724  0.00  0.00
ATOM   2776  HG3 GLU   175      60.436  55.373  39.197  0.00  0.00
ATOM   2777  CD  GLU   175      60.044  57.238  39.851  0.00  0.00
ATOM   2778  OE1 GLU   175      59.891  57.522  38.627  0.00  0.00
ATOM   2779  OE2 GLU   175      60.178  58.078  40.739  0.00  0.00
ATOM   2780  C   GLU   175      58.635  53.276  42.403  0.00  0.00
ATOM   2781  O   GLU   175      57.576  52.754  41.966  0.00  0.00
ATOM   2782  N   HIS   176      58.736  53.583  43.709  0.00  0.00
ATOM   2783  H   HIS   176      59.551  54.110  43.990  0.00  0.00
ATOM   2784  CA  HIS   176      57.723  53.134  44.759  0.00  0.00
ATOM   2785  HA  HIS   176      56.871  52.668  44.262  0.00  0.00
ATOM   2786  CB  HIS   176      58.252  52.012  45.708  0.00  0.00
ATOM   2787  HB2 HIS   176      57.529  51.545  46.376  0.00  0.00
ATOM   2788  HB3 HIS   176      58.626  51.251  45.023  0.00  0.00
ATOM   2789  CG  HIS   176      59.452  52.466  46.476  0.00  0.00
ATOM   2790  ND1 HIS   176      60.725  52.246  46.095  0.00  0.00
ATOM   2791  HD1 HIS   176      60.978  51.843  45.204  0.00  0.00
ATOM   2792  CE1 HIS   176      61.604  52.666  47.080  0.00  0.00
ATOM   2793  HE1 HIS   176      62.666  52.472  47.089  0.00  0.00
ATOM   2794  NE2 HIS   176      60.774  53.091  48.107  0.00  0.00
ATOM   2795  HE2 HIS   176      61.046  53.364  49.041  0.00  0.00
ATOM   2796  CD2 HIS   176      59.512  53.004  47.668  0.00  0.00
ATOM   2797  HD2 HIS   176      58.615  53.244  48.218  0.00  0.00
ATOM   2798  C   HIS   176      57.138  54.317  45.516  0.00  0.00
ATOM   2799  O   HIS   176      57.865  55.276  45.792  0.00  0.00
ATOM   2800  N   VAL   177      55.896  54.199  45.928  0.00  0.00
ATOM   2801  H   VAL   177      55.355  53.356  45.792  0.00  0.00
ATOM   2802  CA  VAL   177      55.126  55.109  46.785  0.00  0.00
ATOM   2803  HA  VAL   177      55.488  56.132  46.684  0.00  0.00
ATOM   2804  CB  VAL   177      53.615  55.169  46.314  0.00  0.00
ATOM   2805  HB  VAL   177      53.385  56.143  46.744  0.00  0.00
ATOM   2806  CG1 VAL   177      53.387  55.414  44.855  0.00  0.00
ATOM   2807 1HG1 VAL   177      53.877  56.352  44.593  0.00  0.00
ATOM   2808 2HG1 VAL   177      53.815  54.647  44.210  0.00  0.00
ATOM   2809 3HG1 VAL   177      52.306  55.451  44.714  0.00  0.00
ATOM   2810  CG2 VAL   177      52.546  54.156  46.822  0.00  0.00
ATOM   2811 1HG2 VAL   177      51.559  54.443  46.461  0.00  0.00
ATOM   2812 2HG2 VAL   177      52.756  53.107  46.612  0.00  0.00
ATOM   2813 3HG2 VAL   177      52.458  54.258  47.903  0.00  0.00
ATOM   2814  C   VAL   177      55.211  54.742  48.226  0.00  0.00
ATOM   2815  O   VAL   177      55.659  53.607  48.559  0.00  0.00
ATOM   2816  N   ALA   178      54.917  55.747  49.150  0.00  0.00
ATOM   2817  H   ALA   178      54.680  56.665  48.802  0.00  0.00
ATOM   2818  CA  ALA   178      55.207  55.722  50.591  0.00  0.00
ATOM   2819  HA  ALA   178      54.759  56.640  50.969  0.00  0.00
ATOM   2820  CB  ALA   178      54.514  54.659  51.372  0.00  0.00
ATOM   2821  HB1 ALA   178      53.786  55.041  52.088  0.00  0.00
ATOM   2822  HB2 ALA   178      53.897  54.043  50.717  0.00  0.00
ATOM   2823  HB3 ALA   178      55.183  54.058  51.988  0.00  0.00
ATOM   2824  C   ALA   178      56.676  55.922  50.931  0.00  0.00
ATOM   2825  O   ALA   178      57.604  55.707  50.164  0.00  0.00
ATOM   2826  N   ALA   179      56.860  56.204  52.207  0.00  0.00
ATOM   2827  H   ALA   179      56.003  56.385  52.709  0.00  0.00
ATOM   2828  CA  ALA   179      58.140  56.454  52.930  0.00  0.00
ATOM   2829  HA  ALA   179      58.914  56.687  52.200  0.00  0.00
ATOM   2830  CB  ALA   179      57.895  57.693  53.831  0.00  0.00
ATOM   2831  HB1 ALA   179      57.656  58.602  53.280  0.00  0.00
ATOM   2832  HB2 ALA   179      57.150  57.574  54.618  0.00  0.00
ATOM   2833  HB3 ALA   179      58.850  57.770  54.352  0.00  0.00
ATOM   2834  C   ALA   179      58.731  55.271  53.691  0.00  0.00
ATOM   2835  O   ALA   179      59.926  55.172  53.702  0.00  0.00
ATOM   2836  N   VAL   180      57.918  54.313  54.066  0.00  0.00
ATOM   2837  H   VAL   180      56.918  54.453  54.049  0.00  0.00
ATOM   2838  CA  VAL   180      58.333  52.955  54.434  0.00  0.00
ATOM   2839  HA  VAL   180      59.351  52.847  54.058  0.00  0.00
ATOM   2840  CB  VAL   180      58.183  52.811  55.919  0.00  0.00
ATOM   2841  HB  VAL   180      58.393  51.796  56.258  0.00  0.00
ATOM   2842  CG1 VAL   180      59.262  53.631  56.694  0.00  0.00
ATOM   2843 1HG1 VAL   180      59.157  54.674  56.396  0.00  0.00
ATOM   2844 2HG1 VAL   180      59.047  53.564  57.760  0.00  0.00
ATOM   2845 3HG1 VAL   180      60.248  53.202  56.513  0.00  0.00
ATOM   2846  CG2 VAL   180      56.760  53.049  56.443  0.00  0.00
ATOM   2847 1HG2 VAL   180      56.795  52.728  57.485  0.00  0.00
ATOM   2848 2HG2 VAL   180      56.587  54.125  56.420  0.00  0.00
ATOM   2849 3HG2 VAL   180      55.939  52.615  55.873  0.00  0.00
ATOM   2850  C   VAL   180      57.624  51.850  53.722  0.00  0.00
ATOM   2851  O   VAL   180      56.708  52.185  53.007  0.00  0.00
ATOM   2852  N   ALA   181      58.032  50.528  53.764  0.00  0.00
ATOM   2853  H   ALA   181      57.592  49.888  53.118  0.00  0.00
ATOM   2854  CA  ALA   181      59.418  50.125  54.198  0.00  0.00
ATOM   2855  HA  ALA   181      59.861  50.845  54.885  0.00  0.00
ATOM   2856  CB  ALA   181      59.304  48.855  55.012  0.00  0.00
ATOM   2857  HB1 ALA   181      58.911  48.017  54.437  0.00  0.00
ATOM   2858  HB2 ALA   181      60.236  48.556  55.492  0.00  0.00
ATOM   2859  HB3 ALA   181      58.609  49.047  55.830  0.00  0.00
ATOM   2860  C   ALA   181      60.448  50.133  53.113  0.00  0.00
ATOM   2861  O   ALA   181      61.641  49.962  53.351  0.00  0.00
ATOM   2862  N   GLY   182      60.048  50.467  51.880  0.00  0.00
ATOM   2863  H   GLY   182      59.072  50.431  51.621  0.00  0.00
ATOM   2864  CA  GLY   182      60.898  50.690  50.783  0.00  0.00
ATOM   2865  HA2 GLY   182      60.339  51.209  50.004  0.00  0.00
ATOM   2866  HA3 GLY   182      61.732  51.297  51.133  0.00  0.00
ATOM   2867  C   GLY   182      61.325  49.306  50.244  0.00  0.00
ATOM   2868  O   GLY   182      62.532  49.005  50.111  0.00  0.00
ATOM   2869  N   GLU   183      60.328  48.407  49.962  0.00  0.00
ATOM   2870  H   GLU   183      59.373  48.672  50.152  0.00  0.00
ATOM   2871  CA  GLU   183      60.536  46.958  49.702  0.00  0.00
ATOM   2872  HA  GLU   183      61.420  46.676  50.275  0.00  0.00
ATOM   2873  CB  GLU   183      59.417  46.126  50.449  0.00  0.00
ATOM   2874  HB2 GLU   183      58.433  46.441  50.105  0.00  0.00
ATOM   2875  HB3 GLU   183      59.507  45.045  50.344  0.00  0.00
ATOM   2876  CG  GLU   183      59.716  46.328  51.954  0.00  0.00
ATOM   2877  HG2 GLU   183      60.730  46.024  52.215  0.00  0.00
ATOM   2878  HG3 GLU   183      59.651  47.372  52.261  0.00  0.00
ATOM   2879  CD  GLU   183      58.645  45.521  52.712  0.00  0.00
ATOM   2880  OE1 GLU   183      57.434  45.822  52.636  0.00  0.00
ATOM   2881  OE2 GLU   183      59.007  44.493  53.321  0.00  0.00
ATOM   2882  C   GLU   183      60.806  46.604  48.205  0.00  0.00
ATOM   2883  O   GLU   183      60.495  47.424  47.311  0.00  0.00
ATOM   2884  N   PRO   184      61.234  45.354  47.933  0.00  0.00
ATOM   2885  CD  PRO   184      61.737  44.307  48.903  0.00  0.00
ATOM   2886  HD2 PRO   184      60.863  43.763  49.262  0.00  0.00
ATOM   2887  HD3 PRO   184      62.294  44.754  49.726  0.00  0.00
ATOM   2888  CG  PRO   184      62.607  43.381  48.091  0.00  0.00
ATOM   2889  HG2 PRO   184      62.616  42.380  48.523  0.00  0.00
ATOM   2890  HG3 PRO   184      63.626  43.711  47.889  0.00  0.00
ATOM   2891  CB  PRO   184      61.903  43.359  46.740  0.00  0.00
ATOM   2892  HB2 PRO   184      61.070  42.663  46.637  0.00  0.00
ATOM   2893  HB3 PRO   184      62.625  43.177  45.944  0.00  0.00
ATOM   2894  CA  PRO   184      61.289  44.811  46.572  0.00  0.00
ATOM   2895  HA  PRO   184      62.017  45.418  46.035  0.00  0.00
ATOM   2896  C   PRO   184      59.942  44.779  45.809  0.00  0.00
ATOM   2897  O   PRO   184      58.834  44.714  46.342  0.00  0.00
ATOM   2898  N   GLN   185      60.034  44.747  44.505  0.00  0.00
ATOM   2899  H   GLN   185      60.858  45.069  44.018  0.00  0.00
ATOM   2900  CA  GLN   185      58.921  44.603  43.537  0.00  0.00
ATOM   2901  HA  GLN   185      57.968  45.077  43.769  0.00  0.00
ATOM   2902  CB  GLN   185      59.376  45.150  42.191  0.00  0.00
ATOM   2903  HB2 GLN   185      60.409  44.806  42.138  0.00  0.00
ATOM   2904  HB3 GLN   185      58.743  44.633  41.471  0.00  0.00
ATOM   2905  CG  GLN   185      59.143  46.642  42.037  0.00  0.00
ATOM   2906  HG2 GLN   185      59.408  46.966  41.031  0.00  0.00
ATOM   2907  HG3 GLN   185      58.097  46.855  42.260  0.00  0.00
ATOM   2908  CD  GLN   185      60.001  47.420  43.010  0.00  0.00
ATOM   2909  OE1 GLN   185      59.615  48.036  44.005  0.00  0.00
ATOM   2910  NE2 GLN   185      61.257  47.396  42.728  0.00  0.00
ATOM   2911 1HE2 GLN   185      61.855  47.991  43.282  0.00  0.00
ATOM   2912 2HE2 GLN   185      61.624  47.051  41.853  0.00  0.00
ATOM   2913  C   GLN   185      58.385  43.172  43.437  0.00  0.00
ATOM   2914  O   GLN   185      57.223  43.008  43.413  0.00  0.00
ATOM   2915  N   PRO   186      59.144  42.089  43.368  0.00  0.00
ATOM   2916  CD  PRO   186      58.572  40.820  43.657  0.00  0.00
ATOM   2917  HD2 PRO   186      58.116  40.491  42.723  0.00  0.00
ATOM   2918  HD3 PRO   186      57.759  40.919  44.375  0.00  0.00
ATOM   2919  CG  PRO   186      59.681  39.905  44.141  0.00  0.00
ATOM   2920  HG2 PRO   186      59.585  38.847  43.899  0.00  0.00
ATOM   2921  HG3 PRO   186      59.600  39.934  45.228  0.00  0.00
ATOM   2922  CB  PRO   186      60.984  40.573  43.613  0.00  0.00
ATOM   2923  HB2 PRO   186      61.364  39.965  42.792  0.00  0.00
ATOM   2924  HB3 PRO   186      61.698  40.652  44.433  0.00  0.00
ATOM   2925  CA  PRO   186      60.590  41.962  43.120  0.00  0.00
ATOM   2926  HA  PRO   186      61.112  42.724  43.699  0.00  0.00
ATOM   2927  C   PRO   186      61.083  42.170  41.630  0.00  0.00
ATOM   2928  O   PRO   186      60.437  41.682  40.674  0.00  0.00
ATOM   2929  N   ALA   187      62.278  42.781  41.506  0.00  0.00
ATOM   2930  H   ALA   187      62.757  43.072  42.347  0.00  0.00
ATOM   2931  CA  ALA   187      62.806  43.225  40.160  0.00  0.00
ATOM   2932  HA  ALA   187      62.096  43.967  39.794  0.00  0.00
ATOM   2933  CB  ALA   187      64.155  43.887  40.287  0.00  0.00
ATOM   2934  HB1 ALA   187      64.775  43.190  40.851  0.00  0.00
ATOM   2935  HB2 ALA   187      64.571  44.207  39.332  0.00  0.00
ATOM   2936  HB3 ALA   187      64.211  44.793  40.891  0.00  0.00
ATOM   2937  C   ALA   187      62.926  42.124  39.146  0.00  0.00
ATOM   2938  O   ALA   187      62.429  42.389  38.050  0.00  0.00
ATOM   2939  N   SER   188      63.578  41.006  39.501  0.00  0.00
ATOM   2940  H   SER   188      63.769  40.959  40.492  0.00  0.00
ATOM   2941  CA  SER   188      63.705  39.829  38.618  0.00  0.00
ATOM   2942  HA  SER   188      64.102  40.166  37.660  0.00  0.00
ATOM   2943  CB  SER   188      64.788  38.921  39.235  0.00  0.00
ATOM   2944  HB2 SER   188      64.972  38.074  38.575  0.00  0.00
ATOM   2945  HB3 SER   188      65.699  39.431  39.549  0.00  0.00
ATOM   2946  OG  SER   188      64.248  38.380  40.471  0.00  0.00
ATOM   2947  HG  SER   188      64.513  37.475  40.654  0.00  0.00
ATOM   2948  C   SER   188      62.342  39.133  38.367  0.00  0.00
ATOM   2949  O   SER   188      62.265  38.342  37.457  0.00  0.00
ATOM   2950  N   CYS   189      61.260  39.446  39.060  0.00  0.00
ATOM   2951  H   CYS   189      61.332  40.152  39.779  0.00  0.00
ATOM   2952  CA  CYS   189      59.914  39.019  38.805  0.00  0.00
ATOM   2953  HA  CYS   189      59.969  38.025  38.362  0.00  0.00
ATOM   2954  CB  CYS   189      59.140  38.876  40.148  0.00  0.00
ATOM   2955  HB2 CYS   189      59.082  39.824  40.682  0.00  0.00
ATOM   2956  HB3 CYS   189      58.098  38.577  40.029  0.00  0.00
ATOM   2957  SG  CYS   189      59.929  37.676  41.188  0.00  0.00
ATOM   2958  HG  CYS   189      58.969  37.501  42.101  0.00  0.00
ATOM   2959  C   CYS   189      59.148  39.980  37.887  0.00  0.00
ATOM   2960  O   CYS   189      58.760  39.596  36.743  0.00  0.00
ATOM   2961  N   LEU   190      59.019  41.255  38.228  0.00  0.00
ATOM   2962  H   LEU   190      59.437  41.566  39.092  0.00  0.00
ATOM   2963  CA  LEU   190      58.085  42.193  37.578  0.00  0.00
ATOM   2964  HA  LEU   190      57.222  41.557  37.380  0.00  0.00
ATOM   2965  CB  LEU   190      57.885  43.404  38.467  0.00  0.00
ATOM   2966  HB2 LEU   190      57.455  43.073  39.413  0.00  0.00
ATOM   2967  HB3 LEU   190      58.807  43.952  38.662  0.00  0.00
ATOM   2968  CG  LEU   190      56.887  44.384  37.906  0.00  0.00
ATOM   2969  HG  LEU   190      57.160  44.812  36.941  0.00  0.00
ATOM   2970  CD1 LEU   190      55.485  43.860  37.671  0.00  0.00
ATOM   2971 1HD1 LEU   190      54.888  44.566  37.095  0.00  0.00
ATOM   2972 2HD1 LEU   190      55.699  42.977  37.069  0.00  0.00
ATOM   2973 3HD1 LEU   190      55.100  43.603  38.658  0.00  0.00
ATOM   2974  CD2 LEU   190      56.737  45.510  38.937  0.00  0.00
ATOM   2975 1HD2 LEU   190      57.720  45.960  39.073  0.00  0.00
ATOM   2976 2HD2 LEU   190      55.996  46.243  38.617  0.00  0.00
ATOM   2977 3HD2 LEU   190      56.340  45.024  39.829  0.00  0.00
ATOM   2978  C   LEU   190      58.531  42.463  36.130  0.00  0.00
ATOM   2979  O   LEU   190      57.730  42.506  35.197  0.00  0.00
ATOM   2980  N   SER   191      59.834  42.669  35.935  0.00  0.00
ATOM   2981  H   SER   191      60.466  42.418  36.682  0.00  0.00
ATOM   2982  CA  SER   191      60.375  42.775  34.620  0.00  0.00
ATOM   2983  HA  SER   191      59.762  43.535  34.135  0.00  0.00
ATOM   2984  CB  SER   191      61.768  43.225  34.683  0.00  0.00
ATOM   2985  HB2 SER   191      62.071  43.468  33.665  0.00  0.00
ATOM   2986  HB3 SER   191      61.775  44.155  35.253  0.00  0.00
ATOM   2987  OG  SER   191      62.578  42.285  35.263  0.00  0.00
ATOM   2988  HG  SER   191      62.621  42.456  36.207  0.00  0.00
ATOM   2989  C   SER   191      60.215  41.593  33.712  0.00  0.00
ATOM   2990  O   SER   191      60.474  41.753  32.482  0.00  0.00
ATOM   2991  N   ARG   192      59.960  40.382  34.174  0.00  0.00
ATOM   2992  H   ARG   192      59.769  40.378  35.166  0.00  0.00
ATOM   2993  CA  ARG   192      59.715  39.151  33.444  0.00  0.00
ATOM   2994  HA  ARG   192      60.096  39.348  32.442  0.00  0.00
ATOM   2995  CB  ARG   192      60.405  37.934  34.018  0.00  0.00
ATOM   2996  HB2 ARG   192      60.440  38.060  35.100  0.00  0.00
ATOM   2997  HB3 ARG   192      59.948  36.991  33.718  0.00  0.00
ATOM   2998  CG  ARG   192      61.816  37.715  33.557  0.00  0.00
ATOM   2999  HG2 ARG   192      62.139  36.838  34.119  0.00  0.00
ATOM   3000  HG3 ARG   192      61.794  37.508  32.487  0.00  0.00
ATOM   3001  CD  ARG   192      62.676  38.935  33.877  0.00  0.00
ATOM   3002  HD2 ARG   192      62.417  39.722  33.168  0.00  0.00
ATOM   3003  HD3 ARG   192      62.498  39.238  34.908  0.00  0.00
ATOM   3004  NE  ARG   192      64.091  38.579  33.764  0.00  0.00
ATOM   3005  HE  ARG   192      64.267  37.664  33.374  0.00  0.00
ATOM   3006  CZ  ARG   192      65.123  39.060  34.370  0.00  0.00
ATOM   3007  NH1 ARG   192      64.980  40.209  35.002  0.00  0.00
ATOM   3008 1HH1 ARG   192      64.080  40.666  35.034  0.00  0.00
ATOM   3009 2HH1 ARG   192      65.757  40.514  35.570  0.00  0.00
ATOM   3010  NH2 ARG   192      66.308  38.544  34.267  0.00  0.00
ATOM   3011 1HH2 ARG   192      66.536  37.765  33.666  0.00  0.00
ATOM   3012 2HH2 ARG   192      66.974  38.805  34.980  0.00  0.00
ATOM   3013  C   ARG   192      58.200  38.948  33.269  0.00  0.00
ATOM   3014  O   ARG   192      57.836  38.348  32.269  0.00  0.00
ATOM   3015  N   LEU   193      57.381  39.513  34.159  0.00  0.00
ATOM   3016  H   LEU   193      57.723  39.975  34.990  0.00  0.00
ATOM   3017  CA  LEU   193      55.982  39.298  34.063  0.00  0.00
ATOM   3018  HA  LEU   193      56.023  38.251  33.765  0.00  0.00
ATOM   3019  CB  LEU   193      55.373  39.225  35.553  0.00  0.00
ATOM   3020  HB2 LEU   193      56.049  38.546  36.073  0.00  0.00
ATOM   3021  HB3 LEU   193      55.354  40.145  36.138  0.00  0.00
ATOM   3022  CG  LEU   193      53.966  38.551  35.631  0.00  0.00
ATOM   3023  HG  LEU   193      53.263  39.276  35.220  0.00  0.00
ATOM   3024  CD1 LEU   193      53.975  37.218  34.849  0.00  0.00
ATOM   3025 1HD1 LEU   193      54.261  37.250  33.798  0.00  0.00
ATOM   3026 2HD1 LEU   193      54.589  36.430  35.285  0.00  0.00
ATOM   3027 3HD1 LEU   193      52.968  36.800  34.838  0.00  0.00
ATOM   3028  CD2 LEU   193      53.499  38.283  37.037  0.00  0.00
ATOM   3029 1HD2 LEU   193      54.112  37.480  37.446  0.00  0.00
ATOM   3030 2HD2 LEU   193      53.520  39.220  37.593  0.00  0.00
ATOM   3031 3HD2 LEU   193      52.456  37.976  36.954  0.00  0.00
ATOM   3032  C   LEU   193      55.333  40.177  33.004  0.00  0.00
ATOM   3033  O   LEU   193      54.537  39.742  32.201  0.00  0.00
ATOM   3034  N   LEU   194      55.736  41.465  33.032  0.00  0.00
ATOM   3035  H   LEU   194      56.382  41.793  33.736  0.00  0.00
ATOM   3036  CA  LEU   194      55.363  42.504  32.033  0.00  0.00
ATOM   3037  HA  LEU   194      54.284  42.631  32.123  0.00  0.00
ATOM   3038  CB  LEU   194      55.978  43.828  32.569  0.00  0.00
ATOM   3039  HB2 LEU   194      55.912  43.777  33.656  0.00  0.00
ATOM   3040  HB3 LEU   194      57.024  43.824  32.260  0.00  0.00
ATOM   3041  CG  LEU   194      55.452  45.154  31.971  0.00  0.00
ATOM   3042  HG  LEU   194      55.751  45.090  30.925  0.00  0.00
ATOM   3043  CD1 LEU   194      53.908  45.361  31.971  0.00  0.00
ATOM   3044 1HD1 LEU   194      53.650  45.613  32.999  0.00  0.00
ATOM   3045 2HD1 LEU   194      53.697  46.195  31.302  0.00  0.00
ATOM   3046 3HD1 LEU   194      53.339  44.514  31.587  0.00  0.00
ATOM   3047  CD2 LEU   194      56.161  46.383  32.697  0.00  0.00
ATOM   3048 1HD2 LEU   194      55.973  46.264  33.764  0.00  0.00
ATOM   3049 2HD2 LEU   194      57.218  46.472  32.445  0.00  0.00
ATOM   3050 3HD2 LEU   194      55.747  47.288  32.251  0.00  0.00
ATOM   3051  C   LEU   194      55.670  42.105  30.559  0.00  0.00
ATOM   3052  O   LEU   194      54.896  42.324  29.674  0.00  0.00
ATOM   3053  N   GLY   195      56.725  41.242  30.521  0.00  0.00
ATOM   3054  H   GLY   195      57.205  40.952  31.361  0.00  0.00
ATOM   3055  CA  GLY   195      57.173  40.476  29.343  0.00  0.00
ATOM   3056  HA2 GLY   195      57.426  41.219  28.587  0.00  0.00
ATOM   3057  HA3 GLY   195      58.069  39.907  29.589  0.00  0.00
ATOM   3058  C   GLY   195      56.206  39.355  28.814  0.00  0.00
ATOM   3059  O   GLY   195      56.081  39.118  27.632  0.00  0.00
ATOM   3060  N   LYS   196      55.394  38.772  29.687  0.00  0.00
ATOM   3061  H   LYS   196      55.384  39.046  30.659  0.00  0.00
ATOM   3062  CA  LYS   196      54.432  37.681  29.415  0.00  0.00
ATOM   3063  HA  LYS   196      54.514  37.391  28.367  0.00  0.00
ATOM   3064  CB  LYS   196      54.700  36.420  30.334  0.00  0.00
ATOM   3065  HB2 LYS   196      54.687  36.859  31.331  0.00  0.00
ATOM   3066  HB3 LYS   196      53.898  35.724  30.087  0.00  0.00
ATOM   3067  CG  LYS   196      56.106  35.729  30.094  0.00  0.00
ATOM   3068  HG2 LYS   196      56.178  35.524  29.026  0.00  0.00
ATOM   3069  HG3 LYS   196      56.845  36.501  30.306  0.00  0.00
ATOM   3070  CD  LYS   196      56.352  34.383  30.683  0.00  0.00
ATOM   3071  HD2 LYS   196      56.223  34.626  31.738  0.00  0.00
ATOM   3072  HD3 LYS   196      55.567  33.684  30.394  0.00  0.00
ATOM   3073  CE  LYS   196      57.762  33.784  30.483  0.00  0.00
ATOM   3074  HE2 LYS   196      58.465  34.323  31.118  0.00  0.00
ATOM   3075  HE3 LYS   196      57.704  32.775  30.893  0.00  0.00
ATOM   3076  NZ  LYS   196      58.183  33.826  29.059  0.00  0.00
ATOM   3077  HZ1 LYS   196      58.491  34.768  28.860  0.00  0.00
ATOM   3078  HZ2 LYS   196      59.011  33.276  28.877  0.00  0.00
ATOM   3079  HZ3 LYS   196      57.506  33.408  28.438  0.00  0.00
ATOM   3080  C   LYS   196      52.958  38.130  29.551  0.00  0.00
ATOM   3081  O   LYS   196      52.078  37.407  29.115  0.00  0.00
ATOM   3082  N   LEU   197      52.792  39.346  29.985  0.00  0.00
ATOM   3083  H   LEU   197      53.553  39.768  30.497  0.00  0.00
ATOM   3084  CA  LEU   197      51.510  40.085  29.882  0.00  0.00
ATOM   3085  HA  LEU   197      50.751  39.500  30.402  0.00  0.00
ATOM   3086  CB  LEU   197      51.601  41.491  30.458  0.00  0.00
ATOM   3087  HB2 LEU   197      52.405  41.640  31.179  0.00  0.00
ATOM   3088  HB3 LEU   197      51.632  42.342  29.778  0.00  0.00
ATOM   3089  CG  LEU   197      50.242  41.660  31.253  0.00  0.00
ATOM   3090  HG  LEU   197      49.499  41.389  30.502  0.00  0.00
ATOM   3091  CD1 LEU   197      49.921  40.748  32.439  0.00  0.00
ATOM   3092 1HD1 LEU   197      49.541  39.750  32.221  0.00  0.00
ATOM   3093 2HD1 LEU   197      50.847  40.570  32.987  0.00  0.00
ATOM   3094 3HD1 LEU   197      49.269  41.214  33.178  0.00  0.00
ATOM   3095  CD2 LEU   197      50.013  43.149  31.651  0.00  0.00
ATOM   3096 1HD2 LEU   197      50.031  43.805  30.780  0.00  0.00
ATOM   3097 2HD2 LEU   197      49.031  43.244  32.114  0.00  0.00
ATOM   3098 3HD2 LEU   197      50.778  43.584  32.294  0.00  0.00
ATOM   3099  C   LEU   197      50.935  40.045  28.459  0.00  0.00
ATOM   3100  O   LEU   197      49.764  39.738  28.309  0.00  0.00
ATOM   3101  N   PRO   198      51.613  40.416  27.338  0.00  0.00
ATOM   3102  CD  PRO   198      53.002  40.881  27.423  0.00  0.00
ATOM   3103  HD2 PRO   198      53.588  39.977  27.588  0.00  0.00
ATOM   3104  HD3 PRO   198      53.043  41.715  28.124  0.00  0.00
ATOM   3105  CG  PRO   198      53.385  41.304  26.044  0.00  0.00
ATOM   3106  HG2 PRO   198      54.474  41.271  26.004  0.00  0.00
ATOM   3107  HG3 PRO   198      53.030  42.334  26.003  0.00  0.00
ATOM   3108  CB  PRO   198      52.509  40.434  25.115  0.00  0.00
ATOM   3109  HB2 PRO   198      53.059  39.517  24.903  0.00  0.00
ATOM   3110  HB3 PRO   198      52.289  40.812  24.116  0.00  0.00
ATOM   3111  CA  PRO   198      51.241  40.366  25.889  0.00  0.00
ATOM   3112  HA  PRO   198      50.553  41.182  25.669  0.00  0.00
ATOM   3113  C   PRO   198      50.444  39.103  25.524  0.00  0.00
ATOM   3114  O   PRO   198      49.685  39.088  24.549  0.00  0.00
ATOM   3115  N   GLU   199      50.607  37.979  26.226  0.00  0.00
ATOM   3116  H   GLU   199      51.315  38.018  26.945  0.00  0.00
ATOM   3117  CA  GLU   199      49.948  36.631  25.929  0.00  0.00
ATOM   3118  HA  GLU   199      49.869  36.566  24.844  0.00  0.00
ATOM   3119  CB  GLU   199      51.044  35.643  26.180  0.00  0.00
ATOM   3120  HB2 GLU   199      51.278  35.622  27.244  0.00  0.00
ATOM   3121  HB3 GLU   199      50.631  34.683  25.871  0.00  0.00
ATOM   3122  CG  GLU   199      52.331  35.933  25.401  0.00  0.00
ATOM   3123  HG2 GLU   199      52.198  36.085  24.330  0.00  0.00
ATOM   3124  HG3 GLU   199      52.772  36.849  25.796  0.00  0.00
ATOM   3125  CD  GLU   199      53.416  34.854  25.639  0.00  0.00
ATOM   3126  OE1 GLU   199      53.983  34.803  26.738  0.00  0.00
ATOM   3127  OE2 GLU   199      53.703  34.180  24.672  0.00  0.00
ATOM   3128  C   GLU   199      48.710  36.242  26.795  0.00  0.00
ATOM   3129  O   GLU   199      47.980  35.342  26.395  0.00  0.00
ATOM   3130  N   LEU   200      48.362  37.004  27.815  0.00  0.00
ATOM   3131  H   LEU   200      48.918  37.806  28.075  0.00  0.00
ATOM   3132  CA  LEU   200      47.075  36.892  28.535  0.00  0.00
ATOM   3133  HA  LEU   200      46.906  35.909  28.975  0.00  0.00
ATOM   3134  CB  LEU   200      47.170  37.915  29.691  0.00  0.00
ATOM   3135  HB2 LEU   200      48.053  37.674  30.281  0.00  0.00
ATOM   3136  HB3 LEU   200      47.351  38.918  29.304  0.00  0.00
ATOM   3137  CG  LEU   200      45.938  37.983  30.647  0.00  0.00
ATOM   3138  HG  LEU   200      45.123  38.261  29.979  0.00  0.00
ATOM   3139  CD1 LEU   200      45.564  36.606  31.235  0.00  0.00
ATOM   3140 1HD1 LEU   200      44.905  36.001  30.612  0.00  0.00
ATOM   3141 2HD1 LEU   200      46.503  36.075  31.393  0.00  0.00
ATOM   3142 3HD1 LEU   200      45.063  36.698  32.199  0.00  0.00
ATOM   3143  CD2 LEU   200      46.178  38.957  31.790  0.00  0.00
ATOM   3144 1HD2 LEU   200      46.285  39.978  31.424  0.00  0.00
ATOM   3145 2HD2 LEU   200      45.342  38.813  32.474  0.00  0.00
ATOM   3146 3HD2 LEU   200      47.091  38.756  32.350  0.00  0.00
ATOM   3147  C   LEU   200      45.865  37.214  27.672  0.00  0.00
ATOM   3148  O   LEU   200      44.855  36.492  27.736  0.00  0.00
ATOM   3149  N   ARG   201      46.064  38.171  26.697  0.00  0.00
ATOM   3150  H   ARG   201      46.923  38.686  26.568  0.00  0.00
ATOM   3151  CA  ARG   201      45.024  38.474  25.656  0.00  0.00
ATOM   3152  HA  ARG   201      44.096  38.675  26.191  0.00  0.00
ATOM   3153  CB  ARG   201      45.443  39.560  24.721  0.00  0.00
ATOM   3154  HB2 ARG   201      46.513  39.408  24.577  0.00  0.00
ATOM   3155  HB3 ARG   201      44.994  39.547  23.728  0.00  0.00
ATOM   3156  CG  ARG   201      45.424  41.018  25.257  0.00  0.00
ATOM   3157  HG2 ARG   201      45.254  40.981  26.333  0.00  0.00
ATOM   3158  HG3 ARG   201      46.329  41.549  24.964  0.00  0.00
ATOM   3159  CD  ARG   201      44.330  41.944  24.691  0.00  0.00
ATOM   3160  HD2 ARG   201      44.258  41.783  23.616  0.00  0.00
ATOM   3161  HD3 ARG   201      43.334  41.640  25.013  0.00  0.00
ATOM   3162  NE  ARG   201      44.456  43.384  25.091  0.00  0.00
ATOM   3163  HE  ARG   201      45.265  43.615  25.650  0.00  0.00
ATOM   3164  CZ  ARG   201      43.839  44.449  24.636  0.00  0.00
ATOM   3165  NH1 ARG   201      42.918  44.298  23.757  0.00  0.00
ATOM   3166 1HH1 ARG   201      42.595  43.364  23.548  0.00  0.00
ATOM   3167 2HH1 ARG   201      42.684  45.010  23.080  0.00  0.00
ATOM   3168  NH2 ARG   201      44.291  45.695  24.843  0.00  0.00
ATOM   3169 1HH2 ARG   201      45.200  45.924  25.218  0.00  0.00
ATOM   3170 2HH2 ARG   201      43.688  46.478  24.636  0.00  0.00
ATOM   3171  C   ARG   201      44.678  37.216  24.793  0.00  0.00
ATOM   3172  O   ARG   201      43.477  37.011  24.545  0.00  0.00
ATOM   3173  N   THR   202      45.567  36.286  24.385  0.00  0.00
ATOM   3174  H   THR   202      46.550  36.478  24.509  0.00  0.00
ATOM   3175  CA  THR   202      45.218  35.023  23.652  0.00  0.00
ATOM   3176  HA  THR   202      44.454  35.217  22.900  0.00  0.00
ATOM   3177  CB  THR   202      46.415  34.452  22.861  0.00  0.00
ATOM   3178  HB  THR   202      46.308  33.429  22.501  0.00  0.00
ATOM   3179  CG2 THR   202      46.656  35.237  21.547  0.00  0.00
ATOM   3180 1HG2 THR   202      45.693  35.616  21.206  0.00  0.00
ATOM   3181 2HG2 THR   202      47.160  36.188  21.722  0.00  0.00
ATOM   3182 3HG2 THR   202      47.119  34.549  20.840  0.00  0.00
ATOM   3183  OG1 THR   202      47.563  34.610  23.592  0.00  0.00
ATOM   3184  HG1 THR   202      48.266  34.501  22.947  0.00  0.00
ATOM   3185  C   THR   202      44.527  33.945  24.509  0.00  0.00
ATOM   3186  O   THR   202      43.569  33.301  24.062  0.00  0.00
ATOM   3187  N   LEU   203      44.924  33.821  25.728  0.00  0.00
ATOM   3188  H   LEU   203      45.807  34.250  25.963  0.00  0.00
ATOM   3189  CA  LEU   203      44.332  32.864  26.683  0.00  0.00
ATOM   3190  HA  LEU   203      44.488  31.827  26.385  0.00  0.00
ATOM   3191  CB  LEU   203      45.126  33.031  28.018  0.00  0.00
ATOM   3192  HB2 LEU   203      46.182  32.782  27.911  0.00  0.00
ATOM   3193  HB3 LEU   203      45.156  34.073  28.338  0.00  0.00
ATOM   3194  CG  LEU   203      44.511  32.179  29.236  0.00  0.00
ATOM   3195  HG  LEU   203      43.491  32.541  29.362  0.00  0.00
ATOM   3196  CD1 LEU   203      44.512  30.704  28.980  0.00  0.00
ATOM   3197 1HD1 LEU   203      44.356  30.538  27.914  0.00  0.00
ATOM   3198 2HD1 LEU   203      45.509  30.333  29.216  0.00  0.00
ATOM   3199 3HD1 LEU   203      43.810  30.229  29.666  0.00  0.00
ATOM   3200  CD2 LEU   203      45.320  32.591  30.482  0.00  0.00
ATOM   3201 1HD2 LEU   203      46.360  32.362  30.246  0.00  0.00
ATOM   3202 2HD2 LEU   203      45.233  33.660  30.673  0.00  0.00
ATOM   3203 3HD2 LEU   203      45.018  32.156  31.435  0.00  0.00
ATOM   3204  C   LEU   203      42.838  33.183  26.972  0.00  0.00
ATOM   3205  O   LEU   203      41.930  32.327  26.902  0.00  0.00
ATOM   3206  N   CYS   204      42.580  34.454  27.108  0.00  0.00
ATOM   3207  H   CYS   204      43.389  35.054  27.039  0.00  0.00
ATOM   3208  CA  CYS   204      41.245  35.048  27.338  0.00  0.00
ATOM   3209  HA  CYS   204      40.711  34.449  28.077  0.00  0.00
ATOM   3210  CB  CYS   204      41.394  36.400  27.989  0.00  0.00
ATOM   3211  HB2 CYS   204      42.027  36.960  27.301  0.00  0.00
ATOM   3212  HB3 CYS   204      40.390  36.824  28.020  0.00  0.00
ATOM   3213  SG  CYS   204      42.109  36.141  29.566  0.00  0.00
ATOM   3214  HG  CYS   204      41.993  37.436  29.875  0.00  0.00
ATOM   3215  C   CYS   204      40.411  35.145  26.046  0.00  0.00
ATOM   3216  O   CYS   204      39.208  34.982  26.158  0.00  0.00
ATOM   3217  N   THR   205      40.987  35.123  24.832  0.00  0.00
ATOM   3218  H   THR   205      41.983  35.266  24.739  0.00  0.00
ATOM   3219  CA  THR   205      40.355  34.976  23.495  0.00  0.00
ATOM   3220  HA  THR   205      39.535  35.694  23.506  0.00  0.00
ATOM   3221  CB  THR   205      41.249  35.372  22.301  0.00  0.00
ATOM   3222  HB  THR   205      42.070  34.657  22.249  0.00  0.00
ATOM   3223  CG2 THR   205      40.544  35.450  20.973  0.00  0.00
ATOM   3224 1HG2 THR   205      39.657  36.080  21.025  0.00  0.00
ATOM   3225 2HG2 THR   205      41.129  35.873  20.156  0.00  0.00
ATOM   3226 3HG2 THR   205      40.285  34.448  20.629  0.00  0.00
ATOM   3227  OG1 THR   205      41.811  36.630  22.473  0.00  0.00
ATOM   3228  HG1 THR   205      42.339  36.615  23.274  0.00  0.00
ATOM   3229  C   THR   205      39.811  33.564  23.250  0.00  0.00
ATOM   3230  O   THR   205      38.707  33.272  22.829  0.00  0.00
ATOM   3231  N   GLN   206      40.664  32.608  23.637  0.00  0.00
ATOM   3232  H   GLN   206      41.578  32.867  23.981  0.00  0.00
ATOM   3233  CA  GLN   206      40.284  31.198  23.545  0.00  0.00
ATOM   3234  HA  GLN   206      40.022  30.949  22.517  0.00  0.00
ATOM   3235  CB  GLN   206      41.390  30.238  23.962  0.00  0.00
ATOM   3236  HB2 GLN   206      42.296  30.660  23.528  0.00  0.00
ATOM   3237  HB3 GLN   206      41.579  30.353  25.029  0.00  0.00
ATOM   3238  CG  GLN   206      41.105  28.839  23.545  0.00  0.00
ATOM   3239  HG2 GLN   206      40.040  28.689  23.722  0.00  0.00
ATOM   3240  HG3 GLN   206      41.324  28.915  22.480  0.00  0.00
ATOM   3241  CD  GLN   206      41.885  27.816  24.218  0.00  0.00
ATOM   3242  OE1 GLN   206      42.926  28.017  24.871  0.00  0.00
ATOM   3243  NE2 GLN   206      41.515  26.559  24.201  0.00  0.00
ATOM   3244 1HE2 GLN   206      42.097  25.969  24.779  0.00  0.00
ATOM   3245 2HE2 GLN   206      40.654  26.287  23.749  0.00  0.00
ATOM   3246  C   GLN   206      39.064  30.972  24.454  0.00  0.00
ATOM   3247  O   GLN   206      38.059  30.441  24.044  0.00  0.00
ATOM   3248  N   GLY   207      39.181  31.542  25.654  0.00  0.00
ATOM   3249  H   GLY   207      40.135  31.839  25.799  0.00  0.00
ATOM   3250  CA  GLY   207      38.413  31.301  26.879  0.00  0.00
ATOM   3251  HA2 GLY   207      38.385  30.232  27.091  0.00  0.00
ATOM   3252  HA3 GLY   207      39.006  31.745  27.679  0.00  0.00
ATOM   3253  C   GLY   207      36.963  31.804  26.780  0.00  0.00
ATOM   3254  O   GLY   207      36.045  31.049  27.048  0.00  0.00
ATOM   3255  N   LEU   208      36.720  33.086  26.463  0.00  0.00
ATOM   3256  H   LEU   208      37.532  33.659  26.283  0.00  0.00
ATOM   3257  CA  LEU   208      35.379  33.669  26.223  0.00  0.00
ATOM   3258  HA  LEU   208      34.813  33.783  27.147  0.00  0.00
ATOM   3259  CB  LEU   208      35.570  35.182  25.688  0.00  0.00
ATOM   3260  HB2 LEU   208      36.234  35.682  26.393  0.00  0.00
ATOM   3261  HB3 LEU   208      36.052  35.216  24.710  0.00  0.00
ATOM   3262  CG  LEU   208      34.327  36.076  25.645  0.00  0.00
ATOM   3263  HG  LEU   208      34.040  36.355  26.659  0.00  0.00
ATOM   3264  CD1 LEU   208      34.671  37.458  25.036  0.00  0.00
ATOM   3265 1HD1 LEU   208      33.827  38.141  24.930  0.00  0.00
ATOM   3266 2HD1 LEU   208      35.551  37.850  25.546  0.00  0.00
ATOM   3267 3HD1 LEU   208      35.053  37.327  24.024  0.00  0.00
ATOM   3268  CD2 LEU   208      33.167  35.344  24.870  0.00  0.00
ATOM   3269 1HD2 LEU   208      32.558  34.640  25.436  0.00  0.00
ATOM   3270 2HD2 LEU   208      32.495  36.113  24.488  0.00  0.00
ATOM   3271 3HD2 LEU   208      33.657  34.933  23.987  0.00  0.00
ATOM   3272  C   LEU   208      34.629  32.800  25.219  0.00  0.00
ATOM   3273  O   LEU   208      33.505  32.439  25.395  0.00  0.00
ATOM   3274  N   GLN   209      35.380  32.396  24.168  0.00  0.00
ATOM   3275  H   GLN   209      36.342  32.688  24.072  0.00  0.00
ATOM   3276  CA  GLN   209      34.763  31.607  23.071  0.00  0.00
ATOM   3277  HA  GLN   209      33.855  32.187  22.908  0.00  0.00
ATOM   3278  CB  GLN   209      35.655  31.752  21.842  0.00  0.00
ATOM   3279  HB2 GLN   209      36.032  32.774  21.815  0.00  0.00
ATOM   3280  HB3 GLN   209      36.493  31.058  21.913  0.00  0.00
ATOM   3281  CG  GLN   209      34.940  31.456  20.560  0.00  0.00
ATOM   3282  HG2 GLN   209      34.733  30.413  20.324  0.00  0.00
ATOM   3283  HG3 GLN   209      33.996  31.987  20.678  0.00  0.00
ATOM   3284  CD  GLN   209      35.679  32.130  19.397  0.00  0.00
ATOM   3285  OE1 GLN   209      36.793  31.756  19.175  0.00  0.00
ATOM   3286  NE2 GLN   209      35.157  33.052  18.628  0.00  0.00
ATOM   3287 1HE2 GLN   209      35.738  33.395  17.876  0.00  0.00
ATOM   3288 2HE2 GLN   209      34.182  33.309  18.675  0.00  0.00
ATOM   3289  C   GLN   209      34.405  30.171  23.488  0.00  0.00
ATOM   3290  O   GLN   209      33.346  29.656  23.218  0.00  0.00
ATOM   3291  N   ARG   210      35.309  29.573  24.384  0.00  0.00
ATOM   3292  H   ARG   210      36.245  29.953  24.404  0.00  0.00
ATOM   3293  CA  ARG   210      35.072  28.355  25.165  0.00  0.00
ATOM   3294  HA  ARG   210      34.793  27.560  24.473  0.00  0.00
ATOM   3295  CB  ARG   210      36.389  27.928  25.887  0.00  0.00
ATOM   3296  HB2 ARG   210      36.745  28.853  26.340  0.00  0.00
ATOM   3297  HB3 ARG   210      36.177  27.275  26.734  0.00  0.00
ATOM   3298  CG  ARG   210      37.454  27.251  24.979  0.00  0.00
ATOM   3299  HG2 ARG   210      37.668  27.812  24.069  0.00  0.00
ATOM   3300  HG3 ARG   210      38.386  27.273  25.543  0.00  0.00
ATOM   3301  CD  ARG   210      37.015  25.913  24.548  0.00  0.00
ATOM   3302  HD2 ARG   210      37.809  25.195  24.755  0.00  0.00
ATOM   3303  HD3 ARG   210      36.210  25.591  25.208  0.00  0.00
ATOM   3304  NE  ARG   210      36.609  25.898  23.138  0.00  0.00
ATOM   3305  HE  ARG   210      36.733  26.747  22.605  0.00  0.00
ATOM   3306  CZ  ARG   210      36.434  24.743  22.450  0.00  0.00
ATOM   3307  NH1 ARG   210      36.587  23.616  23.078  0.00  0.00
ATOM   3308 1HH1 ARG   210      36.719  23.485  24.070  0.00  0.00
ATOM   3309 2HH1 ARG   210      36.332  22.730  22.666  0.00  0.00
ATOM   3310  NH2 ARG   210      36.172  24.898  21.201  0.00  0.00
ATOM   3311 1HH2 ARG   210      36.093  25.853  20.881  0.00  0.00
ATOM   3312 2HH2 ARG   210      36.187  24.092  20.592  0.00  0.00
ATOM   3313  C   ARG   210      33.899  28.544  26.146  0.00  0.00
ATOM   3314  O   ARG   210      33.326  27.542  26.597  0.00  0.00
ATOM   3315  N   ILE   211      33.543  29.765  26.560  0.00  0.00
ATOM   3316  H   ILE   211      34.186  30.543  26.552  0.00  0.00
ATOM   3317  CA  ILE   211      32.298  30.061  27.293  0.00  0.00
ATOM   3318  HA  ILE   211      32.077  29.157  27.860  0.00  0.00
ATOM   3319  CB  ILE   211      32.401  31.200  28.376  0.00  0.00
ATOM   3320  HB  ILE   211      32.563  32.079  27.752  0.00  0.00
ATOM   3321  CG2 ILE   211      31.041  31.344  29.106  0.00  0.00
ATOM   3322 1HG2 ILE   211      30.232  31.532  28.399  0.00  0.00
ATOM   3323 2HG2 ILE   211      30.845  30.441  29.684  0.00  0.00
ATOM   3324 3HG2 ILE   211      30.906  32.238  29.714  0.00  0.00
ATOM   3325  CG1 ILE   211      33.529  30.822  29.350  0.00  0.00
ATOM   3326 2HG1 ILE   211      33.168  29.963  29.915  0.00  0.00
ATOM   3327 3HG1 ILE   211      34.395  30.460  28.796  0.00  0.00
ATOM   3328  CD1 ILE   211      33.997  31.896  30.273  0.00  0.00
ATOM   3329 1HD1 ILE   211      34.498  31.504  31.158  0.00  0.00
ATOM   3330 2HD1 ILE   211      34.657  32.590  29.753  0.00  0.00
ATOM   3331 3HD1 ILE   211      33.196  32.589  30.533  0.00  0.00
ATOM   3332  C   ILE   211      31.031  30.084  26.365  0.00  0.00
ATOM   3333  O   ILE   211      29.976  29.557  26.599  0.00  0.00
ATOM   3334  N   PHE   212      31.197  30.642  25.188  0.00  0.00
ATOM   3335  H   PHE   212      32.138  30.947  24.984  0.00  0.00
ATOM   3336  CA  PHE   212      30.187  30.548  24.108  0.00  0.00
ATOM   3337  HA  PHE   212      29.274  30.931  24.564  0.00  0.00
ATOM   3338  CB  PHE   212      30.552  31.508  22.944  0.00  0.00
ATOM   3339  HB2 PHE   212      30.924  32.487  23.248  0.00  0.00
ATOM   3340  HB3 PHE   212      31.270  31.039  22.271  0.00  0.00
ATOM   3341  CG  PHE   212      29.278  31.808  22.138  0.00  0.00
ATOM   3342  CD1 PHE   212      28.287  32.668  22.650  0.00  0.00
ATOM   3343  HD1 PHE   212      28.541  33.152  23.581  0.00  0.00
ATOM   3344  CE1 PHE   212      27.096  32.887  21.976  0.00  0.00
ATOM   3345  HE1 PHE   212      26.256  33.431  22.383  0.00  0.00
ATOM   3346  CZ  PHE   212      26.965  32.449  20.640  0.00  0.00
ATOM   3347  HZ  PHE   212      26.022  32.555  20.124  0.00  0.00
ATOM   3348  CE2 PHE   212      27.991  31.700  20.109  0.00  0.00
ATOM   3349  HE2 PHE   212      27.917  31.292  19.112  0.00  0.00
ATOM   3350  CD2 PHE   212      29.063  31.313  20.853  0.00  0.00
ATOM   3351  HD2 PHE   212      29.871  30.796  20.357  0.00  0.00
ATOM   3352  C   PHE   212      29.936  29.103  23.697  0.00  0.00
ATOM   3353  O   PHE   212      28.806  28.681  23.583  0.00  0.00
ATOM   3354  N   TYR   213      30.947  28.216  23.721  0.00  0.00
ATOM   3355  H   TYR   213      31.887  28.577  23.806  0.00  0.00
ATOM   3356  CA  TYR   213      30.760  26.750  23.578  0.00  0.00
ATOM   3357  HA  TYR   213      30.211  26.585  22.651  0.00  0.00
ATOM   3358  CB  TYR   213      32.162  26.051  23.483  0.00  0.00
ATOM   3359  HB2 TYR   213      32.520  26.360  22.501  0.00  0.00
ATOM   3360  HB3 TYR   213      32.867  26.544  24.153  0.00  0.00
ATOM   3361  CG  TYR   213      32.316  24.513  23.585  0.00  0.00
ATOM   3362  CD1 TYR   213      32.996  23.908  22.490  0.00  0.00
ATOM   3363  HD1 TYR   213      33.372  24.513  21.678  0.00  0.00
ATOM   3364  CE1 TYR   213      33.246  22.512  22.528  0.00  0.00
ATOM   3365  HE1 TYR   213      33.769  21.951  21.768  0.00  0.00
ATOM   3366  CZ  TYR   213      32.693  21.763  23.651  0.00  0.00
ATOM   3367  OH  TYR   213      32.979  20.477  23.729  0.00  0.00
ATOM   3368  HH  TYR   213      33.495  20.157  22.985  0.00  0.00
ATOM   3369  CE2 TYR   213      32.036  22.419  24.723  0.00  0.00
ATOM   3370  HE2 TYR   213      31.647  21.763  25.487  0.00  0.00
ATOM   3371  CD2 TYR   213      31.854  23.810  24.705  0.00  0.00
ATOM   3372  HD2 TYR   213      31.284  24.283  25.491  0.00  0.00
ATOM   3373  C   TYR   213      29.933  26.109  24.742  0.00  0.00
ATOM   3374  O   TYR   213      28.976  25.359  24.430  0.00  0.00
ATOM   3375  N   LEU   214      30.078  26.650  25.957  0.00  0.00
ATOM   3376  H   LEU   214      30.773  27.324  26.248  0.00  0.00
ATOM   3377  CA  LEU   214      29.180  26.246  27.008  0.00  0.00
ATOM   3378  HA  LEU   214      29.180  25.156  27.012  0.00  0.00
ATOM   3379  CB  LEU   214      29.810  26.802  28.375  0.00  0.00
ATOM   3380  HB2 LEU   214      30.884  26.621  28.320  0.00  0.00
ATOM   3381  HB3 LEU   214      29.525  27.854  28.365  0.00  0.00
ATOM   3382  CG  LEU   214      29.279  26.100  29.655  0.00  0.00
ATOM   3383  HG  LEU   214      28.201  26.212  29.541  0.00  0.00
ATOM   3384  CD1 LEU   214      29.524  24.622  29.856  0.00  0.00
ATOM   3385 1HD1 LEU   214      30.581  24.363  29.796  0.00  0.00
ATOM   3386 2HD1 LEU   214      29.128  24.350  30.835  0.00  0.00
ATOM   3387 3HD1 LEU   214      28.953  24.048  29.126  0.00  0.00
ATOM   3388  CD2 LEU   214      29.719  26.861  30.982  0.00  0.00
ATOM   3389 1HD2 LEU   214      29.337  27.878  30.888  0.00  0.00
ATOM   3390 2HD2 LEU   214      29.330  26.351  31.862  0.00  0.00
ATOM   3391 3HD2 LEU   214      30.808  26.825  30.940  0.00  0.00
ATOM   3392  C   LEU   214      27.679  26.739  26.824  0.00  0.00
ATOM   3393  O   LEU   214      26.806  25.984  27.215  0.00  0.00
ATOM   3394  N   LYS   215      27.385  27.928  26.324  0.00  0.00
ATOM   3395  H   LYS   215      28.117  28.613  26.205  0.00  0.00
ATOM   3396  CA  LYS   215      26.082  28.370  25.899  0.00  0.00
ATOM   3397  HA  LYS   215      25.402  28.269  26.746  0.00  0.00
ATOM   3398  CB  LYS   215      26.102  29.826  25.529  0.00  0.00
ATOM   3399  HB2 LYS   215      26.355  30.301  26.477  0.00  0.00
ATOM   3400  HB3 LYS   215      26.902  30.027  24.816  0.00  0.00
ATOM   3401  CG  LYS   215      24.749  30.384  25.077  0.00  0.00
ATOM   3402  HG2 LYS   215      24.547  29.881  24.131  0.00  0.00
ATOM   3403  HG3 LYS   215      23.966  30.040  25.753  0.00  0.00
ATOM   3404  CD  LYS   215      24.442  31.884  24.872  0.00  0.00
ATOM   3405  HD2 LYS   215      25.248  32.534  25.211  0.00  0.00
ATOM   3406  HD3 LYS   215      24.548  32.042  23.799  0.00  0.00
ATOM   3407  CE  LYS   215      23.003  32.430  25.231  0.00  0.00
ATOM   3408  HE2 LYS   215      22.311  31.683  24.843  0.00  0.00
ATOM   3409  HE3 LYS   215      22.954  32.586  26.309  0.00  0.00
ATOM   3410  NZ  LYS   215      22.925  33.753  24.602  0.00  0.00
ATOM   3411  HZ1 LYS   215      22.077  34.273  24.776  0.00  0.00
ATOM   3412  HZ2 LYS   215      23.687  34.328  24.931  0.00  0.00
ATOM   3413  HZ3 LYS   215      23.028  33.706  23.598  0.00  0.00
ATOM   3414  C   LYS   215      25.524  27.442  24.794  0.00  0.00
ATOM   3415  O   LYS   215      24.372  27.050  24.817  0.00  0.00
ATOM   3416  N   LEU   216      26.332  26.982  23.875  0.00  0.00
ATOM   3417  H   LEU   216      27.211  27.469  23.778  0.00  0.00
ATOM   3418  CA  LEU   216      25.924  26.042  22.745  0.00  0.00
ATOM   3419  HA  LEU   216      24.939  26.251  22.328  0.00  0.00
ATOM   3420  CB  LEU   216      26.984  26.119  21.598  0.00  0.00
ATOM   3421  HB2 LEU   216      27.962  25.922  22.037  0.00  0.00
ATOM   3422  HB3 LEU   216      26.665  25.417  20.827  0.00  0.00
ATOM   3423  CG  LEU   216      27.136  27.510  20.981  0.00  0.00
ATOM   3424  HG  LEU   216      27.214  28.267  21.762  0.00  0.00
ATOM   3425  CD1 LEU   216      28.347  27.572  20.034  0.00  0.00
ATOM   3426 1HD1 LEU   216      29.303  27.479  20.549  0.00  0.00
ATOM   3427 2HD1 LEU   216      28.249  26.772  19.300  0.00  0.00
ATOM   3428 3HD1 LEU   216      28.447  28.573  19.614  0.00  0.00
ATOM   3429  CD2 LEU   216      25.974  27.839  20.148  0.00  0.00
ATOM   3430 1HD2 LEU   216      25.127  27.856  20.834  0.00  0.00
ATOM   3431 2HD2 LEU   216      26.044  28.862  19.778  0.00  0.00
ATOM   3432 3HD2 LEU   216      25.707  27.131  19.364  0.00  0.00
ATOM   3433  C   LEU   216      25.772  24.595  23.210  0.00  0.00
ATOM   3434  O   LEU   216      25.123  23.804  22.554  0.00  0.00
ATOM   3435  N   GLU   217      26.412  24.195  24.353  0.00  0.00
ATOM   3436  H   GLU   217      27.143  24.775  24.739  0.00  0.00
ATOM   3437  CA  GLU   217      26.120  22.954  25.092  0.00  0.00
ATOM   3438  HA  GLU   217      26.100  22.149  24.358  0.00  0.00
ATOM   3439  CB  GLU   217      27.334  22.747  26.033  0.00  0.00
ATOM   3440  HB2 GLU   217      27.663  23.661  26.527  0.00  0.00
ATOM   3441  HB3 GLU   217      27.110  22.012  26.807  0.00  0.00
ATOM   3442  CG  GLU   217      28.582  22.126  25.295  0.00  0.00
ATOM   3443  HG2 GLU   217      28.999  22.732  24.491  0.00  0.00
ATOM   3444  HG3 GLU   217      29.322  21.834  26.039  0.00  0.00
ATOM   3445  CD  GLU   217      28.176  20.769  24.682  0.00  0.00
ATOM   3446  OE1 GLU   217      27.796  20.672  23.456  0.00  0.00
ATOM   3447  OE2 GLU   217      28.216  19.737  25.384  0.00  0.00
ATOM   3448  C   GLU   217      24.779  22.977  25.829  0.00  0.00
ATOM   3449  O   GLU   217      24.297  21.992  26.316  0.00  0.00
ATOM   3450  N   ASP   218      24.138  24.122  25.877  0.00  0.00
ATOM   3451  H   ASP   218      24.521  24.905  25.367  0.00  0.00
ATOM   3452  CA  ASP   218      22.850  24.379  26.266  0.00  0.00
ATOM   3453  HA  ASP   218      22.788  25.436  26.526  0.00  0.00
ATOM   3454  CB  ASP   218      21.839  24.223  25.085  0.00  0.00
ATOM   3455  HB2 ASP   218      22.345  24.728  24.262  0.00  0.00
ATOM   3456  HB3 ASP   218      21.719  23.183  24.780  0.00  0.00
ATOM   3457  CG  ASP   218      20.446  24.854  25.433  0.00  0.00
ATOM   3458  OD1 ASP   218      20.276  26.069  25.777  0.00  0.00
ATOM   3459  OD2 ASP   218      19.432  24.133  25.332  0.00  0.00
ATOM   3460  C   ASP   218      22.335  23.678  27.515  0.00  0.00
ATOM   3461  O   ASP   218      21.532  22.751  27.440  0.00  0.00
ATOM   3462  N   LEU   219      22.696  24.182  28.736  0.00  0.00
ATOM   3463  H   LEU   219      23.457  24.846  28.712  0.00  0.00
ATOM   3464  CA  LEU   219      22.368  23.482  30.002  0.00  0.00
ATOM   3465  HA  LEU   219      21.885  22.537  29.755  0.00  0.00
ATOM   3466  CB  LEU   219      23.684  23.073  30.717  0.00  0.00
ATOM   3467  HB2 LEU   219      24.128  23.996  31.089  0.00  0.00
ATOM   3468  HB3 LEU   219      23.385  22.611  31.658  0.00  0.00
ATOM   3469  CG  LEU   219      24.603  22.176  29.898  0.00  0.00
ATOM   3470  HG  LEU   219      24.099  21.866  28.982  0.00  0.00
ATOM   3471  CD1 LEU   219      25.880  22.849  29.463  0.00  0.00
ATOM   3472 1HD1 LEU   219      26.517  23.131  30.302  0.00  0.00
ATOM   3473 2HD1 LEU   219      26.403  22.147  28.814  0.00  0.00
ATOM   3474 3HD1 LEU   219      25.590  23.696  28.841  0.00  0.00
ATOM   3475  CD2 LEU   219      24.986  20.916  30.654  0.00  0.00
ATOM   3476 1HD2 LEU   219      25.426  21.149  31.624  0.00  0.00
ATOM   3477 2HD2 LEU   219      24.192  20.170  30.667  0.00  0.00
ATOM   3478 3HD2 LEU   219      25.760  20.385  30.101  0.00  0.00
ATOM   3479  C   LEU   219      21.419  24.277  30.839  0.00  0.00
ATOM   3480  O   LEU   219      20.457  23.800  31.368  0.00  0.00
ATOM   3481  N   VAL   220      21.718  25.575  31.084  0.00  0.00
ATOM   3482  H   VAL   220      22.430  26.030  30.531  0.00  0.00
ATOM   3483  CA  VAL   220      21.059  26.468  32.086  0.00  0.00
ATOM   3484  HA  VAL   220      20.007  26.218  31.946  0.00  0.00
ATOM   3485  CB  VAL   220      21.565  26.126  33.501  0.00  0.00
ATOM   3486  HB  VAL   220      21.631  25.038  33.532  0.00  0.00
ATOM   3487  CG1 VAL   220      23.052  26.663  33.780  0.00  0.00
ATOM   3488 1HG1 VAL   220      23.624  26.510  32.865  0.00  0.00
ATOM   3489 2HG1 VAL   220      23.203  27.706  34.058  0.00  0.00
ATOM   3490 3HG1 VAL   220      23.468  25.998  34.537  0.00  0.00
ATOM   3491  CG2 VAL   220      20.629  26.452  34.642  0.00  0.00
ATOM   3492 1HG2 VAL   220      20.890  26.077  35.632  0.00  0.00
ATOM   3493 2HG2 VAL   220      20.444  27.516  34.789  0.00  0.00
ATOM   3494 3HG2 VAL   220      19.683  25.957  34.423  0.00  0.00
ATOM   3495  C   VAL   220      21.275  27.927  31.639  0.00  0.00
ATOM   3496  O   VAL   220      22.388  28.228  31.159  0.00  0.00
ATOM   3497  N   PRO   221      20.379  28.884  32.033  0.00  0.00
ATOM   3498  CD  PRO   221      18.968  28.661  32.157  0.00  0.00
ATOM   3499  HD2 PRO   221      18.664  27.875  32.849  0.00  0.00
ATOM   3500  HD3 PRO   221      18.558  28.443  31.170  0.00  0.00
ATOM   3501  CG  PRO   221      18.323  29.937  32.710  0.00  0.00
ATOM   3502  HG2 PRO   221      18.422  29.852  33.792  0.00  0.00
ATOM   3503  HG3 PRO   221      17.332  30.132  32.300  0.00  0.00
ATOM   3504  CB  PRO   221      19.250  31.009  32.010  0.00  0.00
ATOM   3505  HB2 PRO   221      19.252  31.917  32.613  0.00  0.00
ATOM   3506  HB3 PRO   221      18.731  31.233  31.078  0.00  0.00
ATOM   3507  CA  PRO   221      20.650  30.323  31.872  0.00  0.00
ATOM   3508  HA  PRO   221      21.151  30.558  30.933  0.00  0.00
ATOM   3509  C   PRO   221      21.564  30.689  33.122  0.00  0.00
ATOM   3510  O   PRO   221      21.367  30.239  34.248  0.00  0.00
ATOM   3511  N   PRO   222      22.596  31.497  32.994  0.00  0.00
ATOM   3512  CD  PRO   222      23.071  32.009  31.668  0.00  0.00
ATOM   3513  HD2 PRO   222      22.270  32.256  30.971  0.00  0.00
ATOM   3514  HD3 PRO   222      23.779  31.294  31.247  0.00  0.00
ATOM   3515  CG  PRO   222      23.860  33.278  32.003  0.00  0.00
ATOM   3516  HG2 PRO   222      23.218  34.137  32.200  0.00  0.00
ATOM   3517  HG3 PRO   222      24.592  33.518  31.232  0.00  0.00
ATOM   3518  CB  PRO   222      24.411  32.946  33.400  0.00  0.00
ATOM   3519  HB2 PRO   222      24.749  33.822  33.954  0.00  0.00
ATOM   3520  HB3 PRO   222      25.305  32.341  33.253  0.00  0.00
ATOM   3521  CA  PRO   222      23.260  32.200  34.076  0.00  0.00
ATOM   3522  HA  PRO   222      23.673  31.539  34.837  0.00  0.00
ATOM   3523  C   PRO   222      22.372  33.236  34.794  0.00  0.00
ATOM   3524  O   PRO   222      21.376  33.667  34.183  0.00  0.00
ATOM   3525  N   PRO   223      22.834  33.854  35.942  0.00  0.00
ATOM   3526  CD  PRO   223      23.996  33.415  36.711  0.00  0.00
ATOM   3527  HD2 PRO   223      24.902  33.820  36.259  0.00  0.00
ATOM   3528  HD3 PRO   223      24.083  32.329  36.694  0.00  0.00
ATOM   3529  CG  PRO   223      23.852  33.963  38.045  0.00  0.00
ATOM   3530  HG2 PRO   223      24.802  34.099  38.562  0.00  0.00
ATOM   3531  HG3 PRO   223      23.273  33.281  38.668  0.00  0.00
ATOM   3532  CB  PRO   223      23.139  35.308  37.799  0.00  0.00
ATOM   3533  HB2 PRO   223      23.823  36.156  37.756  0.00  0.00
ATOM   3534  HB3 PRO   223      22.383  35.440  38.574  0.00  0.00
ATOM   3535  CA  PRO   223      22.334  35.105  36.495  0.00  0.00
ATOM   3536  HA  PRO   223      21.304  34.827  36.720  0.00  0.00
ATOM   3537  C   PRO   223      22.449  36.225  35.460  0.00  0.00
ATOM   3538  O   PRO   223      23.603  36.525  35.098  0.00  0.00
ATOM   3539  N   PRO   224      21.383  36.991  35.187  0.00  0.00
ATOM   3540  CD  PRO   224      20.000  36.664  35.505  0.00  0.00
ATOM   3541  HD2 PRO   224      19.962  36.741  36.591  0.00  0.00
ATOM   3542  HD3 PRO   224      19.738  35.662  35.167  0.00  0.00
ATOM   3543  CG  PRO   224      19.194  37.693  34.693  0.00  0.00
ATOM   3544  HG2 PRO   224      18.368  38.136  35.250  0.00  0.00
ATOM   3545  HG3 PRO   224      18.669  37.186  33.883  0.00  0.00
ATOM   3546  CB  PRO   224      20.144  38.775  34.261  0.00  0.00
ATOM   3547  HB2 PRO   224      20.156  39.505  35.070  0.00  0.00
ATOM   3548  HB3 PRO   224      19.817  39.315  33.373  0.00  0.00
ATOM   3549  CA  PRO   224      21.444  38.010  34.068  0.00  0.00
ATOM   3550  HA  PRO   224      21.226  37.450  33.158  0.00  0.00
ATOM   3551  C   PRO   224      22.535  39.036  33.955  0.00  0.00
ATOM   3552  O   PRO   224      22.666  39.590  32.845  0.00  0.00
ATOM   3553  N   ILE   225      23.359  39.330  34.942  0.00  0.00
ATOM   3554  H   ILE   225      23.279  38.855  35.830  0.00  0.00
ATOM   3555  CA  ILE   225      24.495  40.305  34.790  0.00  0.00
ATOM   3556  HA  ILE   225      24.064  41.241  34.434  0.00  0.00
ATOM   3557  CB  ILE   225      25.068  40.670  36.183  0.00  0.00
ATOM   3558  HB  ILE   225      24.179  40.828  36.793  0.00  0.00
ATOM   3559  CG2 ILE   225      25.738  39.527  36.894  0.00  0.00
ATOM   3560 1HG2 ILE   225      25.669  39.738  37.961  0.00  0.00
ATOM   3561 2HG2 ILE   225      25.300  38.557  36.660  0.00  0.00
ATOM   3562 3HG2 ILE   225      26.794  39.628  36.642  0.00  0.00
ATOM   3563  CG1 ILE   225      25.938  41.988  36.244  0.00  0.00
ATOM   3564 2HG1 ILE   225      26.408  42.147  37.215  0.00  0.00
ATOM   3565 3HG1 ILE   225      26.658  41.896  35.432  0.00  0.00
ATOM   3566  CD1 ILE   225      25.127  43.225  36.095  0.00  0.00
ATOM   3567 1HD1 ILE   225      25.817  44.058  36.226  0.00  0.00
ATOM   3568 2HD1 ILE   225      24.812  43.389  35.064  0.00  0.00
ATOM   3569 3HD1 ILE   225      24.231  43.354  36.702  0.00  0.00
ATOM   3570  C   ILE   225      25.605  39.898  33.847  0.00  0.00
ATOM   3571  O   ILE   225      26.101  40.691  33.067  0.00  0.00
ATOM   3572  N   ILE   226      25.876  38.631  33.738  0.00  0.00
ATOM   3573  H   ILE   226      25.431  38.063  34.444  0.00  0.00
ATOM   3574  CA  ILE   226      26.924  38.087  32.800  0.00  0.00
ATOM   3575  HA  ILE   226      27.512  38.914  32.403  0.00  0.00
ATOM   3576  CB  ILE   226      27.893  37.137  33.485  0.00  0.00
ATOM   3577  HB  ILE   226      28.658  36.810  32.780  0.00  0.00
ATOM   3578  CG2 ILE   226      28.714  37.736  34.635  0.00  0.00
ATOM   3579 1HG2 ILE   226      29.565  37.084  34.829  0.00  0.00
ATOM   3580 2HG2 ILE   226      29.085  38.743  34.444  0.00  0.00
ATOM   3581 3HG2 ILE   226      28.083  37.848  35.516  0.00  0.00
ATOM   3582  CG1 ILE   226      27.215  35.842  33.956  0.00  0.00
ATOM   3583 2HG1 ILE   226      26.583  36.121  34.799  0.00  0.00
ATOM   3584 3HG1 ILE   226      26.467  35.468  33.256  0.00  0.00
ATOM   3585  CD1 ILE   226      28.139  34.689  34.296  0.00  0.00
ATOM   3586 1HD1 ILE   226      27.657  33.714  34.363  0.00  0.00
ATOM   3587 2HD1 ILE   226      28.852  34.455  33.506  0.00  0.00
ATOM   3588 3HD1 ILE   226      28.536  34.779  35.307  0.00  0.00
ATOM   3589  C   ILE   226      26.395  37.507  31.513  0.00  0.00
ATOM   3590  O   ILE   226      27.178  37.214  30.643  0.00  0.00
ATOM   3591  N   ASP   227      25.126  37.311  31.492  0.00  0.00
ATOM   3592  H   ASP   227      24.675  37.577  32.356  0.00  0.00
ATOM   3593  CA  ASP   227      24.334  36.935  30.286  0.00  0.00
ATOM   3594  HA  ASP   227      24.638  35.902  30.113  0.00  0.00
ATOM   3595  CB  ASP   227      22.792  37.047  30.614  0.00  0.00
ATOM   3596  HB2 ASP   227      22.493  36.348  31.395  0.00  0.00
ATOM   3597  HB3 ASP   227      22.429  38.038  30.886  0.00  0.00
ATOM   3598  CG  ASP   227      21.985  36.723  29.385  0.00  0.00
ATOM   3599  OD1 ASP   227      21.878  35.523  29.015  0.00  0.00
ATOM   3600  OD2 ASP   227      21.465  37.690  28.791  0.00  0.00
ATOM   3601  C   ASP   227      24.716  37.858  29.115  0.00  0.00
ATOM   3602  O   ASP   227      24.874  37.459  28.001  0.00  0.00
ATOM   3603  N   LYS   228      24.910  39.146  29.438  0.00  0.00
ATOM   3604  H   LYS   228      24.574  39.377  30.361  0.00  0.00
ATOM   3605  CA  LYS   228      25.229  40.171  28.416  0.00  0.00
ATOM   3606  HA  LYS   228      24.704  39.929  27.492  0.00  0.00
ATOM   3607  CB  LYS   228      24.680  41.521  28.886  0.00  0.00
ATOM   3608  HB2 LYS   228      24.655  42.208  28.039  0.00  0.00
ATOM   3609  HB3 LYS   228      23.626  41.341  29.098  0.00  0.00
ATOM   3610  CG  LYS   228      25.238  42.161  30.181  0.00  0.00
ATOM   3611  HG2 LYS   228      25.385  41.381  30.928  0.00  0.00
ATOM   3612  HG3 LYS   228      26.178  42.652  29.930  0.00  0.00
ATOM   3613  CD  LYS   228      24.224  43.215  30.683  0.00  0.00
ATOM   3614  HD2 LYS   228      24.162  43.980  29.909  0.00  0.00
ATOM   3615  HD3 LYS   228      23.281  42.688  30.824  0.00  0.00
ATOM   3616  CE  LYS   228      24.613  44.009  31.923  0.00  0.00
ATOM   3617  HE2 LYS   228      24.765  43.303  32.740  0.00  0.00
ATOM   3618  HE3 LYS   228      25.435  44.650  31.603  0.00  0.00
ATOM   3619  NZ  LYS   228      23.610  44.989  32.400  0.00  0.00
ATOM   3620  HZ1 LYS   228      22.749  44.559  32.707  0.00  0.00
ATOM   3621  HZ2 LYS   228      23.904  45.485  33.228  0.00  0.00
ATOM   3622  HZ3 LYS   228      23.397  45.680  31.695  0.00  0.00
ATOM   3623  C   LYS   228      26.687  40.378  28.083  0.00  0.00
ATOM   3624  O   LYS   228      26.906  41.112  27.110  0.00  0.00
ATOM   3625  N   ILE   229      27.531  39.573  28.681  0.00  0.00
ATOM   3626  H   ILE   229      27.268  38.904  29.390  0.00  0.00
ATOM   3627  CA  ILE   229      28.976  39.562  28.330  0.00  0.00
ATOM   3628  HA  ILE   229      29.307  40.395  27.709  0.00  0.00
ATOM   3629  CB  ILE   229      29.957  39.531  29.551  0.00  0.00
ATOM   3630  HB  ILE   229      29.596  38.692  30.145  0.00  0.00
ATOM   3631  CG2 ILE   229      31.476  39.403  29.163  0.00  0.00
ATOM   3632 1HG2 ILE   229      32.079  39.280  30.062  0.00  0.00
ATOM   3633 2HG2 ILE   229      31.666  38.546  28.517  0.00  0.00
ATOM   3634 3HG2 ILE   229      31.838  40.265  28.602  0.00  0.00
ATOM   3635  CG1 ILE   229      29.811  40.817  30.299  0.00  0.00
ATOM   3636 2HG1 ILE   229      30.106  41.620  29.624  0.00  0.00
ATOM   3637 3HG1 ILE   229      28.737  40.831  30.481  0.00  0.00
ATOM   3638  CD1 ILE   229      30.497  41.096  31.710  0.00  0.00
ATOM   3639 1HD1 ILE   229      31.586  41.073  31.655  0.00  0.00
ATOM   3640 2HD1 ILE   229      30.071  41.988  32.170  0.00  0.00
ATOM   3641 3HD1 ILE   229      30.179  40.264  32.339  0.00  0.00
ATOM   3642  C   ILE   229      29.308  38.365  27.370  0.00  0.00
ATOM   3643  O   ILE   229      29.874  38.494  26.259  0.00  0.00
ATOM   3644  N   PHE   230      28.933  37.143  27.702  0.00  0.00
ATOM   3645  H   PHE   230      28.306  36.978  28.476  0.00  0.00
ATOM   3646  CA  PHE   230      29.391  36.011  26.892  0.00  0.00
ATOM   3647  HA  PHE   230      30.384  36.235  26.501  0.00  0.00
ATOM   3648  CB  PHE   230      29.583  34.757  27.820  0.00  0.00
ATOM   3649  HB2 PHE   230      28.651  34.365  28.225  0.00  0.00
ATOM   3650  HB3 PHE   230      29.986  34.026  27.119  0.00  0.00
ATOM   3651  CG  PHE   230      30.542  35.028  28.933  0.00  0.00
ATOM   3652  CD1 PHE   230      31.952  35.025  28.719  0.00  0.00
ATOM   3653  HD1 PHE   230      32.383  34.770  27.761  0.00  0.00
ATOM   3654  CE1 PHE   230      32.864  35.425  29.695  0.00  0.00
ATOM   3655  HE1 PHE   230      33.915  35.343  29.460  0.00  0.00
ATOM   3656  CZ  PHE   230      32.433  35.854  30.966  0.00  0.00
ATOM   3657  HZ  PHE   230      33.125  36.021  31.779  0.00  0.00
ATOM   3658  CE2 PHE   230      31.038  35.830  31.238  0.00  0.00
ATOM   3659  HE2 PHE   230      30.672  36.211  32.180  0.00  0.00
ATOM   3660  CD2 PHE   230      30.100  35.492  30.210  0.00  0.00
ATOM   3661  HD2 PHE   230      29.081  35.579  30.555  0.00  0.00
ATOM   3662  C   PHE   230      28.559  35.703  25.668  0.00  0.00
ATOM   3663  O   PHE   230      27.631  34.871  25.726  0.00  0.00
ATOM   3664  N   MET   231      28.929  36.420  24.617  0.00  0.00
ATOM   3665  H   MET   231      29.635  37.131  24.747  0.00  0.00
ATOM   3666  CA  MET   231      28.410  36.345  23.222  0.00  0.00
ATOM   3667  HA  MET   231      27.750  35.487  23.088  0.00  0.00
ATOM   3668  CB  MET   231      27.522  37.572  23.038  0.00  0.00
ATOM   3669  HB2 MET   231      26.766  37.450  23.814  0.00  0.00
ATOM   3670  HB3 MET   231      27.968  38.554  23.195  0.00  0.00
ATOM   3671  CG  MET   231      26.795  37.618  21.638  0.00  0.00
ATOM   3672  HG2 MET   231      26.335  38.605  21.581  0.00  0.00
ATOM   3673  HG3 MET   231      27.521  37.814  20.849  0.00  0.00
ATOM   3674  SD  MET   231      25.769  36.116  21.150  0.00  0.00
ATOM   3675  CE  MET   231      24.415  36.657  22.179  0.00  0.00
ATOM   3676  HE1 MET   231      24.600  36.354  23.209  0.00  0.00
ATOM   3677  HE2 MET   231      24.397  37.741  22.290  0.00  0.00
ATOM   3678  HE3 MET   231      23.407  36.477  21.806  0.00  0.00
ATOM   3679  C   MET   231      29.519  36.228  22.197  0.00  0.00
ATOM   3680  O   MET   231      30.691  36.599  22.371  0.00  0.00
ATOM   3681  N   ASP   232      29.165  35.700  20.996  0.00  0.00
ATOM   3682  H   ASP   232      28.195  35.446  20.869  0.00  0.00
ATOM   3683  CA  ASP   232      30.051  35.491  19.870  0.00  0.00
ATOM   3684  HA  ASP   232      30.775  36.303  19.927  0.00  0.00
ATOM   3685  CB  ASP   232      30.739  34.121  19.972  0.00  0.00
ATOM   3686  HB2 ASP   232      31.185  34.074  20.966  0.00  0.00
ATOM   3687  HB3 ASP   232      30.003  33.321  19.904  0.00  0.00
ATOM   3688  CG  ASP   232      31.870  33.901  18.952  0.00  0.00
ATOM   3689  OD1 ASP   232      31.843  32.941  18.180  0.00  0.00
ATOM   3690  OD2 ASP   232      32.852  34.672  18.955  0.00  0.00
ATOM   3691  C   ASP   232      29.370  35.466  18.499  0.00  0.00
ATOM   3692  O   ASP   232      28.342  34.813  18.253  0.00  0.00
ATOM   3693  N   THR   233      30.068  36.126  17.552  0.00  0.00
ATOM   3694  H   THR   233      30.898  36.635  17.821  0.00  0.00
ATOM   3695  CA  THR   233      29.968  35.945  16.123  0.00  0.00
ATOM   3696  HA  THR   233      29.392  35.034  15.957  0.00  0.00
ATOM   3697  CB  THR   233      29.145  37.092  15.460  0.00  0.00
ATOM   3698  HB  THR   233      29.388  37.122  14.398  0.00  0.00
ATOM   3699  CG2 THR   233      27.573  36.871  15.667  0.00  0.00
ATOM   3700 1HG2 THR   233      27.307  35.915  15.215  0.00  0.00
ATOM   3701 2HG2 THR   233      27.271  36.802  16.712  0.00  0.00
ATOM   3702 3HG2 THR   233      26.968  37.700  15.298  0.00  0.00
ATOM   3703  OG1 THR   233      29.445  38.334  15.966  0.00  0.00
ATOM   3704  HG1 THR   233      28.654  38.642  16.414  0.00  0.00
ATOM   3705  C   THR   233      31.286  35.803  15.469  0.00  0.00
ATOM   3706  O   THR   233      31.387  34.855  14.659  0.00  0.00
ATOM   3707  OXT THR   233      32.205  36.659  15.678  0.00  0.00
TER
ATOM   3708  C   SUB   234      54.424  53.775  40.664  0.00  0.00
ATOM   3709  C1  SUB   234      53.424  54.182  39.862  0.00  0.00
ATOM   3710  H2  SUB   234      53.446  54.986  39.130  0.00  0.00
ATOM   3711  C2  SUB   234      52.199  53.583  39.940  0.00  0.00
ATOM   3712  C3  SUB   234      51.884  52.599  40.869  0.00  0.00
ATOM   3713  C4  SUB   234      52.936  52.260  41.740  0.00  0.00
ATOM   3714  C5  SUB   234      54.194  52.808  41.629  0.00  0.00
ATOM   3715  H1  SUB   234      54.995  52.475  42.284  0.00  0.00
ATOM   3716  C6  SUB   234      50.586  51.857  40.873  0.00  0.00
ATOM   3717  O   SUB   234      50.429  50.865  41.553  0.00  0.00
ATOM   3718  C7  SUB   234      49.448  52.260  40.007  0.00  0.00
ATOM   3719  H3  SUB   234      49.175  53.307  40.156  0.00  0.00
ATOM   3720  H4  SUB   234      49.711  52.111  38.958  0.00  0.00
ATOM   3721  C8  SUB   234      48.209  51.358  40.066  0.00  0.00
ATOM   3722  H5  SUB   234      47.686  51.518  39.121  0.00  0.00
ATOM   3723  H16 SUB   234      48.627  50.351  40.126  0.00  0.00
ATOM   3724  C9  SUB   234      47.343  51.661  41.309  0.00  0.00
ATOM   3725  H7  SUB   234      47.998  51.564  42.178  0.00  0.00
ATOM   3726  H17 SUB   234      46.893  52.653  41.386  0.00  0.00
ATOM   3727  C10 SUB   234      46.219  50.638  41.240  0.00  0.00
ATOM   3728  H8  SUB   234      45.487  50.807  40.448  0.00  0.00
ATOM   3729  H18 SUB   234      46.604  49.651  40.976  0.00  0.00
ATOM   3730  C11 SUB   234      45.480  50.630  42.677  0.00  0.00
ATOM   3731  H9  SUB   234      46.282  50.370  43.371  0.00  0.00
ATOM   3732  H19 SUB   234      45.013  51.573  42.968  0.00  0.00
ATOM   3733  C12 SUB   234      44.418  49.472  42.803  0.00  0.00
ATOM   3734  H10 SUB   234      43.718  49.518  41.966  0.00  0.00
ATOM   3735  H20 SUB   234      44.957  48.523  42.754  0.00  0.00
ATOM   3736  C13 SUB   234      43.592  49.564  44.150  0.00  0.00
ATOM   3737  H11 SUB   234      43.042  50.507  44.171  0.00  0.00
ATOM   3738  H21 SUB   234      42.948  48.691  44.029  0.00  0.00
ATOM   3739  C14 SUB   234      44.354  49.477  45.444  0.00  0.00
ATOM   3740  H12 SUB   234      45.170  48.769  45.281  0.00  0.00
ATOM   3741  H22 SUB   234      43.731  49.162  46.284  0.00  0.00
ATOM   3742  H6  SUB   234      44.755  50.470  45.660  0.00  0.00
ATOM   3743  C15 SUB   234      52.756  51.175  42.879  0.00  0.00
ATOM   3744  H13 SUB   234      51.856  51.438  43.438  0.00  0.00
ATOM   3745  H23 SUB   234      52.621  50.213  42.380  0.00  0.00
ATOM   3746  C16 SUB   234      53.879  51.008  43.837  0.00  0.00
ATOM   3747  O1  SUB   234      54.108  51.759  44.762  0.00  0.00
ATOM   3748  O2  SUB   234      54.618  49.960  43.525  0.00  0.00
ATOM   3749  C17 SUB   234      55.508  49.373  44.552  0.00  0.00
ATOM   3750  H14 SUB   234      56.448  49.821  44.885  0.00  0.00
ATOM   3751  H24 SUB   234      54.938  49.386  45.485  0.00  0.00
ATOM   3752  C18 SUB   234      55.868  47.991  44.028  0.00  0.00
ATOM   3753  H15 SUB   234      56.618  47.563  44.696  0.00  0.00
ATOM   3754  H25 SUB   234      56.213  47.947  42.992  0.00  0.00
ATOM   3755  H26 SUB   234      55.091  47.231  44.125  0.00  0.00
ATOM   3756  O3  SUB   234      51.311  54.042  39.055  0.00  0.00
ATOM   3757  H   SUB   234      51.597  54.535  38.266  0.00  0.00
ATOM   3758  O4  SUB   234      55.596  54.453  40.581  0.00  0.00
ATOM   3759  H27 SUB   234      56.258  53.781  40.825  0.00  0.00
TER
